# Supplementary material for: Functional, Aromatic, and Fluorinated Monothiosemicarbazones: Investigations into Their Structures and Activity toward the Gallium-68 Incorporation by Microwave Irradiation
Source: ACS Omega. 2022 Apr 11;7(16):13750–77. doi: 10.1021/acsomega.1c07396 (PMC9088960; doi:10.1021/acsomega.1c07396)
Supplement: Supplementary file 1 — ao1c07396_si_001.zip [file ao1c07396_si_001.zip]

Archive with 20 entries (19 files):
- DFT_files/
- DFT_files/.DS_Store
- DFT_files/Mono TSCEt Zn complex isomer Orientation 2.png
- DFT_files/Mono TSCEt Zn complex isomer.png
- DFT_files/Mono TSCEt Zn complex Opt orientation 2.png
- DFT_files/Mono TSCEt Zn complex.png
- DFT_files/MonoTSCEt Ga complex free Opt V2.out
- DFT_files/MonoTSCEt Ga complex isomer free Opt V2.out
- DFT_files/MonoTSCEt Ga complex isomer.xyz
- DFT_files/MonoTSCEt Ga complex.xyz
- DFT_files/MonoTSCEt Isomer A.out
- DFT_files/MonoTSCEt Isomer A.xyz
- DFT_files/MonoTSCEt Isomer B.out
- DFT_files/MonoTSCEt Isomer B.xyz
- DFT_files/MonoTSCEt Isomer C.out
- DFT_files/MonoTSCEt Isomer C.xyz
- DFT_files/MonoTSCEt Zn complex free Opt.out
- DFT_files/MonoTSCEt Zn complex isomer free Opt.out
- DFT_files/MonoTSCEt Zn complex isomer.xyz
- DFT_files/MonoTSCEt Zn complex.xyz
