# Supplementary material for: Functional, Aromatic, and Fluorinated Monothiosemicarbazones: Investigations into Their Structures and Activity toward the Gallium-68 Incorporation by Microwave Irradiation
Source: ACS Omega. 2022 Apr 11;7(16):13750–77. doi: 10.1021/acsomega.1c07396 (PMC9088960; doi:10.1021/acsomega.1c07396)
Supplement: Supplementary file 1 — ao1c07396_si_001.zip [file ao1c07396_si_001.zip › DFT_files/MonoTSCEt Ga complex free Opt V2.out]

 Parallel Execution: Process Information
 ==============================================================================
 Rank   Node Name                              NodeID   MyNodeRank  NodeMaster
    0   CHPC-7106                                 0          0          0
    1   CHPC-7106                                 0          1         -1
    2   CHPC-7106                                 0          2         -1
    3   CHPC-7106                                 0          3         -1
 ==============================================================================


May use up to 15548MB of RAM as shared memory on node 0
 
    Atoms
    1 C      -0.572788055804       2.488656880570       0.372020706036
    2 C      -1.790543215063       1.928096397673       0.138768412009
    3 C      -2.047112111559       0.560881282055       0.113030733438
    4 C      -0.984386254003      -0.327716189013       0.344823184847
    5 C       2.726042224488       0.003253726973       1.074474401444
    6 C       2.875349007836       1.418672961911       1.070686178339
    7 C       1.756792902891       2.206799905675       0.834763854672
    8 C       0.506905709139       1.557415528369       0.607276520575
    9 C       0.332649829715       0.158017651952       0.599963959952
    10 C       1.505817169471      -0.621071119357       0.848385089737
    11 H       7.809228321551       6.242609633574       2.478635766044
    12 H      -3.044549963820       0.166594198199      -0.078274072954
    13 H      -1.177707674051      -1.400246151876       0.329644413246
    14 H       3.605186282841      -0.609936116186       1.260051203538
    15 H       3.849041257332       1.866861928416       1.247472937642
    16 C       0.034259083649       3.827438540683       0.449631215262
    17 H       1.440024949099      -1.707161962584       0.858383100817
    18 C       1.475538116073       3.635099283328       0.744392900275
    19 O      -0.485573968381       4.962693903580       0.293786623859
    20 N       2.175491009135       4.747867153567       0.828114539851
    21 N       3.477801777908       4.772459325413       1.040946647949
    22 C       4.034750493595       6.028761677658       1.023569570445
    23 S       3.207468081697       7.532959658355       0.748322950763
    24 N       5.361213373618       6.023492442494       1.245037062812
    25 Ga       1.011889481485       6.508204261809       0.578444209829
    26 H       5.767132476793       5.101664666340       1.398029039403
    27 C       6.254645105321       7.194859786713       1.275518848259
    28 H       5.913803399470       7.877308773105       2.065727163551
    29 H       6.160502451101       7.731443361833       0.321903601719
    30 C       7.702528220569       6.760055436780       1.517241320146
    31 H       8.060251624622       6.099449652094       0.718058378852
    32 H       8.350906450164       7.642055794534       1.538525119766
    33 C       0.241613755897       7.648418754545      -3.515878232238
    34 C       0.668336939092       7.237178561475      -4.740877871421
    35 C       0.260754534779       7.786789268424      -5.952504866206
    36 C      -0.659123735091       8.847908892734      -5.934991904292
    37 C      -2.514316381576      10.793098204931      -3.254886601539
    38 C      -2.033305722071      10.154176639022      -2.077591209193
    39 C      -1.120006791146       9.116288877531      -2.207638784048
    40 C      -0.705952289822       8.739456030558      -3.519854797588
    41 C      -1.169516545265       9.352824056025      -4.702039114423
    42 C      -2.107573917942      10.418080723804      -4.529185598604
    43 H      -2.433138241429      10.899847832488       4.920195332291
    44 H       0.636784768544       7.418012389134      -6.906181651132
    45 H      -0.980439159049       9.286267457619      -6.879698388256
    46 H      -3.229722696992      11.605616603440      -3.148035278084
    47 H      -2.379965601448      10.476207639479      -1.099668950723
    48 C       0.443469157581       7.303958869544      -2.099566751864
    49 H      -2.503794893484      10.934868304687      -5.400932584383
    50 C      -0.400491160555       8.227225981392      -1.302243378807
    51 O       1.159919292612       6.410091210521      -1.577693961958
    52 N      -0.344321699430       8.039832509448       0.000622141944
    53 N      -1.059986556632       8.730935727448       0.866884642571
    54 C      -0.906008285324       8.338260121626       2.175362315001
    55 S       0.115022069377       7.062569884370       2.768026019029
    56 N      -1.651843006375       9.054896671867       3.034819240505
    57 H      -2.220784227498       9.782945295534       2.605561234195
    58 C      -1.730813306568       8.875553641651       4.495336888099
    59 H      -0.729247584890       9.020135798731       4.922342575211
    60 H      -2.025050875174       7.838415282133       4.704781363763
    61 C      -2.731472463192       9.860614784246       5.105060153435
    62 H      -3.740454432034       9.705171015830       4.703895259453
    63 H      -2.775550317531       9.713146005570       6.189065327518
    64 H      -2.595055098841       2.907616284099      -0.002524106784
    65 H       1.365740864456       6.534032374646      -5.046290580288
    End
    GUIBonds
        1 1 16 1.0
        2 1 8 1.5
        3 1 2 1.5
        4 20 25 1.0
        5 2 3 1.5
        6 3 12 1.0
        7 3 4 1.5
        8 4 13 1.0
        9 4 9 1.5
        10 5 14 1.0
        11 5 6 1.5
        12 5 10 1.5
        13 6 15 1.0
        14 6 7 1.5
        15 7 18 1.0
        16 7 8 1.5
        17 8 9 1.5
        18 9 10 1.5
        19 10 17 1.0
        20 16 19 1.0
        21 16 18 1.0
        22 18 20 1.0
        23 20 21 1.0
        24 23 25 1.0
        25 21 22 1.0
        26 22 24 1.0
        27 22 23 1.0
        28 24 27 1.0
        29 24 26 1.0
        30 27 29 1.0
        31 27 28 1.0
        32 27 30 1.0
        33 30 11 1.0
        34 30 32 1.0
        35 30 31 1.0
        36 25 19 1.0
        37 33 48 1.0
        38 33 40 1.5
        39 37 38 1.5
        40 37 42 1.5
        41 38 47 1.0
        42 38 39 1.5
        43 39 50 1.0
        44 39 40 1.5
        45 40 41 1.5
        46 41 42 1.5
        47 42 49 1.0
        48 48 51 1.0
        49 33 34 1.5
        50 48 50 1.0
        51 50 52 1.0
        52 52 53 1.0
        53 53 54 1.0
        54 54 56 1.0
        55 54 55 1.0
        56 56 58 1.0
        57 56 57 1.0
        58 58 60 1.0
        59 58 59 1.0
        60 58 61 1.0
        61 61 43 1.0
        62 61 63 1.0
        63 61 62 1.0
        64 34 35 1.5
        65 35 44 1.0
        66 35 36 1.5
        67 36 45 1.0
        68 36 41 1.5
        69 37 46 1.0
        70 51 25 1.0
        71 55 25 1.0
        72 52 25 1.0
        73 64 2 1.0
        74 65 34 1.0
    End
    NoPrint LOGFILE
    XC
        GGA BLYP
    End
    Geometry
    End
    Charge 1
    AnalyticalFreq
    End
    NumericalQuality Good
    ScanFreq -1000 0

Fragments
Ga t21.Ga
H t21.H
N t21.N
S t21.S
O t21.O
C t21.C
End

 *******************************************************************************
 *                                                                             *
 *  --------------------------------                                           *
 *   Amsterdam Modeling Suite (AMS)              2019.304                      *
 *  --------------------------------                                           *
 *                                               r84175 2020-05-08             *
 *                                                                             *
 *                                                                             *
 *                              =================                              *
 *                              |               |                              *
 *                              |     A D F     |                              *
 *                              |               |                              *
 *                              =================                              *
 *                                                                             *
 *                                                                             *
 *   Online information and documentation:  https://www.scm.com/support/       *
 *   E-mail:  support@scm.com   info@scm.com                                   *
 *                                                                             *
 *   Scientific publications using AMS results must be properly referenced     *
 *   See the User Manuals (or the web site) for recommended citations          *
 *   The terms and conditions of the End User License Agreement apply to       *
 *   the use of AMS, https://www.scm.com/license-terms/                        *
 *                                                                             *
 *********************  x86_64_windows_intel / intelmpi  ***********************
 
 Licensed to: Dr. Sofia Pascu / University of Bath / Bath / UNITED KINGDOM 2022-01-21 16:12:49
 SCM User ID: u10385
  
 ADF 2019.304  RunTime: Feb12-2022 11:06:19  Nodes: 1  Procs: 4

 Temporary files are created in C:\SCMTMP\/kid_0.787845789

Communication costs MPI_COMM_WORLD:      0.636 usec per message,   0.0027 usec per 8-byte item
Communication costs for intra-node:      0.624 usec per message,   0.0026 usec per 8-byte item

 *** (NO TITLE) ***


 ===========================
 A T T A C H E D   F I L E S
 ===========================
  


 ===============================
 M O D E L   P A R A M E T E R S
 ===============================
  
 DENSITY FUNCTIONAL POTENTIAL (scf)
    LDA:                               Exchange only                           == Not Default ==
    Gradient Corrections:              Becke88 LYP                             == Not Default ==

 SPIN  (restricted / unrestr.)
    Molecule:                          Restricted                               
    Fragments:                         Restricted                               

 OTHER ASPECTS
    Relativistic Corrections:          ---                                      

    Nuclear Charge Density Model:      Point Charge Nuclei                      
    Core Treatment:                    Frozen Orbital(s)                        

    Hyperfine or Zeeman Interaction:   ---                                      


 Fragment File(s)
 ----------------
 C:
         file : t21.C
         jobid: ADF 2019.304  RunTime: Feb12-2022 11:06:18  Nodes: 1  Procs: 1
         title: Carbon (TZ2P)
 H:
         file : t21.H
         jobid: ADF 2019.304  RunTime: Feb12-2022 11:06:15  Nodes: 1  Procs: 1
         title: Hydrogen (TZ2P)
 O:
         file : t21.O
         jobid: ADF 2019.304  RunTime: Feb12-2022 11:06:17  Nodes: 1  Procs: 1
         title: Oxygen (TZ2P)
 N:
         file : t21.N
         jobid: ADF 2019.304  RunTime: Feb12-2022 11:06:16  Nodes: 1  Procs: 1
         title: Nitrogen (TZ2P)
 S:
         file : t21.S
         jobid: ADF 2019.304  RunTime: Feb12-2022 11:06:17  Nodes: 1  Procs: 1
         title: Sulphur (TZ2P)
 Ga:
         file : t21.Ga
         jobid: ADF 2019.304  RunTime: Feb12-2022 11:06:14  Nodes: 1  Procs: 1
         title: Gallium (TZ2P)


                                   *********************************************
                                   *  R U N   T Y P E : GEOMETRY OPTIMIZATION  *
                                   *********************************************
  


 ===============
 G E O M E T R Y  ***  3D  Molecule  ***
 ===============
  

 ATOMS
 =====                            X Y Z                    CHARGE
                                (Angstrom)             Nucl     +Core       At.Mass
                       --------------------------    ----------------       -------
    1  C              -0.5728    2.4887    0.3720      6.00      6.00       12.0000
    2  C              -1.7905    1.9281    0.1388      6.00      6.00       12.0000
    3  C              -2.0471    0.5609    0.1130      6.00      6.00       12.0000
    4  C              -0.9844   -0.3277    0.3448      6.00      6.00       12.0000
    5  C               2.7260    0.0033    1.0745      6.00      6.00       12.0000
    6  C               2.8753    1.4187    1.0707      6.00      6.00       12.0000
    7  C               1.7568    2.2068    0.8348      6.00      6.00       12.0000
    8  C               0.5069    1.5574    0.6073      6.00      6.00       12.0000
    9  C               0.3326    0.1580    0.6000      6.00      6.00       12.0000
   10  C               1.5058   -0.6211    0.8484      6.00      6.00       12.0000
   11  H               7.8092    6.2426    2.4786      1.00      1.00        1.0078
   12  H              -3.0445    0.1666   -0.0783      1.00      1.00        1.0078
   13  H              -1.1777   -1.4002    0.3296      1.00      1.00        1.0078
   14  H               3.6052   -0.6099    1.2601      1.00      1.00        1.0078
   15  H               3.8490    1.8669    1.2475      1.00      1.00        1.0078
   16  C               0.0343    3.8274    0.4496      6.00      6.00       12.0000
   17  H               1.4400   -1.7072    0.8584      1.00      1.00        1.0078
   18  C               1.4755    3.6351    0.7444      6.00      6.00       12.0000
   19  O              -0.4856    4.9627    0.2938      8.00      8.00       15.9949
   20  N               2.1755    4.7479    0.8281      7.00      7.00       14.0031
   21  N               3.4778    4.7725    1.0409      7.00      7.00       14.0031
   22  C               4.0348    6.0288    1.0236      6.00      6.00       12.0000
   23  S               3.2075    7.5330    0.7483     16.00     16.00       31.9721
   24  N               5.3612    6.0235    1.2450      7.00      7.00       14.0031
   25  Ga              1.0119    6.5082    0.5784     31.00     31.00       68.9256
   26  H               5.7671    5.1017    1.3980      1.00      1.00        1.0078
   27  C               6.2546    7.1949    1.2755      6.00      6.00       12.0000
   28  H               5.9138    7.8773    2.0657      1.00      1.00        1.0078
   29  H               6.1605    7.7314    0.3219      1.00      1.00        1.0078
   30  C               7.7025    6.7601    1.5172      6.00      6.00       12.0000
   31  H               8.0603    6.0994    0.7181      1.00      1.00        1.0078
   32  H               8.3509    7.6421    1.5385      1.00      1.00        1.0078
   33  C               0.2416    7.6484   -3.5159      6.00      6.00       12.0000
   34  C               0.6683    7.2372   -4.7409      6.00      6.00       12.0000
   35  C               0.2608    7.7868   -5.9525      6.00      6.00       12.0000
   36  C              -0.6591    8.8479   -5.9350      6.00      6.00       12.0000
   37  C              -2.5143   10.7931   -3.2549      6.00      6.00       12.0000
   38  C              -2.0333   10.1542   -2.0776      6.00      6.00       12.0000
   39  C              -1.1200    9.1163   -2.2076      6.00      6.00       12.0000
   40  C              -0.7060    8.7395   -3.5199      6.00      6.00       12.0000
   41  C              -1.1695    9.3528   -4.7020      6.00      6.00       12.0000
   42  C              -2.1076   10.4181   -4.5292      6.00      6.00       12.0000
   43  H              -2.4331   10.8998    4.9202      1.00      1.00        1.0078
   44  H               0.6368    7.4180   -6.9062      1.00      1.00        1.0078
   45  H              -0.9804    9.2863   -6.8797      1.00      1.00        1.0078
   46  H              -3.2297   11.6056   -3.1480      1.00      1.00        1.0078
   47  H              -2.3800   10.4762   -1.0997      1.00      1.00        1.0078
   48  C               0.4435    7.3040   -2.0996      6.00      6.00       12.0000
   49  H              -2.5038   10.9349   -5.4009      1.00      1.00        1.0078
   50  C              -0.4005    8.2272   -1.3022      6.00      6.00       12.0000
   51  O               1.1599    6.4101   -1.5777      8.00      8.00       15.9949
   52  N              -0.3443    8.0398    0.0006      7.00      7.00       14.0031
   53  N              -1.0600    8.7309    0.8669      7.00      7.00       14.0031
   54  C              -0.9060    8.3383    2.1754      6.00      6.00       12.0000
   55  S               0.1150    7.0626    2.7680     16.00     16.00       31.9721
   56  N              -1.6518    9.0549    3.0348      7.00      7.00       14.0031
   57  H              -2.2208    9.7829    2.6056      1.00      1.00        1.0078
   58  C              -1.7308    8.8756    4.4953      6.00      6.00       12.0000
   59  H              -0.7292    9.0201    4.9223      1.00      1.00        1.0078
   60  H              -2.0251    7.8384    4.7048      1.00      1.00        1.0078
   61  C              -2.7315    9.8606    5.1051      6.00      6.00       12.0000
   62  H              -3.7405    9.7052    4.7039      1.00      1.00        1.0078
   63  H              -2.7756    9.7131    6.1891      1.00      1.00        1.0078
   64  H              -2.5951    2.9076   -0.0025      1.00      1.00        1.0078
   65  H               1.3657    6.5340   -5.0463      1.00      1.00        1.0078


 FRAGMENTS
 =========                                     Atoms in this Fragment     Cart. coord.s (Angstrom)
                                               -------------------------------------------------------
    1  C                                                 1  C           -0.5728    2.4887    0.3720
    2  C                                                 2  C           -1.7905    1.9281    0.1388
    3  C                                                 3  C           -2.0471    0.5609    0.1130
    4  C                                                 4  C           -0.9844   -0.3277    0.3448
    5  C                                                 5  C            2.7260    0.0033    1.0745
    6  C                                                 6  C            2.8753    1.4187    1.0707
    7  C                                                 7  C            1.7568    2.2068    0.8348
    8  C                                                 8  C            0.5069    1.5574    0.6073
    9  C                                                 9  C            0.3326    0.1580    0.6000
   10  C                                                10  C            1.5058   -0.6211    0.8484
   11  C                                                16  C            0.0343    3.8274    0.4496
   12  C                                                18  C            1.4755    3.6351    0.7444
   13  C                                                22  C            4.0348    6.0288    1.0236
   14  C                                                27  C            6.2546    7.1949    1.2755
   15  C                                                30  C            7.7025    6.7601    1.5172
   16  C                                                33  C            0.2416    7.6484   -3.5159
   17  C                                                34  C            0.6683    7.2372   -4.7409
   18  C                                                35  C            0.2608    7.7868   -5.9525
   19  C                                                36  C           -0.6591    8.8479   -5.9350
   20  C                                                37  C           -2.5143   10.7931   -3.2549
   21  C                                                38  C           -2.0333   10.1542   -2.0776
   22  C                                                39  C           -1.1200    9.1163   -2.2076
   23  C                                                40  C           -0.7060    8.7395   -3.5199
   24  C                                                41  C           -1.1695    9.3528   -4.7020
   25  C                                                42  C           -2.1076   10.4181   -4.5292
   26  C                                                48  C            0.4435    7.3040   -2.0996
   27  C                                                50  C           -0.4005    8.2272   -1.3022
   28  C                                                54  C           -0.9060    8.3383    2.1754
   29  C                                                58  C           -1.7308    8.8756    4.4953
   30  C                                                61  C           -2.7315    9.8606    5.1051
   31  H                                                11  H            7.8092    6.2426    2.4786
   32  H                                                12  H           -3.0445    0.1666   -0.0783
   33  H                                                13  H           -1.1777   -1.4002    0.3296
   34  H                                                14  H            3.6052   -0.6099    1.2601
   35  H                                                15  H            3.8490    1.8669    1.2475
   36  H                                                17  H            1.4400   -1.7072    0.8584
   37  H                                                26  H            5.7671    5.1017    1.3980
   38  H                                                28  H            5.9138    7.8773    2.0657
   39  H                                                29  H            6.1605    7.7314    0.3219
   40  H                                                31  H            8.0603    6.0994    0.7181
   41  H                                                32  H            8.3509    7.6421    1.5385
   42  H                                                43  H           -2.4331   10.8998    4.9202
   43  H                                                44  H            0.6368    7.4180   -6.9062
   44  H                                                45  H           -0.9804    9.2863   -6.8797
   45  H                                                46  H           -3.2297   11.6056   -3.1480
   46  H                                                47  H           -2.3800   10.4762   -1.0997
   47  H                                                49  H           -2.5038   10.9349   -5.4009
   48  H                                                57  H           -2.2208    9.7829    2.6056
   49  H                                                59  H           -0.7292    9.0201    4.9223
   50  H                                                60  H           -2.0251    7.8384    4.7048
   51  H                                                62  H           -3.7405    9.7052    4.7039
   52  H                                                63  H           -2.7756    9.7131    6.1891
   53  H                                                64  H           -2.5951    2.9076   -0.0025
   54  H                                                65  H            1.3657    6.5340   -5.0463
   55  O                                                19  O           -0.4856    4.9627    0.2938
   56  O                                                51  O            1.1599    6.4101   -1.5777
   57  N                                                20  N            2.1755    4.7479    0.8281
   58  N                                                21  N            3.4778    4.7725    1.0409
   59  N                                                24  N            5.3612    6.0235    1.2450
   60  N                                                52  N           -0.3443    8.0398    0.0006
   61  N                                                53  N           -1.0600    8.7309    0.8669
   62  N                                                56  N           -1.6518    9.0549    3.0348
   63  S                                                23  S            3.2075    7.5330    0.7483
   64  S                                                55  S            0.1150    7.0626    2.7680
   65  Ga                                               25  Ga           1.0119    6.5082    0.5784


 =====================================
 S Y M M E T R Y ,   E L E C T R O N S
 =====================================
  
 Symmetry: NOSYM

 Irreducible Representations, including subspecies
 -------------------------------------------------
 A


 Configuration of Valence Electrons
 ==================================
 ( determined in the SCF procedure )

 Total:   324

 Net Charge: 1 (Nuclei minus Electrons)

 Aufbau principle for MO occupations will be applied through SCF cycle no.     150
 Thereafter, the program will assign electrons to MOs that are spatially
 similar to the occupied MOs in a "reference" cycle ("KeepOrbitals").
 The reference cycle is always the PREVIOUS cycle: it will evolve with
 the SCF procedure.
1
 ***************************************************************************************************


                                      ****************************************
                                      *  B U I L D : (Fragments, Functions)  *
                                      ****************************************
  

 Total nr. of (C)SFOs (summation over all irreps) :  1377

 Specify PRINT SFO in the input file to get a full list

 Nr. of SFOs for ir.rep.           A :  1377


 ================================
 (Slater-type)  F U N C T I O N S  ***  (Basis and Fit)  ***
 ================================
  

 Atom Type    1  (C)
 ==============

 Valence Basis Sets:  10
 -----------------------
   1 S    7.680000
   1 S    5.000000
   2 S    1.280000
   2 S    2.100000
   2 S    4.600000
   2 P    0.820000
   2 P    1.480000
   2 P    2.940000
   3 D    2.200000
   4 F    3.300000

 Atom Type    2  (H)
 ==============

 Valence Basis Sets:   5
 -----------------------
   1 S    0.690000
   1 S    0.920000
   1 S    1.580000
   2 P    1.250000
   3 D    2.500000

 Atom Type    3  (O)
 ==============

 Valence Basis Sets:  10
 -----------------------
   1 S    9.800000
   1 S    6.800000
   2 S    7.580000
   2 S    2.880000
   2 S    1.720000
   2 P    4.080000
   2 P    2.080000
   2 P    1.120000
   3 D    2.000000
   4 F    3.000000

 Atom Type    4  (N)
 ==============

 Valence Basis Sets:  10
 -----------------------
   1 S    8.740000
   1 S    5.900000
   2 S    5.150000
   2 S    2.500000
   2 S    1.500000
   2 P    3.680000
   2 P    1.880000
   2 P    1.000000
   3 D    2.200000
   4 F    3.300000

 Atom Type    5  (S)
 ==============

 Valence Basis Sets:  14
 -----------------------
   1 S   19.400000
   1 S   14.350000
   2 S    5.900000
   2 S    4.250000
   2 P    8.050000
   2 P    4.550000
   3 S    3.450000
   3 S    2.250000
   3 S    1.500000
   3 P    2.650000
   3 P    1.600000
   3 P    1.000000
   3 D    2.100000
   4 F    2.100000

 Atom Type    6  (Ga)
 ==============

 Valence Basis Sets:  21
 -----------------------
   1 S   36.500000
   1 S   28.850000
   2 S   12.250000
   2 S    7.050000
   2 P   17.100000
   2 P   11.300000
   3 S    7.600000
   3 S    4.600000
   3 P    6.600000
   3 P    3.950000
   3 D    8.450000
   3 D    4.250000
   3 D    2.100000
   4 S    3.100000
   4 S    1.900000
   4 S    1.200000
   4 P    2.300000
   4 P    1.250000
   4 P    0.700000
   4 D    1.500000
   4 F    1.500000


 BAS: List of all Elementary Cartesian Basis Functions
 =====================================================

 The numbering in the list below (to the right of the function characteristics) is referred
 to in print-outs of MO eigenvectors and Mulliken populations in the BAS representation
 (as contrasted to the SFO representation).

 Notes:
 1. The functions are characterized by a polynomial prefactor (powers of x,y,z and r) and
    an exponential decay factor alpha.
 2. Since the basis sets are specific for an atom TYPE, the individual functions occur on
    all atoms of that type.
 3. The word 'Core' in the left margin signals that it is a Core Function (CF) : not a
    degree of freedom in the valence set, but only used to ensure orthogonalization of
    the other valence basis functions on the frozen Core Orbitals.


 (power of) X  Y  Z  R     Alpha  on Atom
            ==========     =====     ==========

 C                                    1    2    3    4    5    6    7    8    9   10   11   12   13   14   15
                                     16   17   18   19   20   21   22   23   24   25   26   27   28   29   30
                                  ---------------------------------------------------------------------------
            0  0  0  0     7.680      1   31   61   91  121  151  181  211  241  271  301  331  361  391  421
                                    451  481  511  541  571  601  631  661  691  721  751  781  811  841  871
            0  0  0  0     5.000      2   32   62   92  122  152  182  212  242  272  302  332  362  392  422
                                    452  482  512  542  572  602  632  662  692  722  752  782  812  842  872
            0  0  0  1     1.280      3   33   63   93  123  153  183  213  243  273  303  333  363  393  423
                                    453  483  513  543  573  603  633  663  693  723  753  783  813  843  873
            0  0  0  1     2.100      4   34   64   94  124  154  184  214  244  274  304  334  364  394  424
                                    454  484  514  544  574  604  634  664  694  724  754  784  814  844  874
            0  0  0  1     4.600      5   35   65   95  125  155  185  215  245  275  305  335  365  395  425
                                    455  485  515  545  575  605  635  665  695  725  755  785  815  845  875
            1  0  0  0     0.820      6   36   66   96  126  156  186  216  246  276  306  336  366  396  426
                                    456  486  516  546  576  606  636  666  696  726  756  786  816  846  876
            0  1  0  0     0.820      7   37   67   97  127  157  187  217  247  277  307  337  367  397  427
                                    457  487  517  547  577  607  637  667  697  727  757  787  817  847  877
            0  0  1  0     0.820      8   38   68   98  128  158  188  218  248  278  308  338  368  398  428
                                    458  488  518  548  578  608  638  668  698  728  758  788  818  848  878
            1  0  0  0     1.480      9   39   69   99  129  159  189  219  249  279  309  339  369  399  429
                                    459  489  519  549  579  609  639  669  699  729  759  789  819  849  879
            0  1  0  0     1.480     10   40   70  100  130  160  190  220  250  280  310  340  370  400  430
                                    460  490  520  550  580  610  640  670  700  730  760  790  820  850  880
            0  0  1  0     1.480     11   41   71  101  131  161  191  221  251  281  311  341  371  401  431
                                    461  491  521  551  581  611  641  671  701  731  761  791  821  851  881
            1  0  0  0     2.940     12   42   72  102  132  162  192  222  252  282  312  342  372  402  432
                                    462  492  522  552  582  612  642  672  702  732  762  792  822  852  882
            0  1  0  0     2.940     13   43   73  103  133  163  193  223  253  283  313  343  373  403  433
                                    463  493  523  553  583  613  643  673  703  733  763  793  823  853  883
            0  0  1  0     2.940     14   44   74  104  134  164  194  224  254  284  314  344  374  404  434
                                    464  494  524  554  584  614  644  674  704  734  764  794  824  854  884
            2  0  0  0     2.200     15   45   75  105  135  165  195  225  255  285  315  345  375  405  435
                                    465  495  525  555  585  615  645  675  705  735  765  795  825  855  885
            1  1  0  0     2.200     16   46   76  106  136  166  196  226  256  286  316  346  376  406  436
                                    466  496  526  556  586  616  646  676  706  736  766  796  826  856  886
            1  0  1  0     2.200     17   47   77  107  137  167  197  227  257  287  317  347  377  407  437
                                    467  497  527  557  587  617  647  677  707  737  767  797  827  857  887
            0  2  0  0     2.200     18   48   78  108  138  168  198  228  258  288  318  348  378  408  438
                                    468  498  528  558  588  618  648  678  708  738  768  798  828  858  888
            0  1  1  0     2.200     19   49   79  109  139  169  199  229  259  289  319  349  379  409  439
                                    469  499  529  559  589  619  649  679  709  739  769  799  829  859  889
            0  0  2  0     2.200     20   50   80  110  140  170  200  230  260  290  320  350  380  410  440
                                    470  500  530  560  590  620  650  680  710  740  770  800  830  860  890
            3  0  0  0     3.300     21   51   81  111  141  171  201  231  261  291  321  351  381  411  441
                                    471  501  531  561  591  621  651  681  711  741  771  801  831  861  891
            2  1  0  0     3.300     22   52   82  112  142  172  202  232  262  292  322  352  382  412  442
                                    472  502  532  562  592  622  652  682  712  742  772  802  832  862  892
            2  0  1  0     3.300     23   53   83  113  143  173  203  233  263  293  323  353  383  413  443
                                    473  503  533  563  593  623  653  683  713  743  773  803  833  863  893
            1  2  0  0     3.300     24   54   84  114  144  174  204  234  264  294  324  354  384  414  444
                                    474  504  534  564  594  624  654  684  714  744  774  804  834  864  894
            1  1  1  0     3.300     25   55   85  115  145  175  205  235  265  295  325  355  385  415  445
                                    475  505  535  565  595  625  655  685  715  745  775  805  835  865  895
            1  0  2  0     3.300     26   56   86  116  146  176  206  236  266  296  326  356  386  416  446
                                    476  506  536  566  596  626  656  686  716  746  776  806  836  866  896
            0  3  0  0     3.300     27   57   87  117  147  177  207  237  267  297  327  357  387  417  447
                                    477  507  537  567  597  627  657  687  717  747  777  807  837  867  897
            0  2  1  0     3.300     28   58   88  118  148  178  208  238  268  298  328  358  388  418  448
                                    478  508  538  568  598  628  658  688  718  748  778  808  838  868  898
            0  1  2  0     3.300     29   59   89  119  149  179  209  239  269  299  329  359  389  419  449
                                    479  509  539  569  599  629  659  689  719  749  779  809  839  869  899
            0  0  3  0     3.300     30   60   90  120  150  180  210  240  270  300  330  360  390  420  450
                                    480  510  540  570  600  630  660  690  720  750  780  810  840  870  900

 H                                   31   32   33   34   35   36   37   38   39   40   41   42   43   44   45
                                     46   47   48   49   50   51   52   53   54
                                  ---------------------------------------------------------------------------
            0  0  0  0     0.690    901  913  925  937  949  961  973  985  997 1009 1021 1033 1045 1057 1069
                                   1081 1093 1105 1117 1129 1141 1153 1165 1177
            0  0  0  0     0.920    902  914  926  938  950  962  974  986  998 1010 1022 1034 1046 1058 1070
                                   1082 1094 1106 1118 1130 1142 1154 1166 1178
            0  0  0  0     1.580    903  915  927  939  951  963  975  987  999 1011 1023 1035 1047 1059 1071
                                   1083 1095 1107 1119 1131 1143 1155 1167 1179
            1  0  0  0     1.250    904  916  928  940  952  964  976  988 1000 1012 1024 1036 1048 1060 1072
                                   1084 1096 1108 1120 1132 1144 1156 1168 1180
            0  1  0  0     1.250    905  917  929  941  953  965  977  989 1001 1013 1025 1037 1049 1061 1073
                                   1085 1097 1109 1121 1133 1145 1157 1169 1181
            0  0  1  0     1.250    906  918  930  942  954  966  978  990 1002 1014 1026 1038 1050 1062 1074
                                   1086 1098 1110 1122 1134 1146 1158 1170 1182
            2  0  0  0     2.500    907  919  931  943  955  967  979  991 1003 1015 1027 1039 1051 1063 1075
                                   1087 1099 1111 1123 1135 1147 1159 1171 1183
            1  1  0  0     2.500    908  920  932  944  956  968  980  992 1004 1016 1028 1040 1052 1064 1076
                                   1088 1100 1112 1124 1136 1148 1160 1172 1184
            1  0  1  0     2.500    909  921  933  945  957  969  981  993 1005 1017 1029 1041 1053 1065 1077
                                   1089 1101 1113 1125 1137 1149 1161 1173 1185
            0  2  0  0     2.500    910  922  934  946  958  970  982  994 1006 1018 1030 1042 1054 1066 1078
                                   1090 1102 1114 1126 1138 1150 1162 1174 1186
            0  1  1  0     2.500    911  923  935  947  959  971  983  995 1007 1019 1031 1043 1055 1067 1079
                                   1091 1103 1115 1127 1139 1151 1163 1175 1187
            0  0  2  0     2.500    912  924  936  948  960  972  984  996 1008 1020 1032 1044 1056 1068 1080
                                   1092 1104 1116 1128 1140 1152 1164 1176 1188

 O                                   55   56
                                  ---------------------------------------------------------------------------
            0  0  0  0     9.800   1189 1219
            0  0  0  0     6.800   1190 1220
            0  0  0  1     7.580   1191 1221
            0  0  0  1     2.880   1192 1222
            0  0  0  1     1.720   1193 1223
            1  0  0  0     4.080   1194 1224
            0  1  0  0     4.080   1195 1225
            0  0  1  0     4.080   1196 1226
            1  0  0  0     2.080   1197 1227
            0  1  0  0     2.080   1198 1228
            0  0  1  0     2.080   1199 1229
            1  0  0  0     1.120   1200 1230
            0  1  0  0     1.120   1201 1231
            0  0  1  0     1.120   1202 1232
            2  0  0  0     2.000   1203 1233
            1  1  0  0     2.000   1204 1234
            1  0  1  0     2.000   1205 1235
            0  2  0  0     2.000   1206 1236
            0  1  1  0     2.000   1207 1237
            0  0  2  0     2.000   1208 1238
            3  0  0  0     3.000   1209 1239
            2  1  0  0     3.000   1210 1240
            2  0  1  0     3.000   1211 1241
            1  2  0  0     3.000   1212 1242
            1  1  1  0     3.000   1213 1243
            1  0  2  0     3.000   1214 1244
            0  3  0  0     3.000   1215 1245
            0  2  1  0     3.000   1216 1246
            0  1  2  0     3.000   1217 1247
            0  0  3  0     3.000   1218 1248

 N                                   57   58   59   60   61   62
                                  ---------------------------------------------------------------------------
            0  0  0  0     8.740   1249 1279 1309 1339 1369 1399
            0  0  0  0     5.900   1250 1280 1310 1340 1370 1400
            0  0  0  1     5.150   1251 1281 1311 1341 1371 1401
            0  0  0  1     2.500   1252 1282 1312 1342 1372 1402
            0  0  0  1     1.500   1253 1283 1313 1343 1373 1403
            1  0  0  0     3.680   1254 1284 1314 1344 1374 1404
            0  1  0  0     3.680   1255 1285 1315 1345 1375 1405
            0  0  1  0     3.680   1256 1286 1316 1346 1376 1406
            1  0  0  0     1.880   1257 1287 1317 1347 1377 1407
            0  1  0  0     1.880   1258 1288 1318 1348 1378 1408
            0  0  1  0     1.880   1259 1289 1319 1349 1379 1409
            1  0  0  0     1.000   1260 1290 1320 1350 1380 1410
            0  1  0  0     1.000   1261 1291 1321 1351 1381 1411
            0  0  1  0     1.000   1262 1292 1322 1352 1382 1412
            2  0  0  0     2.200   1263 1293 1323 1353 1383 1413
            1  1  0  0     2.200   1264 1294 1324 1354 1384 1414
            1  0  1  0     2.200   1265 1295 1325 1355 1385 1415
            0  2  0  0     2.200   1266 1296 1326 1356 1386 1416
            0  1  1  0     2.200   1267 1297 1327 1357 1387 1417
            0  0  2  0     2.200   1268 1298 1328 1358 1388 1418
            3  0  0  0     3.300   1269 1299 1329 1359 1389 1419
            2  1  0  0     3.300   1270 1300 1330 1360 1390 1420
            2  0  1  0     3.300   1271 1301 1331 1361 1391 1421
            1  2  0  0     3.300   1272 1302 1332 1362 1392 1422
            1  1  1  0     3.300   1273 1303 1333 1363 1393 1423
            1  0  2  0     3.300   1274 1304 1334 1364 1394 1424
            0  3  0  0     3.300   1275 1305 1335 1365 1395 1425
            0  2  1  0     3.300   1276 1306 1336 1366 1396 1426
            0  1  2  0     3.300   1277 1307 1337 1367 1397 1427
            0  0  3  0     3.300   1278 1308 1338 1368 1398 1428

 S                                   63   64
                                  ---------------------------------------------------------------------------
            0  0  0  0    19.400   1429 1467
            0  0  0  0    14.350   1430 1468
            0  0  0  1     5.900   1431 1469
            0  0  0  1     4.250   1432 1470
            1  0  0  0     8.050   1433 1471
            0  1  0  0     8.050   1434 1472
            0  0  1  0     8.050   1435 1473
            1  0  0  0     4.550   1436 1474
            0  1  0  0     4.550   1437 1475
            0  0  1  0     4.550   1438 1476
            0  0  0  2     3.450   1439 1477
            0  0  0  2     2.250   1440 1478
            0  0  0  2     1.500   1441 1479
            1  0  0  1     2.650   1442 1480
            0  1  0  1     2.650   1443 1481
            0  0  1  1     2.650   1444 1482
            1  0  0  1     1.600   1445 1483
            0  1  0  1     1.600   1446 1484
            0  0  1  1     1.600   1447 1485
            1  0  0  1     1.000   1448 1486
            0  1  0  1     1.000   1449 1487
            0  0  1  1     1.000   1450 1488
            2  0  0  0     2.100   1451 1489
            1  1  0  0     2.100   1452 1490
            1  0  1  0     2.100   1453 1491
            0  2  0  0     2.100   1454 1492
            0  1  1  0     2.100   1455 1493
            0  0  2  0     2.100   1456 1494
            3  0  0  0     2.100   1457 1495
            2  1  0  0     2.100   1458 1496
            2  0  1  0     2.100   1459 1497
            1  2  0  0     2.100   1460 1498
            1  1  1  0     2.100   1461 1499
            1  0  2  0     2.100   1462 1500
            0  3  0  0     2.100   1463 1501
            0  2  1  0     2.100   1464 1502
            0  1  2  0     2.100   1465 1503
            0  0  3  0     2.100   1466 1504

 Ga                                  65
                                  ---------------------------------------------------------------------------
            0  0  0  0    36.500   1505
            0  0  0  0    28.850   1506
            0  0  0  1    12.250   1507
            0  0  0  1     7.050   1508
            1  0  0  0    17.100   1509
            0  1  0  0    17.100   1510
            0  0  1  0    17.100   1511
            1  0  0  0    11.300   1512
            0  1  0  0    11.300   1513
            0  0  1  0    11.300   1514
            0  0  0  2     7.600   1515
            0  0  0  2     4.600   1516
            1  0  0  1     6.600   1517
            0  1  0  1     6.600   1518
            0  0  1  1     6.600   1519
            1  0  0  1     3.950   1520
            0  1  0  1     3.950   1521
            0  0  1  1     3.950   1522
            2  0  0  0     8.450   1523
            1  1  0  0     8.450   1524
            1  0  1  0     8.450   1525
            0  2  0  0     8.450   1526
            0  1  1  0     8.450   1527
            0  0  2  0     8.450   1528
            2  0  0  0     4.250   1529
            1  1  0  0     4.250   1530
            1  0  1  0     4.250   1531
            0  2  0  0     4.250   1532
            0  1  1  0     4.250   1533
            0  0  2  0     4.250   1534
            2  0  0  0     2.100   1535
            1  1  0  0     2.100   1536
            1  0  1  0     2.100   1537
            0  2  0  0     2.100   1538
            0  1  1  0     2.100   1539
            0  0  2  0     2.100   1540
            0  0  0  3     3.100   1541
            0  0  0  3     1.900   1542
            0  0  0  3     1.200   1543
            1  0  0  2     2.300   1544
            0  1  0  2     2.300   1545
            0  0  1  2     2.300   1546
            1  0  0  2     1.250   1547
            0  1  0  2     1.250   1548
            0  0  1  2     1.250   1549
            1  0  0  2     0.700   1550
            0  1  0  2     0.700   1551
            0  0  1  2     0.700   1552
            2  0  0  1     1.500   1553
            1  1  0  1     1.500   1554
            1  0  1  1     1.500   1555
            0  2  0  1     1.500   1556
            0  1  1  1     1.500   1557
            0  0  2  1     1.500   1558
            3  0  0  0     1.500   1559
            2  1  0  0     1.500   1560
            2  0  1  0     1.500   1561
            1  2  0  0     1.500   1562
            1  1  1  0     1.500   1563
            1  0  2  0     1.500   1564
            0  3  0  0     1.500   1565
            0  2  1  0     1.500   1566
            0  1  2  0     1.500   1567
            0  0  3  0     1.500   1568

 Total number of charge fitting functions (nprimf)      4774
 Total number of Cartesian basis functions (naos)       1568
 Total number of Cartesian core functions  (ncos)          0


 Coordinates (Cartesian)
 =======================

     Atom                    bohr                                 angstrom                 Geometric Variables
                   X           Y           Z              X           Y           Z       (0:frozen, *:LT par.)
 --------------------------------------------------------------------------------------------------------------
     1 C      -1.082413    4.702880    0.703017      -0.572788    2.488657    0.372021      1       2       3
     2 C      -3.383636    3.643574    0.262234      -1.790543    1.928096    0.138768      4       5       6
     3 C      -3.868481    1.059912    0.213597      -2.047112    0.560881    0.113031      7       8       9
     4 C      -1.860220   -0.619294    0.651621      -0.984386   -0.327716    0.344823     10      11      12
     5 C       5.151473    0.006149    2.030462       2.726042    0.003254    1.074474     13      14      15
     6 C       5.433622    2.680903    2.023304       2.875349    1.418673    1.070686     16      17      18
     7 C       3.319857    4.170247    1.577475       1.756793    2.206800    0.834764     19      20      21
     8 C       0.957913    2.943089    1.147586       0.506906    1.557416    0.607277     22      23      24
     9 C       0.628617    0.298610    1.133768       0.332650    0.158018    0.599964     25      26      27
    10 C       2.845582   -1.173654    1.603215       1.505817   -0.621071    0.848385     28      29      30
    11 H      14.757303   11.796823    4.683943       7.809228    6.242610    2.478636     31      32      33
    12 H      -5.753366    0.314817   -0.147917      -3.044550    0.166594   -0.078274     34      35      36
    13 H      -2.225545   -2.646082    0.622938      -1.177708   -1.400246    0.329644     37      38      39
    14 H       6.812815   -1.152612    2.381152       3.605186   -0.609936    1.260051     40      41      42
    15 H       7.273634    3.527858    2.357382       3.849041    1.866862    1.247473     43      44      45
    16 C       0.064740    7.232811    0.849680       0.034259    3.827439    0.449631     46      47      48
    17 H       2.721253   -3.226069    1.622109       1.440025   -1.707162    0.858383     49      50      51
    18 C       2.788363    6.869342    1.406699       1.475538    3.635099    0.744393     52      53      54
    19 O      -0.917602    9.378132    0.555176      -0.485574    4.962694    0.293787     55      56      57
    20 N       4.111082    8.972169    1.564910       2.175491    4.747867    0.828115     58      59      60
    21 N       6.572093    9.018641    1.967104       3.477802    4.772459    1.040947     61      62      63
    22 C       7.624573   11.392708    1.934266       4.034750    6.028762    1.023570     64      65      66
    23 S       6.061236   14.235231    1.414125       3.207468    7.532960    0.748323     67      68      69
    24 N      10.131225   11.382751    2.352779       5.361213    6.023492    1.245037     70      71      72
    25 Ga      1.912194   12.298724    1.093101       1.011889    6.508204    0.578444     73      74      75
    26 H      10.898301    9.640749    2.641892       5.767132    5.101665    1.398029     76      77      78
    27 C      11.819566   13.596315    2.410381       6.254645    7.194860    1.275519     79      80      81
    28 H      11.175469   14.885956    3.903659       5.913803    7.877309    2.065727     82      83      84
    29 H      11.641662   14.610311    0.608310       6.160502    7.731443    0.321904     85      86      87
    30 C      14.555669   12.774653    2.867171       7.702528    6.760055    1.517241     88      89      90
    31 H      15.231668   11.526289    1.356934       8.060252    6.099450    0.718058     91      92      93
    32 H      15.780926   14.441392    2.907391       8.350906    7.642056    1.538525     94      95      96
    33 C       0.456584   14.453417   -6.644047       0.241614    7.648419   -3.515878     97      98      99
    34 C       1.262974   13.676285   -8.958961       0.668337    7.237179   -4.740878    100     101     102
    35 C       0.492755   14.714899  -11.248604       0.260755    7.786789   -5.952505    103     104     105
    36 C      -1.245563   16.720125  -11.215509      -0.659124    8.847909   -5.934992    106     107     108
    37 C      -4.751369   20.396000   -6.150844      -2.514316   10.793098   -3.254887    109     110     111
    38 C      -3.842391   19.188613   -3.926078      -2.033306   10.154177   -2.077591    112     113     114
    39 C      -2.116506   17.227289   -4.171833      -1.120007    9.116289   -2.207639    115     116     117
    40 C      -1.334056   16.515178   -6.651562      -0.705952    8.739456   -3.519855    118     119     120
    41 C      -2.210066   17.674276   -8.885566      -1.169517    9.352824   -4.702039    121     122     123
    42 C      -3.982737   19.687319   -8.558920      -2.107574   10.418081   -4.529186    124     125     126
    43 H      -4.597965   20.597727    9.297822      -2.433138   10.899848    4.920195    127     128     129
    44 H       1.203349   14.018012  -13.050792       0.636785    7.418012   -6.906182    130     131     132
    45 H      -1.852761   17.548502  -13.000746      -0.980439    9.286267   -6.879698    133     134     135
    46 H      -6.103291   21.931437   -5.948925      -3.229723   11.605617   -3.148035    136     137     138
    47 H      -4.497483   19.797163   -2.078073      -2.379966   10.476208   -1.099669    139     140     141
    48 C       0.838035   13.802482   -3.967606       0.443469    7.303959   -2.099567    142     143     144
    49 H      -4.731487   20.663906  -10.206283      -2.503795   10.934868   -5.400933    145     146     147
    50 C      -0.756819   15.547204   -2.460883      -0.400491    8.227226   -1.302243    148     149     150
    51 O       2.191930   12.113317   -2.981409       1.159919    6.410091   -1.577694    151     152     153
    52 N      -0.650674   15.193082    0.001176      -0.344322    8.039833    0.000622    154     155     156
    53 N      -2.003084   16.499077    1.638175      -1.059987    8.730936    0.866885    157     158     159
    54 C      -1.712108   15.757028    4.110839      -0.906008    8.338260    2.175362    160     161     162
    55 S       0.217360   13.346323    5.230811       0.115022    7.062570    2.768026    163     164     165
    56 N      -3.121531   17.111275    5.734977      -1.651843    9.054897    3.034819    166     167     168
    57 H      -4.196674   18.487087    4.923797      -2.220784    9.782945    2.605561    169     170     171
    58 C      -3.270763   16.772366    8.494956      -1.730813    8.875554    4.495337    172     173     174
    59 H      -1.378078   17.045586    9.301879      -0.729248    9.020136    4.922343    175     176     177
    60 H      -3.826792   14.812458    8.890748      -2.025051    7.838415    4.704781    178     179     180
    61 C      -5.161735   18.633861    9.647166      -2.731472    9.860615    5.105060    181     182     183
    62 H      -7.068434   18.340115    8.889074      -3.740454    9.705171    4.703895    184     185     186
    63 H      -5.245030   18.355186   11.695638      -2.775550    9.713146    6.189065    187     188     189
    64 H      -4.903943    5.494598   -0.004770      -2.595055    2.907616   -0.002524    190     191     192
    65 H       2.580876   12.347532   -9.536107       1.365741    6.534032   -5.046291    193     194     195
 --------------------------------------------------------------------------------------------------------------
1
 ***************************************************************************************************


                                              ***********************
                                              *  T E C H N I C A L  *
                                              ***********************
  


 =============================================================
 P A R A L L E L I Z A T I O N  and  V E C T O R I Z A T I O N
 =============================================================
  
 Nr of parallel processes:                                4
 Maximum vector length in NumInt loops:                 128


 ===============================
 G E O M E T R Y   U P D A T E S
 ===============================
  
 Optimization coordinates:                       Delocalized
 Optimization code branch:                       NEW
 Hessian update method:                          BFGS (Broyden-Fletcher-Goldfarb-Shanno)

 Iterative Geometry Improvements:
    Max. nr. of iterations:                        390
    Convergence criteria:
         Change in energy (hartree):                 0.0010000000
         Gradients (au/Angstrom):                    0.0010000000
         Cart/bondlength changes (Angstrom):         0.0100000000
    Max. step to take:
         Trust Radius:                               0.2000000000

 GDIIS (Geometry Direct Inversion in Iteration Space):
    First geometry cycle:                            0
    Max. number expansion vectors:                   5


 =====================
 S C F   U P D A T E S
 =====================
  
 Max. nr. of cycles:                               300
 Convergence criterion:                              0.0000010000
   secondary criterion:                              0.0010000000

 Mix parameter (when DIIS does not apply):           0.2000000000
 Mixed ADIIS+SDIIS will be used                  
    Max number of expansion vectors:                10
    Pure ADIIS when Max([F,P]) is above              0.1000000000
    Pure SDIIS when Max([F,P]) is below              0.0010000000


 =================
 P R E C I S I O N  ***  (General: NumInt, NeglectFunctionTails, ...)  ***
 =================
  

 NumInt:           Target precision:                 6.0000000000
 -------           Initial precision:                6.0000000000
                   Min. precision (optimization):    6.0000000000

 Neglect Functions:          Basis functions:        0.1000000000E-07
 ------------------          Fit functions:          0.1000000000E-07


 ===========================
 L I N E A R   S C A L I N G
 ===========================
  

 Cut-off radii density fit:                        0.1000000000E-09
 Overlap cut-off criterion AO matrix elements:     0.1000000000E-07
 Cut-offs for Coulomb potential and fitted density:0.1000000000E-09
 Cut-off criterion for Coulomb multipole terms:    0.1000000000E-09
 Progressive Convergence parameter:                 0.000000000    
1
 ***************************************************************************************************


                                            ***************************
                                            *  C O M P U T A T I O N  *
                                            ***************************
  

 Number of elements of the density matrix on this node (used, total):    307696   1230096


 ===========================================
 Numerical Integration : Fuzzy Cells (Becke)
 ===========================================
  
 Becke grid quality: GOOD           
  
 Lebedev angular grid order:             min:  11 max:  31
 Nr. of radial points:                   min:  54 max:  94

 Total nr. of points:     816699
 Nr. of blocks:             6381
 Block length:               128
 Nr. of dummy points:         69


 Test of Precision of the Numerical Integration Grid
 ===================================================

 Integral of the Total Core Density:                   0.00000000000000


 ========================
 Density Fitting (zlmFit)
 ========================
  
 ZlmFit Fit Quality: GOOD           
  
 Max L-expansion:                        min:   8 max:   9
 Nr. of radial interpolation points:     min:  78 max: 156


 =====
 S C F  ***  ScaSCF  ***
 =====
  
 Initial density matrix is calculated as sum of fragments

 CYCLE    1
 SCF Error: norm([F,P])=     15.971988964168, max([F,P])=      0.990827814533
 orbitals (Q,E):
 ---------------
 A :153...172        ( 2.00    -0.3764)  ( 2.00    -0.3713)  ( 2.00    -0.3707)  ( 2.00    -0.3697)
                     ( 2.00    -0.3437)  ( 2.00    -0.3401)  ( 2.00    -0.3385)  ( 2.00    -0.3118)
                     ( 2.00    -0.3069)  ( 2.00    -0.2945)  ( 0.00    -0.2620)  ( 0.00    -0.2587)
                     ( 0.00    -0.2469)  ( 0.00    -0.2459)  ( 0.00    -0.2093)  ( 0.00    -0.2069)
                     ( 0.00    -0.1563)  ( 0.00    -0.1553)  ( 0.00    -0.1499)  ( 0.00    -0.1472)

 CYCLE    2
   MIX coefficients:  0.8000  0.2000
 SCF Error: norm([F,P])=      2.260227712753, max([F,P])=      0.165507159087
 orbitals (Q,E):
 ---------------
 A :153...163        ( 2.00    -0.3456)  ( 2.00    -0.3451)  ( 2.00    -0.3418)  ( 2.00    -0.3312)
                     ( 2.00    -0.3290)  ( 2.00    -0.3276)  ( 2.00    -0.3200)  ( 2.00    -0.3119)
                     ( 2.00    -0.3027)  ( 2.00    -0.2983)  ( 0.00    -0.2344)

 CYCLE    3
  SDIIS (wt  0.000): -0.7440  1.7440
 A-DIIS (wt  1.000):  0.0000  1.0000
  DIIS coefficients:  0.0000  1.0000
 SCF Error: norm([F,P])=      1.178952059188, max([F,P])=      0.075970070971
 orbitals (Q,E):
 ---------------
 A :153...163        ( 2.00    -0.2783)  ( 2.00    -0.2747)  ( 2.00    -0.2694)  ( 2.00    -0.2656)
                     ( 2.00    -0.2440)  ( 2.00    -0.2435)  ( 2.00    -0.2365)  ( 2.00    -0.2362)
                     ( 2.00    -0.2157)  ( 2.00    -0.2139)  ( 0.00    -0.1649)

 CYCLE    4
  SDIIS (wt  0.000):  0.1846  0.3274  0.4880
 A-DIIS (wt  1.000):  0.0000  0.6347  0.3653
  DIIS coefficients:  0.0000  0.6347  0.3653
 SCF Error: norm([F,P])=      1.617766039320, max([F,P])=      0.120819722677
 orbitals (Q,E):
 ---------------
 A :153...163        ( 2.00    -0.3197)  ( 2.00    -0.3165)  ( 2.00    -0.3038)  ( 2.00    -0.3028)
                     ( 2.00    -0.3018)  ( 2.00    -0.2952)  ( 2.00    -0.2884)  ( 2.00    -0.2833)
                     ( 2.00    -0.2754)  ( 2.00    -0.2672)  ( 0.00    -0.2072)

 CYCLE    5
  SDIIS (wt  0.687): -0.0704  0.3931  0.1686  0.5087
 A-DIIS (wt  0.313):  0.0000  0.0000  0.0000  1.0000
  DIIS coefficients: -0.0484  0.2700  0.1158  0.6626
 SCF Error: norm([F,P])=      0.358893569734, max([F,P])=      0.032019984866
 orbitals (Q,E):
 ---------------
 A :153...163        ( 2.00    -0.3407)  ( 2.00    -0.3375)  ( 2.00    -0.3345)  ( 2.00    -0.3246)
                     ( 2.00    -0.3199)  ( 2.00    -0.3181)  ( 2.00    -0.3117)  ( 2.00    -0.3107)
                     ( 2.00    -0.2911)  ( 2.00    -0.2891)  ( 0.00    -0.2289)

 CYCLE    6
  SDIIS (wt  0.000): -0.0549  0.2312  0.0683  0.4996  0.2558
 A-DIIS (wt  1.000):  0.0000  0.0000  0.0000  0.5942  0.4058
  DIIS coefficients:  0.0000  0.0000  0.0000  0.5942  0.4058
 SCF Error: norm([F,P])=      0.446268156990, max([F,P])=      0.048519295400
 orbitals (Q,E):
 ---------------
 A :153...163        ( 2.00    -0.3277)  ( 2.00    -0.3266)  ( 2.00    -0.3261)  ( 2.00    -0.3247)
                     ( 2.00    -0.3209)  ( 2.00    -0.3139)  ( 2.00    -0.3134)  ( 2.00    -0.3115)
                     ( 2.00    -0.2902)  ( 2.00    -0.2881)  ( 0.00    -0.2268)

 CYCLE    7
  SDIIS (wt  0.720):  0.0021  0.0811  0.0425  0.4037  0.2922  0.1785
 A-DIIS (wt  0.280):  0.0000  0.0000  0.0000  0.3765  0.3375  0.2860
  DIIS coefficients:  0.0015  0.0583  0.0306  0.3961  0.3049  0.2086
 SCF Error: norm([F,P])=      0.356216842775, max([F,P])=      0.028762968097
 orbitals (Q,E):
 ---------------
 A :153...163        ( 2.00    -0.3242)  ( 2.00    -0.3228)  ( 2.00    -0.3223)  ( 2.00    -0.3212)
                     ( 2.00    -0.3161)  ( 2.00    -0.3105)  ( 2.00    -0.3077)  ( 2.00    -0.3037)
                     ( 2.00    -0.2865)  ( 2.00    -0.2833)  ( 0.00    -0.2191)

 CYCLE    8
  SDIIS (wt  0.922): -0.0006  0.0416  0.0188  0.2626  0.2034  0.1711  0.3032
 A-DIIS (wt  0.078):  0.0000  0.0000  0.0000  0.0000  0.0000  0.0843  0.9157
  DIIS coefficients: -0.0005  0.0383  0.0173  0.2421  0.1875  0.1643  0.3509
 SCF Error: norm([F,P])=      0.086584045373, max([F,P])=      0.008707107281
 orbitals (Q,E):
 ---------------
 A :153...163        ( 2.00    -0.3244)  ( 2.00    -0.3225)  ( 2.00    -0.3219)  ( 2.00    -0.3213)
                     ( 2.00    -0.3151)  ( 2.00    -0.3097)  ( 2.00    -0.3077)  ( 2.00    -0.3029)
                     ( 2.00    -0.2865)  ( 2.00    -0.2834)  ( 0.00    -0.2210)

 CYCLE    9
  SDIIS (wt  0.973): -0.0034  0.0142  0.0025  0.0983  0.0791  0.0844  0.3157  0.4093
 A-DIIS (wt  0.027):  0.0000  0.0000  0.0000  0.0000  0.0000  0.0000  0.2466  0.7534
  DIIS coefficients: -0.0033  0.0138  0.0024  0.0957  0.0770  0.0821  0.3139  0.4185
 SCF Error: norm([F,P])=      0.039291784476, max([F,P])=      0.003643075859
 orbitals (Q,E):
 ---------------
 A :153...163        ( 2.00    -0.3232)  ( 2.00    -0.3225)  ( 2.00    -0.3220)  ( 2.00    -0.3210)
                     ( 2.00    -0.3152)  ( 2.00    -0.3097)  ( 2.00    -0.3075)  ( 2.00    -0.3031)
                     ( 2.00    -0.2859)  ( 2.00    -0.2829)  ( 0.00    -0.2199)

 CYCLE   10
  SDIIS (wt  0.998): -0.0029  0.0065 -0.0005  0.0426  0.0347  0.0413  0.1977  0.3189  0.3617
 A-DIIS (wt  0.002):  0.0000  0.0000  0.0000  0.0000  0.0000  0.0000  0.0000  0.1034  0.8966
  DIIS coefficients: -0.0029  0.0064 -0.0005  0.0425  0.0347  0.0412  0.1973  0.3185  0.3628
 SCF Error: norm([F,P])=      0.011980074141, max([F,P])=      0.001204293150
 orbitals (Q,E):
 ---------------
 A :153...163        ( 2.00    -0.3239)  ( 2.00    -0.3225)  ( 2.00    -0.3220)  ( 2.00    -0.3214)
                     ( 2.00    -0.3155)  ( 2.00    -0.3098)  ( 2.00    -0.3077)  ( 2.00    -0.3033)
                     ( 2.00    -0.2863)  ( 2.00    -0.2833)  ( 0.00    -0.2203)

 CYCLE   11
  SDIIS (wt  1.000): -0.0011  0.0020 -0.0004  0.0124  0.0101  0.0132  0.0769  0.1391  0.2561  0.4917
  DIIS coefficients: -0.0011  0.0020 -0.0004  0.0124  0.0101  0.0132  0.0769  0.1391  0.2561  0.4917
 SCF Error: norm([F,P])=      0.003423473646, max([F,P])=      0.000279149623
 orbitals (Q,E):
 ---------------
 A :153...163        ( 2.00    -0.3239)  ( 2.00    -0.3226)  ( 2.00    -0.3221)  ( 2.00    -0.3214)
                     ( 2.00    -0.3154)  ( 2.00    -0.3098)  ( 2.00    -0.3078)  ( 2.00    -0.3033)
                     ( 2.00    -0.2863)  ( 2.00    -0.2833)  ( 0.00    -0.2203)

 CYCLE   12
  SDIIS (wt  1.000):  0.0000 -0.0001  0.0015  0.0016  0.0026  0.0222  0.0452  0.1273  0.3572  0.4424
  DIIS coefficients:  0.0000 -0.0001  0.0015  0.0016  0.0026  0.0222  0.0452  0.1273  0.3572  0.4424
 SCF Error: norm([F,P])=      0.001546540913, max([F,P])=      0.000117080827
 orbitals (Q,E):
 ---------------
 A :153...163        ( 2.00    -0.3238)  ( 2.00    -0.3226)  ( 2.00    -0.3221)  ( 2.00    -0.3214)
                     ( 2.00    -0.3154)  ( 2.00    -0.3098)  ( 2.00    -0.3077)  ( 2.00    -0.3033)
                     ( 2.00    -0.2863)  ( 2.00    -0.2833)  ( 0.00    -0.2203)

 CYCLE   13
  SDIIS (wt  1.000):  0.0000  0.0009  0.0010  0.0016  0.0147  0.0301  0.0890  0.2582  0.3583  0.2463
  DIIS coefficients:  0.0000  0.0009  0.0010  0.0016  0.0147  0.0301  0.0890  0.2582  0.3583  0.2463
 SCF Error: norm([F,P])=      0.000873957498, max([F,P])=      0.000093028048
 orbitals (Q,E):
 ---------------
 A :153...163        ( 2.00    -0.3238)  ( 2.00    -0.3226)  ( 2.00    -0.3220)  ( 2.00    -0.3214)
                     ( 2.00    -0.3154)  ( 2.00    -0.3098)  ( 2.00    -0.3077)  ( 2.00    -0.3033)
                     ( 2.00    -0.2863)  ( 2.00    -0.2832)  ( 0.00    -0.2203)

 CYCLE   14
  SDIIS (wt  1.000):  0.0003  0.0004  0.0005  0.0066  0.0139  0.0452  0.1383  0.2054  0.2230  0.3664
  DIIS coefficients:  0.0003  0.0004  0.0005  0.0066  0.0139  0.0452  0.1383  0.2054  0.2230  0.3664
 SCF Error: norm([F,P])=      0.000331364694, max([F,P])=      0.000031364639
 orbitals (Q,E):
 ---------------
 A :153...163        ( 2.00    -0.3238)  ( 2.00    -0.3225)  ( 2.00    -0.3220)  ( 2.00    -0.3214)
                     ( 2.00    -0.3154)  ( 2.00    -0.3098)  ( 2.00    -0.3077)  ( 2.00    -0.3033)
                     ( 2.00    -0.2863)  ( 2.00    -0.2832)  ( 0.00    -0.2203)

 CYCLE   15
  SDIIS (wt  1.000):  0.0001  0.0000  0.0018  0.0040  0.0155  0.0527  0.0835  0.1214  0.2959  0.4251
  DIIS coefficients:  0.0001  0.0000  0.0018  0.0040  0.0155  0.0527  0.0835  0.1214  0.2959  0.4251
 SCF Error: norm([F,P])=      0.000124330059, max([F,P])=      0.000012592998
 orbitals (Q,E):
 ---------------
 A :153...163        ( 2.00    -0.3238)  ( 2.00    -0.3225)  ( 2.00    -0.3220)  ( 2.00    -0.3214)
                     ( 2.00    -0.3154)  ( 2.00    -0.3098)  ( 2.00    -0.3077)  ( 2.00    -0.3033)
                     ( 2.00    -0.2863)  ( 2.00    -0.2832)  ( 0.00    -0.2203)

 CYCLE   16
  SDIIS (wt  1.000):  0.0000  0.0005  0.0012  0.0052  0.0186  0.0296  0.0509  0.1424  0.2562  0.4954
  DIIS coefficients:  0.0000  0.0005  0.0012  0.0052  0.0186  0.0296  0.0509  0.1424  0.2562  0.4954
 SCF Error: norm([F,P])=      0.000034590620, max([F,P])=      0.000003046784
 orbitals (Q,E):
 ---------------
 A :153...163        ( 2.00    -0.3238)  ( 2.00    -0.3226)  ( 2.00    -0.3220)  ( 2.00    -0.3214)
                     ( 2.00    -0.3154)  ( 2.00    -0.3098)  ( 2.00    -0.3077)  ( 2.00    -0.3033)
                     ( 2.00    -0.2863)  ( 2.00    -0.2833)  ( 0.00    -0.2203)

 CYCLE   17
  SDIIS (wt  1.000):  0.0005  0.0011  0.0043  0.0147  0.0230  0.0377  0.1010  0.1737  0.3388  0.3052
  DIIS coefficients:  0.0005  0.0011  0.0043  0.0147  0.0230  0.0377  0.1010  0.1737  0.3388  0.3052
 SCF Error: norm([F,P])=      0.000027015209, max([F,P])=      0.000002452439
 orbitals (Q,E):
 ---------------
 A :153...163        ( 2.00    -0.3238)  ( 2.00    -0.3226)  ( 2.00    -0.3220)  ( 2.00    -0.3214)
                     ( 2.00    -0.3154)  ( 2.00    -0.3098)  ( 2.00    -0.3077)  ( 2.00    -0.3033)
                     ( 2.00    -0.2863)  ( 2.00    -0.2832)  ( 0.00    -0.2203)

 CYCLE   18
  SDIIS (wt  1.000):  0.0000  0.0001  0.0007  0.0012  0.0036  0.0127  0.0289  0.0795  0.1233  0.7500
  DIIS coefficients:  0.0000  0.0001  0.0007  0.0012  0.0036  0.0127  0.0289  0.0795  0.1233  0.7500
 SCF Error: norm([F,P])=      0.000004445092, max([F,P])=      0.000000576310
 orbitals (Q,E):
 ---------------
 A :153...163        ( 2.00    -0.3238)  ( 2.00    -0.3226)  ( 2.00    -0.3220)  ( 2.00    -0.3214)
                     ( 2.00    -0.3154)  ( 2.00    -0.3098)  ( 2.00    -0.3077)  ( 2.00    -0.3033)
                     ( 2.00    -0.2863)  ( 2.00    -0.2832)  ( 0.00    -0.2203)

 SCF CONVERGED

 CYCLE   19
 *** Using FIT density in Focky
  SDIIS (wt  1.000):  0.0000  0.0003  0.0005  0.0018  0.0068  0.0166  0.0550  0.0764  0.5396  0.3029
  DIIS coefficients:  0.0000  0.0003  0.0005  0.0018  0.0068  0.0166  0.0550  0.0764  0.5396  0.3029
 SCF Error: norm([F,P])=      0.000006492389, max([F,P])=      0.000000630299
 orbitals (Q,E):
 ---------------
 A :153...172        ( 2.00    -0.3238)  ( 2.00    -0.3226)  ( 2.00    -0.3220)  ( 2.00    -0.3214)
                     ( 2.00    -0.3154)  ( 2.00    -0.3098)  ( 2.00    -0.3077)  ( 2.00    -0.3033)
                     ( 2.00    -0.2863)  ( 2.00    -0.2832)  ( 0.00    -0.2203)  ( 0.00    -0.2200)
                     ( 0.00    -0.1911)  ( 0.00    -0.1896)  ( 0.00    -0.1377)  ( 0.00    -0.1374)
                     ( 0.00    -0.1291)  ( 0.00    -0.1244)  ( 0.00    -0.1200)  ( 0.00    -0.0972)


 Fit test: (difference of exact and fit density, squared integrated, result summed over spins)
         SCF:                                          0.00015520882166

 Gross Charges per Atom (Z minus electrons)
 ==========================================
            -0.0426    0.1334    0.2215    0.2695    0.2375    0.2524   -0.0499    0.0434   -0.0351    0.2496
            -0.1874   -0.1862   -0.1932   -0.2021   -0.1886    0.4685   -0.1954    0.0927   -0.5536   -0.1632
            -0.2308    0.2622   -0.1064   -0.0362    0.6778   -0.0307    0.5240   -0.1507   -0.1532    0.6065
            -0.1873   -0.2020   -0.0906    0.2667    0.2616    0.2667    0.2359    0.2551   -0.0506    0.0447
            -0.0298    0.2501   -0.1876   -0.2027   -0.1948   -0.2021   -0.1930    0.4695   -0.1950    0.0927
            -0.5495   -0.1646   -0.2305    0.2622   -0.1065   -0.0361   -0.0306    0.5243   -0.1506   -0.1533
             0.6065   -0.1872   -0.2019   -0.1076   -0.2159
 Net Total:  1.00000000


 =================================================================
 M U L T I P O L E   D E R I V E D   C H A R G E   A N A L Y S I S
 =================================================================

 See: M. Swart, P.Th. van Duijnen, J.G. Snijders, J.Comput.Chem., (2001), p. 79-88.

 --------------------------------------- 
 Multipole derived atomic charges (a.u.)
 --------------------------------------- 

        Atom    Level:     MDC-m        MDC-d        MDC-q
 ---------------------------------------------------------
     1     C           -0.004802     0.053283     0.461761
     2     C            0.078457    -0.057460    -1.956023
     3     C            0.085763     0.055965    -0.226795
     4     C            0.103155    -0.117445     4.653622
     5     C            0.080468     0.009632    -1.870444
     6     C            0.091619     0.046953    -1.478738
     7     C            0.001584     0.016124     0.198050
     8     C            0.005679     0.024229    -1.818395
     9     C            0.016687     0.085462     2.715823
    10     C            0.084866     0.047599    -1.003950
    11     H           -0.061738    -0.043523    -0.056250
    12     H           -0.040130     0.002817    -0.459156
    13     H           -0.044738     0.111791    -2.502197
    14     H           -0.050988     0.001007     1.060165
    15     H           -0.052265    -0.011429     1.203215
    16     C            0.203799     0.299914     0.004790
    17     H           -0.049858    -0.013549     0.360761
    18     C            0.061714     0.133650    -0.078682
    19     O           -0.483162    -0.484896    -0.085108
    20     N           -0.217575    -0.154170    -0.321666
    21     N           -0.218537    -0.201612    -0.024865
    22     C           -0.099888    -0.013485     0.157397
    23     S            0.217636    -0.061365    -0.025144
    24     N           -0.044092    -0.007052    -0.326112
    25     Ga           1.148147     0.692142     0.531923
    26     H            0.049524     0.147907     0.322082
    27     C            0.251771     0.213079     0.320351
    28     H           -0.065524    -0.069871    -0.060725
    29     H           -0.066834    -0.057725    -0.054077
    30     C            0.238140     0.201142     0.203918
    31     H           -0.061844    -0.042823    -0.030606
    32     H           -0.050083    -0.020257    -0.029313
    33     C            0.001358     0.085250     0.402808
    34     C            0.103579    -0.211638     0.350674
    35     C            0.085544     0.091801     0.407252
    36     C            0.100927     0.025197    -3.467278
    37     C            0.080456     0.024545     1.357642
    38     C            0.091873     0.049170     0.500155
    39     C            0.001809     0.019127    -0.168121
    40     C            0.007861     0.025352     0.821165
    41     C            0.017342     0.040536    -0.184621
    42     C            0.085193     0.027196    -0.075892
    43     H           -0.061713    -0.043583    -0.088093
    44     H           -0.042380    -0.008375     0.378457
    45     H           -0.048496     0.033816     1.775528
    46     H           -0.050907     0.000179    -0.621028
    47     H           -0.051900    -0.014507    -0.435769
    48     C            0.203395     0.297942    -0.598188
    49     H           -0.049626    -0.002686    -0.088229
    50     C            0.061018     0.132845     0.055511
    51     O           -0.483363    -0.481647     0.044568
    52     N           -0.217297    -0.154663    -0.090657
    53     N           -0.218523    -0.202282    -0.181311
    54     C           -0.099955    -0.014158     0.116600
    55     S            0.217697    -0.062276    -0.067175
    56     N           -0.043973    -0.007052    -0.185885
    57     H            0.049550     0.148243     0.192211
    58     C            0.251796     0.213221     0.190838
    59     H           -0.065375    -0.069862    -0.041301
    60     H           -0.066927    -0.057462    -0.042738
    61     C            0.238143     0.201154     0.358243
    62     H           -0.061819    -0.042723    -0.082861
    63     H           -0.050054    -0.020156    -0.056980
    64     H           -0.034402     0.057909     0.941309
    65     H           -0.057781     0.133549    -0.202445
 *** Using NEW gradient routines ***


 Geometry CYCLE 1
 ==============

 Energy gradients wrt nuclear displacements
 ==========================================

     Atom      Cartesian (a.u./angstrom)
                 X         Y         Z
 ----------------------------------------
     1 C    -0.075138  0.047442 -0.014652
     2 C     0.124290 -0.179094  0.020738
     3 C    -0.013665  0.027927 -0.003722
     4 C     0.010615 -0.004326  0.002573
     5 C     0.000483  0.000974  0.000166
     6 C    -0.001627 -0.004177 -0.000148
     7 C    -0.003323  0.008047 -0.001162
     8 C     0.004987 -0.022149  0.002830
     9 C    -0.003279  0.003160 -0.000870
    10 C     0.000449 -0.000058 -0.000021
    11 H    -0.000014  0.000039  0.000018
    12 H    -0.002487 -0.004944 -0.000696
    13 H    -0.002181 -0.000981 -0.000166
    14 H    -0.000136 -0.000050 -0.000061
    15 H    -0.000371  0.000712 -0.000218
    16 C     0.007015  0.011303  0.000344
    17 H    -0.000164  0.000369 -0.000040
    18 C     0.000034  0.000187  0.000134
    19 O     0.003165 -0.005213  0.000410
    20 N     0.002197 -0.000572  0.000472
    21 N    -0.001925 -0.001275 -0.000136
    22 C     0.000949  0.001512  0.000000
    23 S    -0.000402 -0.000354 -0.000100
    24 N    -0.000958 -0.000241 -0.000072
    25 Ga    0.000510  0.000213  0.000479
    26 H     0.000033 -0.000073 -0.000046
    27 C     0.000255  0.000417 -0.000078
    28 H    -0.000080 -0.000103  0.000027
    29 H    -0.000082 -0.000137 -0.000017
    30 C     0.000102 -0.000208 -0.000003
    31 H    -0.000034  0.000070 -0.000004
    32 H    -0.000041  0.000028 -0.000012
    33 C     0.033406 -0.035876 -0.022146
    34 C    -0.022765  0.016388  0.045829
    35 C     0.064234 -0.071335  0.005270
    36 C    -0.004323  0.005291  0.014661
    37 C     0.000279 -0.000232  0.001551
    38 C    -0.001031  0.001542 -0.003849
    39 C     0.003913 -0.004965  0.003129
    40 C    -0.013065  0.018526 -0.007170
    41 C     0.002157 -0.002964  0.001877
    42 C    -0.000093 -0.000225 -0.000334
    43 H     0.000029 -0.000022  0.000023
    44 H    -0.001732  0.001508 -0.007043
    45 H     0.002854 -0.003001 -0.002454
    46 H     0.000039 -0.000072 -0.000153
    47 H     0.000209 -0.000546  0.000321
    48 C    -0.000550 -0.002149  0.012973
    49 H     0.000149 -0.000161  0.000181
    50 C     0.000367 -0.000057 -0.000474
    51 O    -0.003329  0.003764 -0.003272
    52 N    -0.001503  0.001424  0.001594
    53 N     0.000746 -0.000356 -0.002434
    54 C     0.000002 -0.000549  0.001895
    55 S    -0.000010  0.000116 -0.000458
    56 N     0.000546 -0.000251 -0.000797
    57 H    -0.000125 -0.000018 -0.000054
    58 C    -0.000060 -0.000157  0.000434
    59 H     0.000037  0.000017 -0.000135
    60 H    -0.000026  0.000020 -0.000157
    61 C    -0.000137  0.000176 -0.000097
    62 H     0.000046 -0.000054  0.000033
    63 H     0.000032 -0.000044 -0.000006
    64 H    -0.048604  0.121637 -0.005828
    65 H    -0.060868  0.074180 -0.038874
 ----------------------------------------
 
----------------------------------------------------------------------
Geometry Convergence after Step   1       (Hartree/Angstrom,Angstrom)
----------------------------------------------------------------------
current energy                              -14.79887513 Hartree
energy change                     -14.79887513     0.00100000    F
constrained gradient max            0.17909438     0.00100000    F
constrained gradient rms            0.02289887     0.00066667    F
gradient max                        0.17909438
gradient rms                        0.02289887
cart. step max                      0.17524103     0.01000000    F
cart. step rms                      0.02419157     0.00666667    F
 


 Coordinates (Cartesian)
 =======================

     Atom                    bohr                                 angstrom                 Geometric Variables
                   X           Y           Z              X           Y           Z       (0:frozen, *:LT par.)
 --------------------------------------------------------------------------------------------------------------
     1 C      -1.069685    4.693168    0.684655      -0.566053    2.483518    0.362304      1       2       3
     2 C      -3.470241    3.726975    0.224700      -1.836372    1.972230    0.118906      4       5       6
     3 C      -3.866036    1.101064    0.211242      -2.045818    0.582658    0.111785      7       8       9
     4 C      -1.861813   -0.571283    0.655286      -0.985229   -0.302310    0.346763     10      11      12
     5 C       5.156523    0.003162    2.039888       2.728715    0.001673    1.079462     13      14      15
     6 C       5.452736    2.677858    2.024418       2.885464    1.417062    1.071276     16      17      18
     7 C       3.341012    4.165433    1.566549       1.767987    2.204252    0.828982     19      20      21
     8 C       0.970645    2.958134    1.132798       0.513643    1.565377    0.599451     22      23      24
     9 C       0.636109    0.318442    1.135324       0.336615    0.168512    0.600788     25      26      27
    10 C       2.843934   -1.165540    1.613511       1.504945   -0.616777    0.853833     28      29      30
    11 H      14.734211   11.823167    4.721601       7.797009    6.256551    2.498563     31      32      33
    12 H      -5.734761    0.337510   -0.163894      -3.034705    0.178602   -0.086729     34      35      36
    13 H      -2.226008   -2.596424    0.624543      -1.177953   -1.373968    0.330494     37      38      39
    14 H       6.810672   -1.162791    2.401292       3.604052   -0.615322    1.270709     40      41      42
    15 H       7.294939    3.517530    2.365339       3.860315    1.861397    1.251684     43      44      45
    16 C       0.075060    7.213792    0.826495       0.039720    3.817374    0.437362     46      47      48
    17 H       2.708126   -3.217586    1.642272       1.433079   -1.702673    0.869053     49      50      51
    18 C       2.802204    6.861723    1.382796       1.482863    3.631068    0.731744     52      53      54
    19 O      -0.915054    9.363460    0.532121      -0.484226    4.954930    0.281586     55      56      57
    20 N       4.117254    8.969737    1.536234       2.178757    4.746581    0.812940     58      59      60
    21 N       6.579552    9.023496    1.942018       3.481749    4.775029    1.027672     61      62      63
    22 C       7.625379   11.398903    1.914488       4.035177    6.032040    1.013103     64      65      66
    23 S       6.055048   14.237011    1.390627       3.204193    7.533902    0.735888     67      68      69
    24 N      10.130059   11.397490    2.350555       5.360596    6.031292    1.243860     70      71      72
    25 Ga      1.909890   12.290558    1.067145       1.010670    6.503883    0.564709     73      74      75
    26 H      10.900826    9.658083    2.644821       5.768469    5.110837    1.399579     76      77      78
    27 C      11.809788   13.616808    2.426506       6.249471    7.205704    1.284052     79      80      81
    28 H      11.149131   14.901762    3.916623       5.899866    7.885673    2.072588     82      83      84
    29 H      11.644198   14.634287    0.625154       6.161844    7.744131    0.330818     85      86      87
    30 C      14.544746   12.803939    2.905097       7.696748    6.775553    1.537311     88      89      90
    31 H      15.238028   11.560481    1.398560       8.063617    6.117543    0.740086     91      92      93
    32 H      15.764146   14.474587    2.959005       8.342027    7.659621    1.565838     94      95      96
    33 C       0.452421   14.462935   -6.663621       0.239411    7.653455   -3.526236     97      98      99
    34 C       1.342301   13.584010   -8.958581       0.710315    7.188348   -4.740677    100     101     102
    35 C       0.452449   14.739828  -11.229058       0.239425    7.799981   -5.942161    103     104     105
    36 C      -1.278700   16.743388  -11.208337      -0.676659    8.860219   -5.931197    106     107     108
    37 C      -4.750721   20.417827   -6.130518      -2.513973   10.804649   -3.244130    109     110     111
    38 C      -3.836366   19.198030   -3.914551      -2.030118   10.159160   -2.071491    112     113     114
    39 C      -2.120195   17.232217   -4.182091      -1.121959    9.118896   -2.213067    115     116     117
    40 C      -1.336279   16.510492   -6.661198      -0.707129    8.736976   -3.524954    118     119     120
    41 C      -2.226548   17.693999   -8.878589      -1.178238    9.363261   -4.698347    121     122     123
    42 C      -3.991114   19.713001   -8.541033      -2.112007   10.431671   -4.519720    124     125     126
    43 H      -4.554409   20.604615    9.288224      -2.410090   10.903493    4.915116    127     128     129
    44 H       1.127214   14.047695  -13.039205       0.596496    7.433720   -6.900050    130     131     132
    45 H      -1.907435   17.580930  -12.981682      -1.009371    9.303427   -6.869610    133     134     135
    46 H      -6.094447   21.959183   -5.917995      -3.225043   11.620299   -3.131668    136     137     138
    47 H      -4.476508   19.806269   -2.061300      -2.368866   10.481026   -1.090793    139     140     141
    48 C       0.830126   13.808277   -3.996169       0.439284    7.307025   -2.114681    142     143     144
    49 H      -4.741622   20.696668  -10.183831      -2.509158   10.952205   -5.389051    145     146     147
    50 C      -0.764702   15.543931   -2.479449      -0.404663    8.225494   -1.312068    148     149     150
    51 O       2.188941   12.114107   -3.008210       1.158338    6.410509   -1.591876    151     152     153
    52 N      -0.657516   15.181778   -0.018920      -0.347943    8.033851   -0.010012    154     155     156
    53 N      -2.008408   16.486903    1.623509      -1.062804    8.724493    0.859124    157     158     159
    54 C      -1.710994   15.746246    4.094234      -0.905419    8.332554    2.166575    160     161     162
    55 S       0.217718   13.331760    5.208225       0.115211    7.054864    2.756074    163     164     165
    56 N      -3.109164   17.106449    5.724677      -1.645299    9.052343    3.029369    166     167     168
    57 H      -4.182215   18.486204    4.917672      -2.213133    9.782478    2.602320    169     170     171
    58 C      -3.243233   16.773698    8.486044      -1.716245    8.876258    4.490621    172     173     174
    59 H      -1.345410   17.043118    9.282162      -0.711960    9.018829    4.911908    175     176     177
    60 H      -3.802643   14.816399    8.890183      -2.012272    7.840501    4.704482    178     179     180
    61 C      -5.121942   18.643189    9.645227      -2.710415    9.865551    5.104034    181     182     183
    62 H      -7.033888   18.353892    8.898555      -3.722173    9.712461    4.708913    184     185     186
    63 H      -5.194552   18.369510   11.694781      -2.748838    9.720726    6.188611    187     188     189
    64 H      -5.046216    5.224192   -0.198365      -2.670343    2.764523   -0.104970    190     191     192
    65 H       2.635535   12.016374   -9.289556       1.394665    6.358791   -4.915822    193     194     195
 --------------------------------------------------------------------------------------------------------------

 Number of elements of the density matrix on this node (used, total):    307696   1230096


 ===========================================
 Numerical Integration : Fuzzy Cells (Becke)
 ===========================================
  
 Becke grid quality: GOOD           
  
 Lebedev angular grid order:             min:  11 max:  31
 Nr. of radial points:                   min:  54 max:  94

 Total nr. of points:     816670
 Nr. of blocks:             6381
 Block length:               128
 Nr. of dummy points:         98


 Test of Precision of the Numerical Integration Grid
 ===================================================

 Integral of the Total Core Density:                   0.00000000000000


 ========================
 Density Fitting (zlmFit)
 ========================
  
 ZlmFit Fit Quality: GOOD           
  
 Max L-expansion:                        min:   8 max:   9
 Nr. of radial interpolation points:     min:  78 max: 156


 =====
 S C F  ***  ScaSCF  ***
 =====
  
 Initial density matrix is taken from previous geometry

 CYCLE    1
 SCF Error: norm([F,P])=      0.363765513455, max([F,P])=      0.107812712134
 orbitals (Q,E):
 ---------------
 A :153...172        ( 2.00    -0.3201)  ( 2.00    -0.3197)  ( 2.00    -0.3179)  ( 2.00    -0.3138)
                     ( 2.00    -0.3122)  ( 2.00    -0.3065)  ( 2.00    -0.3025)  ( 2.00    -0.2993)
                     ( 2.00    -0.2825)  ( 2.00    -0.2790)  ( 0.00    -0.2176)  ( 0.00    -0.2142)
                     ( 0.00    -0.1886)  ( 0.00    -0.1844)  ( 0.00    -0.1383)  ( 0.00    -0.1306)
                     ( 0.00    -0.1250)  ( 0.00    -0.1210)  ( 0.00    -0.1166)  ( 0.00    -0.0943)

 CYCLE    2
  SDIIS (wt  0.000):  0.0808  0.9192
 A-DIIS (wt  1.000):  0.8947  0.1053
  DIIS coefficients:  0.8947  0.1053
 SCF Error: norm([F,P])=      0.095457341012, max([F,P])=      0.013539600553
 orbitals (Q,E):
 ---------------
 A :153...163        ( 2.00    -0.3201)  ( 2.00    -0.3199)  ( 2.00    -0.3180)  ( 2.00    -0.3154)
                     ( 2.00    -0.3122)  ( 2.00    -0.3066)  ( 2.00    -0.3031)  ( 2.00    -0.2996)
                     ( 2.00    -0.2829)  ( 2.00    -0.2793)  ( 0.00    -0.2178)

 CYCLE    3
  SDIIS (wt  0.000):  0.0153 -1.4865  2.4712
 A-DIIS (wt  1.000):  0.8602  0.0000  0.1398
  DIIS coefficients:  0.8602  0.0000  0.1398
 SCF Error: norm([F,P])=      0.064071700198, max([F,P])=      0.009027503570
 orbitals (Q,E):
 ---------------
 A :153...163        ( 2.00    -0.3203)  ( 2.00    -0.3199)  ( 2.00    -0.3181)  ( 2.00    -0.3156)
                     ( 2.00    -0.3123)  ( 2.00    -0.3067)  ( 2.00    -0.3032)  ( 2.00    -0.2998)
                     ( 2.00    -0.2830)  ( 2.00    -0.2794)  ( 0.00    -0.2178)

 CYCLE    4
  SDIIS (wt  0.919): -1.8036 -0.1964  3.0000
 A-DIIS (wt  0.081):  0.0000  1.0000  0.0000
  DIIS coefficients: -1.6573 -0.0994  2.7567
 SCF Error: norm([F,P])=      0.064517600882, max([F,P])=      0.009029206652
 orbitals (Q,E):
 ---------------
 A :153...163        ( 2.00    -0.3237)  ( 2.00    -0.3230)  ( 2.00    -0.3210)  ( 2.00    -0.3205)
                     ( 2.00    -0.3145)  ( 2.00    -0.3092)  ( 2.00    -0.3071)  ( 2.00    -0.3025)
                     ( 2.00    -0.2860)  ( 2.00    -0.2828)  ( 0.00    -0.2199)

 CYCLE    5
  SDIIS (wt  0.986): -0.4027  0.8529 -0.1203  0.6701
 A-DIIS (wt  0.014):  0.0000  0.0000  0.0000  1.0000
  DIIS coefficients: -0.3969  0.8406 -0.1185  0.6748
 SCF Error: norm([F,P])=      0.019576523128, max([F,P])=      0.002426653733
 orbitals (Q,E):
 ---------------
 A :153...163        ( 2.00    -0.3229)  ( 2.00    -0.3226)  ( 2.00    -0.3217)  ( 2.00    -0.3206)
                     ( 2.00    -0.3147)  ( 2.00    -0.3093)  ( 2.00    -0.3072)  ( 2.00    -0.3026)
                     ( 2.00    -0.2859)  ( 2.00    -0.2827)  ( 0.00    -0.2198)

 CYCLE    6
  SDIIS (wt  0.995): -0.0666  0.9365 -0.7341  0.5159  0.3484
 A-DIIS (wt  0.005):  0.0000  0.0000  0.0000  0.2410  0.7590
  DIIS coefficients: -0.0663  0.9322 -0.7307  0.5146  0.3502
 SCF Error: norm([F,P])=      0.012546440026, max([F,P])=      0.001454132846
 orbitals (Q,E):
 ---------------
 A :153...163        ( 2.00    -0.3230)  ( 2.00    -0.3227)  ( 2.00    -0.3215)  ( 2.00    -0.3207)
                     ( 2.00    -0.3147)  ( 2.00    -0.3092)  ( 2.00    -0.3071)  ( 2.00    -0.3026)
                     ( 2.00    -0.2860)  ( 2.00    -0.2828)  ( 0.00    -0.2200)

 CYCLE    7
  SDIIS (wt  1.000): -0.0051  0.5558 -0.4933  0.2756  0.2369  0.4301
  DIIS coefficients: -0.0051  0.5558 -0.4933  0.2756  0.2369  0.4301
 SCF Error: norm([F,P])=      0.003116538404, max([F,P])=      0.000425343240
 orbitals (Q,E):
 ---------------
 A :153...163        ( 2.00    -0.3229)  ( 2.00    -0.3227)  ( 2.00    -0.3215)  ( 2.00    -0.3206)
                     ( 2.00    -0.3146)  ( 2.00    -0.3092)  ( 2.00    -0.3071)  ( 2.00    -0.3026)
                     ( 2.00    -0.2859)  ( 2.00    -0.2827)  ( 0.00    -0.2199)

 CYCLE    8
  SDIIS (wt  1.000):  0.0077  0.2803 -0.2667  0.1274  0.1293  0.3607  0.3613
  DIIS coefficients:  0.0077  0.2803 -0.2667  0.1274  0.1293  0.3607  0.3613
 SCF Error: norm([F,P])=      0.001827507092, max([F,P])=      0.000220313800
 orbitals (Q,E):
 ---------------
 A :153...163        ( 2.00    -0.3229)  ( 2.00    -0.3227)  ( 2.00    -0.3215)  ( 2.00    -0.3206)
                     ( 2.00    -0.3146)  ( 2.00    -0.3092)  ( 2.00    -0.3071)  ( 2.00    -0.3026)
                     ( 2.00    -0.2859)  ( 2.00    -0.2828)  ( 0.00    -0.2200)

 CYCLE    9
  SDIIS (wt  1.000):  0.0061  0.1602 -0.1553  0.0712  0.0761  0.2340  0.2824  0.3253
  DIIS coefficients:  0.0061  0.1602 -0.1553  0.0712  0.0761  0.2340  0.2824  0.3253
 SCF Error: norm([F,P])=      0.000638254702, max([F,P])=      0.000050465096
 orbitals (Q,E):
 ---------------
 A :153...163        ( 2.00    -0.3229)  ( 2.00    -0.3227)  ( 2.00    -0.3215)  ( 2.00    -0.3206)
                     ( 2.00    -0.3146)  ( 2.00    -0.3092)  ( 2.00    -0.3071)  ( 2.00    -0.3026)
                     ( 2.00    -0.2859)  ( 2.00    -0.2828)  ( 0.00    -0.2200)

 CYCLE   10
  SDIIS (wt  1.000):  0.0034  0.0791 -0.0772  0.0352  0.0392  0.1306  0.1778  0.3055  0.3064
  DIIS coefficients:  0.0034  0.0791 -0.0772  0.0352  0.0392  0.1306  0.1778  0.3055  0.3064
 SCF Error: norm([F,P])=      0.000377811885, max([F,P])=      0.000042140033
 orbitals (Q,E):
 ---------------
 A :153...163        ( 2.00    -0.3229)  ( 2.00    -0.3227)  ( 2.00    -0.3215)  ( 2.00    -0.3206)
                     ( 2.00    -0.3146)  ( 2.00    -0.3092)  ( 2.00    -0.3071)  ( 2.00    -0.3026)
                     ( 2.00    -0.2859)  ( 2.00    -0.2828)  ( 0.00    -0.2200)

 CYCLE   11
  SDIIS (wt  1.000):  0.0012  0.0271 -0.0264  0.0125  0.0148  0.0542  0.0829  0.1791  0.2648  0.3898
  DIIS coefficients:  0.0012  0.0271 -0.0264  0.0125  0.0148  0.0542  0.0829  0.1791  0.2648  0.3898
 SCF Error: norm([F,P])=      0.000141884831, max([F,P])=      0.000014395708
 orbitals (Q,E):
 ---------------
 A :153...163        ( 2.00    -0.3229)  ( 2.00    -0.3227)  ( 2.00    -0.3215)  ( 2.00    -0.3206)
                     ( 2.00    -0.3146)  ( 2.00    -0.3092)  ( 2.00    -0.3071)  ( 2.00    -0.3026)
                     ( 2.00    -0.2859)  ( 2.00    -0.2828)  ( 0.00    -0.2200)

 CYCLE   12
  SDIIS (wt  1.000):  0.0066 -0.0059  0.0035  0.0043  0.0175  0.0305  0.0786  0.1427  0.2678  0.4544
  DIIS coefficients:  0.0066 -0.0059  0.0035  0.0043  0.0175  0.0305  0.0786  0.1427  0.2678  0.4544
 SCF Error: norm([F,P])=      0.000039369643, max([F,P])=      0.000004657730
 orbitals (Q,E):
 ---------------
 A :153...163        ( 2.00    -0.3229)  ( 2.00    -0.3227)  ( 2.00    -0.3215)  ( 2.00    -0.3206)
                     ( 2.00    -0.3146)  ( 2.00    -0.3092)  ( 2.00    -0.3071)  ( 2.00    -0.3026)
                     ( 2.00    -0.2859)  ( 2.00    -0.2828)  ( 0.00    -0.2200)

 CYCLE   13
  SDIIS (wt  1.000):  0.0000  0.0002  0.0007  0.0041  0.0091  0.0292  0.0621  0.1292  0.3356  0.4297
  DIIS coefficients:  0.0000  0.0002  0.0007  0.0041  0.0091  0.0292  0.0621  0.1292  0.3356  0.4297
 SCF Error: norm([F,P])=      0.000018691911, max([F,P])=      0.000002256559
 orbitals (Q,E):
 ---------------
 A :153...163        ( 2.00    -0.3229)  ( 2.00    -0.3227)  ( 2.00    -0.3215)  ( 2.00    -0.3206)
                     ( 2.00    -0.3146)  ( 2.00    -0.3092)  ( 2.00    -0.3071)  ( 2.00    -0.3026)
                     ( 2.00    -0.2859)  ( 2.00    -0.2828)  ( 0.00    -0.2200)

 CYCLE   14
  SDIIS (wt  1.000):  0.0001  0.0002  0.0015  0.0034  0.0116  0.0257  0.0555  0.1809  0.3131  0.4079
  DIIS coefficients:  0.0001  0.0002  0.0015  0.0034  0.0116  0.0257  0.0555  0.1809  0.3131  0.4079
 SCF Error: norm([F,P])=      0.000007771513, max([F,P])=      0.000001041184
 orbitals (Q,E):
 ---------------
 A :153...163        ( 2.00    -0.3229)  ( 2.00    -0.3227)  ( 2.00    -0.3215)  ( 2.00    -0.3206)
                     ( 2.00    -0.3146)  ( 2.00    -0.3092)  ( 2.00    -0.3071)  ( 2.00    -0.3026)
                     ( 2.00    -0.2859)  ( 2.00    -0.2828)  ( 0.00    -0.2200)

 CYCLE   15
  SDIIS (wt  1.000):  0.0000  0.0004  0.0011  0.0052  0.0125  0.0282  0.0999  0.1834  0.3151  0.3541
  DIIS coefficients:  0.0000  0.0004  0.0011  0.0052  0.0125  0.0282  0.0999  0.1834  0.3151  0.3541
 SCF Error: norm([F,P])=      0.000003969629, max([F,P])=      0.000000428857
 orbitals (Q,E):
 ---------------
 A :153...163        ( 2.00    -0.3229)  ( 2.00    -0.3227)  ( 2.00    -0.3215)  ( 2.00    -0.3206)
                     ( 2.00    -0.3146)  ( 2.00    -0.3092)  ( 2.00    -0.3071)  ( 2.00    -0.3026)
                     ( 2.00    -0.2859)  ( 2.00    -0.2828)  ( 0.00    -0.2200)

 SCF CONVERGED

 CYCLE   16
 *** Using FIT density in Focky
  SDIIS (wt  1.000):  0.0001  0.0003  0.0018  0.0048  0.0115  0.0470  0.0942  0.1862  0.2554  0.3985
  DIIS coefficients:  0.0001  0.0003  0.0018  0.0048  0.0115  0.0470  0.0942  0.1862  0.2554  0.3985
 SCF Error: norm([F,P])=      0.000001296751, max([F,P])=      0.000000156657
 orbitals (Q,E):
 ---------------
 A :153...172        ( 2.00    -0.3229)  ( 2.00    -0.3227)  ( 2.00    -0.3215)  ( 2.00    -0.3206)
                     ( 2.00    -0.3146)  ( 2.00    -0.3092)  ( 2.00    -0.3071)  ( 2.00    -0.3026)
                     ( 2.00    -0.2859)  ( 2.00    -0.2828)  ( 0.00    -0.2200)  ( 0.00    -0.2194)
                     ( 0.00    -0.1917)  ( 0.00    -0.1903)  ( 0.00    -0.1404)  ( 0.00    -0.1393)
                     ( 0.00    -0.1279)  ( 0.00    -0.1237)  ( 0.00    -0.1192)  ( 0.00    -0.0966)


 Fit test: (difference of exact and fit density, squared integrated, result summed over spins)
         SCF:                                          0.00015333253189

 Gross Charges per Atom (Z minus electrons)
 ==========================================
            -0.0539    0.1912    0.2319    0.2651    0.2390    0.2508   -0.0498    0.0335   -0.0256    0.2460
            -0.1876   -0.1916   -0.1933   -0.2017   -0.1889    0.4717   -0.1951    0.0944   -0.5544   -0.1641
            -0.2316    0.2620   -0.1076   -0.0368    0.6809   -0.0311    0.5242   -0.1509   -0.1534    0.6066
            -0.1875   -0.2022   -0.0692    0.2367    0.2431    0.2615    0.2391    0.2514   -0.0488    0.0300
            -0.0183    0.2461   -0.1878   -0.1972   -0.1935   -0.2022   -0.1911    0.4725   -0.1951    0.0952
            -0.5525   -0.1646   -0.2312    0.2621   -0.1076   -0.0368   -0.0310    0.5245   -0.1507   -0.1535
             0.6066   -0.1874   -0.2021   -0.1500   -0.1887
 Net Total:  1.00000000


 =================================================================
 M U L T I P O L E   D E R I V E D   C H A R G E   A N A L Y S I S
 =================================================================

 See: M. Swart, P.Th. van Duijnen, J.G. Snijders, J.Comput.Chem., (2001), p. 79-88.

 --------------------------------------- 
 Multipole derived atomic charges (a.u.)
 --------------------------------------- 

        Atom    Level:     MDC-m        MDC-d        MDC-q
 ---------------------------------------------------------
     1     C           -0.005053     0.045061    -1.670676
     2     C            0.093699    -0.098685     4.618189
     3     C            0.083968    -0.021596    -1.366063
     4     C            0.101457     0.004385    -3.343200
     5     C            0.081451    -0.053899    13.377306
     6     C            0.092089     0.075839    -3.255001
     7     C            0.002803     0.024314    -0.931512
     8     C            0.006928     0.047431     0.136301
     9     C            0.017965     0.051983     4.702326
    10     C            0.084621     0.105042   -12.336275
    11     H           -0.061873    -0.043641    -0.055998
    12     H           -0.045131     0.051514    -0.501468
    13     H           -0.046375     0.024898     2.228258
    14     H           -0.050634     0.042704    -4.218169
    15     H           -0.050935    -0.041767     0.476241
    16     C            0.201197     0.298734     0.139875
    17     H           -0.049686    -0.030327     3.223488
    18     C            0.061096     0.134892    -0.078497
    19     O           -0.486713    -0.486339    -0.387436
    20     N           -0.217953    -0.154635    -0.351710
    21     N           -0.219893    -0.206028     0.013802
    22     C           -0.100040    -0.013371     0.154486
    23     S            0.216757    -0.062239    -0.003000
    24     N           -0.044738    -0.008073    -0.319464
    25     Ga           1.148630     0.693254     0.550159
    26     H            0.049167     0.146791     0.326857
    27     C            0.251714     0.213001     0.319884
    28     H           -0.065746    -0.069927    -0.061218
    29     H           -0.066890    -0.058259    -0.051654
    30     C            0.238100     0.201193     0.199926
    31     H           -0.061958    -0.043058    -0.029681
    32     H           -0.050193    -0.020441    -0.027522
    33     C           -0.001159     0.056289     1.151139
    34     C            0.103582    -0.169394    -1.413960
    35     C            0.081113     0.056252     0.434587
    36     C            0.099644     0.104185    -2.041915
    37     C            0.081663     0.031555    -4.488458
    38     C            0.091159     0.045428    -0.189436
    39     C            0.002619     0.021119     0.449870
    40     C            0.007426     0.038932    -0.395169
    41     C            0.018483     0.002768    -0.530054
    42     C            0.084155     0.080558     6.247622
    43     H           -0.061829    -0.043659    -0.086689
    44     H           -0.048940     0.004468     0.768377
    45     H           -0.045352    -0.012680     0.420614
    46     H           -0.050646     0.004548     1.202039
    47     H           -0.051433    -0.024370     0.471315
    48     C            0.201555     0.300092    -0.017018
    49     H           -0.049719    -0.037750    -1.890188
    50     C            0.060589     0.136517     0.198837
    51     O           -0.486742    -0.483667    -0.327627
    52     N           -0.217542    -0.154781    -0.160900
    53     N           -0.219096    -0.205008    -0.197194
    54     C           -0.100011    -0.014910     0.105441
    55     S            0.216984    -0.062853    -0.052829
    56     N           -0.044532    -0.007961    -0.181737
    57     H            0.049229     0.147094     0.188516
    58     C            0.251748     0.213144     0.186224
    59     H           -0.065540    -0.069916    -0.041170
    60     H           -0.067017    -0.057992    -0.039382
    61     C            0.238099     0.201207     0.353368
    62     H           -0.061937    -0.042967    -0.082435
    63     H           -0.050166    -0.020340    -0.054059
    64     H           -0.033451     0.097263    -0.731772
    65     H           -0.040767     0.118078     0.265492
 *** Using NEW gradient routines ***


 Geometry CYCLE 2
 ==============

 Energy gradients wrt nuclear displacements
 ==========================================

     Atom      Cartesian (a.u./angstrom)
                 X         Y         Z
 ----------------------------------------
     1 C    -0.019315  0.022275 -0.004116
     2 C     0.050510 -0.089891  0.018610
     3 C    -0.010665  0.011701 -0.001633
     4 C     0.005942 -0.000293  0.000601
     5 C     0.001357  0.001601 -0.000020
     6 C     0.001621 -0.002628  0.000496
     7 C    -0.001385 -0.000070 -0.000077
     8 C     0.013054 -0.007037  0.000931
     9 C    -0.000353  0.004599 -0.000017
    10 C    -0.000194  0.000352  0.000180
    11 H    -0.000018  0.000035 -0.000010
    12 H     0.001308 -0.001508 -0.000086
    13 H    -0.000509  0.000226 -0.000284
    14 H    -0.000006  0.000058  0.000039
    15 H     0.000306  0.000161  0.000187
    16 C     0.006339  0.000458  0.001759
    17 H    -0.000146  0.000035 -0.000018
    18 C    -0.001751 -0.003914 -0.000462
    19 O    -0.000876 -0.000734 -0.000488
    20 N     0.000898  0.000091  0.000169
    21 N    -0.001069 -0.000640 -0.000120
    22 C     0.000819  0.001064 -0.000638
    23 S    -0.000533 -0.000559  0.000058
    24 N    -0.000538 -0.000204  0.000218
    25 Ga    0.001389  0.001119  0.001033
    26 H     0.000046 -0.000058 -0.000014
    27 C     0.000247  0.000288  0.000069
    28 H    -0.000023 -0.000070 -0.000005
    29 H    -0.000074 -0.000073 -0.000029
    30 C     0.000037 -0.000116  0.000044
    31 H    -0.000023  0.000025 -0.000008
    32 H    -0.000017  0.000010 -0.000005
    33 C     0.011178 -0.010659 -0.003230
    34 C    -0.000082  0.005691  0.040284
    35 C     0.013123 -0.015606 -0.010984
    36 C    -0.009897  0.009888  0.000269
    37 C     0.000003 -0.000453  0.000606
    38 C    -0.001055  0.001453 -0.001220
    39 C     0.001142 -0.000995  0.000445
    40 C    -0.008350  0.006052  0.000115
    41 C     0.003518 -0.003458 -0.001856
    42 C    -0.000388  0.001201 -0.000145
    43 H     0.000019 -0.000027  0.000010
    44 H    -0.002478  0.002395  0.000054
    45 H    -0.000738  0.001174 -0.000707
    46 H     0.000040 -0.000046 -0.000074
    47 H     0.000007  0.000326  0.000241
    48 C    -0.002220  0.002808  0.001523
    49 H    -0.000121  0.000080  0.000175
    50 C    -0.000925  0.000597 -0.002937
    51 O    -0.000063 -0.000766  0.000540
    52 N    -0.000931  0.000599  0.000192
    53 N     0.000225 -0.000267 -0.000969
    54 C    -0.000378 -0.000310  0.001121
    55 S     0.000043 -0.000032 -0.000662
    56 N     0.000446 -0.000027 -0.000402
    57 H    -0.000079  0.000000 -0.000037
    58 C    -0.000036 -0.000017  0.000396
    59 H    -0.000016  0.000019 -0.000063
    60 H    -0.000025 -0.000002 -0.000082
    61 C    -0.000046  0.000104 -0.000047
    62 H     0.000016 -0.000034  0.000018
    63 H     0.000010 -0.000020  0.000002
    64 H    -0.045585  0.063928 -0.015751
    65 H    -0.002735  0.000104 -0.023192
 ----------------------------------------

 dE(predicted):    -0.25704E-01, dE(actual):    -0.33315E-01, Trust radius:    1.612452, all in a.u.
 
----------------------------------------------------------------------
Geometry Convergence after Step   2       (Hartree/Angstrom,Angstrom)
----------------------------------------------------------------------
current energy                              -14.83219000 Hartree
energy change                      -0.03331487     0.00100000    F
constrained gradient max            0.08989080     0.00100000    F
constrained gradient rms            0.01068743     0.00066667    F
gradient max                        0.08989080
gradient rms                        0.01068743
cart. step max                      0.13389817     0.01000000    F
cart. step rms                      0.02716071     0.00666667    F
 


 Coordinates (Cartesian)
 =======================

     Atom                    bohr                                 angstrom                 Geometric Variables
                   X           Y           Z              X           Y           Z       (0:frozen, *:LT par.)
 --------------------------------------------------------------------------------------------------------------
     1 C      -1.060254    4.675381    0.681277      -0.561062    2.474105    0.360516      1       2       3
     2 C      -3.496041    3.771375    0.248124      -1.850025    1.995726    0.131301      4       5       6
     3 C      -3.861244    1.118874    0.289777      -2.043282    0.592083    0.153344      7       8       9
     4 C      -1.887300   -0.572629    0.732920      -0.998716   -0.303022    0.387845     10      11      12
     5 C       5.140554   -0.006634    2.033006       2.720264   -0.003510    1.075821     13      14      15
     6 C       5.437918    2.671636    1.990850       2.877623    1.413769    1.053513     16      17      18
     7 C       3.327853    4.159448    1.545224       1.761024    2.201085    0.817697     19      20      21
     8 C       0.950997    2.946705    1.142197       0.503246    1.559329    0.604425     22      23      24
     9 C       0.619216    0.301188    1.170385       0.327675    0.159382    0.619341     25      26      27
    10 C       2.827454   -1.182388    1.639421       1.496224   -0.625693    0.867544     28      29      30
    11 H      14.748393   11.848469    4.620294       7.804514    6.269940    2.444954     31      32      33
    12 H      -5.752160    0.370503    0.004775      -3.043912    0.196062    0.002527     34      35      36
    13 H      -2.273664   -2.593748    0.751581      -1.203171   -1.372552    0.397720     37      38      39
    14 H       6.799495   -1.168580    2.385679       3.598138   -0.618386    1.262447     40      41      42
    15 H       7.284797    3.510199    2.303949       3.854949    1.857517    1.219197     43      44      45
    16 C       0.064696    7.201097    0.809607       0.034235    3.810656    0.428426     46      47      48
    17 H       2.692862   -3.234256    1.688492       1.425001   -1.711494    0.893512     49      50      51
    18 C       2.794283    6.860582    1.361840       1.478671    3.630464    0.720655     52      53      54
    19 O      -0.931665    9.350529    0.520817      -0.493016    4.948087    0.275605     55      56      57
    20 N       4.105641    8.969489    1.513107       2.172612    4.746449    0.800702     58      59      60
    21 N       6.569134    9.028571    1.920369       3.476236    4.777714    1.016216     61      62      63
    22 C       7.607121   11.405724    1.898158       4.025515    6.035649    1.004462     64      65      66
    23 S       6.030425   14.240196    1.371460       3.191163    7.535587    0.725745     67      68      69
    24 N      10.117504   11.410301    2.304432       5.353952    6.038071    1.219453     70      71      72
    25 Ga      1.888458   12.283520    1.050249       0.999329    6.500159    0.555768     73      74      75
    26 H      10.895497    9.673068    2.591521       5.765649    5.118767    1.371374     76      77      78
    27 C      11.792518   13.633409    2.358792       6.240332    7.214489    1.248219     79      80      81
    28 H      11.146829   14.918363    3.855569       5.898648    7.894458    2.040279     82      83      84
    29 H      11.604051   14.649810    0.559060       6.140599    7.752346    0.295842     85      86      87
    30 C      14.534999   12.827836    2.805626       7.691590    6.788198    1.484673     88      89      90
    31 H      15.213787   11.584998    1.291934       8.050789    6.130517    0.683662     91      92      93
    32 H      15.750947   14.501424    2.844248       8.335042    7.673823    1.505111     94      95      96
    33 C       0.417097   14.478963   -6.668625       0.220718    7.661937   -3.528884     97      98      99
    34 C       1.374515   13.571091   -8.939120       0.727362    7.181512   -4.730379    100     101     102
    35 C       0.562582   14.805871  -11.195385       0.297706    7.834929   -5.924343    103     104     105
    36 C      -1.147030   16.803002  -11.197021      -0.606982    8.891766   -5.925208    106     107     108
    37 C      -4.749737   20.425996   -6.156930      -2.513453   10.808971   -3.258107    109     110     111
    38 C      -3.868748   19.188815   -3.933328      -2.047253   10.154284   -2.081428    112     113     114
    39 C      -2.143353   17.233446   -4.190674      -1.134214    9.119547   -2.217609    115     116     117
    40 C      -1.324082   16.535540   -6.666492      -0.700674    8.750231   -3.527755    118     119     120
    41 C      -2.174249   17.736147   -8.887060      -1.150563    9.385565   -4.702830    121     122     123
    42 C      -3.949692   19.744823   -8.562843      -2.090087   10.448510   -4.531261    124     125     126
    43 H      -4.585822   20.560704    9.307546      -2.426713   10.880256    4.925341    127     128     129
    44 H       1.331197   14.157576  -12.986562       0.704439    7.491867   -6.872193    130     131     132
    45 H      -1.714113   17.661650  -12.978144      -0.907069    9.346143   -6.867738    133     134     135
    46 H      -6.100792   21.962226   -5.952463      -3.228400   11.621910   -3.149908    136     137     138
    47 H      -4.544218   19.775722   -2.086414      -2.404697   10.464861   -1.104083    139     140     141
    48 C       0.798762   13.811710   -4.007124       0.422687    7.308842   -2.120479    142     143     144
    49 H      -4.669409   20.745122  -10.209583      -2.470945   10.977846   -5.402679    145     146     147
    50 C      -0.791110   15.543838   -2.481289      -0.418637    8.225445   -1.313042    148     149     150
    51 O       2.164131   12.118483   -3.026476       1.145209    6.412825   -1.601542    151     152     153
    52 N      -0.682633   15.174895   -0.022442      -0.361234    8.030208   -0.011876    154     155     156
    53 N      -2.028441   16.479842    1.626039      -1.073405    8.720757    0.860463    157     158     159
    54 C      -1.723374   15.735729    4.093143      -0.911970    8.326989    2.165998    160     161     162
    55 S       0.205383   13.316784    5.198246       0.108684    7.046939    2.750793    163     164     165
    56 N      -3.128141   17.083203    5.729504      -1.655341    9.040042    3.031923    166     167     168
    57 H      -4.204248   18.464123    4.928881      -2.224792    9.770793    2.608251    169     170     171
    58 C      -3.260156   16.738231    8.489013      -1.725200    8.857490    4.492192    172     173     174
    59 H      -1.363336   17.011517    9.286393      -0.721446    9.002107    4.914147    175     176     177
    60 H      -3.811866   14.777239    8.885878      -2.017153    7.819778    4.702204    178     179     180
    61 C      -5.145731   18.595586    9.656465      -2.723003    9.840360    5.109981    181     182     183
    62 H      -7.056718   18.302537    8.908686      -3.734254    9.685285    4.714274    184     185     186
    63 H      -5.217175   18.313257   11.704878      -2.760810    9.690958    6.193955    187     188     189
    64 H      -5.057576    5.004359   -0.005910      -2.676354    2.648192   -0.003127    190     191     192
    65 H       2.767077   12.039563   -9.036526       1.464274    6.371062   -4.781923    193     194     195
 --------------------------------------------------------------------------------------------------------------

 Number of elements of the density matrix on this node (used, total):    307696   1230096


 ===========================================
 Numerical Integration : Fuzzy Cells (Becke)
 ===========================================
  
 Becke grid quality: GOOD           
  
 Lebedev angular grid order:             min:  11 max:  31
 Nr. of radial points:                   min:  54 max:  94

 Total nr. of points:     816704
 Nr. of blocks:             6381
 Block length:               128
 Nr. of dummy points:         64


 Test of Precision of the Numerical Integration Grid
 ===================================================

 Integral of the Total Core Density:                   0.00000000000000


 ========================
 Density Fitting (zlmFit)
 ========================
  
 ZlmFit Fit Quality: GOOD           
  
 Max L-expansion:                        min:   8 max:   9
 Nr. of radial interpolation points:     min:  78 max: 156


 =====
 S C F  ***  ScaSCF  ***
 =====
  
 Initial density matrix is taken from previous geometry

 CYCLE    1
 SCF Error: norm([F,P])=      0.321877153983, max([F,P])=      0.124090727654
 orbitals (Q,E):
 ---------------
 A :153...172        ( 2.00    -0.3193)  ( 2.00    -0.3189)  ( 2.00    -0.3167)  ( 2.00    -0.3143)
                     ( 2.00    -0.3112)  ( 2.00    -0.3059)  ( 2.00    -0.3022)  ( 2.00    -0.2987)
                     ( 2.00    -0.2822)  ( 2.00    -0.2788)  ( 0.00    -0.2161)  ( 0.00    -0.2134)
                     ( 0.00    -0.1880)  ( 0.00    -0.1844)  ( 0.00    -0.1378)  ( 0.00    -0.1329)
                     ( 0.00    -0.1239)  ( 0.00    -0.1201)  ( 0.00    -0.1157)  ( 0.00    -0.0937)

 CYCLE    2
   MIX coefficients:  0.8000  0.2000
 SCF Error: norm([F,P])=      0.079996321336, max([F,P])=      0.013075922776
 orbitals (Q,E):
 ---------------
 A :153...163        ( 2.00    -0.3200)  ( 2.00    -0.3195)  ( 2.00    -0.3176)  ( 2.00    -0.3166)
                     ( 2.00    -0.3118)  ( 2.00    -0.3066)  ( 2.00    -0.3037)  ( 2.00    -0.2995)
                     ( 2.00    -0.2831)  ( 2.00    -0.2796)  ( 0.00    -0.2174)

 CYCLE    3
  SDIIS (wt  0.000): -0.2158  1.2158
 A-DIIS (wt  1.000):  0.0000  1.0000
  DIIS coefficients:  0.0000  1.0000
 SCF Error: norm([F,P])=      0.031754472434, max([F,P])=      0.005178399935
 orbitals (Q,E):
 ---------------
 A :153...163        ( 2.00    -0.3237)  ( 2.00    -0.3234)  ( 2.00    -0.3210)  ( 2.00    -0.3205)
                     ( 2.00    -0.3148)  ( 2.00    -0.3099)  ( 2.00    -0.3076)  ( 2.00    -0.3026)
                     ( 2.00    -0.2861)  ( 2.00    -0.2829)  ( 0.00    -0.2203)

 CYCLE    4
  SDIIS (wt  0.000): -0.0106  0.6875  0.3231
 A-DIIS (wt  1.000):  0.0000  0.7374  0.2626
  DIIS coefficients:  0.0000  0.7374  0.2626
 SCF Error: norm([F,P])=      0.060484407906, max([F,P])=      0.008851730437
 orbitals (Q,E):
 ---------------
 A :153...163        ( 2.00    -0.3231)  ( 2.00    -0.3227)  ( 2.00    -0.3214)  ( 2.00    -0.3204)
                     ( 2.00    -0.3145)  ( 2.00    -0.3096)  ( 2.00    -0.3076)  ( 2.00    -0.3025)
                     ( 2.00    -0.2862)  ( 2.00    -0.2830)  ( 0.00    -0.2201)

 CYCLE    5
  SDIIS (wt  0.990):  0.0979  0.2220  0.1949  0.4852
 A-DIIS (wt  0.010):  0.0000  0.1424  0.0130  0.8447
  DIIS coefficients:  0.0969  0.2212  0.1931  0.4887
 SCF Error: norm([F,P])=      0.018801986912, max([F,P])=      0.001963162179
 orbitals (Q,E):
 ---------------
 A :153...163        ( 2.00    -0.3233)  ( 2.00    -0.3218)  ( 2.00    -0.3215)  ( 2.00    -0.3205)
                     ( 2.00    -0.3147)  ( 2.00    -0.3096)  ( 2.00    -0.3074)  ( 2.00    -0.3026)
                     ( 2.00    -0.2861)  ( 2.00    -0.2829)  ( 0.00    -0.2199)

 CYCLE    6
  SDIIS (wt  0.997):  0.0739  0.0879  0.1005  0.3690  0.3688
 A-DIIS (wt  0.003):  0.0000  0.0000  0.0000  0.2016  0.7984
  DIIS coefficients:  0.0736  0.0876  0.1001  0.3684  0.3703
 SCF Error: norm([F,P])=      0.009239457777, max([F,P])=      0.001340339678
 orbitals (Q,E):
 ---------------
 A :153...163        ( 2.00    -0.3231)  ( 2.00    -0.3219)  ( 2.00    -0.3215)  ( 2.00    -0.3204)
                     ( 2.00    -0.3146)  ( 2.00    -0.3095)  ( 2.00    -0.3073)  ( 2.00    -0.3025)
                     ( 2.00    -0.2860)  ( 2.00    -0.2829)  ( 0.00    -0.2198)

 CYCLE    7
  SDIIS (wt  1.000):  0.0366  0.0382  0.0436  0.1934  0.2519  0.4363
  DIIS coefficients:  0.0366  0.0382  0.0436  0.1934  0.2519  0.4363
 SCF Error: norm([F,P])=      0.002319336183, max([F,P])=      0.000236527724
 orbitals (Q,E):
 ---------------
 A :153...163        ( 2.00    -0.3232)  ( 2.00    -0.3219)  ( 2.00    -0.3215)  ( 2.00    -0.3205)
                     ( 2.00    -0.3146)  ( 2.00    -0.3095)  ( 2.00    -0.3074)  ( 2.00    -0.3025)
                     ( 2.00    -0.2861)  ( 2.00    -0.2829)  ( 0.00    -0.2199)

 CYCLE    8
  SDIIS (wt  1.000):  0.0173  0.0172  0.0184  0.0979  0.1513  0.3855  0.3125
  DIIS coefficients:  0.0173  0.0172  0.0184  0.0979  0.1513  0.3855  0.3125
 SCF Error: norm([F,P])=      0.001640520650, max([F,P])=      0.000166881818
 orbitals (Q,E):
 ---------------
 A :153...163        ( 2.00    -0.3231)  ( 2.00    -0.3219)  ( 2.00    -0.3215)  ( 2.00    -0.3204)
                     ( 2.00    -0.3146)  ( 2.00    -0.3095)  ( 2.00    -0.3074)  ( 2.00    -0.3025)
                     ( 2.00    -0.2861)  ( 2.00    -0.2829)  ( 0.00    -0.2198)

 CYCLE    9
  SDIIS (wt  1.000):  0.0095  0.0094  0.0094  0.0561  0.0936  0.2660  0.2624  0.2936
  DIIS coefficients:  0.0095  0.0094  0.0094  0.0561  0.0936  0.2660  0.2624  0.2936
 SCF Error: norm([F,P])=      0.000642211287, max([F,P])=      0.000062248445
 orbitals (Q,E):
 ---------------
 A :153...163        ( 2.00    -0.3231)  ( 2.00    -0.3219)  ( 2.00    -0.3215)  ( 2.00    -0.3204)
                     ( 2.00    -0.3146)  ( 2.00    -0.3095)  ( 2.00    -0.3074)  ( 2.00    -0.3025)
                     ( 2.00    -0.2861)  ( 2.00    -0.2829)  ( 0.00    -0.2198)

 CYCLE   10
  SDIIS (wt  1.000):  0.0037  0.0036  0.0033  0.0232  0.0420  0.1339  0.1496  0.2698  0.3710
  DIIS coefficients:  0.0037  0.0036  0.0033  0.0232  0.0420  0.1339  0.1496  0.2698  0.3710
 SCF Error: norm([F,P])=      0.000283018076, max([F,P])=      0.000023184864
 orbitals (Q,E):
 ---------------
 A :153...163        ( 2.00    -0.3231)  ( 2.00    -0.3219)  ( 2.00    -0.3215)  ( 2.00    -0.3204)
                     ( 2.00    -0.3146)  ( 2.00    -0.3095)  ( 2.00    -0.3074)  ( 2.00    -0.3025)
                     ( 2.00    -0.2861)  ( 2.00    -0.2829)  ( 0.00    -0.2198)

 CYCLE   11
  SDIIS (wt  1.000):  0.0012  0.0011  0.0010  0.0080  0.0157  0.0555  0.0675  0.1536  0.2810  0.4153
  DIIS coefficients:  0.0012  0.0011  0.0010  0.0080  0.0157  0.0555  0.0675  0.1536  0.2810  0.4153
 SCF Error: norm([F,P])=      0.000093625578, max([F,P])=      0.000008128966
 orbitals (Q,E):
 ---------------
 A :153...163        ( 2.00    -0.3231)  ( 2.00    -0.3219)  ( 2.00    -0.3215)  ( 2.00    -0.3204)
                     ( 2.00    -0.3146)  ( 2.00    -0.3095)  ( 2.00    -0.3074)  ( 2.00    -0.3025)
                     ( 2.00    -0.2861)  ( 2.00    -0.2829)  ( 0.00    -0.2198)

 CYCLE   12
  SDIIS (wt  1.000): -0.0001 -0.0001  0.0003  0.0019  0.0112  0.0178  0.0564  0.1317  0.2878  0.4930
  DIIS coefficients: -0.0001 -0.0001  0.0003  0.0019  0.0112  0.0178  0.0564  0.1317  0.2878  0.4930
 SCF Error: norm([F,P])=      0.000030738137, max([F,P])=      0.000002842506
 orbitals (Q,E):
 ---------------
 A :153...163        ( 2.00    -0.3231)  ( 2.00    -0.3219)  ( 2.00    -0.3215)  ( 2.00    -0.3204)
                     ( 2.00    -0.3146)  ( 2.00    -0.3095)  ( 2.00    -0.3074)  ( 2.00    -0.3025)
                     ( 2.00    -0.2861)  ( 2.00    -0.2829)  ( 0.00    -0.2198)

 CYCLE   13
  SDIIS (wt  1.000):  0.0000  0.0002  0.0008  0.0045  0.0075  0.0248  0.0631  0.1508  0.3494  0.3990
  DIIS coefficients:  0.0000  0.0002  0.0008  0.0045  0.0075  0.0248  0.0631  0.1508  0.3494  0.3990
 SCF Error: norm([F,P])=      0.000014536371, max([F,P])=      0.000001796751
 orbitals (Q,E):
 ---------------
 A :153...163        ( 2.00    -0.3231)  ( 2.00    -0.3219)  ( 2.00    -0.3215)  ( 2.00    -0.3204)
                     ( 2.00    -0.3146)  ( 2.00    -0.3095)  ( 2.00    -0.3074)  ( 2.00    -0.3025)
                     ( 2.00    -0.2861)  ( 2.00    -0.2829)  ( 0.00    -0.2198)

 CYCLE   14
  SDIIS (wt  1.000):  0.0001  0.0002  0.0011  0.0023  0.0086  0.0250  0.0657  0.1888  0.3100  0.3983
  DIIS coefficients:  0.0001  0.0002  0.0011  0.0023  0.0086  0.0250  0.0657  0.1888  0.3100  0.3983
 SCF Error: norm([F,P])=      0.000006065038, max([F,P])=      0.000000893712
 orbitals (Q,E):
 ---------------
 A :153...163        ( 2.00    -0.3231)  ( 2.00    -0.3219)  ( 2.00    -0.3215)  ( 2.00    -0.3204)
                     ( 2.00    -0.3146)  ( 2.00    -0.3095)  ( 2.00    -0.3074)  ( 2.00    -0.3025)
                     ( 2.00    -0.2861)  ( 2.00    -0.2829)  ( 0.00    -0.2198)

 SCF CONVERGED

 CYCLE   15
 *** Using FIT density in Focky
  SDIIS (wt  1.000):  0.0001  0.0006  0.0013  0.0045  0.0131  0.0338  0.0982  0.1736  0.2795  0.3953
  DIIS coefficients:  0.0001  0.0006  0.0013  0.0045  0.0131  0.0338  0.0982  0.1736  0.2795  0.3953
 SCF Error: norm([F,P])=      0.000002549495, max([F,P])=      0.000000426524
 orbitals (Q,E):
 ---------------
 A :153...172        ( 2.00    -0.3231)  ( 2.00    -0.3219)  ( 2.00    -0.3215)  ( 2.00    -0.3204)
                     ( 2.00    -0.3146)  ( 2.00    -0.3095)  ( 2.00    -0.3074)  ( 2.00    -0.3025)
                     ( 2.00    -0.2861)  ( 2.00    -0.2829)  ( 0.00    -0.2198)  ( 0.00    -0.2195)
                     ( 0.00    -0.1915)  ( 0.00    -0.1902)  ( 0.00    -0.1406)  ( 0.00    -0.1403)
                     ( 0.00    -0.1280)  ( 0.00    -0.1236)  ( 0.00    -0.1192)  ( 0.00    -0.0966)


 Fit test: (difference of exact and fit density, squared integrated, result summed over spins)
         SCF:                                          0.00015318489980

 Gross Charges per Atom (Z minus electrons)
 ==========================================
            -0.0601    0.2603    0.2374    0.2612    0.2392    0.2500   -0.0489    0.0270   -0.0211    0.2446
            -0.1876   -0.1985   -0.1935   -0.2017   -0.1907    0.4752   -0.1957    0.0961   -0.5547   -0.1650
            -0.2314    0.2621   -0.1081   -0.0372    0.6825   -0.0312    0.5242   -0.1510   -0.1534    0.6065
            -0.1875   -0.2022   -0.0577    0.2361    0.2378    0.2596    0.2393    0.2503   -0.0486    0.0255
            -0.0187    0.2446   -0.1877   -0.1961   -0.1939   -0.2018   -0.1908    0.4756   -0.1957    0.0956
            -0.5543   -0.1645   -0.2311    0.2622   -0.1082   -0.0371   -0.0311    0.5246   -0.1509   -0.1536
             0.6065   -0.1874   -0.2021   -0.2061   -0.1873
 Net Total:  1.00000000


 =================================================================
 M U L T I P O L E   D E R I V E D   C H A R G E   A N A L Y S I S
 =================================================================

 See: M. Swart, P.Th. van Duijnen, J.G. Snijders, J.Comput.Chem., (2001), p. 79-88.

 --------------------------------------- 
 Multipole derived atomic charges (a.u.)
 --------------------------------------- 

        Atom    Level:     MDC-m        MDC-d        MDC-q
 ---------------------------------------------------------
     1     C           -0.002573     0.089672     1.971285
     2     C            0.107739    -0.181227    -3.339215
     3     C            0.082904    -0.127147     0.144539
     4     C            0.099917     0.030479     3.456031
     5     C            0.081896     0.098022    -9.765876
     6     C            0.091381     0.067589    -0.376004
     7     C            0.003078     0.016823     0.025144
     8     C            0.007640     0.047591    -0.047817
     9     C            0.018983     0.031897    -3.374300
    10     C            0.084339    -0.000094    11.920439
    11     H           -0.061878    -0.043614    -0.057240
    12     H           -0.049098     0.109929     0.382912
    13     H           -0.046234     0.059147    -1.877495
    14     H           -0.050782    -0.019849     3.430999
    15     H           -0.051210    -0.036627     0.868886
    16     C            0.200651     0.299326    -0.026928
    17     H           -0.049210    -0.011339    -3.872725
    18     C            0.060629     0.133675    -0.128919
    19     O           -0.487016    -0.489297    -0.068032
    20     N           -0.217758    -0.153854    -0.342360
    21     N           -0.219899    -0.206463    -0.043790
    22     C           -0.100027    -0.014816     0.167636
    23     S            0.216349    -0.062227    -0.024067
    24     N           -0.044918    -0.007654    -0.324228
    25     Ga           1.149218     0.693500     0.567312
    26     H            0.049112     0.147363     0.336059
    27     C            0.251628     0.213090     0.327216
    28     H           -0.065663    -0.069552    -0.062212
    29     H           -0.067182    -0.058761    -0.058589
    30     C            0.238079     0.201249     0.202754
    31     H           -0.062014    -0.043093    -0.030480
    32     H           -0.050215    -0.020452    -0.028444
    33     C           -0.002668     0.088396    -0.697053
    34     C            0.103607    -0.196979     0.789828
    35     C            0.081887    -0.039282    -0.375262
    36     C            0.099665     0.124990     0.284331
    37     C            0.082061     0.066434     0.430486
    38     C            0.090909     0.097603     2.941765
    39     C            0.002999     0.032886    -0.534600
    40     C            0.007300     0.037680    -0.343143
    41     C            0.019012     0.040313     3.048480
    42     C            0.084065    -0.185760    -6.118319
    43     H           -0.061847    -0.043612    -0.093400
    44     H           -0.050024     0.067243    -0.378580
    45     H           -0.045447     0.001678     0.053671
    46     H           -0.050603     0.025103     0.080660
    47     H           -0.051253    -0.047852    -0.979287
    48     C            0.200685     0.303066    -0.396287
    49     H           -0.049629     0.077336     2.218785
    50     C            0.060293     0.133910    -0.008589
    51     O           -0.487371    -0.487484    -0.116152
    52     N           -0.217507    -0.153658    -0.022691
    53     N           -0.219227    -0.205451    -0.165449
    54     C           -0.100007    -0.014859     0.106805
    55     S            0.216612    -0.062659    -0.069646
    56     N           -0.044710    -0.007622    -0.160978
    57     H            0.049181     0.147638     0.178299
    58     C            0.251649     0.213171     0.179752
    59     H           -0.065552    -0.069623    -0.041383
    60     H           -0.067230    -0.058535    -0.046603
    61     C            0.238077     0.201254     0.379202
    62     H           -0.061989    -0.043039    -0.089945
    63     H           -0.050211    -0.020412    -0.061060
    64     H           -0.043269     0.152857     0.820250
    65     H           -0.037322     0.131983     0.233624
 *** Using NEW gradient routines ***


 Geometry CYCLE 3
 ==============

 Energy gradients wrt nuclear displacements
 ==========================================

     Atom      Cartesian (a.u./angstrom)
                 X         Y         Z
 ----------------------------------------
     1 C     0.007142  0.000262  0.000688
     2 C    -0.031706  0.021320 -0.012160
     3 C    -0.000104  0.001918 -0.001838
     4 C     0.001359  0.000906  0.001314
     5 C    -0.000405  0.000073  0.000374
     6 C     0.000212  0.000083 -0.000411
     7 C    -0.001497 -0.000250 -0.001135
     8 C     0.001572  0.000757  0.003778
     9 C    -0.001325  0.000027 -0.000335
    10 C     0.000008 -0.001200 -0.000548
    11 H     0.000004  0.000003  0.000007
    12 H     0.001600 -0.000158  0.001618
    13 H     0.000097  0.000015  0.000159
    14 H    -0.000183 -0.000177 -0.000017
    15 H    -0.000162  0.000128 -0.000188
    16 C    -0.000320 -0.003307 -0.000762
    17 H     0.000048 -0.000195  0.000049
    18 C    -0.000832 -0.000574  0.001157
    19 O    -0.000610  0.001607  0.000133
    20 N    -0.000368  0.000282 -0.000813
    21 N     0.000271 -0.000030 -0.000515
    22 C    -0.000463  0.000204  0.002636
    23 S    -0.000355 -0.000558 -0.000605
    24 N     0.000068 -0.000152 -0.000690
    25 Ga    0.001198  0.000909  0.000532
    26 H    -0.000035  0.000034 -0.000029
    27 C     0.000152  0.000062 -0.000290
    28 H    -0.000053 -0.000043  0.000026
    29 H     0.000061  0.000038  0.000037
    30 C    -0.000020  0.000024 -0.000057
    31 H    -0.000002  0.000018  0.000000
    32 H     0.000015  0.000005 -0.000001
    33 C    -0.004219  0.003129 -0.000756
    34 C    -0.002928 -0.009115  0.008837
    35 C    -0.007697  0.010408 -0.002382
    36 C     0.002591 -0.000579 -0.003361
    37 C     0.000111  0.000439  0.000505
    38 C    -0.000426 -0.000037  0.000340
    39 C    -0.000383 -0.001759 -0.001647
    40 C     0.002407  0.002747  0.000019
    41 C     0.001025 -0.001479  0.000624
    42 C    -0.000767 -0.000539  0.000054
    43 H     0.000001 -0.000006 -0.000004
    44 H     0.000559  0.000826  0.001557
    45 H    -0.000805  0.000102  0.000666
    46 H     0.000039  0.000101  0.000037
    47 H    -0.000050 -0.000305 -0.000053
    48 C    -0.000942  0.001909 -0.001890
    49 H     0.000237 -0.000057 -0.000180
    50 C     0.001092  0.001164 -0.000729
    51 O     0.000215 -0.000023  0.000818
    52 N    -0.000662 -0.000653  0.000239
    53 N    -0.000287 -0.000048  0.000129
    54 C     0.001134  0.000808  0.000110
    55 S    -0.000215 -0.000210 -0.000594
    56 N    -0.000243 -0.000153 -0.000160
    57 H    -0.000025 -0.000039  0.000010
    58 C    -0.000132 -0.000145  0.000142
    59 H     0.000011  0.000007 -0.000060
    60 H    -0.000008  0.000015  0.000032
    61 C     0.000011 -0.000001 -0.000049
    62 H     0.000002 -0.000006  0.000008
    63 H     0.000002 -0.000001  0.000003
    64 H     0.025070 -0.022042  0.008386
    65 H     0.009914 -0.006488 -0.002765
 ----------------------------------------

 dE(predicted):    -0.75746E-02, dE(actual):    -0.57806E-02, Trust radius:    1.612452, all in a.u.
 
----------------------------------------------------------------------
Geometry Convergence after Step   3       (Hartree/Angstrom,Angstrom)
----------------------------------------------------------------------
current energy                              -14.83797060 Hartree
energy change                      -0.00578060     0.00100000    F
constrained gradient max            0.03170590     0.00100000    F
constrained gradient rms            0.00423510     0.00066667    F
gradient max                        0.03170590
gradient rms                        0.00423510
cart. step max                      0.07337704     0.01000000    F
cart. step rms                      0.01929838     0.00666667    F
 


 Coordinates (Cartesian)
 =======================

     Atom                    bohr                                 angstrom                 Geometric Variables
                   X           Y           Z              X           Y           Z       (0:frozen, *:LT par.)
 --------------------------------------------------------------------------------------------------------------
     1 C      -1.061632    4.679561    0.682636      -0.561791    2.476317    0.361235      1       2       3
     2 C      -3.489183    3.771099    0.243121      -1.846396    1.995579    0.128654      4       5       6
     3 C      -3.854062    1.118036    0.240135      -2.039482    0.591639    0.127074      7       8       9
     4 C      -1.877788   -0.575294    0.666923      -0.993682   -0.304432    0.352920     10      11      12
     5 C       5.144739   -0.004400    2.009956       2.722479   -0.002328    1.063623     13      14      15
     6 C       5.438047    2.673957    1.990167       2.877690    1.414997    1.053151     16      17      18
     7 C       3.328736    4.161536    1.540563       1.761491    2.202190    0.815231     19      20      21
     8 C       0.953675    2.948282    1.118653       0.504663    1.560164    0.591966     22      23      24
     9 C       0.625036    0.301771    1.128987       0.330755    0.159691    0.597434     25      26      27
    10 C       2.834652   -1.179808    1.597721       1.500033   -0.624328    0.845478     28      29      30
    11 H      14.702677   11.849805    4.733469       7.780322    6.270647    2.504844     31      32      33
    12 H      -5.735148    0.371749   -0.116301      -3.034910    0.196721   -0.061544     34      35      36
    13 H      -2.256974   -2.597807    0.645349      -1.194339   -1.374700    0.341504     37      38      39
    14 H       6.803960   -1.166216    2.361942       3.600501   -0.617135    1.249886     40      41      42
    15 H       7.282432    3.512549    2.318174       3.853697    1.858761    1.226725     43      44      45
    16 C       0.066072    7.205818    0.811436       0.034964    3.813155    0.429393     46      47      48
    17 H       2.703570   -3.232082    1.629691       1.430668   -1.710344    0.862395     49      50      51
    18 C       2.797059    6.863015    1.357030       1.480140    3.631751    0.718109     52      53      54
    19 O      -0.928826    9.354304    0.521940      -0.491513    4.950084    0.276199     55      56      57
    20 N       4.109954    8.970545    1.509540       2.174894    4.747008    0.798814     58      59      60
    21 N       6.573993    9.028249    1.912255       3.478807    4.777543    1.011922     61      62      63
    22 C       7.614799   11.404137    1.878679       4.029578    6.034809    0.994154     64      65      66
    23 S       6.037555   14.240385    1.362588       3.194936    7.535687    0.721051     67      68      69
    24 N      10.117641   11.411079    2.328774       5.354025    6.038483    1.232334     70      71      72
    25 Ga      1.893874   12.285236    1.047396       1.002195    6.501067    0.554258     73      74      75
    26 H      10.892429    9.674399    2.627888       5.764025    5.119471    1.390619     76      77      78
    27 C      11.787992   13.636322    2.420342       6.237937    7.216031    1.280790     79      80      81
    28 H      11.112395   14.916948    3.907586       5.880426    7.893709    2.067806     82      83      84
    29 H      11.632097   14.656576    0.619658       6.155441    7.755926    0.327909     85      86      87
    30 C      14.522547   12.833124    2.917337       7.685001    6.790997    1.543788     88      89      90
    31 H      15.231573   11.594632    1.413971       8.060201    6.135615    0.748241     91      92      93
    32 H      15.735342   14.508147    2.982911       8.326785    7.677381    1.578488     94      95      96
    33 C       0.416907   14.482234   -6.669518       0.220618    7.663668   -3.529357     97      98      99
    34 C       1.364372   13.581480   -8.944219       0.721995    7.187010   -4.733077    100     101     102
    35 C       0.499613   14.745991  -11.208384       0.264384    7.803242   -5.931222    103     104     105
    36 C      -1.225147   16.733398  -11.206343      -0.648320    8.854933   -5.930141    106     107     108
    37 C      -4.761654   20.416089   -6.160966      -2.519759   10.803729   -3.260243    109     110     111
    38 C      -3.858845   19.199945   -3.934152      -2.042013   10.160173   -2.081864    112     113     114
    39 C      -2.141594   17.237127   -4.189486      -1.133283    9.121495   -2.216980    115     116     117
    40 C      -1.348829   16.517599   -6.668317      -0.713769    8.740737   -3.528721    118     119     120
    41 C      -2.219283   17.698007   -8.893115      -1.174394    9.365382   -4.706034    121     122     123
    42 C      -3.987602   19.712696   -8.568880      -2.110148   10.431509   -4.534456    124     125     126
    43 H      -4.508681   20.603956    9.307046      -2.385891   10.903144    4.925077    127     128     129
    44 H       1.218683   14.051553  -13.004208       0.644899    7.435762   -6.881531    130     131     132
    45 H      -1.821660   17.564694  -12.991136      -0.963981    9.294836   -6.874613    133     134     135
    46 H      -6.110727   21.954087   -5.957147      -3.233658   11.617602   -3.152386    136     137     138
    47 H      -4.515566   19.805896   -2.086517      -2.389535   10.480829   -1.104137    139     140     141
    48 C       0.799888   13.811643   -4.007813       0.423282    7.308807   -2.120843    142     143     144
    49 H      -4.728064   20.695722  -10.216781      -2.501984   10.951704   -5.406487    145     146     147
    50 C      -0.789784   15.544589   -2.481142      -0.417936    8.225842   -1.312964    148     149     150
    51 O       2.165540   12.118067   -3.029611       1.145954    6.412605   -1.603201    151     152     153
    52 N      -0.675680   15.178915   -0.022353      -0.357554    8.032336   -0.011829    154     155     156
    53 N      -2.019327   16.484194    1.627394      -1.068582    8.723060    0.861180    157     158     159
    54 C      -1.715798   15.736972    4.093877      -0.907961    8.327647    2.166387    160     161     162
    55 S       0.216798   13.320427    5.197783       0.114725    7.048866    2.750548    163     164     165
    56 N      -3.100524   17.100549    5.733946      -1.640727    9.049221    3.034273    166     167     168
    57 H      -4.171852   18.486099    4.934874      -2.207649    9.782422    2.611423    169     170     171
    58 C      -3.215128   16.768907    8.495804      -1.701372    8.873723    4.495786    172     173     174
    59 H      -1.310891   17.032576    9.278632      -0.693694    9.013251    4.910041    175     176     177
    60 H      -3.777424   14.813499    8.905186      -1.998927    7.838966    4.712422    178     179     180
    61 C      -5.079588   18.644263    9.668449      -2.688002    9.866119    5.116323    181     182     183
    62 H      -6.997793   18.361196    8.935448      -3.703073    9.716327    4.728436    184     185     186
    63 H      -5.138450   18.371253   11.718522      -2.719151    9.721648    6.201175    187     188     189
    64 H      -5.054368    5.035199   -0.113362      -2.674657    2.664512   -0.059989    190     191     192
    65 H       2.715323   12.027578   -9.045024       1.436887    6.364720   -4.786421    193     194     195
 --------------------------------------------------------------------------------------------------------------

 Number of elements of the density matrix on this node (used, total):    307696   1230096


 ===========================================
 Numerical Integration : Fuzzy Cells (Becke)
 ===========================================
  
 Becke grid quality: GOOD           
  
 Lebedev angular grid order:             min:  11 max:  31
 Nr. of radial points:                   min:  54 max:  94

 Total nr. of points:     816661
 Nr. of blocks:             6381
 Block length:               128
 Nr. of dummy points:        107


 Test of Precision of the Numerical Integration Grid
 ===================================================

 Integral of the Total Core Density:                   0.00000000000000


 ========================
 Density Fitting (zlmFit)
 ========================
  
 ZlmFit Fit Quality: GOOD           
  
 Max L-expansion:                        min:   8 max:   9
 Nr. of radial interpolation points:     min:  78 max: 156


 =====
 S C F  ***  ScaSCF  ***
 =====
  
 Initial density matrix is taken from previous geometry

 CYCLE    1
 SCF Error: norm([F,P])=      0.134076570545, max([F,P])=      0.025568364795
 orbitals (Q,E):
 ---------------
 A :153...172        ( 2.00    -0.3241)  ( 2.00    -0.3237)  ( 2.00    -0.3225)  ( 2.00    -0.3215)
                     ( 2.00    -0.3156)  ( 2.00    -0.3107)  ( 2.00    -0.3086)  ( 2.00    -0.3036)
                     ( 2.00    -0.2871)  ( 2.00    -0.2840)  ( 0.00    -0.2210)  ( 0.00    -0.2206)
                     ( 0.00    -0.1928)  ( 0.00    -0.1913)  ( 0.00    -0.1420)  ( 0.00    -0.1412)
                     ( 0.00    -0.1290)  ( 0.00    -0.1246)  ( 0.00    -0.1202)  ( 0.00    -0.0975)

 CYCLE    2
  SDIIS (wt  0.000):  0.0377  0.9623
 A-DIIS (wt  1.000):  0.0000  1.0000
  DIIS coefficients:  0.0000  1.0000
 SCF Error: norm([F,P])=      0.021553604000, max([F,P])=      0.002231388029
 orbitals (Q,E):
 ---------------
 A :153...163        ( 2.00    -0.3236)  ( 2.00    -0.3214)  ( 2.00    -0.3210)  ( 2.00    -0.3207)
                     ( 2.00    -0.3148)  ( 2.00    -0.3093)  ( 2.00    -0.3071)  ( 2.00    -0.3027)
                     ( 2.00    -0.2862)  ( 2.00    -0.2830)  ( 0.00    -0.2198)

 CYCLE    3
  SDIIS (wt  0.000):  0.0079  0.6753  0.3168
 A-DIIS (wt  1.000):  0.0000  0.7611  0.2389
  DIIS coefficients:  0.0000  0.7611  0.2389
 SCF Error: norm([F,P])=      0.043119187807, max([F,P])=      0.005501397738
 orbitals (Q,E):
 ---------------
 A :153...163        ( 2.00    -0.3231)  ( 2.00    -0.3217)  ( 2.00    -0.3214)  ( 2.00    -0.3205)
                     ( 2.00    -0.3145)  ( 2.00    -0.3095)  ( 2.00    -0.3073)  ( 2.00    -0.3025)
                     ( 2.00    -0.2860)  ( 2.00    -0.2828)  ( 0.00    -0.2198)

 CYCLE    4
  SDIIS (wt  1.000):  0.3802  0.1035  0.5163
  DIIS coefficients:  0.3802  0.1035  0.5163
 SCF Error: norm([F,P])=      0.009863863072, max([F,P])=      0.000936274836
 orbitals (Q,E):
 ---------------
 A :153...163        ( 2.00    -0.3233)  ( 2.00    -0.3218)  ( 2.00    -0.3215)  ( 2.00    -0.3206)
                     ( 2.00    -0.3146)  ( 2.00    -0.3095)  ( 2.00    -0.3074)  ( 2.00    -0.3026)
                     ( 2.00    -0.2861)  ( 2.00    -0.2829)  ( 0.00    -0.2199)

 CYCLE    5
  SDIIS (wt  1.000):  0.2515  0.0550  0.4204  0.2731
  DIIS coefficients:  0.2515  0.0550  0.4204  0.2731
 SCF Error: norm([F,P])=      0.006674913856, max([F,P])=      0.000839432537
 orbitals (Q,E):
 ---------------
 A :153...163        ( 2.00    -0.3232)  ( 2.00    -0.3219)  ( 2.00    -0.3216)  ( 2.00    -0.3206)
                     ( 2.00    -0.3146)  ( 2.00    -0.3095)  ( 2.00    -0.3074)  ( 2.00    -0.3026)
                     ( 2.00    -0.2861)  ( 2.00    -0.2829)  ( 0.00    -0.2199)

 CYCLE    6
  SDIIS (wt  1.000):  0.1349  0.0231  0.2509  0.2506  0.3406
  DIIS coefficients:  0.1349  0.0231  0.2509  0.2506  0.3406
 SCF Error: norm([F,P])=      0.002859715863, max([F,P])=      0.000341665783
 orbitals (Q,E):
 ---------------
 A :153...163        ( 2.00    -0.3232)  ( 2.00    -0.3218)  ( 2.00    -0.3216)  ( 2.00    -0.3205)
                     ( 2.00    -0.3146)  ( 2.00    -0.3095)  ( 2.00    -0.3074)  ( 2.00    -0.3026)
                     ( 2.00    -0.2861)  ( 2.00    -0.2829)  ( 0.00    -0.2198)

 CYCLE    7
  SDIIS (wt  1.000):  0.0552  0.0063  0.1131  0.1471  0.2838  0.3945
  DIIS coefficients:  0.0552  0.0063  0.1131  0.1471  0.2838  0.3945
 SCF Error: norm([F,P])=      0.001077340337, max([F,P])=      0.000138069610
 orbitals (Q,E):
 ---------------
 A :153...163        ( 2.00    -0.3232)  ( 2.00    -0.3218)  ( 2.00    -0.3216)  ( 2.00    -0.3206)
                     ( 2.00    -0.3146)  ( 2.00    -0.3095)  ( 2.00    -0.3074)  ( 2.00    -0.3026)
                     ( 2.00    -0.2861)  ( 2.00    -0.2829)  ( 0.00    -0.2199)

 CYCLE    8
  SDIIS (wt  1.000):  0.0234  0.0016  0.0512  0.0781  0.1728  0.3079  0.3650
  DIIS coefficients:  0.0234  0.0016  0.0512  0.0781  0.1728  0.3079  0.3650
 SCF Error: norm([F,P])=      0.000415867924, max([F,P])=      0.000052265584
 orbitals (Q,E):
 ---------------
 A :153...163        ( 2.00    -0.3232)  ( 2.00    -0.3218)  ( 2.00    -0.3216)  ( 2.00    -0.3206)
                     ( 2.00    -0.3146)  ( 2.00    -0.3095)  ( 2.00    -0.3074)  ( 2.00    -0.3026)
                     ( 2.00    -0.2861)  ( 2.00    -0.2829)  ( 0.00    -0.2199)

 CYCLE    9
  SDIIS (wt  1.000):  0.0081  0.0002  0.0186  0.0326  0.0785  0.1581  0.2650  0.4390
  DIIS coefficients:  0.0081  0.0002  0.0186  0.0326  0.0785  0.1581  0.2650  0.4390
 SCF Error: norm([F,P])=      0.000131086420, max([F,P])=      0.000010277691
 orbitals (Q,E):
 ---------------
 A :153...163        ( 2.00    -0.3232)  ( 2.00    -0.3218)  ( 2.00    -0.3216)  ( 2.00    -0.3206)
                     ( 2.00    -0.3146)  ( 2.00    -0.3095)  ( 2.00    -0.3074)  ( 2.00    -0.3026)
                     ( 2.00    -0.2861)  ( 2.00    -0.2829)  ( 0.00    -0.2199)

 CYCLE   10
  SDIIS (wt  1.000):  0.0032  0.0000  0.0078  0.0148  0.0376  0.0809  0.1522  0.3182  0.3854
  DIIS coefficients:  0.0032  0.0000  0.0078  0.0148  0.0376  0.0809  0.1522  0.3182  0.3854
 SCF Error: norm([F,P])=      0.000052040468, max([F,P])=      0.000005570506
 orbitals (Q,E):
 ---------------
 A :153...163        ( 2.00    -0.3232)  ( 2.00    -0.3218)  ( 2.00    -0.3216)  ( 2.00    -0.3206)
                     ( 2.00    -0.3146)  ( 2.00    -0.3095)  ( 2.00    -0.3074)  ( 2.00    -0.3026)
                     ( 2.00    -0.2861)  ( 2.00    -0.2829)  ( 0.00    -0.2199)

 CYCLE   11
  SDIIS (wt  1.000):  0.0009 -0.0001  0.0024  0.0054  0.0149  0.0349  0.0754  0.1888  0.3759  0.3013
  DIIS coefficients:  0.0009 -0.0001  0.0024  0.0054  0.0149  0.0349  0.0754  0.1888  0.3759  0.3013
 SCF Error: norm([F,P])=      0.000042891486, max([F,P])=      0.000004647749
 orbitals (Q,E):
 ---------------
 A :153...163        ( 2.00    -0.3232)  ( 2.00    -0.3218)  ( 2.00    -0.3216)  ( 2.00    -0.3206)
                     ( 2.00    -0.3146)  ( 2.00    -0.3095)  ( 2.00    -0.3074)  ( 2.00    -0.3026)
                     ( 2.00    -0.2861)  ( 2.00    -0.2829)  ( 0.00    -0.2199)

 CYCLE   12
  SDIIS (wt  1.000): -0.0001  0.0002  0.0012  0.0041  0.0113  0.0301  0.0904  0.2406  0.2630  0.3593
  DIIS coefficients: -0.0001  0.0002  0.0012  0.0041  0.0113  0.0301  0.0904  0.2406  0.2630  0.3593
 SCF Error: norm([F,P])=      0.000015954812, max([F,P])=      0.000001770450
 orbitals (Q,E):
 ---------------
 A :153...163        ( 2.00    -0.3232)  ( 2.00    -0.3218)  ( 2.00    -0.3216)  ( 2.00    -0.3206)
                     ( 2.00    -0.3146)  ( 2.00    -0.3095)  ( 2.00    -0.3074)  ( 2.00    -0.3026)
                     ( 2.00    -0.2861)  ( 2.00    -0.2829)  ( 0.00    -0.2199)

 CYCLE   13
  SDIIS (wt  1.000):  0.0000  0.0002  0.0009  0.0029  0.0096  0.0337  0.1077  0.1349  0.2537  0.4563
  DIIS coefficients:  0.0000  0.0002  0.0009  0.0029  0.0096  0.0337  0.1077  0.1349  0.2537  0.4563
 SCF Error: norm([F,P])=      0.000004352935, max([F,P])=      0.000000574691
 orbitals (Q,E):
 ---------------
 A :153...163        ( 2.00    -0.3232)  ( 2.00    -0.3218)  ( 2.00    -0.3216)  ( 2.00    -0.3206)
                     ( 2.00    -0.3146)  ( 2.00    -0.3095)  ( 2.00    -0.3074)  ( 2.00    -0.3026)
                     ( 2.00    -0.2861)  ( 2.00    -0.2829)  ( 0.00    -0.2199)

 SCF CONVERGED

 CYCLE   14
 *** Using FIT density in Focky
  SDIIS (wt  1.000):  0.0001  0.0005  0.0015  0.0049  0.0168  0.0536  0.0690  0.1450  0.3445  0.3641
  DIIS coefficients:  0.0001  0.0005  0.0015  0.0049  0.0168  0.0536  0.0690  0.1450  0.3445  0.3641
 SCF Error: norm([F,P])=      0.000002201252, max([F,P])=      0.000000199408
 orbitals (Q,E):
 ---------------
 A :153...172        ( 2.00    -0.3232)  ( 2.00    -0.3218)  ( 2.00    -0.3216)  ( 2.00    -0.3206)
                     ( 2.00    -0.3146)  ( 2.00    -0.3095)  ( 2.00    -0.3074)  ( 2.00    -0.3026)
                     ( 2.00    -0.2861)  ( 2.00    -0.2829)  ( 0.00    -0.2199)  ( 0.00    -0.2195)
                     ( 0.00    -0.1915)  ( 0.00    -0.1902)  ( 0.00    -0.1403)  ( 0.00    -0.1402)
                     ( 0.00    -0.1281)  ( 0.00    -0.1236)  ( 0.00    -0.1192)  ( 0.00    -0.0966)


 Fit test: (difference of exact and fit density, squared integrated, result summed over spins)
         SCF:                                          0.00015314793595

 Gross Charges per Atom (Z minus electrons)
 ==========================================
            -0.0595    0.2482    0.2363    0.2612    0.2392    0.2502   -0.0489    0.0275   -0.0216    0.2447
            -0.1876   -0.1968   -0.1934   -0.2017   -0.1905    0.4746   -0.1955    0.0962   -0.5543   -0.1649
            -0.2314    0.2619   -0.1082   -0.0369    0.6823   -0.0312    0.5242   -0.1508   -0.1535    0.6066
            -0.1875   -0.2022   -0.0600    0.2419    0.2372    0.2603    0.2391    0.2506   -0.0488    0.0272
            -0.0203    0.2449   -0.1878   -0.1963   -0.1937   -0.2018   -0.1909    0.4750   -0.1957    0.0957
            -0.5540   -0.1645   -0.2311    0.2621   -0.1082   -0.0370   -0.0310    0.5245   -0.1508   -0.1536
             0.6066   -0.1874   -0.2021   -0.1960   -0.1908
 Net Total:  1.00000000


 =================================================================
 M U L T I P O L E   D E R I V E D   C H A R G E   A N A L Y S I S
 =================================================================

 See: M. Swart, P.Th. van Duijnen, J.G. Snijders, J.Comput.Chem., (2001), p. 79-88.

 --------------------------------------- 
 Multipole derived atomic charges (a.u.)
 --------------------------------------- 

        Atom    Level:     MDC-m        MDC-d        MDC-q
 ---------------------------------------------------------
     1     C           -0.002871     0.050169    -3.681322
     2     C            0.105158    -0.054521    10.033798
     3     C            0.082665    -0.050318    -8.913476
     4     C            0.099932     0.140129     1.990745
     5     C            0.081835     0.072462    -1.698187
     6     C            0.091308     0.036758    -0.857583
     7     C            0.002957     0.013434    -0.169410
     8     C            0.007533     0.023235    -2.727816
     9     C            0.018839    -0.008638     7.726337
    10     C            0.084322     0.139293    -3.149892
    11     H           -0.061898    -0.043580    -0.054206
    12     H           -0.048689     0.037249     0.990201
    13     H           -0.046060    -0.035483     0.003579
    14     H           -0.050770    -0.039169     1.001337
    15     H           -0.051230    -0.029922     1.239742
    16     C            0.200885     0.298322     0.004914
    17     H           -0.049361    -0.045879     0.184181
    18     C            0.060632     0.135728     0.034604
    19     O           -0.486459    -0.486444    -0.311686
    20     N           -0.217806    -0.154592    -0.336032
    21     N           -0.219834    -0.204772     0.032852
    22     C           -0.099956    -0.011565     0.167162
    23     S            0.216347    -0.062413     0.001879
    24     N           -0.044889    -0.008598    -0.306866
    25     Ga           1.149226     0.693512     0.496976
    26     H            0.049129     0.146832     0.321401
    27     C            0.251625     0.212844     0.312388
    28     H           -0.065951    -0.069990    -0.058051
    29     H           -0.066843    -0.058666    -0.055190
    30     C            0.238083     0.201216     0.190668
    31     H           -0.061979    -0.043143    -0.027056
    32     H           -0.050219    -0.020475    -0.023869
    33     C           -0.002687     0.023996     2.358996
    34     C            0.104110     0.063376    -1.468161
    35     C            0.082145     0.155098     0.467058
    36     C            0.099765    -0.199721    -3.616941
    37     C            0.081920     0.092951     5.142899
    38     C            0.091047     0.026717     1.022611
    39     C            0.002910     0.016414    -0.765992
    40     C            0.007309     0.012647    -1.761465
    41     C            0.018866     0.000609     5.693969
    42     C            0.084209     0.205397    -8.636607
    43     H           -0.061863    -0.043612    -0.083480
    44     H           -0.049082    -0.064323     1.343859
    45     H           -0.045790     0.149308     0.079902
    46     H           -0.050668    -0.048836    -2.023941
    47     H           -0.051246    -0.023808    -0.414168
    48     C            0.200798     0.297109    -0.341968
    49     H           -0.049580    -0.101216     3.565764
    50     C            0.060357     0.135781    -0.071277
    51     O           -0.487032    -0.487176    -0.032016
    52     N           -0.217518    -0.154119    -0.068680
    53     N           -0.219278    -0.203948    -0.202649
    54     C           -0.099947    -0.013057     0.113810
    55     S            0.216617    -0.062761    -0.057759
    56     N           -0.044674    -0.008059    -0.186703
    57     H            0.049209     0.147350     0.187209
    58     C            0.251647     0.213039     0.178232
    59     H           -0.065700    -0.069867    -0.037773
    60     H           -0.067053    -0.058446    -0.038945
    61     C            0.238082     0.201230     0.342944
    62     H           -0.061958    -0.043037    -0.080282
    63     H           -0.050198    -0.020390    -0.049685
    64     H           -0.041083     0.072997    -1.662031
    65     H           -0.039291     0.015342    -0.258852
 *** Using NEW gradient routines ***


 Geometry CYCLE 4
 ==============

 Energy gradients wrt nuclear displacements
 ==========================================

     Atom      Cartesian (a.u./angstrom)
                 X         Y         Z
 ----------------------------------------
     1 C     0.003063  0.000818  0.000528
     2 C    -0.009383  0.004292  0.000140
     3 C    -0.000113  0.001753  0.000165
     4 C     0.001211  0.000026 -0.000048
     5 C    -0.000187  0.000060 -0.000152
     6 C    -0.000046 -0.000020  0.000361
     7 C    -0.000873  0.000104  0.000218
     8 C     0.001115  0.000245 -0.000601
     9 C    -0.001130 -0.000224 -0.000271
    10 C     0.000072 -0.000688  0.000173
    11 H    -0.000004  0.000009 -0.000008
    12 H     0.000864 -0.000426 -0.000298
    13 H    -0.000016 -0.000054  0.000086
    14 H    -0.000064 -0.000094 -0.000073
    15 H    -0.000104  0.000080 -0.000088
    16 C    -0.000399 -0.001770 -0.000369
    17 H     0.000035 -0.000045 -0.000003
    18 C    -0.000120  0.000056 -0.000413
    19 O    -0.000099  0.000568 -0.000049
    20 N    -0.000299  0.000020  0.000487
    21 N    -0.000068 -0.000005  0.000763
    22 C     0.000447 -0.000158 -0.003056
    23 S    -0.000530 -0.000381  0.000665
    24 N    -0.000155 -0.000016  0.000891
    25 Ga    0.001054  0.000828  0.000487
    26 H    -0.000001  0.000012 -0.000019
    27 C    -0.000008  0.000128  0.000280
    28 H     0.000070  0.000016 -0.000028
    29 H    -0.000065 -0.000048 -0.000039
    30 C    -0.000034 -0.000023  0.000050
    31 H    -0.000010 -0.000012 -0.000010
    32 H     0.000004 -0.000003 -0.000010
    33 C    -0.001388  0.001418 -0.001217
    34 C     0.002423 -0.000706  0.007751
    35 C    -0.004132  0.004281 -0.001996
    36 C     0.001178 -0.001576 -0.002032
    37 C    -0.000135  0.000026  0.000250
    38 C     0.000126  0.000448  0.000177
    39 C     0.001036 -0.000249 -0.000755
    40 C    -0.000856  0.000369 -0.000457
    41 C     0.000226 -0.000457  0.000870
    42 C    -0.000003  0.000056  0.000181
    43 H     0.000004 -0.000011  0.000005
    44 H    -0.000107 -0.000315  0.000466
    45 H     0.000060  0.000244  0.000375
    46 H    -0.000069 -0.000040 -0.000007
    47 H     0.000032 -0.000274  0.000000
    48 C    -0.001527  0.000175 -0.000453
    49 H     0.000109 -0.000136 -0.000151
    50 C    -0.000045 -0.000073 -0.000281
    51 O     0.000139  0.000130  0.000448
    52 N     0.000033  0.000113  0.000173
    53 N     0.000178  0.000261 -0.000014
    54 C    -0.001080 -0.001158 -0.000106
    55 S     0.000235  0.000220 -0.000431
    56 N     0.000369  0.000354 -0.000034
    57 H    -0.000024 -0.000031  0.000013
    58 C     0.000094  0.000077  0.000128
    59 H    -0.000026 -0.000006  0.000019
    60 H    -0.000008 -0.000011 -0.000047
    61 C     0.000029  0.000024 -0.000027
    62 H    -0.000009 -0.000009  0.000002
    63 H    -0.000004 -0.000004  0.000016
    64 H     0.006259 -0.004924  0.000473
    65 H     0.002653 -0.003267 -0.003101
 ----------------------------------------

 dE(predicted):    -0.10074E-02, dE(actual):    -0.83385E-03, Trust radius:    1.612452, all in a.u.
 
----------------------------------------------------------------------
Geometry Convergence after Step   4       (Hartree/Angstrom,Angstrom)
----------------------------------------------------------------------
current energy                              -14.83880445 Hartree
energy change                      -0.00083385     0.00100000    T
constrained gradient max            0.00938326     0.00100000    F
constrained gradient rms            0.00137098     0.00066667    F
gradient max                        0.00938326
gradient rms                        0.00137098
cart. step max                      0.04462860     0.01000000    F
cart. step rms                      0.00873123     0.00666667    F
 


 Coordinates (Cartesian)
 =======================

     Atom                    bohr                                 angstrom                 Geometric Variables
                   X           Y           Z              X           Y           Z       (0:frozen, *:LT par.)
 --------------------------------------------------------------------------------------------------------------
     1 C      -1.062727    4.682864    0.686967      -0.562371    2.478065    0.363527      1       2       3
     2 C      -3.485928    3.771962    0.240404      -1.844674    1.996036    0.127216      4       5       6
     3 C      -3.854997    1.119176    0.242762      -2.039977    0.592242    0.128464      7       8       9
     4 C      -1.879176   -0.573589    0.673615      -0.994417   -0.303530    0.356462     10      11      12
     5 C       5.144301   -0.000206    2.021573       2.722247   -0.000109    1.069770     13      14      15
     6 C       5.437827    2.677721    1.999901       2.877574    1.416989    1.058302     16      17      18
     7 C       3.328124    4.164686    1.550059       1.761168    2.203857    0.820256     19      20      21
     8 C       0.952323    2.951614    1.126906       0.503948    1.561927    0.596333     22      23      24
     9 C       0.624118    0.305126    1.137055       0.330269    0.161466    0.601703     25      26      27
    10 C       2.834082   -1.175072    1.608085       1.499731   -0.621821    0.850962     28      29      30
    11 H      14.738809   11.846422    4.668038       7.799442    6.268857    2.470219     31      32      33
    12 H      -5.738527    0.375478   -0.109560      -3.036698    0.198694   -0.057976     34      35      36
    13 H      -2.258004   -2.596143    0.652969      -1.194884   -1.373820    0.345536     37      38      39
    14 H       6.802991   -1.161760    2.376982       3.599988   -0.614777    1.257845     40      41      42
    15 H       7.281682    3.516369    2.331226       3.853300    1.860782    1.233632     43      44      45
    16 C       0.065369    7.209857    0.821721       0.034592    3.815292    0.434836     46      47      48
    17 H       2.702901   -3.227266    1.641391       1.430314   -1.707796    0.868587     49      50      51
    18 C       2.796167    6.866160    1.369072       1.479668    3.633415    0.724482     52      53      54
    19 O      -0.928819    9.357801    0.530432      -0.491510    4.951935    0.280693     55      56      57
    20 N       4.109188    8.973318    1.524332       2.174489    4.748475    0.806642     58      59      60
    21 N       6.572381    9.030938    1.931975       3.477954    4.778966    1.022357     61      62      63
    22 C       7.611917   11.407577    1.910195       4.028053    6.036630    1.010832     64      65      66
    23 S       6.037712   14.243074    1.380511       3.195020    7.537110    0.730535     67      68      69
    24 N      10.120482   11.410981    2.327177       5.355529    6.038431    1.231489     70      71      72
    25 Ga      1.894009   12.287991    1.058619       1.002267    6.502525    0.560197     73      74      75
    26 H      10.896327    9.673420    2.618443       5.766088    5.118953    1.385621     76      77      78
    27 C      11.795879   13.633347    2.391224       6.242110    7.214456    1.265381     79      80      81
    28 H      11.142626   14.918046    3.884953       5.896424    7.894290    2.055828     82      83      84
    29 H      11.617359   14.650410    0.590847       6.147642    7.752663    0.312663     85      86      87
    30 C      14.535645   12.826592    2.852626       7.691932    6.787540    1.509545     88      89      90
    31 H      15.222280   11.584120    1.342177       8.055284    6.130052    0.710249     91      92      93
    32 H      15.751879   14.499773    2.898575       8.335535    7.672949    1.533860     94      95      96
    33 C       0.426472   14.484417   -6.660299       0.225679    7.664823   -3.524478     97      98      99
    34 C       1.365695   13.580020   -8.936531       0.722695    7.186237   -4.729009    100     101     102
    35 C       0.512813   14.741322  -11.202226       0.271369    7.800772   -5.927963    103     104     105
    36 C      -1.207739   16.735024  -11.199897      -0.639108    8.855793   -5.926730    106     107     108
    37 C      -4.743091   20.426031   -6.160200      -2.509936   10.808990   -3.259838    109     110     111
    38 C      -3.848218   19.207208   -3.931517      -2.036389   10.164017   -2.080469    112     113     114
    39 C      -2.132940   17.242095   -4.182902      -1.128703    9.124124   -2.213496    115     116     117
    40 C      -1.336780   16.521920   -6.660802      -0.707393    8.743024   -3.524745    118     119     120
    41 C      -2.202174   17.703034   -8.888091      -1.165340    9.368042   -4.703375    121     122     123
    42 C      -3.966415   19.721718   -8.566843      -2.098936   10.436284   -4.533378    124     125     126
    43 H      -4.560186   20.583619    9.312505      -2.413147   10.892382    4.927966    127     128     129
    44 H       1.230958   14.043521  -12.997524       0.651395    7.431511   -6.877993    130     131     132
    45 H      -1.802530   17.565192  -12.986080      -0.953858    9.295099   -6.871938    133     134     135
    46 H      -6.087553   21.968327   -5.958588      -3.221394   11.625138   -3.153149    136     137     138
    47 H      -4.504371   19.818181   -2.085235      -2.383611   10.487330   -1.103459    139     140     141
    48 C       0.810887   13.816554   -3.997604       0.429103    7.311406   -2.115441    142     143     144
    49 H      -4.702369   20.707014  -10.215385      -2.488386   10.957680   -5.405749    145     146     147
    50 C      -0.783154   15.548613   -2.473232      -0.414427    8.227972   -1.308778    148     149     150
    51 O       2.172266   12.120488   -3.018168       1.149514    6.413886   -1.597146    151     152     153
    52 N      -0.672492   15.182941   -0.014457      -0.355867    8.034466   -0.007650    154     155     156
    53 N      -2.016795   16.489674    1.633541      -1.067242    8.725960    0.864433    157     158     159
    54 C      -1.712930   15.746202    4.101110      -0.906444    8.332531    2.170214    160     161     162
    55 S       0.212784   13.325087    5.207260       0.112600    7.051332    2.755563    163     164     165
    56 N      -3.113538   17.098400    5.737071      -1.647613    9.048084    3.035927    166     167     168
    57 H      -4.186367   18.481554    4.935830      -2.215330    9.780017    2.611929    169     170     171
    58 C      -3.243672   16.757270    8.497023      -1.716477    8.867565    4.496431    172     173     174
    59 H      -1.345515   17.027310    9.292379      -0.712016    9.010464    4.917315    175     176     177
    60 H      -3.799298   14.797972    8.896793      -2.010502    7.830750    4.707980    178     179     180
    61 C      -5.124097   18.620119    9.664134      -2.711556    9.853343    5.114039    181     182     183
    62 H      -7.036399   18.330475    8.918409      -3.723502    9.700070    4.719419    184     185     186
    63 H      -5.194282   18.340246   11.712913      -2.748696    9.705240    6.198206    187     188     189
    64 H      -5.060723    5.047784   -0.115826      -2.678019    2.671172   -0.061292    190     191     192
    65 H       2.705645   12.021935   -9.029810       1.431766    6.361734   -4.778370    193     194     195
 --------------------------------------------------------------------------------------------------------------

 Number of elements of the density matrix on this node (used, total):    307696   1230096


 ===========================================
 Numerical Integration : Fuzzy Cells (Becke)
 ===========================================
  
 Becke grid quality: GOOD           
  
 Lebedev angular grid order:             min:  11 max:  31
 Nr. of radial points:                   min:  54 max:  94

 Total nr. of points:     816660
 Nr. of blocks:             6381
 Block length:               128
 Nr. of dummy points:        108


 Test of Precision of the Numerical Integration Grid
 ===================================================

 Integral of the Total Core Density:                   0.00000000000000


 ========================
 Density Fitting (zlmFit)
 ========================
  
 ZlmFit Fit Quality: GOOD           
  
 Max L-expansion:                        min:   8 max:   9
 Nr. of radial interpolation points:     min:  78 max: 156


 =====
 S C F  ***  ScaSCF  ***
 =====
  
 Initial density matrix is taken from previous geometry

 CYCLE    1
 SCF Error: norm([F,P])=      0.055302450919, max([F,P])=      0.013516780822
 orbitals (Q,E):
 ---------------
 A :153...172        ( 2.00    -0.3236)  ( 2.00    -0.3224)  ( 2.00    -0.3219)  ( 2.00    -0.3209)
                     ( 2.00    -0.3151)  ( 2.00    -0.3099)  ( 2.00    -0.3078)  ( 2.00    -0.3029)
                     ( 2.00    -0.2865)  ( 2.00    -0.2833)  ( 0.00    -0.2202)  ( 0.00    -0.2199)
                     ( 0.00    -0.1919)  ( 0.00    -0.1906)  ( 0.00    -0.1408)  ( 0.00    -0.1404)
                     ( 0.00    -0.1286)  ( 0.00    -0.1240)  ( 0.00    -0.1196)  ( 0.00    -0.0969)

 CYCLE    2
  SDIIS (wt  0.000):  0.0217  0.9783
 A-DIIS (wt  1.000):  0.0000  1.0000
  DIIS coefficients:  0.0000  1.0000
 SCF Error: norm([F,P])=      0.007118779185, max([F,P])=      0.000814415736
 orbitals (Q,E):
 ---------------
 A :153...163        ( 2.00    -0.3231)  ( 2.00    -0.3218)  ( 2.00    -0.3215)  ( 2.00    -0.3204)
                     ( 2.00    -0.3145)  ( 2.00    -0.3094)  ( 2.00    -0.3073)  ( 2.00    -0.3024)
                     ( 2.00    -0.2860)  ( 2.00    -0.2829)  ( 0.00    -0.2198)

 CYCLE    3
  SDIIS (wt  0.000):  0.0036  0.7137  0.2827
 A-DIIS (wt  1.000):  0.0000  0.7962  0.2038
  DIIS coefficients:  0.0000  0.7962  0.2038
 SCF Error: norm([F,P])=      0.016972256972, max([F,P])=      0.001933269642
 orbitals (Q,E):
 ---------------
 A :153...163        ( 2.00    -0.3231)  ( 2.00    -0.3218)  ( 2.00    -0.3217)  ( 2.00    -0.3205)
                     ( 2.00    -0.3146)  ( 2.00    -0.3095)  ( 2.00    -0.3074)  ( 2.00    -0.3024)
                     ( 2.00    -0.2860)  ( 2.00    -0.2829)  ( 0.00    -0.2198)

 CYCLE    4
  SDIIS (wt  1.000):  0.3850  0.0160  0.5990
  DIIS coefficients:  0.3850  0.0160  0.5990
 SCF Error: norm([F,P])=      0.004250336926, max([F,P])=      0.000555142858
 orbitals (Q,E):
 ---------------
 A :153...163        ( 2.00    -0.3232)  ( 2.00    -0.3218)  ( 2.00    -0.3217)  ( 2.00    -0.3205)
                     ( 2.00    -0.3147)  ( 2.00    -0.3095)  ( 2.00    -0.3074)  ( 2.00    -0.3025)
                     ( 2.00    -0.2861)  ( 2.00    -0.2829)  ( 0.00    -0.2198)

 CYCLE    5
  SDIIS (wt  1.000):  0.2287 -0.0299  0.5196  0.2816
  DIIS coefficients:  0.2287 -0.0299  0.5196  0.2816
 SCF Error: norm([F,P])=      0.002630537241, max([F,P])=      0.000284378813
 orbitals (Q,E):
 ---------------
 A :153...163        ( 2.00    -0.3232)  ( 2.00    -0.3218)  ( 2.00    -0.3217)  ( 2.00    -0.3205)
                     ( 2.00    -0.3147)  ( 2.00    -0.3095)  ( 2.00    -0.3074)  ( 2.00    -0.3025)
                     ( 2.00    -0.2861)  ( 2.00    -0.2829)  ( 0.00    -0.2198)

 CYCLE    6
  SDIIS (wt  1.000):  0.1267 -0.0292  0.3355  0.2511  0.3159
  DIIS coefficients:  0.1267 -0.0292  0.3355  0.2511  0.3159
 SCF Error: norm([F,P])=      0.001054264537, max([F,P])=      0.000105727761
 orbitals (Q,E):
 ---------------
 A :153...163        ( 2.00    -0.3232)  ( 2.00    -0.3218)  ( 2.00    -0.3217)  ( 2.00    -0.3205)
                     ( 2.00    -0.3146)  ( 2.00    -0.3095)  ( 2.00    -0.3074)  ( 2.00    -0.3025)
                     ( 2.00    -0.2861)  ( 2.00    -0.2829)  ( 0.00    -0.2198)

 CYCLE    7
  SDIIS (wt  1.000):  0.0481 -0.0162  0.1464  0.1336  0.2434  0.4447
  DIIS coefficients:  0.0481 -0.0162  0.1464  0.1336  0.2434  0.4447
 SCF Error: norm([F,P])=      0.000304940260, max([F,P])=      0.000031157209
 orbitals (Q,E):
 ---------------
 A :153...163        ( 2.00    -0.3232)  ( 2.00    -0.3218)  ( 2.00    -0.3217)  ( 2.00    -0.3205)
                     ( 2.00    -0.3146)  ( 2.00    -0.3095)  ( 2.00    -0.3074)  ( 2.00    -0.3025)
                     ( 2.00    -0.2861)  ( 2.00    -0.2829)  ( 0.00    -0.2198)

 CYCLE    8
  SDIIS (wt  1.000):  0.0194 -0.0086  0.0668  0.0703  0.1494  0.3562  0.3464
  DIIS coefficients:  0.0194 -0.0086  0.0668  0.0703  0.1494  0.3562  0.3464
 SCF Error: norm([F,P])=      0.000153251921, max([F,P])=      0.000020703069
 orbitals (Q,E):
 ---------------
 A :153...163        ( 2.00    -0.3232)  ( 2.00    -0.3218)  ( 2.00    -0.3217)  ( 2.00    -0.3205)
                     ( 2.00    -0.3146)  ( 2.00    -0.3095)  ( 2.00    -0.3074)  ( 2.00    -0.3025)
                     ( 2.00    -0.2861)  ( 2.00    -0.2829)  ( 0.00    -0.2198)

 CYCLE    9
  SDIIS (wt  1.000):  0.0059 -0.0033  0.0233  0.0272  0.0639  0.1716  0.2318  0.4796
  DIIS coefficients:  0.0059 -0.0033  0.0233  0.0272  0.0639  0.1716  0.2318  0.4796
 SCF Error: norm([F,P])=      0.000036626253, max([F,P])=      0.000003154058
 orbitals (Q,E):
 ---------------
 A :153...163        ( 2.00    -0.3232)  ( 2.00    -0.3218)  ( 2.00    -0.3217)  ( 2.00    -0.3205)
                     ( 2.00    -0.3146)  ( 2.00    -0.3095)  ( 2.00    -0.3074)  ( 2.00    -0.3025)
                     ( 2.00    -0.2861)  ( 2.00    -0.2829)  ( 0.00    -0.2198)

 CYCLE   10
  SDIIS (wt  1.000):  0.0013 -0.0011  0.0066  0.0088  0.0233  0.0696  0.1148  0.3469  0.4298
  DIIS coefficients:  0.0013 -0.0011  0.0066  0.0088  0.0233  0.0696  0.1148  0.3469  0.4298
 SCF Error: norm([F,P])=      0.000016670259, max([F,P])=      0.000001674881
 orbitals (Q,E):
 ---------------
 A :153...163        ( 2.00    -0.3232)  ( 2.00    -0.3218)  ( 2.00    -0.3217)  ( 2.00    -0.3205)
                     ( 2.00    -0.3146)  ( 2.00    -0.3095)  ( 2.00    -0.3074)  ( 2.00    -0.3025)
                     ( 2.00    -0.2861)  ( 2.00    -0.2829)  ( 0.00    -0.2198)

 CYCLE   11
  SDIIS (wt  1.000):  0.0003 -0.0004  0.0023  0.0033  0.0098  0.0313  0.0577  0.1997  0.3162  0.3798
  DIIS coefficients:  0.0003 -0.0004  0.0023  0.0033  0.0098  0.0313  0.0577  0.1997  0.3162  0.3798
 SCF Error: norm([F,P])=      0.000006679125, max([F,P])=      0.000000670769
 orbitals (Q,E):
 ---------------
 A :153...163        ( 2.00    -0.3232)  ( 2.00    -0.3218)  ( 2.00    -0.3217)  ( 2.00    -0.3205)
                     ( 2.00    -0.3146)  ( 2.00    -0.3095)  ( 2.00    -0.3074)  ( 2.00    -0.3025)
                     ( 2.00    -0.2861)  ( 2.00    -0.2829)  ( 0.00    -0.2198)

 SCF CONVERGED

 CYCLE   12
 *** Using FIT density in Focky
  SDIIS (wt  1.000): -0.0001  0.0006  0.0011  0.0037  0.0129  0.0270  0.1054  0.1901  0.3289  0.3305
  DIIS coefficients: -0.0001  0.0006  0.0011  0.0037  0.0129  0.0270  0.1054  0.1901  0.3289  0.3305
 SCF Error: norm([F,P])=      0.000003911590, max([F,P])=      0.000000387251
 orbitals (Q,E):
 ---------------
 A :153...172        ( 2.00    -0.3232)  ( 2.00    -0.3218)  ( 2.00    -0.3217)  ( 2.00    -0.3205)
                     ( 2.00    -0.3146)  ( 2.00    -0.3095)  ( 2.00    -0.3074)  ( 2.00    -0.3025)
                     ( 2.00    -0.2861)  ( 2.00    -0.2829)  ( 0.00    -0.2198)  ( 0.00    -0.2195)
                     ( 0.00    -0.1914)  ( 0.00    -0.1902)  ( 0.00    -0.1403)  ( 0.00    -0.1402)
                     ( 0.00    -0.1281)  ( 0.00    -0.1236)  ( 0.00    -0.1192)  ( 0.00    -0.0966)


 Fit test: (difference of exact and fit density, squared integrated, result summed over spins)
         SCF:                                          0.00015309438489

 Gross Charges per Atom (Z minus electrons)
 ==========================================
            -0.0593    0.2433    0.2360    0.2612    0.2392    0.2503   -0.0489    0.0278   -0.0217    0.2447
            -0.1876   -0.1962   -0.1933   -0.2017   -0.1904    0.4744   -0.1955    0.0961   -0.5541   -0.1647
            -0.2314    0.2620   -0.1081   -0.0370    0.6821   -0.0312    0.5242   -0.1510   -0.1533    0.6065
            -0.1875   -0.2022   -0.0606    0.2439    0.2368    0.2607    0.2391    0.2507   -0.0489    0.0278
            -0.0210    0.2450   -0.1878   -0.1963   -0.1936   -0.2017   -0.1910    0.4746   -0.1957    0.0956
            -0.5539   -0.1643   -0.2311    0.2622   -0.1081   -0.0370   -0.0310    0.5245   -0.1509   -0.1535
             0.6065   -0.1874   -0.2021   -0.1921   -0.1922
 Net Total:  1.00000000


 =================================================================
 M U L T I P O L E   D E R I V E D   C H A R G E   A N A L Y S I S
 =================================================================

 See: M. Swart, P.Th. van Duijnen, J.G. Snijders, J.Comput.Chem., (2001), p. 79-88.

 --------------------------------------- 
 Multipole derived atomic charges (a.u.)
 --------------------------------------- 

        Atom    Level:     MDC-m        MDC-d        MDC-q
 ---------------------------------------------------------
     1     C           -0.002969     0.027223    -3.579779
     2     C            0.104123     0.019887    11.542769
     3     C            0.082592    -0.022028    -1.748370
     4     C            0.099948     0.127326    -8.554294
     5     C            0.081825     0.050583     2.601154
     6     C            0.091284     0.046282    -0.832110
     7     C            0.002913     0.019077    -0.951369
     8     C            0.007465     0.032141    -2.961109
     9     C            0.018782    -0.000280    12.152153
    10     C            0.084306     0.135040    -9.441986
    11     H           -0.061887    -0.043607    -0.056297
    12     H           -0.048473     0.015438    -0.523917
    13     H           -0.046020    -0.047063     2.561996
    14     H           -0.050747    -0.014014    -0.647584
    15     H           -0.051211    -0.046888     1.162304
    16     C            0.200980     0.295937    -0.080991
    17     H           -0.049451    -0.049913     3.150277
    18     C            0.060587     0.135631     0.060177
    19     O           -0.486161    -0.486394    -0.255801
    20     N           -0.217816    -0.154551    -0.329296
    21     N           -0.219773    -0.206904    -0.004258
    22     C           -0.100002    -0.014692     0.169417
    23     S            0.216301    -0.062241     0.008857
    24     N           -0.044857    -0.007809    -0.320547
    25     Ga           1.149304     0.693919     0.516451
    26     H            0.049137     0.146975     0.335189
    27     C            0.251627     0.213029     0.326351
    28     H           -0.065722    -0.069567    -0.062088
    29     H           -0.067082    -0.058789    -0.057553
    30     C            0.238083     0.201232     0.199680
    31     H           -0.061992    -0.043099    -0.030036
    32     H           -0.050211    -0.020449    -0.027176
    33     C           -0.002723     0.027537     1.131604
    34     C            0.104270     0.023919    -0.503688
    35     C            0.082313     0.071654    -6.467938
    36     C            0.099842     0.148829     5.227809
    37     C            0.081872    -0.014204    -1.792842
    38     C            0.091136     0.041516    -0.943215
    39     C            0.002880     0.019686     0.885738
    40     C            0.007304     0.021345     1.247765
    41     C            0.018810    -0.038664    -4.999885
    42     C            0.084263     0.192603     6.356215
    43     H           -0.061859    -0.043620    -0.091154
    44     H           -0.048668    -0.049317     3.046211
    45     H           -0.045911    -0.043113    -1.052819
    46     H           -0.050691     0.003270     0.637462
    47     H           -0.051223    -0.025923    -0.054301
    48     C            0.200794     0.295491    -0.388069
    49     H           -0.049544    -0.072774    -2.498673
    50     C            0.060319     0.137720     0.155082
    51     O           -0.486871    -0.486352    -0.088801
    52     N           -0.217501    -0.153996    -0.107454
    53     N           -0.219277    -0.207046    -0.210236
    54     C           -0.099967    -0.014807     0.087495
    55     S            0.216539    -0.062727    -0.056884
    56     N           -0.044643    -0.007692    -0.161841
    57     H            0.049206     0.147119     0.176417
    58     C            0.251653     0.213139     0.176339
    59     H           -0.065565    -0.069578    -0.040839
    60     H           -0.067169    -0.058544    -0.041359
    61     C            0.238083     0.201240     0.371519
    62     H           -0.061968    -0.043032    -0.087885
    63     H           -0.050196    -0.020385    -0.058379
    64     H           -0.040268     0.034653    -3.579322
    65     H           -0.040126     0.020620     0.403714
 *** Using NEW gradient routines ***


 Geometry CYCLE 5
 ==============

 Energy gradients wrt nuclear displacements
 ==========================================

     Atom      Cartesian (a.u./angstrom)
                 X         Y         Z
 ----------------------------------------
     1 C     0.001161  0.000778  0.000154
     2 C    -0.000403 -0.001943  0.000905
     3 C    -0.000240  0.001419  0.000248
     4 C     0.000819 -0.000208  0.000032
     5 C    -0.000075  0.000076 -0.000074
     6 C     0.000054 -0.000098 -0.000017
     7 C    -0.000294  0.000076  0.000061
     8 C     0.000556  0.000160 -0.000393
     9 C    -0.000778 -0.000176 -0.000135
    10 C     0.000140 -0.000311  0.000143
    11 H    -0.000001  0.000003  0.000000
    12 H     0.000323 -0.000414 -0.000128
    13 H    -0.000051 -0.000031 -0.000058
    14 H    -0.000016 -0.000035  0.000010
    15 H    -0.000045  0.000038  0.000040
    16 C    -0.000447 -0.000895  0.000556
    17 H     0.000015  0.000020 -0.000011
    18 C     0.000004  0.000191 -0.000231
    19 O     0.000043  0.000071 -0.000186
    20 N    -0.000085 -0.000249 -0.000389
    21 N     0.000138 -0.000027 -0.000466
    22 C    -0.000330  0.000143  0.001960
    23 S    -0.000350 -0.000380 -0.000482
    24 N     0.000059 -0.000061 -0.000526
    25 Ga    0.000887  0.000648  0.000214
    26 H    -0.000007  0.000000 -0.000006
    27 C     0.000086  0.000025 -0.000217
    28 H    -0.000045 -0.000038  0.000023
    29 H     0.000032  0.000023  0.000029
    30 C    -0.000006  0.000004 -0.000021
    31 H     0.000003  0.000007  0.000000
    32 H     0.000002  0.000002  0.000001
    33 C    -0.000345  0.000253 -0.001210
    34 C     0.001359 -0.000120  0.005816
    35 C    -0.001624  0.001906 -0.001571
    36 C     0.000756 -0.001016 -0.001202
    37 C    -0.000079 -0.000018  0.000205
    38 C    -0.000284  0.000173 -0.000008
    39 C     0.000679 -0.000181 -0.000365
    40 C    -0.000888  0.000246 -0.000402
    41 C    -0.000103  0.000011  0.000825
    42 C     0.000149  0.000124  0.000132
    43 H    -0.000001 -0.000007 -0.000002
    44 H     0.000025 -0.000338  0.000114
    45 H    -0.000004  0.000065  0.000170
    46 H     0.000005 -0.000003 -0.000022
    47 H     0.000175 -0.000076  0.000036
    48 C     0.000030  0.000726  0.000228
    49 H     0.000053 -0.000110 -0.000104
    50 C    -0.000279 -0.000320 -0.000120
    51 O    -0.000181 -0.000076  0.000251
    52 N    -0.000401 -0.000194 -0.000024
    53 N    -0.000257 -0.000164 -0.000026
    54 C     0.000818  0.000658  0.000109
    55 S    -0.000110 -0.000210 -0.000482
    56 N    -0.000197 -0.000149 -0.000061
    57 H    -0.000017 -0.000017  0.000005
    58 C    -0.000093 -0.000087  0.000060
    59 H     0.000009 -0.000001 -0.000041
    60 H    -0.000008  0.000011  0.000019
    61 C     0.000001 -0.000001 -0.000012
    62 H     0.000000 -0.000004  0.000007
    63 H    -0.000001 -0.000001  0.000000
    64 H    -0.000834  0.001245 -0.000809
    65 H     0.000493 -0.001140 -0.002551
 ----------------------------------------
 
----------------------------------------------------------------------
Geometry Convergence after Step   5       (Hartree/Angstrom,Angstrom)
----------------------------------------------------------------------
current energy                              -14.83888399 Hartree
energy change                      -0.00007955     0.00100000    T
constrained gradient max            0.00581648     0.00100000    F
constrained gradient rms            0.00065935     0.00066667    T
gradient max                        0.00581648
gradient rms                        0.00065935
cart. step max                      0.02830869     0.01000000    F
cart. step rms                      0.00608922     0.00666667    T
 


 Coordinates (Cartesian)
 =======================

     Atom                    bohr                                 angstrom                 Geometric Variables
                   X           Y           Z              X           Y           Z       (0:frozen, *:LT par.)
 --------------------------------------------------------------------------------------------------------------
     1 C      -1.062548    4.675293    0.678054      -0.562276    2.474058    0.358811      1       2       3
     2 C      -3.483219    3.761487    0.232119      -1.843240    1.990493    0.122832      4       5       6
     3 C      -3.852702    1.108012    0.239518      -2.038762    0.586335    0.126748      7       8       9
     4 C      -1.875899   -0.582696    0.671567      -0.992683   -0.308349    0.355378     10      11      12
     5 C       5.149736   -0.001902    2.012970       2.725123   -0.001007    1.065218     13      14      15
     6 C       5.441208    2.675995    1.989138       2.879363    1.416076    1.052607     16      17      18
     7 C       3.329675    4.160658    1.540622       1.761988    2.201726    0.815262     19      20      21
     8 C       0.953666    2.945842    1.119911       0.504658    1.558872    0.592631     22      23      24
     9 C       0.627974    0.299153    1.131723       0.332309    0.158305    0.598882     25      26      27
    10 C       2.839795   -1.178224    1.601899       1.502755   -0.623489    0.847688     28      29      30
    11 H      14.712497   11.852059    4.710582       7.785518    6.271839    2.492733     31      32      33
    12 H      -5.738929    0.365710   -0.103462      -3.036910    0.193526   -0.054750     34      35      36
    13 H      -2.253401   -2.605488    0.655483      -1.192448   -1.378765    0.346867     37      38      39
    14 H       6.809573   -1.161889    2.368145       3.603471   -0.614845    1.253168     40      41      42
    15 H       7.284734    3.516135    2.318812       3.854915    1.860658    1.227063     43      44      45
    16 C       0.064358    7.203959    0.812932       0.034057    3.812171    0.430185     46      47      48
    17 H       2.710087   -3.230469    1.637107       1.434116   -1.709490    0.866320     49      50      51
    18 C       2.795421    6.861676    1.360929       1.479273    3.631043    0.720173     52      53      54
    19 O      -0.931910    9.350923    0.523996      -0.493146    4.948296    0.277287     55      56      57
    20 N       4.107295    8.969505    1.515749       2.173487    4.746458    0.802100     58      59      60
    21 N       6.570749    9.028728    1.921206       3.477091    4.777797    1.016658     61      62      63
    22 C       7.609809   11.405549    1.893393       4.026937    6.035556    1.001940     64      65      66
    23 S       6.033052   14.240578    1.368479       3.192553    7.535789    0.724168     67      68      69
    24 N      10.115045   11.412093    2.329877       5.352651    6.039020    1.232918     70      71      72
    25 Ga      1.889781   12.282405    1.050400       1.000029    6.499569    0.555848     73      74      75
    26 H      10.890812    9.675476    2.626991       5.763170    5.120041    1.390144     76      77      78
    27 C      11.786561   13.636764    2.410212       6.237179    7.216265    1.275429     79      80      81
    28 H      11.118835   14.919368    3.899339       5.883834    7.894989    2.063442     82      83      84
    29 H      11.621919   14.655050    0.609192       6.150055    7.755119    0.322370     85      86      87
    30 C      14.523448   12.833494    2.894324       7.685478    6.791192    1.531610     88      89      90
    31 H      15.224735   11.593271    1.388765       8.056583    6.134895    0.734903     91      92      93
    32 H      15.736850   14.508361    2.952071       8.327582    7.677494    1.562168     94      95      96
    33 C       0.415275   14.480974   -6.666484       0.219754    7.663001   -3.527752     97      98      99
    34 C       1.348866   13.576866   -8.945571       0.713789    7.184568   -4.733792    100     101     102
    35 C       0.505625   14.740814  -11.209533       0.267565    7.800503   -5.931829    103     104     105
    36 C      -1.212984   16.738305  -11.203439      -0.641884    8.857529   -5.928605    106     107     108
    37 C      -4.748810   20.425710   -6.162287      -2.512962   10.808820   -3.260942    109     110     111
    38 C      -3.856088   19.204389   -3.933911      -2.040554   10.162525   -2.081736    112     113     114
    39 C      -2.141677   17.238637   -4.185587      -1.133326    9.122294   -2.214917    115     116     117
    40 C      -1.344620   16.520692   -6.664187      -0.711542    8.742374   -3.526536    118     119     120
    41 C      -2.208413   17.704337   -8.891535      -1.168642    9.368732   -4.705198    121     122     123
    42 C      -3.971853   19.723531   -8.569305      -2.101814   10.437243   -4.534681    124     125     126
    43 H      -4.522067   20.599921    9.308604      -2.392975   10.901009    4.925901    127     128     129
    44 H       1.226803   14.047529  -13.005560       0.649196    7.433632   -6.882246    130     131     132
    45 H      -1.805691   17.571282  -12.989239      -0.955531    9.298322   -6.873609    133     134     135
    46 H      -6.091875   21.969098   -5.959749      -3.223681   11.625546   -3.153763    136     137     138
    47 H      -4.512722   19.815623   -2.087803      -2.388029   10.485976   -1.104818    139     140     141
    48 C       0.802357   13.811177   -4.004439       0.424589    7.308560   -2.119058    142     143     144
    49 H      -4.706383   20.711927  -10.216605      -2.490511   10.960280   -5.406395    145     146     147
    50 C      -0.789428   15.544520   -2.477910      -0.417748    8.225806   -1.311254    148     149     150
    51 O       2.164664   12.114825   -3.026948       1.145491    6.410890   -1.601792    151     152     153
    52 N      -0.676775   15.178110   -0.019459      -0.358134    8.031910   -0.010297    154     155     156
    53 N      -2.019053   16.484859    1.630126      -1.068437    8.723412    0.862625    157     158     159
    54 C      -1.715035   15.739412    4.097080      -0.907557    8.328938    2.168081    160     161     162
    55 S       0.212795   13.319083    5.201469       0.112606    7.048155    2.752499    163     164     165
    56 N      -3.104106   17.100255    5.735684      -1.642622    9.049065    3.035193    166     167     168
    57 H      -4.174376   18.486168    4.935768      -2.208985    9.782459    2.611896    169     170     171
    58 C      -3.223370   16.766641    8.496981      -1.705734    8.872524    4.496409    172     173     174
    59 H      -1.320805   17.031617    9.283492      -0.698940    9.012743    4.912612    175     176     177
    60 H      -3.784499   14.810429    8.904124      -2.002671    7.837342    4.711859    178     179     180
    61 C      -5.091774   18.639412    9.667554      -2.694451    9.863552    5.115849    181     182     183
    62 H      -7.008343   18.355107    8.930783      -3.708655    9.713104    4.725967    184     185     186
    63 H      -5.154148   18.364888   11.717303      -2.727458    9.718280    6.200530    187     188     189
    64 H      -5.065729    5.038391   -0.114238      -2.680668    2.666202   -0.060452    190     191     192
    65 H       2.687326   12.020646   -9.028218       1.422072    6.361052   -4.777527    193     194     195
 --------------------------------------------------------------------------------------------------------------

 Number of elements of the density matrix on this node (used, total):    307696   1230096


 ===========================================
 Numerical Integration : Fuzzy Cells (Becke)
 ===========================================
  
 Becke grid quality: GOOD           
  
 Lebedev angular grid order:             min:  11 max:  31
 Nr. of radial points:                   min:  54 max:  94

 Total nr. of points:     816660
 Nr. of blocks:             6381
 Block length:               128
 Nr. of dummy points:        108


 Test of Precision of the Numerical Integration Grid
 ===================================================

 Integral of the Total Core Density:                   0.00000000000000


 ========================
 Density Fitting (zlmFit)
 ========================
  
 ZlmFit Fit Quality: GOOD           
  
 Max L-expansion:                        min:   8 max:   9
 Nr. of radial interpolation points:     min:  78 max: 156


 =====
 S C F  ***  ScaSCF  ***
 =====
  
 Initial density matrix is taken from previous geometry

 CYCLE    1
 SCF Error: norm([F,P])=      0.035007323797, max([F,P])=      0.008208968923
 orbitals (Q,E):
 ---------------
 A :153...172        ( 2.00    -0.3233)  ( 2.00    -0.3220)  ( 2.00    -0.3217)  ( 2.00    -0.3206)
                     ( 2.00    -0.3147)  ( 2.00    -0.3097)  ( 2.00    -0.3075)  ( 2.00    -0.3026)
                     ( 2.00    -0.2862)  ( 2.00    -0.2830)  ( 0.00    -0.2200)  ( 0.00    -0.2196)
                     ( 0.00    -0.1916)  ( 0.00    -0.1903)  ( 0.00    -0.1404)  ( 0.00    -0.1402)
                     ( 0.00    -0.1283)  ( 0.00    -0.1237)  ( 0.00    -0.1194)  ( 0.00    -0.0967)

 CYCLE    2
  SDIIS (wt  0.000):  0.0186  0.9814
 A-DIIS (wt  1.000):  0.0000  1.0000
  DIIS coefficients:  0.0000  1.0000
 SCF Error: norm([F,P])=      0.004072390805, max([F,P])=      0.000377459755
 orbitals (Q,E):
 ---------------
 A :153...163        ( 2.00    -0.3232)  ( 2.00    -0.3218)  ( 2.00    -0.3216)  ( 2.00    -0.3205)
                     ( 2.00    -0.3146)  ( 2.00    -0.3095)  ( 2.00    -0.3074)  ( 2.00    -0.3025)
                     ( 2.00    -0.2860)  ( 2.00    -0.2829)  ( 0.00    -0.2198)

 CYCLE    3
  SDIIS (wt  0.000):  0.0036  0.6956  0.3007
 A-DIIS (wt  1.000):  0.0000  0.7828  0.2172
  DIIS coefficients:  0.0000  0.7828  0.2172
 SCF Error: norm([F,P])=      0.008787963921, max([F,P])=      0.000878791212
 orbitals (Q,E):
 ---------------
 A :153...163        ( 2.00    -0.3232)  ( 2.00    -0.3218)  ( 2.00    -0.3217)  ( 2.00    -0.3205)
                     ( 2.00    -0.3146)  ( 2.00    -0.3095)  ( 2.00    -0.3074)  ( 2.00    -0.3025)
                     ( 2.00    -0.2861)  ( 2.00    -0.2829)  ( 0.00    -0.2198)

 CYCLE    4
  SDIIS (wt  1.000):  0.4030  0.0880  0.5090
  DIIS coefficients:  0.4030  0.0880  0.5090
 SCF Error: norm([F,P])=      0.002142465732, max([F,P])=      0.000217225398
 orbitals (Q,E):
 ---------------
 A :153...163        ( 2.00    -0.3233)  ( 2.00    -0.3218)  ( 2.00    -0.3217)  ( 2.00    -0.3205)
                     ( 2.00    -0.3146)  ( 2.00    -0.3095)  ( 2.00    -0.3074)  ( 2.00    -0.3025)
                     ( 2.00    -0.2861)  ( 2.00    -0.2829)  ( 0.00    -0.2198)

 CYCLE    5
  SDIIS (wt  1.000):  0.2499  0.0257  0.4684  0.2559
  DIIS coefficients:  0.2499  0.0257  0.4684  0.2559
 SCF Error: norm([F,P])=      0.002078900838, max([F,P])=      0.000213482040
 orbitals (Q,E):
 ---------------
 A :153...163        ( 2.00    -0.3232)  ( 2.00    -0.3218)  ( 2.00    -0.3217)  ( 2.00    -0.3205)
                     ( 2.00    -0.3146)  ( 2.00    -0.3095)  ( 2.00    -0.3074)  ( 2.00    -0.3025)
                     ( 2.00    -0.2861)  ( 2.00    -0.2829)  ( 0.00    -0.2198)

 CYCLE    6
  SDIIS (wt  1.000):  0.1198  0.0018  0.2706  0.1980  0.4099
  DIIS coefficients:  0.1198  0.0018  0.2706  0.1980  0.4099
 SCF Error: norm([F,P])=      0.000490186844, max([F,P])=      0.000040828085
 orbitals (Q,E):
 ---------------
 A :153...163        ( 2.00    -0.3232)  ( 2.00    -0.3218)  ( 2.00    -0.3217)  ( 2.00    -0.3205)
                     ( 2.00    -0.3146)  ( 2.00    -0.3095)  ( 2.00    -0.3074)  ( 2.00    -0.3025)
                     ( 2.00    -0.2861)  ( 2.00    -0.2829)  ( 0.00    -0.2198)

 CYCLE    7
  SDIIS (wt  1.000):  0.0450 -0.0037  0.1195  0.1049  0.3172  0.4171
  DIIS coefficients:  0.0450 -0.0037  0.1195  0.1049  0.3172  0.4171
 SCF Error: norm([F,P])=      0.000208384883, max([F,P])=      0.000023618100
 orbitals (Q,E):
 ---------------
 A :153...163        ( 2.00    -0.3232)  ( 2.00    -0.3218)  ( 2.00    -0.3217)  ( 2.00    -0.3205)
                     ( 2.00    -0.3146)  ( 2.00    -0.3095)  ( 2.00    -0.3074)  ( 2.00    -0.3025)
                     ( 2.00    -0.2861)  ( 2.00    -0.2829)  ( 0.00    -0.2198)

 CYCLE    8
  SDIIS (wt  1.000):  0.0183 -0.0030  0.0550  0.0543  0.1909  0.3220  0.3626
  DIIS coefficients:  0.0183 -0.0030  0.0550  0.0543  0.1909  0.3220  0.3626
 SCF Error: norm([F,P])=      0.000087829022, max([F,P])=      0.000010929812
 orbitals (Q,E):
 ---------------
 A :153...163        ( 2.00    -0.3232)  ( 2.00    -0.3218)  ( 2.00    -0.3217)  ( 2.00    -0.3205)
                     ( 2.00    -0.3146)  ( 2.00    -0.3095)  ( 2.00    -0.3074)  ( 2.00    -0.3025)
                     ( 2.00    -0.2861)  ( 2.00    -0.2829)  ( 0.00    -0.2198)

 CYCLE    9
  SDIIS (wt  1.000):  0.0056 -0.0015  0.0194  0.0213  0.0826  0.1593  0.2540  0.4592
  DIIS coefficients:  0.0056 -0.0015  0.0194  0.0213  0.0826  0.1593  0.2540  0.4592
 SCF Error: norm([F,P])=      0.000025541044, max([F,P])=      0.000002227366
 orbitals (Q,E):
 ---------------
 A :153...163        ( 2.00    -0.3232)  ( 2.00    -0.3218)  ( 2.00    -0.3217)  ( 2.00    -0.3205)
                     ( 2.00    -0.3146)  ( 2.00    -0.3095)  ( 2.00    -0.3074)  ( 2.00    -0.3025)
                     ( 2.00    -0.2861)  ( 2.00    -0.2829)  ( 0.00    -0.2198)

 CYCLE   10
  SDIIS (wt  1.000):  0.0018 -0.0007  0.0074  0.0089  0.0377  0.0793  0.1482  0.3626  0.3550
  DIIS coefficients:  0.0018 -0.0007  0.0074  0.0089  0.0377  0.0793  0.1482  0.3626  0.3550
 SCF Error: norm([F,P])=      0.000013766277, max([F,P])=      0.000001454160
 orbitals (Q,E):
 ---------------
 A :153...163        ( 2.00    -0.3232)  ( 2.00    -0.3218)  ( 2.00    -0.3217)  ( 2.00    -0.3205)
                     ( 2.00    -0.3146)  ( 2.00    -0.3095)  ( 2.00    -0.3074)  ( 2.00    -0.3025)
                     ( 2.00    -0.2861)  ( 2.00    -0.2829)  ( 0.00    -0.2198)

 CYCLE   11
  SDIIS (wt  1.000):  0.0005 -0.0003  0.0027  0.0037  0.0169  0.0390  0.0823  0.2370  0.3313  0.2870
  DIIS coefficients:  0.0005 -0.0003  0.0027  0.0037  0.0169  0.0390  0.0823  0.2370  0.3313  0.2870
 SCF Error: norm([F,P])=      0.000008946731, max([F,P])=      0.000001107399
 orbitals (Q,E):
 ---------------
 A :153...163        ( 2.00    -0.3232)  ( 2.00    -0.3218)  ( 2.00    -0.3217)  ( 2.00    -0.3205)
                     ( 2.00    -0.3146)  ( 2.00    -0.3095)  ( 2.00    -0.3074)  ( 2.00    -0.3025)
                     ( 2.00    -0.2861)  ( 2.00    -0.2829)  ( 0.00    -0.2198)

 CYCLE   12
  SDIIS (wt  1.000): -0.0001  0.0006  0.0011  0.0059  0.0149  0.0364  0.1190  0.2010  0.2436  0.3776
  DIIS coefficients: -0.0001  0.0006  0.0011  0.0059  0.0149  0.0364  0.1190  0.2010  0.2436  0.3776
 SCF Error: norm([F,P])=      0.000003039797, max([F,P])=      0.000000349729
 orbitals (Q,E):
 ---------------
 A :153...163        ( 2.00    -0.3232)  ( 2.00    -0.3218)  ( 2.00    -0.3217)  ( 2.00    -0.3205)
                     ( 2.00    -0.3146)  ( 2.00    -0.3095)  ( 2.00    -0.3074)  ( 2.00    -0.3025)
                     ( 2.00    -0.2861)  ( 2.00    -0.2829)  ( 0.00    -0.2198)

 SCF CONVERGED

 CYCLE   13
 *** Using FIT density in Focky
  SDIIS (wt  1.000):  0.0001  0.0001  0.0010  0.0031  0.0100  0.0397  0.0818  0.1220  0.2732  0.4691
  DIIS coefficients:  0.0001  0.0001  0.0010  0.0031  0.0100  0.0397  0.0818  0.1220  0.2732  0.4691
 SCF Error: norm([F,P])=      0.000000957462, max([F,P])=      0.000000108401
 orbitals (Q,E):
 ---------------
 A :153...172        ( 2.00    -0.3232)  ( 2.00    -0.3218)  ( 2.00    -0.3217)  ( 2.00    -0.3205)
                     ( 2.00    -0.3146)  ( 2.00    -0.3095)  ( 2.00    -0.3074)  ( 2.00    -0.3025)
                     ( 2.00    -0.2861)  ( 2.00    -0.2829)  ( 0.00    -0.2198)  ( 0.00    -0.2195)
                     ( 0.00    -0.1915)  ( 0.00    -0.1902)  ( 0.00    -0.1402)  ( 0.00    -0.1401)
                     ( 0.00    -0.1282)  ( 0.00    -0.1236)  ( 0.00    -0.1192)  ( 0.00    -0.0966)


 Fit test: (difference of exact and fit density, squared integrated, result summed over spins)
         SCF:                                          0.00015307899868

 Gross Charges per Atom (Z minus electrons)
 ==========================================
            -0.0593    0.2418    0.2359    0.2611    0.2393    0.2504   -0.0490    0.0278   -0.0218    0.2447
            -0.1876   -0.1959   -0.1933   -0.2018   -0.1904    0.4744   -0.1954    0.0961   -0.5539   -0.1647
            -0.2314    0.2619   -0.1084   -0.0369    0.6822   -0.0312    0.5242   -0.1509   -0.1534    0.6065
            -0.1875   -0.2022   -0.0607    0.2453    0.2363    0.2610    0.2391    0.2507   -0.0490    0.0282
            -0.0215    0.2451   -0.1878   -0.1964   -0.1936   -0.2017   -0.1910    0.4745   -0.1957    0.0956
            -0.5539   -0.1643   -0.2311    0.2621   -0.1083   -0.0370   -0.0310    0.5245   -0.1508   -0.1536
             0.6066   -0.1874   -0.2021   -0.1907   -0.1930
 Net Total:  1.00000000


 =================================================================
 M U L T I P O L E   D E R I V E D   C H A R G E   A N A L Y S I S
 =================================================================

 See: M. Swart, P.Th. van Duijnen, J.G. Snijders, J.Comput.Chem., (2001), p. 79-88.

 --------------------------------------- 
 Multipole derived atomic charges (a.u.)
 --------------------------------------- 

        Atom    Level:     MDC-m        MDC-d        MDC-q
 ---------------------------------------------------------
     1     C           -0.002971     0.023382     4.721272
     2     C            0.103760     0.043538     4.065945
     3     C            0.082551     0.069376    -7.990820
     4     C            0.099928     0.168966    14.518042
     5     C            0.081826     0.030057     5.608310
     6     C            0.091254     0.041231    -1.027326
     7     C            0.002888     0.024722    -2.105477
     8     C            0.007425     0.046853    -2.837643
     9     C            0.018760     0.011536     0.405567
    10     C            0.084299     0.065428   -13.741017
    11     H           -0.061897    -0.043590    -0.055380
    12     H           -0.048366     0.007851     2.076314
    13     H           -0.046005    -0.129802    -7.004917
    14     H           -0.050731     0.005252    -1.247873
    15     H           -0.051204    -0.045228     1.378291
    16     C            0.201083     0.294205    -0.475820
    17     H           -0.049510    -0.005752     7.029888
    18     C            0.060572     0.135435    -0.014418
    19     O           -0.485914    -0.488229    -0.537196
    20     N           -0.217864    -0.155244    -0.338397
    21     N           -0.219767    -0.206875     0.034977
    22     C           -0.099989    -0.013188     0.178131
    23     S            0.216189    -0.062264     0.013118
    24     N           -0.044860    -0.008246    -0.311515
    25     Ga           1.149409     0.693988     0.517314
    26     H            0.049132     0.146755     0.331683
    27     C            0.251621     0.212919     0.318922
    28     H           -0.065865    -0.069770    -0.060238
    29     H           -0.066940    -0.058780    -0.055461
    30     C            0.238082     0.201218     0.194624
    31     H           -0.061982    -0.043130    -0.028097
    32     H           -0.050217    -0.020464    -0.025138
    33     C           -0.002788     0.019827     0.045573
    34     C            0.104392     0.080342    -3.112594
    35     C            0.082500     0.081851    -4.525419
    36     C            0.099916     0.128731     3.347636
    37     C            0.081836    -0.121967    -6.243326
    38     C            0.091215     0.036863    -0.723260
    39     C            0.002871     0.029184     1.435473
    40     C            0.007321     0.039182     1.105597
    41     C            0.018780     0.017883    -3.120702
    42     C            0.084315     0.082014    10.662039
    43     H           -0.061869    -0.043611    -0.086748
    44     H           -0.048372    -0.037376     2.488572
    45     H           -0.045996    -0.062633    -0.857556
    46     H           -0.050714     0.072670     1.775954
    47     H           -0.051199    -0.008266     0.252302
    48     C            0.200810     0.294836    -0.298099
    49     H           -0.049507    -0.004423    -4.089555
    50     C            0.060319     0.138996     0.164477
    51     O           -0.486775    -0.487488    -0.041745
    52     N           -0.217548    -0.154082    -0.086529
    53     N           -0.219349    -0.207554    -0.218988
    54     C           -0.099966    -0.013896     0.099277
    55     S            0.216390    -0.062679    -0.064607
    56     N           -0.044650    -0.007933    -0.174905
    57     H            0.049203     0.146930     0.180091
    58     C            0.251649     0.213065     0.174640
    59     H           -0.065647    -0.069650    -0.038825
    60     H           -0.067091    -0.058586    -0.037789
    61     C            0.238082     0.201229     0.355833
    62     H           -0.061959    -0.043051    -0.083881
    63     H           -0.050198    -0.020391    -0.053217
    64     H           -0.040023    -0.025939    -2.771878
    65     H           -0.040645    -0.026230     2.006496
 *** Using NEW gradient routines ***


 Geometry CYCLE 6
 ==============

 Energy gradients wrt nuclear displacements
 ==========================================

     Atom      Cartesian (a.u./angstrom)
                 X         Y         Z
 ----------------------------------------
     1 C     0.000032  0.000327  0.000079
     2 C     0.003387 -0.003493  0.000611
     3 C    -0.000168  0.000808  0.000012
     4 C     0.000356 -0.000257  0.000091
     5 C    -0.000017  0.000039 -0.000010
     6 C     0.000059 -0.000080 -0.000132
     7 C     0.000154  0.000002 -0.000018
     8 C    -0.000064  0.000175 -0.000046
     9 C    -0.000363 -0.000150 -0.000024
    10 C     0.000181  0.000000  0.000038
    11 H    -0.000003  0.000006 -0.000004
    12 H    -0.000074 -0.000302  0.000069
    13 H    -0.000074  0.000006 -0.000073
    14 H     0.000022  0.000009  0.000037
    15 H     0.000015  0.000002  0.000065
    16 C    -0.000240 -0.000285  0.000114
    17 H     0.000002  0.000051  0.000000
    18 C     0.000108  0.000256 -0.000014
    19 O     0.000005 -0.000113 -0.000008
    20 N    -0.000113 -0.000362  0.000130
    21 N    -0.000014  0.000012  0.000161
    22 C     0.000114 -0.000081 -0.000667
    23 S    -0.000428 -0.000247  0.000116
    24 N    -0.000037  0.000020  0.000196
    25 Ga    0.000810  0.000578  0.000160
    26 H     0.000002 -0.000005 -0.000003
    27 C     0.000011  0.000039  0.000046
    28 H     0.000013 -0.000004 -0.000003
    29 H    -0.000019 -0.000014 -0.000005
    30 C    -0.000010 -0.000006  0.000020
    31 H    -0.000002 -0.000006 -0.000004
    32 H     0.000001 -0.000002 -0.000003
    33 C     0.000378 -0.000250 -0.000933
    34 C     0.000215 -0.000150  0.003066
    35 C    -0.000067  0.000289 -0.000940
    36 C     0.000463 -0.000529 -0.000469
    37 C     0.000007 -0.000047  0.000150
    38 C    -0.000342  0.000092 -0.000109
    39 C     0.000138 -0.000203 -0.000098
    40 C    -0.000442  0.000199 -0.000234
    41 C    -0.000302  0.000368  0.000652
    42 C     0.000103  0.000018  0.000042
    43 H     0.000000 -0.000004  0.000001
    44 H     0.000210 -0.000249 -0.000062
    45 H    -0.000048 -0.000028  0.000023
    46 H     0.000036  0.000011 -0.000030
    47 H     0.000156 -0.000001  0.000049
    48 C     0.000179  0.000361  0.000525
    49 H     0.000030 -0.000048 -0.000052
    50 C    -0.000051 -0.000160 -0.000034
    51 O    -0.000049 -0.000074  0.000184
    52 N    -0.000275  0.000030 -0.000048
    53 N     0.000071  0.000066 -0.000042
    54 C    -0.000336 -0.000320 -0.000002
    55 S     0.000148  0.000017 -0.000364
    56 N     0.000133  0.000107 -0.000012
    57 H    -0.000018 -0.000011  0.000002
    58 C     0.000017  0.000024  0.000046
    59 H    -0.000008 -0.000004  0.000000
    60 H    -0.000007 -0.000003 -0.000017
    61 C     0.000011  0.000013 -0.000008
    62 H    -0.000005 -0.000003  0.000001
    63 H    -0.000002 -0.000002  0.000004
    64 H    -0.003361  0.003104 -0.000789
    65 H    -0.000630  0.000467 -0.001435
 ----------------------------------------
 
----------------------------------------------------------------------
Geometry Convergence after Step   6       (Hartree/Angstrom,Angstrom)
----------------------------------------------------------------------
current energy                              -14.83890908 Hartree
energy change                      -0.00002509     0.00100000    T
constrained gradient max            0.00349302     0.00100000    F
constrained gradient rms            0.00058378     0.00066667    T
gradient max                        0.00349302
gradient rms                        0.00058378
cart. step max                      0.00800884     0.01000000    T
cart. step rms                      0.00147259     0.00666667    T
 


 Coordinates (Cartesian)
 =======================

     Atom                    bohr                                 angstrom                 Geometric Variables
                   X           Y           Z              X           Y           Z       (0:frozen, *:LT par.)
 --------------------------------------------------------------------------------------------------------------
     1 C      -1.062867    4.673988    0.677013      -0.562445    2.473368    0.358260      1       2       3
     2 C      -3.483112    3.760473    0.229970      -1.843183    1.989957    0.121695      4       5       6
     3 C      -3.850420    1.105710    0.232406      -2.037554    0.585116    0.122984      7       8       9
     4 C      -1.874321   -0.584363    0.665969      -0.991848   -0.309232    0.352416     10      11      12
     5 C       5.149166   -0.001507    2.017736       2.724822   -0.000797    1.067740     13      14      15
     6 C       5.439363    2.676628    1.996466       2.878387    1.416410    1.056484     16      17      18
     7 C       3.328100    4.160577    1.544927       1.761154    2.201683    0.817540     19      20      21
     8 C       0.953034    2.945094    1.120382       0.504324    1.558477    0.592880     22      23      24
     9 C       0.628794    0.298341    1.130526       0.332744    0.157875    0.598249     25      26      27
    10 C       2.840243   -1.178422    1.602780       1.502992   -0.623594    0.848155     28      29      30
    11 H      14.714685   11.852914    4.704359       7.786676    6.272292    2.489440     31      32      33
    12 H      -5.736264    0.365000   -0.115692      -3.035500    0.193150   -0.061222     34      35      36
    13 H      -2.250766   -2.607313    0.649130      -1.191054   -1.379731    0.343505     37      38      39
    14 H       6.809344   -1.161060    2.372613       3.603350   -0.614406    1.255533     40      41      42
    15 H       7.282628    3.517190    2.326378       3.853801    1.861217    1.231066     43      44      45
    16 C       0.063390    7.203553    0.812340       0.033545    3.811956    0.429872     46      47      48
    17 H       2.711314   -3.230808    1.635979       1.434766   -1.709670    0.865723     49      50      51
    18 C       2.793895    6.861475    1.363316       1.478466    3.630936    0.721436     52      53      54
    19 O      -0.933658    9.350321    0.524436      -0.494070    4.947977    0.277519     55      56      57
    20 N       4.105549    8.969565    1.518276       2.172563    4.746489    0.803437     58      59      60
    21 N       6.568760    9.029207    1.925240       3.476038    4.778051    1.018793     61      62      63
    22 C       7.607701   11.406091    1.898034       4.025822    6.035844    1.004396     64      65      66
    23 S       6.031731   14.240736    1.368673       3.191855    7.535873    0.724270     67      68      69
    24 N      10.113616   11.412266    2.330680       5.351895    6.039111    1.233342     70      71      72
    25 Ga      1.887910   12.281711    1.050800       0.999039    6.499201    0.556059     73      74      75
    26 H      10.889329    9.675693    2.628169       5.762385    5.120156    1.390767     76      77      78
    27 C      11.785821   13.636517    2.406796       6.236788    7.216134    1.273622     79      80      81
    28 H      11.120543   14.920564    3.895790       5.884738    7.895623    2.061563     82      83      84
    29 H      11.618940   14.653424    0.605194       6.148478    7.754258    0.320255     85      86      87
    30 C      14.523245   12.833055    2.887642       7.685370    6.790960    1.528074     88      89      90
    31 H      15.222192   11.591591    1.382024       8.055237    6.134006    0.731336     91      92      93
    32 H      15.737037   14.507738    2.942450       8.327682    7.677164    1.557077     94      95      96
    33 C       0.412610   14.479849   -6.665892       0.218344    7.662406   -3.527438     97      98      99
    34 C       1.348234   13.575356   -8.945456       0.713455    7.183769   -4.733732    100     101     102
    35 C       0.505813   14.738783  -11.208139       0.267665    7.799428   -5.931092    103     104     105
    36 C      -1.212749   16.737082  -11.201742      -0.641759    8.856883   -5.927706    106     107     108
    37 C      -4.747175   20.427028   -6.162815      -2.512097   10.809518   -3.261221    109     110     111
    38 C      -3.852812   19.208031   -3.933586      -2.038820   10.164452   -2.081564    112     113     114
    39 C      -2.140008   17.241037   -4.184369      -1.132443    9.123564   -2.214273    115     116     117
    40 C      -1.344091   16.521095   -6.662976      -0.711262    8.742587   -3.525895    118     119     120
    41 C      -2.208048   17.703868   -8.891068      -1.168448    9.368484   -4.704951    121     122     123
    42 C      -3.971710   19.723087   -8.569682      -2.101738   10.437008   -4.534880    124     125     126
    43 H      -4.523980   20.600569    9.310228      -2.393987   10.901352    4.926760    127     128     129
    44 H       1.228369   14.048291  -13.004492       0.650025    7.434035   -6.881681    130     131     132
    45 H      -1.803210   17.571213  -12.987807      -0.954218    9.298285   -6.872851    133     134     135
    46 H      -6.091738   21.969203   -5.960739      -3.223609   11.625602   -3.154287    136     137     138
    47 H      -4.512586   19.818410   -2.088290      -2.387958   10.487451   -1.105075    139     140     141
    48 C       0.798539   13.808211   -4.004450       0.422569    7.306991   -2.119064    142     143     144
    49 H      -4.707231   20.710751  -10.216964      -2.490959   10.959658   -5.406584    145     146     147
    50 C      -0.788659   15.545725   -2.476980      -0.417340    8.226444   -1.310761    148     149     150
    51 O       2.161758   12.112587   -3.026995       1.143953    6.409705   -1.601817    151     152     153
    52 N      -0.675719   15.179595   -0.018504      -0.357575    8.032695   -0.009792    154     155     156
    53 N      -2.015989   16.488100    1.631397      -1.066816    8.725127    0.863298    157     158     159
    54 C      -1.711400   15.743503    4.098496      -0.905634    8.331103    2.168831    160     161     162
    55 S       0.212646   13.320096    5.202863       0.112527    7.048691    2.753236    163     164     165
    56 N      -3.102205   17.103074    5.736688      -1.641616    9.050557    3.035725    166     167     168
    57 H      -4.171647   18.489588    4.936706      -2.207541    9.784269    2.612392    169     170     171
    58 C      -3.223348   16.768128    8.497683      -1.705722    8.873311    4.496780    172     173     174
    59 H      -1.321453   17.033426    9.285743      -0.699283    9.013701    4.913804    175     176     177
    60 H      -3.784047   14.811538    8.903600      -2.002431    7.837928    4.711582    178     179     180
    61 C      -5.093270   18.639679    9.667800      -2.695242    9.863693    5.115980    181     182     183
    62 H      -7.009184   18.355099    8.929448      -3.709100    9.713100    4.725261    184     185     186
    63 H      -5.157062   18.364144   11.717364      -2.729000    9.717886    6.200562    187     188     189
    64 H      -5.063067    5.027694   -0.115785      -2.679259    2.660541   -0.061271    190     191     192
    65 H       2.691589   12.022261   -9.013083       1.424328    6.361907   -4.769518    193     194     195
 --------------------------------------------------------------------------------------------------------------

 Number of elements of the density matrix on this node (used, total):    307696   1230096


 ===========================================
 Numerical Integration : Fuzzy Cells (Becke)
 ===========================================
  
 Becke grid quality: GOOD           
  
 Lebedev angular grid order:             min:  11 max:  31
 Nr. of radial points:                   min:  54 max:  94

 Total nr. of points:     816658
 Nr. of blocks:             6381
 Block length:               128
 Nr. of dummy points:        110


 Test of Precision of the Numerical Integration Grid
 ===================================================

 Integral of the Total Core Density:                   0.00000000000000


 ========================
 Density Fitting (zlmFit)
 ========================
  
 ZlmFit Fit Quality: GOOD           
  
 Max L-expansion:                        min:   8 max:   9
 Nr. of radial interpolation points:     min:  78 max: 156


 =====
 S C F  ***  ScaSCF  ***
 =====
  
 Initial density matrix is taken from previous geometry

 CYCLE    1
 SCF Error: norm([F,P])=      0.017935520490, max([F,P])=      0.005124400965
 orbitals (Q,E):
 ---------------
 A :153...172        ( 2.00    -0.3231)  ( 2.00    -0.3217)  ( 2.00    -0.3215)  ( 2.00    -0.3204)
                     ( 2.00    -0.3145)  ( 2.00    -0.3094)  ( 2.00    -0.3073)  ( 2.00    -0.3024)
                     ( 2.00    -0.2859)  ( 2.00    -0.2828)  ( 0.00    -0.2197)  ( 0.00    -0.2193)
                     ( 0.00    -0.1913)  ( 0.00    -0.1900)  ( 0.00    -0.1401)  ( 0.00    -0.1399)
                     ( 0.00    -0.1281)  ( 0.00    -0.1235)  ( 0.00    -0.1191)  ( 0.00    -0.0965)

 CYCLE    2
   MIX coefficients:  0.8000  0.2000
 SCF Error: norm([F,P])=      0.003038169330, max([F,P])=      0.000417632778
 orbitals (Q,E):
 ---------------
 A :153...163        ( 2.00    -0.3231)  ( 2.00    -0.3217)  ( 2.00    -0.3215)  ( 2.00    -0.3204)
                     ( 2.00    -0.3145)  ( 2.00    -0.3094)  ( 2.00    -0.3073)  ( 2.00    -0.3024)
                     ( 2.00    -0.2860)  ( 2.00    -0.2828)  ( 0.00    -0.2197)

 CYCLE    3
  SDIIS (wt  0.000): -0.3324  1.3324
 A-DIIS (wt  1.000):  0.0000  1.0000
  DIIS coefficients:  0.0000  1.0000
 SCF Error: norm([F,P])=      0.001307756177, max([F,P])=      0.000213233738
 orbitals (Q,E):
 ---------------
 A :153...163        ( 2.00    -0.3232)  ( 2.00    -0.3218)  ( 2.00    -0.3218)  ( 2.00    -0.3205)
                     ( 2.00    -0.3146)  ( 2.00    -0.3096)  ( 2.00    -0.3074)  ( 2.00    -0.3025)
                     ( 2.00    -0.2861)  ( 2.00    -0.2829)  ( 0.00    -0.2198)

 CYCLE    4
  SDIIS (wt  1.000):  0.0839  0.5142  0.4019
  DIIS coefficients:  0.0839  0.5142  0.4019
 SCF Error: norm([F,P])=      0.002125826694, max([F,P])=      0.000338611013
 orbitals (Q,E):
 ---------------
 A :153...163        ( 2.00    -0.3232)  ( 2.00    -0.3218)  ( 2.00    -0.3218)  ( 2.00    -0.3205)
                     ( 2.00    -0.3146)  ( 2.00    -0.3095)  ( 2.00    -0.3074)  ( 2.00    -0.3025)
                     ( 2.00    -0.2861)  ( 2.00    -0.2829)  ( 0.00    -0.2198)

 CYCLE    5
  SDIIS (wt  1.000):  0.2139  0.0448  0.3952  0.3461
  DIIS coefficients:  0.2139  0.0448  0.3952  0.3461
 SCF Error: norm([F,P])=      0.001370465861, max([F,P])=      0.000175777932
 orbitals (Q,E):
 ---------------
 A :153...163        ( 2.00    -0.3232)  ( 2.00    -0.3218)  ( 2.00    -0.3217)  ( 2.00    -0.3205)
                     ( 2.00    -0.3146)  ( 2.00    -0.3095)  ( 2.00    -0.3074)  ( 2.00    -0.3025)
                     ( 2.00    -0.2861)  ( 2.00    -0.2829)  ( 0.00    -0.2198)

 CYCLE    6
  SDIIS (wt  1.000):  0.1516 -0.0268  0.2462  0.2674  0.3616
  DIIS coefficients:  0.1516 -0.0268  0.2462  0.2674  0.3616
 SCF Error: norm([F,P])=      0.000402046401, max([F,P])=      0.000041612340
 orbitals (Q,E):
 ---------------
 A :153...163        ( 2.00    -0.3232)  ( 2.00    -0.3218)  ( 2.00    -0.3217)  ( 2.00    -0.3205)
                     ( 2.00    -0.3146)  ( 2.00    -0.3095)  ( 2.00    -0.3074)  ( 2.00    -0.3025)
                     ( 2.00    -0.2861)  ( 2.00    -0.2829)  ( 0.00    -0.2198)

 CYCLE    7
  SDIIS (wt  1.000):  0.0654 -0.0190  0.1019  0.1244  0.2279  0.4994
  DIIS coefficients:  0.0654 -0.0190  0.1019  0.1244  0.2279  0.4994
 SCF Error: norm([F,P])=      0.000087195637, max([F,P])=      0.000007692772
 orbitals (Q,E):
 ---------------
 A :153...163        ( 2.00    -0.3232)  ( 2.00    -0.3218)  ( 2.00    -0.3217)  ( 2.00    -0.3205)
                     ( 2.00    -0.3146)  ( 2.00    -0.3095)  ( 2.00    -0.3074)  ( 2.00    -0.3025)
                     ( 2.00    -0.2861)  ( 2.00    -0.2829)  ( 0.00    -0.2198)

 CYCLE    8
  SDIIS (wt  1.000):  0.0317 -0.0106  0.0485  0.0640  0.1349  0.4058  0.3257
  DIIS coefficients:  0.0317 -0.0106  0.0485  0.0640  0.1349  0.4058  0.3257
 SCF Error: norm([F,P])=      0.000056396315, max([F,P])=      0.000004339313
 orbitals (Q,E):
 ---------------
 A :153...163        ( 2.00    -0.3232)  ( 2.00    -0.3218)  ( 2.00    -0.3217)  ( 2.00    -0.3205)
                     ( 2.00    -0.3146)  ( 2.00    -0.3095)  ( 2.00    -0.3074)  ( 2.00    -0.3025)
                     ( 2.00    -0.2861)  ( 2.00    -0.2829)  ( 0.00    -0.2198)

 CYCLE    9
  SDIIS (wt  1.000):  0.0170 -0.0062  0.0256  0.0351  0.0776  0.2580  0.2587  0.3342
  DIIS coefficients:  0.0170 -0.0062  0.0256  0.0351  0.0776  0.2580  0.2587  0.3342
 SCF Error: norm([F,P])=      0.000020268453, max([F,P])=      0.000001612305
 orbitals (Q,E):
 ---------------
 A :153...163        ( 2.00    -0.3232)  ( 2.00    -0.3218)  ( 2.00    -0.3217)  ( 2.00    -0.3205)
                     ( 2.00    -0.3146)  ( 2.00    -0.3095)  ( 2.00    -0.3074)  ( 2.00    -0.3025)
                     ( 2.00    -0.2861)  ( 2.00    -0.2829)  ( 0.00    -0.2198)

 CYCLE   10
  SDIIS (wt  1.000):  0.0076 -0.0031  0.0112  0.0159  0.0372  0.1363  0.1586  0.3168  0.3195
  DIIS coefficients:  0.0076 -0.0031  0.0112  0.0159  0.0372  0.1363  0.1586  0.3168  0.3195
 SCF Error: norm([F,P])=      0.000012327756, max([F,P])=      0.000001547968
 orbitals (Q,E):
 ---------------
 A :153...163        ( 2.00    -0.3232)  ( 2.00    -0.3218)  ( 2.00    -0.3217)  ( 2.00    -0.3205)
                     ( 2.00    -0.3146)  ( 2.00    -0.3095)  ( 2.00    -0.3074)  ( 2.00    -0.3025)
                     ( 2.00    -0.2861)  ( 2.00    -0.2829)  ( 0.00    -0.2198)

 CYCLE   11
  SDIIS (wt  1.000):  0.0026 -0.0013  0.0037  0.0055  0.0137  0.0570  0.0765  0.1932  0.2769  0.3723
  DIIS coefficients:  0.0026 -0.0013  0.0037  0.0055  0.0137  0.0570  0.0765  0.1932  0.2769  0.3723
 SCF Error: norm([F,P])=      0.000004889422, max([F,P])=      0.000000462962
 orbitals (Q,E):
 ---------------
 A :153...163        ( 2.00    -0.3232)  ( 2.00    -0.3218)  ( 2.00    -0.3217)  ( 2.00    -0.3205)
                     ( 2.00    -0.3146)  ( 2.00    -0.3095)  ( 2.00    -0.3074)  ( 2.00    -0.3025)
                     ( 2.00    -0.2861)  ( 2.00    -0.2829)  ( 0.00    -0.2198)

 SCF CONVERGED

 CYCLE   12
 *** Using FIT density in Focky
  SDIIS (wt  1.000): -0.0002 -0.0001  0.0001  0.0012  0.0107  0.0220  0.0751  0.1419  0.2586  0.4906
  DIIS coefficients: -0.0002 -0.0001  0.0001  0.0012  0.0107  0.0220  0.0751  0.1419  0.2586  0.4906
 SCF Error: norm([F,P])=      0.000001342855, max([F,P])=      0.000000175791
 orbitals (Q,E):
 ---------------
 A :153...172        ( 2.00    -0.3232)  ( 2.00    -0.3218)  ( 2.00    -0.3217)  ( 2.00    -0.3205)
                     ( 2.00    -0.3146)  ( 2.00    -0.3095)  ( 2.00    -0.3074)  ( 2.00    -0.3025)
                     ( 2.00    -0.2861)  ( 2.00    -0.2829)  ( 0.00    -0.2198)  ( 0.00    -0.2195)
                     ( 0.00    -0.1915)  ( 0.00    -0.1902)  ( 0.00    -0.1402)  ( 0.00    -0.1402)
                     ( 0.00    -0.1282)  ( 0.00    -0.1236)  ( 0.00    -0.1192)  ( 0.00    -0.0966)


 Fit test: (difference of exact and fit density, squared integrated, result summed over spins)
         SCF:                                          0.00015307215636

 Gross Charges per Atom (Z minus electrons)
 ==========================================
            -0.0596    0.2447    0.2360    0.2609    0.2393    0.2504   -0.0490    0.0277   -0.0217    0.2447
            -0.1876   -0.1962   -0.1933   -0.2018   -0.1905    0.4745   -0.1955    0.0961   -0.5539   -0.1647
            -0.2314    0.2619   -0.1084   -0.0369    0.6823   -0.0312    0.5242   -0.1509   -0.1534    0.6065
            -0.1875   -0.2022   -0.0601    0.2453    0.2360    0.2612    0.2392    0.2507   -0.0490    0.0281
            -0.0217    0.2450   -0.1878   -0.1964   -0.1936   -0.2017   -0.1909    0.4746   -0.1957    0.0955
            -0.5540   -0.1643   -0.2311    0.2621   -0.1083   -0.0370   -0.0310    0.5245   -0.1509   -0.1535
             0.6066   -0.1874   -0.2021   -0.1929   -0.1930
 Net Total:  1.00000000


 =================================================================
 M U L T I P O L E   D E R I V E D   C H A R G E   A N A L Y S I S
 =================================================================

 See: M. Swart, P.Th. van Duijnen, J.G. Snijders, J.Comput.Chem., (2001), p. 79-88.

 --------------------------------------- 
 Multipole derived atomic charges (a.u.)
 --------------------------------------- 

        Atom    Level:     MDC-m        MDC-d        MDC-q
 ---------------------------------------------------------
     1     C           -0.002884     0.012029     2.267108
     2     C            0.104281     0.086862     1.671474
     3     C            0.082553     0.076971    -0.369746
     4     C            0.099877     0.041524     8.569643
     5     C            0.081837     0.071945    -3.476281
     6     C            0.091221     0.041338    -1.485793
     7     C            0.002893     0.011412    -0.769137
     8     C            0.007413     0.035998    -1.281645
     9     C            0.018784     0.016712    -2.057904
    10     C            0.084291     0.148920    -1.726786
    11     H           -0.061898    -0.043596    -0.055743
    12     H           -0.048438    -0.042787    -2.400416
    13     H           -0.046022    -0.012024    -2.706061
    14     H           -0.050731    -0.051568     2.389250
    15     H           -0.051219    -0.037277     1.843289
    16     C            0.201107     0.293705    -0.437446
    17     H           -0.049504    -0.054284     1.155121
    18     C            0.060554     0.134343     0.151558
    19     O           -0.485815    -0.488612    -0.727037
    20     N           -0.217898    -0.154589    -0.303050
    21     N           -0.219747    -0.205033     0.039577
    22     C           -0.100023    -0.013535     0.177155
    23     S            0.216109    -0.062155     0.010915
    24     N           -0.044849    -0.008065    -0.314036
    25     Ga           1.149565     0.694240     0.515588
    26     H            0.049129     0.146991     0.331415
    27     C            0.251616     0.212940     0.320399
    28     H           -0.065834    -0.069672    -0.060530
    29     H           -0.066976    -0.058847    -0.056775
    30     C            0.238081     0.201220     0.196366
    31     H           -0.061985    -0.043123    -0.028839
    32     H           -0.050216    -0.020457    -0.025647
    33     C           -0.002891     0.037364    -2.089926
    34     C            0.104369     0.111673     0.554306
    35     C            0.082617    -0.263934    10.438537
    36     C            0.099975     0.099734   -16.001066
    37     C            0.081836     0.207013     2.589447
    38     C            0.091263     0.050853     1.666881
    39     C            0.002882     0.016159     0.105059
    40     C            0.007339     0.051531    -1.407095
    41     C            0.018794     0.059466     7.588963
    42     C            0.084325    -0.196062    -4.390687
    43     H           -0.061874    -0.043617    -0.089278
    44     H           -0.048353     0.094887    -3.004193
    45     H           -0.045997     0.089901     4.973188
    46     H           -0.050719    -0.041698    -1.871496
    47     H           -0.051170    -0.038919    -0.382359
    48     C            0.200784     0.295897    -0.215598
    49     H           -0.049488     0.029478     1.921084
    50     C            0.060279     0.135607     0.036096
    51     O           -0.486742    -0.488462    -0.064462
    52     N           -0.217607    -0.153708    -0.056625
    53     N           -0.219388    -0.205142    -0.212674
    54     C           -0.099992    -0.014068     0.095068
    55     S            0.216293    -0.062622    -0.066931
    56     N           -0.044654    -0.007720    -0.167624
    57     H            0.049197     0.147308     0.177656
    58     C            0.251641     0.213084     0.172733
    59     H           -0.065623    -0.069529    -0.039606
    60     H           -0.067130    -0.058693    -0.037853
    61     C            0.238081     0.201236     0.365395
    62     H           -0.061963    -0.043049    -0.086482
    63     H           -0.050201    -0.020394    -0.055833
    64     H           -0.040551    -0.015370    -0.604150
    65     H           -0.040606     0.020270    -0.196462
 *** Using NEW gradient routines ***


 Geometry CYCLE 7
 ==============

 Energy gradients wrt nuclear displacements
 ==========================================

     Atom      Cartesian (a.u./angstrom)
                 X         Y         Z
 ----------------------------------------
     1 C     0.000204 -0.000345  0.000046
     2 C    -0.000168  0.000675  0.000217
     3 C     0.000034  0.000096 -0.000108
     4 C     0.000017 -0.000070 -0.000014
     5 C    -0.000037 -0.000047 -0.000004
     6 C    -0.000069  0.000051  0.000155
     7 C     0.000193 -0.000049  0.000095
     8 C    -0.000366  0.000186 -0.000121
     9 C    -0.000028 -0.000135 -0.000034
    10 C     0.000096  0.000090  0.000012
    11 H    -0.000001  0.000002  0.000000
    12 H    -0.000075 -0.000090 -0.000037
    13 H    -0.000062  0.000029  0.000034
    14 H     0.000024  0.000009 -0.000035
    15 H     0.000029 -0.000014 -0.000059
    16 C    -0.000162  0.000005 -0.000303
    17 H    -0.000001  0.000014  0.000004
    18 C     0.000121  0.000140  0.000026
    19 O    -0.000089 -0.000054  0.000105
    20 N    -0.000137 -0.000323  0.000074
    21 N     0.000064  0.000052 -0.000060
    22 C     0.000007 -0.000096  0.000048
    23 S    -0.000342 -0.000171 -0.000017
    24 N     0.000004  0.000025 -0.000019
    25 Ga    0.000729  0.000490  0.000069
    26 H    -0.000001 -0.000001 -0.000003
    27 C     0.000005  0.000001 -0.000011
    28 H     0.000001 -0.000002  0.000004
    29 H     0.000000 -0.000001  0.000003
    30 C    -0.000001  0.000006  0.000002
    31 H     0.000001 -0.000003  0.000000
    32 H     0.000002 -0.000001 -0.000002
    33 C     0.000184 -0.000005 -0.000359
    34 C     0.000111 -0.000145  0.000323
    35 C    -0.000234  0.000084 -0.000272
    36 C     0.000256 -0.000326 -0.000085
    37 C     0.000053 -0.000048  0.000103
    38 C     0.000093  0.000289 -0.000065
    39 C    -0.000083 -0.000047 -0.000026
    40 C     0.000087  0.000000 -0.000025
    41 C    -0.000253  0.000289  0.000301
    42 C     0.000000 -0.000141 -0.000052
    43 H     0.000000 -0.000001 -0.000001
    44 H     0.000185 -0.000141  0.000039
    45 H     0.000007  0.000058  0.000006
    46 H    -0.000029 -0.000027 -0.000025
    47 H    -0.000061 -0.000100  0.000019
    48 C    -0.000439 -0.000432  0.000240
    49 H     0.000022  0.000009 -0.000009
    50 C     0.000264  0.000116 -0.000005
    51 O     0.000158  0.000124  0.000167
    52 N    -0.000297  0.000044 -0.000030
    53 N    -0.000090 -0.000092 -0.000010
    54 C     0.000102  0.000128  0.000038
    55 S     0.000047 -0.000065 -0.000287
    56 N    -0.000015 -0.000033 -0.000006
    57 H    -0.000016 -0.000012 -0.000003
    58 C    -0.000011 -0.000007  0.000006
    59 H     0.000001 -0.000003 -0.000006
    60 H    -0.000004  0.000001  0.000004
    61 C     0.000006  0.000003  0.000000
    62 H    -0.000002  0.000001  0.000002
    63 H     0.000000  0.000001  0.000000
    64 H     0.000253 -0.000461  0.000016
    65 H    -0.000286  0.000472 -0.000063
 ----------------------------------------
 
---------------------------------------------------------
Geometry Convergence after Step   7       ** CONVERGED **
---------------------------------------------------------
current energy                              -14.83892830 Hartree
energy change                      -0.00001923     0.00100000    T
constrained gradient max            0.00072899     0.00100000    T
constrained gradient rms            0.00015664     0.00066667    T
gradient max                        0.00072899
gradient rms                        0.00015664
cart. step max                      0.00925171     0.01000000    T
cart. step rms                      0.00219317     0.00666667    T
 

 Number of elements of the density matrix on this node (used, total):    307696   1230096


 ===========================================
 Numerical Integration : Fuzzy Cells (Becke)
 ===========================================
  
 Becke grid quality: GOOD           
  
 Lebedev angular grid order:             min:  11 max:  31
 Nr. of radial points:                   min:  54 max:  94

 Total nr. of points:     816658
 Nr. of blocks:             6381
 Block length:               128
 Nr. of dummy points:        110


 Test of Precision of the Numerical Integration Grid
 ===================================================

 Integral of the Total Core Density:                   0.00000000000000


 ========================
 Density Fitting (zlmFit)
 ========================
  
 ZlmFit Fit Quality: GOOD           
  
 Max L-expansion:                        min:   8 max:   9
 Nr. of radial interpolation points:     min:  78 max: 156


 =====
 S C F  ***  ScaSCF  ***
 =====
  
 Initial density matrix is taken from previous geometry

 CYCLE    1
 SCF Error: norm([F,P])=      0.000000739059, max([F,P])=      0.000000165269
 orbitals (Q,E):
 ---------------
 A :153...172        ( 2.00    -0.3232)  ( 2.00    -0.3218)  ( 2.00    -0.3217)  ( 2.00    -0.3205)
                     ( 2.00    -0.3146)  ( 2.00    -0.3095)  ( 2.00    -0.3074)  ( 2.00    -0.3025)
                     ( 2.00    -0.2861)  ( 2.00    -0.2829)  ( 0.00    -0.2198)  ( 0.00    -0.2195)
                     ( 0.00    -0.1915)  ( 0.00    -0.1902)  ( 0.00    -0.1402)  ( 0.00    -0.1402)
                     ( 0.00    -0.1282)  ( 0.00    -0.1236)  ( 0.00    -0.1192)  ( 0.00    -0.0966)

 CYCLE    2
  SDIIS (wt  0.000):  0.7577  0.2423
 A-DIIS (wt  1.000):  0.0000  1.0000
  DIIS coefficients:  0.0000  1.0000
 SCF Error: norm([F,P])=      0.000002263480, max([F,P])=      0.000000508283
 orbitals (Q,E):
 ---------------
 A :153...163        ( 2.00    -0.3232)  ( 2.00    -0.3218)  ( 2.00    -0.3217)  ( 2.00    -0.3205)
                     ( 2.00    -0.3146)  ( 2.00    -0.3095)  ( 2.00    -0.3074)  ( 2.00    -0.3025)
                     ( 2.00    -0.2861)  ( 2.00    -0.2829)  ( 0.00    -0.2198)

 SCF CONVERGED

 CYCLE    3
1
 ***************************************************************************************************


                                                *******************
                                                *  R E S U L T S  *
                                                *******************
  
 *** Using FIT density in Focky
  SDIIS (wt  0.000):  0.5438  0.3903  0.0659
 A-DIIS (wt  1.000):  0.0000  0.8534  0.1466
  DIIS coefficients:  0.0000  0.8534  0.1466
 SCF Error: norm([F,P])=      0.000007700841, max([F,P])=      0.000001627281

 Orbital Energies, per Irrep and Spin:
 ======================================
                        Occup              E (au)              E (eV)       Diff (eV) with prev. cycle
                        -----      --------------------        ------       --------------------------
 A
             153        2.000     -0.32322202279791E+00        -8.795              -3.39E-06
             154        2.000     -0.32181656939714E+00        -8.757               2.14E-07
             155        2.000     -0.32173256458461E+00        -8.755               1.54E-06
             156        2.000     -0.32049445237367E+00        -8.721              -1.26E-06
             157        2.000     -0.31462385175588E+00        -8.561              -8.02E-07
             158        2.000     -0.30954114979464E+00        -8.423              -8.96E-08
             159        2.000     -0.30743759180210E+00        -8.366               2.68E-09
             160        2.000     -0.30249762372693E+00        -8.231              -4.19E-07
             161        2.000     -0.28608409634435E+00        -7.785              -6.60E-07
             162        2.000     -0.28291837507887E+00        -7.699              -8.23E-07
             163        0.000     -0.21982641162984E+00        -5.982
             164        0.000     -0.21949787776982E+00        -5.973
             165        0.000     -0.19147174450208E+00        -5.210
             166        0.000     -0.19021152985160E+00        -5.176
             167        0.000     -0.14022869648379E+00        -3.816
             168        0.000     -0.14015709634736E+00        -3.814
             169        0.000     -0.12818824562410E+00        -3.488
             170        0.000     -0.12362144154730E+00        -3.364
             171        0.000     -0.11924686817078E+00        -3.245
             172        0.000     -0.96619474243705E-01        -2.629
  
 HOMO :      162 A                -0.28291837507887E+00
 LUMO :      163 A                -0.21982641162984E+00
  


 All Electron Calculation, thus no Orbital Energies of the Core Orbitals are calculated


 Fit test: (difference of exact and fit density, squared integrated, result summed over spins)
         Sum-of-Fragments:                             0.00000004102141
         Orthogonalized Fragments:                     0.00009023546031
         SCF:                                          0.00015307215666


 ==========================
 Electron Density at Nuclei
 ==========================
  
 The electron density is calculated at points on a small sphere around the center of a nucleus.
 The printed electron density is the average electron density on these points.
 The radius of the sphere is the printed approximate finite nuclear radius.

         Atom        Nuclear Radius (Angstrom)             Electron Density (a.u.)
         ----        -------------------------             -----------------------
     1)   C                 0.0000320678                              126.57831
     2)   C                 0.0000320678                              126.60031
     3)   C                 0.0000320678                              126.58409
     4)   C                 0.0000320678                              126.61668
     5)   C                 0.0000320678                              126.58697
     6)   C                 0.0000320678                              126.59162
     7)   C                 0.0000320678                              126.56161
     8)   C                 0.0000320678                              126.63461
     9)   C                 0.0000320678                              126.56909
    10)   C                 0.0000320678                              126.59573
    11)   H                 0.0000181514                                0.50766
    12)   H                 0.0000181514                                0.50669
    13)   H                 0.0000181514                                0.50594
    14)   H                 0.0000181514                                0.50725
    15)   H                 0.0000181514                                0.50648
    16)   C                 0.0000320678                              126.67997
    17)   H                 0.0000181514                                0.50590
    18)   C                 0.0000320678                              126.56217
    19)   O                 0.0000345546                              311.45137
    20)   N                 0.0000333706                              205.02731
    21)   N                 0.0000333706                              205.23071
    22)   C                 0.0000320678                              126.63227
    23)   S                 0.0000416234                             2662.67847
    24)   N                 0.0000333706                              204.64980
    25)   Ga                0.0000516257                            20231.85508
    26)   H                 0.0000181514                                0.48655
    27)   C                 0.0000320678                              126.45444
    28)   H                 0.0000181514                                0.51097
    29)   H                 0.0000181514                                0.51088
    30)   C                 0.0000320678                              126.43872
    31)   H                 0.0000181514                                0.50774
    32)   H                 0.0000181514                                0.50521
    33)   C                 0.0000320678                              126.57823
    34)   C                 0.0000320678                              126.60111
    35)   C                 0.0000320678                              126.58442
    36)   C                 0.0000320678                              126.61585
    37)   C                 0.0000320678                              126.58798
    38)   C                 0.0000320678                              126.59220
    39)   C                 0.0000320678                              126.56304
    40)   C                 0.0000320678                              126.63544
    41)   C                 0.0000320678                              126.56959
    42)   C                 0.0000320678                              126.59686
    43)   H                 0.0000181514                                0.50773
    44)   H                 0.0000181514                                0.50670
    45)   H                 0.0000181514                                0.50588
    46)   H                 0.0000181514                                0.50720
    47)   H                 0.0000181514                                0.50647
    48)   C                 0.0000320678                              126.68041
    49)   H                 0.0000181514                                0.50588
    50)   C                 0.0000320678                              126.56238
    51)   O                 0.0000345546                              311.45021
    52)   N                 0.0000333706                              205.02863
    53)   N                 0.0000333706                              205.23366
    54)   C                 0.0000320678                              126.63487
    55)   S                 0.0000416234                             2662.67885
    56)   N                 0.0000333706                              204.65082
    57)   H                 0.0000181514                                0.48651
    58)   C                 0.0000320678                              126.45380
    59)   H                 0.0000181514                                0.51097
    60)   H                 0.0000181514                                0.51089
    61)   C                 0.0000320678                              126.43829
    62)   H                 0.0000181514                                0.50774
    63)   H                 0.0000181514                                0.50524
    64)   H                 0.0000181514                                0.50498
    65)   H                 0.0000181514                                0.50505


 =======================================
 M U L L I K E N   P O P U L A T I O N S
 =======================================
  
 The survey below gives for each atom:
 a) the total charge (Z minus electrons)
 b) the net spin polarization (nr of electrons spin-A minus spin-B)
 c) for each spin the atomic electron valence density (integrated) per L-value.

 Atom              Charge    Spin density          S         P         D         F
 ----              ------    ------------       ------    ------    ------    ------
 1 C              -0.0596                       3.1135    2.8651    0.0747    0.0062
 2 C               0.2447                       3.0729    2.6193    0.0583    0.0048
 3 C               0.2360                       3.0722    2.6300    0.0569    0.0049
 4 C               0.2609                       3.0722    2.6045    0.0577    0.0048
 5 C               0.2393                       3.0734    2.6249    0.0575    0.0049
 6 C               0.2504                       3.0703    2.6167    0.0578    0.0048
 7 C              -0.0490                       3.1092    2.8557    0.0777    0.0063
 8 C               0.0277                       3.1072    2.7783    0.0802    0.0065
 9 C              -0.0217                       3.1082    2.8295    0.0778    0.0062
 10 C              0.2447                       3.0655    2.6278    0.0572    0.0048
 11 H             -0.1876                       1.1003    0.0815    0.0059    0.0000
 12 H             -0.1962                       1.1185    0.0725    0.0053    0.0000
 13 H             -0.1933                       1.1144    0.0736    0.0053    0.0000
 14 H             -0.2018                       1.1238    0.0727    0.0053    0.0000
 15 H             -0.1905                       1.1088    0.0763    0.0054    0.0000
 16 C              0.4745                       3.0242    2.3675    0.1252    0.0086
 17 H             -0.1955                       1.1154    0.0746    0.0054    0.0000
 18 C              0.0961                       3.0867    2.7150    0.0949    0.0074
 19 O             -0.5539                       3.8263    4.6675    0.0545    0.0055
 20 N             -0.1647                       3.4775    3.5832    0.0968    0.0071
 21 N             -0.2314                       3.5729    3.5713    0.0804    0.0067
 22 C              0.2619                       3.0853    2.5184    0.1259    0.0085
 23 S             -0.1084                       5.8591   10.1591    0.0753    0.0150
 24 N             -0.0369                       3.3601    3.6104    0.0610    0.0053
 25 Ga             0.6823                       6.7839   13.0851   10.3230    0.1257
 26 H             -0.0312                       0.9068    0.1141    0.0103    0.0000
 27 C              0.5242                       2.9454    2.4531    0.0729    0.0044
 28 H             -0.1509                       1.0698    0.0753    0.0058    0.0000
 29 H             -0.1534                       1.0718    0.0757    0.0059    0.0000
 30 C              0.6065                       2.8574    2.4938    0.0400    0.0023
 31 H             -0.1875                       1.1003    0.0813    0.0059    0.0000
 32 H             -0.2022                       1.1134    0.0829    0.0059    0.0000
 33 C             -0.0601                       3.1137    2.8654    0.0747    0.0062
 34 C              0.2453                       3.0727    2.6190    0.0583    0.0048
 35 C              0.2360                       3.0722    2.6300    0.0569    0.0049
 36 C              0.2612                       3.0722    2.6042    0.0577    0.0048
 37 C              0.2392                       3.0735    2.6250    0.0575    0.0049
 38 C              0.2507                       3.0703    2.6164    0.0578    0.0048
 39 C             -0.0490                       3.1094    2.8556    0.0777    0.0063
 40 C              0.0281                       3.1071    2.7781    0.0802    0.0065
 41 C             -0.0217                       3.1081    2.8296    0.0778    0.0062
 42 C              0.2450                       3.0654    2.6276    0.0572    0.0048
 43 H             -0.1878                       1.1004    0.0815    0.0059    0.0000
 44 H             -0.1964                       1.1186    0.0725    0.0053    0.0000
 45 H             -0.1936                       1.1146    0.0736    0.0053    0.0000
 46 H             -0.2017                       1.1237    0.0726    0.0053    0.0000
 47 H             -0.1909                       1.1093    0.0763    0.0054    0.0000
 48 C              0.4746                       3.0241    2.3675    0.1252    0.0086
 49 H             -0.1957                       1.1156    0.0747    0.0054    0.0000
 50 C              0.0955                       3.0867    2.7155    0.0949    0.0074
 51 O             -0.5540                       3.8261    4.6679    0.0546    0.0055
 52 N             -0.1643                       3.4773    3.5828    0.0969    0.0072
 53 N             -0.2311                       3.5732    3.5708    0.0805    0.0067
 54 C              0.2621                       3.0854    2.5182    0.1258    0.0085
 55 S             -0.1083                       5.8591   10.1589    0.0753    0.0150
 56 N             -0.0370                       3.3604    3.6102    0.0610    0.0053
 57 H             -0.0310                       0.9067    0.1140    0.0103    0.0000
 58 C              0.5245                       2.9453    2.4529    0.0729    0.0044
 59 H             -0.1509                       1.0698    0.0753    0.0058    0.0000
 60 H             -0.1535                       1.0719    0.0758    0.0059    0.0000
 61 C              0.6066                       2.8572    2.4939    0.0401    0.0023
 62 H             -0.1874                       1.1002    0.0813    0.0059    0.0000
 63 H             -0.2021                       1.1134    0.0829    0.0059    0.0000
 64 H             -0.1929                       1.1135    0.0741    0.0053    0.0000
 65 H             -0.1930                       1.1136    0.0741    0.0053    0.0000

 Populations of individual BAS functions
 ----------------------------------------
 1 C            0.4970  1.4938  0.3063  0.8519 -0.0355 -0.0792 -0.0330  0.1778  0.7920  0.7635
                0.6926  0.2058  0.1907  0.1548  0.0274  0.0252  0.0131  0.0194  0.0080 -0.0182
                0.0056  0.0037  0.0056  0.0022  0.0007 -0.0055  0.0031  0.0032 -0.0049 -0.0074
 2 C            0.4966  1.4943  0.2460  0.8731 -0.0371 -0.1473 -0.1494  0.0932  0.8134  0.8079
                0.6507  0.2059  0.2059  0.1389  0.0176  0.0205  0.0074  0.0200  0.0093 -0.0164
                0.0038  0.0013  0.0033  0.0020  0.0003 -0.0042  0.0048  0.0037 -0.0046 -0.0057
 3 C            0.4964  1.4944  0.2539  0.8636 -0.0360 -0.1877 -0.1484  0.1387  0.8232  0.7881
                0.6627  0.2040  0.2047  0.1448  0.0147  0.0183  0.0052  0.0255  0.0099 -0.0166
                0.0020  0.0004  0.0023  0.0037  0.0004 -0.0040  0.0059  0.0049 -0.0048 -0.0060
 4 C            0.4967  1.4942  0.2438  0.8746 -0.0371 -0.1235 -0.1944  0.1102  0.7904  0.8319
                0.6419  0.2026  0.2066  0.1388  0.0251  0.0165  0.0110  0.0158  0.0049 -0.0157
                0.0055  0.0036  0.0046  0.0007  0.0005 -0.0044  0.0019  0.0019 -0.0040 -0.0055
 5 C            0.4964  1.4943  0.2548  0.8638 -0.0359 -0.1746 -0.1640  0.1402  0.8144  0.7976
                0.6584  0.2058  0.2029  0.1444  0.0169  0.0197  0.0066  0.0217  0.0093 -0.0167
                0.0033  0.0010  0.0033  0.0026  0.0003 -0.0042  0.0051  0.0041 -0.0046 -0.0060
 6 C            0.4967  1.4942  0.2461  0.8701 -0.0367 -0.1798 -0.1397  0.1057  0.8227  0.7997
                0.6568  0.2057  0.2036  0.1420  0.0159  0.0193  0.0059  0.0228  0.0104 -0.0165
                0.0026  0.0009  0.0027  0.0031  0.0004 -0.0041  0.0053  0.0043 -0.0047 -0.0058
 7 C            0.4969  1.4941  0.3005  0.8535 -0.0358 -0.0644 -0.0486  0.1582  0.7945  0.7721
                0.6950  0.2047  0.1902  0.1540  0.0254  0.0218  0.0123  0.0251  0.0117 -0.0187
                0.0047  0.0025  0.0049  0.0030  0.0006 -0.0053  0.0045  0.0040 -0.0052 -0.0074
 8 C            0.4972  1.4934  0.2927  0.8597 -0.0358 -0.0741 -0.0781  0.1353  0.7905  0.7947
                0.6632  0.1972  0.2058  0.1439  0.0193  0.0258  0.0116  0.0286  0.0139 -0.0190
                0.0033  0.0014  0.0033  0.0040  0.0007 -0.0051  0.0063  0.0057 -0.0058 -0.0074
 9 C            0.4967  1.4947  0.2928  0.8611 -0.0371 -0.0533 -0.0740  0.1518  0.7779  0.7994
                0.6795  0.2003  0.2008  0.1472  0.0275  0.0236  0.0123  0.0224  0.0103 -0.0183
                0.0059  0.0026  0.0049  0.0017  0.0004 -0.0053  0.0041  0.0040 -0.0051 -0.0073
 10 C           0.4967  1.4941  0.2414  0.8701 -0.0367 -0.1153 -0.1960  0.1207  0.7830  0.8287
                0.6550  0.2037  0.2041  0.1439  0.0252  0.0171  0.0111  0.0152  0.0046 -0.0159
                0.0055  0.0038  0.0050  0.0008  0.0005 -0.0045  0.0017  0.0017 -0.0040 -0.0057
 16 C           0.4967  1.4944  0.2005  0.8699 -0.0373 -0.1518 -0.1284  0.0163  0.7923  0.6912
                0.6174  0.1949  0.2052  0.1303  0.0254  0.0354  0.0137  0.0413  0.0251 -0.0157
                0.0021  0.0011  0.0024  0.0043  0.0008 -0.0041  0.0079  0.0058 -0.0056 -0.0061
 18 C           0.4970  1.4937  0.2861  0.8440 -0.0341 -0.0641 -0.0901  0.1129  0.7627  0.7387
                0.7094  0.1904  0.1959  0.1592  0.0217  0.0253  0.0096  0.0376  0.0193 -0.0186
                0.0027  0.0009  0.0029  0.0042  0.0007 -0.0047  0.0077  0.0062 -0.0058 -0.0074
 22 C           0.4953  1.4971  0.2630  0.8676 -0.0375 -0.1629 -0.0570  0.0730  0.7327  0.7404
                0.6753  0.1902  0.1854  0.1411  0.0326  0.0304  0.0255  0.0341  0.0208 -0.0176
                0.0055  0.0020  0.0050  0.0022  0.0007 -0.0053  0.0064  0.0046 -0.0054 -0.0072
 27 C           0.4971  1.4958  0.0954  0.9003 -0.0431 -0.1704 -0.1161 -0.1223  0.7786  0.7070
                0.8247  0.1735  0.1722  0.2059  0.0143  0.0212  0.0106  0.0063  0.0177  0.0027
                0.0029  0.0029  0.0008  0.0012  0.0007 -0.0028 -0.0006  0.0015 -0.0008 -0.0015
 30 C           0.4971  1.4950  0.0054  0.9034 -0.0435 -0.1398 -0.1315 -0.1534  0.7559  0.7887
                0.7930  0.1823  0.1989  0.1997  0.0112  0.0097  0.0064  0.0011  0.0087  0.0028
                0.0037  0.0022  0.0006 -0.0007  0.0002 -0.0022 -0.0018  0.0004  0.0004 -0.0006
 33 C           0.4970  1.4938  0.3066  0.8518 -0.0355  0.0762  0.0402 -0.0505  0.7356  0.7502
                0.7624  0.1730  0.1791  0.1992 -0.0020  0.0097  0.0147  0.0030  0.0170  0.0324
               -0.0037 -0.0005 -0.0033  0.0005  0.0008  0.0049 -0.0023 -0.0025  0.0046  0.0077
 34 C           0.4966  1.4943  0.2457  0.8732 -0.0371 -0.0289 -0.0751 -0.0998  0.7266  0.7549
                0.7905  0.1669  0.1774  0.2064 -0.0043  0.0069  0.0141  0.0008  0.0148  0.0260
               -0.0038 -0.0005 -0.0025  0.0005  0.0006  0.0046 -0.0027 -0.0016  0.0045  0.0057
 35 C           0.4964  1.4943  0.2539  0.8636 -0.0360  0.0172 -0.0260 -0.1889  0.7184  0.7371
                0.8186  0.1703  0.1799  0.2033 -0.0001  0.0085  0.0119  0.0069  0.0140  0.0158
               -0.0019 -0.0001 -0.0016  0.0014  0.0009  0.0018  0.0001 -0.0002  0.0015  0.0029
 36 C           0.4966  1.4943  0.2438  0.8746 -0.0371  0.0104 -0.0311 -0.1874  0.7054  0.7316
                0.8274  0.1672  0.1783  0.2024  0.0013  0.0079  0.0119  0.0066  0.0144  0.0156
               -0.0018  0.0001 -0.0014  0.0013  0.0009  0.0017 -0.0002 -0.0004  0.0016  0.0029
 37 C           0.4964  1.4942  0.2549  0.8638 -0.0359 -0.0021 -0.0549 -0.1415  0.7297  0.7556
                0.7852  0.1686  0.1774  0.2070 -0.0052  0.0064  0.0138 -0.0005  0.0149  0.0281
               -0.0040 -0.0007 -0.0028  0.0003  0.0006  0.0051 -0.0029 -0.0020  0.0049  0.0064
 38 C           0.4967  1.4941  0.2461  0.8701 -0.0367  0.0095 -0.0242 -0.1997  0.7155  0.7355
                0.8284  0.1683  0.1778  0.2052  0.0005  0.0089  0.0114  0.0073  0.0131  0.0166
               -0.0018  0.0000 -0.0016  0.0014  0.0009  0.0017  0.0001 -0.0003  0.0014  0.0029
 39 C           0.4970  1.4940  0.3007  0.8534 -0.0357  0.0624  0.0278 -0.0451  0.7306  0.7426
                0.7883  0.1758  0.1830  0.1901  0.0041  0.0104  0.0173  0.0121  0.0196  0.0142
               -0.0019  0.0002 -0.0011  0.0019  0.0012  0.0017  0.0005  0.0003  0.0013  0.0023
 40 C           0.4972  1.4934  0.2927  0.8597 -0.0358  0.0482  0.0163 -0.0819  0.7165  0.7360
                0.7960  0.1672  0.1762  0.2035 -0.0006  0.0100  0.0176  0.0066  0.0192  0.0274
               -0.0036 -0.0003 -0.0026  0.0012  0.0010  0.0042 -0.0016 -0.0014  0.0038  0.0059
 41 C           0.4967  1.4947  0.2927  0.8611 -0.0371  0.0644  0.0304 -0.0702  0.7234  0.7409
                0.7924  0.1695  0.1779  0.2008  0.0012  0.0099  0.0168  0.0075  0.0193  0.0232
               -0.0030 -0.0002 -0.0019  0.0011  0.0011  0.0035 -0.0012 -0.0007  0.0032  0.0043
 42 C           0.4967  1.4940  0.2412  0.8701 -0.0367  0.0095 -0.0360 -0.1644  0.7147  0.7393
                0.8127  0.1670  0.1756  0.2091 -0.0007  0.0082  0.0123  0.0039  0.0145  0.0190
               -0.0023  0.0001 -0.0019  0.0011  0.0008  0.0026 -0.0009 -0.0011  0.0023  0.0041
 48 C           0.4967  1.4944  0.2003  0.8700 -0.0373 -0.0202 -0.0319 -0.2121  0.6350  0.6359
                0.8304  0.1587  0.1726  0.1991  0.0079  0.0180  0.0244  0.0172  0.0302  0.0275
               -0.0028  0.0005 -0.0013  0.0024  0.0014  0.0028 -0.0005  0.0004  0.0028  0.0029
 50 C           0.4970  1.4936  0.2862  0.8439 -0.0341  0.0451 -0.0018 -0.0841  0.7435  0.7619
                0.7055  0.1732  0.1779  0.1944 -0.0030  0.0082  0.0247  0.0034  0.0275  0.0340
               -0.0043 -0.0008 -0.0034  0.0005  0.0008  0.0060 -0.0027 -0.0021  0.0058  0.0076
 54 C           0.4954  1.4969  0.2629  0.8676 -0.0375 -0.0207 -0.0477 -0.0786  0.7097  0.7256
                0.7132  0.1592  0.1657  0.1918  0.0065  0.0123  0.0307  0.0129  0.0341  0.0293
               -0.0029 -0.0004 -0.0020  0.0010  0.0012  0.0042 -0.0013 -0.0003  0.0041  0.0050
 58 C           0.4971  1.4958  0.0951  0.9003 -0.0431 -0.1472 -0.1486 -0.1133  0.8315  0.8287
                0.6502  0.1999  0.1994  0.1523  0.0094  0.0079  0.0152  0.0109  0.0123  0.0172
               -0.0002  0.0004 -0.0013  0.0006  0.0003  0.0010  0.0002 -0.0016  0.0007  0.0042
 61 C           0.4971  1.4950  0.0053  0.9033 -0.0435 -0.1454 -0.1419 -0.1375  0.7726  0.7709
                0.7942  0.1919  0.1919  0.1972  0.0079  0.0077  0.0056  0.0086  0.0043  0.0060
                0.0005  0.0005  0.0003  0.0007  0.0003 -0.0006  0.0009 -0.0004 -0.0008  0.0008
 11 H           0.1204  0.6669  0.3130  0.0222  0.0263  0.0330 -0.0055  0.0005  0.0015 -0.0017
                0.0016  0.0095
 12 H           0.2059  0.5923  0.3203  0.0325  0.0196  0.0204  0.0112  0.0017  0.0012 -0.0036
                0.0003 -0.0055
 13 H           0.1995  0.5930  0.3219  0.0186  0.0355  0.0195 -0.0056  0.0019  0.0001  0.0137
                0.0014 -0.0062
 14 H           0.2165  0.5869  0.3204  0.0291  0.0230  0.0206  0.0073  0.0016  0.0010  0.0004
                0.0005 -0.0055
 15 H           0.2073  0.5754  0.3261  0.0326  0.0228  0.0209  0.0107  0.0017  0.0012 -0.0030
                0.0003 -0.0054
 17 H           0.1977  0.5957  0.3220  0.0180  0.0359  0.0208 -0.0061  0.0019  0.0001  0.0143
                0.0014 -0.0062
 26 H           0.0168  0.5699  0.3201  0.0321  0.0431  0.0389 -0.0020  0.0031  0.0007  0.0123
                0.0027 -0.0066
 28 H           0.0929  0.6644  0.3125  0.0235  0.0218  0.0300 -0.0035  0.0010  0.0009  0.0017
                0.0014  0.0043
 29 H           0.0941  0.6658  0.3119  0.0229  0.0198  0.0330 -0.0054  0.0006  0.0013 -0.0014
                0.0015  0.0091
 31 H           0.1214  0.6656  0.3132  0.0223  0.0281  0.0309 -0.0031  0.0008  0.0010  0.0012
                0.0013  0.0046
 32 H           0.1309  0.6747  0.3078  0.0245  0.0348  0.0235  0.0018  0.0013  0.0007  0.0073
                0.0014 -0.0066
 43 H           0.1204  0.6670  0.3130  0.0245  0.0322  0.0248 -0.0049  0.0018  0.0002  0.0123
                0.0018 -0.0054
 44 H           0.2062  0.5922  0.3203  0.0210  0.0204  0.0311 -0.0036  0.0004  0.0013 -0.0039
                0.0014  0.0096
 45 H           0.1997  0.5931  0.3218  0.0203  0.0215  0.0319 -0.0045  0.0004  0.0013 -0.0028
                0.0014  0.0095
 46 H           0.2164  0.5870  0.3203  0.0265  0.0285  0.0176  0.0027  0.0012  0.0009  0.0055
                0.0011 -0.0062
 47 H           0.2079  0.5754  0.3260  0.0212  0.0206  0.0345 -0.0039  0.0004  0.0014 -0.0044
                0.0015  0.0104
 49 H           0.1978  0.5960  0.3219  0.0220  0.0235  0.0291 -0.0036  0.0006  0.0012 -0.0014
                0.0014  0.0071
 57 H           0.0167  0.5700  0.3201  0.0400  0.0421  0.0319  0.0007  0.0019  0.0016  0.0056
                0.0020 -0.0015
 59 H           0.0929  0.6643  0.3125  0.0336  0.0228  0.0189  0.0110  0.0017  0.0015 -0.0062
                0.0004 -0.0026
 60 H           0.0940  0.6660  0.3118  0.0244  0.0342  0.0171 -0.0049  0.0019  0.0003  0.0121
                0.0015 -0.0049
 62 H           0.1214  0.6655  0.3133  0.0315  0.0232  0.0267  0.0116  0.0018  0.0017 -0.0062
                0.0002 -0.0033
 63 H           0.1308  0.6747  0.3079  0.0227  0.0235  0.0367 -0.0062  0.0001  0.0020 -0.0058
                0.0020  0.0138
 64 H           0.1960  0.5952  0.3223  0.0291  0.0247  0.0203  0.0061  0.0015  0.0009  0.0016
                0.0006 -0.0054
 65 H           0.1961  0.5952  0.3223  0.0270  0.0294  0.0177  0.0028  0.0013  0.0009  0.0058
                0.0011 -0.0065
 19 O           0.6567  1.2936  0.0219  1.0192  0.8350  0.3094  0.2642  0.2687  0.9110  0.8387
                0.8312  0.4983  0.3256  0.4204 -0.0010  0.0172  0.0052  0.0262  0.0129 -0.0059
               -0.0043 -0.0026 -0.0002  0.0094  0.0007 -0.0038  0.0126  0.0093 -0.0078 -0.0079
 51 O           0.6567  1.2936  0.0219  1.0190  0.8350  0.2737  0.2724  0.2963  0.8460  0.8436
                0.8919  0.3968  0.3795  0.4676  0.0048  0.0123  0.0078  0.0114  0.0097  0.0086
               -0.0018 -0.0001 -0.0004  0.0034  0.0010 -0.0002  0.0031  0.0023 -0.0010 -0.0008
 20 N           0.5364  1.4472 -0.0319  0.9734  0.5524  0.1705  0.2022  0.1644  0.7988  0.8921
                0.7638  0.0692  0.2211  0.3012  0.0321  0.0286  0.0238  0.0153  0.0106 -0.0135
                0.0088  0.0041  0.0066 -0.0003  0.0006 -0.0064  0.0038  0.0034 -0.0054 -0.0081
 21 N           0.5347  1.4486 -0.0303  0.9826  0.6372  0.1642  0.1963  0.1761  0.7237  0.8386
                0.7576  0.1392  0.2474  0.3282  0.0283  0.0191  0.0153  0.0133  0.0098 -0.0053
                0.0096  0.0022  0.0060 -0.0013  0.0003 -0.0059  0.0050  0.0031 -0.0049 -0.0073
 24 N           0.5364  1.4483 -0.0354  0.9595  0.4513  0.1726  0.1742  0.2121  0.8524  0.8590
                0.8810  0.0173  0.0295  0.4123  0.0284  0.0179  0.0113  0.0167  0.0066 -0.0198
                0.0083  0.0044  0.0080  0.0003  0.0004 -0.0068  0.0036  0.0030 -0.0062 -0.0096
 52 N           0.5364  1.4472 -0.0319  0.9733  0.5523  0.1750  0.1826  0.1795  0.7960  0.8144
                0.8444  0.2726  0.2919  0.0264 -0.0002  0.0099  0.0252 -0.0005  0.0259  0.0366
               -0.0046 -0.0007 -0.0036 -0.0004  0.0009  0.0071 -0.0045 -0.0030  0.0072  0.0088
 53 N           0.5347  1.4486 -0.0302  0.9825  0.6376  0.1843  0.1912  0.1612  0.7732  0.7924
                0.7543  0.3178  0.3304  0.0659 -0.0008  0.0104  0.0183 -0.0024  0.0211  0.0338
               -0.0045 -0.0011 -0.0032 -0.0006  0.0010  0.0069 -0.0044 -0.0020  0.0073  0.0073
 56 N           0.5364  1.4483 -0.0354  0.9595  0.4516  0.1970  0.1914  0.1705  0.8698  0.8663
                0.8563  0.2538  0.1926  0.0125 -0.0047  0.0068  0.0163 -0.0003  0.0172  0.0257
               -0.0040 -0.0012 -0.0034  0.0002  0.0007  0.0055 -0.0028 -0.0023  0.0055  0.0072
 23 S           0.4671  1.4957  1.5375  0.4646  0.7928  0.7906  0.7961  1.2040  1.2060  1.2008
                0.2713  1.1849  0.4380  0.4120  0.3980  0.4777  0.8976  0.7545  0.9730 -0.0017
                0.0553  0.2023  0.0157  0.0269  0.0049  0.0211  0.0133 -0.0066  0.0036  0.0034
                0.0060  0.0106  0.0019 -0.0091  0.0117  0.0122 -0.0101 -0.0152
 55 S           0.4671  1.4957  1.5375  0.4646  0.7931  0.7917  0.7947  1.2037  1.2050  1.2020
                0.2714  1.1848  0.4380  0.4293  0.4100  0.4485  0.8668  0.8110  0.9468  0.0931
                0.0682  0.0951  0.0057  0.0210  0.0133  0.0138  0.0150  0.0064 -0.0023 -0.0002
                0.0005  0.0050  0.0029  0.0015  0.0058  0.0034 -0.0010 -0.0005
 25 Ga          0.4036  1.5340  1.8768 -0.5514  0.7226  0.7226  0.7225  1.2626  1.2626  1.2627
                1.7087  1.0136  1.1865  1.1861  1.1856  0.8328  0.8330  0.8336  0.3439  0.5204
                0.5151  0.3437  0.5145  0.3460  0.7572  1.1447  1.1365  0.7578  1.1356  0.7634
                0.2328  0.3482  0.3525  0.2359  0.3536  0.2329  0.2396  0.6783 -0.1193  0.2008
                0.1883  0.1805  0.1716  0.1569  0.1973 -0.0101 -0.0008 -0.0123  0.0413  0.0816
                0.0506  0.0231  0.0379  0.0538  0.0056  0.0308  0.0096  0.0267  0.0158  0.0074
                0.0013  0.0069  0.0037  0.0179

 Gross Charges per Atom (Z minus electrons)
 ==========================================
            -0.0596    0.2447    0.2360    0.2609    0.2393    0.2504   -0.0490    0.0277   -0.0217    0.2447
            -0.1876   -0.1962   -0.1933   -0.2018   -0.1905    0.4745   -0.1955    0.0961   -0.5539   -0.1647
            -0.2314    0.2619   -0.1084   -0.0369    0.6823   -0.0312    0.5242   -0.1509   -0.1534    0.6065
            -0.1875   -0.2022   -0.0601    0.2453    0.2360    0.2612    0.2392    0.2507   -0.0490    0.0281
            -0.0217    0.2450   -0.1878   -0.1964   -0.1936   -0.2017   -0.1909    0.4746   -0.1957    0.0955
            -0.5540   -0.1643   -0.2311    0.2621   -0.1083   -0.0370   -0.0310    0.5245   -0.1509   -0.1535
             0.6066   -0.1874   -0.2021   -0.1929   -0.1930
 Net Total:  1.00000000


 Atom-Atom Population Matrix (off-diagonal elements not doubled)
 ===============================================================

     1 :     4.8853
     2 :     0.5731    4.4327
     3 :    -0.0257    0.5023    4.5006
     4 :    -0.0409   -0.0255    0.5408    4.4780
     5 :     0.0035    0.0008   -0.0004   -0.0027    4.5057
     6 :    -0.0075   -0.0001    0.0007    0.0006    0.4903    4.4503
     7 :    -0.0767   -0.0050    0.0035    0.0021   -0.0248    0.5773    4.8051
     8 :     0.4932   -0.0368   -0.0357   -0.0299   -0.0397   -0.0309    0.4945    4.8016
     9 :    -0.0211   -0.0357   -0.0161    0.5112   -0.0162   -0.0362   -0.0150    0.5289    4.7455
    10 :     0.0027    0.0006   -0.0026   -0.0176    0.5517   -0.0276   -0.0411   -0.0359    0.5071    4.4908
    11 :     0.0000    0.0000    0.0000    0.0000    0.0000    0.0000    0.0000    0.0000    0.0000    0.0000
             0.9722
    12 :     0.0010   -0.0540    0.3945   -0.0538   -0.0001    0.0001    0.0009    0.0009    0.0008   -0.0017
             0.0000    0.9908
    13 :     0.0025    0.0053   -0.0446    0.3950   -0.0010   -0.0007   -0.0023   -0.0017   -0.0679   -0.0195
             0.0000   -0.0395    0.9857
    14 :     0.0009    0.0000   -0.0001   -0.0016    0.3914   -0.0567    0.0016    0.0009    0.0011   -0.0520
             0.0000    0.0000   -0.0003    1.0035
    15 :    -0.0035   -0.0010    0.0002    0.0003   -0.0551    0.3993   -0.0576    0.0067    0.0012    0.0033
             0.0001    0.0000   -0.0002   -0.0446    0.9837
    16 :     0.4683    0.0121    0.0000   -0.0015    0.0003   -0.0041   -0.0659   -0.0644    0.0020    0.0009
             0.0000   -0.0021    0.0004   -0.0002   -0.0030    4.3617
    17 :    -0.0026   -0.0006   -0.0012   -0.0196   -0.0445    0.0045    0.0028   -0.0010   -0.0664    0.3959
             0.0000   -0.0004   -0.0149   -0.0399   -0.0020   -0.0004    0.9859
    18 :    -0.1074   -0.0038   -0.0002    0.0009    0.0016   -0.0001    0.4659   -0.0830   -0.0007    0.0004
             0.0000   -0.0002   -0.0008   -0.0023   -0.0305    0.4642    0.0001    4.9012
    19 :    -0.0394   -0.0032   -0.0001    0.0002    0.0000   -0.0009    0.0014    0.0001   -0.0010   -0.0002
             0.0000    0.0002    0.0000    0.0000   -0.0004    0.4095    0.0000   -0.0419    8.1281
    20 :     0.0049    0.0001    0.0000   -0.0002   -0.0006   -0.0099   -0.0245   -0.0004   -0.0007    0.0001
             0.0000    0.0000    0.0000   -0.0001    0.0000   -0.0184   -0.0001    0.4606   -0.0291    6.2849
    21 :     0.0010    0.0001    0.0000    0.0000    0.0006    0.0022    0.0070    0.0023    0.0002   -0.0001
             0.0000    0.0000    0.0000    0.0003   -0.0006   -0.0026    0.0000   -0.0846    0.0029    0.4199
             6.5888
    22 :     0.0000    0.0000    0.0000    0.0000   -0.0001   -0.0005    0.0003   -0.0001    0.0000    0.0000
             0.0000    0.0000    0.0000    0.0000   -0.0010    0.0002    0.0000   -0.0087    0.0009   -0.0676
             0.4854    4.6265
    23 :     0.0002    0.0000    0.0000    0.0000    0.0000   -0.0004   -0.0009    0.0001    0.0000    0.0000
             0.0002    0.0000    0.0000    0.0000   -0.0001    0.0034    0.0000   -0.0015    0.0020   -0.0321
            -0.0608    0.4092   15.5913
    24 :     0.0000    0.0000    0.0000    0.0000   -0.0001   -0.0001   -0.0008   -0.0001    0.0000    0.0000
            -0.0077    0.0000    0.0000    0.0000   -0.0004    0.0005    0.0000    0.0000    0.0000   -0.0016
            -0.0942    0.4310   -0.0803    6.1166
    25 :     0.0000    0.0000   -0.0002    0.0000    0.0000    0.0006    0.0034   -0.0027    0.0000    0.0000
            -0.0001   -0.0002   -0.0001   -0.0003   -0.0032   -0.0128   -0.0001   -0.0285    0.1506    0.1902
            -0.0361   -0.0326    0.2894   -0.0016   29.3027
    26 :     0.0000    0.0000    0.0000    0.0000    0.0000    0.0001   -0.0001   -0.0001    0.0000    0.0000
            -0.0025    0.0000    0.0000    0.0001   -0.0011    0.0002    0.0000   -0.0004    0.0000   -0.0017
            -0.0051   -0.0561    0.0019    0.4588   -0.0019    0.6878
    27 :     0.0000    0.0000    0.0000    0.0000    0.0000    0.0000    0.0001    0.0000    0.0000    0.0000
            -0.0367    0.0000    0.0000    0.0000    0.0000   -0.0001    0.0000    0.0004    0.0000    0.0009
             0.0003   -0.0207    0.0217    0.3494   -0.0014   -0.0431    4.1169
    28 :     0.0000    0.0000    0.0000    0.0000    0.0000    0.0000    0.0000    0.0000    0.0000    0.0000
            -0.0342    0.0000    0.0000    0.0000    0.0000    0.0000    0.0000   -0.0002    0.0000   -0.0002
            -0.0005   -0.0154   -0.0012   -0.0418   -0.0011    0.0068    0.3780    0.9758
    29 :     0.0000    0.0000    0.0000    0.0000    0.0000    0.0000    0.0000    0.0000    0.0000    0.0000
             0.0122    0.0000    0.0000    0.0000    0.0000    0.0000    0.0000   -0.0002    0.0000   -0.0002
            -0.0005   -0.0161    0.0003   -0.0413   -0.0015    0.0073    0.3776   -0.0757    0.9756
    30 :     0.0000    0.0000    0.0000    0.0000    0.0000    0.0000    0.0000    0.0000    0.0000    0.0000
             0.3750    0.0000    0.0000    0.0000    0.0001    0.0000    0.0000    0.0000    0.0000    0.0001
             0.0012    0.0043    0.0008   -0.0431    0.0001   -0.0161    0.3892   -0.0369   -0.0355    4.0174
    31 :     0.0000    0.0000    0.0000    0.0000    0.0000    0.0000    0.0000    0.0000    0.0000    0.0000
            -0.0608    0.0000    0.0000    0.0000    0.0000    0.0000    0.0000    0.0000    0.0000    0.0000
             0.0000   -0.0001    0.0001   -0.0070    0.0000   -0.0029   -0.0376    0.0123   -0.0346    0.3757
             0.9729
    32 :     0.0000    0.0000    0.0000    0.0000    0.0000    0.0000    0.0000    0.0000    0.0000    0.0000
            -0.0300    0.0000    0.0000    0.0000    0.0000    0.0000    0.0000    0.0000    0.0000    0.0000
             0.0002   -0.0011    0.0009    0.0005    0.0002   -0.0008   -0.0193   -0.0145   -0.0142    0.3610
            -0.0305    0.9499
    33 :     0.0000    0.0000    0.0000    0.0000    0.0000    0.0000    0.0000    0.0000    0.0000    0.0000
             0.0000    0.0000    0.0000    0.0000    0.0000    0.0001    0.0000    0.0003   -0.0005    0.0000
             0.0001    0.0000   -0.0002    0.0000   -0.0001    0.0000    0.0000    0.0000    0.0000    0.0000
             0.0000    0.0000    4.8856
    34 :     0.0000    0.0000    0.0000    0.0000    0.0000    0.0000    0.0000    0.0000    0.0000    0.0000
             0.0000    0.0000    0.0000    0.0000    0.0000    0.0000    0.0000    0.0000    0.0000    0.0000
             0.0000    0.0000    0.0001    0.0000    0.0000    0.0000    0.0000    0.0000    0.0000    0.0000
             0.0000    0.0000    0.5732    4.4323
    35 :     0.0000    0.0000    0.0000    0.0000    0.0000    0.0000    0.0000    0.0000    0.0000    0.0000
             0.0000    0.0000    0.0000    0.0000    0.0000    0.0000    0.0000    0.0000    0.0000    0.0000
             0.0000    0.0000    0.0000    0.0000   -0.0002    0.0000    0.0000    0.0000    0.0000    0.0000
             0.0000    0.0000   -0.0257    0.5023    4.5003
    36 :     0.0000    0.0000    0.0000    0.0000    0.0000    0.0000    0.0000    0.0000    0.0000    0.0000
             0.0000    0.0000    0.0000    0.0000    0.0000    0.0000    0.0000    0.0000    0.0000    0.0000
             0.0000    0.0000    0.0000    0.0000    0.0000    0.0000    0.0000    0.0000    0.0000    0.0000
             0.0000    0.0000   -0.0410   -0.0255    0.5410    4.4778
    37 :     0.0000    0.0000    0.0000    0.0000    0.0000    0.0000    0.0000    0.0000    0.0000    0.0000
             0.0000    0.0000    0.0000    0.0000    0.0000    0.0000    0.0000    0.0000    0.0000    0.0000
             0.0000    0.0000    0.0000    0.0000    0.0000    0.0000    0.0000    0.0000    0.0000    0.0000
             0.0000    0.0000    0.0035    0.0008   -0.0004   -0.0027    4.5058
    38 :     0.0000    0.0000    0.0000    0.0000    0.0000    0.0000    0.0000    0.0000    0.0000    0.0000
             0.0000    0.0000    0.0000    0.0000    0.0000    0.0000    0.0000    0.0000    0.0000    0.0001
             0.0000    0.0000    0.0000    0.0000    0.0006    0.0000    0.0000    0.0000    0.0000    0.0000
             0.0000    0.0000   -0.0075   -0.0001    0.0007    0.0006    0.4904    4.4500
    39 :     0.0000    0.0000    0.0000    0.0000    0.0000    0.0000    0.0001    0.0000    0.0000    0.0000
             0.0000    0.0000    0.0000    0.0000    0.0000    0.0001    0.0000    0.0000    0.0000    0.0006
            -0.0001   -0.0001    0.0000    0.0000    0.0034    0.0000    0.0000    0.0000    0.0000    0.0000
             0.0000    0.0000   -0.0767   -0.0050    0.0035    0.0021   -0.0248    0.5772    4.8055
    40 :     0.0000    0.0000    0.0000    0.0000    0.0000    0.0000    0.0000    0.0000    0.0000    0.0000
             0.0000    0.0000    0.0000    0.0000    0.0000    0.0000    0.0000    0.0000    0.0002   -0.0001
             0.0000    0.0000    0.0001    0.0000   -0.0027    0.0000    0.0000    0.0000    0.0000    0.0000
             0.0000    0.0000    0.4930   -0.0369   -0.0357   -0.0299   -0.0398   -0.0309    0.4946    4.8016
    41 :     0.0000    0.0000    0.0000    0.0000    0.0000    0.0000    0.0000    0.0000    0.0000    0.0000
             0.0000    0.0000    0.0000    0.0000    0.0000    0.0000    0.0000    0.0000    0.0000    0.0000
             0.0000    0.0000    0.0000    0.0000    0.0000    0.0000    0.0000    0.0000    0.0000    0.0000
             0.0000    0.0000   -0.0211   -0.0358   -0.0160    0.5110   -0.0162   -0.0362   -0.0150    0.5291
             4.7453
    42 :     0.0000    0.0000    0.0000    0.0000    0.0000    0.0000    0.0000    0.0000    0.0000    0.0000
             0.0000    0.0000    0.0000    0.0000    0.0000    0.0000    0.0000    0.0000    0.0000    0.0000
             0.0000    0.0000    0.0000    0.0000    0.0000    0.0000    0.0000    0.0000    0.0000    0.0000
             0.0000    0.0000    0.0027    0.0006   -0.0027   -0.0176    0.5516   -0.0275   -0.0411   -0.0359
             0.5072    4.4905
    43 :     0.0000    0.0000    0.0000    0.0000    0.0000    0.0000    0.0000    0.0000    0.0000    0.0000
             0.0000    0.0000    0.0000    0.0000    0.0000    0.0000    0.0000    0.0000    0.0000    0.0000
             0.0000    0.0000    0.0000    0.0000    0.0000    0.0000    0.0000    0.0000    0.0000    0.0000
             0.0000    0.0000    0.0000    0.0000    0.0000    0.0000    0.0000    0.0000    0.0000    0.0000
             0.0000    0.0000    0.9724
    44 :     0.0000    0.0000    0.0000    0.0000    0.0000    0.0000    0.0000    0.0000    0.0000    0.0000
             0.0000    0.0000    0.0000    0.0000    0.0000    0.0000    0.0000    0.0000    0.0000    0.0000
             0.0000    0.0000    0.0000    0.0000   -0.0002    0.0000    0.0000    0.0000    0.0000    0.0000
             0.0000    0.0000    0.0010   -0.0541    0.3945   -0.0537   -0.0001    0.0001    0.0009    0.0009
             0.0008   -0.0017    0.0000    0.9911
    45 :     0.0000    0.0000    0.0000    0.0000    0.0000    0.0000    0.0000    0.0000    0.0000    0.0000
             0.0000    0.0000    0.0000    0.0000    0.0000    0.0000    0.0000    0.0000    0.0000    0.0000
             0.0000    0.0000    0.0000    0.0000   -0.0001    0.0000    0.0000    0.0000    0.0000    0.0000
             0.0000    0.0000    0.0025    0.0053   -0.0446    0.3949   -0.0010   -0.0007   -0.0023   -0.0017
            -0.0680   -0.0195    0.0000   -0.0395    0.9861
    46 :     0.0000    0.0000    0.0000    0.0000    0.0000    0.0000    0.0000    0.0000    0.0000    0.0000
             0.0000    0.0000    0.0000    0.0000    0.0000    0.0000    0.0000    0.0000    0.0000    0.0000
             0.0000    0.0000    0.0000    0.0000   -0.0003    0.0000    0.0000    0.0000    0.0000    0.0000
             0.0000    0.0000    0.0009    0.0000   -0.0001   -0.0016    0.3914   -0.0567    0.0016    0.0009
             0.0011   -0.0520    0.0000    0.0000   -0.0003    1.0034
    47 :     0.0000    0.0000    0.0000    0.0000    0.0000    0.0000    0.0000    0.0000    0.0000    0.0000
             0.0000    0.0000    0.0000    0.0000    0.0000    0.0000    0.0000    0.0000    0.0001    0.0000
             0.0000    0.0000    0.0001    0.0000   -0.0032    0.0000    0.0000    0.0000    0.0000    0.0000
             0.0000    0.0000   -0.0035   -0.0010    0.0002    0.0003   -0.0550    0.3992   -0.0577    0.0067
             0.0012    0.0033    0.0001    0.0000   -0.0002   -0.0445    0.9842
    48 :     0.0001    0.0000    0.0000    0.0000    0.0000    0.0000    0.0001    0.0000    0.0000    0.0000
             0.0000    0.0000    0.0000    0.0000    0.0000    0.0002    0.0000    0.0003    0.0017   -0.0002
             0.0004    0.0000    0.0018    0.0000   -0.0129    0.0000    0.0000    0.0000    0.0000    0.0000
             0.0000    0.0000    0.4687    0.0122    0.0000   -0.0015    0.0003   -0.0041   -0.0659   -0.0646
             0.0020    0.0009    0.0000   -0.0022    0.0004   -0.0002   -0.0030    4.3624
    49 :     0.0000    0.0000    0.0000    0.0000    0.0000    0.0000    0.0000    0.0000    0.0000    0.0000
             0.0000    0.0000    0.0000    0.0000    0.0000    0.0000    0.0000    0.0000    0.0000    0.0000
             0.0000    0.0000    0.0000    0.0000   -0.0001    0.0000    0.0000    0.0000    0.0000    0.0000
             0.0000    0.0000   -0.0026   -0.0006   -0.0012   -0.0196   -0.0445    0.0045    0.0028   -0.0010
            -0.0663    0.3959    0.0000   -0.0004   -0.0149   -0.0400   -0.0020   -0.0004    0.9862
    50 :     0.0003    0.0000    0.0000    0.0000    0.0000    0.0000    0.0000    0.0000    0.0000    0.0000
             0.0000    0.0000    0.0000    0.0000    0.0000    0.0003    0.0000   -0.0011    0.0006    0.0038
            -0.0005   -0.0003    0.0034    0.0000   -0.0284    0.0000    0.0000    0.0000    0.0001    0.0000
             0.0000    0.0000   -0.1072   -0.0038   -0.0002    0.0009    0.0016   -0.0002    0.4658   -0.0831
            -0.0007    0.0004    0.0000   -0.0002   -0.0008   -0.0023   -0.0305    0.4646    0.0001    4.9016
    51 :    -0.0005    0.0000    0.0000    0.0000    0.0000    0.0000    0.0000    0.0002    0.0000    0.0000
             0.0000    0.0000    0.0000    0.0000    0.0001    0.0017    0.0000    0.0006   -0.0109   -0.0076
             0.0020   -0.0002   -0.0141    0.0000    0.1519    0.0000    0.0000    0.0000   -0.0001    0.0000
             0.0000    0.0000   -0.0394   -0.0032   -0.0001    0.0002    0.0000   -0.0009    0.0015    0.0001
            -0.0010   -0.0002    0.0000    0.0002    0.0000    0.0000   -0.0004    0.4082    0.0000   -0.0417
             8.1284
    52 :     0.0000    0.0000    0.0000    0.0000    0.0000    0.0001    0.0006   -0.0001    0.0000    0.0000
             0.0000    0.0000    0.0000    0.0000    0.0000   -0.0002    0.0000    0.0038   -0.0076    0.0006
             0.0001    0.0005   -0.0075   -0.0001    0.1898    0.0000    0.0001    0.0000    0.0000    0.0000
             0.0000    0.0000    0.0049    0.0001    0.0000   -0.0002   -0.0006   -0.0098   -0.0245   -0.0004
            -0.0007    0.0001    0.0000    0.0000    0.0000   -0.0001    0.0000   -0.0185   -0.0001    0.4601
            -0.0293    6.2849
    53 :     0.0001    0.0000    0.0000    0.0000    0.0000    0.0000   -0.0001    0.0000    0.0000    0.0000
             0.0000    0.0000    0.0000    0.0000    0.0000    0.0004    0.0000   -0.0005    0.0020    0.0001
            -0.0001    0.0000    0.0024    0.0000   -0.0361    0.0000    0.0000    0.0000    0.0000    0.0000
             0.0000    0.0000    0.0010    0.0001    0.0000    0.0000    0.0006    0.0021    0.0069    0.0023
             0.0002   -0.0001    0.0000    0.0000    0.0000    0.0002   -0.0005   -0.0026    0.0000   -0.0844
             0.0029    0.4203    6.5886
    54 :     0.0000    0.0000    0.0000    0.0000    0.0000    0.0000   -0.0001    0.0000    0.0000    0.0000
             0.0000    0.0000    0.0000    0.0000    0.0000    0.0000    0.0000   -0.0003   -0.0002    0.0005
             0.0000   -0.0003    0.0004    0.0000   -0.0326    0.0000    0.0000    0.0000    0.0000    0.0000
             0.0000    0.0000    0.0000    0.0000    0.0000    0.0000   -0.0001   -0.0005    0.0003   -0.0001
             0.0000    0.0000    0.0000    0.0000    0.0000    0.0000   -0.0010    0.0002    0.0000   -0.0087
             0.0009   -0.0676    0.4847    4.6266
    55 :    -0.0002    0.0001    0.0000    0.0000    0.0000    0.0000    0.0000    0.0001    0.0000    0.0000
             0.0000    0.0000    0.0000    0.0000    0.0001    0.0019    0.0000    0.0034   -0.0139   -0.0077
             0.0024    0.0005   -0.0229    0.0001    0.2893    0.0001    0.0001   -0.0001    0.0001    0.0000
             0.0000    0.0000    0.0002    0.0000    0.0000    0.0000    0.0000   -0.0004   -0.0009    0.0001
             0.0000    0.0000    0.0002    0.0000    0.0000    0.0000   -0.0001    0.0034    0.0000   -0.0015
             0.0020   -0.0323   -0.0607    0.4096   15.5910
    56 :     0.0000    0.0000    0.0000    0.0000    0.0000    0.0000    0.0000    0.0000    0.0000    0.0000
             0.0000    0.0000    0.0000    0.0000    0.0000    0.0000    0.0000    0.0000    0.0000   -0.0001
             0.0000    0.0000    0.0001    0.0000   -0.0016    0.0000    0.0000    0.0000    0.0000    0.0000
             0.0000    0.0000    0.0000    0.0000    0.0000    0.0000   -0.0001   -0.0001   -0.0008   -0.0001
             0.0000    0.0000   -0.0077    0.0000    0.0000    0.0000   -0.0004    0.0005    0.0000    0.0000
             0.0000   -0.0017   -0.0941    0.4311   -0.0803    6.1166
    57 :     0.0000    0.0000    0.0000    0.0000    0.0000    0.0000    0.0000    0.0000    0.0000    0.0000
             0.0000    0.0000    0.0000    0.0000    0.0000    0.0000    0.0000    0.0000    0.0000    0.0000
             0.0000    0.0000    0.0001    0.0000   -0.0019    0.0000    0.0000    0.0000    0.0000    0.0000
             0.0000    0.0000    0.0000    0.0000    0.0000    0.0000    0.0000    0.0001   -0.0001   -0.0001
             0.0000    0.0000   -0.0025    0.0000    0.0000    0.0001   -0.0011    0.0002    0.0000   -0.0004
             0.0000   -0.0017   -0.0051   -0.0560    0.0019    0.4587    0.6876
    58 :     0.0000    0.0000    0.0000    0.0000    0.0000    0.0000    0.0000    0.0000    0.0000    0.0000
             0.0000    0.0000    0.0000    0.0000    0.0000    0.0000    0.0000    0.0000    0.0000    0.0001
             0.0000    0.0000    0.0001    0.0000   -0.0014    0.0000    0.0000    0.0000    0.0000    0.0000
             0.0000    0.0000    0.0000    0.0000    0.0000    0.0000    0.0000    0.0000    0.0001    0.0000
             0.0000    0.0000   -0.0367    0.0000    0.0000    0.0000    0.0000   -0.0001    0.0000    0.0004
             0.0000    0.0009    0.0003   -0.0207    0.0217    0.3493   -0.0431    4.1167
    59 :     0.0000    0.0000    0.0000    0.0000    0.0000    0.0000    0.0000    0.0000    0.0000    0.0000
             0.0000    0.0000    0.0000    0.0000    0.0000    0.0000    0.0000    0.0000    0.0000    0.0000
             0.0000    0.0000   -0.0001    0.0000   -0.0011    0.0000    0.0000    0.0000    0.0000    0.0000
             0.0000    0.0000    0.0000    0.0000    0.0000    0.0000    0.0000    0.0000    0.0000    0.0000
             0.0000    0.0000   -0.0342    0.0000    0.0000    0.0000    0.0000    0.0000    0.0000   -0.0002
             0.0000   -0.0002   -0.0006   -0.0154   -0.0013   -0.0417    0.0068    0.3780    0.9757
    60 :     0.0000    0.0000    0.0000    0.0000    0.0000    0.0000    0.0000    0.0000    0.0000    0.0000
             0.0000    0.0000    0.0000    0.0000    0.0000    0.0000    0.0000    0.0001   -0.0001    0.0000
             0.0000    0.0000    0.0001    0.0000   -0.0015    0.0000    0.0000    0.0000    0.0000    0.0000
             0.0000    0.0000    0.0000    0.0000    0.0000    0.0000    0.0000    0.0000    0.0000    0.0000
             0.0000    0.0000    0.0121    0.0000    0.0000    0.0000    0.0000    0.0000    0.0000   -0.0002
             0.0000   -0.0002   -0.0005   -0.0160    0.0004   -0.0412    0.0073    0.3776   -0.0756    0.9755
    61 :     0.0000    0.0000    0.0000    0.0000    0.0000    0.0000    0.0000    0.0000    0.0000    0.0000
             0.0000    0.0000    0.0000    0.0000    0.0000    0.0000    0.0000    0.0000    0.0000    0.0000
             0.0000    0.0000    0.0000    0.0000    0.0001    0.0000    0.0000    0.0000    0.0000    0.0000
             0.0000    0.0000    0.0000    0.0000    0.0000    0.0000    0.0000    0.0000    0.0000    0.0000
             0.0000    0.0000    0.3750    0.0000    0.0000    0.0000    0.0001    0.0000    0.0000    0.0000
             0.0000    0.0001    0.0012    0.0043    0.0008   -0.0431   -0.0160    0.3892   -0.0369   -0.0356
             4.0174
    62 :     0.0000    0.0000    0.0000    0.0000    0.0000    0.0000    0.0000    0.0000    0.0000    0.0000
             0.0000    0.0000    0.0000    0.0000    0.0000    0.0000    0.0000    0.0000    0.0000    0.0000
             0.0000    0.0000    0.0000    0.0000    0.0000    0.0000    0.0000    0.0000    0.0000    0.0000
             0.0000    0.0000    0.0000    0.0000    0.0000    0.0000    0.0000    0.0000    0.0000    0.0000
             0.0000    0.0000   -0.0608    0.0000    0.0000    0.0000    0.0000    0.0000    0.0000    0.0000
             0.0000    0.0000   -0.0001   -0.0001    0.0001   -0.0070   -0.0029   -0.0376    0.0123   -0.0346
             0.3758    0.9727
    63 :     0.0000    0.0000    0.0000    0.0000    0.0000    0.0000    0.0000    0.0000    0.0000    0.0000
             0.0000    0.0000    0.0000    0.0000    0.0000    0.0000    0.0000    0.0000    0.0000    0.0000
             0.0000    0.0000    0.0000    0.0000    0.0002    0.0000    0.0000    0.0000    0.0000    0.0000
             0.0000    0.0000    0.0000    0.0000    0.0000    0.0000    0.0000    0.0000    0.0000    0.0000
             0.0000    0.0000   -0.0300    0.0000    0.0000    0.0000    0.0000    0.0000    0.0000    0.0000
             0.0000    0.0000    0.0002   -0.0011    0.0009    0.0005   -0.0008   -0.0194   -0.0145   -0.0143
             0.3610   -0.0305    0.9498
    64 :    -0.0522    0.3938   -0.0518    0.0033    0.0002   -0.0009   -0.0029    0.0053    0.0009    0.0002
             0.0000   -0.0408   -0.0021    0.0000   -0.0003   -0.0273   -0.0002   -0.0030    0.0027    0.0000
             0.0000    0.0000    0.0000    0.0000   -0.0030    0.0000    0.0000    0.0000    0.0000    0.0000
             0.0000    0.0000    0.0000    0.0000    0.0000    0.0000    0.0000    0.0000    0.0000    0.0000
             0.0000    0.0000    0.0000    0.0000    0.0000    0.0000    0.0000    0.0001    0.0000    0.0001
            -0.0001    0.0001    0.0000    0.0000    0.0003    0.0000    0.0000    0.0000    0.0000    0.0000
             0.0000    0.0000    0.0000    0.9707
    65 :     0.0000    0.0000    0.0000    0.0000    0.0000    0.0000    0.0000    0.0000    0.0000    0.0000
             0.0000    0.0000    0.0000    0.0000    0.0000    0.0001    0.0000    0.0001   -0.0001    0.0001
             0.0000    0.0000    0.0003    0.0000   -0.0030    0.0000    0.0000    0.0000    0.0000    0.0000
             0.0000    0.0000   -0.0523    0.3937   -0.0518    0.0033    0.0002   -0.0009   -0.0029    0.0053
             0.0009    0.0002    0.0000   -0.0409   -0.0021    0.0000   -0.0003   -0.0273   -0.0002   -0.0030
             0.0027    0.0000    0.0000    0.0000    0.0000    0.0000    0.0000    0.0000    0.0000    0.0000
             0.0000    0.0000    0.0000    0.0000    0.9710


 =================================================
 H I R S H F E L D   C H A R G E   A N A L Y S I S
 =================================================
  
 For each fragment: the (numerical) integral of rho(scf) * rho(fragment)/rho(sum-of-fragments)
 (nuclear charges are included, electrons are counted negative)

 The fragments and their ordering are defined in the early G E O M E T R Y output section.
 If you use single-atom fragments, this usually implies that all atoms of the same
 chemical type are grouped together. This may not be the order in which you listed them
 in the input file!

    1  C                        -0.0111
    2  C                        -0.0057
    3  C                        -0.0212
    4  C                        -0.0035
    5  C                        -0.0230
    6  C                        -0.0184
    7  C                        -0.0065
    8  C                         0.0070
    9  C                         0.0098
   10  C                        -0.0184
   11  C                         0.1306
   12  C                         0.0368
   13  C                         0.0957
   14  C                         0.0021
   15  C                        -0.0890
   16  C                        -0.0110
   17  C                        -0.0056
   18  C                        -0.0211
   19  C                        -0.0034
   20  C                        -0.0230
   21  C                        -0.0184
   22  C                        -0.0065
   23  C                         0.0070
   24  C                         0.0098
   25  C                        -0.0184
   26  C                         0.1305
   27  C                         0.0367
   28  C                         0.0958
   29  C                         0.0021
   30  C                        -0.0890
   31  H                         0.0463
   32  H                         0.0578
   33  H                         0.0602
   34  H                         0.0558
   35  H                         0.0488
   36  H                         0.0568
   37  H                         0.1367
   38  H                         0.0465
   39  H                         0.0460
   40  H                         0.0462
   41  H                         0.0574
   42  H                         0.0464
   43  H                         0.0579
   44  H                         0.0602
   45  H                         0.0558
   46  H                         0.0489
   47  H                         0.0569
   48  H                         0.1367
   49  H                         0.0466
   50  H                         0.0460
   51  H                         0.0462
   52  H                         0.0574
   53  H                         0.0615
   54  H                         0.0614
   55  O                        -0.1905
   56  O                        -0.1902
   57  N                        -0.0362
   58  N                        -0.1245
   59  N                        -0.0610
   60  N                        -0.0361
   61  N                        -0.1243
   62  N                        -0.0608
   63  S                        -0.0779
   64  S                        -0.0778
   65  Ga                        0.3680

 Sum of these charges (accuracy NumInt/Tails) =           0.99999729


 =============================
 V O R O N O I   C H A R G E S
 =============================
  
 For each atom: the (numerical) integral of the total electronic charge density in its Voronoi cell,
 i.e. the region of space that is closer to that atom than to any other atom.
 (cf. Wigner-Seitz cells in crystals)

 Within the Voronoi cell the subintegrals over the atomic sphere and the remaining part are evaluated
 separately to give the numbers of electrons (negative charge) in these regions.
 The net total charge in the cell (including the nuclear charge) is also given.

 Values are provided for
    a) the Initial (sum-of-fragments) density
    b) the Orthogonalized-Fragments density
    c) the SCF density
    d) the Voronoi Deformation Density (VDD): the difference SCF-Initial for the complete atomic cell


  Atom                Initial                    OrthFrag                   SCF
             Sphere RestCell NetTotal   Sphere RestCell NetTotal   Sphere RestCell NetTotal      VDD
 -----       ------------------------   ------------------------   ------------------------    -----
    1 C      -2.119   -3.850    0.031   -2.257   -3.733    0.010   -2.142   -3.863   -0.005   -0.035
    2 C      -2.118   -3.330    0.552   -2.242   -3.354    0.403   -2.139   -3.328    0.533   -0.019
    3 C      -2.118   -3.348    0.534   -2.241   -3.358    0.401   -2.139   -3.361    0.500   -0.034
    4 C      -2.118   -3.355    0.527   -2.241   -3.370    0.390   -2.138   -3.349    0.512   -0.015
    5 C      -2.118   -3.348    0.534   -2.241   -3.359    0.400   -2.139   -3.360    0.501   -0.033
    6 C      -2.118   -3.328    0.554   -2.242   -3.354    0.404   -2.139   -3.336    0.525   -0.029
    7 C      -2.119   -3.846    0.035   -2.258   -3.731    0.012   -2.141   -3.848    0.011   -0.024
    8 C      -2.120   -3.915   -0.035   -2.259   -3.740    0.001   -2.142   -3.866   -0.008    0.027
    9 C      -2.119   -3.838    0.043   -2.258   -3.722    0.020   -2.140   -3.826    0.034   -0.009
   10 C      -2.118   -3.340    0.543   -2.241   -3.358    0.401   -2.139   -3.350    0.511   -0.032
   11 H      -0.092   -1.402   -0.494   -0.118   -1.241   -0.359   -0.133   -1.320   -0.453    0.041
   12 H      -0.092   -1.451   -0.543   -0.117   -1.288   -0.405   -0.133   -1.339   -0.472    0.072
   13 H      -0.092   -1.448   -0.541   -0.118   -1.281   -0.399   -0.133   -1.329   -0.462    0.079
   14 H      -0.092   -1.451   -0.543   -0.117   -1.287   -0.404   -0.133   -1.341   -0.474    0.069
   15 H      -0.092   -1.478   -0.571   -0.118   -1.307   -0.425   -0.133   -1.367   -0.500    0.070
   16 C      -2.119   -3.759    0.122   -2.241   -3.650    0.109   -2.133   -3.591    0.276    0.154
   17 H      -0.092   -1.459   -0.551   -0.118   -1.292   -0.409   -0.133   -1.346   -0.479    0.073
   18 C      -2.119   -3.823    0.058   -2.248   -3.706    0.045   -2.140   -3.776    0.084    0.026
   19 O      -3.211   -5.146   -0.357   -3.460   -4.821   -0.281   -3.242   -5.294   -0.536   -0.179
   20 N      -2.330   -4.897   -0.226   -2.502   -4.680   -0.182   -2.348   -4.890   -0.239   -0.012
   21 N      -2.327   -4.730   -0.057   -2.461   -4.581   -0.043   -2.345   -4.863   -0.208   -0.151
   22 C      -2.118   -3.975   -0.093   -2.231   -3.782   -0.013   -2.131   -3.857    0.012    0.105
   23 S     -10.350   -5.376    0.274  -10.443   -5.410    0.147  -10.344   -5.516    0.139   -0.135
   24 N      -2.331   -4.176    0.494   -2.506   -4.143    0.351   -2.357   -4.241    0.402   -0.091
   25 Ga    -26.150   -3.986    0.864  -26.227   -4.029    0.745  -26.142   -3.670    1.188    0.324
   26 H      -0.097   -1.515   -0.613   -0.113   -1.321   -0.434   -0.129   -1.300   -0.429    0.183
   27 C      -2.117   -2.783    1.100   -2.239   -2.981    0.780   -2.135   -2.774    1.091   -0.009
   28 H      -0.092   -1.476   -0.568   -0.119   -1.291   -0.410   -0.134   -1.362   -0.496    0.072
   29 H      -0.092   -1.476   -0.568   -0.119   -1.292   -0.410   -0.134   -1.363   -0.497    0.072
   30 C      -2.118   -2.407    1.476   -2.236   -2.705    1.060   -2.140   -2.470    1.390   -0.085
   31 H      -0.092   -1.407   -0.499   -0.118   -1.241   -0.360   -0.133   -1.321   -0.454    0.045
   32 H      -0.092   -1.395   -0.487   -0.118   -1.236   -0.354   -0.132   -1.298   -0.431    0.056
   33 C      -2.119   -3.850    0.031   -2.257   -3.732    0.010   -2.142   -3.863   -0.005   -0.036
   34 C      -2.118   -3.331    0.551   -2.242   -3.355    0.403   -2.139   -3.329    0.532   -0.019
   35 C      -2.118   -3.347    0.535   -2.241   -3.356    0.403   -2.139   -3.358    0.503   -0.033
   36 C      -2.118   -3.354    0.528   -2.241   -3.368    0.391   -2.138   -3.348    0.514   -0.014
   37 C      -2.118   -3.342    0.540   -2.241   -3.352    0.407   -2.139   -3.353    0.508   -0.031
   38 C      -2.118   -3.337    0.545   -2.242   -3.360    0.398   -2.139   -3.343    0.519   -0.027
   39 C      -2.119   -3.848    0.033   -2.258   -3.732    0.011   -2.141   -3.850    0.009   -0.024
   40 C      -2.120   -3.909   -0.029   -2.259   -3.738    0.004   -2.142   -3.862   -0.004    0.024
   41 C      -2.119   -3.838    0.043   -2.258   -3.722    0.020   -2.140   -3.826    0.034   -0.009
   42 C      -2.118   -3.345    0.537   -2.241   -3.362    0.397   -2.139   -3.354    0.507   -0.031
   43 H      -0.092   -1.400   -0.492   -0.118   -1.238   -0.356   -0.133   -1.318   -0.451    0.041
   44 H      -0.092   -1.451   -0.543   -0.117   -1.289   -0.406   -0.133   -1.340   -0.473    0.070
   45 H      -0.092   -1.450   -0.542   -0.117   -1.283   -0.400   -0.133   -1.331   -0.463    0.079
   46 H      -0.092   -1.456   -0.549   -0.117   -1.293   -0.410   -0.133   -1.348   -0.482    0.067
   47 H      -0.092   -1.472   -0.564   -0.118   -1.302   -0.420   -0.133   -1.361   -0.494    0.071
   48 C      -2.119   -3.767    0.114   -2.241   -3.654    0.105   -2.133   -3.598    0.269    0.155
   49 H      -0.092   -1.457   -0.549   -0.117   -1.289   -0.406   -0.133   -1.343   -0.476    0.073
   50 C      -2.119   -3.824    0.057   -2.248   -3.708    0.044   -2.140   -3.779    0.081    0.025
   51 O      -3.211   -5.144   -0.355   -3.461   -4.819   -0.280   -3.242   -5.292   -0.533   -0.178
   52 N      -2.330   -4.888   -0.218   -2.502   -4.674   -0.176   -2.348   -4.882   -0.231   -0.013
   53 N      -2.327   -4.732   -0.059   -2.461   -4.582   -0.044   -2.345   -4.865   -0.210   -0.151
   54 C      -2.118   -3.986   -0.103   -2.231   -3.789   -0.020   -2.130   -3.868    0.001    0.104
   55 S     -10.350   -5.374    0.276  -10.443   -5.409    0.148  -10.344   -5.515    0.140   -0.136
   56 N      -2.331   -4.162    0.508   -2.505   -4.136    0.359   -2.357   -4.227    0.416   -0.091
   57 H      -0.097   -1.517   -0.614   -0.113   -1.322   -0.435   -0.128   -1.302   -0.431    0.184
   58 C      -2.117   -2.793    1.089   -2.239   -2.990    0.771   -2.135   -2.786    1.079   -0.010
   59 H      -0.092   -1.476   -0.568   -0.119   -1.289   -0.407   -0.134   -1.360   -0.494    0.074
   60 H      -0.092   -1.471   -0.564   -0.119   -1.288   -0.406   -0.134   -1.358   -0.493    0.071
   61 C      -2.118   -2.410    1.473   -2.236   -2.709    1.056   -2.140   -2.474    1.386   -0.087
   62 H      -0.092   -1.397   -0.489   -0.118   -1.235   -0.354   -0.133   -1.312   -0.446    0.044
   63 H      -0.092   -1.404   -0.496   -0.118   -1.241   -0.359   -0.133   -1.304   -0.437    0.059
   64 H      -0.092   -1.467   -0.559   -0.117   -1.302   -0.419   -0.133   -1.341   -0.473    0.086
   65 H      -0.092   -1.466   -0.558   -0.117   -1.301   -0.418   -0.133   -1.340   -0.472    0.086
 ---------------------------------------------------------------------------------------------------
 Total NetCharge:               0.000                      0.000                      1.000    1.000
 (accuracy NumInt/Tails)

 Remark: the 'NetTotal' Voronoi charges often do not match the Mulliken and/or Hirshfeld charges very
 well. This is caused by the fact that chemically different atoms are not treated in accordance with
 their relative sizes. (Voronoi cells are defined by boundary planes halfway between the atoms.)
 However, the CHANGES in charge, comparing 'Initial' to 'SCF' for instance, do give a fair indication
 of the flow of charge caused by the relaxation from sum-of-fragments to self-consistency.

 Warning: the absolute accuracy of the VDD charges obtained using the Fuzzy Cells (Becke) integration
 scheme is much poorer than the one obtained with an 'equivalent' Voronoi integration grid. 


 =================================================================
 M U L T I P O L E   D E R I V E D   C H A R G E   A N A L Y S I S
 =================================================================

 This charge analysis uses the atomic multipoles (obtained from the fitted density) up to some level X,
 and reconstructs these multipoles exactly (up to level X) by distributing charges over all atoms.
 This is achieved by using Lagrange multipliers and a weight function to keep the multipoles local.

 Dummy atoms can be included (by setting INCDUM in MDC-block to 1) to obtain a fractional charge.
 This is generally useful and necessary only for small symmetrical molecules, when there are not
 enough degrees of freedom to reconstruct the multipoles.

 Since the atomic multipoles are reconstructed up to level X,
 the molecular multipoles are represented also up to level X.
 The recommended level is to reconstruct up to quadrupole : -> MDC-q charges.

 See: M. Swart, P.Th. van Duijnen, J.G. Snijders, J.Comput.Chem., (2001), p. 79-88.

 ------------------------------------------------------------- 
 Atomic electronic multipole moments from SCF equations (a.u.)
 ------------------------------------------------------------- 

   atom        charge        dip-x     dip-y     dip-z      quad-xx   quad-xy   quad-xz   quad-yy   quad-yz   quad-zz
 --------------------------------------------------------------------------------------------------------------------
    1 C     -0.002884     0.032283 -0.001846  0.004159     0.477440  0.087277  0.179658  0.399949 -0.013192 -0.877388
    2 C      0.104281    -0.044410  0.033531 -0.009484     0.419364 -0.020832  0.168897  0.402839 -0.029055 -0.822204
    3 C      0.082553    -0.057740 -0.017060 -0.010414     0.423678  0.005105  0.177532  0.462556 -0.025123 -0.886234
    4 C      0.099877    -0.007132 -0.061003  0.000689     0.368071  0.011596  0.162124  0.462516 -0.022788 -0.830587
    5 C      0.081837     0.054959 -0.028242  0.011530     0.434076  0.004346  0.178375  0.459103 -0.026183 -0.893179
    6 C      0.091221     0.048589  0.013972  0.008570     0.452678  0.007719  0.174517  0.399055 -0.024201 -0.851733
    7 C      0.002893    -0.041059  0.005491 -0.009473     0.418523 -0.096545  0.178063  0.466225 -0.048308 -0.884748
    8 C      0.007413     0.000471  0.007810 -0.001099     0.330710  0.014475  0.157730  0.510809 -0.025052 -0.841519
    9 C      0.018784     0.002082  0.021163 -0.000008     0.452650 -0.001586  0.176041  0.395261 -0.024437 -0.847911
   10 C      0.084291    -0.010350 -0.054848 -0.000229     0.384529  0.007960  0.169626  0.490969 -0.025403 -0.875498
   11 H     -0.061898     0.003751  0.001839  0.005036    -0.074822 -0.006517  0.016863 -0.043083 -0.077517  0.117905
   12 H     -0.048438    -0.025076 -0.010170 -0.004522     0.176130  0.057219  0.046021  0.000003  0.007673 -0.176133
   13 H     -0.046022    -0.007178 -0.025683 -0.000559    -0.033473  0.032574  0.017937  0.206315 -0.000854 -0.172842
   14 H     -0.050731     0.020534 -0.014687  0.004478     0.127339 -0.077351  0.043194  0.049116 -0.019594 -0.176455
   15 H     -0.051219     0.020531 -0.003430  0.004135     0.180169  0.054323  0.043628 -0.020052  0.007598 -0.160117
   16 C      0.201107    -0.037127  0.039061 -0.025895     0.163044 -0.075618  0.086586  0.342478 -0.062892 -0.505522
   17 H     -0.049504     0.001170 -0.025367  0.001053    -0.038446  0.009320  0.018969  0.219369 -0.005900 -0.180923
   18 C      0.060554     0.019286  0.022975 -0.014772     0.301332  0.107821  0.141098  0.448985 -0.028620 -0.750317
   19 O     -0.485814     0.103650 -0.399748 -0.047745    -0.112983 -0.211233  0.011494  0.525473 -0.166805 -0.412490
   20 N     -0.217897     0.239173 -0.425364  0.011414     0.567388  0.292001  0.157838 -0.052943 -0.013038 -0.514444
   21 N     -0.219747    -0.268040  0.346478 -0.080319     0.581377  0.424938  0.113357  0.022019  0.028583 -0.603396
   22 C     -0.100023     0.320509 -0.457601  0.084696     0.421945  0.237613  0.114180  0.130012 -0.008251 -0.551957
   23 S      0.216109     0.311955 -0.735571  0.054077     0.638976 -0.522626  0.367317  0.759423 -0.225228 -1.398399
   24 N     -0.044849     0.045779 -0.110729  0.017141     0.476438  0.088323  0.156466  0.410203 -0.070604 -0.886640
   25 Ga     1.149565    -0.254739 -0.310553 -0.463053    -0.054887 -0.272010  0.094274  0.304675 -0.119751 -0.249788
   26 H      0.049129     0.032135 -0.053019  0.010400     0.013887 -0.060615  0.024784  0.126765 -0.027837 -0.140652
   27 C      0.251616    -0.020839  0.003160 -0.002986    -0.077078  0.066515 -0.012401  0.085462  0.004785 -0.008384
   28 H     -0.065834     0.037371 -0.002635  0.011941    -0.130973  0.002714 -0.044769  0.046414  0.084519  0.084559
   29 H     -0.066976     0.041212 -0.003881  0.001727    -0.148047  0.030087 -0.012146  0.010099 -0.069369  0.137948
   30 C      0.238081     0.055554 -0.005880  0.009277     0.017487  0.004653  0.003642  0.005203 -0.000939 -0.022690
   31 H     -0.061985     0.005214  0.001266 -0.003860    -0.045968 -0.036891 -0.043725 -0.005093  0.082475  0.051060
   32 H     -0.050216     0.008102  0.008567  0.000630     0.015334  0.085310  0.006233  0.094846  0.002271 -0.110180
   33 C     -0.002891    -0.018861  0.017983  0.019420    -0.380016 -0.421849 -0.079223 -0.192823  0.006219  0.572839
   34 C      0.104369     0.037469 -0.042127 -0.003393    -0.293931 -0.444808 -0.045121 -0.095099 -0.016727  0.389030
   35 C      0.082617     0.024899 -0.023676 -0.050504    -0.336497 -0.463529 -0.040927 -0.127542 -0.029331  0.464039
   36 C      0.099975    -0.019838  0.027811 -0.051032    -0.323112 -0.428443 -0.026451 -0.126311 -0.042285  0.449423
   37 C      0.081836    -0.040431  0.045888  0.014395    -0.336649 -0.467782 -0.043305 -0.129170 -0.026515  0.465819
   38 C      0.091263    -0.020902  0.020032  0.042380    -0.318958 -0.447169 -0.059048 -0.124581 -0.005542  0.443539
   39 C      0.002882     0.023950 -0.026667 -0.022999    -0.273031 -0.513661 -0.023360 -0.038693 -0.042111  0.311725
   40 C      0.007339     0.002395 -0.004254  0.006138    -0.334118 -0.429312 -0.008999 -0.132332 -0.064014  0.466450
   41 C      0.018794     0.007236 -0.009507  0.017551    -0.311918 -0.450465 -0.058002 -0.115940 -0.004846  0.427858
   42 C      0.084325    -0.015737  0.022684 -0.048493    -0.336954 -0.453466 -0.025360 -0.131309 -0.046386  0.468264
   43 H     -0.061874     0.001372  0.004574  0.004511    -0.072377  0.046427 -0.016251  0.155605 -0.024127 -0.083228
   44 H     -0.048353     0.009684 -0.009061 -0.024069    -0.091169 -0.071232 -0.056633 -0.070901  0.046380  0.162070
   45 H     -0.045997    -0.006178  0.009386 -0.024213    -0.098207 -0.065008  0.037613 -0.057001 -0.062158  0.155208
   46 H     -0.050719    -0.016716  0.019310  0.002216    -0.013250 -0.135311 -0.014786  0.044437  0.008488 -0.031187
   47 H     -0.051170    -0.012310  0.013429  0.010937    -0.081523 -0.064898 -0.060361 -0.066345  0.052252  0.147868
   48 C      0.200784     0.024087 -0.054928  0.002622    -0.168534 -0.297379  0.004830  0.020339 -0.082895  0.148195
   49 H     -0.049488    -0.010526  0.013864 -0.018546    -0.087577 -0.080319  0.044731 -0.038566 -0.068949  0.126143
   50 C      0.060279    -0.012310 -0.014455  0.027373    -0.378236 -0.336852 -0.035035 -0.171815 -0.054052  0.550052
   51 O     -0.486743    -0.265233  0.202837 -0.247710    -0.100106 -0.292635  0.081684  0.196216 -0.264025 -0.096110
   52 N     -0.217606    -0.328548  0.316271 -0.173252    -0.412347 -0.153734 -0.230855 -0.227895  0.155372  0.640242
   53 N     -0.219388     0.272870 -0.342100  0.084991    -0.450665 -0.117316 -0.245344 -0.429840  0.131884  0.880505
   54 C     -0.099992    -0.354635  0.418162 -0.137193    -0.349751 -0.181624 -0.149616 -0.250398  0.059734  0.600149
   55 S      0.216293    -0.488255  0.524271 -0.358697    -0.303766 -1.024664  0.023684  0.364505 -0.101783 -0.060740
   56 N     -0.044654    -0.067672  0.084810 -0.053670    -0.375121 -0.423261 -0.110646 -0.179004 -0.037739  0.554126
   57 H      0.049197    -0.037430  0.046872 -0.018871    -0.025406 -0.101818  0.021925  0.038556 -0.041311 -0.013150
   58 C      0.251641     0.013496 -0.012236 -0.011052    -0.058943  0.035836  0.022076 -0.054582 -0.038479  0.113524
   59 H     -0.065623    -0.018303  0.025556  0.022977     0.101531  0.060059  0.082941 -0.099110 -0.007352 -0.002421
   60 H     -0.067130    -0.028196  0.020343  0.023322    -0.076518  0.085044  0.003998  0.109056 -0.059887 -0.032538
   61 C      0.238081    -0.033824  0.032506  0.031743    -0.009087 -0.009806 -0.005747 -0.007501  0.001425  0.016587
   62 H     -0.061963    -0.005304 -0.001482  0.003698     0.147188  0.021387  0.055377 -0.090312  0.016263 -0.056876
   63 H     -0.050201    -0.001391 -0.000387  0.011719    -0.095788 -0.010100 -0.008307 -0.088389 -0.024119  0.184177
   64 H     -0.040551    -0.024111  0.015926 -0.005122     0.110758 -0.081709  0.038992  0.048255 -0.020511 -0.159013
   65 H     -0.040606     0.019222 -0.021827 -0.003580    -0.005245 -0.127746 -0.010004  0.050705  0.004259 -0.045460

 --------------------------------------- 
 Multipole derived atomic charges (a.u.)
 --------------------------------------- 

 The MDC-m charges are just the Monopole terms in the multipole expansion, while for the MDC-d charges
 also the Dipoles are reconstructed. The usually preferred charges are the MDC-q charges.
 These reconstruct the Monopoles, Dipoles and Quadrupoles (both atomic AND molecular).

        Atom    Level:     MDC-m        MDC-d        MDC-q
 ---------------------------------------------------------
     1     C           -0.002884     0.012029     2.267116
     2     C            0.104281     0.086862     1.671469
     3     C            0.082553     0.076971    -0.369751
     4     C            0.099877     0.041523     8.569645
     5     C            0.081837     0.071947    -3.476282
     6     C            0.091221     0.041338    -1.485793
     7     C            0.002893     0.011411    -0.769138
     8     C            0.007413     0.035999    -1.281642
     9     C            0.018784     0.016713    -2.057908
    10     C            0.084291     0.148918    -1.726787
    11     H           -0.061898    -0.043596    -0.055743
    12     H           -0.048438    -0.042788    -2.400414
    13     H           -0.046022    -0.012023    -2.706061
    14     H           -0.050731    -0.051568     2.389251
    15     H           -0.051219    -0.037277     1.843290
    16     C            0.201107     0.293704    -0.437448
    17     H           -0.049504    -0.054284     1.155122
    18     C            0.060554     0.134343     0.151558
    19     O           -0.485814    -0.488611    -0.727038
    20     N           -0.217897    -0.154588    -0.303049
    21     N           -0.219747    -0.205033     0.039577
    22     C           -0.100023    -0.013535     0.177155
    23     S            0.216109    -0.062156     0.010915
    24     N           -0.044849    -0.008065    -0.314036
    25     Ga           1.149565     0.694240     0.515588
    26     H            0.049129     0.146991     0.331415
    27     C            0.251616     0.212940     0.320399
    28     H           -0.065834    -0.069672    -0.060530
    29     H           -0.066976    -0.058847    -0.056775
    30     C            0.238081     0.201220     0.196367
    31     H           -0.061985    -0.043123    -0.028839
    32     H           -0.050216    -0.020457    -0.025647
    33     C           -0.002891     0.037363    -2.089935
    34     C            0.104369     0.111671     0.554306
    35     C            0.082617    -0.263919    10.438569
    36     C            0.099975     0.099733   -16.001090
    37     C            0.081836     0.207017     2.589446
    38     C            0.091263     0.050853     1.666882
    39     C            0.002882     0.016158     0.105060
    40     C            0.007339     0.051530    -1.407096
    41     C            0.018794     0.059465     7.588967
    42     C            0.084325    -0.196064    -4.390686
    43     H           -0.061874    -0.043617    -0.089278
    44     H           -0.048353     0.094882    -3.004204
    45     H           -0.045997     0.089897     4.973193
    46     H           -0.050719    -0.041699    -1.871496
    47     H           -0.051170    -0.038919    -0.382359
    48     C            0.200784     0.295896    -0.215598
    49     H           -0.049488     0.029479     1.921085
    50     C            0.060279     0.135607     0.036095
    51     O           -0.486743    -0.488463    -0.064462
    52     N           -0.217606    -0.153708    -0.056624
    53     N           -0.219388    -0.205142    -0.212674
    54     C           -0.099992    -0.014068     0.095068
    55     S            0.216293    -0.062622    -0.066931
    56     N           -0.044654    -0.007720    -0.167624
    57     H            0.049197     0.147308     0.177656
    58     C            0.251641     0.213084     0.172733
    59     H           -0.065623    -0.069529    -0.039606
    60     H           -0.067130    -0.058693    -0.037853
    61     C            0.238081     0.201236     0.365395
    62     H           -0.061963    -0.043049    -0.086482
    63     H           -0.050201    -0.020394    -0.055833
    64     H           -0.040551    -0.015370    -0.604148
    65     H           -0.040606     0.020269    -0.196464

 ------------------------------------------------ 
 Average absolute deviations in atomic multipoles
 ------------------------------------------------ 

 Stated here are the average differences between the atomic multipoles
 and the reconstructed atomic multipoles (from the distributed charges).
 If these values are not zero, this means there are not enough degrees of freedom,
 to be able to reconstruct the atomic multipoles. (This usually happens only
 for small and/or highly symmetric molecules). If this is the case, one could add
 dummy atoms as extra point charges (and setting INCDUM in MDC-block to 1).

 Level:                                 MDC-d        MDC-q
 ---------------------------------------------------------
 Charge   (a.u.)                       0.0000       0.0000
 Dipole   (Debye)                      0.0000       0.0004
 Quad.    (a.u.)                       0.2060       0.0000

 --------------------------------------- 
 Represented molecular multipole moments
 --------------------------------------- 

 Given here are the Molecular multipole moments from the atomic charges, and from the Fit Density.
 Note that the atomic charges represent the latter, NOT the ones from the Exact density.

            Q (a.u.)             Dipole moment (Debye)                                          Quadrupole moment (a.u.)
                                 x         y         z              xx        xy        xz        yy        yz        zz
------------------------------------------------------------------------------------------------------------------------
MDC-m         1.0000        5.3869   31.9313    3.6799        -90.0704   47.2600    9.1116  163.3639   19.1916  -73.2935
MDC-d         1.0000        3.4567   29.5873    0.2234        -76.1325    9.5011    6.3929  149.0548   -8.8439  -72.9223
MDC-q         1.0000        3.4562   29.5779    0.1767        -68.5558    9.5003    6.2548  150.3161   -4.9810  -81.7602
 
Fit.Dens.     1.0000        3.4567   29.5873    0.2234        -68.6352    5.7908    7.1893  150.4435   -5.8285  -81.8083


 =============
 Dipole Moment  ***  (Debye)  ***
 =============
  
 Vector   :         3.45781496     29.58814120      0.22486421
 Magnitude:        29.79035326

 This molecular dipole moment is calculated with analytic integration
 ************************************************************************************
 Since the molecule is NOT NEUTRAL, the dipole moment depends on the choice of origin
 ************************************************************************************


 =========================================
 Quadrupole Moment (Buckingham convention)  ***  (a.u.)  ***
 =========================================
  
      quad-xx        quad-xy        quad-xz        quad-yy        quad-yz        quad-zz
    -68.61939720     1.98423802     8.25814765   150.44353102    -6.62337001   -81.82413383

 This molecular quadrupole moment is calculated with analytic integration
1


 ===========================
 B O N D I N G   E N E R G Y  ***  (decomposition)  ***
 ===========================
  
*** IMPORTANT NOTE ***

The bond energy is computed as an energy difference between molecule and
fragments. In particular when the fragments are single atoms, they are usually
computed as SPHERICALLY SYMMETRIC and SPIN-RESTRICTED. Obviously, this usually
does NOT represent the true atomic groundstate.

To obtain the 'real' bond energy, (atomic) correction terms must be applied
for the true (multiplet) fragment ground state. See ref: E.J.Baerends,
V.Branchadell, M.Sodupe, Chem.Phys.Lett.265 (1997) 481

General theoretical background on the bond energy decomposition scheme used
here (Morokuma-Ziegler) can be found in the review paper:
F.M. Bickelhaupt and E.J. Baerends,
"Kohn-Sham Density Functional Theory: Predicting and Understanding Chemistry"
In: Rev. Comput. Chem.; Lipkowitz, K. B. and Boyd, D. B., Eds.;
Wiley-VCH: New York, 2000, Vol. 15, 1-86.

Symbols used in the Bickelhaupt-Baerends (BB) paper are given below to make
the direct connection to that paper, where detailed explanations can be found
on the meaning of the various terms.


                                                   hartree              eV         kcal/mol           kJ/mol
                                      --------------------     -----------       ----------      -----------

Pauli Repulsion
  Kinetic (Delta T^0):                 182.409175556864312       4963.6062        114463.50        478915.22
  Delta V^Pauli Coulomb:               -91.210578250945375      -2481.9661        -57235.51       -239473.34
  Delta V^Pauli LDA-XC:                -21.948737669931333       -597.2555        -13773.04        -57626.40
  Delta V^Pauli GGA-Exchange:            1.241132876251203         33.7729           778.82          3258.59
  Delta V^Pauli GGA-Correlation:        -1.578999228738869        -42.9668          -990.84         -4145.66
                                      --------------------     -----------       ----------      -----------
  Total Pauli Repulsion:                68.911993283499939       1875.1907         43242.93        180928.41
 (Total Pauli Repulsion =
  Delta E^Pauli in BB paper)

Steric Interaction
  Pauli Repulsion (Delta E^Pauli):      68.911993283499939       1875.1907         43242.93        180928.41
  Electrostatic Interaction:           -14.113315345423665       -384.0429         -8856.24        -37054.50
 (Electrostatic Interaction =
  Delta V_elstat in the BB paper)
                                      --------------------     -----------       ----------      -----------
  Total Steric Interaction:             54.798677938076274       1491.1479         34386.69        143873.91
 (Total Steric Interaction =
  Delta E^0 in the BB paper)

Orbital Interactions
  A:                                   -69.638709927066060      -1894.9657        -43698.95       -182836.41
                                      --------------------     -----------       ----------      -----------
  Total Orbital Interactions:          -69.637575668303981      -1894.9348        -43698.24       -182833.43

Alternative Decomposition Orb.Int.
  Kinetic:                            -168.074145759807749      -4573.5302       -105468.13       -441278.61
  Coulomb:                              89.874023932179227       2445.5966         56396.81        235964.22
  XC:                                    8.562546159324585        232.9987          5373.08         22480.96
                                      --------------------     -----------       ----------      -----------
  Total Orbital Interactions:          -69.637575668303938      -1894.9348        -43698.24       -182833.43

  Residu (E=Steric+OrbInt+Res):         -0.000030573959701         -0.0008            -0.02            -0.08

Total Bonding Energy:                  -14.838928304187409       -403.7878         -9311.57        -38959.60


Summary of Bonding Energy (energy terms are taken from the energy decomposition above)
======================================================================================

  Electrostatic Energy:                -14.113315345423665       -384.0429         -8856.24        -37054.50
  Kinetic Energy:                       14.335029797056563        390.0760          8995.37         37636.62
  Coulomb (Steric+OrbInt) Energy:       -1.336584892725853        -36.3703          -838.72         -3509.20
  XC Energy:                           -13.724057863094414       -373.4506         -8611.98        -36032.51
                                      --------------------     -----------       ----------      -----------
  Total Bonding Energy:                -14.838928304187368       -403.7878         -9311.57        -38959.60


Correction terms (incorporated in energies above; only for test purposes):

1. Indication of fit-quality: 1st-order fit-correction used in the energy (hartree):   0.0003556368
2. Electrostatic (Fit correction):   0.0000000000


 =========================================
 F R A G M E N T   E N E R G Y   T E R M S  ***  (summed over all fragments)  ***
 =========================================
  

The energy terms below are (parts of) the Total Energy of the fragments from which the molecule
 is built.

Exchange and Correlation
  Exchange LDA:                       -299.946495572094932      -8161.9594       -188219.29       -787509.41
  Exchange GGA:                        -32.441357107156932       -882.7742        -20357.26        -85174.77
  Correlation LDA:                       0.000000000000000          0.0000             0.00             0.00
  Correlation GGA:                     -10.259936026458806       -279.1871         -6438.21        -26937.46
                                      --------------------     -----------       ----------      -----------
  Total XC:                           -342.647788705710695      -9323.9207       -215014.76       -899621.64


 =======================================================================
 Electrostatic potential at the Nuclei due to electrons and other nuclei
 =======================================================================
  
         Atom                  Potential
         ----                  ---------
     1)   C                  14.66873329
     2)   C                  14.66750508
     3)   C                  14.67723896
     4)   C                  14.67132962
     5)   C                  14.68213567
     6)   C                  14.67527419
     7)   C                  14.66632506
     8)   C                  14.67446973
     9)   C                  14.66914668
    10)   C                  14.67958920
    11)   H                   1.03161964
    12)   H                   1.01756326
    13)   H                   1.01219298
    14)   H                   1.02227730
    15)   H                   1.01615882
    16)   C                  14.59003255
    17)   H                   1.01722488
    18)   C                  14.63225028
    19)   O                  22.25567040
    20)   N                  18.22944858
    21)   N                  18.28119647
    22)   C                  14.57745282
    23)   S                  59.15643821
    24)   N                  18.25542662
    25)   Ga                148.51836299
    26)   H                   0.91451831
    27)   C                  14.64188722
    28)   H                   1.02245527
    29)   H                   1.02197758
    30)   C                  14.69210625
    31)   H                   1.03180004
    32)   H                   1.02964015
    33)   C                  14.66864598
    34)   C                  14.66746990
    35)   C                  14.67717138
    36)   C                  14.67119892
    37)   C                  14.68207851
    38)   C                  14.67518397
    39)   C                  14.66625044
    40)   C                  14.67446159
    41)   C                  14.66910978
    42)   C                  14.67956189
    43)   H                   1.03158995
    44)   H                   1.01746390
    45)   H                   1.01209286
    46)   H                   1.02221619
    47)   H                   1.01605764
    48)   C                  14.58989246
    49)   H                   1.01714987
    50)   C                  14.63215092
    51)   O                  22.25534395
    52)   N                  18.22936485
    53)   N                  18.28106430
    54)   C                  14.57737754
    55)   S                  59.15640273
    56)   N                  18.25529601
    57)   H                   0.91435738
    58)   C                  14.64181145
    59)   H                   1.02237810
    60)   H                   1.02190937
    61)   C                  14.69206878
    62)   H                   1.03174158
    63)   H                   1.02957592
    64)   H                   1.00808872
    65)   H                   1.00807901

=============================================================
=== CALCULATE ANALYTICAL SECOND DERIVATIVES OF THE ENERGY ===
=============================================================

                  ------------------------------------------------
                  
                  This Analytical Second Derivatives Progam    
                            was written for ADF by             
                  
                                Stephen K. Wolff               
                  
                         Scientific Computing & Modelling      
                  
                                Vrije University
                              Theoretical Chemistry
                                De Boelelaan 1083
                                1081 HV Amsterdam
                                 The Netherlands
                  
                  ------------------------------------------------
                  
                                    References:                
                                    ===========                
                  
                   Attila Berces, Ross M. Dickson, Liangyou Fan
                   Heiko Jacobsen, David Swerhone, Tom Ziegler,
                   Computer Physics Communications 100 (1997) 247.
                  
                   Heiko Jacobsen, Attila Berces
                   David Swerhone, Tom Ziegler,
                   Computer Physics Communications 100 (1997) 263.
                  
                   Stephen K. Wolff
                   Int. J. Quantum Chem. 104 (2005) 645.
                  
                  ------------------------------------------------
                  
              <><><><><><><><><><><><><><><><><><><><><><><><><>
 
                 SECOND DERIVATIVES INFORMATION:
                 -------------------------------
 
                 === PRINT
 
                   EIGS,  lprint_eigbas =  F
                   U1,    lprint_u1     =  F
                   PARTS, lprint_parts  =  F
 
                 === DEBUG
 
                   ALL        =  F
                   B1         =  F
                   DENSITIES  =  F
                   FIT        =  F
                   HESSIAN    =  F
                   NUMBERS    =  F
                   SYMMETRY   =  F
                   U1         =  F
 
                 === CPKS
 
                   MAX_CPKS_ITERATIONS    =    20
                   U1_ACCURACY PARAMETER  =     5.00
                   U1 ACCURACY            =     0.0000100
 

                 Estimated peak private memory usage    343 MB per process
                                 shared memory usage   5801 MB per node

              <><><><><><><><><><><><><><><><><><><><><><><><><>

######## LOOPING OVER NUCLEI ########

==========================
###### NUCLEUS:     1  C  
==========================

====================  solving CPKS equations  ====================

NUCLEUS  COORD.    ITERATION   ACCURACY
-------  ------    ---------   --------
    1       1          1       0.70414354D-01
    1       1          2       0.12494374D-01
    1       1          3       0.25482705D-02
    1       1          4       0.13884186D-02
    1       1          5       0.27338115D-03
    1       1          6       0.17278931D-03
    1       1          7       0.78039112D-04
    1       1          8       0.24545211D-04
    1       1          9       0.61131938D-05
*** CPKS converged.
----------------------------------------------
    1       2          1       0.41927456D-01
    1       2          2       0.11669830D-01
    1       2          3       0.22599658D-02
    1       2          4       0.15389215D-02
    1       2          5       0.24167383D-03
    1       2          6       0.84771910D-04
    1       2          7       0.55277925D-04
    1       2          8       0.27386301D-04
    1       2          9       0.56748539D-05
*** CPKS converged.
----------------------------------------------
    1       3          1       0.14017742D-01
    1       3          2       0.31692661D-02
    1       3          3       0.11379732D-02
    1       3          4       0.28885227D-03
    1       3          5       0.84511931D-04
    1       3          6       0.56368389D-04
    1       3          7       0.20908634D-04
    1       3          8       0.67190589D-05
*** CPKS converged.
----------------------------------------------

====================  end of solving CPKS equations  ====================

==========================
###### NUCLEUS:     2  C  
==========================

====================  solving CPKS equations  ====================

NUCLEUS  COORD.    ITERATION   ACCURACY
-------  ------    ---------   --------
    2       1          1       0.22462731D-01
    2       1          2       0.92459621D-02
    2       1          3       0.22391997D-02
    2       1          4       0.59207764D-03
    2       1          5       0.30208824D-03
    2       1          6       0.97504743D-04
    2       1          7       0.74245244D-04
    2       1          8       0.23053418D-04
    2       1          9       0.90071358D-05
*** CPKS converged.
----------------------------------------------
    2       2          1       0.44674078D-01
    2       2          2       0.82762035D-02
    2       2          3       0.34366271D-02
    2       2          4       0.11601564D-02
    2       2          5       0.27005129D-03
    2       2          6       0.88164907D-04
    2       2          7       0.61059743D-04
    2       2          8       0.25437030D-04
    2       2          9       0.10737491D-04
    2       2         10       0.29054112D-05
*** CPKS converged.
----------------------------------------------
    2       3          1       0.45377390D-02
    2       3          2       0.26229307D-02
    2       3          3       0.91435226D-03
    2       3          4       0.19637869D-03
    2       3          5       0.73136027D-04
    2       3          6       0.21203590D-04
    2       3          7       0.17960313D-04
    2       3          8       0.78221062D-05
*** CPKS converged.
----------------------------------------------

====================  end of solving CPKS equations  ====================

==========================
###### NUCLEUS:     3  C  
==========================

====================  solving CPKS equations  ====================

NUCLEUS  COORD.    ITERATION   ACCURACY
-------  ------    ---------   --------
    3       1          1       0.36993669D-01
    3       1          2       0.85280719D-02
    3       1          3       0.25619656D-02
    3       1          4       0.11798793D-02
    3       1          5       0.28015567D-03
    3       1          6       0.11223842D-03
    3       1          7       0.78059970D-04
    3       1          8       0.28106621D-04
    3       1          9       0.81398984D-05
*** CPKS converged.
----------------------------------------------
    3       2          1       0.56764861D-01
    3       2          2       0.51346786D-02
    3       2          3       0.31964656D-02
    3       2          4       0.13042657D-02
    3       2          5       0.25629687D-03
    3       2          6       0.93860120D-04
    3       2          7       0.47365997D-04
    3       2          8       0.20855403D-04
    3       2          9       0.99759485D-05
*** CPKS converged.
----------------------------------------------
    3       3          1       0.77367674D-02
    3       3          2       0.26263076D-02
    3       3          3       0.92469758D-03
    3       3          4       0.28170324D-03
    3       3          5       0.68018014D-04
    3       3          6       0.26639951D-04
    3       3          7       0.20003536D-04
    3       3          8       0.10102224D-04
    3       3          9       0.26587863D-05
*** CPKS converged.
----------------------------------------------

====================  end of solving CPKS equations  ====================

==========================
###### NUCLEUS:     4  C  
==========================

====================  solving CPKS equations  ====================

NUCLEUS  COORD.    ITERATION   ACCURACY
-------  ------    ---------   --------
    4       1          1       0.31765883D-01
    4       1          2       0.92841855D-02
    4       1          3       0.19542641D-02
    4       1          4       0.68027226D-03
    4       1          5       0.31753803D-03
    4       1          6       0.11142524D-03
    4       1          7       0.49583945D-04
    4       1          8       0.23936753D-04
    4       1          9       0.53580522D-05
*** CPKS converged.
----------------------------------------------
    4       2          1       0.32957664D-01
    4       2          2       0.67326658D-02
    4       2          3       0.25438795D-02
    4       2          4       0.84287613D-03
    4       2          5       0.27094247D-03
    4       2          6       0.10183832D-03
    4       2          7       0.50531624D-04
    4       2          8       0.26762581D-04
    4       2          9       0.11865202D-04
    4       2         10       0.26501188D-05
*** CPKS converged.
----------------------------------------------
    4       3          1       0.62424852D-02
    4       3          2       0.24916196D-02
    4       3          3       0.80909686D-03
    4       3          4       0.23445504D-03
    4       3          5       0.82132299D-04
    4       3          6       0.27813466D-04
    4       3          7       0.16256052D-04
    4       3          8       0.72970637D-05
*** CPKS converged.
----------------------------------------------

====================  end of solving CPKS equations  ====================

==========================
###### NUCLEUS:     5  C  
==========================

====================  solving CPKS equations  ====================

NUCLEUS  COORD.    ITERATION   ACCURACY
-------  ------    ---------   --------
    5       1          1       0.39593903D-01
    5       1          2       0.35132515D-02
    5       1          3       0.21753936D-02
    5       1          4       0.16257081D-02
    5       1          5       0.23398430D-03
    5       1          6       0.93359476D-04
    5       1          7       0.59231129D-04
    5       1          8       0.14644490D-04
    5       1          9       0.60679497D-05
*** CPKS converged.
----------------------------------------------
    5       2          1       0.66375994D-01
    5       2          2       0.83062960D-02
    5       2          3       0.37711568D-02
    5       2          4       0.95029740D-03
    5       2          5       0.35968615D-03
    5       2          6       0.91104915D-04
    5       2          7       0.67432237D-04
    5       2          8       0.30774268D-04
    5       2          9       0.12860830D-04
    5       2         10       0.40623294D-05
*** CPKS converged.
----------------------------------------------
    5       3          1       0.77944954D-02
    5       3          2       0.10391243D-02
    5       3          3       0.50115104D-03
    5       3          4       0.36208060D-03
    5       3          5       0.88380881D-04
    5       3          6       0.27995256D-04
    5       3          7       0.14168989D-04
    5       3          8       0.38662434D-05
*** CPKS converged.
----------------------------------------------

====================  end of solving CPKS equations  ====================

==========================
###### NUCLEUS:     6  C  
==========================

====================  solving CPKS equations  ====================

NUCLEUS  COORD.    ITERATION   ACCURACY
-------  ------    ---------   --------
    6       1          1       0.27582967D-01
    6       1          2       0.77447138D-02
    6       1          3       0.21736842D-02
    6       1          4       0.62012396D-03
    6       1          5       0.24572993D-03
    6       1          6       0.12180483D-03
    6       1          7       0.72211314D-04
    6       1          8       0.33786162D-04
    6       1          9       0.12423652D-04
    6       1         10       0.42182226D-05
*** CPKS converged.
----------------------------------------------
    6       2          1       0.48386451D-01
    6       2          2       0.79107494D-02
    6       2          3       0.37455623D-02
    6       2          4       0.96107509D-03
    6       2          5       0.29014150D-03
    6       2          6       0.87608335D-04
    6       2          7       0.63825845D-04
    6       2          8       0.21634407D-04
    6       2          9       0.10461114D-04
    6       2         10       0.41705442D-05
*** CPKS converged.
----------------------------------------------
    6       3          1       0.60134403D-02
    6       3          2       0.24169277D-02
    6       3          3       0.92565804D-03
    6       3          4       0.18306348D-03
    6       3          5       0.63707685D-04
    6       3          6       0.25610018D-04
    6       3          7       0.18519466D-04
    6       3          8       0.10673323D-04
    6       3          9       0.30006188D-05
*** CPKS converged.
----------------------------------------------

====================  end of solving CPKS equations  ====================

==========================
###### NUCLEUS:     7  C  
==========================

====================  solving CPKS equations  ====================

NUCLEUS  COORD.    ITERATION   ACCURACY
-------  ------    ---------   --------
    7       1          1       0.41476067D-01
    7       1          2       0.11637464D-01
    7       1          3       0.14783819D-02
    7       1          4       0.10641910D-02
    7       1          5       0.21287827D-03
    7       1          6       0.13029255D-03
    7       1          7       0.75287843D-04
    7       1          8       0.26923066D-04
    7       1          9       0.73574251D-05
*** CPKS converged.
----------------------------------------------
    7       2          1       0.30514936D-01
    7       2          2       0.67880863D-02
    7       2          3       0.27922676D-02
    7       2          4       0.15189402D-02
    7       2          5       0.26421610D-03
    7       2          6       0.11299632D-03
    7       2          7       0.67759482D-04
    7       2          8       0.22879004D-04
    7       2          9       0.94889515D-05
*** CPKS converged.
----------------------------------------------
    7       3          1       0.98390828D-02
    7       3          2       0.29635743D-02
    7       3          3       0.90994692D-03
    7       3          4       0.25205003D-03
    7       3          5       0.50819670D-04
    7       3          6       0.30158107D-04
    7       3          7       0.24403637D-04
    7       3          8       0.76995131D-05
*** CPKS converged.
----------------------------------------------

====================  end of solving CPKS equations  ====================

==========================
###### NUCLEUS:     8  C  
==========================

====================  solving CPKS equations  ====================

NUCLEUS  COORD.    ITERATION   ACCURACY
-------  ------    ---------   --------
    8       1          1       0.20378055D-01
    8       1          2       0.73127954D-02
    8       1          3       0.17291977D-02
    8       1          4       0.59351390D-03
    8       1          5       0.18847325D-03
    8       1          6       0.95159400D-04
    8       1          7       0.56347531D-04
    8       1          8       0.25162189D-04
    8       1          9       0.50910983D-05
*** CPKS converged.
----------------------------------------------
    8       2          1       0.41899495D-01
    8       2          2       0.94560121D-02
    8       2          3       0.27177007D-02
    8       2          4       0.97792725D-03
    8       2          5       0.27065050D-03
    8       2          6       0.83964776D-04
    8       2          7       0.51126983D-04
    8       2          8       0.27137089D-04
    8       2          9       0.10135958D-04
    8       2         10       0.39644266D-05
*** CPKS converged.
----------------------------------------------
    8       3          1       0.35161476D-02
    8       3          2       0.12746556D-02
    8       3          3       0.55133259D-03
    8       3          4       0.27207106D-03
    8       3          5       0.47742777D-04
    8       3          6       0.24096015D-04
    8       3          7       0.13646352D-04
    8       3          8       0.60309877D-05
*** CPKS converged.
----------------------------------------------

====================  end of solving CPKS equations  ====================

==========================
###### NUCLEUS:     9  C  
==========================

====================  solving CPKS equations  ====================

NUCLEUS  COORD.    ITERATION   ACCURACY
-------  ------    ---------   --------
    9       1          1       0.33056138D-01
    9       1          2       0.83959025D-02
    9       1          3       0.23201853D-02
    9       1          4       0.77435335D-03
    9       1          5       0.18248659D-03
    9       1          6       0.11275698D-03
    9       1          7       0.62153286D-04
    9       1          8       0.11497571D-04
    9       1          9       0.59775847D-05
*** CPKS converged.
----------------------------------------------
    9       2          1       0.46182158D-01
    9       2          2       0.91509956D-02
    9       2          3       0.20470694D-02
    9       2          4       0.93206435D-03
    9       2          5       0.20068038D-03
    9       2          6       0.13915278D-03
    9       2          7       0.65743585D-04
    9       2          8       0.25259241D-04
    9       2          9       0.52855477D-05
*** CPKS converged.
----------------------------------------------
    9       3          1       0.60463772D-02
    9       3          2       0.21152083D-02
    9       3          3       0.66823857D-03
    9       3          4       0.23129328D-03
    9       3          5       0.37001748D-04
    9       3          6       0.21105305D-04
    9       3          7       0.14979623D-04
    9       3          8       0.36012644D-05
*** CPKS converged.
----------------------------------------------

====================  end of solving CPKS equations  ====================

==========================
###### NUCLEUS:    10  C  
==========================

====================  solving CPKS equations  ====================

NUCLEUS  COORD.    ITERATION   ACCURACY
-------  ------    ---------   --------
   10       1          1       0.35572170D-01
   10       1          2       0.60197962D-02
   10       1          3       0.14439867D-02
   10       1          4       0.46227867D-03
   10       1          5       0.27891654D-03
   10       1          6       0.10405559D-03
   10       1          7       0.41449775D-04
   10       1          8       0.15496255D-04
   10       1          9       0.52806481D-05
*** CPKS converged.
----------------------------------------------
   10       2          1       0.36561175D-01
   10       2          2       0.39447733D-02
   10       2          3       0.30322309D-02
   10       2          4       0.94173715D-03
   10       2          5       0.27365706D-03
   10       2          6       0.10837117D-03
   10       2          7       0.49868932D-04
   10       2          8       0.22234662D-04
   10       2          9       0.64443836D-05
*** CPKS converged.
----------------------------------------------
   10       3          1       0.65694958D-02
   10       3          2       0.15685706D-02
   10       3          3       0.43904132D-03
   10       3          4       0.21142407D-03
   10       3          5       0.86120224D-04
   10       3          6       0.26125348D-04
   10       3          7       0.13420293D-04
   10       3          8       0.37885021D-05
*** CPKS converged.
----------------------------------------------

====================  end of solving CPKS equations  ====================

==========================
###### NUCLEUS:    16  C  
==========================

====================  solving CPKS equations  ====================

NUCLEUS  COORD.    ITERATION   ACCURACY
-------  ------    ---------   --------
   16       1          1       0.78662628D-01
   16       1          2       0.10516554D-01
   16       1          3       0.32542037D-02
   16       1          4       0.14999992D-02
   16       1          5       0.37695342D-03
   16       1          6       0.16773227D-03
   16       1          7       0.74695245D-04
   16       1          8       0.28620663D-04
   16       1          9       0.56295918D-05
*** CPKS converged.
----------------------------------------------
   16       2          1       0.51641202D-01
   16       2          2       0.75825330D-02
   16       2          3       0.29704260D-02
   16       2          4       0.13579593D-02
   16       2          5       0.27696558D-03
   16       2          6       0.15829443D-03
   16       2          7       0.59160326D-04
   16       2          8       0.28945263D-04
   16       2          9       0.95453710D-05
*** CPKS converged.
----------------------------------------------
   16       3          1       0.23681192D-01
   16       3          2       0.23615642D-02
   16       3          3       0.17071310D-02
   16       3          4       0.40193557D-03
   16       3          5       0.82156842D-04
   16       3          6       0.34213565D-04
   16       3          7       0.14794746D-04
   16       3          8       0.60734615D-05
*** CPKS converged.
----------------------------------------------

====================  end of solving CPKS equations  ====================

==========================
###### NUCLEUS:    18  C  
==========================

====================  solving CPKS equations  ====================

NUCLEUS  COORD.    ITERATION   ACCURACY
-------  ------    ---------   --------
   18       1          1       0.16454373D+00
   18       1          2       0.70375775D-02
   18       1          3       0.21362863D-02
   18       1          4       0.11750922D-02
   18       1          5       0.38811032D-03
   18       1          6       0.17155483D-03
   18       1          7       0.59950943D-04
   18       1          8       0.26605787D-04
   18       1          9       0.79378173D-05
*** CPKS converged.
----------------------------------------------
   18       2          1       0.10414370D+00
   18       2          2       0.89136758D-02
   18       2          3       0.24991121D-02
   18       2          4       0.10636857D-02
   18       2          5       0.34288184D-03
   18       2          6       0.23372691D-03
   18       2          7       0.82873973D-04
   18       2          8       0.36322876D-04
   18       2          9       0.11609454D-04
   18       2         10       0.25709390D-05
*** CPKS converged.
----------------------------------------------
   18       3          1       0.26692839D-01
   18       3          2       0.17594029D-02
   18       3          3       0.84026483D-03
   18       3          4       0.37478706D-03
   18       3          5       0.11616732D-03
   18       3          6       0.52333894D-04
   18       3          7       0.21630176D-04
   18       3          8       0.88724695D-05
*** CPKS converged.
----------------------------------------------

====================  end of solving CPKS equations  ====================

==========================
###### NUCLEUS:    22  C  
==========================

====================  solving CPKS equations  ====================

NUCLEUS  COORD.    ITERATION   ACCURACY
-------  ------    ---------   --------
   22       1          1       0.62570532D-01
   22       1          2       0.10083449D-01
   22       1          3       0.51644039D-02
   22       1          4       0.14616018D-02
   22       1          5       0.32446547D-03
   22       1          6       0.18258039D-03
   22       1          7       0.94610085D-04
   22       1          8       0.24183263D-04
   22       1          9       0.70557251D-05
*** CPKS converged.
----------------------------------------------
   22       2          1       0.16059669D+00
   22       2          2       0.10015378D-01
   22       2          3       0.24205104D-02
   22       2          4       0.11127624D-02
   22       2          5       0.40285709D-03
   22       2          6       0.30532688D-03
   22       2          7       0.86165622D-04
   22       2          8       0.23175290D-04
   22       2          9       0.74405083D-05
*** CPKS converged.
----------------------------------------------
   22       3          1       0.61204736D-02
   22       3          2       0.23103491D-02
   22       3          3       0.15879824D-02
   22       3          4       0.29004147D-03
   22       3          5       0.82789852D-04
   22       3          6       0.41221712D-04
   22       3          7       0.16799365D-04
   22       3          8       0.68967411D-05
*** CPKS converged.
----------------------------------------------

====================  end of solving CPKS equations  ====================

==========================
###### NUCLEUS:    27  C  
==========================

====================  solving CPKS equations  ====================

NUCLEUS  COORD.    ITERATION   ACCURACY
-------  ------    ---------   --------
   27       1          1       0.45595736D-01
   27       1          2       0.68924328D-02
   27       1          3       0.16382599D-02
   27       1          4       0.58995051D-03
   27       1          5       0.23327725D-03
   27       1          6       0.10476549D-03
   27       1          7       0.52903902D-04
   27       1          8       0.20704504D-04
   27       1          9       0.91275791D-05
*** CPKS converged.
----------------------------------------------
   27       2          1       0.35783817D-01
   27       2          2       0.85340016D-02
   27       2          3       0.20246949D-02
   27       2          4       0.51527960D-03
   27       2          5       0.14557825D-03
   27       2          6       0.11370336D-03
   27       2          7       0.66302845D-04
   27       2          8       0.18966146D-04
   27       2          9       0.65749327D-05
*** CPKS converged.
----------------------------------------------
   27       3          1       0.93546771D-02
   27       3          2       0.44471100D-02
   27       3          3       0.85143255D-03
   27       3          4       0.32034194D-03
   27       3          5       0.10453124D-03
   27       3          6       0.45421873D-04
   27       3          7       0.14647477D-04
   27       3          8       0.92281332D-05
*** CPKS converged.
----------------------------------------------

====================  end of solving CPKS equations  ====================

==========================
###### NUCLEUS:    30  C  
==========================

====================  solving CPKS equations  ====================

NUCLEUS  COORD.    ITERATION   ACCURACY
-------  ------    ---------   --------
   30       1          1       0.15397426D-01
   30       1          2       0.50268148D-02
   30       1          3       0.16416240D-02
   30       1          4       0.58700001D-03
   30       1          5       0.98612577D-04
   30       1          6       0.63953823D-04
   30       1          7       0.36962518D-04
   30       1          8       0.12954199D-04
   30       1          9       0.68838697D-05
*** CPKS converged.
----------------------------------------------
   30       2          1       0.79671379D-02
   30       2          2       0.37281220D-02
   30       2          3       0.57953442D-03
   30       2          4       0.24988466D-03
   30       2          5       0.11852333D-03
   30       2          6       0.48965976D-04
   30       2          7       0.26065029D-04
   30       2          8       0.13433520D-04
   30       2          9       0.34041604D-05
*** CPKS converged.
----------------------------------------------
   30       3          1       0.81853397D-02
   30       3          2       0.38750248D-02
   30       3          3       0.49090408D-03
   30       3          4       0.23327350D-03
   30       3          5       0.70374712D-04
   30       3          6       0.34652874D-04
   30       3          7       0.11861315D-04
   30       3          8       0.61440074D-05
*** CPKS converged.
----------------------------------------------

====================  end of solving CPKS equations  ====================

==========================
###### NUCLEUS:    33  C  
==========================

====================  solving CPKS equations  ====================

NUCLEUS  COORD.    ITERATION   ACCURACY
-------  ------    ---------   --------
   33       1          1       0.26353584D-01
   33       1          2       0.75667586D-02
   33       1          3       0.15608568D-02
   33       1          4       0.63575515D-03
   33       1          5       0.16841228D-03
   33       1          6       0.97172720D-04
   33       1          7       0.52751053D-04
   33       1          8       0.10782692D-04
   33       1          9       0.52848276D-05
*** CPKS converged.
----------------------------------------------
   33       2          1       0.24965716D-01
   33       2          2       0.78422639D-02
   33       2          3       0.16626510D-02
   33       2          4       0.64394793D-03
   33       2          5       0.19570192D-03
   33       2          6       0.91523170D-04
   33       2          7       0.50895856D-04
   33       2          8       0.12323555D-04
   33       2          9       0.56931390D-05
*** CPKS converged.
----------------------------------------------
   33       3          1       0.82310110D-01
   33       3          2       0.14118748D-01
   33       3          3       0.26230230D-02
   33       3          4       0.19061438D-02
   33       3          5       0.26698942D-03
   33       3          6       0.15378953D-03
   33       3          7       0.78300434D-04
   33       3          8       0.28224604D-04
   33       3          9       0.73105376D-05
*** CPKS converged.
----------------------------------------------

====================  end of solving CPKS equations  ====================

==========================
###### NUCLEUS:    34  C  
==========================

====================  solving CPKS equations  ====================

NUCLEUS  COORD.    ITERATION   ACCURACY
-------  ------    ---------   --------
   34       1          1       0.17852087D-01
   34       1          2       0.43835726D-02
   34       1          3       0.21820574D-02
   34       1          4       0.52218920D-03
   34       1          5       0.14206116D-03
   34       1          6       0.60326468D-04
   34       1          7       0.30593833D-04
   34       1          8       0.19996685D-04
   34       1          9       0.67537053D-05
*** CPKS converged.
----------------------------------------------
   34       2          1       0.23192912D-01
   34       2          2       0.32045444D-02
   34       2          3       0.23136142D-02
   34       2          4       0.59164902D-03
   34       2          5       0.15124737D-03
   34       2          6       0.62315969D-04
   34       2          7       0.30093451D-04
   34       2          8       0.20109016D-04
   34       2          9       0.78695503D-05
*** CPKS converged.
----------------------------------------------
   34       3          1       0.35093338D-01
   34       3          2       0.10745028D-01
   34       3          3       0.28785548D-02
   34       3          4       0.72038580D-03
   34       3          5       0.32329699D-03
   34       3          6       0.11434249D-03
   34       3          7       0.80897564D-04
   34       3          8       0.29652275D-04
   34       3          9       0.67621441D-05
*** CPKS converged.
----------------------------------------------

====================  end of solving CPKS equations  ====================

==========================
###### NUCLEUS:    35  C  
==========================

====================  solving CPKS equations  ====================

NUCLEUS  COORD.    ITERATION   ACCURACY
-------  ------    ---------   --------
   35       1          1       0.31005216D-01
   35       1          2       0.71838434D-02
   35       1          3       0.20630079D-02
   35       1          4       0.79464609D-03
   35       1          5       0.16008232D-03
   35       1          6       0.65524449D-04
   35       1          7       0.49643051D-04
   35       1          8       0.17389750D-04
   35       1          9       0.69429453D-05
*** CPKS converged.
----------------------------------------------
   35       2          1       0.36014480D-01
   35       2          2       0.81974746D-02
   35       2          3       0.23664612D-02
   35       2          4       0.93680433D-03
   35       2          5       0.19110951D-03
   35       2          6       0.81237471D-04
   35       2          7       0.52717881D-04
   35       2          8       0.20352580D-04
   35       2          9       0.75199996D-05
*** CPKS converged.
----------------------------------------------
   35       3          1       0.49765837D-01
   35       3          2       0.61211797D-02
   35       3          3       0.24606313D-02
   35       3          4       0.92134737D-03
   35       3          5       0.28829423D-03
   35       3          6       0.73504525D-04
   35       3          7       0.54740008D-04
   35       3          8       0.20107637D-04
   35       3          9       0.78828930D-05
*** CPKS converged.
----------------------------------------------

====================  end of solving CPKS equations  ====================

==========================
###### NUCLEUS:    36  C  
==========================

====================  solving CPKS equations  ====================

NUCLEUS  COORD.    ITERATION   ACCURACY
-------  ------    ---------   --------
   36       1          1       0.22487089D-01
   36       1          2       0.75483784D-02
   36       1          3       0.18823471D-02
   36       1          4       0.58592665D-03
   36       1          5       0.14517095D-03
   36       1          6       0.70733858D-04
   36       1          7       0.45583176D-04
   36       1          8       0.20429781D-04
   36       1          9       0.42020538D-05
*** CPKS converged.
----------------------------------------------
   36       2          1       0.26065967D-01
   36       2          2       0.83281302D-02
   36       2          3       0.19891673D-02
   36       2          4       0.60298880D-03
   36       2          5       0.12507978D-03
   36       2          6       0.93860095D-04
   36       2          7       0.51437001D-04
   36       2          8       0.22687616D-04
   36       2          9       0.53505466D-05
*** CPKS converged.
----------------------------------------------
   36       3          1       0.33377537D-01
   36       3          2       0.47408612D-02
   36       3          3       0.18123029D-02
   36       3          4       0.10434703D-02
   36       3          5       0.25614543D-03
   36       3          6       0.14439936D-03
   36       3          7       0.48911994D-04
   36       3          8       0.17035435D-04
   36       3          9       0.76129130D-05
*** CPKS converged.
----------------------------------------------

====================  end of solving CPKS equations  ====================

==========================
###### NUCLEUS:    37  C  
==========================

====================  solving CPKS equations  ====================

NUCLEUS  COORD.    ITERATION   ACCURACY
-------  ------    ---------   --------
   37       1          1       0.22298564D-01
   37       1          2       0.34403375D-02
   37       1          3       0.26666480D-02
   37       1          4       0.55162028D-03
   37       1          5       0.17624382D-03
   37       1          6       0.76296075D-04
   37       1          7       0.37082726D-04
   37       1          8       0.11425207D-04
   37       1          9       0.63693975D-05
*** CPKS converged.
----------------------------------------------
   37       2          1       0.30371899D-01
   37       2          2       0.42449556D-02
   37       2          3       0.28038566D-02
   37       2          4       0.75929844D-03
   37       2          5       0.16927598D-03
   37       2          6       0.88355243D-04
   37       2          7       0.52322651D-04
   37       2          8       0.15908054D-04
   37       2          9       0.69682521D-05
*** CPKS converged.
----------------------------------------------
   37       3          1       0.56276936D-01
   37       3          2       0.80722954D-02
   37       3          3       0.27574620D-02
   37       3          4       0.94083334D-03
   37       3          5       0.27584772D-03
   37       3          6       0.13533757D-03
   37       3          7       0.51840124D-04
   37       3          8       0.31387997D-04
   37       3          9       0.10396687D-04
   37       3         10       0.44784301D-05
*** CPKS converged.
----------------------------------------------

====================  end of solving CPKS equations  ====================

==========================
###### NUCLEUS:    38  C  
==========================

====================  solving CPKS equations  ====================

NUCLEUS  COORD.    ITERATION   ACCURACY
-------  ------    ---------   --------
   38       1          1       0.21029648D-01
   38       1          2       0.76205990D-02
   38       1          3       0.16619542D-02
   38       1          4       0.45440875D-03
   38       1          5       0.15741612D-03
   38       1          6       0.89281238D-04
   38       1          7       0.52814278D-04
   38       1          8       0.16132396D-04
   38       1          9       0.63498609D-05
*** CPKS converged.
----------------------------------------------
   38       2          1       0.25802828D-01
   38       2          2       0.89925471D-02
   38       2          3       0.18799873D-02
   38       2          4       0.54842839D-03
   38       2          5       0.17977724D-03
   38       2          6       0.92636188D-04
   38       2          7       0.60100831D-04
   38       2          8       0.19893312D-04
   38       2          9       0.57565391D-05
*** CPKS converged.
----------------------------------------------
   38       3          1       0.44683084D-01
   38       3          2       0.51762067D-02
   38       3          3       0.18964519D-02
   38       3          4       0.13017451D-02
   38       3          5       0.21277610D-03
   38       3          6       0.78043386D-04
   38       3          7       0.39139763D-04
   38       3          8       0.26097974D-04
   38       3          9       0.83232501D-05
*** CPKS converged.
----------------------------------------------

====================  end of solving CPKS equations  ====================

==========================
###### NUCLEUS:    39  C  
==========================

====================  solving CPKS equations  ====================

NUCLEUS  COORD.    ITERATION   ACCURACY
-------  ------    ---------   --------
   39       1          1       0.27070165D-01
   39       1          2       0.85067968D-02
   39       1          3       0.20727237D-02
   39       1          4       0.11712338D-02
   39       1          5       0.20655530D-03
   39       1          6       0.11721051D-03
   39       1          7       0.51567550D-04
   39       1          8       0.26250115D-04
   39       1          9       0.51420016D-05
*** CPKS converged.
----------------------------------------------
   39       2          1       0.28597780D-01
   39       2          2       0.92955281D-02
   39       2          3       0.22826631D-02
   39       2          4       0.13995067D-02
   39       2          5       0.24046094D-03
   39       2          6       0.12888610D-03
   39       2          7       0.61817938D-04
   39       2          8       0.31225275D-04
   39       2          9       0.56692007D-05
*** CPKS converged.
----------------------------------------------
   39       3          1       0.32875085D-01
   39       3          2       0.65607098D-02
   39       3          3       0.17458562D-02
   39       3          4       0.58855238D-03
   39       3          5       0.19958842D-03
   39       3          6       0.67148812D-04
   39       3          7       0.55790301D-04
   39       3          8       0.14659932D-04
   39       3          9       0.65125990D-05
*** CPKS converged.
----------------------------------------------

====================  end of solving CPKS equations  ====================

==========================
###### NUCLEUS:    40  C  
==========================

====================  solving CPKS equations  ====================

NUCLEUS  COORD.    ITERATION   ACCURACY
-------  ------    ---------   --------
   40       1          1       0.15800837D-01
   40       1          2       0.25214717D-02
   40       1          3       0.13079348D-02
   40       1          4       0.74161604D-03
   40       1          5       0.14797466D-03
   40       1          6       0.62739031D-04
   40       1          7       0.28664688D-04
   40       1          8       0.73851325D-05
*** CPKS converged.
----------------------------------------------
   40       2          1       0.21162612D-01
   40       2          2       0.33812516D-02
   40       2          3       0.17849780D-02
   40       2          4       0.69149519D-03
   40       2          5       0.19646857D-03
   40       2          6       0.67172464D-04
   40       2          7       0.35699601D-04
   40       2          8       0.11397440D-04
   40       2          9       0.61511302D-05
*** CPKS converged.
----------------------------------------------
   40       3          1       0.35652083D-01
   40       3          2       0.11395236D-01
   40       3          3       0.21636198D-02
   40       3          4       0.72341627D-03
   40       3          5       0.22253403D-03
   40       3          6       0.88394450D-04
   40       3          7       0.56168980D-04
   40       3          8       0.29475941D-04
   40       3          9       0.84415629D-05
*** CPKS converged.
----------------------------------------------

====================  end of solving CPKS equations  ====================

==========================
###### NUCLEUS:    41  C  
==========================

====================  solving CPKS equations  ====================

NUCLEUS  COORD.    ITERATION   ACCURACY
-------  ------    ---------   --------
   41       1          1       0.20862659D-01
   41       1          2       0.36114704D-02
   41       1          3       0.22006891D-02
   41       1          4       0.40361324D-03
   41       1          5       0.10772572D-03
   41       1          6       0.63267144D-04
   41       1          7       0.30457177D-04
   41       1          8       0.10763924D-04
   41       1          9       0.36298288D-05
*** CPKS converged.
----------------------------------------------
   41       2          1       0.23132913D-01
   41       2          2       0.57098760D-02
   41       2          3       0.21779758D-02
   41       2          4       0.50609946D-03
   41       2          5       0.12838589D-03
   41       2          6       0.66870723D-04
   41       2          7       0.42929415D-04
   41       2          8       0.12114406D-04
   41       2          9       0.32904361D-05
*** CPKS converged.
----------------------------------------------
   41       3          1       0.50824686D-01
   41       3          2       0.82171741D-02
   41       3          3       0.18172248D-02
   41       3          4       0.80004926D-03
   41       3          5       0.24262388D-03
   41       3          6       0.13963441D-03
   41       3          7       0.72246492D-04
   41       3          8       0.16496781D-04
   41       3          9       0.55430850D-05
*** CPKS converged.
----------------------------------------------

====================  end of solving CPKS equations  ====================

==========================
###### NUCLEUS:    42  C  
==========================

====================  solving CPKS equations  ====================

NUCLEUS  COORD.    ITERATION   ACCURACY
-------  ------    ---------   --------
   42       1          1       0.21356294D-01
   42       1          2       0.35106019D-02
   42       1          3       0.14954498D-02
   42       1          4       0.78880714D-03
   42       1          5       0.18446921D-03
   42       1          6       0.62136273D-04
   42       1          7       0.27076627D-04
   42       1          8       0.84805426D-05
*** CPKS converged.
----------------------------------------------
   42       2          1       0.23455877D-01
   42       2          2       0.38697585D-02
   42       2          3       0.17653484D-02
   42       2          4       0.81613099D-03
   42       2          5       0.19302808D-03
   42       2          6       0.76189650D-04
   42       2          7       0.33958826D-04
   42       2          8       0.73103549D-05
*** CPKS converged.
----------------------------------------------
   42       3          1       0.30751777D-01
   42       3          2       0.39338155D-02
   42       3          3       0.29795529D-02
   42       3          4       0.86297480D-03
   42       3          5       0.18457678D-03
   42       3          6       0.98206308D-04
   42       3          7       0.49079862D-04
   42       3          8       0.13325539D-04
   42       3          9       0.60269290D-05
*** CPKS converged.
----------------------------------------------

====================  end of solving CPKS equations  ====================

==========================
###### NUCLEUS:    48  C  
==========================

====================  solving CPKS equations  ====================

NUCLEUS  COORD.    ITERATION   ACCURACY
-------  ------    ---------   --------
   48       1          1       0.60059729D-01
   48       1          2       0.58518823D-02
   48       1          3       0.35008266D-02
   48       1          4       0.10360996D-02
   48       1          5       0.30605192D-03
   48       1          6       0.12566628D-03
   48       1          7       0.53669508D-04
   48       1          8       0.24561317D-04
   48       1          9       0.44165511D-05
*** CPKS converged.
----------------------------------------------
   48       2          1       0.56286849D-01
   48       2          2       0.63489427D-02
   48       2          3       0.32084161D-02
   48       2          4       0.11431220D-02
   48       2          5       0.32379747D-03
   48       2          6       0.15001592D-03
   48       2          7       0.73853141D-04
   48       2          8       0.25597014D-04
   48       2          9       0.57407036D-05
*** CPKS converged.
----------------------------------------------
   48       3          1       0.55315163D-01
   48       3          2       0.83565200D-02
   48       3          3       0.28948656D-02
   48       3          4       0.10235973D-02
   48       3          5       0.30765402D-03
   48       3          6       0.88502205D-04
   48       3          7       0.75962450D-04
   48       3          8       0.32436559D-04
   48       3          9       0.46230895D-05
*** CPKS converged.
----------------------------------------------

====================  end of solving CPKS equations  ====================

==========================
###### NUCLEUS:    50  C  
==========================

====================  solving CPKS equations  ====================

NUCLEUS  COORD.    ITERATION   ACCURACY
-------  ------    ---------   --------
   50       1          1       0.52548268D-01
   50       1          2       0.35198747D-02
   50       1          3       0.14527551D-02
   50       1          4       0.70783993D-03
   50       1          5       0.14136248D-03
   50       1          6       0.86714158D-04
   50       1          7       0.35620162D-04
   50       1          8       0.12514294D-04
   50       1          9       0.40859045D-05
*** CPKS converged.
----------------------------------------------
   50       2          1       0.46979306D-01
   50       2          2       0.34152577D-02
   50       2          3       0.15242365D-02
   50       2          4       0.75215363D-03
   50       2          5       0.14939890D-03
   50       2          6       0.80881088D-04
   50       2          7       0.47643963D-04
   50       2          8       0.12500552D-04
   50       2          9       0.43005880D-05
*** CPKS converged.
----------------------------------------------
   50       3          1       0.18613869D+00
   50       3          2       0.11142063D-01
   50       3          3       0.26088031D-02
   50       3          4       0.14044824D-02
   50       3          5       0.42195019D-03
   50       3          6       0.24608767D-03
   50       3          7       0.86631238D-04
   50       3          8       0.36103661D-04
   50       3          9       0.98833463D-05
*** CPKS converged.
----------------------------------------------

====================  end of solving CPKS equations  ====================

==========================
###### NUCLEUS:    54  C  
==========================

====================  solving CPKS equations  ====================

NUCLEUS  COORD.    ITERATION   ACCURACY
-------  ------    ---------   --------
   54       1          1       0.33382678D-01
   54       1          2       0.56068310D-02
   54       1          3       0.36093827D-02
   54       1          4       0.69279515D-03
   54       1          5       0.25207881D-03
   54       1          6       0.10597166D-03
   54       1          7       0.52480996D-04
   54       1          8       0.13383904D-04
   54       1          9       0.62838263D-05
*** CPKS converged.
----------------------------------------------
   54       2          1       0.59612469D-01
   54       2          2       0.42521327D-02
   54       2          3       0.42551145D-02
   54       2          4       0.64166254D-03
   54       2          5       0.30565873D-03
   54       2          6       0.16828995D-03
   54       2          7       0.38337431D-04
   54       2          8       0.11878116D-04
   54       2          9       0.56784829D-05
*** CPKS converged.
----------------------------------------------
   54       3          1       0.15670322D+00
   54       3          2       0.13342711D-01
   54       3          3       0.38232543D-02
   54       3          4       0.15854894D-02
   54       3          5       0.37812604D-03
   54       3          6       0.25833817D-03
   54       3          7       0.87851730D-04
   54       3          8       0.24438510D-04
   54       3          9       0.61370049D-05
*** CPKS converged.
----------------------------------------------

====================  end of solving CPKS equations  ====================

==========================
###### NUCLEUS:    58  C  
==========================

====================  solving CPKS equations  ====================

NUCLEUS  COORD.    ITERATION   ACCURACY
-------  ------    ---------   --------
   58       1          1       0.17756946D-01
   58       1          2       0.42668043D-02
   58       1          3       0.10919398D-02
   58       1          4       0.52184176D-03
   58       1          5       0.19232802D-03
   58       1          6       0.55759486D-04
   58       1          7       0.53070043D-04
   58       1          8       0.12272713D-04
   58       1          9       0.75693973D-05
*** CPKS converged.
----------------------------------------------
   58       2          1       0.11674180D-01
   58       2          2       0.47190790D-02
   58       2          3       0.16806313D-02
   58       2          4       0.29242188D-03
   58       2          5       0.16513605D-03
   58       2          6       0.61491882D-04
   58       2          7       0.26848574D-04
   58       2          8       0.16002880D-04
   58       2          9       0.50930473D-05
*** CPKS converged.
----------------------------------------------
   58       3          1       0.54260311D-01
   58       3          2       0.92511275D-02
   58       3          3       0.19604435D-02
   58       3          4       0.69046695D-03
   58       3          5       0.16308930D-03
   58       3          6       0.13256208D-03
   58       3          7       0.67250889D-04
   58       3          8       0.16839623D-04
   58       3          9       0.94338477D-05
*** CPKS converged.
----------------------------------------------

====================  end of solving CPKS equations  ====================

==========================
###### NUCLEUS:    61  C  
==========================

====================  solving CPKS equations  ====================

NUCLEUS  COORD.    ITERATION   ACCURACY
-------  ------    ---------   --------
   61       1          1       0.12549322D-01
   61       1          2       0.47515293D-02
   61       1          3       0.10739906D-02
   61       1          4       0.32980526D-03
   61       1          5       0.11230793D-03
   61       1          6       0.64032209D-04
   61       1          7       0.32197001D-04
   61       1          8       0.17231562D-04
   61       1          9       0.54183171D-05
*** CPKS converged.
----------------------------------------------
   61       2          1       0.11404779D-01
   61       2          2       0.45139077D-02
   61       2          3       0.10523174D-02
   61       2          4       0.30844506D-03
   61       2          5       0.10754742D-03
   61       2          6       0.67592201D-04
   61       2          7       0.32092738D-04
   61       2          8       0.13404325D-04
   61       2          9       0.50658805D-05
*** CPKS converged.
----------------------------------------------
   61       3          1       0.66483885D-02
   61       3          2       0.40697805D-02
   61       3          3       0.11434400D-02
   61       3          4       0.29966490D-03
   61       3          5       0.89160208D-04
   61       3          6       0.52871770D-04
   61       3          7       0.29523616D-04
   61       3          8       0.14728209D-04
   61       3          9       0.28915919D-05
*** CPKS converged.
----------------------------------------------

====================  end of solving CPKS equations  ====================

==========================
###### NUCLEUS:    11  H  
==========================

====================  solving CPKS equations  ====================

NUCLEUS  COORD.    ITERATION   ACCURACY
-------  ------    ---------   --------
   11       1          1       0.60134420D-02
   11       1          2       0.11469761D-02
   11       1          3       0.38909698D-03
   11       1          4       0.17338641D-03
   11       1          5       0.32446729D-04
   11       1          6       0.24269183D-04
   11       1          7       0.14146769D-04
   11       1          8       0.29591614D-05
*** CPKS converged.
----------------------------------------------
   11       2          1       0.18373842D-02
   11       2          2       0.13488352D-02
   11       2          3       0.59501407D-03
   11       2          4       0.16186702D-03
   11       2          5       0.47583490D-04
   11       2          6       0.20898862D-04
   11       2          7       0.10200475D-04
   11       2          8       0.50151708D-05
*** CPKS converged.
----------------------------------------------
   11       3          1       0.36677047D-02
   11       3          2       0.20678872D-02
   11       3          3       0.44957933D-03
   11       3          4       0.17038149D-03
   11       3          5       0.66999212D-04
   11       3          6       0.20239064D-04
   11       3          7       0.85048318D-05
*** CPKS converged.
----------------------------------------------

====================  end of solving CPKS equations  ====================

==========================
###### NUCLEUS:    12  H  
==========================

====================  solving CPKS equations  ====================

NUCLEUS  COORD.    ITERATION   ACCURACY
-------  ------    ---------   --------
   12       1          1       0.79947827D-02
   12       1          2       0.24565604D-02
   12       1          3       0.79108071D-03
   12       1          4       0.47717437D-03
   12       1          5       0.10261167D-03
   12       1          6       0.10433505D-03
   12       1          7       0.23812682D-04
   12       1          8       0.12270813D-04
   12       1          9       0.43371032D-05
*** CPKS converged.
----------------------------------------------
   12       2          1       0.13192069D-01
   12       2          2       0.27727785D-02
   12       2          3       0.60609886D-03
   12       2          4       0.25720822D-03
   12       2          5       0.10306513D-03
   12       2          6       0.46133361D-04
   12       2          7       0.17603897D-04
   12       2          8       0.70825661D-05
*** CPKS converged.
----------------------------------------------
   12       3          1       0.17038677D-02
   12       3          2       0.74632919D-03
   12       3          3       0.38027791D-03
   12       3          4       0.15785024D-03
   12       3          5       0.39176161D-04
   12       3          6       0.23114682D-04
   12       3          7       0.97454350D-05
*** CPKS converged.
----------------------------------------------

====================  end of solving CPKS equations  ====================

==========================
###### NUCLEUS:    13  H  
==========================

====================  solving CPKS equations  ====================

NUCLEUS  COORD.    ITERATION   ACCURACY
-------  ------    ---------   --------
   13       1          1       0.77434431D-02
   13       1          2       0.20886342D-02
   13       1          3       0.66547889D-03
   13       1          4       0.21873334D-03
   13       1          5       0.52620101D-04
   13       1          6       0.33435439D-04
   13       1          7       0.17979086D-04
   13       1          8       0.66331057D-05
*** CPKS converged.
----------------------------------------------
   13       2          1       0.11318384D-01
   13       2          2       0.34074992D-02
   13       2          3       0.13375187D-02
   13       2          4       0.33862565D-03
   13       2          5       0.15770791D-03
   13       2          6       0.10814824D-03
   13       2          7       0.28322371D-04
   13       2          8       0.10862873D-04
   13       2          9       0.68274229D-05
*** CPKS converged.
----------------------------------------------
   13       3          1       0.18612363D-02
   13       3          2       0.10268482D-02
   13       3          3       0.33861821D-03
   13       3          4       0.86438640D-04
   13       3          5       0.39334197D-04
   13       3          6       0.12081543D-04
   13       3          7       0.59783680D-05
*** CPKS converged.
----------------------------------------------

====================  end of solving CPKS equations  ====================

==========================
###### NUCLEUS:    14  H  
==========================

====================  solving CPKS equations  ====================

NUCLEUS  COORD.    ITERATION   ACCURACY
-------  ------    ---------   --------
   14       1          1       0.83020231D-02
   14       1          2       0.28236024D-02
   14       1          3       0.10283311D-02
   14       1          4       0.53360556D-03
   14       1          5       0.12638483D-03
   14       1          6       0.10388543D-03
   14       1          7       0.21835235D-04
   14       1          8       0.11680035D-04
   14       1          9       0.43758416D-05
*** CPKS converged.
----------------------------------------------
   14       2          1       0.15574393D-01
   14       2          2       0.24046677D-02
   14       2          3       0.75854016D-03
   14       2          4       0.37987377D-03
   14       2          5       0.10992781D-03
   14       2          6       0.48501424D-04
   14       2          7       0.16610156D-04
   14       2          8       0.83656882D-05
*** CPKS converged.
----------------------------------------------
   14       3          1       0.19303913D-02
   14       3          2       0.11690746D-02
   14       3          3       0.42849515D-03
   14       3          4       0.22112861D-03
   14       3          5       0.30487061D-04
   14       3          6       0.24019165D-04
   14       3          7       0.75805167D-05
*** CPKS converged.
----------------------------------------------

====================  end of solving CPKS equations  ====================

==========================
###### NUCLEUS:    15  H  
==========================

====================  solving CPKS equations  ====================

NUCLEUS  COORD.    ITERATION   ACCURACY
-------  ------    ---------   --------
   15       1          1       0.11193831D-01
   15       1          2       0.40165420D-02
   15       1          3       0.98771801D-03
   15       1          4       0.56737218D-03
   15       1          5       0.82990613D-04
   15       1          6       0.96183433D-04
   15       1          7       0.38556236D-04
   15       1          8       0.12384111D-04
   15       1          9       0.39742471D-05
*** CPKS converged.
----------------------------------------------
   15       2          1       0.13687285D-01
   15       2          2       0.27953295D-02
   15       2          3       0.79721883D-03
   15       2          4       0.19248845D-03
   15       2          5       0.10687410D-03
   15       2          6       0.30589634D-04
   15       2          7       0.19928876D-04
   15       2          8       0.47736420D-05
*** CPKS converged.
----------------------------------------------
   15       3          1       0.30181610D-02
   15       3          2       0.15313309D-02
   15       3          3       0.33560335D-03
   15       3          4       0.17320301D-03
   15       3          5       0.28073243D-04
   15       3          6       0.20548663D-04
   15       3          7       0.10674679D-04
   15       3          8       0.62123536D-05
*** CPKS converged.
----------------------------------------------

====================  end of solving CPKS equations  ====================

==========================
###### NUCLEUS:    17  H  
==========================

====================  solving CPKS equations  ====================

NUCLEUS  COORD.    ITERATION   ACCURACY
-------  ------    ---------   --------
   17       1          1       0.92225798D-02
   17       1          2       0.19420709D-02
   17       1          3       0.42365747D-03
   17       1          4       0.14512988D-03
   17       1          5       0.61865544D-04
   17       1          6       0.22052862D-04
   17       1          7       0.11564445D-04
   17       1          8       0.51031254D-05
*** CPKS converged.
----------------------------------------------
   17       2          1       0.11229514D-01
   17       2          2       0.30867829D-02
   17       2          3       0.10862033D-02
   17       2          4       0.42632205D-03
   17       2          5       0.13901185D-03
   17       2          6       0.74777993D-04
   17       2          7       0.23846629D-04
   17       2          8       0.11403117D-04
   17       2          9       0.72153773D-05
*** CPKS converged.
----------------------------------------------
   17       3          1       0.20317112D-02
   17       3          2       0.98552260D-03
   17       3          3       0.41517394D-03
   17       3          4       0.76493118D-04
   17       3          5       0.37552653D-04
   17       3          6       0.13270576D-04
   17       3          7       0.48970604D-05
*** CPKS converged.
----------------------------------------------

====================  end of solving CPKS equations  ====================

==========================
###### NUCLEUS:    26  H  
==========================

====================  solving CPKS equations  ====================

NUCLEUS  COORD.    ITERATION   ACCURACY
-------  ------    ---------   --------
   26       1          1       0.15978079D-01
   26       1          2       0.24406131D-02
   26       1          3       0.62019073D-03
   26       1          4       0.17047042D-03
   26       1          5       0.69398957D-04
   26       1          6       0.60729712D-04
   26       1          7       0.18060764D-04
   26       1          8       0.49938849D-05
*** CPKS converged.
----------------------------------------------
   26       2          1       0.33865395D-01
   26       2          2       0.48896551D-02
   26       2          3       0.13423532D-02
   26       2          4       0.32898485D-03
   26       2          5       0.13970189D-03
   26       2          6       0.11178559D-03
   26       2          7       0.49233047D-04
   26       2          8       0.12144858D-04
   26       2          9       0.44036824D-05
*** CPKS converged.
----------------------------------------------
   26       3          1       0.65825360D-02
   26       3          2       0.12607395D-02
   26       3          3       0.41722268D-03
   26       3          4       0.90541256D-04
   26       3          5       0.44361257D-04
   26       3          6       0.27113862D-04
   26       3          7       0.10800889D-04
   26       3          8       0.34809681D-05
*** CPKS converged.
----------------------------------------------

====================  end of solving CPKS equations  ====================

==========================
###### NUCLEUS:    28  H  
==========================

====================  solving CPKS equations  ====================

NUCLEUS  COORD.    ITERATION   ACCURACY
-------  ------    ---------   --------
   28       1          1       0.11616614D-01
   28       1          2       0.11926897D-02
   28       1          3       0.37263294D-03
   28       1          4       0.18863390D-03
   28       1          5       0.69948102D-04
   28       1          6       0.32776199D-04
   28       1          7       0.19428355D-04
   28       1          8       0.43596785D-05
*** CPKS converged.
----------------------------------------------
   28       2          1       0.81528972D-02
   28       2          2       0.28942505D-02
   28       2          3       0.12378754D-02
   28       2          4       0.19038325D-03
   28       2          5       0.88118937D-04
   28       2          6       0.54405501D-04
   28       2          7       0.28109222D-04
   28       2          8       0.52381914D-05
*** CPKS converged.
----------------------------------------------
   28       3          1       0.29224584D-02
   28       3          2       0.15881449D-02
   28       3          3       0.66255563D-03
   28       3          4       0.18964814D-03
   28       3          5       0.75091847D-04
   28       3          6       0.28991628D-04
   28       3          7       0.44833944D-05
*** CPKS converged.
----------------------------------------------

====================  end of solving CPKS equations  ====================

==========================
###### NUCLEUS:    29  H  
==========================

====================  solving CPKS equations  ====================

NUCLEUS  COORD.    ITERATION   ACCURACY
-------  ------    ---------   --------
   29       1          1       0.10397720D-01
   29       1          2       0.10503118D-02
   29       1          3       0.39565252D-03
   29       1          4       0.12900284D-03
   29       1          5       0.51886512D-04
   29       1          6       0.24011277D-04
   29       1          7       0.12196958D-04
   29       1          8       0.34546829D-05
*** CPKS converged.
----------------------------------------------
   29       2          1       0.81156193D-02
   29       2          2       0.27221639D-02
   29       2          3       0.11585931D-02
   29       2          4       0.20098189D-03
   29       2          5       0.75524255D-04
   29       2          6       0.37181619D-04
   29       2          7       0.25620528D-04
   29       2          8       0.43134885D-05
*** CPKS converged.
----------------------------------------------
   29       3          1       0.61642950D-02
   29       3          2       0.17869437D-02
   29       3          3       0.54985549D-03
   29       3          4       0.23058309D-03
   29       3          5       0.75920949D-04
   29       3          6       0.39452372D-04
   29       3          7       0.19684849D-04
   29       3          8       0.86858891D-05
*** CPKS converged.
----------------------------------------------

====================  end of solving CPKS equations  ====================

==========================
###### NUCLEUS:    31  H  
==========================

====================  solving CPKS equations  ====================

NUCLEUS  COORD.    ITERATION   ACCURACY
-------  ------    ---------   --------
   31       1          1       0.60469838D-02
   31       1          2       0.14554697D-02
   31       1          3       0.51764997D-03
   31       1          4       0.19459822D-03
   31       1          5       0.42418410D-04
   31       1          6       0.31540560D-04
   31       1          7       0.16742015D-04
   31       1          8       0.31156165D-05
*** CPKS converged.
----------------------------------------------
   31       2          1       0.27224511D-02
   31       2          2       0.14779484D-02
   31       2          3       0.64112858D-03
   31       2          4       0.18089809D-03
   31       2          5       0.49717335D-04
   31       2          6       0.25315088D-04
   31       2          7       0.10682126D-04
   31       2          8       0.68962918D-05
*** CPKS converged.
----------------------------------------------
   31       3          1       0.31197730D-02
   31       3          2       0.14084049D-02
   31       3          3       0.49912946D-03
   31       3          4       0.16512734D-03
   31       3          5       0.43652289D-04
   31       3          6       0.15753136D-04
   31       3          7       0.48967896D-05
*** CPKS converged.
----------------------------------------------

====================  end of solving CPKS equations  ====================

==========================
###### NUCLEUS:    32  H  
==========================

====================  solving CPKS equations  ====================

NUCLEUS  COORD.    ITERATION   ACCURACY
-------  ------    ---------   --------
   32       1          1       0.75679286D-02
   32       1          2       0.18344147D-02
   32       1          3       0.79330918D-03
   32       1          4       0.20716765D-03
   32       1          5       0.74429524D-04
   32       1          6       0.43392895D-04
   32       1          7       0.19293959D-04
[truncated: 1,397,666 more chars]
