# Supplementary material for: Functional, Aromatic, and Fluorinated Monothiosemicarbazones: Investigations into Their Structures and Activity toward the Gallium-68 Incorporation by Microwave Irradiation
Source: ACS Omega. 2022 Apr 11;7(16):13750–77. doi: 10.1021/acsomega.1c07396 (PMC9088960; doi:10.1021/acsomega.1c07396)
Supplement: Supplementary file 1 — ao1c07396_si_001.zip [file ao1c07396_si_001.zip › DFT_files/MonoTSCEt Ga complex isomer free Opt V2.out]

 Parallel Execution: Process Information
 ==============================================================================
 Rank   Node Name                              NodeID   MyNodeRank  NodeMaster
    0   CHPC-7106                                 0          0          0
    1   CHPC-7106                                 0          1         -1
    2   CHPC-7106                                 0          2         -1
    3   CHPC-7106                                 0          3         -1
 ==============================================================================


May use up to 15548MB of RAM as shared memory on node 0
 
    Atoms
    1 C      -0.331596082532       2.503291171256       0.156157431106
    2 C      -1.563860652851       1.996749216588      -0.120919457859
    3 C      -1.930161712039       0.663204406062       0.033890622389
    4 C      -0.971839772317      -0.247228617741       0.508690911874
    5 C       2.658020630481      -0.050230629211       1.602003161321
    6 C       2.921903677787       1.335138802564       1.409646174275
    7 C       1.904500873709       2.146869604347       0.925854491960
    8 C       0.639045749870       1.550824558371       0.644625905135
    9 C       0.350007934937       0.183113430457       0.830086847520
    10 C       1.422177442251      -0.622044035863       1.327318082964
    11 H       7.754432245883       6.034672959685       3.295617364427
    12 H      -2.932662533931       0.310793635286      -0.206266714278
    13 H      -1.250069714130      -1.294116596020       0.629510363573
    14 H       3.458268642320      -0.682148076049       1.981093523196
    15 H       3.902072650793       1.742937644126       1.640219356311
    16 C       0.364320407495       3.799784908911       0.128147219238
    17 H       1.266483911078      -1.686356379739       1.491878733252
    18 C       1.750953158745       3.559925083617       0.598538771469
    19 O      -0.058760380787       4.938735345200      -0.199380091868
    20 N       2.511760600197       4.634224865410       0.647714361676
    21 N       3.759030843067       4.622501643000       1.079096601698
    22 C       4.358143356619       5.858647957873       1.123177035800
    23 S       3.641280358633       7.381064137382       0.685865022499
    24 N       5.629306024773       5.817166496630       1.560281279785
    25 Ga       1.536418462183       6.399115580706      -0.018302376314
    26 H       5.973746970983       4.887055654651       1.793050696658
    27 C       6.536080102831       6.964854966507       1.739705443453
    28 H       6.052501251502       7.690505353608       2.407207160882
    29 H       6.673727845216       7.460212366022       0.769091336921
    30 C       7.879219401694       6.506046687232       2.313159952106
    31 H       8.379985763328       5.797814052896       1.641624071265
    32 H       8.538247840840       7.371489656567       2.437702045871
    33 C      -0.964414684604       8.306780254745       2.953457074582
    34 C      -1.197679475208       8.146484557233       4.284298207982
    35 C      -2.092234386933       8.904456791080       5.033619419889
    36 C      -2.819862746921       9.918428559252       4.389570516925
    37 C      -3.046702028430      11.271870264510       0.850330645452
    38 C      -2.108954559810      10.435463982477       0.181988167388
    39 C      -1.437775230104       9.466630675822       0.916117436251
    40 C      -1.721863881760       9.355762228415       2.310004498007
    41 C      -2.648570173437      10.168377386993       2.995399529400
    42 C      -3.318649505971      11.155913656163       2.207622945247
    43 H      -0.427186049948       8.727884207074      -6.383735210746
    44 H      -2.237755992518       8.733875165438       6.099753936529
    45 H      -3.520101075098      10.518688367339       4.970300702140
    46 H      -3.569964060102      12.029631389020       0.271148150134
    47 H      -1.928210146388      10.557141986582      -0.882303060438
    48 C      -0.145309251055       7.700147919753       1.891321746540
    49 H      -4.045678182769      11.816957877335       2.675162057483
    50 C      -0.441833917873       8.437587276804       0.638539662400
    51 O       0.659203301548       6.734112018396       1.941137617133
    52 N       0.206745816549       8.005594620653      -0.423513990794
    53 N       0.039995314103       8.511385104235      -1.631304687185
    54 C       0.754780968732       7.876953671321      -2.618827511011
    55 S       1.812383972135       6.509956416619      -2.427749892111
    56 N       0.567017067546       8.413971841609      -3.837511385981
    57 H      -0.067626004734       9.210539983136      -3.862608295809
    58 C       1.165776653289       7.956330348699      -5.103840193185
    59 H       0.910912084204       6.897899518327      -5.248540526288
    60 H       2.259063650616       8.017229942733      -5.018706679653
    61 C       0.661588973329       8.804232574497      -6.274569444551
    62 H       0.931775028356       9.860017346727      -6.149467564030
    63 H       1.117213909639       8.450554101729      -7.205245792002
    64 H      -0.589069626970       7.355071947552       4.927395825008
    65 H      -2.178386163200       2.755113371347      -0.580495094487
    End
    GUIBonds
        1 1 16 1.0
        2 1 8 1.5
        3 1 2 1.5
        4 20 25 1.0
        5 2 3 1.5
        6 3 12 1.0
        7 3 4 1.5
        8 4 13 1.0
        9 4 9 1.5
        10 5 14 1.0
        11 5 6 1.5
        12 5 10 1.5
        13 6 15 1.0
        14 6 7 1.5
        15 7 18 1.0
        16 7 8 1.5
        17 8 9 1.5
        18 9 10 1.5
        19 10 17 1.0
        20 16 19 1.0
        21 16 18 1.0
        22 18 20 1.0
        23 20 21 1.0
        24 23 25 1.0
        25 21 22 1.0
        26 22 24 1.0
        27 22 23 1.0
        28 24 27 1.0
        29 24 26 1.0
        30 27 29 1.0
        31 27 28 1.0
        32 27 30 1.0
        33 30 11 1.0
        34 30 32 1.0
        35 30 31 1.0
        36 25 19 1.0
        37 33 48 1.0
        38 33 40 1.5
        39 37 38 1.5
        40 37 42 1.5
        41 38 47 1.0
        42 38 39 1.5
        43 39 50 1.0
        44 39 40 1.5
        45 40 41 1.5
        46 41 42 1.5
        47 42 49 1.0
        48 48 51 1.0
        49 33 34 1.5
        50 48 50 1.0
        51 50 52 1.0
        52 52 53 1.0
        53 53 54 1.0
        54 54 56 1.0
        55 54 55 1.0
        56 56 58 1.0
        57 56 57 1.0
        58 58 60 1.0
        59 58 59 1.0
        60 58 61 1.0
        61 61 43 1.0
        62 61 63 1.0
        63 61 62 1.0
        64 34 35 1.5
        65 35 44 1.0
        66 35 36 1.5
        67 36 45 1.0
        68 36 41 1.5
        69 37 46 1.0
        70 51 25 1.0
        71 52 25 1.0
        72 55 25 1.0
        73 64 34 1.0
        74 65 2 1.0
    End
    NoPrint LOGFILE
    XC
        GGA BLYP
    End
    Geometry
    End
    Charge 1
    AnalyticalFreq
    End
    NumericalQuality Good
    ScanFreq -1000 0

Fragments
Ga t21.Ga
H t21.H
N t21.N
S t21.S
O t21.O
C t21.C
End

 *******************************************************************************
 *                                                                             *
 *  --------------------------------                                           *
 *   Amsterdam Modeling Suite (AMS)              2019.304                      *
 *  --------------------------------                                           *
 *                                               r84175 2020-05-08             *
 *                                                                             *
 *                                                                             *
 *                              =================                              *
 *                              |               |                              *
 *                              |     A D F     |                              *
 *                              |               |                              *
 *                              =================                              *
 *                                                                             *
 *                                                                             *
 *   Online information and documentation:  https://www.scm.com/support/       *
 *   E-mail:  support@scm.com   info@scm.com                                   *
 *                                                                             *
 *   Scientific publications using AMS results must be properly referenced     *
 *   See the User Manuals (or the web site) for recommended citations          *
 *   The terms and conditions of the End User License Agreement apply to       *
 *   the use of AMS, https://www.scm.com/license-terms/                        *
 *                                                                             *
 *********************  x86_64_windows_intel / intelmpi  ***********************
 
 Licensed to: Dr. Sofia Pascu / University of Bath / Bath / UNITED KINGDOM 2022-01-21 16:12:49
 SCM User ID: u10385
  
 ADF 2019.304  RunTime: Feb14-2022 05:43:48  Nodes: 1  Procs: 4

 Temporary files are created in C:\SCMTMP\/kid_0.1057476683

Communication costs MPI_COMM_WORLD:      0.640 usec per message,   0.0026 usec per 8-byte item
Communication costs for intra-node:      0.288 usec per message,   0.0042 usec per 8-byte item

 *** (NO TITLE) ***


 ===========================
 A T T A C H E D   F I L E S
 ===========================
  


 ===============================
 M O D E L   P A R A M E T E R S
 ===============================
  
 DENSITY FUNCTIONAL POTENTIAL (scf)
    LDA:                               Exchange only                           == Not Default ==
    Gradient Corrections:              Becke88 LYP                             == Not Default ==

 SPIN  (restricted / unrestr.)
    Molecule:                          Restricted                               
    Fragments:                         Restricted                               

 OTHER ASPECTS
    Relativistic Corrections:          ---                                      

    Nuclear Charge Density Model:      Point Charge Nuclei                      
    Core Treatment:                    Frozen Orbital(s)                        

    Hyperfine or Zeeman Interaction:   ---                                      


 Fragment File(s)
 ----------------
 C:
         file : t21.C
         jobid: ADF 2019.304  RunTime: Feb14-2022 05:43:47  Nodes: 1  Procs: 1
         title: Carbon (TZ2P)
 H:
         file : t21.H
         jobid: ADF 2019.304  RunTime: Feb14-2022 05:43:42  Nodes: 1  Procs: 1
         title: Hydrogen (TZ2P)
 O:
         file : t21.O
         jobid: ADF 2019.304  RunTime: Feb14-2022 05:43:46  Nodes: 1  Procs: 1
         title: Oxygen (TZ2P)
 N:
         file : t21.N
         jobid: ADF 2019.304  RunTime: Feb14-2022 05:43:44  Nodes: 1  Procs: 1
         title: Nitrogen (TZ2P)
 S:
         file : t21.S
         jobid: ADF 2019.304  RunTime: Feb14-2022 05:43:45  Nodes: 1  Procs: 1
         title: Sulphur (TZ2P)
 Ga:
         file : t21.Ga
         jobid: ADF 2019.304  RunTime: Feb14-2022 05:43:41  Nodes: 1  Procs: 1
         title: Gallium (TZ2P)


                                   *********************************************
                                   *  R U N   T Y P E : GEOMETRY OPTIMIZATION  *
                                   *********************************************
  


 ===============
 G E O M E T R Y  ***  3D  Molecule  ***
 ===============
  

 ATOMS
 =====                            X Y Z                    CHARGE
                                (Angstrom)             Nucl     +Core       At.Mass
                       --------------------------    ----------------       -------
    1  C              -0.3316    2.5033    0.1562      6.00      6.00       12.0000
    2  C              -1.5639    1.9967   -0.1209      6.00      6.00       12.0000
    3  C              -1.9302    0.6632    0.0339      6.00      6.00       12.0000
    4  C              -0.9718   -0.2472    0.5087      6.00      6.00       12.0000
    5  C               2.6580   -0.0502    1.6020      6.00      6.00       12.0000
    6  C               2.9219    1.3351    1.4096      6.00      6.00       12.0000
    7  C               1.9045    2.1469    0.9259      6.00      6.00       12.0000
    8  C               0.6390    1.5508    0.6446      6.00      6.00       12.0000
    9  C               0.3500    0.1831    0.8301      6.00      6.00       12.0000
   10  C               1.4222   -0.6220    1.3273      6.00      6.00       12.0000
   11  H               7.7544    6.0347    3.2956      1.00      1.00        1.0078
   12  H              -2.9327    0.3108   -0.2063      1.00      1.00        1.0078
   13  H              -1.2501   -1.2941    0.6295      1.00      1.00        1.0078
   14  H               3.4583   -0.6821    1.9811      1.00      1.00        1.0078
   15  H               3.9021    1.7429    1.6402      1.00      1.00        1.0078
   16  C               0.3643    3.7998    0.1281      6.00      6.00       12.0000
   17  H               1.2665   -1.6864    1.4919      1.00      1.00        1.0078
   18  C               1.7510    3.5599    0.5985      6.00      6.00       12.0000
   19  O              -0.0588    4.9387   -0.1994      8.00      8.00       15.9949
   20  N               2.5118    4.6342    0.6477      7.00      7.00       14.0031
   21  N               3.7590    4.6225    1.0791      7.00      7.00       14.0031
   22  C               4.3581    5.8586    1.1232      6.00      6.00       12.0000
   23  S               3.6413    7.3811    0.6859     16.00     16.00       31.9721
   24  N               5.6293    5.8172    1.5603      7.00      7.00       14.0031
   25  Ga              1.5364    6.3991   -0.0183     31.00     31.00       68.9256
   26  H               5.9737    4.8871    1.7931      1.00      1.00        1.0078
   27  C               6.5361    6.9649    1.7397      6.00      6.00       12.0000
   28  H               6.0525    7.6905    2.4072      1.00      1.00        1.0078
   29  H               6.6737    7.4602    0.7691      1.00      1.00        1.0078
   30  C               7.8792    6.5060    2.3132      6.00      6.00       12.0000
   31  H               8.3800    5.7978    1.6416      1.00      1.00        1.0078
   32  H               8.5382    7.3715    2.4377      1.00      1.00        1.0078
   33  C              -0.9644    8.3068    2.9535      6.00      6.00       12.0000
   34  C              -1.1977    8.1465    4.2843      6.00      6.00       12.0000
   35  C              -2.0922    8.9045    5.0336      6.00      6.00       12.0000
   36  C              -2.8199    9.9184    4.3896      6.00      6.00       12.0000
   37  C              -3.0467   11.2719    0.8503      6.00      6.00       12.0000
   38  C              -2.1090   10.4355    0.1820      6.00      6.00       12.0000
   39  C              -1.4378    9.4666    0.9161      6.00      6.00       12.0000
   40  C              -1.7219    9.3558    2.3100      6.00      6.00       12.0000
   41  C              -2.6486   10.1684    2.9954      6.00      6.00       12.0000
   42  C              -3.3186   11.1559    2.2076      6.00      6.00       12.0000
   43  H              -0.4272    8.7279   -6.3837      1.00      1.00        1.0078
   44  H              -2.2378    8.7339    6.0998      1.00      1.00        1.0078
   45  H              -3.5201   10.5187    4.9703      1.00      1.00        1.0078
   46  H              -3.5700   12.0296    0.2711      1.00      1.00        1.0078
   47  H              -1.9282   10.5571   -0.8823      1.00      1.00        1.0078
   48  C              -0.1453    7.7001    1.8913      6.00      6.00       12.0000
   49  H              -4.0457   11.8170    2.6752      1.00      1.00        1.0078
   50  C              -0.4418    8.4376    0.6385      6.00      6.00       12.0000
   51  O               0.6592    6.7341    1.9411      8.00      8.00       15.9949
   52  N               0.2067    8.0056   -0.4235      7.00      7.00       14.0031
   53  N               0.0400    8.5114   -1.6313      7.00      7.00       14.0031
   54  C               0.7548    7.8770   -2.6188      6.00      6.00       12.0000
   55  S               1.8124    6.5100   -2.4277     16.00     16.00       31.9721
   56  N               0.5670    8.4140   -3.8375      7.00      7.00       14.0031
   57  H              -0.0676    9.2105   -3.8626      1.00      1.00        1.0078
   58  C               1.1658    7.9563   -5.1038      6.00      6.00       12.0000
   59  H               0.9109    6.8979   -5.2485      1.00      1.00        1.0078
   60  H               2.2591    8.0172   -5.0187      1.00      1.00        1.0078
   61  C               0.6616    8.8042   -6.2746      6.00      6.00       12.0000
   62  H               0.9318    9.8600   -6.1495      1.00      1.00        1.0078
   63  H               1.1172    8.4506   -7.2052      1.00      1.00        1.0078
   64  H              -0.5891    7.3551    4.9274      1.00      1.00        1.0078
   65  H              -2.1784    2.7551   -0.5805      1.00      1.00        1.0078


 FRAGMENTS
 =========                                     Atoms in this Fragment     Cart. coord.s (Angstrom)
                                               -------------------------------------------------------
    1  C                                                 1  C           -0.3316    2.5033    0.1562
    2  C                                                 2  C           -1.5639    1.9967   -0.1209
    3  C                                                 3  C           -1.9302    0.6632    0.0339
    4  C                                                 4  C           -0.9718   -0.2472    0.5087
    5  C                                                 5  C            2.6580   -0.0502    1.6020
    6  C                                                 6  C            2.9219    1.3351    1.4096
    7  C                                                 7  C            1.9045    2.1469    0.9259
    8  C                                                 8  C            0.6390    1.5508    0.6446
    9  C                                                 9  C            0.3500    0.1831    0.8301
   10  C                                                10  C            1.4222   -0.6220    1.3273
   11  C                                                16  C            0.3643    3.7998    0.1281
   12  C                                                18  C            1.7510    3.5599    0.5985
   13  C                                                22  C            4.3581    5.8586    1.1232
   14  C                                                27  C            6.5361    6.9649    1.7397
   15  C                                                30  C            7.8792    6.5060    2.3132
   16  C                                                33  C           -0.9644    8.3068    2.9535
   17  C                                                34  C           -1.1977    8.1465    4.2843
   18  C                                                35  C           -2.0922    8.9045    5.0336
   19  C                                                36  C           -2.8199    9.9184    4.3896
   20  C                                                37  C           -3.0467   11.2719    0.8503
   21  C                                                38  C           -2.1090   10.4355    0.1820
   22  C                                                39  C           -1.4378    9.4666    0.9161
   23  C                                                40  C           -1.7219    9.3558    2.3100
   24  C                                                41  C           -2.6486   10.1684    2.9954
   25  C                                                42  C           -3.3186   11.1559    2.2076
   26  C                                                48  C           -0.1453    7.7001    1.8913
   27  C                                                50  C           -0.4418    8.4376    0.6385
   28  C                                                54  C            0.7548    7.8770   -2.6188
   29  C                                                58  C            1.1658    7.9563   -5.1038
   30  C                                                61  C            0.6616    8.8042   -6.2746
   31  H                                                11  H            7.7544    6.0347    3.2956
   32  H                                                12  H           -2.9327    0.3108   -0.2063
   33  H                                                13  H           -1.2501   -1.2941    0.6295
   34  H                                                14  H            3.4583   -0.6821    1.9811
   35  H                                                15  H            3.9021    1.7429    1.6402
   36  H                                                17  H            1.2665   -1.6864    1.4919
   37  H                                                26  H            5.9737    4.8871    1.7931
   38  H                                                28  H            6.0525    7.6905    2.4072
   39  H                                                29  H            6.6737    7.4602    0.7691
   40  H                                                31  H            8.3800    5.7978    1.6416
   41  H                                                32  H            8.5382    7.3715    2.4377
   42  H                                                43  H           -0.4272    8.7279   -6.3837
   43  H                                                44  H           -2.2378    8.7339    6.0998
   44  H                                                45  H           -3.5201   10.5187    4.9703
   45  H                                                46  H           -3.5700   12.0296    0.2711
   46  H                                                47  H           -1.9282   10.5571   -0.8823
   47  H                                                49  H           -4.0457   11.8170    2.6752
   48  H                                                57  H           -0.0676    9.2105   -3.8626
   49  H                                                59  H            0.9109    6.8979   -5.2485
   50  H                                                60  H            2.2591    8.0172   -5.0187
   51  H                                                62  H            0.9318    9.8600   -6.1495
   52  H                                                63  H            1.1172    8.4506   -7.2052
   53  H                                                64  H           -0.5891    7.3551    4.9274
   54  H                                                65  H           -2.1784    2.7551   -0.5805
   55  O                                                19  O           -0.0588    4.9387   -0.1994
   56  O                                                51  O            0.6592    6.7341    1.9411
   57  N                                                20  N            2.5118    4.6342    0.6477
   58  N                                                21  N            3.7590    4.6225    1.0791
   59  N                                                24  N            5.6293    5.8172    1.5603
   60  N                                                52  N            0.2067    8.0056   -0.4235
   61  N                                                53  N            0.0400    8.5114   -1.6313
   62  N                                                56  N            0.5670    8.4140   -3.8375
   63  S                                                23  S            3.6413    7.3811    0.6859
   64  S                                                55  S            1.8124    6.5100   -2.4277
   65  Ga                                               25  Ga           1.5364    6.3991   -0.0183


 =====================================
 S Y M M E T R Y ,   E L E C T R O N S
 =====================================
  
 Symmetry: NOSYM

 Irreducible Representations, including subspecies
 -------------------------------------------------
 A


 Configuration of Valence Electrons
 ==================================
 ( determined in the SCF procedure )

 Total:   324

 Net Charge: 1 (Nuclei minus Electrons)

 Aufbau principle for MO occupations will be applied through SCF cycle no.     150
 Thereafter, the program will assign electrons to MOs that are spatially
 similar to the occupied MOs in a "reference" cycle ("KeepOrbitals").
 The reference cycle is always the PREVIOUS cycle: it will evolve with
 the SCF procedure.
1
 ***************************************************************************************************


                                      ****************************************
                                      *  B U I L D : (Fragments, Functions)  *
                                      ****************************************
  

 Total nr. of (C)SFOs (summation over all irreps) :  1377

 Specify PRINT SFO in the input file to get a full list

 Nr. of SFOs for ir.rep.           A :  1377


 ================================
 (Slater-type)  F U N C T I O N S  ***  (Basis and Fit)  ***
 ================================
  

 Atom Type    1  (C)
 ==============

 Valence Basis Sets:  10
 -----------------------
   1 S    7.680000
   1 S    5.000000
   2 S    1.280000
   2 S    2.100000
   2 S    4.600000
   2 P    0.820000
   2 P    1.480000
   2 P    2.940000
   3 D    2.200000
   4 F    3.300000

 Atom Type    2  (H)
 ==============

 Valence Basis Sets:   5
 -----------------------
   1 S    0.690000
   1 S    0.920000
   1 S    1.580000
   2 P    1.250000
   3 D    2.500000

 Atom Type    3  (O)
 ==============

 Valence Basis Sets:  10
 -----------------------
   1 S    9.800000
   1 S    6.800000
   2 S    7.580000
   2 S    2.880000
   2 S    1.720000
   2 P    4.080000
   2 P    2.080000
   2 P    1.120000
   3 D    2.000000
   4 F    3.000000

 Atom Type    4  (N)
 ==============

 Valence Basis Sets:  10
 -----------------------
   1 S    8.740000
   1 S    5.900000
   2 S    5.150000
   2 S    2.500000
   2 S    1.500000
   2 P    3.680000
   2 P    1.880000
   2 P    1.000000
   3 D    2.200000
   4 F    3.300000

 Atom Type    5  (S)
 ==============

 Valence Basis Sets:  14
 -----------------------
   1 S   19.400000
   1 S   14.350000
   2 S    5.900000
   2 S    4.250000
   2 P    8.050000
   2 P    4.550000
   3 S    3.450000
   3 S    2.250000
   3 S    1.500000
   3 P    2.650000
   3 P    1.600000
   3 P    1.000000
   3 D    2.100000
   4 F    2.100000

 Atom Type    6  (Ga)
 ==============

 Valence Basis Sets:  21
 -----------------------
   1 S   36.500000
   1 S   28.850000
   2 S   12.250000
   2 S    7.050000
   2 P   17.100000
   2 P   11.300000
   3 S    7.600000
   3 S    4.600000
   3 P    6.600000
   3 P    3.950000
   3 D    8.450000
   3 D    4.250000
   3 D    2.100000
   4 S    3.100000
   4 S    1.900000
   4 S    1.200000
   4 P    2.300000
   4 P    1.250000
   4 P    0.700000
   4 D    1.500000
   4 F    1.500000


 BAS: List of all Elementary Cartesian Basis Functions
 =====================================================

 The numbering in the list below (to the right of the function characteristics) is referred
 to in print-outs of MO eigenvectors and Mulliken populations in the BAS representation
 (as contrasted to the SFO representation).

 Notes:
 1. The functions are characterized by a polynomial prefactor (powers of x,y,z and r) and
    an exponential decay factor alpha.
 2. Since the basis sets are specific for an atom TYPE, the individual functions occur on
    all atoms of that type.
 3. The word 'Core' in the left margin signals that it is a Core Function (CF) : not a
    degree of freedom in the valence set, but only used to ensure orthogonalization of
    the other valence basis functions on the frozen Core Orbitals.


 (power of) X  Y  Z  R     Alpha  on Atom
            ==========     =====     ==========

 C                                    1    2    3    4    5    6    7    8    9   10   11   12   13   14   15
                                     16   17   18   19   20   21   22   23   24   25   26   27   28   29   30
                                  ---------------------------------------------------------------------------
            0  0  0  0     7.680      1   31   61   91  121  151  181  211  241  271  301  331  361  391  421
                                    451  481  511  541  571  601  631  661  691  721  751  781  811  841  871
            0  0  0  0     5.000      2   32   62   92  122  152  182  212  242  272  302  332  362  392  422
                                    452  482  512  542  572  602  632  662  692  722  752  782  812  842  872
            0  0  0  1     1.280      3   33   63   93  123  153  183  213  243  273  303  333  363  393  423
                                    453  483  513  543  573  603  633  663  693  723  753  783  813  843  873
            0  0  0  1     2.100      4   34   64   94  124  154  184  214  244  274  304  334  364  394  424
                                    454  484  514  544  574  604  634  664  694  724  754  784  814  844  874
            0  0  0  1     4.600      5   35   65   95  125  155  185  215  245  275  305  335  365  395  425
                                    455  485  515  545  575  605  635  665  695  725  755  785  815  845  875
            1  0  0  0     0.820      6   36   66   96  126  156  186  216  246  276  306  336  366  396  426
                                    456  486  516  546  576  606  636  666  696  726  756  786  816  846  876
            0  1  0  0     0.820      7   37   67   97  127  157  187  217  247  277  307  337  367  397  427
                                    457  487  517  547  577  607  637  667  697  727  757  787  817  847  877
            0  0  1  0     0.820      8   38   68   98  128  158  188  218  248  278  308  338  368  398  428
                                    458  488  518  548  578  608  638  668  698  728  758  788  818  848  878
            1  0  0  0     1.480      9   39   69   99  129  159  189  219  249  279  309  339  369  399  429
                                    459  489  519  549  579  609  639  669  699  729  759  789  819  849  879
            0  1  0  0     1.480     10   40   70  100  130  160  190  220  250  280  310  340  370  400  430
                                    460  490  520  550  580  610  640  670  700  730  760  790  820  850  880
            0  0  1  0     1.480     11   41   71  101  131  161  191  221  251  281  311  341  371  401  431
                                    461  491  521  551  581  611  641  671  701  731  761  791  821  851  881
            1  0  0  0     2.940     12   42   72  102  132  162  192  222  252  282  312  342  372  402  432
                                    462  492  522  552  582  612  642  672  702  732  762  792  822  852  882
            0  1  0  0     2.940     13   43   73  103  133  163  193  223  253  283  313  343  373  403  433
                                    463  493  523  553  583  613  643  673  703  733  763  793  823  853  883
            0  0  1  0     2.940     14   44   74  104  134  164  194  224  254  284  314  344  374  404  434
                                    464  494  524  554  584  614  644  674  704  734  764  794  824  854  884
            2  0  0  0     2.200     15   45   75  105  135  165  195  225  255  285  315  345  375  405  435
                                    465  495  525  555  585  615  645  675  705  735  765  795  825  855  885
            1  1  0  0     2.200     16   46   76  106  136  166  196  226  256  286  316  346  376  406  436
                                    466  496  526  556  586  616  646  676  706  736  766  796  826  856  886
            1  0  1  0     2.200     17   47   77  107  137  167  197  227  257  287  317  347  377  407  437
                                    467  497  527  557  587  617  647  677  707  737  767  797  827  857  887
            0  2  0  0     2.200     18   48   78  108  138  168  198  228  258  288  318  348  378  408  438
                                    468  498  528  558  588  618  648  678  708  738  768  798  828  858  888
            0  1  1  0     2.200     19   49   79  109  139  169  199  229  259  289  319  349  379  409  439
                                    469  499  529  559  589  619  649  679  709  739  769  799  829  859  889
            0  0  2  0     2.200     20   50   80  110  140  170  200  230  260  290  320  350  380  410  440
                                    470  500  530  560  590  620  650  680  710  740  770  800  830  860  890
            3  0  0  0     3.300     21   51   81  111  141  171  201  231  261  291  321  351  381  411  441
                                    471  501  531  561  591  621  651  681  711  741  771  801  831  861  891
            2  1  0  0     3.300     22   52   82  112  142  172  202  232  262  292  322  352  382  412  442
                                    472  502  532  562  592  622  652  682  712  742  772  802  832  862  892
            2  0  1  0     3.300     23   53   83  113  143  173  203  233  263  293  323  353  383  413  443
                                    473  503  533  563  593  623  653  683  713  743  773  803  833  863  893
            1  2  0  0     3.300     24   54   84  114  144  174  204  234  264  294  324  354  384  414  444
                                    474  504  534  564  594  624  654  684  714  744  774  804  834  864  894
            1  1  1  0     3.300     25   55   85  115  145  175  205  235  265  295  325  355  385  415  445
                                    475  505  535  565  595  625  655  685  715  745  775  805  835  865  895
            1  0  2  0     3.300     26   56   86  116  146  176  206  236  266  296  326  356  386  416  446
                                    476  506  536  566  596  626  656  686  716  746  776  806  836  866  896
            0  3  0  0     3.300     27   57   87  117  147  177  207  237  267  297  327  357  387  417  447
                                    477  507  537  567  597  627  657  687  717  747  777  807  837  867  897
            0  2  1  0     3.300     28   58   88  118  148  178  208  238  268  298  328  358  388  418  448
                                    478  508  538  568  598  628  658  688  718  748  778  808  838  868  898
            0  1  2  0     3.300     29   59   89  119  149  179  209  239  269  299  329  359  389  419  449
                                    479  509  539  569  599  629  659  689  719  749  779  809  839  869  899
            0  0  3  0     3.300     30   60   90  120  150  180  210  240  270  300  330  360  390  420  450
                                    480  510  540  570  600  630  660  690  720  750  780  810  840  870  900

 H                                   31   32   33   34   35   36   37   38   39   40   41   42   43   44   45
                                     46   47   48   49   50   51   52   53   54
                                  ---------------------------------------------------------------------------
            0  0  0  0     0.690    901  913  925  937  949  961  973  985  997 1009 1021 1033 1045 1057 1069
                                   1081 1093 1105 1117 1129 1141 1153 1165 1177
            0  0  0  0     0.920    902  914  926  938  950  962  974  986  998 1010 1022 1034 1046 1058 1070
                                   1082 1094 1106 1118 1130 1142 1154 1166 1178
            0  0  0  0     1.580    903  915  927  939  951  963  975  987  999 1011 1023 1035 1047 1059 1071
                                   1083 1095 1107 1119 1131 1143 1155 1167 1179
            1  0  0  0     1.250    904  916  928  940  952  964  976  988 1000 1012 1024 1036 1048 1060 1072
                                   1084 1096 1108 1120 1132 1144 1156 1168 1180
            0  1  0  0     1.250    905  917  929  941  953  965  977  989 1001 1013 1025 1037 1049 1061 1073
                                   1085 1097 1109 1121 1133 1145 1157 1169 1181
            0  0  1  0     1.250    906  918  930  942  954  966  978  990 1002 1014 1026 1038 1050 1062 1074
                                   1086 1098 1110 1122 1134 1146 1158 1170 1182
            2  0  0  0     2.500    907  919  931  943  955  967  979  991 1003 1015 1027 1039 1051 1063 1075
                                   1087 1099 1111 1123 1135 1147 1159 1171 1183
            1  1  0  0     2.500    908  920  932  944  956  968  980  992 1004 1016 1028 1040 1052 1064 1076
                                   1088 1100 1112 1124 1136 1148 1160 1172 1184
            1  0  1  0     2.500    909  921  933  945  957  969  981  993 1005 1017 1029 1041 1053 1065 1077
                                   1089 1101 1113 1125 1137 1149 1161 1173 1185
            0  2  0  0     2.500    910  922  934  946  958  970  982  994 1006 1018 1030 1042 1054 1066 1078
                                   1090 1102 1114 1126 1138 1150 1162 1174 1186
            0  1  1  0     2.500    911  923  935  947  959  971  983  995 1007 1019 1031 1043 1055 1067 1079
                                   1091 1103 1115 1127 1139 1151 1163 1175 1187
            0  0  2  0     2.500    912  924  936  948  960  972  984  996 1008 1020 1032 1044 1056 1068 1080
                                   1092 1104 1116 1128 1140 1152 1164 1176 1188

 O                                   55   56
                                  ---------------------------------------------------------------------------
            0  0  0  0     9.800   1189 1219
            0  0  0  0     6.800   1190 1220
            0  0  0  1     7.580   1191 1221
            0  0  0  1     2.880   1192 1222
            0  0  0  1     1.720   1193 1223
            1  0  0  0     4.080   1194 1224
            0  1  0  0     4.080   1195 1225
            0  0  1  0     4.080   1196 1226
            1  0  0  0     2.080   1197 1227
            0  1  0  0     2.080   1198 1228
            0  0  1  0     2.080   1199 1229
            1  0  0  0     1.120   1200 1230
            0  1  0  0     1.120   1201 1231
            0  0  1  0     1.120   1202 1232
            2  0  0  0     2.000   1203 1233
            1  1  0  0     2.000   1204 1234
            1  0  1  0     2.000   1205 1235
            0  2  0  0     2.000   1206 1236
            0  1  1  0     2.000   1207 1237
            0  0  2  0     2.000   1208 1238
            3  0  0  0     3.000   1209 1239
            2  1  0  0     3.000   1210 1240
            2  0  1  0     3.000   1211 1241
            1  2  0  0     3.000   1212 1242
            1  1  1  0     3.000   1213 1243
            1  0  2  0     3.000   1214 1244
            0  3  0  0     3.000   1215 1245
            0  2  1  0     3.000   1216 1246
            0  1  2  0     3.000   1217 1247
            0  0  3  0     3.000   1218 1248

 N                                   57   58   59   60   61   62
                                  ---------------------------------------------------------------------------
            0  0  0  0     8.740   1249 1279 1309 1339 1369 1399
            0  0  0  0     5.900   1250 1280 1310 1340 1370 1400
            0  0  0  1     5.150   1251 1281 1311 1341 1371 1401
            0  0  0  1     2.500   1252 1282 1312 1342 1372 1402
            0  0  0  1     1.500   1253 1283 1313 1343 1373 1403
            1  0  0  0     3.680   1254 1284 1314 1344 1374 1404
            0  1  0  0     3.680   1255 1285 1315 1345 1375 1405
            0  0  1  0     3.680   1256 1286 1316 1346 1376 1406
            1  0  0  0     1.880   1257 1287 1317 1347 1377 1407
            0  1  0  0     1.880   1258 1288 1318 1348 1378 1408
            0  0  1  0     1.880   1259 1289 1319 1349 1379 1409
            1  0  0  0     1.000   1260 1290 1320 1350 1380 1410
            0  1  0  0     1.000   1261 1291 1321 1351 1381 1411
            0  0  1  0     1.000   1262 1292 1322 1352 1382 1412
            2  0  0  0     2.200   1263 1293 1323 1353 1383 1413
            1  1  0  0     2.200   1264 1294 1324 1354 1384 1414
            1  0  1  0     2.200   1265 1295 1325 1355 1385 1415
            0  2  0  0     2.200   1266 1296 1326 1356 1386 1416
            0  1  1  0     2.200   1267 1297 1327 1357 1387 1417
            0  0  2  0     2.200   1268 1298 1328 1358 1388 1418
            3  0  0  0     3.300   1269 1299 1329 1359 1389 1419
            2  1  0  0     3.300   1270 1300 1330 1360 1390 1420
            2  0  1  0     3.300   1271 1301 1331 1361 1391 1421
            1  2  0  0     3.300   1272 1302 1332 1362 1392 1422
            1  1  1  0     3.300   1273 1303 1333 1363 1393 1423
            1  0  2  0     3.300   1274 1304 1334 1364 1394 1424
            0  3  0  0     3.300   1275 1305 1335 1365 1395 1425
            0  2  1  0     3.300   1276 1306 1336 1366 1396 1426
            0  1  2  0     3.300   1277 1307 1337 1367 1397 1427
            0  0  3  0     3.300   1278 1308 1338 1368 1398 1428

 S                                   63   64
                                  ---------------------------------------------------------------------------
            0  0  0  0    19.400   1429 1467
            0  0  0  0    14.350   1430 1468
            0  0  0  1     5.900   1431 1469
            0  0  0  1     4.250   1432 1470
            1  0  0  0     8.050   1433 1471
            0  1  0  0     8.050   1434 1472
            0  0  1  0     8.050   1435 1473
            1  0  0  0     4.550   1436 1474
            0  1  0  0     4.550   1437 1475
            0  0  1  0     4.550   1438 1476
            0  0  0  2     3.450   1439 1477
            0  0  0  2     2.250   1440 1478
            0  0  0  2     1.500   1441 1479
            1  0  0  1     2.650   1442 1480
            0  1  0  1     2.650   1443 1481
            0  0  1  1     2.650   1444 1482
            1  0  0  1     1.600   1445 1483
            0  1  0  1     1.600   1446 1484
            0  0  1  1     1.600   1447 1485
            1  0  0  1     1.000   1448 1486
            0  1  0  1     1.000   1449 1487
            0  0  1  1     1.000   1450 1488
            2  0  0  0     2.100   1451 1489
            1  1  0  0     2.100   1452 1490
            1  0  1  0     2.100   1453 1491
            0  2  0  0     2.100   1454 1492
            0  1  1  0     2.100   1455 1493
            0  0  2  0     2.100   1456 1494
            3  0  0  0     2.100   1457 1495
            2  1  0  0     2.100   1458 1496
            2  0  1  0     2.100   1459 1497
            1  2  0  0     2.100   1460 1498
            1  1  1  0     2.100   1461 1499
            1  0  2  0     2.100   1462 1500
            0  3  0  0     2.100   1463 1501
            0  2  1  0     2.100   1464 1502
            0  1  2  0     2.100   1465 1503
            0  0  3  0     2.100   1466 1504

 Ga                                  65
                                  ---------------------------------------------------------------------------
            0  0  0  0    36.500   1505
            0  0  0  0    28.850   1506
            0  0  0  1    12.250   1507
            0  0  0  1     7.050   1508
            1  0  0  0    17.100   1509
            0  1  0  0    17.100   1510
            0  0  1  0    17.100   1511
            1  0  0  0    11.300   1512
            0  1  0  0    11.300   1513
            0  0  1  0    11.300   1514
            0  0  0  2     7.600   1515
            0  0  0  2     4.600   1516
            1  0  0  1     6.600   1517
            0  1  0  1     6.600   1518
            0  0  1  1     6.600   1519
            1  0  0  1     3.950   1520
            0  1  0  1     3.950   1521
            0  0  1  1     3.950   1522
            2  0  0  0     8.450   1523
            1  1  0  0     8.450   1524
            1  0  1  0     8.450   1525
            0  2  0  0     8.450   1526
            0  1  1  0     8.450   1527
            0  0  2  0     8.450   1528
            2  0  0  0     4.250   1529
            1  1  0  0     4.250   1530
            1  0  1  0     4.250   1531
            0  2  0  0     4.250   1532
            0  1  1  0     4.250   1533
            0  0  2  0     4.250   1534
            2  0  0  0     2.100   1535
            1  1  0  0     2.100   1536
            1  0  1  0     2.100   1537
            0  2  0  0     2.100   1538
            0  1  1  0     2.100   1539
            0  0  2  0     2.100   1540
            0  0  0  3     3.100   1541
            0  0  0  3     1.900   1542
            0  0  0  3     1.200   1543
            1  0  0  2     2.300   1544
            0  1  0  2     2.300   1545
            0  0  1  2     2.300   1546
            1  0  0  2     1.250   1547
            0  1  0  2     1.250   1548
            0  0  1  2     1.250   1549
            1  0  0  2     0.700   1550
            0  1  0  2     0.700   1551
            0  0  1  2     0.700   1552
            2  0  0  1     1.500   1553
            1  1  0  1     1.500   1554
            1  0  1  1     1.500   1555
            0  2  0  1     1.500   1556
            0  1  1  1     1.500   1557
            0  0  2  1     1.500   1558
            3  0  0  0     1.500   1559
            2  1  0  0     1.500   1560
            2  0  1  0     1.500   1561
            1  2  0  0     1.500   1562
            1  1  1  0     1.500   1563
            1  0  2  0     1.500   1564
            0  3  0  0     1.500   1565
            0  2  1  0     1.500   1566
            0  1  2  0     1.500   1567
            0  0  3  0     1.500   1568

 Total number of charge fitting functions (nprimf)      4774
 Total number of Cartesian basis functions (naos)       1568
 Total number of Cartesian core functions  (ncos)          0


 Coordinates (Cartesian)
 =======================

     Atom                    bohr                                 angstrom                 Geometric Variables
                   X           Y           Z              X           Y           Z       (0:frozen, *:LT par.)
 --------------------------------------------------------------------------------------------------------------
     1 C      -0.626626    4.730535    0.295095      -0.331596    2.503291    0.156157      1       2       3
     2 C      -2.955268    3.773309   -0.228505      -1.563861    1.996749   -0.120919      4       5       6
     3 C      -3.647477    1.253275    0.064044      -1.930162    0.663204    0.033891      7       8       9
     4 C      -1.836511   -0.467194    0.961287      -0.971840   -0.247229    0.508691     10      11      12
     5 C       5.022931   -0.094922    3.027347       2.658021   -0.050231    1.602003     13      14      15
     6 C       5.521598    2.523047    2.663845       2.921904    1.335139    1.409646     16      17      18
     7 C       3.598985    4.056996    1.749611       1.904501    2.146870    0.925854     19      20      21
     8 C       1.207621    2.930634    1.218166       0.639046    1.550825    0.644626     22      23      24
     9 C       0.661419    0.346034    1.568637       0.350008    0.183113    0.830087     25      26      27
    10 C       2.687526   -1.175493    2.508268       1.422177   -0.622044    1.327318     28      29      30
    11 H      14.653753   11.403879    6.227814       7.754432    6.034673    3.295617     31      32      33
    12 H      -5.541929    0.587315   -0.389788      -2.932663    0.310794   -0.206267     34      35      36
    13 H      -2.362289   -2.445526    1.189602      -1.250070   -1.294117    0.629510     37      38      39
    14 H       6.535181   -1.289073    3.743724       3.458269   -0.682148    1.981094     40      41      42
    15 H       7.373849    3.293675    3.099565       3.902073    1.742938    1.640219     43      44      45
    16 C       0.688466    7.180553    0.242163       0.364320    3.799785    0.128147     46      47      48
    17 H       2.393308   -3.186752    2.819242       1.266484   -1.686356    1.491879     49      50      51
    18 C       3.308822    6.727283    1.131074       1.750953    3.559925    0.598539     52      53      54
    19 O      -0.111041    9.332857   -0.376774      -0.058760    4.938735   -0.199380     55      56      57
    20 N       4.746540    8.757416    1.224003       2.511761    4.634225    0.647714     58      59      60
    21 N       7.103539    8.735262    2.039197       3.759031    4.622502    1.079097     61      62      63
    22 C       8.235697   11.071240    2.122497       4.358143    5.858648    1.123177     64      65      66
    23 S       6.881023   13.948190    1.296097       3.641280    7.381064    0.685865     67      68      69
    24 N      10.637847   10.992852    2.948504       5.629306    5.817166    1.560281     70      71      72
    25 Ga      2.903410   12.092576   -0.034586       1.536418    6.399116   -0.018302     73      74      75
    26 H      11.288746    9.235197    3.388375       5.973747    4.887056    1.793051     76      77      78
    27 C      12.351401   13.161668    3.287567       6.536080    6.964855    1.739705     79      80      81
    28 H      11.437570   14.532949    4.548962       6.052501    7.690505    2.407207     82      83      84
    29 H      12.611518   14.097758    1.453372       6.673728    7.460212    0.769091     85      86      87
    30 C      14.889567   12.294646    4.371239       7.879219    6.506047    2.313160     88      89      90
    31 H      15.835878   10.956281    3.102220       8.379986    5.797814    1.641624     91      92      93
    32 H      16.134950   13.930097    4.606589       8.538248    7.371490    2.437702     94      95      96
    33 C      -1.822480   15.697540    5.581225      -0.964415    8.306780    2.953457     97      98      99
    34 C      -2.263286   15.394625    8.096150      -1.197679    8.146485    4.284298    100     101     102
    35 C      -3.953750   16.826985    9.512162      -2.092234    8.904457    5.033619    103     104     105
    36 C      -5.328768   18.743114    8.295086      -2.819863    9.918429    4.389571    106     107     108
    37 C      -5.757432   21.300748    1.606892      -3.046702   11.271870    0.850331    109     110     111
    38 C      -3.985347   19.720169    0.343908      -2.108955   10.435464    0.181988    112     113     114
    39 C      -2.717001   17.889339    1.731211      -1.437775    9.466631    0.916117    115     116     117
    40 C      -3.253851   17.679828    4.365276      -1.721864    9.355762    2.310004    118     119     120
    41 C      -5.005072   19.215448    5.660485      -2.648570   10.168377    2.995400    121     122     123
    42 C      -6.271339   21.081621    4.171803      -3.318650   11.155914    2.207623    124     125     126
    43 H      -0.807265   16.493311  -12.063511      -0.427186    8.727884   -6.383735    127     128     129
    44 H      -4.228746   16.504632   11.526864      -2.237756    8.733875    6.099754    130     131     132
    45 H      -6.652027   19.877440    9.392507      -3.520101   10.518688    4.970301    133     134     135
    46 H      -6.746254   22.732709    0.512396      -3.569964   12.029631    0.271148    136     137     138
    47 H      -3.643789   19.950107   -1.667311      -1.928210   10.557142   -0.882303    139     140     141
    48 C      -0.274595   14.551171    3.574080      -0.145309    7.700148    1.891322    142     143     144
    49 H      -7.645224   22.330814    5.055324      -4.045678   11.816958    2.675162    145     146     147
    50 C      -0.834945   15.944729    1.206665      -0.441834    8.437587    0.638540    148     149     150
    51 O       1.245714   12.725627    3.668218       0.659203    6.734112    1.941138    151     152     153
    52 N       0.390693   15.128381   -0.800325       0.206746    8.005595   -0.423514    154     155     156
    53 N       0.075580   16.084187   -3.082719       0.039995    8.511385   -1.631305    157     158     159
    54 C       1.426329   14.885285   -4.948867       0.754781    7.876954   -2.618828    160     161     162
    55 S       3.424909   12.302035   -4.587782       1.812384    6.509956   -2.427750    163     164     165
    56 N       1.071507   15.900102   -7.251846       0.567017    8.413972   -3.837511    166     167     168
    57 H      -0.127795   17.405398   -7.299272      -0.067626    9.210540   -3.862608    169     170     171
    58 C       2.202999   15.035285   -9.644860       1.165777    7.956330   -5.103840    172     173     174
    59 H       1.721374   13.035141   -9.918304       0.910912    6.897900   -5.248541    175     176     177
    60 H       4.269012   15.150369   -9.483981       2.259064    8.017230   -5.018707    178     179     180
    61 C       1.250222   16.637588  -11.857218       0.661589    8.804233   -6.274569    181     182     183
    62 H       1.760800   18.632732  -11.620810       0.931775    9.860017   -6.149468    184     185     186
    63 H       2.111228   15.969233  -13.615941       1.117214    8.450554   -7.205246    187     188     189
    64 H      -1.113180   13.899072    9.311429      -0.589070    7.355072    4.927396    190     191     192
    65 H      -4.116553    5.206410   -1.096977      -2.178386    2.755113   -0.580495    193     194     195
 --------------------------------------------------------------------------------------------------------------
1
 ***************************************************************************************************


                                              ***********************
                                              *  T E C H N I C A L  *
                                              ***********************
  


 =============================================================
 P A R A L L E L I Z A T I O N  and  V E C T O R I Z A T I O N
 =============================================================
  
 Nr of parallel processes:                                4
 Maximum vector length in NumInt loops:                 128


 ===============================
 G E O M E T R Y   U P D A T E S
 ===============================
  
 Optimization coordinates:                       Delocalized
 Optimization code branch:                       NEW
 Hessian update method:                          BFGS (Broyden-Fletcher-Goldfarb-Shanno)

 Iterative Geometry Improvements:
    Max. nr. of iterations:                        390
    Convergence criteria:
         Change in energy (hartree):                 0.0010000000
         Gradients (au/Angstrom):                    0.0010000000
         Cart/bondlength changes (Angstrom):         0.0100000000
    Max. step to take:
         Trust Radius:                               0.2000000000

 GDIIS (Geometry Direct Inversion in Iteration Space):
    First geometry cycle:                            0
    Max. number expansion vectors:                   5


 =====================
 S C F   U P D A T E S
 =====================
  
 Max. nr. of cycles:                               300
 Convergence criterion:                              0.0000010000
   secondary criterion:                              0.0010000000

 Mix parameter (when DIIS does not apply):           0.2000000000
 Mixed ADIIS+SDIIS will be used                  
    Max number of expansion vectors:                10
    Pure ADIIS when Max([F,P]) is above              0.1000000000
    Pure SDIIS when Max([F,P]) is below              0.0010000000


 =================
 P R E C I S I O N  ***  (General: NumInt, NeglectFunctionTails, ...)  ***
 =================
  

 NumInt:           Target precision:                 6.0000000000
 -------           Initial precision:                6.0000000000
                   Min. precision (optimization):    6.0000000000

 Neglect Functions:          Basis functions:        0.1000000000E-07
 ------------------          Fit functions:          0.1000000000E-07


 ===========================
 L I N E A R   S C A L I N G
 ===========================
  

 Cut-off radii density fit:                        0.1000000000E-09
 Overlap cut-off criterion AO matrix elements:     0.1000000000E-07
 Cut-offs for Coulomb potential and fitted density:0.1000000000E-09
 Cut-off criterion for Coulomb multipole terms:    0.1000000000E-09
 Progressive Convergence parameter:                 0.000000000    
1
 ***************************************************************************************************


                                            ***************************
                                            *  C O M P U T A T I O N  *
                                            ***************************
  

 Number of elements of the density matrix on this node (used, total):    307696   1230096


 ===========================================
 Numerical Integration : Fuzzy Cells (Becke)
 ===========================================
  
 Becke grid quality: GOOD           
  
 Lebedev angular grid order:             min:  11 max:  31
 Nr. of radial points:                   min:  54 max:  94

 Total nr. of points:     816648
 Nr. of blocks:             6381
 Block length:               128
 Nr. of dummy points:        120


 Test of Precision of the Numerical Integration Grid
 ===================================================

 Integral of the Total Core Density:                   0.00000000000000


 ========================
 Density Fitting (zlmFit)
 ========================
  
 ZlmFit Fit Quality: GOOD           
  
 Max L-expansion:                        min:   8 max:   9
 Nr. of radial interpolation points:     min:  78 max: 156


 =====
 S C F  ***  ScaSCF  ***
 =====
  
 Initial density matrix is calculated as sum of fragments

 CYCLE    1
 SCF Error: norm([F,P])=     15.970146371477, max([F,P])=      0.991445963412
 orbitals (Q,E):
 ---------------
 A :153...172        ( 2.00    -0.3765)  ( 2.00    -0.3715)  ( 2.00    -0.3707)  ( 2.00    -0.3698)
                     ( 2.00    -0.3440)  ( 2.00    -0.3401)  ( 2.00    -0.3386)  ( 2.00    -0.3119)
                     ( 2.00    -0.3069)  ( 2.00    -0.2945)  ( 0.00    -0.2608)  ( 0.00    -0.2597)
                     ( 0.00    -0.2469)  ( 0.00    -0.2459)  ( 0.00    -0.2094)  ( 0.00    -0.2075)
                     ( 0.00    -0.1560)  ( 0.00    -0.1554)  ( 0.00    -0.1499)  ( 0.00    -0.1475)

 CYCLE    2
   MIX coefficients:  0.8000  0.2000
 SCF Error: norm([F,P])=      2.257096093554, max([F,P])=      0.172302147977
 orbitals (Q,E):
 ---------------
 A :153...163        ( 2.00    -0.3457)  ( 2.00    -0.3438)  ( 2.00    -0.3429)  ( 2.00    -0.3312)
                     ( 2.00    -0.3289)  ( 2.00    -0.3279)  ( 2.00    -0.3201)  ( 2.00    -0.3119)
                     ( 2.00    -0.3025)  ( 2.00    -0.2983)  ( 0.00    -0.2339)

 CYCLE    3
  SDIIS (wt  0.000): -0.7451  1.7451
 A-DIIS (wt  1.000):  0.0000  1.0000
  DIIS coefficients:  0.0000  1.0000
 SCF Error: norm([F,P])=      1.178598516961, max([F,P])=      0.077884097576
 orbitals (Q,E):
 ---------------
 A :153...163        ( 2.00    -0.2784)  ( 2.00    -0.2748)  ( 2.00    -0.2698)  ( 2.00    -0.2659)
                     ( 2.00    -0.2439)  ( 2.00    -0.2432)  ( 2.00    -0.2364)  ( 2.00    -0.2360)
                     ( 2.00    -0.2156)  ( 2.00    -0.2140)  ( 0.00    -0.1650)

 CYCLE    4
  SDIIS (wt  0.000):  0.1868  0.3238  0.4893
 A-DIIS (wt  1.000):  0.0000  0.6335  0.3665
  DIIS coefficients:  0.0000  0.6335  0.3665
 SCF Error: norm([F,P])=      1.614128446930, max([F,P])=      0.122574790875
 orbitals (Q,E):
 ---------------
 A :153...163        ( 2.00    -0.3198)  ( 2.00    -0.3167)  ( 2.00    -0.3033)  ( 2.00    -0.3032)
                     ( 2.00    -0.3022)  ( 2.00    -0.2952)  ( 2.00    -0.2885)  ( 2.00    -0.2834)
                     ( 2.00    -0.2754)  ( 2.00    -0.2672)  ( 0.00    -0.2069)

 CYCLE    5
  SDIIS (wt  0.685): -0.0731  0.3954  0.1678  0.5100
 A-DIIS (wt  0.315):  0.0000  0.0000  0.0000  1.0000
  DIIS coefficients: -0.0501  0.2710  0.1150  0.6642
 SCF Error: norm([F,P])=      0.358903581287, max([F,P])=      0.032154702785
 orbitals (Q,E):
 ---------------
 A :153...163        ( 2.00    -0.3406)  ( 2.00    -0.3380)  ( 2.00    -0.3346)  ( 2.00    -0.3245)
                     ( 2.00    -0.3190)  ( 2.00    -0.3186)  ( 2.00    -0.3111)  ( 2.00    -0.3110)
                     ( 2.00    -0.2908)  ( 2.00    -0.2892)  ( 0.00    -0.2292)

 CYCLE    6
  SDIIS (wt  0.000): -0.0540  0.2284  0.0684  0.4983  0.2590
 A-DIIS (wt  1.000):  0.0000  0.0000  0.0000  0.5888  0.4112
  DIIS coefficients:  0.0000  0.0000  0.0000  0.5888  0.4112
 SCF Error: norm([F,P])=      0.440163015755, max([F,P])=      0.044765261801
 orbitals (Q,E):
 ---------------
 A :153...163        ( 2.00    -0.3268)  ( 2.00    -0.3266)  ( 2.00    -0.3261)  ( 2.00    -0.3243)
                     ( 2.00    -0.3206)  ( 2.00    -0.3135)  ( 2.00    -0.3132)  ( 2.00    -0.3110)
                     ( 2.00    -0.2897)  ( 2.00    -0.2880)  ( 0.00    -0.2261)

 CYCLE    7
  SDIIS (wt  0.723):  0.0014  0.0814  0.0422  0.4025  0.2948  0.1777
 A-DIIS (wt  0.277):  0.0000  0.0000  0.0000  0.3709  0.3400  0.2891
  DIIS coefficients:  0.0010  0.0588  0.0305  0.3938  0.3073  0.2086
 SCF Error: norm([F,P])=      0.349947354665, max([F,P])=      0.028455413290
 orbitals (Q,E):
 ---------------
 A :153...163        ( 2.00    -0.3244)  ( 2.00    -0.3224)  ( 2.00    -0.3220)  ( 2.00    -0.3211)
                     ( 2.00    -0.3162)  ( 2.00    -0.3103)  ( 2.00    -0.3076)  ( 2.00    -0.3036)
                     ( 2.00    -0.2864)  ( 2.00    -0.2833)  ( 0.00    -0.2190)

 CYCLE    8
  SDIIS (wt  0.935): -0.0005  0.0412  0.0189  0.2620  0.2063  0.1727  0.2994
 A-DIIS (wt  0.065):  0.0000  0.0000  0.0000  0.0000  0.0000  0.0910  0.9090
  DIIS coefficients: -0.0004  0.0385  0.0176  0.2449  0.1928  0.1674  0.3392
 SCF Error: norm([F,P])=      0.087710431477, max([F,P])=      0.007468396620
 orbitals (Q,E):
 ---------------
 A :153...163        ( 2.00    -0.3245)  ( 2.00    -0.3222)  ( 2.00    -0.3218)  ( 2.00    -0.3212)
                     ( 2.00    -0.3152)  ( 2.00    -0.3096)  ( 2.00    -0.3076)  ( 2.00    -0.3029)
                     ( 2.00    -0.2863)  ( 2.00    -0.2834)  ( 0.00    -0.2209)

 CYCLE    9
  SDIIS (wt  0.974): -0.0033  0.0140  0.0025  0.0988  0.0810  0.0870  0.3034  0.4166
 A-DIIS (wt  0.026):  0.0000  0.0000  0.0000  0.0000  0.0000  0.0000  0.2214  0.7786
  DIIS coefficients: -0.0032  0.0136  0.0025  0.0962  0.0789  0.0848  0.3013  0.4258
 SCF Error: norm([F,P])=      0.036749226746, max([F,P])=      0.003525351447
 orbitals (Q,E):
 ---------------
 A :153...163        ( 2.00    -0.3234)  ( 2.00    -0.3222)  ( 2.00    -0.3218)  ( 2.00    -0.3209)
                     ( 2.00    -0.3152)  ( 2.00    -0.3096)  ( 2.00    -0.3075)  ( 2.00    -0.3030)
                     ( 2.00    -0.2858)  ( 2.00    -0.2829)  ( 0.00    -0.2198)

 CYCLE   10
  SDIIS (wt  0.998): -0.0028  0.0064 -0.0005  0.0430  0.0357  0.0430  0.1885  0.3249  0.3618
 A-DIIS (wt  0.002):  0.0000  0.0000  0.0000  0.0000  0.0000  0.0000  0.0000  0.1207  0.8793
  DIIS coefficients: -0.0028  0.0064 -0.0005  0.0429  0.0356  0.0429  0.1881  0.3244  0.3630
 SCF Error: norm([F,P])=      0.011911650929, max([F,P])=      0.001236042479
 orbitals (Q,E):
 ---------------
 A :153...163        ( 2.00    -0.3240)  ( 2.00    -0.3223)  ( 2.00    -0.3218)  ( 2.00    -0.3212)
                     ( 2.00    -0.3155)  ( 2.00    -0.3097)  ( 2.00    -0.3076)  ( 2.00    -0.3033)
                     ( 2.00    -0.2862)  ( 2.00    -0.2833)  ( 0.00    -0.2203)

 CYCLE   11
  SDIIS (wt  1.000): -0.0011  0.0021 -0.0004  0.0127  0.0106  0.0140  0.0730  0.1418  0.2561  0.4913
  DIIS coefficients: -0.0011  0.0021 -0.0004  0.0127  0.0106  0.0140  0.0730  0.1418  0.2561  0.4913
 SCF Error: norm([F,P])=      0.003393252714, max([F,P])=      0.000294764650
 orbitals (Q,E):
 ---------------
 A :153...163        ( 2.00    -0.3240)  ( 2.00    -0.3223)  ( 2.00    -0.3219)  ( 2.00    -0.3212)
                     ( 2.00    -0.3155)  ( 2.00    -0.3097)  ( 2.00    -0.3077)  ( 2.00    -0.3033)
                     ( 2.00    -0.2862)  ( 2.00    -0.2833)  ( 0.00    -0.2203)

 CYCLE   12
  SDIIS (wt  1.000):  0.0000 -0.0001  0.0017  0.0018  0.0030  0.0214  0.0469  0.1296  0.3631  0.4327
  DIIS coefficients:  0.0000 -0.0001  0.0017  0.0018  0.0030  0.0214  0.0469  0.1296  0.3631  0.4327
 SCF Error: norm([F,P])=      0.001594147023, max([F,P])=      0.000127032321
 orbitals (Q,E):
 ---------------
 A :153...163        ( 2.00    -0.3239)  ( 2.00    -0.3223)  ( 2.00    -0.3219)  ( 2.00    -0.3212)
                     ( 2.00    -0.3155)  ( 2.00    -0.3097)  ( 2.00    -0.3077)  ( 2.00    -0.3033)
                     ( 2.00    -0.2862)  ( 2.00    -0.2832)  ( 0.00    -0.2202)

 CYCLE   13
  SDIIS (wt  1.000):  0.0000  0.0010  0.0011  0.0018  0.0142  0.0315  0.0921  0.2671  0.3643  0.2270
  DIIS coefficients:  0.0000  0.0010  0.0011  0.0018  0.0142  0.0315  0.0921  0.2671  0.3643  0.2270
 SCF Error: norm([F,P])=      0.001088610366, max([F,P])=      0.000107765967
 orbitals (Q,E):
 ---------------
 A :153...163        ( 2.00    -0.3240)  ( 2.00    -0.3223)  ( 2.00    -0.3219)  ( 2.00    -0.3212)
                     ( 2.00    -0.3155)  ( 2.00    -0.3097)  ( 2.00    -0.3076)  ( 2.00    -0.3033)
                     ( 2.00    -0.2862)  ( 2.00    -0.2832)  ( 0.00    -0.2202)

 CYCLE   14
  SDIIS (wt  1.000):  0.0003  0.0003  0.0006  0.0060  0.0139  0.0449  0.1385  0.2036  0.1892  0.4028
  DIIS coefficients:  0.0003  0.0003  0.0006  0.0060  0.0139  0.0449  0.1385  0.2036  0.1892  0.4028
 SCF Error: norm([F,P])=      0.000297744391, max([F,P])=      0.000031887302
 orbitals (Q,E):
 ---------------
 A :153...163        ( 2.00    -0.3240)  ( 2.00    -0.3223)  ( 2.00    -0.3219)  ( 2.00    -0.3212)
                     ( 2.00    -0.3155)  ( 2.00    -0.3097)  ( 2.00    -0.3076)  ( 2.00    -0.3033)
                     ( 2.00    -0.2862)  ( 2.00    -0.2832)  ( 0.00    -0.2202)

 CYCLE   15
  SDIIS (wt  1.000):  0.0001  0.0001  0.0016  0.0041  0.0158  0.0538  0.0840  0.1001  0.3149  0.4255
  DIIS coefficients:  0.0001  0.0001  0.0016  0.0041  0.0158  0.0538  0.0840  0.1001  0.3149  0.4255
 SCF Error: norm([F,P])=      0.000120572497, max([F,P])=      0.000010270881
 orbitals (Q,E):
 ---------------
 A :153...163        ( 2.00    -0.3240)  ( 2.00    -0.3223)  ( 2.00    -0.3219)  ( 2.00    -0.3212)
                     ( 2.00    -0.3155)  ( 2.00    -0.3097)  ( 2.00    -0.3076)  ( 2.00    -0.3033)
                     ( 2.00    -0.2862)  ( 2.00    -0.2832)  ( 0.00    -0.2202)

 CYCLE   16
  SDIIS (wt  1.000):  0.0000  0.0005  0.0013  0.0053  0.0187  0.0294  0.0412  0.1493  0.2532  0.5013
  DIIS coefficients:  0.0000  0.0005  0.0013  0.0053  0.0187  0.0294  0.0412  0.1493  0.2532  0.5013
 SCF Error: norm([F,P])=      0.000033925782, max([F,P])=      0.000002501029
 orbitals (Q,E):
 ---------------
 A :153...163        ( 2.00    -0.3240)  ( 2.00    -0.3223)  ( 2.00    -0.3219)  ( 2.00    -0.3212)
                     ( 2.00    -0.3155)  ( 2.00    -0.3097)  ( 2.00    -0.3076)  ( 2.00    -0.3033)
                     ( 2.00    -0.2862)  ( 2.00    -0.2832)  ( 0.00    -0.2202)

 CYCLE   17
  SDIIS (wt  1.000):  0.0004  0.0011  0.0041  0.0143  0.0222  0.0304  0.1073  0.1753  0.3454  0.2995
  DIIS coefficients:  0.0004  0.0011  0.0041  0.0143  0.0222  0.0304  0.1073  0.1753  0.3454  0.2995
 SCF Error: norm([F,P])=      0.000026179029, max([F,P])=      0.000002728614
 orbitals (Q,E):
 ---------------
 A :153...163        ( 2.00    -0.3240)  ( 2.00    -0.3223)  ( 2.00    -0.3219)  ( 2.00    -0.3212)
                     ( 2.00    -0.3155)  ( 2.00    -0.3097)  ( 2.00    -0.3076)  ( 2.00    -0.3033)
                     ( 2.00    -0.2862)  ( 2.00    -0.2832)  ( 0.00    -0.2202)

 CYCLE   18
  SDIIS (wt  1.000):  0.0000  0.0001  0.0005  0.0008  0.0021  0.0110  0.0253  0.0755  0.1269  0.7577
  DIIS coefficients:  0.0000  0.0001  0.0005  0.0008  0.0021  0.0110  0.0253  0.0755  0.1269  0.7577
 SCF Error: norm([F,P])=      0.000004447909, max([F,P])=      0.000000722208
 orbitals (Q,E):
 ---------------
 A :153...163        ( 2.00    -0.3240)  ( 2.00    -0.3223)  ( 2.00    -0.3219)  ( 2.00    -0.3212)
                     ( 2.00    -0.3155)  ( 2.00    -0.3097)  ( 2.00    -0.3076)  ( 2.00    -0.3033)
                     ( 2.00    -0.2862)  ( 2.00    -0.2832)  ( 0.00    -0.2202)

 SCF CONVERGED

 CYCLE   19
 *** Using FIT density in Focky
  SDIIS (wt  1.000):  0.0000  0.0002  0.0004  0.0012  0.0065  0.0156  0.0537  0.0789  0.5436  0.2999
  DIIS coefficients:  0.0000  0.0002  0.0004  0.0012  0.0065  0.0156  0.0537  0.0789  0.5436  0.2999
 SCF Error: norm([F,P])=      0.000006554111, max([F,P])=      0.000000868920
 orbitals (Q,E):
 ---------------
 A :153...172        ( 2.00    -0.3240)  ( 2.00    -0.3223)  ( 2.00    -0.3219)  ( 2.00    -0.3212)
                     ( 2.00    -0.3155)  ( 2.00    -0.3097)  ( 2.00    -0.3076)  ( 2.00    -0.3033)
                     ( 2.00    -0.2862)  ( 2.00    -0.2832)  ( 0.00    -0.2202)  ( 0.00    -0.2200)
                     ( 0.00    -0.1908)  ( 0.00    -0.1895)  ( 0.00    -0.1378)  ( 0.00    -0.1375)
                     ( 0.00    -0.1290)  ( 0.00    -0.1245)  ( 0.00    -0.1199)  ( 0.00    -0.0971)


 Fit test: (difference of exact and fit density, squared integrated, result summed over spins)
         SCF:                                          0.00015441538625

 Gross Charges per Atom (Z minus electrons)
 ==========================================
            -0.0563    0.2503    0.2212    0.2719    0.2375    0.2530   -0.0504    0.0454   -0.0371    0.2499
            -0.1873   -0.1960   -0.1945   -0.2023   -0.1911    0.4684   -0.1967    0.0942   -0.5531   -0.1636
            -0.2309    0.2622   -0.1056   -0.0369    0.6758   -0.0304    0.5245   -0.1536   -0.1507    0.6065
            -0.1877   -0.2018   -0.0731    0.1870    0.2395    0.2692    0.2363    0.2536   -0.0496    0.0448
            -0.0317    0.2499   -0.1874   -0.1919   -0.1937   -0.2020   -0.1900    0.4670   -0.1945    0.0924
            -0.5501   -0.1637   -0.2307    0.2620   -0.1060   -0.0363   -0.0308    0.5244   -0.1535   -0.1506
             0.6064   -0.1875   -0.2018   -0.1456   -0.1969
 Net Total:  1.00000000


 =================================================================
 M U L T I P O L E   D E R I V E D   C H A R G E   A N A L Y S I S
 =================================================================

 See: M. Swart, P.Th. van Duijnen, J.G. Snijders, J.Comput.Chem., (2001), p. 79-88.

 --------------------------------------- 
 Multipole derived atomic charges (a.u.)
 --------------------------------------- 

        Atom    Level:     MDC-m        MDC-d        MDC-q
 ---------------------------------------------------------
     1     C           -0.001950     0.089673     0.259188
     2     C            0.101731    -0.201599     3.135667
     3     C            0.086387     0.090982    -6.816483
     4     C            0.102184     0.074869    -4.993144
     5     C            0.080459     0.029770     5.238296
     6     C            0.091525     0.057972    -1.497380
     7     C            0.001506     0.012841     0.064054
     8     C            0.005747     0.017603     2.874496
     9     C            0.017023     0.026393     0.533236
    10     C            0.084858     0.012387    -2.064435
    11     H           -0.061835    -0.042815    -0.024814
    12     H           -0.041440    -0.006722     3.366078
    13     H           -0.046064     0.013544     3.695156
    14     H           -0.051045     0.003603    -1.932349
    15     H           -0.052340    -0.019621    -0.071938
    16     C            0.203700     0.299941    -0.909339
    17     H           -0.049872    -0.000465    -0.094124
    18     C            0.061805     0.134124     0.186778
    19     O           -0.483328    -0.486241    -0.032852
    20     N           -0.217339    -0.156255    -0.090463
    21     N           -0.218533    -0.202034    -0.383699
    22     C           -0.099831    -0.012849     0.019344
    23     S            0.217913    -0.060779    -0.033468
    24     N           -0.044113    -0.007252    -0.233087
    25     Ga           1.146347     0.692754     0.620512
    26     H            0.049654     0.148008     0.224892
    27     C            0.251702     0.213156     0.262339
    28     H           -0.067239    -0.058267    -0.037706
    29     H           -0.065375    -0.069640    -0.048619
    30     C            0.238118     0.201165     0.067657
    31     H           -0.061751    -0.043577    -0.005424
    32     H           -0.050089    -0.020184     0.023397
    33     C           -0.002681     0.065730     0.287889
    34     C            0.090753    -0.141928    -0.831086
    35     C            0.083321     0.068120     0.101743
    36     C            0.101437    -0.049901    -0.461443
    37     C            0.080388     0.068131    -0.584064
    38     C            0.091632     0.049202    -2.386509
    39     C            0.001798     0.012248     0.722768
    40     C            0.007167     0.027790     0.151690
    41     C            0.016909     0.069668     1.444698
    42     C            0.085002     0.010968     0.522160
    43     H           -0.061865    -0.042799     0.034136
    44     H           -0.041546     0.003329    -0.035501
    45     H           -0.046765     0.074214     0.111137
    46     H           -0.050969    -0.012613     0.543935
    47     H           -0.052051    -0.023552     1.067631
    48     C            0.204206     0.298810    -0.301976
    49     H           -0.049708    -0.008217    -0.465836
    50     C            0.061650     0.134651     0.164189
    51     O           -0.482523    -0.484111    -0.167447
    52     N           -0.217352    -0.156047    -0.245989
    53     N           -0.218741    -0.201806    -0.260676
    54     C           -0.099858    -0.013953     0.142536
    55     S            0.217100    -0.061709    -0.097494
    56     N           -0.044218    -0.007371    -0.193346
    57     H            0.049567     0.148067     0.218270
    58     C            0.251748     0.213197     0.446088
    59     H           -0.067043    -0.057873    -0.066186
    60     H           -0.065412    -0.069669    -0.115813
    61     C            0.238124     0.201149    -0.123534
    62     H           -0.061688    -0.043507     0.037410
    63     H           -0.050070    -0.020171     0.060022
    64     H           -0.042457     0.102670     0.424960
    65     H           -0.054371     0.116794    -0.446130
 *** Using NEW gradient routines ***


 Geometry CYCLE 1
 ==============

 Energy gradients wrt nuclear displacements
 ==========================================

     Atom      Cartesian (a.u./angstrom)
                 X         Y         Z
 ----------------------------------------
     1 C    -0.073186  0.046816 -0.035826
     2 C     0.040457 -0.070208  0.042698
     3 C    -0.022535  0.035677 -0.014848
     4 C     0.013196 -0.002780  0.002102
     5 C     0.000628  0.000910 -0.000203
     6 C    -0.002071 -0.004151  0.000446
     7 C    -0.002789  0.008262 -0.002383
     8 C     0.004833 -0.024057  0.002184
     9 C    -0.002731  0.003288 -0.001043
    10 C     0.000256 -0.000050  0.000582
    11 H    -0.000025  0.000067 -0.000024
    12 H    -0.003146 -0.005251  0.001391
    13 H    -0.002869 -0.000575 -0.000911
    14 H    -0.000135 -0.000054 -0.000062
    15 H    -0.000361  0.000773 -0.000091
    16 C     0.007971  0.012281  0.002542
    17 H    -0.000099  0.000346 -0.000120
    18 C     0.000054  0.000091 -0.000274
    19 O     0.001688 -0.006632  0.002031
    20 N     0.002492 -0.000075  0.000800
    21 N    -0.001879 -0.001465 -0.000683
    22 C     0.000815  0.001793  0.000594
    23 S    -0.000350 -0.000272 -0.000066
    24 N    -0.000862 -0.000395 -0.000495
    25 Ga    0.000475  0.000099 -0.001064
    26 H     0.000030 -0.000032  0.000092
    27 C     0.000240  0.000446  0.000090
    28 H    -0.000118 -0.000156 -0.000025
    29 H    -0.000061 -0.000098 -0.000040
    30 C     0.000055 -0.000222  0.000073
    31 H    -0.000001  0.000038 -0.000022
    32 H    -0.000037  0.000036 -0.000014
    33 C     0.024300 -0.039372  0.044475
    34 C    -0.089791  0.117198 -0.109226
    35 C     0.034575 -0.044302  0.020724
    36 C    -0.000230  0.005285 -0.012134
    37 C     0.000738 -0.000472 -0.000887
    38 C    -0.002588  0.001905  0.002641
    39 C     0.004814 -0.005659  0.000075
    40 C    -0.013290  0.018327 -0.001074
    41 C     0.002602 -0.003582  0.000978
    42 C    -0.000254  0.000153 -0.000070
    43 H     0.000065 -0.000052  0.000001
    44 H    -0.004123  0.002367  0.004907
    45 H     0.000467 -0.001258  0.003266
    46 H    -0.000010 -0.000009  0.000169
    47 H     0.000367 -0.000592 -0.000022
    48 C     0.005428 -0.004527 -0.011216
    49 H     0.000218 -0.000243 -0.000031
    50 C     0.000154  0.000012  0.000209
    51 O    -0.004195  0.004161  0.000391
    52 N    -0.000115  0.001033 -0.001664
    53 N    -0.000668  0.000264  0.002337
    54 C     0.001367 -0.000445 -0.001377
    55 S    -0.000215 -0.000161  0.000264
    56 N    -0.000113 -0.000118  0.000997
    57 H    -0.000136 -0.000032 -0.000044
    58 C     0.000141 -0.000317 -0.000397
    59 H    -0.000098  0.000063  0.000107
    60 H    -0.000059  0.000045  0.000146
    61 C    -0.000178  0.000182  0.000012
    62 H     0.000042 -0.000014  0.000005
    63 H     0.000029 -0.000043  0.000009
    64 H     0.040518 -0.049804  0.056810
    65 H     0.040304  0.005556  0.002189
 ----------------------------------------
 
----------------------------------------------------------------------
Geometry Convergence after Step   1       (Hartree/Angstrom,Angstrom)
----------------------------------------------------------------------
current energy                              -14.82111139 Hartree
energy change                     -14.82111139     0.00100000    F
constrained gradient max            0.11719820     0.00100000    F
constrained gradient rms            0.01921470     0.00066667    F
gradient max                        0.11719820
gradient rms                        0.01921470
cart. step max                      0.17254754     0.01000000    F
cart. step rms                      0.02193092     0.00666667    F
 


 Coordinates (Cartesian)
 =======================

     Atom                    bohr                                 angstrom                 Geometric Variables
                   X           Y           Z              X           Y           Z       (0:frozen, *:LT par.)
 --------------------------------------------------------------------------------------------------------------
     1 C      -0.615809    4.713999    0.293403      -0.325872    2.494541    0.155262      1       2       3
     2 C      -3.043451    3.858359   -0.272883      -1.610525    2.041756   -0.144403      4       5       6
     3 C      -3.637611    1.285652    0.086059      -1.924941    0.680337    0.045541      7       8       9
     4 C      -1.831426   -0.427898    0.985380      -0.969149   -0.226434    0.521441     10      11      12
     5 C       5.042715   -0.101591    3.015240       2.668490   -0.053760    1.595596     13      14      15
     6 C       5.549857    2.515908    2.651530       2.936858    1.331361    1.403129     16      17      18
     7 C       3.619239    4.048126    1.753298       1.915219    2.142176    0.927805     19      20      21
     8 C       1.216848    2.942867    1.230154       0.643928    1.557298    0.650969     22      23      24
     9 C       0.675365    0.360568    1.577736       0.357388    0.190804    0.834902     25      26      27
    10 C       2.700150   -1.171630    2.504062       1.428858   -0.620000    1.325093     28      29      30
    11 H      14.666039   11.425259    6.203836       7.760934    6.045987    3.282929     31      32      33
    12 H      -5.537943    0.610397   -0.298486      -2.930553    0.323008   -0.157952     34      35      36
    13 H      -2.357827   -2.401034    1.241414      -1.247708   -1.270572    0.656928     37      38      39
    14 H       6.554400   -1.302670    3.721493       3.468439   -0.689343    1.969329     40      41      42
    15 H       7.408708    3.278849    3.072774       3.920519    1.735092    1.626042     43      44      45
    16 C       0.692857    7.156573    0.245737       0.366644    3.787095    0.130038     46      47      48
    17 H       2.399273   -3.182506    2.814132       1.269640   -1.684109    1.489175     49      50      51
    18 C       3.315706    6.716929    1.139818       1.754596    3.554446    0.603166     52      53      54
    19 O      -0.112804    9.315368   -0.373588      -0.059693    4.929481   -0.197694     55      56      57
    20 N       4.744652    8.753171    1.232248       2.510762    4.631979    0.652078     58      59      60
    21 N       7.104835    8.738367    2.044826       3.759717    4.624145    1.082075     61      62      63
    22 C       8.234445   11.074174    2.117608       4.357481    5.860201    1.120590     64      65      66
    23 S       6.870335   13.947930    1.294995       3.635625    7.380926    0.685282     67      68      69
    24 N      10.639280   11.002748    2.939487       5.630065    5.822404    1.555510     70      71      72
    25 Ga      2.894339   12.082690   -0.029390       1.531618    6.393884   -0.015552     73      74      75
    26 H      11.295391    9.246907    3.378523       5.977264    4.893252    1.787837     76      77      78
    27 C      12.350220   13.174873    3.269151       6.535455    6.971843    1.729960     79      80      81
    28 H      11.439515   14.547437    4.531558       6.053531    7.698172    2.397997     82      83      84
    29 H      12.602917   14.108812    1.432799       6.669177    7.466062    0.758204     85      86      87
    30 C      14.893653   12.313767    4.345086       7.881382    6.516165    2.299320     88      89      90
    31 H      15.837388   10.974679    3.074886       8.380785    5.807550    1.627159     91      92      93
    32 H      16.137623   13.951273    4.573463       8.539662    7.382696    2.420173     94      95      96
    33 C      -1.828375   15.693681    5.580487      -0.967534    8.304738    2.953067     97      98      99
    34 C      -2.199948   15.300322    8.140309      -1.164163    8.096582    4.307666    100     101     102
    35 C      -3.943851   16.813856    9.485377      -2.086996    8.897509    5.019445    103     104     105
    36 C      -5.321145   18.724920    8.277895      -2.815829    9.908801    4.380474    106     107     108
    37 C      -5.757119   21.295808    1.597104      -3.046536   11.269256    0.845151    109     110     111
    38 C      -3.985158   19.714527    0.333336      -2.108855   10.432479    0.176394    112     113     114
    39 C      -2.727214   17.881501    1.725827      -1.443180    9.462483    0.913268    115     116     117
    40 C      -3.256003   17.657150    4.361140      -1.723003    9.343762    2.307816    118     119     120
    41 C      -5.003832   19.203508    5.647419      -2.647914   10.162059    2.988485    121     122     123
    42 C      -6.269806   21.072691    4.161628      -3.317839   11.151188    2.202239    124     125     126
    43 H      -0.751735   16.519979  -12.076550      -0.397801    8.741996   -6.390635    127     128     129
    44 H      -4.249147   16.487159   11.488260      -2.248552    8.724629    6.079325    130     131     132
    45 H      -6.655152   19.856602    9.363109      -3.521755   10.507661    4.954744    133     134     135
    46 H      -6.743232   22.731005    0.504179      -3.568365   12.028730    0.266800    136     137     138
    47 H      -3.638331   19.949454   -1.676382      -1.925322   10.556796   -0.887103    139     140     141
    48 C      -0.288281   14.548532    3.579266      -0.152552    7.698752    1.894066    142     143     144
    49 H      -7.641325   22.323282    5.047787      -4.043615   11.812972    2.671174    145     146     147
    50 C      -0.850167   15.932634    1.205572      -0.449889    8.431187    0.637961    148     149     150
    51 O       1.239116   12.720124    3.673883       0.655712    6.731200    1.944135    151     152     153
    52 N       0.374731   15.111125   -0.799614       0.198299    7.996463   -0.423138    154     155     156
    53 N       0.058612   16.063660   -3.085495       0.031016    8.500523   -1.632773    157     158     159
    54 C       1.411602   14.866936   -4.949177       0.746988    7.867244   -2.618992    160     161     162
    55 S       3.416639   12.289323   -4.583201       1.808007    6.503230   -2.425325    163     164     165
    56 N       1.078349   15.895520   -7.250348       0.570638    8.411547   -3.836719    166     167     168
    57 H      -0.117531   17.403389   -7.299287      -0.062195    9.209477   -3.862616    169     170     171
    58 C       2.235082   15.047963   -9.637284       1.182754    7.963039   -5.099831    172     173     174
    59 H       1.758585   13.049235   -9.929927       0.930603    6.905358   -5.254691    175     176     177
    60 H       4.299387   15.163528   -9.455425       2.275138    8.024194   -5.003595    178     179     180
    61 C       1.303528   16.664262  -11.848440       0.689798    8.818348   -6.269925    181     182     183
    62 H       1.809664   18.658236  -11.593320       0.957633    9.873513   -6.134921    184     185     186
    63 H       2.182791   16.008833  -13.602962       1.155083    8.471509   -7.198378    187     188     189
    64 H      -1.215327   13.737698    9.184303      -0.643123    7.269677    4.860124    190     191     192
    65 H      -4.442621    5.272937   -0.825408      -2.350934    2.790318   -0.436787    193     194     195
 --------------------------------------------------------------------------------------------------------------

 Number of elements of the density matrix on this node (used, total):    307696   1230096


 ===========================================
 Numerical Integration : Fuzzy Cells (Becke)
 ===========================================
  
 Becke grid quality: GOOD           
  
 Lebedev angular grid order:             min:  11 max:  31
 Nr. of radial points:                   min:  54 max:  94

 Total nr. of points:     816613
 Nr. of blocks:             6380
 Block length:               128
 Nr. of dummy points:         27


 Test of Precision of the Numerical Integration Grid
 ===================================================

 Integral of the Total Core Density:                   0.00000000000000


 ========================
 Density Fitting (zlmFit)
 ========================
  
 ZlmFit Fit Quality: GOOD           
  
 Max L-expansion:                        min:   8 max:   9
 Nr. of radial interpolation points:     min:  78 max: 156


 =====
 S C F  ***  ScaSCF  ***
 =====
  
 Initial density matrix is taken from previous geometry

 CYCLE    1
 SCF Error: norm([F,P])=      0.296309764806, max([F,P])=      0.077551619251
 orbitals (Q,E):
 ---------------
 A :153...172        ( 2.00    -0.3240)  ( 2.00    -0.3240)  ( 2.00    -0.3217)  ( 2.00    -0.3196)
                     ( 2.00    -0.3157)  ( 2.00    -0.3104)  ( 2.00    -0.3073)  ( 2.00    -0.3033)
                     ( 2.00    -0.2861)  ( 2.00    -0.2831)  ( 0.00    -0.2219)  ( 0.00    -0.2195)
                     ( 0.00    -0.1930)  ( 0.00    -0.1894)  ( 0.00    -0.1414)  ( 0.00    -0.1372)
                     ( 0.00    -0.1290)  ( 0.00    -0.1245)  ( 0.00    -0.1200)  ( 0.00    -0.0973)

 CYCLE    2
  SDIIS (wt  0.000):  0.0690  0.9310
 A-DIIS (wt  1.000):  0.0000  1.0000
  DIIS coefficients:  0.0000  1.0000
 SCF Error: norm([F,P])=      0.070694023174, max([F,P])=      0.006418148359
 orbitals (Q,E):
 ---------------
 A :153...163        ( 2.00    -0.3242)  ( 2.00    -0.3216)  ( 2.00    -0.3206)  ( 2.00    -0.3174)
                     ( 2.00    -0.3131)  ( 2.00    -0.3083)  ( 2.00    -0.3051)  ( 2.00    -0.3007)
                     ( 2.00    -0.2858)  ( 2.00    -0.2814)  ( 0.00    -0.2181)

 CYCLE    3
  SDIIS (wt  0.000):  0.0131  0.7190  0.2679
 A-DIIS (wt  1.000):  0.0000  0.8080  0.1920
  DIIS coefficients:  0.0000  0.8080  0.1920
 SCF Error: norm([F,P])=      0.177437440234, max([F,P])=      0.019183509570
 orbitals (Q,E):
 ---------------
 A :153...163        ( 2.00    -0.3228)  ( 2.00    -0.3224)  ( 2.00    -0.3219)  ( 2.00    -0.3199)
                     ( 2.00    -0.3141)  ( 2.00    -0.3087)  ( 2.00    -0.3064)  ( 2.00    -0.3020)
                     ( 2.00    -0.2856)  ( 2.00    -0.2825)  ( 0.00    -0.2195)

 CYCLE    4
  SDIIS (wt  0.968):  0.4612  0.0679  0.4709
 A-DIIS (wt  0.032):  0.3269  0.0000  0.6731
  DIIS coefficients:  0.4569  0.0658  0.4774
 SCF Error: norm([F,P])=      0.048409712740, max([F,P])=      0.004152679255
 orbitals (Q,E):
 ---------------
 A :153...163        ( 2.00    -0.3229)  ( 2.00    -0.3223)  ( 2.00    -0.3221)  ( 2.00    -0.3204)
                     ( 2.00    -0.3147)  ( 2.00    -0.3092)  ( 2.00    -0.3071)  ( 2.00    -0.3025)
                     ( 2.00    -0.2857)  ( 2.00    -0.2826)  ( 0.00    -0.2197)

 CYCLE    5
  SDIIS (wt  0.977):  0.2604 -0.0044  0.4483  0.2957
 A-DIIS (wt  0.023):  0.0313  0.0000  0.3271  0.6417
  DIIS coefficients:  0.2551 -0.0043  0.4455  0.3037
 SCF Error: norm([F,P])=      0.033359237928, max([F,P])=      0.003271719120
 orbitals (Q,E):
 ---------------
 A :153...163        ( 2.00    -0.3229)  ( 2.00    -0.3228)  ( 2.00    -0.3219)  ( 2.00    -0.3205)
                     ( 2.00    -0.3147)  ( 2.00    -0.3092)  ( 2.00    -0.3071)  ( 2.00    -0.3025)
                     ( 2.00    -0.2858)  ( 2.00    -0.2828)  ( 0.00    -0.2197)

 CYCLE    6
  SDIIS (wt  0.998):  0.1435 -0.0091  0.2770  0.2450  0.3436
 A-DIIS (wt  0.002):  0.0000  0.0000  0.0000  0.1365  0.8635
  DIIS coefficients:  0.1431 -0.0091  0.2763  0.2448  0.3449
 SCF Error: norm([F,P])=      0.010027213839, max([F,P])=      0.001243042125
 orbitals (Q,E):
 ---------------
 A :153...163        ( 2.00    -0.3231)  ( 2.00    -0.3226)  ( 2.00    -0.3220)  ( 2.00    -0.3207)
                     ( 2.00    -0.3147)  ( 2.00    -0.3092)  ( 2.00    -0.3071)  ( 2.00    -0.3026)
                     ( 2.00    -0.2859)  ( 2.00    -0.2828)  ( 0.00    -0.2199)

 CYCLE    7
  SDIIS (wt  1.000):  0.0711 -0.0064  0.1432  0.1426  0.2594  0.3900
  DIIS coefficients:  0.0711 -0.0064  0.1432  0.1426  0.2594  0.3900
 SCF Error: norm([F,P])=      0.003029835425, max([F,P])=      0.000365733107
 orbitals (Q,E):
 ---------------
 A :153...163        ( 2.00    -0.3230)  ( 2.00    -0.3226)  ( 2.00    -0.3220)  ( 2.00    -0.3206)
                     ( 2.00    -0.3147)  ( 2.00    -0.3092)  ( 2.00    -0.3071)  ( 2.00    -0.3025)
                     ( 2.00    -0.2858)  ( 2.00    -0.2827)  ( 0.00    -0.2197)

 CYCLE    8
  SDIIS (wt  1.000):  0.0322 -0.0037  0.0670  0.0724  0.1483  0.3139  0.3700
  DIIS coefficients:  0.0322 -0.0037  0.0670  0.0724  0.1483  0.3139  0.3700
 SCF Error: norm([F,P])=      0.001386018307, max([F,P])=      0.000148402677
 orbitals (Q,E):
 ---------------
 A :153...163        ( 2.00    -0.3230)  ( 2.00    -0.3226)  ( 2.00    -0.3219)  ( 2.00    -0.3206)
                     ( 2.00    -0.3147)  ( 2.00    -0.3092)  ( 2.00    -0.3071)  ( 2.00    -0.3025)
                     ( 2.00    -0.2858)  ( 2.00    -0.2828)  ( 0.00    -0.2198)

 CYCLE    9
  SDIIS (wt  1.000):  0.0165 -0.0021  0.0348  0.0393  0.0839  0.1979  0.2912  0.3386
  DIIS coefficients:  0.0165 -0.0021  0.0348  0.0393  0.0839  0.1979  0.2912  0.3386
 SCF Error: norm([F,P])=      0.000537255089, max([F,P])=      0.000048245543
 orbitals (Q,E):
 ---------------
 A :153...163        ( 2.00    -0.3230)  ( 2.00    -0.3226)  ( 2.00    -0.3219)  ( 2.00    -0.3206)
                     ( 2.00    -0.3147)  ( 2.00    -0.3092)  ( 2.00    -0.3071)  ( 2.00    -0.3025)
                     ( 2.00    -0.2858)  ( 2.00    -0.2828)  ( 0.00    -0.2198)

 CYCLE   10
  SDIIS (wt  1.000):  0.0072 -0.0010  0.0154  0.0182  0.0407  0.1074  0.1856  0.3315  0.2951
  DIIS coefficients:  0.0072 -0.0010  0.0154  0.0182  0.0407  0.1074  0.1856  0.3315  0.2951
 SCF Error: norm([F,P])=      0.000368967812, max([F,P])=      0.000035533191
 orbitals (Q,E):
 ---------------
 A :153...163        ( 2.00    -0.3230)  ( 2.00    -0.3226)  ( 2.00    -0.3219)  ( 2.00    -0.3206)
                     ( 2.00    -0.3147)  ( 2.00    -0.3092)  ( 2.00    -0.3071)  ( 2.00    -0.3025)
                     ( 2.00    -0.2858)  ( 2.00    -0.2828)  ( 0.00    -0.2198)

 CYCLE   11
  SDIIS (wt  1.000):  0.0021 -0.0004  0.0046  0.0057  0.0135  0.0398  0.0785  0.1728  0.2203  0.4631
  DIIS coefficients:  0.0021 -0.0004  0.0046  0.0057  0.0135  0.0398  0.0785  0.1728  0.2203  0.4631
 SCF Error: norm([F,P])=      0.000086554726, max([F,P])=      0.000006500235
 orbitals (Q,E):
 ---------------
 A :153...163        ( 2.00    -0.3230)  ( 2.00    -0.3226)  ( 2.00    -0.3219)  ( 2.00    -0.3206)
                     ( 2.00    -0.3147)  ( 2.00    -0.3092)  ( 2.00    -0.3071)  ( 2.00    -0.3025)
                     ( 2.00    -0.2858)  ( 2.00    -0.2828)  ( 0.00    -0.2198)

 CYCLE   12
  SDIIS (wt  1.000): -0.0001  0.0001  0.0004  0.0017  0.0081  0.0223  0.0659  0.1106  0.3375  0.4534
  DIIS coefficients: -0.0001  0.0001  0.0004  0.0017  0.0081  0.0223  0.0659  0.1106  0.3375  0.4534
 SCF Error: norm([F,P])=      0.000034067501, max([F,P])=      0.000003513060
 orbitals (Q,E):
 ---------------
 A :153...163        ( 2.00    -0.3230)  ( 2.00    -0.3226)  ( 2.00    -0.3219)  ( 2.00    -0.3206)
                     ( 2.00    -0.3147)  ( 2.00    -0.3092)  ( 2.00    -0.3071)  ( 2.00    -0.3025)
                     ( 2.00    -0.2858)  ( 2.00    -0.2828)  ( 0.00    -0.2198)

 CYCLE   13
  SDIIS (wt  1.000):  0.0000  0.0000  0.0004  0.0023  0.0076  0.0266  0.0493  0.1711  0.3126  0.4301
  DIIS coefficients:  0.0000  0.0000  0.0004  0.0023  0.0076  0.0266  0.0493  0.1711  0.3126  0.4301
 SCF Error: norm([F,P])=      0.000013447297, max([F,P])=      0.000001770528
 orbitals (Q,E):
 ---------------
 A :153...163        ( 2.00    -0.3230)  ( 2.00    -0.3226)  ( 2.00    -0.3219)  ( 2.00    -0.3206)
                     ( 2.00    -0.3147)  ( 2.00    -0.3092)  ( 2.00    -0.3071)  ( 2.00    -0.3025)
                     ( 2.00    -0.2858)  ( 2.00    -0.2828)  ( 0.00    -0.2198)

 CYCLE   14
  SDIIS (wt  1.000):  0.0000  0.0003  0.0013  0.0039  0.0137  0.0247  0.0876  0.1741  0.3236  0.3708
  DIIS coefficients:  0.0000  0.0003  0.0013  0.0039  0.0137  0.0247  0.0876  0.1741  0.3236  0.3708
 SCF Error: norm([F,P])=      0.000006915528, max([F,P])=      0.000000742631
 orbitals (Q,E):
 ---------------
 A :153...163        ( 2.00    -0.3230)  ( 2.00    -0.3226)  ( 2.00    -0.3219)  ( 2.00    -0.3206)
                     ( 2.00    -0.3147)  ( 2.00    -0.3092)  ( 2.00    -0.3071)  ( 2.00    -0.3025)
                     ( 2.00    -0.2858)  ( 2.00    -0.2828)  ( 0.00    -0.2198)

 SCF CONVERGED

 CYCLE   15
 *** Using FIT density in Focky
  SDIIS (wt  1.000):  0.0000  0.0003  0.0010  0.0048  0.0092  0.0366  0.0812  0.1736  0.2531  0.4402
  DIIS coefficients:  0.0000  0.0003  0.0010  0.0048  0.0092  0.0366  0.0812  0.1736  0.2531  0.4402
 SCF Error: norm([F,P])=      0.000002030639, max([F,P])=      0.000000189405
 orbitals (Q,E):
 ---------------
 A :153...172        ( 2.00    -0.3230)  ( 2.00    -0.3226)  ( 2.00    -0.3219)  ( 2.00    -0.3206)
                     ( 2.00    -0.3147)  ( 2.00    -0.3092)  ( 2.00    -0.3071)  ( 2.00    -0.3025)
                     ( 2.00    -0.2858)  ( 2.00    -0.2828)  ( 0.00    -0.2198)  ( 0.00    -0.2195)
                     ( 0.00    -0.1920)  ( 0.00    -0.1905)  ( 0.00    -0.1399)  ( 0.00    -0.1396)
                     ( 0.00    -0.1278)  ( 0.00    -0.1237)  ( 0.00    -0.1191)  ( 0.00    -0.0966)


 Fit test: (difference of exact and fit density, squared integrated, result summed over spins)
         SCF:                                          0.00015284395637

 Gross Charges per Atom (Z minus electrons)
 ==========================================
            -0.0575    0.2393    0.2324    0.2646    0.2392    0.2509   -0.0504    0.0319   -0.0247    0.2462
            -0.1874   -0.1957   -0.1936   -0.2017   -0.1899    0.4729   -0.1958    0.0960   -0.5547   -0.1640
            -0.2318    0.2622   -0.1067   -0.0376    0.6790   -0.0308    0.5246   -0.1536   -0.1508    0.6065
            -0.1878   -0.2019   -0.0647    0.2210    0.2374    0.2643    0.2387    0.2513   -0.0492    0.0331
            -0.0234    0.2461   -0.1875   -0.1951   -0.1936   -0.2019   -0.1901    0.4718   -0.1949    0.0953
            -0.5531   -0.1645   -0.2314    0.2620   -0.1068   -0.0370   -0.0312    0.5245   -0.1536   -0.1508
             0.6065   -0.1877   -0.2020   -0.1740   -0.1888
 Net Total:  1.00000000


 =================================================================
 M U L T I P O L E   D E R I V E D   C H A R G E   A N A L Y S I S
 =================================================================

 See: M. Swart, P.Th. van Duijnen, J.G. Snijders, J.Comput.Chem., (2001), p. 79-88.

 --------------------------------------- 
 Multipole derived atomic charges (a.u.)
 --------------------------------------- 

        Atom    Level:     MDC-m        MDC-d        MDC-q
 ---------------------------------------------------------
     1     C           -0.003906     0.051488     3.170130
     2     C            0.103648    -0.187340    -5.229471
     3     C            0.084175    -0.023006     6.163446
     4     C            0.101117     0.090421    -4.130647
     5     C            0.081613     0.090617    -7.493815
     6     C            0.092065     0.061207    -1.487870
     7     C            0.002873     0.013000     1.136322
     8     C            0.006920     0.046589    -2.488789
     9     C            0.018296    -0.005521    -3.046704
    10     C            0.084491     0.055194    13.854885
    11     H           -0.061953    -0.043041    -0.023279
    12     H           -0.046395     0.056381    -0.165505
    13     H           -0.046245     0.011789    -0.475272
    14     H           -0.050605    -0.035262     0.706502
    15     H           -0.050903    -0.025499     2.048044
    16     C            0.201005     0.299868    -0.034248
    17     H           -0.049721    -0.021595    -2.900287
    18     C            0.061198     0.137246     0.507821
    19     O           -0.487172    -0.486062    -0.406873
    20     N           -0.217528    -0.155674    -0.130140
    21     N           -0.219779    -0.205438    -0.397827
    22     C           -0.099943    -0.013903     0.001063
    23     S            0.217150    -0.061559    -0.016339
    24     N           -0.044732    -0.007955    -0.218131
    25     Ga           1.146862     0.694256     0.630729
    26     H            0.049280     0.147005     0.212165
    27     C            0.251660     0.213148     0.261661
    28     H           -0.067335    -0.058747    -0.036328
    29     H           -0.065514    -0.069565    -0.050056
    30     C            0.238080     0.201223     0.059762
    31     H           -0.061875    -0.043691    -0.003460
    32     H           -0.050186    -0.020337     0.025813
    33     C           -0.003025     0.049224    -0.162628
    34     C            0.099713    -0.151633     0.453149
    35     C            0.082578    -0.001143     0.495268
    36     C            0.100541     0.067275    -0.025505
    37     C            0.081402     0.088071    -1.665620
    38     C            0.091567     0.056180    -0.943373
    39     C            0.002578     0.008318     0.745356
    40     C            0.007163     0.036279    -0.395416
    41     C            0.018068     0.016315     1.012621
    42     C            0.084345     0.115184     0.052635
    43     H           -0.061959    -0.043022     0.036456
    44     H           -0.046792     0.036505    -0.320375
    45     H           -0.045953    -0.001056    -0.231899
    46     H           -0.050708    -0.047022     0.847848
    47     H           -0.051302    -0.034102     0.671483
    48     C            0.201863     0.300245     0.040306
    49     H           -0.049748    -0.040681     0.154388
    50     C            0.061138     0.135262     0.193972
    51     O           -0.486053    -0.483897    -0.420928
    52     N           -0.217552    -0.156623    -0.286170
    53     N           -0.219530    -0.203513    -0.293471
    54     C           -0.099858    -0.012976     0.123875
    55     S            0.216529    -0.062363    -0.056385
    56     N           -0.044784    -0.008502    -0.155991
    57     H            0.049228     0.147003     0.207242
    58     C            0.251707     0.213040     0.449377
    59     H           -0.066980    -0.058221    -0.067609
    60     H           -0.065670    -0.069900    -0.120256
    61     C            0.238083     0.201196    -0.135389
    62     H           -0.061838    -0.043647     0.038809
    63     H           -0.050189    -0.020359     0.063382
    64     H           -0.039285     0.120216    -0.123463
    65     H           -0.041917     0.143108     0.775012
 *** Using NEW gradient routines ***


 Geometry CYCLE 2
 ==============

 Energy gradients wrt nuclear displacements
 ==========================================

     Atom      Cartesian (a.u./angstrom)
                 X         Y         Z
 ----------------------------------------
     1 C    -0.012399  0.021384 -0.009343
     2 C    -0.003192 -0.033533 -0.006554
     3 C    -0.009415  0.008923 -0.005951
     4 C     0.005012 -0.001677  0.004422
     5 C     0.001194  0.001709  0.000523
     6 C     0.001602 -0.002804  0.000457
     7 C    -0.001121 -0.000201 -0.000917
     8 C     0.010502 -0.006103  0.010099
     9 C    -0.000542  0.004525 -0.001711
    10 C     0.000197  0.000088 -0.001038
    11 H    -0.000015  0.000034 -0.000008
    12 H     0.001166 -0.001175  0.001779
    13 H    -0.000157 -0.000166 -0.000131
    14 H    -0.000029  0.000081  0.000102
    15 H     0.000443  0.000054 -0.000096
    16 C     0.006167 -0.000834  0.000731
    17 H    -0.000118  0.000058  0.000025
    18 C    -0.002262 -0.003790  0.001090
    19 O    -0.001405  0.000025  0.000486
    20 N     0.000919  0.000238  0.000585
    21 N    -0.001114 -0.000519  0.000032
    22 C     0.000964  0.001011 -0.000441
    23 S    -0.000563 -0.000379  0.000200
    24 N    -0.000484 -0.000206 -0.000117
    25 Ga    0.001533  0.000728 -0.001305
    26 H     0.000035 -0.000040  0.000037
    27 C     0.000252  0.000284  0.000156
    28 H    -0.000055 -0.000051 -0.000009
    29 H    -0.000036 -0.000084 -0.000014
    30 C     0.000028 -0.000096  0.000030
    31 H    -0.000014  0.000029 -0.000005
    32 H    -0.000013  0.000017 -0.000008
    33 C     0.014006 -0.017548  0.011273
    34 C    -0.021330  0.045275 -0.031768
    35 C     0.009436 -0.014248  0.013470
    36 C    -0.004469  0.005059 -0.005839
    37 C     0.000493 -0.000591 -0.001079
    38 C    -0.001536  0.002119  0.000159
    39 C     0.001162 -0.001138  0.000860
    40 C    -0.008042  0.006550 -0.005945
    41 C     0.002486 -0.002663  0.001280
    42 C     0.000009  0.000538 -0.000127
    43 H     0.000018 -0.000034 -0.000004
    44 H    -0.001838  0.001745 -0.001309
    45 H    -0.000338  0.000245  0.000360
    46 H    -0.000012 -0.000051  0.000020
    47 H     0.000156  0.000140 -0.000262
    48 C     0.000113  0.002143 -0.004313
    49 H     0.000038 -0.000011 -0.000049
    50 C    -0.002429  0.001081  0.002247
    51 O    -0.000626 -0.000383  0.000315
    52 N     0.000177  0.000619 -0.000363
    53 N     0.000056  0.000300  0.001031
    54 C    -0.001032 -0.001448 -0.001331
    55 S     0.000031  0.000196  0.000599
    56 N     0.000561  0.000358  0.000603
    57 H    -0.000106 -0.000014 -0.000029
    58 C     0.000297  0.000056 -0.000307
    59 H    -0.000091 -0.000016  0.000095
    60 H    -0.000053  0.000007  0.000005
    61 C    -0.000024  0.000093 -0.000016
    62 H     0.000020 -0.000020 -0.000001
    63 H    -0.000005 -0.000022  0.000015
    64 H     0.012242 -0.028405  0.021147
    65 H     0.003552  0.012538  0.006160
 ----------------------------------------

 dE(predicted):    -0.13280E-01, dE(actual):    -0.15399E-01, Trust radius:    1.612452, all in a.u.
 
----------------------------------------------------------------------
Geometry Convergence after Step   2       (Hartree/Angstrom,Angstrom)
----------------------------------------------------------------------
current energy                              -14.83651061 Hartree
energy change                      -0.01539922     0.00100000    F
constrained gradient max            0.04527476     0.00100000    F
constrained gradient rms            0.00680512     0.00066667    F
gradient max                        0.04527476
gradient rms                        0.00680512
cart. step max                      0.17928859     0.01000000    F
cart. step rms                      0.03307981     0.00666667    F
 


 Coordinates (Cartesian)
 =======================

     Atom                    bohr                                 angstrom                 Geometric Variables
                   X           Y           Z              X           Y           Z       (0:frozen, *:LT par.)
 --------------------------------------------------------------------------------------------------------------
     1 C      -0.607473    4.708215    0.331979      -0.321461    2.491480    0.175676      1       2       3
     2 C      -3.040963    3.904739   -0.296976      -1.609208    2.066299   -0.157153      4       5       6
     3 C      -3.568838    1.287671   -0.065345      -1.888548    0.681406   -0.034579      7       8       9
     4 C      -1.784172   -0.449596    0.800135      -0.944143   -0.237916    0.423413     10      11      12
     5 C       5.030245   -0.116629    3.010743       2.661891   -0.061718    1.593217     13      14      15
     6 C       5.522137    2.515155    2.705857       2.922189    1.330963    1.431878     16      17      18
     7 C       3.604399    4.048152    1.790027       1.907366    2.142190    0.947241     19      20      21
     8 C       1.220135    2.930621    1.200819       0.645668    1.550818    0.635446     22      23      24
     9 C       0.695312    0.334024    1.494185       0.367944    0.176758    0.790688     25      26      27
    10 C       2.709234   -1.199865    2.437434       1.433665   -0.634941    1.289835     28      29      30
    11 H      14.666904   11.451897    6.238458       7.761391    6.060083    3.301250     31      32      33
    12 H      -5.416242    0.596803   -0.637293      -2.866152    0.315814   -0.337241     34      35      36
    13 H      -2.296216   -2.436751    0.950234      -1.215105   -1.289473    0.502842     37      38      39
    14 H       6.540673   -1.317525    3.720210       3.461175   -0.697204    1.968651     40      41      42
    15 H       7.365944    3.283129    3.177985       3.897890    1.737357    1.681717     43      44      45
    16 C       0.683348    7.155896    0.291090       0.361612    3.786737    0.154038     46      47      48
    17 H       2.423590   -3.220323    2.696338       1.282509   -1.704121    1.426841     49      50      51
    18 C       3.307344    6.723084    1.184611       1.750171    3.557703    0.626869     52      53      54
    19 O      -0.121601    9.312608   -0.339604      -0.064348    4.928020   -0.179711     55      56      57
    20 N       4.730500    8.761296    1.289106       2.503273    4.636278    0.682165     58      59      60
    21 N       7.089371    8.750052    2.109131       3.751534    4.630328    1.116104     61      62      63
    22 C       8.212460   11.087148    2.186995       4.345847    5.867066    1.157308     64      65      66
    23 S       6.849544   13.957340    1.348679       3.624623    7.385906    0.713690     67      68      69
    24 N      10.621026   11.019786    2.999980       5.620405    5.831419    1.587521     70      71      72
    25 Ga      2.879299   12.084605    0.014402       1.523659    6.394897    0.007621     73      74      75
    26 H      11.280839    9.265349    3.438647       5.969563    4.903012    1.819654     76      77      78
    27 C      12.332684   13.193306    3.313339       6.526175    6.981597    1.753343     79      80      81
    28 H      11.429675   14.569337    4.577567       6.048324    7.709761    2.422344     82      83      84
    29 H      12.574443   14.122891    1.473251       6.654109    7.473512    0.779611     85      86      87
    30 C      14.882899   12.335981    4.376166       7.875691    6.527920    2.315767     88      89      90
    31 H      15.819454   10.993827    3.103825       8.371294    5.817683    1.642474     91      92      93
    32 H      16.127825   13.974323    4.592965       8.534477    7.394893    2.430492     94      95      96
    33 C      -1.864382   15.719416    5.588771      -0.986588    8.318357    2.957450     97      98      99
    34 C      -2.172288   15.296192    8.166954      -1.149525    8.094396    4.321766    100     101     102
    35 C      -3.876634   16.892489    9.494735      -2.051426    8.939120    5.024398    103     104     105
    36 C      -5.242350   18.809362    8.308424      -2.774132    9.953485    4.396629    106     107     108
    37 C      -5.753021   21.324301    1.610037      -3.044368   11.284334    0.851995    109     110     111
    38 C      -4.005832   19.715317    0.340855      -2.119795   10.432896    0.180372    112     113     114
    39 C      -2.745101   17.890589    1.737149      -1.452645    9.467292    0.919260    115     116     117
    40 C      -3.251971   17.692141    4.380642      -1.720869    9.362278    2.318136    118     119     120
    41 C      -4.975111   19.265072    5.668486      -2.632715   10.194637    2.999634    121     122     123
    42 C      -6.242304   21.130452    4.181530      -3.303285   11.181754    2.212771    124     125     126
    43 H      -0.835519   16.371353  -12.046481      -0.442138    8.663347   -6.374723    127     128     129
    44 H      -4.102889   16.625651   11.517664      -2.171155    8.797916    6.094885    130     131     132
    45 H      -6.529441   19.975663    9.411512      -3.455231   10.570665    4.980358    133     134     135
    46 H      -6.737655   22.757952    0.513592      -3.565413   12.042990    0.271781    136     137     138
    47 H      -3.678847   19.929281   -1.674040      -1.946762   10.546122   -0.885864    139     140     141
    48 C      -0.321047   14.560992    3.602275      -0.169891    7.705345    1.906242    142     143     144
    49 H      -7.592046   22.402394    5.071102      -4.017538   11.854836    2.683512    145     146     147
    50 C      -0.868735   15.936893    1.220308      -0.459715    8.433441    0.645759    148     149     150
    51 O       1.210776   12.734976    3.709648       0.640715    6.739059    1.963061    151     152     153
    52 N       0.360549   15.107334   -0.777714       0.190794    7.994457   -0.411549    154     155     156
    53 N       0.056294   16.056257   -3.067654       0.029789    8.496605   -1.623333    157     158     159
    54 C       1.429152   14.865028   -4.918142       0.756275    7.866234   -2.602569    160     161     162
    55 S       3.425002   12.282214   -4.537997       1.812433    6.499467   -2.401404    163     164     165
    56 N       1.059686   15.849079   -7.233799       0.560762    8.386971   -3.827961    166     167     168
    57 H      -0.146886   17.347833   -7.294906      -0.077729    9.180078   -3.860298    169     170     171
    58 C       2.193141   14.966850   -9.618893       1.160560    7.920116   -5.090099    172     173     174
    59 H       1.729676   12.959481   -9.870231       0.915305    6.857862   -5.223101    175     176     177
    60 H       4.258663   15.101831   -9.465361       2.253588    7.991545   -5.008853    178     179     180
    61 C       1.221247   16.535593  -11.846839       0.646256    8.750259   -6.269077    181     182     183
    62 H       1.714192   18.537811  -11.633721       0.907112    9.809787   -6.156300    184     185     186
    63 H       2.083910   15.855917  -13.600384       1.102757    8.390590   -7.197013    187     188     189
    64 H      -1.098342   13.877763    9.153591      -0.581218    7.343796    4.843872    190     191     192
    65 H      -4.433998    5.217713   -1.065642      -2.346371    2.761095   -0.563914    193     194     195
 --------------------------------------------------------------------------------------------------------------

 Number of elements of the density matrix on this node (used, total):    307696   1230096


 ===========================================
 Numerical Integration : Fuzzy Cells (Becke)
 ===========================================
  
 Becke grid quality: GOOD           
  
 Lebedev angular grid order:             min:  11 max:  31
 Nr. of radial points:                   min:  54 max:  94

 Total nr. of points:     816634
 Nr. of blocks:             6380
 Block length:               128
 Nr. of dummy points:          6


 Test of Precision of the Numerical Integration Grid
 ===================================================

 Integral of the Total Core Density:                   0.00000000000000


 ========================
 Density Fitting (zlmFit)
 ========================
  
 ZlmFit Fit Quality: GOOD           
  
 Max L-expansion:                        min:   8 max:   9
 Nr. of radial interpolation points:     min:  78 max: 156


 =====
 S C F  ***  ScaSCF  ***
 =====
  
 Initial density matrix is taken from previous geometry

 CYCLE    1
 SCF Error: norm([F,P])=      0.268375942529, max([F,P])=      0.056939258688
 orbitals (Q,E):
 ---------------
 A :153...172        ( 2.00    -0.3244)  ( 2.00    -0.3230)  ( 2.00    -0.3204)  ( 2.00    -0.3199)
                     ( 2.00    -0.3146)  ( 2.00    -0.3100)  ( 2.00    -0.3069)  ( 2.00    -0.3023)
                     ( 2.00    -0.2861)  ( 2.00    -0.2827)  ( 0.00    -0.2202)  ( 0.00    -0.2185)
                     ( 0.00    -0.1929)  ( 0.00    -0.1895)  ( 0.00    -0.1428)  ( 0.00    -0.1386)
                     ( 0.00    -0.1276)  ( 0.00    -0.1236)  ( 0.00    -0.1190)  ( 0.00    -0.0966)

 CYCLE    2
   MIX coefficients:  0.8000  0.2000
 SCF Error: norm([F,P])=      0.051908533771, max([F,P])=      0.004871957601
 orbitals (Q,E):
 ---------------
 A :153...163        ( 2.00    -0.3235)  ( 2.00    -0.3231)  ( 2.00    -0.3208)  ( 2.00    -0.3204)
                     ( 2.00    -0.3147)  ( 2.00    -0.3097)  ( 2.00    -0.3072)  ( 2.00    -0.3025)
                     ( 2.00    -0.2862)  ( 2.00    -0.2829)  ( 0.00    -0.2204)

 CYCLE    3
  SDIIS (wt  0.000): -0.4794  1.4794
 A-DIIS (wt  1.000):  0.0000  1.0000
  DIIS coefficients:  0.0000  1.0000
 SCF Error: norm([F,P])=      0.025633403954, max([F,P])=      0.002945449079
 orbitals (Q,E):
 ---------------
 A :153...163        ( 2.00    -0.3233)  ( 2.00    -0.3223)  ( 2.00    -0.3209)  ( 2.00    -0.3204)
                     ( 2.00    -0.3148)  ( 2.00    -0.3093)  ( 2.00    -0.3069)  ( 2.00    -0.3025)
                     ( 2.00    -0.2859)  ( 2.00    -0.2828)  ( 0.00    -0.2198)

 CYCLE    4
  SDIIS (wt  0.000):  0.0407  0.5269  0.4324
 A-DIIS (wt  1.000):  0.0000  0.6244  0.3756
  DIIS coefficients:  0.0000  0.6244  0.3756
 SCF Error: norm([F,P])=      0.034740221866, max([F,P])=      0.002636051597
 orbitals (Q,E):
 ---------------
 A :153...163        ( 2.00    -0.3229)  ( 2.00    -0.3221)  ( 2.00    -0.3219)  ( 2.00    -0.3202)
                     ( 2.00    -0.3144)  ( 2.00    -0.3093)  ( 2.00    -0.3073)  ( 2.00    -0.3022)
                     ( 2.00    -0.2859)  ( 2.00    -0.2828)  ( 0.00    -0.2198)

 CYCLE    5
  SDIIS (wt  0.990):  0.0961  0.2259  0.3332  0.3448
 A-DIIS (wt  0.010):  0.0000  0.1049  0.1896  0.7055
  DIIS coefficients:  0.0952  0.2247  0.3318  0.3483
 SCF Error: norm([F,P])=      0.017341300744, max([F,P])=      0.001944822257
 orbitals (Q,E):
 ---------------
 A :153...163        ( 2.00    -0.3233)  ( 2.00    -0.3222)  ( 2.00    -0.3217)  ( 2.00    -0.3205)
                     ( 2.00    -0.3147)  ( 2.00    -0.3094)  ( 2.00    -0.3073)  ( 2.00    -0.3025)
                     ( 2.00    -0.2860)  ( 2.00    -0.2829)  ( 0.00    -0.2198)

 CYCLE    6
  SDIIS (wt  1.000):  0.0677  0.1035  0.1911  0.2638  0.3739
  DIIS coefficients:  0.0677  0.1035  0.1911  0.2638  0.3739
 SCF Error: norm([F,P])=      0.006088829206, max([F,P])=      0.000510386061
 orbitals (Q,E):
 ---------------
 A :153...163        ( 2.00    -0.3231)  ( 2.00    -0.3221)  ( 2.00    -0.3218)  ( 2.00    -0.3204)
                     ( 2.00    -0.3146)  ( 2.00    -0.3093)  ( 2.00    -0.3072)  ( 2.00    -0.3024)
                     ( 2.00    -0.2859)  ( 2.00    -0.2829)  ( 0.00    -0.2197)

 CYCLE    7
  SDIIS (wt  1.000):  0.0335  0.0346  0.0792  0.1342  0.2820  0.4364
  DIIS coefficients:  0.0335  0.0346  0.0792  0.1342  0.2820  0.4364
 SCF Error: norm([F,P])=      0.002190176132, max([F,P])=      0.000221477715
 orbitals (Q,E):
 ---------------
 A :153...163        ( 2.00    -0.3232)  ( 2.00    -0.3221)  ( 2.00    -0.3217)  ( 2.00    -0.3204)
                     ( 2.00    -0.3146)  ( 2.00    -0.3093)  ( 2.00    -0.3072)  ( 2.00    -0.3024)
                     ( 2.00    -0.2860)  ( 2.00    -0.2829)  ( 0.00    -0.2198)

 CYCLE    8
  SDIIS (wt  1.000):  0.0165  0.0138  0.0355  0.0685  0.1672  0.3353  0.3633
  DIIS coefficients:  0.0165  0.0138  0.0355  0.0685  0.1672  0.3353  0.3633
 SCF Error: norm([F,P])=      0.000962735153, max([F,P])=      0.000072121232
 orbitals (Q,E):
 ---------------
 A :153...163        ( 2.00    -0.3232)  ( 2.00    -0.3221)  ( 2.00    -0.3217)  ( 2.00    -0.3204)
                     ( 2.00    -0.3146)  ( 2.00    -0.3093)  ( 2.00    -0.3072)  ( 2.00    -0.3024)
                     ( 2.00    -0.2860)  ( 2.00    -0.2829)  ( 0.00    -0.2197)

 CYCLE    9
  SDIIS (wt  1.000):  0.0073  0.0055  0.0149  0.0321  0.0861  0.1939  0.2855  0.3748
  DIIS coefficients:  0.0073  0.0055  0.0149  0.0321  0.0861  0.1939  0.2855  0.3748
 SCF Error: norm([F,P])=      0.000379362915, max([F,P])=      0.000057083781
 orbitals (Q,E):
 ---------------
 A :153...163        ( 2.00    -0.3232)  ( 2.00    -0.3221)  ( 2.00    -0.3217)  ( 2.00    -0.3204)
                     ( 2.00    -0.3146)  ( 2.00    -0.3093)  ( 2.00    -0.3072)  ( 2.00    -0.3024)
                     ( 2.00    -0.2860)  ( 2.00    -0.2829)  ( 0.00    -0.2197)

 CYCLE   10
  SDIIS (wt  1.000):  0.0034  0.0025  0.0069  0.0161  0.0460  0.1120  0.1899  0.3355  0.2876
  DIIS coefficients:  0.0034  0.0025  0.0069  0.0161  0.0460  0.1120  0.1899  0.3355  0.2876
 SCF Error: norm([F,P])=      0.000233708299, max([F,P])=      0.000030111296
 orbitals (Q,E):
 ---------------
 A :153...163        ( 2.00    -0.3232)  ( 2.00    -0.3221)  ( 2.00    -0.3217)  ( 2.00    -0.3204)
                     ( 2.00    -0.3146)  ( 2.00    -0.3093)  ( 2.00    -0.3072)  ( 2.00    -0.3024)
                     ( 2.00    -0.2860)  ( 2.00    -0.2829)  ( 0.00    -0.2197)

 CYCLE   11
  SDIIS (wt  1.000):  0.0010  0.0007  0.0019  0.0051  0.0163  0.0440  0.0866  0.1905  0.2599  0.3942
  DIIS coefficients:  0.0010  0.0007  0.0019  0.0051  0.0163  0.0440  0.0866  0.1905  0.2599  0.3942
 SCF Error: norm([F,P])=      0.000091364175, max([F,P])=      0.000009329473
 orbitals (Q,E):
 ---------------
 A :153...163        ( 2.00    -0.3232)  ( 2.00    -0.3221)  ( 2.00    -0.3217)  ( 2.00    -0.3204)
                     ( 2.00    -0.3146)  ( 2.00    -0.3093)  ( 2.00    -0.3072)  ( 2.00    -0.3024)
                     ( 2.00    -0.2860)  ( 2.00    -0.2829)  ( 0.00    -0.2197)

 CYCLE   12
  SDIIS (wt  1.000): -0.0001 -0.0001  0.0005  0.0031  0.0116  0.0299  0.0846  0.1473  0.3087  0.4144
  DIIS coefficients: -0.0001 -0.0001  0.0005  0.0031  0.0116  0.0299  0.0846  0.1473  0.3087  0.4144
 SCF Error: norm([F,P])=      0.000034104309, max([F,P])=      0.000002346908
 orbitals (Q,E):
 ---------------
 A :153...163        ( 2.00    -0.3232)  ( 2.00    -0.3221)  ( 2.00    -0.3217)  ( 2.00    -0.3204)
                     ( 2.00    -0.3146)  ( 2.00    -0.3093)  ( 2.00    -0.3072)  ( 2.00    -0.3024)
                     ( 2.00    -0.2860)  ( 2.00    -0.2829)  ( 0.00    -0.2197)

 CYCLE   13
  SDIIS (wt  1.000):  0.0000  0.0003  0.0014  0.0051  0.0132  0.0396  0.0733  0.1680  0.2841  0.4150
  DIIS coefficients:  0.0000  0.0003  0.0014  0.0051  0.0132  0.0396  0.0733  0.1680  0.2841  0.4150
 SCF Error: norm([F,P])=      0.000011347156, max([F,P])=      0.000001525110
 orbitals (Q,E):
 ---------------
 A :153...163        ( 2.00    -0.3232)  ( 2.00    -0.3221)  ( 2.00    -0.3217)  ( 2.00    -0.3204)
                     ( 2.00    -0.3146)  ( 2.00    -0.3093)  ( 2.00    -0.3072)  ( 2.00    -0.3024)
                     ( 2.00    -0.2860)  ( 2.00    -0.2829)  ( 0.00    -0.2197)

 CYCLE   14
  SDIIS (wt  1.000):  0.0001  0.0005  0.0019  0.0051  0.0163  0.0317  0.0775  0.1492  0.3258  0.3920
  DIIS coefficients:  0.0001  0.0005  0.0019  0.0051  0.0163  0.0317  0.0775  0.1492  0.3258  0.3920
 SCF Error: norm([F,P])=      0.000005497851, max([F,P])=      0.000000672405
 orbitals (Q,E):
 ---------------
 A :153...163        ( 2.00    -0.3232)  ( 2.00    -0.3221)  ( 2.00    -0.3217)  ( 2.00    -0.3204)
                     ( 2.00    -0.3146)  ( 2.00    -0.3093)  ( 2.00    -0.3072)  ( 2.00    -0.3024)
                     ( 2.00    -0.2860)  ( 2.00    -0.2829)  ( 0.00    -0.2197)

 SCF CONVERGED

 CYCLE   15
 *** Using FIT density in Focky
  SDIIS (wt  1.000):  0.0000  0.0002  0.0011  0.0045  0.0105  0.0284  0.0623  0.1675  0.2616  0.4638
  DIIS coefficients:  0.0000  0.0002  0.0011  0.0045  0.0105  0.0284  0.0623  0.1675  0.2616  0.4638
 SCF Error: norm([F,P])=      0.000001466634, max([F,P])=      0.000000115455
 orbitals (Q,E):
 ---------------
 A :153...172        ( 2.00    -0.3232)  ( 2.00    -0.3221)  ( 2.00    -0.3217)  ( 2.00    -0.3204)
                     ( 2.00    -0.3146)  ( 2.00    -0.3093)  ( 2.00    -0.3072)  ( 2.00    -0.3024)
                     ( 2.00    -0.2860)  ( 2.00    -0.2829)  ( 0.00    -0.2197)  ( 0.00    -0.2194)
                     ( 0.00    -0.1918)  ( 0.00    -0.1905)  ( 0.00    -0.1406)  ( 0.00    -0.1403)
                     ( 0.00    -0.1279)  ( 0.00    -0.1236)  ( 0.00    -0.1190)  ( 0.00    -0.0966)


 Fit test: (difference of exact and fit density, squared integrated, result summed over spins)
         SCF:                                          0.00015296216335

 Gross Charges per Atom (Z minus electrons)
 ==========================================
            -0.0572    0.2388    0.2369    0.2610    0.2393    0.2500   -0.0493    0.0267   -0.0202    0.2445
            -0.1875   -0.1962   -0.1935   -0.2016   -0.1901    0.4757   -0.1955    0.0962   -0.5551   -0.1640
            -0.2317    0.2621   -0.1073   -0.0377    0.6800   -0.0309    0.5246   -0.1538   -0.1507    0.6065
            -0.1878   -0.2020   -0.0593    0.2497    0.2368    0.2610    0.2393    0.2502   -0.0489    0.0269
            -0.0204    0.2446   -0.1875   -0.1974   -0.1937   -0.2018   -0.1907    0.4755   -0.1956    0.0962
            -0.5545   -0.1647   -0.2314    0.2621   -0.1075   -0.0373   -0.0312    0.5246   -0.1536   -0.1511
             0.6064   -0.1876   -0.2021   -0.1978   -0.1897
 Net Total:  1.00000000


 =================================================================
 M U L T I P O L E   D E R I V E D   C H A R G E   A N A L Y S I S
 =================================================================

 See: M. Swart, P.Th. van Duijnen, J.G. Snijders, J.Comput.Chem., (2001), p. 79-88.

 --------------------------------------- 
 Multipole derived atomic charges (a.u.)
 --------------------------------------- 

        Atom    Level:     MDC-m        MDC-d        MDC-q
 ---------------------------------------------------------
     1     C           -0.003275     0.094397    -2.907308
     2     C            0.104122    -0.170502     2.892817
     3     C            0.082667    -0.157591    -1.240221
     4     C            0.100110     0.141989    -3.475141
     5     C            0.082000    -0.076938     6.159399
     6     C            0.091506     0.059282    -4.534033
     7     C            0.003204     0.052816     3.042334
     8     C            0.007569     0.037224    -1.153883
     9     C            0.018986     0.057563    10.854195
    10     C            0.084288    -0.146821   -14.859091
    11     H           -0.061989    -0.043164    -0.025861
    12     H           -0.049247     0.120164    -0.486440
    13     H           -0.045943     0.009911     1.493107
    14     H           -0.050685     0.097795    -0.493317
    15     H           -0.051036    -0.011714     1.276421
    16     C            0.200568     0.303407    -0.435571
    17     H           -0.049289     0.078911     4.152542
    18     C            0.060688     0.137289    -0.012986
    19     O           -0.487373    -0.488879    -0.244386
    20     N           -0.217262    -0.154713     0.020472
    21     N           -0.219740    -0.206116    -0.216758
    22     C           -0.099860    -0.011856     0.003586
    23     S            0.216772    -0.061856    -0.033185
    24     N           -0.044879    -0.008444    -0.262039
    25     Ga           1.147403     0.693925     0.566570
    26     H            0.049214     0.146927     0.251010
    27     C            0.251589     0.212990     0.273850
    28     H           -0.067261    -0.059097    -0.043585
    29     H           -0.065693    -0.069598    -0.049059
    30     C            0.238058     0.201238     0.057065
    31     H           -0.061897    -0.043622    -0.001624
    32     H           -0.050216    -0.020382     0.026857
    33     C           -0.002738     0.091706     0.462805
    34     C            0.105981    -0.188985    -0.175739
    35     C            0.082629    -0.131103    -1.687959
    36     C            0.099936     0.111287     0.948556
    37     C            0.081913     0.029428     0.879757
    38     C            0.091220     0.072641    -1.815674
    39     C            0.003006     0.044861     0.428756
    40     C            0.007371     0.043985     1.000366
    41     C            0.018862     0.036888    -1.425221
    42     C            0.084148    -0.101433     1.124016
    43     H           -0.062029    -0.043057     0.033059
    44     H           -0.049366     0.109404     0.808402
    45     H           -0.045767     0.023674     0.088366
    46     H           -0.050689     0.038554    -0.076513
    47     H           -0.051221    -0.039266     0.486512
    48     C            0.200959     0.300064    -0.293974
    49     H           -0.049542     0.038592    -0.640402
    50     C            0.060820     0.135960     0.347561
    51     O           -0.486996    -0.489366    -0.181478
    52     N           -0.217415    -0.155250    -0.317006
    53     N           -0.219658    -0.205003    -0.271091
    54     C           -0.099977    -0.017135     0.181001
    55     S            0.216009    -0.062386    -0.077379
    56     N           -0.044972    -0.007389    -0.253349
    57     H            0.049141     0.147516     0.235747
    58     C            0.251644     0.213327     0.458221
    59     H           -0.067457    -0.058828    -0.070351
    60     H           -0.065424    -0.069151    -0.115355
    61     C            0.238069     0.201271    -0.120289
    62     H           -0.061842    -0.043617     0.035714
    63     H           -0.050234    -0.020439     0.059739
    64     H           -0.041037     0.144408     0.156605
    65     H           -0.038448     0.134307     0.190862
 *** Using NEW gradient routines ***


 Geometry CYCLE 3
 ==============

 Energy gradients wrt nuclear displacements
 ==========================================

     Atom      Cartesian (a.u./angstrom)
                 X         Y         Z
 ----------------------------------------
     1 C     0.007639  0.000342  0.003630
     2 C    -0.014463 -0.000406  0.006063
     3 C     0.002808 -0.000405  0.003276
     4 C     0.000827 -0.000599 -0.001888
     5 C     0.000169  0.000028 -0.000649
     6 C     0.000256  0.000182  0.001235
     7 C    -0.002197 -0.000351  0.001667
     8 C     0.005420  0.000111 -0.004377
     9 C    -0.001048  0.001068 -0.000441
    10 C    -0.000528 -0.000672  0.001609
    11 H    -0.000008  0.000006  0.000007
    12 H     0.002587 -0.000211 -0.002121
    13 H     0.000386  0.000047  0.000554
    14 H    -0.000039 -0.000186 -0.000311
    15 H    -0.000106  0.000095 -0.000054
    16 C    -0.000342 -0.003555  0.000804
    17 H     0.000052 -0.000172 -0.000169
    18 C    -0.000065 -0.001498 -0.002098
    19 O    -0.000439  0.001389 -0.000795
    20 N    -0.000349  0.000516  0.000218
    21 N     0.000299 -0.000051 -0.000409
    22 C    -0.000604  0.000237  0.001753
    23 S    -0.000327 -0.000397 -0.000508
    24 N     0.000133 -0.000192 -0.000633
    25 Ga    0.001233  0.000387 -0.001260
    26 H    -0.000016  0.000024  0.000005
    27 C     0.000154  0.000128 -0.000101
    28 H    -0.000052 -0.000025  0.000006
    29 H     0.000049 -0.000006  0.000036
    30 C    -0.000021 -0.000016 -0.000021
    31 H    -0.000001  0.000005  0.000002
    32 H    -0.000001  0.000008  0.000000
    33 C     0.000637 -0.001486 -0.002629
    34 C     0.006480 -0.019911  0.009705
    35 C    -0.002700  0.002018 -0.000114
    36 C    -0.000148  0.001883  0.000490
    37 C     0.000542  0.000100 -0.000347
    38 C    -0.000835  0.000022 -0.000588
    39 C    -0.001047 -0.000958  0.001286
    40 C     0.001837  0.003727 -0.001539
    41 C     0.000894 -0.001364  0.000708
    42 C    -0.000771 -0.000128 -0.000034
    43 H     0.000057  0.000006 -0.000007
    44 H     0.001019  0.001365 -0.001780
    45 H    -0.000307  0.000287 -0.000678
    46 H     0.000070  0.000101  0.000077
    47 H     0.000010 -0.000104 -0.000015
    48 C    -0.002150  0.002332  0.000538
    49 H    -0.000021  0.000055  0.000112
    50 C     0.000211  0.001666  0.001451
    51 O     0.000857 -0.000780 -0.000146
    52 N    -0.000736 -0.000915 -0.000178
    53 N    -0.001079 -0.000854 -0.000217
    54 C     0.004523  0.003445  0.000768
    55 S    -0.001344 -0.000739  0.000323
    56 N    -0.001279 -0.000833  0.000017
    57 H    -0.000017 -0.000028 -0.000013
    58 C    -0.000363 -0.000480 -0.000284
    59 H     0.000050  0.000044 -0.000153
    60 H    -0.000039  0.000046  0.000178
    61 C    -0.000080  0.000018  0.000037
    62 H     0.000022 -0.000014  0.000016
    63 H     0.000023  0.000001 -0.000004
    64 H    -0.004730  0.011715 -0.006112
    65 H    -0.000993  0.003931 -0.005899
 ----------------------------------------

 dE(predicted):    -0.29376E-02, dE(actual):    -0.17172E-02, Trust radius:    1.612452, all in a.u.
 
----------------------------------------------------------------------
Geometry Convergence after Step   3       (Hartree/Angstrom,Angstrom)
----------------------------------------------------------------------
current energy                              -14.83822779 Hartree
energy change                      -0.00171719     0.00100000    F
constrained gradient max            0.01991142     0.00100000    F
constrained gradient rms            0.00262873     0.00066667    F
gradient max                        0.01991142
gradient rms                        0.00262873
cart. step max                      0.11882345     0.01000000    F
cart. step rms                      0.02299019     0.00666667    F
 


 Coordinates (Cartesian)
 =======================

     Atom                    bohr                                 angstrom                 Geometric Variables
                   X           Y           Z              X           Y           Z       (0:frozen, *:LT par.)
 --------------------------------------------------------------------------------------------------------------
     1 C      -0.607220    4.698700    0.323360      -0.321327    2.486445    0.171115      1       2       3
     2 C      -3.030374    3.886586   -0.290454      -1.603605    2.056693   -0.153701      4       5       6
     3 C      -3.603030    1.291175    0.038271      -1.906641    0.683260    0.020252      7       8       9
     4 C      -1.826983   -0.441456    0.928665      -0.966798   -0.233609    0.491428     10      11      12
     5 C       5.027382   -0.114951    3.019609       2.660376   -0.060829    1.597908     13      14      15
     6 C       5.529839    2.508843    2.667486       2.926265    1.327623    1.411573     16      17      18
     7 C       3.605990    4.042387    1.767086       1.908208    2.139139    0.935102     19      20      21
     8 C       1.205950    2.927746    1.229232       0.638161    1.549296    0.650481     22      23      24
     9 C       0.672447    0.335887    1.560801       0.355843    0.177744    0.825940     25      26      27
    10 C       2.694056   -1.194531    2.491969       1.425633   -0.632119    1.318693     28      29      30
    11 H      14.650470   11.460760    6.214907       7.752695    6.064773    3.288787     31      32      33
    12 H      -5.494855    0.626110   -0.412749      -2.907752    0.331323   -0.218417     34      35      36
    13 H      -2.360303   -2.417296    1.142384      -1.249019   -1.279178    0.604524     37      38      39
    14 H       6.539132   -1.311645    3.733411       3.460359   -0.694093    1.975636     40      41      42
    15 H       7.381901    3.273920    3.111216       3.906334    1.732484    1.646384     43      44      45
    16 C       0.680594    7.149890    0.277314       0.360155    3.783559    0.146749     46      47      48
    17 H       2.400128   -3.208053    2.791380       1.270093   -1.697628    1.477135     49      50      51
    18 C       3.306887    6.718851    1.165349       1.749929    3.555463    0.616676     52      53      54
    19 O      -0.128183    9.303980   -0.350545      -0.067831    4.923454   -0.185501     55      56      57
    20 N       4.732774    8.755400    1.255923       2.504476    4.633158    0.664606     58      59      60
    21 N       7.096197    8.745055    2.062245       3.755146    4.627684    1.091293     61      62      63
    22 C       8.221920   11.081411    2.123249       4.350853    5.864030    1.123575     64      65      66
    23 S       6.851911   13.951415    1.295507       3.625875    7.382771    0.685553     67      68      69
    24 N      10.625213   11.019106    2.952035       5.622621    5.831060    1.562150     70      71      72
    25 Ga      2.873968   12.076228   -0.014014       1.520838    6.390464   -0.007416     73      74      75
    26 H      11.285287    9.266266    3.396734       5.971917    4.903497    1.797474     76      77      78
    27 C      12.330744   13.195929    3.274519       6.525149    6.982985    1.732801     79      80      81
    28 H      11.417628   14.571232    4.532245       6.041949    7.710764    2.398361     82      83      84
    29 H      12.581858   14.124696    1.435239       6.658033    7.474467    0.759496     85      86      87
    30 C      14.876082   12.344074    4.353395       7.872084    6.532203    2.303717     88      89      90
    31 H      15.822845   11.002849    3.087637       8.373089    5.822457    1.633907     91      92      93
    32 H      16.116621   13.984866    4.576668       8.528549    7.400472    2.421868     94      95      96
    33 C      -1.841782   15.720122    5.577438      -0.974629    8.318731    2.951453     97      98      99
    34 C      -2.141197   15.299623    8.152447      -1.133072    8.096212    4.314089    100     101     102
    35 C      -3.882665   16.843404    9.484591      -2.054618    8.913146    5.019030    103     104     105
    36 C      -5.269351   18.746484    8.302445      -2.788420    9.920212    4.393465    106     107     108
    37 C      -5.770175   21.301086    1.615989      -3.053445   11.272049    0.855144    109     110     111
    38 C      -4.006855   19.711843    0.343033      -2.120336   10.431058    0.181525    112     113     114
    39 C      -2.742436   17.883377    1.730103      -1.451235    9.463476    0.915531    115     116     117
    40 C      -3.257200   17.670613    4.372180      -1.723636    9.350886    2.313658    118     119     120
    41 C      -4.992479   19.226639    5.666000      -2.641906   10.174299    2.998318    121     122     123
    42 C      -6.266125   21.091634    4.184956      -3.315891   11.161212    2.214583    124     125     126
    43 H      -0.731631   16.491709  -12.090199      -0.387162    8.727036   -6.397858    127     128     129
    44 H      -4.147886   16.525081   11.497547      -2.194967    8.744696    6.084240    130     131     132
    45 H      -6.580939   19.882767    9.407981      -3.482483   10.521507    4.978489    133     134     135
    46 H      -6.763564   22.731475    0.523181      -3.579124   12.028978    0.276855    136     137     138
    47 H      -3.678963   19.937083   -1.670446      -1.946823   10.550250   -0.883962    139     140     141
    48 C      -0.306913   14.556704    3.585202      -0.162411    7.703076    1.897207    142     143     144
    49 H      -7.629434   22.348083    5.075639      -4.037322   11.826096    2.685912    145     146     147
    50 C      -0.868886   15.927854    1.203349      -0.459794    8.428657    0.636785    148     149     150
    51 O       1.224894   12.732070    3.688844       0.648186    6.737521    1.952052    151     152     153
    52 N       0.352243   15.098120   -0.799141       0.186399    7.989581   -0.422887    154     155     156
    53 N       0.032114   16.039370   -3.090028       0.016994    8.487669   -1.635173    157     158     159
    54 C       1.375738   14.828321   -4.949129       0.728009    7.846810   -2.618966    160     161     162
    55 S       3.396249   12.264400   -4.570066       1.797217    6.490041   -2.418375    163     164     165
    56 N       1.060258   15.860880   -7.251634       0.561065    8.393216   -3.837400    166     167     168
    57 H      -0.131680   17.371547   -7.306496      -0.069682    9.192627   -3.866431    169     170     171
    58 C       2.237873   15.019537   -9.629905       1.184231    7.947997   -5.095926    172     173     174
    59 H       1.766931   13.020671   -9.930493       0.935020    6.890242   -5.254991    175     176     177
    60 H       4.300674   15.137434   -9.431863       2.275818    8.010385   -4.991127    178     179     180
    61 C       1.321641   16.638455  -11.845548       0.699382    8.804691   -6.268394    181     182     183
    62 H       1.822382   18.632821  -11.582706       0.964363    9.860064   -6.129304    184     185     186
    63 H       2.215744   15.987889  -13.594368       1.172521    8.460427   -7.193830    187     188     189
    64 H      -1.098145   13.832079    9.128294      -0.581113    7.319621    4.830485    190     191     192
    65 H      -4.443645    5.203132   -0.996856      -2.351476    2.753379   -0.527513    193     194     195
 --------------------------------------------------------------------------------------------------------------

 Number of elements of the density matrix on this node (used, total):    307696   1230096


 ===========================================
 Numerical Integration : Fuzzy Cells (Becke)
 ===========================================
  
 Becke grid quality: GOOD           
  
 Lebedev angular grid order:             min:  11 max:  31
 Nr. of radial points:                   min:  54 max:  94

 Total nr. of points:     816622
 Nr. of blocks:             6380
 Block length:               128
 Nr. of dummy points:         18


 Test of Precision of the Numerical Integration Grid
 ===================================================

 Integral of the Total Core Density:                   0.00000000000000


 ========================
 Density Fitting (zlmFit)
 ========================
  
 ZlmFit Fit Quality: GOOD           
  
 Max L-expansion:                        min:   8 max:   9
 Nr. of radial interpolation points:     min:  78 max: 156


 =====
 S C F  ***  ScaSCF  ***
 =====
  
 Initial density matrix is taken from previous geometry

 CYCLE    1
 SCF Error: norm([F,P])=      0.172184959215, max([F,P])=      0.026506724255
 orbitals (Q,E):
 ---------------
 A :153...172        ( 2.00    -0.3241)  ( 2.00    -0.3232)  ( 2.00    -0.3227)  ( 2.00    -0.3214)
                     ( 2.00    -0.3156)  ( 2.00    -0.3105)  ( 2.00    -0.3084)  ( 2.00    -0.3035)
                     ( 2.00    -0.2870)  ( 2.00    -0.2839)  ( 0.00    -0.2206)  ( 0.00    -0.2203)
                     ( 0.00    -0.1925)  ( 0.00    -0.1913)  ( 0.00    -0.1416)  ( 0.00    -0.1411)
                     ( 0.00    -0.1288)  ( 0.00    -0.1247)  ( 0.00    -0.1201)  ( 0.00    -0.0975)

 CYCLE    2
  SDIIS (wt  0.000):  0.0300  0.9700
 A-DIIS (wt  1.000):  0.0000  1.0000
  DIIS coefficients:  0.0000  1.0000
 SCF Error: norm([F,P])=      0.023979662856, max([F,P])=      0.002931248677
 orbitals (Q,E):
 ---------------
 A :153...163        ( 2.00    -0.3237)  ( 2.00    -0.3219)  ( 2.00    -0.3212)  ( 2.00    -0.3207)
                     ( 2.00    -0.3147)  ( 2.00    -0.3094)  ( 2.00    -0.3075)  ( 2.00    -0.3025)
                     ( 2.00    -0.2861)  ( 2.00    -0.2832)  ( 0.00    -0.2205)

 CYCLE    3
  SDIIS (wt  0.000):  0.0085  0.6993  0.2921
 A-DIIS (wt  1.000):  0.0000  0.7907  0.2093
  DIIS coefficients:  0.0000  0.7907  0.2093
 SCF Error: norm([F,P])=      0.051780602295, max([F,P])=      0.005074630675
 orbitals (Q,E):
 ---------------
 A :153...163        ( 2.00    -0.3234)  ( 2.00    -0.3216)  ( 2.00    -0.3215)  ( 2.00    -0.3206)
                     ( 2.00    -0.3147)  ( 2.00    -0.3094)  ( 2.00    -0.3073)  ( 2.00    -0.3026)
                     ( 2.00    -0.2859)  ( 2.00    -0.2829)  ( 0.00    -0.2196)

 CYCLE    4
  SDIIS (wt  0.995):  0.4350  0.1574  0.4077
 A-DIIS (wt  0.005):  0.2343  0.0107  0.7550
  DIIS coefficients:  0.4339  0.1566  0.4094
 SCF Error: norm([F,P])=      0.015880682775, max([F,P])=      0.001511533657
 orbitals (Q,E):
 ---------------
 A :153...163        ( 2.00    -0.3231)  ( 2.00    -0.3220)  ( 2.00    -0.3218)  ( 2.00    -0.3205)
                     ( 2.00    -0.3146)  ( 2.00    -0.3095)  ( 2.00    -0.3074)  ( 2.00    -0.3025)
                     ( 2.00    -0.2860)  ( 2.00    -0.2829)  ( 0.00    -0.2197)

 CYCLE    5
  SDIIS (wt  0.999):  0.2722  0.0918  0.3344  0.3015
 A-DIIS (wt  0.001):  0.0000  0.0000  0.3021  0.6979
  DIIS coefficients:  0.2720  0.0918  0.3344  0.3018
 SCF Error: norm([F,P])=      0.009643294455, max([F,P])=      0.001083516837
 orbitals (Q,E):
 ---------------
 A :153...163        ( 2.00    -0.3234)  ( 2.00    -0.3218)  ( 2.00    -0.3217)  ( 2.00    -0.3207)
                     ( 2.00    -0.3147)  ( 2.00    -0.3095)  ( 2.00    -0.3074)  ( 2.00    -0.3026)
                     ( 2.00    -0.2861)  ( 2.00    -0.2830)  ( 0.00    -0.2198)

 CYCLE    6
  SDIIS (wt  1.000):  0.1354  0.0426  0.1851  0.2293  0.4076
  DIIS coefficients:  0.1354  0.0426  0.1851  0.2293  0.4076
 SCF Error: norm([F,P])=      0.002753075925, max([F,P])=      0.000254455567
 orbitals (Q,E):
 ---------------
 A :153...163        ( 2.00    -0.3233)  ( 2.00    -0.3218)  ( 2.00    -0.3217)  ( 2.00    -0.3206)
                     ( 2.00    -0.3147)  ( 2.00    -0.3095)  ( 2.00    -0.3074)  ( 2.00    -0.3026)
                     ( 2.00    -0.2860)  ( 2.00    -0.2830)  ( 0.00    -0.2198)

 CYCLE    7
  SDIIS (wt  1.000):  0.0510  0.0139  0.0769  0.1179  0.3163  0.4241
  DIIS coefficients:  0.0510  0.0139  0.0769  0.1179  0.3163  0.4241
 SCF Error: norm([F,P])=      0.001184308653, max([F,P])=      0.000098232376
 orbitals (Q,E):
 ---------------
 A :153...163        ( 2.00    -0.3233)  ( 2.00    -0.3219)  ( 2.00    -0.3217)  ( 2.00    -0.3206)
                     ( 2.00    -0.3147)  ( 2.00    -0.3095)  ( 2.00    -0.3074)  ( 2.00    -0.3026)
                     ( 2.00    -0.2860)  ( 2.00    -0.2830)  ( 0.00    -0.2198)

 CYCLE    8
  SDIIS (wt  1.000):  0.0208  0.0050  0.0333  0.0580  0.1796  0.3025  0.4008
  DIIS coefficients:  0.0208  0.0050  0.0333  0.0580  0.1796  0.3025  0.4008
 SCF Error: norm([F,P])=      0.000401955633, max([F,P])=      0.000034744482
 orbitals (Q,E):
 ---------------
 A :153...163        ( 2.00    -0.3233)  ( 2.00    -0.3219)  ( 2.00    -0.3217)  ( 2.00    -0.3206)
                     ( 2.00    -0.3147)  ( 2.00    -0.3095)  ( 2.00    -0.3074)  ( 2.00    -0.3026)
                     ( 2.00    -0.2860)  ( 2.00    -0.2830)  ( 0.00    -0.2198)

 CYCLE    9
  SDIIS (wt  1.000):  0.0090  0.0020  0.0151  0.0291  0.0982  0.1829  0.3314  0.3324
  DIIS coefficients:  0.0090  0.0020  0.0151  0.0291  0.0982  0.1829  0.3314  0.3324
 SCF Error: norm([F,P])=      0.000216889591, max([F,P])=      0.000024440569
 orbitals (Q,E):
 ---------------
 A :153...163        ( 2.00    -0.3233)  ( 2.00    -0.3219)  ( 2.00    -0.3217)  ( 2.00    -0.3206)
                     ( 2.00    -0.3147)  ( 2.00    -0.3095)  ( 2.00    -0.3074)  ( 2.00    -0.3026)
                     ( 2.00    -0.2860)  ( 2.00    -0.2830)  ( 0.00    -0.2198)

 CYCLE   10
  SDIIS (wt  1.000):  0.0036  0.0007  0.0064  0.0138  0.0503  0.1008  0.2154  0.3069  0.3019
  DIIS coefficients:  0.0036  0.0007  0.0064  0.0138  0.0503  0.1008  0.2154  0.3069  0.3019
 SCF Error: norm([F,P])=      0.000122568150, max([F,P])=      0.000017309769
 orbitals (Q,E):
 ---------------
 A :153...163        ( 2.00    -0.3233)  ( 2.00    -0.3219)  ( 2.00    -0.3217)  ( 2.00    -0.3206)
                     ( 2.00    -0.3147)  ( 2.00    -0.3095)  ( 2.00    -0.3074)  ( 2.00    -0.3026)
                     ( 2.00    -0.2860)  ( 2.00    -0.2830)  ( 0.00    -0.2198)

 CYCLE   11
  SDIIS (wt  1.000):  0.0006  0.0001  0.0014  0.0037  0.0157  0.0350  0.0905  0.1666  0.2562  0.4302
  DIIS coefficients:  0.0006  0.0001  0.0014  0.0037  0.0157  0.0350  0.0905  0.1666  0.2562  0.4302
 SCF Error: norm([F,P])=      0.000041634925, max([F,P])=      0.000004172632
 orbitals (Q,E):
 ---------------
 A :153...163        ( 2.00    -0.3233)  ( 2.00    -0.3219)  ( 2.00    -0.3217)  ( 2.00    -0.3206)
                     ( 2.00    -0.3147)  ( 2.00    -0.3095)  ( 2.00    -0.3074)  ( 2.00    -0.3026)
                     ( 2.00    -0.2860)  ( 2.00    -0.2830)  ( 0.00    -0.2198)

 CYCLE   12
  SDIIS (wt  1.000):  0.0000  0.0002  0.0009  0.0049  0.0125  0.0382  0.0835  0.1498  0.3291  0.3809
  DIIS coefficients:  0.0000  0.0002  0.0009  0.0049  0.0125  0.0382  0.0835  0.1498  0.3291  0.3809
 SCF Error: norm([F,P])=      0.000016698756, max([F,P])=      0.000001226009
 orbitals (Q,E):
 ---------------
 A :153...163        ( 2.00    -0.3233)  ( 2.00    -0.3219)  ( 2.00    -0.3217)  ( 2.00    -0.3206)
                     ( 2.00    -0.3147)  ( 2.00    -0.3095)  ( 2.00    -0.3074)  ( 2.00    -0.3026)
                     ( 2.00    -0.2860)  ( 2.00    -0.2830)  ( 0.00    -0.2198)

 CYCLE   13
  SDIIS (wt  1.000):  0.0001  0.0002  0.0012  0.0034  0.0122  0.0312  0.0613  0.1581  0.2598  0.4725
  DIIS coefficients:  0.0001  0.0002  0.0012  0.0034  0.0122  0.0312  0.0613  0.1581  0.2598  0.4725
 SCF Error: norm([F,P])=      0.000004881781, max([F,P])=      0.000000597294
 orbitals (Q,E):
 ---------------
 A :153...163        ( 2.00    -0.3233)  ( 2.00    -0.3219)  ( 2.00    -0.3217)  ( 2.00    -0.3206)
                     ( 2.00    -0.3147)  ( 2.00    -0.3095)  ( 2.00    -0.3074)  ( 2.00    -0.3026)
                     ( 2.00    -0.2860)  ( 2.00    -0.2830)  ( 0.00    -0.2198)

 SCF CONVERGED

 CYCLE   14
 *** Using FIT density in Focky
  SDIIS (wt  1.000):  0.0001  0.0005  0.0015  0.0055  0.0145  0.0287  0.0789  0.1480  0.3603  0.3621
  DIIS coefficients:  0.0001  0.0005  0.0015  0.0055  0.0145  0.0287  0.0789  0.1480  0.3603  0.3621
 SCF Error: norm([F,P])=      0.000002705710, max([F,P])=      0.000000327042
 orbitals (Q,E):
 ---------------
 A :153...172        ( 2.00    -0.3233)  ( 2.00    -0.3219)  ( 2.00    -0.3217)  ( 2.00    -0.3206)
                     ( 2.00    -0.3147)  ( 2.00    -0.3095)  ( 2.00    -0.3074)  ( 2.00    -0.3026)
                     ( 2.00    -0.2860)  ( 2.00    -0.2830)  ( 0.00    -0.2198)  ( 0.00    -0.2195)
                     ( 0.00    -0.1915)  ( 0.00    -0.1903)  ( 0.00    -0.1403)  ( 0.00    -0.1402)
                     ( 0.00    -0.1281)  ( 0.00    -0.1237)  ( 0.00    -0.1192)  ( 0.00    -0.0967)


 Fit test: (difference of exact and fit density, squared integrated, result summed over spins)
         SCF:                                          0.00015305663895

 Gross Charges per Atom (Z minus electrons)
 ==========================================
            -0.0590    0.2437    0.2360    0.2614    0.2391    0.2504   -0.0493    0.0279   -0.0217    0.2448
            -0.1874   -0.1964   -0.1936   -0.2017   -0.1904    0.4752   -0.1956    0.0966   -0.5545   -0.1641
            -0.2315    0.2622   -0.1072   -0.0376    0.6799   -0.0308    0.5246   -0.1535   -0.1510    0.6064
            -0.1878   -0.2020   -0.0600    0.2463    0.2363    0.2612    0.2390    0.2505   -0.0490    0.0279
            -0.0215    0.2447   -0.1874   -0.1968   -0.1936   -0.2017   -0.1907    0.4751   -0.1954    0.0963
            -0.5542   -0.1647   -0.2313    0.2619   -0.1075   -0.0371   -0.0312    0.5246   -0.1539   -0.1507
             0.6065   -0.1877   -0.2021   -0.1945   -0.1923
 Net Total:  1.00000000


 =================================================================
 M U L T I P O L E   D E R I V E D   C H A R G E   A N A L Y S I S
 =================================================================

 See: M. Swart, P.Th. van Duijnen, J.G. Snijders, J.Comput.Chem., (2001), p. 79-88.

 --------------------------------------- 
 Multipole derived atomic charges (a.u.)
 --------------------------------------- 

        Atom    Level:     MDC-m        MDC-d        MDC-q
 ---------------------------------------------------------
     1     C           -0.003050     0.020723    -2.488921
     2     C            0.104268     0.105220    13.196917
     3     C            0.082645    -0.003934    -6.810202
     4     C            0.100012     0.094297   -15.085548
     5     C            0.081834     0.046811     6.758447
     6     C            0.091311    -0.046041     4.384265
     7     C            0.002972     0.035104    -2.506685
     8     C            0.007503     0.028170    -1.549560
     9     C            0.018860     0.023799     7.778363
    10     C            0.084312     0.006325    -4.700933
    11     H           -0.061966    -0.043064    -0.025110
    12     H           -0.048681    -0.007675     3.965110
    13     H           -0.045939     0.002306     6.271481
    14     H           -0.050768     0.014634    -4.110012
    15     H           -0.051226     0.019313    -1.721647
    16     C            0.200968     0.296535    -0.343167
    17     H           -0.049357    -0.002078     1.498102
    18     C            0.060745     0.138591     0.246072
    19     O           -0.486612    -0.488829     0.085021
    20     N           -0.217279    -0.153880     0.020785
    21     N           -0.219588    -0.203294    -0.311346
    22     C           -0.099872    -0.014086    -0.018815
    23     S            0.216837    -0.061653    -0.020709
    24     N           -0.044784    -0.007611    -0.201970
    25     Ga           1.147449     0.693861     0.509190
    26     H            0.049286     0.147562     0.213424
    27     C            0.251582     0.213131     0.259132
    28     H           -0.067401    -0.059115    -0.040361
    29     H           -0.065558    -0.069329    -0.049820
    30     C            0.238069     0.201247     0.061667
    31     H           -0.061880    -0.043628    -0.002987
    32     H           -0.050198    -0.020354     0.025180
    33     C           -0.002872     0.030930    -1.289329
    34     C            0.104812     0.034559     0.797713
    35     C            0.082539     0.011781     4.257088
    36     C            0.099894     0.059883    -3.799359
    37     C            0.081829     0.058389   -10.197722
    38     C            0.091203     0.006919     6.750748
    39     C            0.002926     0.018859    -1.130227
    40     C            0.007385     0.017409    -0.502844
    41     C            0.018792     0.009175     2.176562
    42     C            0.084229     0.124149     3.245668
    43     H           -0.061974    -0.043126     0.038905
    44     H           -0.048785    -0.008362    -1.898593
    45     H           -0.045919     0.016573     1.066045
    46     H           -0.050730    -0.026185     3.773109
    47     H           -0.051262    -0.009624    -2.037250
    48     C            0.201086     0.298284    -0.274751
    49     H           -0.049519    -0.049400    -0.785424
    50     C            0.060800     0.137189     0.556408
    51     O           -0.486441    -0.486578    -0.281522
    52     N           -0.217362    -0.156644    -0.205402
    53     N           -0.219592    -0.202165    -0.231550
    54     C           -0.099750    -0.009763     0.093357
    55     S            0.216137    -0.062929    -0.021889
    56     N           -0.044930    -0.009084    -0.093881
    57     H            0.049174     0.146934     0.201829
    58     C            0.251615     0.212831     0.445627
    59     H           -0.066927    -0.058724    -0.076947
    60     H           -0.065866    -0.069874    -0.121042
    61     C            0.238062     0.201204    -0.144509
    62     H           -0.061872    -0.043569     0.040148
    63     H           -0.050227    -0.020431     0.065622
    64     H           -0.040844     0.023414    -0.184283
    65     H           -0.040106    -0.015081    -4.517669
 *** Using NEW gradient routines ***


 Geometry CYCLE 4
 ==============

 Energy gradients wrt nuclear displacements
 ==========================================

     Atom      Cartesian (a.u./angstrom)
                 X         Y         Z
 ----------------------------------------
     1 C     0.002861  0.000499  0.001108
     2 C    -0.003243 -0.002190 -0.001728
     3 C     0.002253  0.000752  0.000562
     4 C     0.000104 -0.000096  0.000095
     5 C    -0.000244  0.000012  0.000098
     6 C     0.000152 -0.000073 -0.000844
     7 C    -0.000620  0.000150 -0.001044
     8 C     0.000226  0.000326  0.000353
     9 C    -0.001082 -0.000173  0.000066
    10 C     0.000132 -0.000674 -0.000051
    11 H     0.000002  0.000005 -0.000002
    12 H     0.000110 -0.000184  0.000823
    13 H     0.000151 -0.000012 -0.000224
    14 H    -0.000134 -0.000060  0.000157
    15 H    -0.000261  0.000187  0.000240
    16 C    -0.001060 -0.001148  0.001209
    17 H    -0.000038 -0.000042  0.000050
    18 C    -0.000064  0.000318 -0.000007
    19 O     0.000131  0.000262 -0.000243
    20 N    -0.000189  0.000313  0.000412
    21 N    -0.000134  0.000071  0.000640
    22 C     0.000530 -0.000151 -0.001949
    23 S    -0.000526 -0.000244  0.000468
    24 N    -0.000166 -0.000045  0.000529
    25 Ga    0.001039  0.000363 -0.000958
    26 H     0.000003  0.000021 -0.000005
    27 C    -0.000021  0.000109  0.000211
    28 H     0.000029  0.000013 -0.000024
    29 H    -0.000022 -0.000049 -0.000027
    30 C    -0.000029 -0.000015  0.000017
    31 H    -0.000007  0.000006 -0.000001
    32 H     0.000010  0.000005 -0.000010
    33 C     0.000444 -0.000509 -0.000709
    34 C     0.004854 -0.003772  0.003243
    35 C    -0.000899  0.001025 -0.000872
    36 C    -0.000142 -0.000220  0.000622
    37 C    -0.000025 -0.000150 -0.000131
    38 C     0.000290  0.000486 -0.000035
    39 C     0.000629 -0.000023  0.001022
    40 C    -0.001007  0.000543 -0.000720
    41 C     0.000302 -0.000639  0.000201
    42 C    -0.000068  0.000252  0.000055
    43 H    -0.000042 -0.000016 -0.000004
    44 H    -0.000384 -0.000156 -0.000489
    45 H     0.000121  0.000184 -0.000190
    46 H    -0.000104 -0.000047  0.000040
    47 H    -0.000014 -0.000238  0.000056
    48 C    -0.001637  0.000124  0.000083
    49 H    -0.000007 -0.000041  0.000107
    50 C    -0.000475 -0.000302  0.000058
    51 O     0.000147 -0.000063 -0.000151
    52 N     0.001098  0.000756  0.000339
    53 N     0.001199  0.001089  0.000265
    54 C    -0.004815 -0.004038 -0.001035
    55 S     0.000905  0.001005  0.000656
    56 N     0.001446  0.001206  0.000400
    57 H    -0.000076 -0.000078 -0.000022
    58 C     0.000550  0.000366  0.000034
    59 H    -0.000116 -0.000042  0.000141
    60 H    -0.000022 -0.000059 -0.000139
    61 C     0.000095  0.000054  0.000029
    62 H    -0.000008  0.000000 -0.000012
    63 H    -0.000024 -0.000017  0.000014
    64 H    -0.002697  0.003291 -0.002236
    65 H     0.000594  0.001778 -0.000539
 ----------------------------------------

 dE(predicted):    -0.71171E-03, dE(actual):    -0.56237E-03, Trust radius:    1.612452, all in a.u.
 
----------------------------------------------------------------------
Geometry Convergence after Step   4       (Hartree/Angstrom,Angstrom)
----------------------------------------------------------------------
current energy                              -14.83879017 Hartree
energy change                      -0.00056237     0.00100000    T
constrained gradient max            0.00485373     0.00100000    F
constrained gradient rms            0.00098723     0.00066667    F
gradient max                        0.00485373
gradient rms                        0.00098723
cart. step max                      0.04549177     0.01000000    F
cart. step rms                      0.01103638     0.00666667    F
 


 Coordinates (Cartesian)
 =======================

     Atom                    bohr                                 angstrom                 Geometric Variables
                   X           Y           Z              X           Y           Z       (0:frozen, *:LT par.)
 --------------------------------------------------------------------------------------------------------------
     1 C      -0.599430    4.713017    0.306169      -0.317205    2.494021    0.162018      1       2       3
     2 C      -3.021373    3.902505   -0.309847      -1.598842    2.065117   -0.163964      4       5       6
     3 C      -3.597283    1.306181    0.004404      -1.903600    0.691201    0.002330      7       8       9
     4 C      -1.823052   -0.429127    0.894460      -0.964717   -0.227084    0.473328     10      11      12
     5 C       5.025351   -0.109979    3.010171       2.659301   -0.058198    1.592914     13      14      15
     6 C       5.528688    2.515097    2.671723       2.925656    1.330932    1.413815     16      17      18
     7 C       3.608790    4.051214    1.767016       1.909690    2.143810    0.935065     19      20      21
     8 C       1.210377    2.939009    1.214906       0.640504    1.555256    0.642901     22      23      24
     9 C       0.675106    0.346451    1.536745       0.357251    0.183334    0.813211     25      26      27
    10 C       2.693575   -1.186802    2.469993       1.425378   -0.628028    1.307064     28      29      30
    11 H      14.674050   11.445905    6.222724       7.765173    6.056912    3.292924     31      32      33
    12 H      -5.488055    0.643929   -0.455885      -2.904154    0.340752   -0.241244     34      35      36
    13 H      -2.357777   -2.405220    1.102674      -1.247682   -1.272788    0.583510     37      38      39
    14 H       6.535495   -1.310108    3.721614       3.458435   -0.693279    1.969393     40      41      42
    15 H       7.381157    3.277095    3.119396       3.905940    1.734164    1.650713     43      44      45
    16 C       0.692141    7.163091    0.267018       0.366265    3.790545    0.141300     46      47      48
    17 H       2.398765   -3.201526    2.760042       1.269372   -1.694175    1.460551     49      50      51
    18 C       3.313894    6.728489    1.167435       1.753637    3.560563    0.617780     52      53      54
    19 O      -0.113866    9.319209   -0.356389      -0.060255    4.931513   -0.188593     55      56      57
    20 N       4.740907    8.763742    1.267726       2.508780    4.637573    0.670852     58      59      60
    21 N       7.101002    8.750252    2.083551       3.757688    4.630434    1.102568     61      62      63
    22 C       8.226203   11.086485    2.159351       4.353119    5.866715    1.142679     64      65      66
    23 S       6.862815   13.958628    1.327911       3.631645    7.386588    0.702700     67      68      69
    24 N      10.632780   11.018306    2.978000       5.626625    5.830637    1.575890     70      71      72
    25 Ga      2.888563   12.088626   -0.001040       1.528562    6.397025   -0.000550     73      74      75
    26 H      11.291767    9.263324    3.415864       5.975346    4.901940    1.807597     76      77      78
    27 C      12.343899   13.191271    3.296652       6.532110    6.980520    1.744513     79      80      81
    28 H      11.439176   14.565709    4.561384       6.053351    7.707841    2.413780     82      83      84
    29 H      12.588186   14.123317    1.458112       6.661381    7.473737    0.771600     85      86      87
    30 C      14.892663   12.332593    4.361980       7.880858    6.526127    2.308260     88      89      90
    31 H      15.831119   10.992224    3.089144       8.377467    5.816835    1.634705     91      92      93
    32 H      16.137199   13.970674    4.582849       8.539438    7.392962    2.425139     94      95      96
    33 C      -1.848252   15.721434    5.579933      -0.978053    8.319425    2.952773     97      98      99
    34 C      -2.164035   15.292398    8.150868      -1.145158    8.092388    4.313254    100     101     102
    35 C      -3.903042   16.837068    9.483348      -2.065401    8.909793    5.018372    103     104     105
    36 C      -5.282434   18.745256    8.299676      -2.795344    9.919562    4.391999    106     107     108
    37 C      -5.759201   21.312532    1.615714      -3.047638   11.278106    0.854999    109     110     111
    38 C      -3.994655   19.722955    0.344988      -2.113881   10.436938    0.182560    112     113     114
    39 C      -2.734506   17.892290    1.733045      -1.447038    9.468192    0.917088    115     116     117
    40 C      -3.257252   17.675792    4.373603      -1.723663    9.353626    2.314411    118     119     120
    41 C      -4.996306   19.230287    5.664709      -2.643931   10.176230    2.997635    121     122     123
    42 C      -6.263375   21.098988    4.182711      -3.314435   11.165103    2.213395    124     125     126
    43 H      -0.797889   16.414050  -12.064326      -0.422224    8.685941   -6.384167    127     128     129
    44 H      -4.172405   16.516700   11.495724      -2.207942    8.740261    6.083275    130     131     132
    45 H      -6.596853   19.880270    9.403271      -3.490904   10.520186    4.975997    133     134     135
    46 H      -6.746317   22.747090    0.522686      -3.569997   12.037242    0.276593    136     137     138
    47 H      -3.658404   19.953796   -1.666532      -1.935944   10.559094   -0.881891    139     140     141
    48 C      -0.302106   14.564562    3.591925      -0.159867    7.707234    1.900765    142     143     144
    49 H      -7.627950   22.355642    5.071113      -4.036537   11.830096    2.683518    145     146     147
    50 C      -0.857439   15.938936    1.210105      -0.453737    8.434521    0.640360    148     149     150
    51 O       1.226993   12.737995    3.697361       0.649297    6.740656    1.956559    151     152     153
    52 N       0.370968   15.113130   -0.789442       0.196308    7.997524   -0.417755    154     155     156
    53 N       0.061793   16.060991   -3.079088       0.032699    8.499110   -1.629383    157     158     159
    54 C       1.425358   14.864462   -4.933051       0.754267    7.865934   -2.610458    160     161     162
    55 S       3.430118   12.288077   -4.554642       1.815140    6.502570   -2.410213    163     164     165
    56 N       1.070668   15.863349   -7.244702       0.566573    8.394523   -3.833731    166     167     168
    57 H      -0.131963   17.365394   -7.303153      -0.069832    9.189371   -3.864662    169     170     171
    58 C       2.217187   14.994888   -9.628386       1.173285    7.934953   -5.095122    172     173     174
    59 H       1.754396   12.989162   -9.893711       0.928386    6.873569   -5.235526    175     176     177
    60 H       4.281952   15.128080   -9.462997       2.265912    8.005435   -5.007602    178     179     180
    61 C       1.257837   16.576576  -11.852665       0.665619    8.771946   -6.272160    181     182     183
    62 H       1.750036   18.577445  -11.625524       0.926079    9.830760   -6.151962    184     185     186
    63 H       2.129777   15.906672  -13.605381       1.127029    8.417449   -7.199658    187     188     189
    64 H      -1.125947   13.815747    9.129217      -0.595825    7.310979    4.830973    190     191     192
    65 H      -4.437914    5.222145   -1.001837      -2.348443    2.763440   -0.530149    193     194     195
 --------------------------------------------------------------------------------------------------------------

 Number of elements of the density matrix on this node (used, total):    307696   1230096


 ===========================================
 Numerical Integration : Fuzzy Cells (Becke)
 ===========================================
  
 Becke grid quality: GOOD           
  
 Lebedev angular grid order:             min:  11 max:  31
 Nr. of radial points:                   min:  54 max:  94

 Total nr. of points:     816624
 Nr. of blocks:             6380
 Block length:               128
 Nr. of dummy points:         16


 Test of Precision of the Numerical Integration Grid
 ===================================================

 Integral of the Total Core Density:                   0.00000000000000


 ========================
 Density Fitting (zlmFit)
 ========================
  
 ZlmFit Fit Quality: GOOD           
  
 Max L-expansion:                        min:   8 max:   9
 Nr. of radial interpolation points:     min:  78 max: 156


 =====
 S C F  ***  ScaSCF  ***
 =====
  
 Initial density matrix is taken from previous geometry

 CYCLE    1
 SCF Error: norm([F,P])=      0.078945819089, max([F,P])=      0.016039727154
 orbitals (Q,E):
 ---------------
 A :153...172        ( 2.00    -0.3238)  ( 2.00    -0.3222)  ( 2.00    -0.3222)  ( 2.00    -0.3210)
                     ( 2.00    -0.3152)  ( 2.00    -0.3099)  ( 2.00    -0.3078)  ( 2.00    -0.3030)
                     ( 2.00    -0.2864)  ( 2.00    -0.2834)  ( 0.00    -0.2202)  ( 0.00    -0.2199)
                     ( 0.00    -0.1919)  ( 0.00    -0.1907)  ( 0.00    -0.1406)  ( 0.00    -0.1405)
                     ( 0.00    -0.1286)  ( 0.00    -0.1242)  ( 0.00    -0.1196)  ( 0.00    -0.0970)

 CYCLE    2
  SDIIS (wt  0.000):  0.0116  0.9884
 A-DIIS (wt  1.000):  0.0000  1.0000
  DIIS coefficients:  0.0000  1.0000
 SCF Error: norm([F,P])=      0.006872397277, max([F,P])=      0.000616019045
 orbitals (Q,E):
 ---------------
 A :153...163        ( 2.00    -0.3231)  ( 2.00    -0.3219)  ( 2.00    -0.3217)  ( 2.00    -0.3204)
                     ( 2.00    -0.3144)  ( 2.00    -0.3094)  ( 2.00    -0.3074)  ( 2.00    -0.3023)
                     ( 2.00    -0.2859)  ( 2.00    -0.2829)  ( 0.00    -0.2198)

 CYCLE    3
  SDIIS (wt  0.000):  0.0027  0.6721  0.3252
 A-DIIS (wt  1.000):  0.0000  0.7527  0.2473
  DIIS coefficients:  0.0000  0.7527  0.2473
 SCF Error: norm([F,P])=      0.012983353701, max([F,P])=      0.001508855138
 orbitals (Q,E):
 ---------------
 A :153...163        ( 2.00    -0.3233)  ( 2.00    -0.3219)  ( 2.00    -0.3217)  ( 2.00    -0.3205)
                     ( 2.00    -0.3147)  ( 2.00    -0.3095)  ( 2.00    -0.3074)  ( 2.00    -0.3025)
                     ( 2.00    -0.2860)  ( 2.00    -0.2829)  ( 0.00    -0.2197)

 CYCLE    4
  SDIIS (wt  1.000):  0.3875  0.1792  0.4333
  DIIS coefficients:  0.3875  0.1792  0.4333
 SCF Error: norm([F,P])=      0.003979253442, max([F,P])=      0.000485323801
 orbitals (Q,E):
 ---------------
 A :153...163        ( 2.00    -0.3233)  ( 2.00    -0.3219)  ( 2.00    -0.3217)  ( 2.00    -0.3206)
                     ( 2.00    -0.3147)  ( 2.00    -0.3095)  ( 2.00    -0.3075)  ( 2.00    -0.3025)
                     ( 2.00    -0.2860)  ( 2.00    -0.2830)  ( 0.00    -0.2198)

 CYCLE    5
  SDIIS (wt  1.000):  0.2323  0.1036  0.3897  0.2744
  DIIS coefficients:  0.2323  0.1036  0.3897  0.2744
 SCF Error: norm([F,P])=      0.003700098467, max([F,P])=      0.000370712565
 orbitals (Q,E):
 ---------------
 A :153...163        ( 2.00    -0.3233)  ( 2.00    -0.3219)  ( 2.00    -0.3217)  ( 2.00    -0.3206)
                     ( 2.00    -0.3147)  ( 2.00    -0.3095)  ( 2.00    -0.3074)  ( 2.00    -0.3025)
                     ( 2.00    -0.2860)  ( 2.00    -0.2830)  ( 0.00    -0.2198)

 CYCLE    6
  SDIIS (wt  1.000):  0.1084  0.0472  0.2160  0.2042  0.4241
  DIIS coefficients:  0.1084  0.0472  0.2160  0.2042  0.4241
 SCF Error: norm([F,P])=      0.000853966952, max([F,P])=      0.000081309101
 orbitals (Q,E):
 ---------------
 A :153...163        ( 2.00    -0.3233)  ( 2.00    -0.3219)  ( 2.00    -0.3217)  ( 2.00    -0.3206)
                     ( 2.00    -0.3147)  ( 2.00    -0.3095)  ( 2.00    -0.3074)  ( 2.00    -0.3025)
                     ( 2.00    -0.2860)  ( 2.00    -0.2830)  ( 0.00    -0.2198)

 CYCLE    7
  SDIIS (wt  1.000):  0.0377  0.0156  0.0905  0.1034  0.3370  0.4157
  DIIS coefficients:  0.0377  0.0156  0.0905  0.1034  0.3370  0.4157
 SCF Error: norm([F,P])=      0.000405887968, max([F,P])=      0.000053692536
 orbitals (Q,E):
 ---------------
 A :153...163        ( 2.00    -0.3233)  ( 2.00    -0.3219)  ( 2.00    -0.3217)  ( 2.00    -0.3206)
                     ( 2.00    -0.3147)  ( 2.00    -0.3095)  ( 2.00    -0.3074)  ( 2.00    -0.3025)
                     ( 2.00    -0.2860)  ( 2.00    -0.2830)  ( 0.00    -0.2198)

 CYCLE    8
  SDIIS (wt  1.000):  0.0153  0.0063  0.0416  0.0532  0.1983  0.3005  0.3850
  DIIS coefficients:  0.0153  0.0063  0.0416  0.0532  0.1983  0.3005  0.3850
 SCF Error: norm([F,P])=      0.000134946480, max([F,P])=      0.000014744479
 orbitals (Q,E):
 ---------------
 A :153...163        ( 2.00    -0.3233)  ( 2.00    -0.3219)  ( 2.00    -0.3217)  ( 2.00    -0.3206)
                     ( 2.00    -0.3147)  ( 2.00    -0.3095)  ( 2.00    -0.3074)  ( 2.00    -0.3025)
                     ( 2.00    -0.2860)  ( 2.00    -0.2830)  ( 0.00    -0.2198)

 CYCLE    9
  SDIIS (wt  1.000):  0.0043  0.0018  0.0139  0.0206  0.0854  0.1486  0.2949  0.4306
  DIIS coefficients:  0.0043  0.0018  0.0139  0.0206  0.0854  0.1486  0.2949  0.4306
 SCF Error: norm([F,P])=      0.000054510006, max([F,P])=      0.000004942971
 orbitals (Q,E):
 ---------------
 A :153...163        ( 2.00    -0.3233)  ( 2.00    -0.3219)  ( 2.00    -0.3217)  ( 2.00    -0.3206)
                     ( 2.00    -0.3147)  ( 2.00    -0.3095)  ( 2.00    -0.3074)  ( 2.00    -0.3025)
                     ( 2.00    -0.2860)  ( 2.00    -0.2830)  ( 0.00    -0.2198)

 CYCLE   10
  SDIIS (wt  1.000):  0.0015  0.0007  0.0060  0.0100  0.0447  0.0843  0.1959  0.3703  0.2866
  DIIS coefficients:  0.0015  0.0007  0.0060  0.0100  0.0447  0.0843  0.1959  0.3703  0.2866
 SCF Error: norm([F,P])=      0.000034243963, max([F,P])=      0.000004170928
 orbitals (Q,E):
 ---------------
 A :153...163        ( 2.00    -0.3233)  ( 2.00    -0.3219)  ( 2.00    -0.3217)  ( 2.00    -0.3206)
                     ( 2.00    -0.3147)  ( 2.00    -0.3095)  ( 2.00    -0.3074)  ( 2.00    -0.3025)
                     ( 2.00    -0.2860)  ( 2.00    -0.2830)  ( 0.00    -0.2198)

 CYCLE   11
  SDIIS (wt  1.000):  0.0003  0.0002  0.0020  0.0039  0.0190  0.0391  0.1056  0.2351  0.2664  0.3285
  DIIS coefficients:  0.0003  0.0002  0.0020  0.0039  0.0190  0.0391  0.1056  0.2351  0.2664  0.3285
 SCF Error: norm([F,P])=      0.000016014105, max([F,P])=      0.000001391344
 orbitals (Q,E):
 ---------------
 A :153...163        ( 2.00    -0.3233)  ( 2.00    -0.3219)  ( 2.00    -0.3217)  ( 2.00    -0.3206)
                     ( 2.00    -0.3147)  ( 2.00    -0.3095)  ( 2.00    -0.3074)  ( 2.00    -0.3025)
                     ( 2.00    -0.2860)  ( 2.00    -0.2830)  ( 0.00    -0.2198)

 CYCLE   12
  SDIIS (wt  1.000):  0.0000  0.0005  0.0011  0.0062  0.0137  0.0420  0.1045  0.1391  0.2331  0.4597
  DIIS coefficients:  0.0000  0.0005  0.0011  0.0062  0.0137  0.0420  0.1045  0.1391  0.2331  0.4597
 SCF Error: norm([F,P])=      0.000003983774, max([F,P])=      0.000000245853
 orbitals (Q,E):
 ---------------
 A :153...163        ( 2.00    -0.3233)  ( 2.00    -0.3219)  ( 2.00    -0.3217)  ( 2.00    -0.3206)
                     ( 2.00    -0.3147)  ( 2.00    -0.3095)  ( 2.00    -0.3074)  ( 2.00    -0.3025)
                     ( 2.00    -0.2860)  ( 2.00    -0.2830)  ( 0.00    -0.2198)

 SCF CONVERGED

 CYCLE   13
 *** Using FIT density in Focky
  SDIIS (wt  1.000):  0.0002  0.0004  0.0020  0.0047  0.0159  0.0432  0.0639  0.1254  0.3622  0.3822
  DIIS coefficients:  0.0002  0.0004  0.0020  0.0047  0.0159  0.0432  0.0639  0.1254  0.3622  0.3822
 SCF Error: norm([F,P])=      0.000002171674, max([F,P])=      0.000000129621
 orbitals (Q,E):
 ---------------
 A :153...172        ( 2.00    -0.3233)  ( 2.00    -0.3219)  ( 2.00    -0.3217)  ( 2.00    -0.3206)
                     ( 2.00    -0.3147)  ( 2.00    -0.3095)  ( 2.00    -0.3074)  ( 2.00    -0.3025)
                     ( 2.00    -0.2860)  ( 2.00    -0.2830)  ( 0.00    -0.2198)  ( 0.00    -0.2195)
                     ( 0.00    -0.1915)  ( 0.00    -0.1903)  ( 0.00    -0.1403)  ( 0.00    -0.1401)
                     ( 0.00    -0.1281)  ( 0.00    -0.1237)  ( 0.00    -0.1191)  ( 0.00    -0.0966)


 Fit test: (difference of exact and fit density, squared integrated, result summed over spins)
         SCF:                                          0.00015303538625

 Gross Charges per Atom (Z minus electrons)
 ==========================================
            -0.0594    0.2442    0.2359    0.2615    0.2392    0.2505   -0.0494    0.0282   -0.0219    0.2448
            -0.1875   -0.1964   -0.1935   -0.2017   -0.1904    0.4749   -0.1956    0.0966   -0.5544   -0.1640
            -0.2315    0.2621   -0.1072   -0.0376    0.6797   -0.0308    0.5246   -0.1536   -0.1508    0.6064
            -0.1878   -0.2019   -0.0602    0.2447    0.2363    0.2612    0.2390    0.2505   -0.0491    0.0281
            -0.0217    0.2448   -0.1874   -0.1965   -0.1936   -0.2017   -0.1907    0.4750   -0.1954    0.0962
            -0.5541   -0.1646   -0.2313    0.2622   -0.1074   -0.0372   -0.0312    0.5245   -0.1536   -0.1510
             0.6064   -0.1877   -0.2021   -0.1930   -0.1926
 Net Total:  1.00000000


 =================================================================
 M U L T I P O L E   D E R I V E D   C H A R G E   A N A L Y S I S
 =================================================================

 See: M. Swart, P.Th. van Duijnen, J.G. Snijders, J.Comput.Chem., (2001), p. 79-88.

 --------------------------------------- 
 Multipole derived atomic charges (a.u.)
 --------------------------------------- 

        Atom    Level:     MDC-m        MDC-d        MDC-q
 ---------------------------------------------------------
     1     C           -0.003035     0.029839    -0.179002
     2     C            0.104257     0.057599     0.050558
     3     C            0.082667    -0.084728     0.061356
     4     C            0.100028     0.148079   -14.731272
     5     C            0.081837     0.115422    -2.281322
     6     C            0.091337     0.055045    -0.892210
     7     C            0.002943     0.009585     1.087509
     8     C            0.007451     0.019226    -0.412424
     9     C            0.018826    -0.000258     1.579644
    10     C            0.084315     0.045831    13.292936
    11     H           -0.061969    -0.043123    -0.023893
    12     H           -0.048494     0.042182     2.219257
    13     H           -0.045977    -0.025595     5.889350
    14     H           -0.050741    -0.048147    -1.897241
    15     H           -0.051181    -0.032937     0.832073
    16     C            0.200970     0.296764    -0.591610
    17     H           -0.049415    -0.021774    -4.718658
    18     C            0.060683     0.136485     0.314280
    19     O           -0.486430    -0.486688    -0.072570
    20     N           -0.217284    -0.155119    -0.068578
    21     N           -0.219548    -0.205492    -0.440454
    22     C           -0.099827    -0.012654    -0.004707
    23     S            0.216809    -0.061861    -0.028431
    24     N           -0.044777    -0.008098    -0.238843
    25     Ga           1.147506     0.694177     0.532483
    26     H            0.049270     0.147067     0.219489
    27     C            0.251586     0.213022     0.268875
    28     H           -0.067256    -0.059078    -0.040212
    29     H           -0.065660    -0.069485    -0.050141
    30     C            0.238066     0.201232     0.056290
    31     H           -0.061889    -0.043615    -0.002417
    32     H           -0.050197    -0.020352     0.027034
    33     C           -0.002903     0.015637    -2.408055
    34     C            0.104413     0.053279     3.643876
    35     C            0.082532     0.009221     3.966792
    36     C            0.099900     0.176871    -5.671175
    37     C            0.081804     0.103740    -1.562024
    38     C            0.091210     0.052237    -2.080533
    39     C            0.002912     0.008659     1.060536
    40     C            0.007382     0.014444     0.461669
    41     C            0.018762    -0.026372     3.538015
    42     C            0.084241     0.173806    -2.048074
    43     H           -0.061996    -0.043054     0.039514
    44     H           -0.048605    -0.023243    -1.853582
    45     H           -0.045956    -0.052075     1.597581
    46     H           -0.050737    -0.068854     1.272041
    47     H           -0.051260    -0.039753     0.998710
    48     C            0.201118     0.295100    -0.248403
    49     H           -0.049530    -0.079187     0.924289
    50     C            0.060796     0.135331     0.509317
    51     O           -0.486358    -0.486548    -0.359970
    52     N           -0.217332    -0.156175    -0.266769
    53     N           -0.219573    -0.204566    -0.297686
    54     C           -0.099840    -0.014744     0.179187
    55     S            0.216073    -0.062705    -0.033115
    56     N           -0.044895    -0.007841    -0.208211
    57     H            0.049183     0.147277     0.233911
    58     C            0.251641     0.213170     0.458126
    59     H           -0.067303    -0.058845    -0.072571
    60     H           -0.065507    -0.069241    -0.116589
    61     C            0.238073     0.201243    -0.146328
    62     H           -0.061853    -0.043603     0.041836
    63     H           -0.050215    -0.020412     0.067464
    64     H           -0.040651     0.008602    -1.385563
    65     H           -0.040395     0.016054     1.008633
 *** Using NEW gradient routines ***


 Geometry CYCLE 5
 ==============

 Energy gradients wrt nuclear displacements
 ==========================================

     Atom      Cartesian (a.u./angstrom)
                 X         Y         Z
 ----------------------------------------
     1 C     0.001485  0.000804  0.000418
     2 C    -0.001987 -0.002394 -0.001310
     3 C     0.001224  0.000960 -0.000100
     4 C     0.000187 -0.000094  0.000248
     5 C    -0.000140  0.000032  0.000027
     6 C    -0.000002 -0.000052 -0.000105
     7 C    -0.000304  0.000123 -0.000642
     8 C     0.000074  0.000226  0.000599
     9 C    -0.000695 -0.000146 -0.000107
    10 C     0.000205 -0.000412 -0.000093
    11 H     0.000000  0.000003  0.000002
    12 H    -0.000014 -0.000244  0.000555
    13 H     0.000019  0.000028 -0.000085
    14 H    -0.000050 -0.000045  0.000040
    15 H    -0.000083  0.000091 -0.000032
    16 C    -0.000507 -0.000770 -0.000018
    17 H    -0.000028  0.000004  0.000045
    18 C    -0.000056  0.000359  0.000320
    19 O    -0.000010 -0.000033  0.000158
    20 N    -0.000085  0.000103  0.000115
    21 N     0.000144 -0.000003 -0.000084
    22 C    -0.000253  0.000015  0.000587
    23 S    -0.000362 -0.000243 -0.000212
    24 N     0.000056 -0.000065 -0.000211
    25 Ga    0.000751  0.000162 -0.000968
    26 H    -0.000002  0.000009 -0.000007
    27 C     0.000057  0.000066 -0.000018
    28 H    -0.000022 -0.000014 -0.000006
    29 H     0.000026 -0.000008  0.000008
    30 C    -0.000015 -0.000005  0.000001
    31 H     0.000003 -0.000001 -0.000001
    32 H     0.000002  0.000001 -0.000003
    33 C     0.000483 -0.000777 -0.000206
    34 C     0.001738 -0.001004  0.000762
    35 C    -0.000162  0.000512 -0.000327
    36 C    -0.000128 -0.000128  0.000422
    37 C     0.000041 -0.000079 -0.000116
    38 C    -0.000095  0.000201 -0.000078
    39 C     0.000350 -0.000164  0.000660
    40 C    -0.000803  0.000506 -0.000540
    41 C     0.000263 -0.000385  0.000064
    42 C    -0.000006  0.000194  0.000008
    43 H     0.000025  0.000004 -0.000007
    44 H    -0.000228 -0.000050 -0.000194
    45 H     0.000019  0.000046 -0.000124
    46 H    -0.000037 -0.000003  0.000036
    47 H     0.000089 -0.000101  0.000051
    48 C    -0.000170  0.000883  0.000204
    49 H    -0.000003 -0.000049  0.000077
    50 C    -0.000300 -0.000224  0.000024
    51 O    -0.000130 -0.000187 -0.000141
    52 N    -0.000168 -0.000155  0.000145
    53 N    -0.000379 -0.000268 -0.000046
    54 C     0.001624  0.001217  0.000329
    55 S    -0.000566 -0.000278  0.000372
    56 N    -0.000438 -0.000250 -0.000061
    57 H    -0.000041 -0.000046 -0.000015
    58 C    -0.000108 -0.000173 -0.000115
    59 H    -0.000001  0.000023 -0.000065
    60 H    -0.000033 -0.000002  0.000079
    61 C    -0.000024  0.000013  0.000020
    62 H     0.000008 -0.000009  0.000014
    63 H     0.000001 -0.000004 -0.000003
    64 H    -0.001053  0.000898 -0.000570
    65 H     0.000614  0.001385  0.000220
 ----------------------------------------
 
----------------------------------------------------------------------
Geometry Convergence after Step   5       (Hartree/Angstrom,Angstrom)
----------------------------------------------------------------------
current energy                              -14.83886509 Hartree
energy change                      -0.00007492     0.00100000    T
constrained gradient max            0.00239433     0.00100000    F
constrained gradient rms            0.00046325     0.00066667    T
gradient max                        0.00239433
gradient rms                        0.00046325
cart. step max                      0.01160850     0.01000000    F
cart. step rms                      0.00305575     0.00666667    T
 


 Coordinates (Cartesian)
 =======================

     Atom                    bohr                                 angstrom                 Geometric Variables
                   X           Y           Z              X           Y           Z       (0:frozen, *:LT par.)
 --------------------------------------------------------------------------------------------------------------
     1 C      -0.603599    4.709624    0.312285      -0.319411    2.492226    0.165254      1       2       3
     2 C      -3.026087    3.897945   -0.297743      -1.601336    2.062704   -0.157559      4       5       6
     3 C      -3.598353    1.299230    0.006548      -1.904166    0.687523    0.003465      7       8       9
     4 C      -1.821026   -0.435151    0.892703      -0.963645   -0.230272    0.472398     10      11      12
     5 C       5.026790   -0.110527    3.012464       2.660063   -0.058488    1.594127     13      14      15
     6 C       5.527577    2.515246    2.677423       2.925068    1.331011    1.416831     16      17      18
     7 C       3.606693    4.049745    1.771931       1.908580    2.143033    0.937665     19      20      21
     8 C       1.209191    2.936124    1.217130       0.639876    1.553730    0.644078     22      23      24
     9 C       0.676247    0.343088    1.537500       0.357854    0.181554    0.813610     25      26      27
    10 C       2.695895   -1.188517    2.470650       1.426606   -0.628936    1.307411     28      29      30
    11 H      14.668731   11.448918    6.220695       7.762358    6.058507    3.291850     31      32      33
    12 H      -5.485610    0.634755   -0.465002      -2.902860    0.335898   -0.246068     34      35      36
    13 H      -2.352713   -2.412504    1.097036      -1.245002   -1.276642    0.580526     37      38      39
    14 H       6.538429   -1.310269    3.721379       3.459988   -0.693364    1.969269     40      41      42
    15 H       7.380087    3.277902    3.124035       3.905374    1.734591    1.653168     43      44      45
    16 C       0.688606    7.159902    0.269413       0.364395    3.788857    0.142567     46      47      48
    17 H       2.403363   -3.204044    2.757329       1.271805   -1.695507    1.459116     49      50      51
    18 C       3.311168    6.725962    1.168365       1.752195    3.559226    0.618272     52      53      54
    19 O      -0.118540    9.315378   -0.354411      -0.062728    4.929486   -0.187546     55      56      57
    20 N       4.737961    8.761523    1.266167       2.507221    4.636398    0.670027     58      59      60
    21 N       7.098710    8.749132    2.079965       3.756476    4.629841    1.100670     61      62      63
    22 C       8.223872   11.085552    2.152653       4.351886    5.866221    1.139135     64      65      66
    23 S       6.858921   13.957171    1.321901       3.629585    7.385817    0.699520     67      68      69
    24 N      10.629688   11.018764    2.973594       5.624988    5.830879    1.573558     70      71      72
    25 Ga      2.883548   12.085314   -0.002379       1.525908    6.395273   -0.001259     73      74      75
    26 H      11.289080    9.264227    3.412675       5.973924    4.902418    1.805910     76      77      78
    27 C      12.339565   13.192564    3.292810       6.529817    6.981204    1.742480     79      80      81
    28 H      11.433456   14.566905    4.556662       6.050324    7.708474    2.411282     82      83      84
    29 H      12.584509   14.124314    1.454200       6.659435    7.474265    0.769530     85      86      87
    30 C      14.888087   12.335353    4.359917       7.878436    6.527588    2.307169     88      89      90
    31 H      15.827999   10.995190    3.087942       8.375816    5.818404    1.634069     91      92      93
    32 H      16.131676   13.974087    4.581258       8.536515    7.394769    2.424297     94      95      96
    33 C      -1.849240   15.721544    5.579582      -0.978575    8.319483    2.952588     97      98      99
    34 C      -2.163133   15.294050    8.150863      -1.144681    8.093263    4.313251    100     101     102
    35 C      -3.894011   16.844472    9.486510      -2.060622    8.913711    5.020045    103     104     105
    36 C      -5.273423   18.752957    8.302513      -2.790575    9.923637    4.393500    106     107     108
    37 C      -5.763875   21.309390    1.615017      -3.050111   11.276444    0.854630    109     110     111
    38 C      -4.003017   19.716887    0.342844      -2.118306   10.433727    0.181425    112     113     114
    39 C      -2.740176   17.888307    1.731124      -1.450039    9.466085    0.916072    115     116     117
    40 C      -3.257447   17.676061    4.373458      -1.723767    9.353769    2.314334    118     119     120
    41 C      -4.993492   19.233279    5.665790      -2.642442   10.177813    2.998207    121     122     123
    42 C      -6.262926   21.099951    4.183311      -3.314198   11.165613    2.213713    124     125     126
    43 H      -0.781855   16.426556  -12.071141      -0.413740    8.692559   -6.387773    127     128     129
    44 H      -4.153732   16.531617   11.501477      -2.198060    8.748155    6.086319    130     131     132
    45 H      -6.583180   19.891769    9.407830      -3.483669   10.526271    4.978409    133     134     135
    46 H      -6.751786   22.743384    0.521963      -3.572891   12.035281    0.276211    136     137     138
    47 H      -3.670219   19.945787   -1.669518      -1.942197   10.554856   -0.883471    139     140     141
    48 C      -0.304953   14.562422    3.590944      -0.161374    7.706102    1.900245    142     143     144
    49 H      -7.624562   22.359276    5.072423      -4.034744   11.832019    2.684210    145     146     147
    50 C      -0.861730   15.935957    1.208655      -0.456008    8.432946    0.639593    148     149     150
    51 O       1.224949   12.736670    3.696959       0.648215    6.739956    1.956347    151     152     153
    52 N       0.364983   15.108794   -0.791318       0.193141    7.995230   -0.418747    154     155     156
    53 N       0.053178   16.054132   -3.081661       0.028141    8.495481   -1.630745    157     158     159
    54 C       1.412885   14.854276   -4.936315       0.747666    7.860545   -2.612186    160     161     162
    55 S       3.422408   12.281720   -4.556810       1.811060    6.499206   -2.411360    163     164     165
    56 N       1.067947   15.860857   -7.246074       0.565133    8.393204   -3.834457    166     167     168
    57 H      -0.132461   17.364705   -7.304165      -0.070095    9.189006   -3.865198    169     170     171
    58 C       2.223697   14.999756   -9.627920       1.176730    7.937529   -5.094876    172     173     174
    59 H       1.761720   12.994895   -9.901124       0.932262    6.876602   -5.239449    175     176     177
    60 H       4.287858   15.132158   -9.454276       2.269037    8.007593   -5.002987    178     179     180
    61 C       1.273064   16.588291  -11.851082       0.673677    8.778145   -6.271323    181     182     183
    62 H       1.764487   18.588438  -11.616004       0.933726    9.836578   -6.146925    184     185     186
    63 H       2.151714   15.923654  -13.602450       1.138638    8.426435   -7.198106    187     188     189
    64 H      -1.119355   13.819273    9.130320      -0.592337    7.312844    4.831557    190     191     192
    65 H      -4.446568    5.213548   -0.988408      -2.353022    2.758891   -0.523043    193     194     195
 --------------------------------------------------------------------------------------------------------------

 Number of elements of the density matrix on this node (used, total):    307696   1230096


 ===========================================
 Numerical Integration : Fuzzy Cells (Becke)
 ===========================================
  
 Becke grid quality: GOOD           
  
 Lebedev angular grid order:             min:  11 max:  31
 Nr. of radial points:                   min:  54 max:  94

 Total nr. of points:     816623
 Nr. of blocks:             6380
 Block length:               128
 Nr. of dummy points:         17


 Test of Precision of the Numerical Integration Grid
 ===================================================

 Integral of the Total Core Density:                   0.00000000000000


 ========================
 Density Fitting (zlmFit)
 ========================
  
 ZlmFit Fit Quality: GOOD           
  
 Max L-expansion:                        min:   8 max:   9
 Nr. of radial interpolation points:     min:  78 max: 156


 =====
 S C F  ***  ScaSCF  ***
 =====
  
 Initial density matrix is taken from previous geometry

 CYCLE    1
 SCF Error: norm([F,P])=      0.025074255784, max([F,P])=      0.003888751387
 orbitals (Q,E):
 ---------------
 A :153...172        ( 2.00    -0.3234)  ( 2.00    -0.3220)  ( 2.00    -0.3219)  ( 2.00    -0.3207)
                     ( 2.00    -0.3148)  ( 2.00    -0.3097)  ( 2.00    -0.3076)  ( 2.00    -0.3026)
                     ( 2.00    -0.2861)  ( 2.00    -0.2831)  ( 0.00    -0.2199)  ( 0.00    -0.2196)
                     ( 0.00    -0.1916)  ( 0.00    -0.1904)  ( 0.00    -0.1404)  ( 0.00    -0.1403)
                     ( 0.00    -0.1282)  ( 0.00    -0.1238)  ( 0.00    -0.1192)  ( 0.00    -0.0967)

 CYCLE    2
  SDIIS (wt  0.000):  0.0190  0.9810
 A-DIIS (wt  1.000):  0.0000  1.0000
  DIIS coefficients:  0.0000  1.0000
 SCF Error: norm([F,P])=      0.002700724693, max([F,P])=      0.000250884635
 orbitals (Q,E):
 ---------------
 A :153...163        ( 2.00    -0.3234)  ( 2.00    -0.3219)  ( 2.00    -0.3217)  ( 2.00    -0.3206)
                     ( 2.00    -0.3147)  ( 2.00    -0.3095)  ( 2.00    -0.3074)  ( 2.00    -0.3025)
                     ( 2.00    -0.2860)  ( 2.00    -0.2829)  ( 0.00    -0.2197)

 CYCLE    3
  SDIIS (wt  0.000):  0.0055  0.6807  0.3138
 A-DIIS (wt  1.000):  0.0000  0.7698  0.2302
  DIIS coefficients:  0.0000  0.7698  0.2302
 SCF Error: norm([F,P])=      0.005259836237, max([F,P])=      0.000453951821
 orbitals (Q,E):
 ---------------
 A :153...163        ( 2.00    -0.3233)  ( 2.00    -0.3219)  ( 2.00    -0.3217)  ( 2.00    -0.3205)
                     ( 2.00    -0.3147)  ( 2.00    -0.3095)  ( 2.00    -0.3074)  ( 2.00    -0.3025)
                     ( 2.00    -0.2860)  ( 2.00    -0.2829)  ( 0.00    -0.2198)

 CYCLE    4
  SDIIS (wt  1.000):  0.4078  0.1958  0.3964
  DIIS coefficients:  0.4078  0.1958  0.3964
 SCF Error: norm([F,P])=      0.001926231962, max([F,P])=      0.000199996120
 orbitals (Q,E):
 ---------------
 A :153...163        ( 2.00    -0.3233)  ( 2.00    -0.3219)  ( 2.00    -0.3217)  ( 2.00    -0.3205)
                     ( 2.00    -0.3147)  ( 2.00    -0.3095)  ( 2.00    -0.3074)  ( 2.00    -0.3025)
                     ( 2.00    -0.2860)  ( 2.00    -0.2830)  ( 0.00    -0.2198)

 CYCLE    5
  SDIIS (wt  1.000):  0.2499  0.1212  0.3222  0.3067
  DIIS coefficients:  0.2499  0.1212  0.3222  0.3067
 SCF Error: norm([F,P])=      0.001121474458, max([F,P])=      0.000117325114
 orbitals (Q,E):
 ---------------
 A :153...163        ( 2.00    -0.3233)  ( 2.00    -0.3219)  ( 2.00    -0.3217)  ( 2.00    -0.3206)
                     ( 2.00    -0.3147)  ( 2.00    -0.3095)  ( 2.00    -0.3074)  ( 2.00    -0.3025)
                     ( 2.00    -0.2860)  ( 2.00    -0.2830)  ( 0.00    -0.2198)

 CYCLE    6
  SDIIS (wt  1.000):  0.1053  0.0504  0.1556  0.2181  0.4706
  DIIS coefficients:  0.1053  0.0504  0.1556  0.2181  0.4706
 SCF Error: norm([F,P])=      0.000278124009, max([F,P])=      0.000045283638
 orbitals (Q,E):
 ---------------
 A :153...163        ( 2.00    -0.3233)  ( 2.00    -0.3219)  ( 2.00    -0.3217)  ( 2.00    -0.3205)
                     ( 2.00    -0.3147)  ( 2.00    -0.3095)  ( 2.00    -0.3074)  ( 2.00    -0.3025)
                     ( 2.00    -0.2860)  ( 2.00    -0.2830)  ( 0.00    -0.2198)

 CYCLE    7
  SDIIS (wt  1.000):  0.0458  0.0215  0.0737  0.1236  0.3586  0.3767
  DIIS coefficients:  0.0458  0.0215  0.0737  0.1236  0.3586  0.3767
 SCF Error: norm([F,P])=      0.000135333842, max([F,P])=      0.000021141027
 orbitals (Q,E):
 ---------------
 A :153...163        ( 2.00    -0.3233)  ( 2.00    -0.3219)  ( 2.00    -0.3217)  ( 2.00    -0.3205)
                     ( 2.00    -0.3147)  ( 2.00    -0.3095)  ( 2.00    -0.3074)  ( 2.00    -0.3025)
                     ( 2.00    -0.2860)  ( 2.00    -0.2830)  ( 0.00    -0.2198)

 CYCLE    8
  SDIIS (wt  1.000):  0.0173  0.0081  0.0299  0.0579  0.1950  0.2829  0.4089
  DIIS coefficients:  0.0173  0.0081  0.0299  0.0579  0.1950  0.2829  0.4089
 SCF Error: norm([F,P])=      0.000048860348, max([F,P])=      0.000006640573
 orbitals (Q,E):
 ---------------
 A :153...163        ( 2.00    -0.3233)  ( 2.00    -0.3219)  ( 2.00    -0.3217)  ( 2.00    -0.3205)
                     ( 2.00    -0.3147)  ( 2.00    -0.3095)  ( 2.00    -0.3074)  ( 2.00    -0.3025)
                     ( 2.00    -0.2860)  ( 2.00    -0.2830)  ( 0.00    -0.2198)

 CYCLE    9
  SDIIS (wt  1.000):  0.0070  0.0033  0.0128  0.0282  0.1038  0.1735  0.3408  0.3306
  DIIS coefficients:  0.0070  0.0033  0.0128  0.0282  0.1038  0.1735  0.3408  0.3306
 SCF Error: norm([F,P])=      0.000026221926, max([F,P])=      0.000002600440
 orbitals (Q,E):
 ---------------
 A :153...163        ( 2.00    -0.3233)  ( 2.00    -0.3219)  ( 2.00    -0.3217)  ( 2.00    -0.3205)
                     ( 2.00    -0.3147)  ( 2.00    -0.3095)  ( 2.00    -0.3074)  ( 2.00    -0.3025)
                     ( 2.00    -0.2860)  ( 2.00    -0.2830)  ( 0.00    -0.2198)

 CYCLE   10
  SDIIS (wt  1.000):  0.0024  0.0012  0.0048  0.0124  0.0498  0.0937  0.2188  0.3119  0.3051
  DIIS coefficients:  0.0024  0.0012  0.0048  0.0124  0.0498  0.0937  0.2188  0.3119  0.3051
 SCF Error: norm([F,P])=      0.000015281789, max([F,P])=      0.000001737077
 orbitals (Q,E):
 ---------------
 A :153...163        ( 2.00    -0.3233)  ( 2.00    -0.3219)  ( 2.00    -0.3217)  ( 2.00    -0.3205)
                     ( 2.00    -0.3147)  ( 2.00    -0.3095)  ( 2.00    -0.3074)  ( 2.00    -0.3025)
                     ( 2.00    -0.2860)  ( 2.00    -0.2830)  ( 0.00    -0.2198)

 CYCLE   11
  SDIIS (wt  1.000):  0.0004  0.0002  0.0011  0.0038  0.0176  0.0376  0.1032  0.1813  0.2467  0.4082
  DIIS coefficients:  0.0004  0.0002  0.0011  0.0038  0.0176  0.0376  0.1032  0.1813  0.2467  0.4082
 SCF Error: norm([F,P])=      0.000004797119, max([F,P])=      0.000000380050
 orbitals (Q,E):
 ---------------
 A :153...163        ( 2.00    -0.3233)  ( 2.00    -0.3219)  ( 2.00    -0.3217)  ( 2.00    -0.3205)
                     ( 2.00    -0.3147)  ( 2.00    -0.3095)  ( 2.00    -0.3074)  ( 2.00    -0.3025)
                     ( 2.00    -0.2860)  ( 2.00    -0.2830)  ( 0.00    -0.2198)

 SCF CONVERGED

 CYCLE   12
 *** Using FIT density in Focky
  SDIIS (wt  1.000):  0.0000  0.0002  0.0012  0.0066  0.0154  0.0480  0.0932  0.1416  0.3045  0.3893
  DIIS coefficients:  0.0000  0.0002  0.0012  0.0066  0.0154  0.0480  0.0932  0.1416  0.3045  0.3893
 SCF Error: norm([F,P])=      0.000001810385, max([F,P])=      0.000000170392
 orbitals (Q,E):
 ---------------
 A :153...172        ( 2.00    -0.3233)  ( 2.00    -0.3219)  ( 2.00    -0.3217)  ( 2.00    -0.3205)
                     ( 2.00    -0.3147)  ( 2.00    -0.3095)  ( 2.00    -0.3074)  ( 2.00    -0.3025)
                     ( 2.00    -0.2860)  ( 2.00    -0.2830)  ( 0.00    -0.2198)  ( 0.00    -0.2195)
                     ( 0.00    -0.1915)  ( 0.00    -0.1903)  ( 0.00    -0.1403)  ( 0.00    -0.1401)
                     ( 0.00    -0.1281)  ( 0.00    -0.1237)  ( 0.00    -0.1191)  ( 0.00    -0.0966)


 Fit test: (difference of exact and fit density, squared integrated, result summed over spins)
         SCF:                                          0.00015301773831

 Gross Charges per Atom (Z minus electrons)
 ==========================================
            -0.0597    0.2444    0.2360    0.2614    0.2392    0.2505   -0.0495    0.0282   -0.0219    0.2449
            -0.1875   -0.1964   -0.1935   -0.2017   -0.1904    0.4749   -0.1955    0.0966   -0.5543   -0.1640
            -0.2316    0.2621   -0.1072   -0.0376    0.6798   -0.0308    0.5246   -0.1536   -0.1509    0.6064
            -0.1878   -0.2020   -0.0601    0.2441    0.2362    0.2612    0.2391    0.2506   -0.0491    0.0282
            -0.0218    0.2447   -0.1874   -0.1965   -0.1936   -0.2017   -0.1907    0.4750   -0.1954    0.0962
            -0.5540   -0.1645   -0.2313    0.2621   -0.1076   -0.0372   -0.0312    0.5245   -0.1537   -0.1509
             0.6064   -0.1877   -0.2021   -0.1925   -0.1927
 Net Total:  1.00000000


 =================================================================
 M U L T I P O L E   D E R I V E D   C H A R G E   A N A L Y S I S
 =================================================================

 See: M. Swart, P.Th. van Duijnen, J.G. Snijders, J.Comput.Chem., (2001), p. 79-88.

 --------------------------------------- 
 Multipole derived atomic charges (a.u.)
 --------------------------------------- 

        Atom    Level:     MDC-m        MDC-d        MDC-q
 ---------------------------------------------------------
     1     C           -0.003000     0.018432    -2.287748
     2     C            0.104280     0.061735    -3.878282
     3     C            0.082671     0.124990    -2.858475
     4     C            0.100013     0.076150    -2.338356
     5     C            0.081839    -0.087593     0.043157
     6     C            0.091342     0.048181    -6.063880
     7     C            0.002939     0.029901     3.222884
     8     C            0.007433     0.024184     0.563877
     9     C            0.018813    -0.004840    -2.339126
    10     C            0.084318     0.181957    14.119693
    11     H           -0.061969    -0.043124    -0.025366
    12     H           -0.048407    -0.038428     2.204963
    13     H           -0.046006    -0.051817     1.466698
    14     H           -0.050727     0.010864    -2.227082
    15     H           -0.051154    -0.004193     2.524516
    16     C            0.200999     0.294282    -0.135736
    17     H           -0.049455    -0.032430    -5.572735
    18     C            0.060679     0.137186     0.308301
    19     O           -0.486361    -0.487954     0.110672
    20     N           -0.217323    -0.155610    -0.047559
    21     N           -0.219562    -0.207341    -0.418721
    22     C           -0.099842    -0.013115    -0.018450
    23     S            0.216763    -0.061784    -0.029747
    24     N           -0.044771    -0.008030    -0.235255
    25     Ga           1.147571     0.694236     0.528680
    26     H            0.049272     0.146916     0.207188
    27     C            0.251581     0.213044     0.266338
    28     H           -0.067275    -0.059091    -0.040635
    29     H           -0.065655    -0.069453    -0.049989
    30     C            0.238066     0.201234     0.059375
    31     H           -0.061888    -0.043613    -0.002755
    32     H           -0.050198    -0.020354     0.026053
    33     C           -0.002930     0.020719     2.339552
    34     C            0.104242     0.032814    -2.013575
    35     C            0.082533     0.101205    -1.173779
    36     C            0.099894     0.088319     1.908073
    37     C            0.081803     0.026578     0.260135
    38     C            0.091223     0.055362    -2.462352
    39     C            0.002912     0.019967     0.293797
    40     C            0.007380     0.036506     1.783996
    41     C            0.018756     0.011323     0.423405
    42     C            0.084250     0.199956    -3.623318
    43     H           -0.061990    -0.043083     0.041666
    44     H           -0.048521    -0.013605     0.700896
    45     H           -0.045981    -0.064635    -0.843029
    46     H           -0.050736    -0.044648     1.059399
    47     H           -0.051240    -0.034350     0.795208
    48     C            0.201128     0.293340    -0.676448
    49     H           -0.049531    -0.077069     1.381378
    50     C            0.060768     0.134707     0.384419
    51     O           -0.486276    -0.488416    -0.469812
    52     N           -0.217327    -0.156913    -0.315254
    53     N           -0.219580    -0.205482    -0.260628
    54     C           -0.099815    -0.013596     0.157901
    55     S            0.215995    -0.062783    -0.019897
    56     N           -0.044898    -0.008167    -0.183715
    57     H            0.049178     0.147016     0.224422
    58     C            0.251634     0.213081     0.456846
    59     H           -0.067237    -0.058918    -0.074114
    60     H           -0.065574    -0.069303    -0.117529
    61     C            0.238069     0.201231    -0.155403
    62     H           -0.061863    -0.043593     0.043630
    63     H           -0.050220    -0.020418     0.069892
    64     H           -0.040558    -0.025671     0.326422
    65     H           -0.040472    -0.025999     3.655319
 *** Using NEW gradient routines ***


 Geometry CYCLE 6
 ==============

 Energy gradients wrt nuclear displacements
 ==========================================

     Atom      Cartesian (a.u./angstrom)
                 X         Y         Z
 ----------------------------------------
     1 C     0.000807  0.000631  0.000132
     2 C    -0.001595 -0.001727 -0.000168
     3 C     0.000488  0.000865 -0.000147
     4 C     0.000236 -0.000102  0.000127
     5 C    -0.000049  0.000032 -0.000039
     6 C    -0.000042 -0.000026  0.000252
     7 C    -0.000140  0.000055 -0.000020
     8 C     0.000157  0.000168  0.000125
     9 C    -0.000364 -0.000107 -0.000174
    10 C     0.000154 -0.000162  0.000044
    11 H     0.000001  0.000003  0.000000
    12 H     0.000046 -0.000264  0.000043
    13 H    -0.000052  0.000047  0.000030
    14 H     0.000005 -0.000027 -0.000035
    15 H     0.000012  0.000026 -0.000113
    16 C    -0.000157 -0.000574 -0.000426
    17 H    -0.000010  0.000020  0.000001
    18 C     0.000020  0.000172  0.000078
    19 O    -0.000109 -0.000066  0.000163
    20 N    -0.000065  0.000041  0.000275
    21 N     0.000064  0.000009 -0.000022
    22 C    -0.000027 -0.000018  0.000053
    23 S    -0.000367 -0.000190 -0.000077
    24 N    -0.000005 -0.000024 -0.000042
    25 Ga    0.000678  0.000170 -0.000844
    26 H     0.000003  0.000002 -0.000010
    27 C     0.000026  0.000051  0.000031
    28 H    -0.000008 -0.000009 -0.000010
    29 H     0.000011 -0.000012 -0.000003
    30 C    -0.000012 -0.000004  0.000008
    31 H     0.000001  0.000000 -0.000001
    32 H     0.000003  0.000001 -0.000004
    33 C     0.000445 -0.000464  0.000024
    34 C     0.000125 -0.000398 -0.000181
    35 C    -0.000028  0.000195 -0.000080
    36 C    -0.000045 -0.000034  0.000307
    37 C     0.000087 -0.000040 -0.000084
    38 C    -0.000246  0.000066 -0.000093
    39 C     0.000043 -0.000229  0.000332
    40 C    -0.000320  0.000470 -0.000312
    41 C     0.000191 -0.000149 -0.000030
    42 C    -0.000054  0.000072 -0.000045
    43 H     0.000007 -0.000002 -0.000007
    44 H     0.000005  0.000080 -0.000025
    45 H    -0.000025 -0.000006 -0.000079
    46 H     0.000006  0.000025  0.000030
    47 H     0.000100 -0.000032  0.000032
    48 C    -0.000156  0.000455  0.000075
    49 H     0.000008 -0.000030  0.000054
    50 C    -0.000034 -0.000015  0.000037
    51 O    -0.000088 -0.000107 -0.000046
    52 N     0.000024  0.000090  0.000234
    53 N     0.000030  0.000059  0.000013
    54 C     0.000027  0.000001 -0.000001
    55 S    -0.000165 -0.000018  0.000411
    56 N     0.000043  0.000068  0.000018
    57 H    -0.000055 -0.000050 -0.000013
    58 C     0.000041 -0.000019 -0.000055
    59 H    -0.000027  0.000005 -0.000018
    60 H    -0.000029 -0.000020  0.000022
    61 C     0.000015  0.000019  0.000014
    62 H     0.000003 -0.000006  0.000008
    63 H    -0.000007 -0.000007 -0.000002
    64 H    -0.000146  0.000140  0.000097
    65 H     0.000519  0.000899  0.000141
 ----------------------------------------
 
----------------------------------------------------------------------
Geometry Convergence after Step   6       (Hartree/Angstrom,Angstrom)
----------------------------------------------------------------------
current energy                              -14.83888355 Hartree
energy change                      -0.00001846     0.00100000    T
constrained gradient max            0.00172732     0.00100000    F
constrained gradient rms            0.00026333     0.00066667    T
gradient max                        0.00172732
gradient rms                        0.00026333
cart. step max                      0.00290301     0.01000000    T
cart. step rms                      0.00075171     0.00666667    T
 


 Coordinates (Cartesian)
 =======================

     Atom                    bohr                                 angstrom                 Geometric Variables
                   X           Y           Z              X           Y           Z       (0:frozen, *:LT par.)
 --------------------------------------------------------------------------------------------------------------
     1 C      -0.604700    4.710850    0.313520      -0.319993    2.492874    0.165908      1       2       3
     2 C      -3.025879    3.898814   -0.297402      -1.601226    2.063163   -0.157378      4       5       6
     3 C      -3.599041    1.299500    0.007306      -1.904531    0.687666    0.003866      7       8       9
     4 C      -1.821649   -0.434667    0.893203      -0.963975   -0.230016    0.472663     10      11      12
     5 C       5.026587   -0.109471    3.012909       2.659955   -0.057929    1.594363     13      14      15
     6 C       5.528113    2.515737    2.675434       2.925351    1.331271    1.415779     16      17      18
     7 C       3.606763    4.050230    1.771040       1.908617    2.143289    0.937194     19      20      21
     8 C       1.208537    2.937053    1.217067       0.639530    1.554222    0.644044     22      23      24
     9 C       0.675796    0.344185    1.538277       0.357616    0.182135    0.814021     25      26      27
    10 C       2.695245   -1.186963    2.472029       1.426262   -0.628114    1.308141     28      29      30
    11 H      14.671100   11.446391    6.218382       7.763612    6.057169    3.290626     31      32      33
    12 H      -5.485914    0.636261   -0.467494      -2.903021    0.336695   -0.247387     34      35      36
    13 H      -2.352429   -2.412445    1.096196      -1.244852   -1.276611    0.580082     37      38      39
    14 H       6.537641   -1.308811    3.723725       3.459571   -0.692593    1.970510     40      41      42
    15 H       7.380003    3.278579    3.124371       3.905330    1.734949    1.653346     43      44      45
    16 C       0.687588    7.161830    0.272534       0.363856    3.789877    0.144219     46      47      48
    17 H       2.402447   -3.202335    2.759647       1.271320   -1.694603    1.460342     49      50      51
    18 C       3.311208    6.726526    1.168029       1.752216    3.559524    0.618095     52      53      54
    19 O      -0.119028    9.316983   -0.352760      -0.062987    4.930335   -0.186672     55      56      57
    20 N       4.738367    8.761876    1.265793       2.507436    4.636585    0.669829     58      59      60
    21 N       7.099116    8.749284    2.079422       3.756691    4.629922    1.100383     61      62      63
    22 C       8.224737   11.085535    2.151990       4.352343    5.866213    1.138784     64      65      66
    23 S       6.860146   13.957598    1.322067       3.630233    7.386043    0.699608     67      68      69
    24 N      10.630417   11.018222    2.973252       5.625374    5.830592    1.573377     70      71      72
    25 Ga      2.883537   12.085966   -0.001060       1.525902    6.395618   -0.000561     73      74      75
    26 H      11.289499    9.263484    3.412022       5.974145    4.902025    1.805565     76      77      78
    27 C      12.340831   13.191546    3.292271       6.530487    6.980666    1.742195     79      80      81
    28 H      11.435664   14.565709    4.557012       6.051493    7.707841    2.411467     82      83      84
    29 H      12.585016   14.123868    1.453846       6.659704    7.474029    0.769342     85      86      87
    30 C      14.889730   12.333522    4.357849       7.879306    6.526619    2.306074     88      89      90
    31 H      15.828823   10.993690    3.084922       8.376252    5.817610    1.632471     91      92      93
    32 H      16.133681   13.971968    4.579260       8.537576    7.393647    2.423240     94      95      96
    33 C      -1.849431   15.723166    5.579814      -0.978677    8.320341    2.952710     97      98      99
    34 C      -2.162593   15.295423    8.151126      -1.144395    8.093989    4.313390    100     101     102
    35 C      -3.895841   16.842938    9.486544      -2.061590    8.912899    5.020063    103     104     105
    36 C      -5.275569   18.751217    8.302170      -2.791711    9.922716    4.393319    106     107     108
    37 C      -5.764864   21.309251    1.615096      -3.050635   11.276370    0.854672    109     110     111
    38 C      -4.002077   19.718531    0.343181      -2.117808   10.434597    0.181603    112     113     114
    39 C      -2.739359   17.889784    1.731098      -1.449606    9.466866    0.916058    115     116     117
    40 C      -3.257492   17.676660    4.373590      -1.723791    9.354085    2.314404    118     119     120
    41 C      -4.994966   19.232886    5.665688      -2.643222   10.177605    2.998153    121     122     123
    42 C      -6.264839   21.099029    4.183079      -3.315210   11.165125    2.213590    124     125     126
    43 H      -0.782004   16.421759  -12.071024      -0.413818    8.690020   -6.387711    127     128     129
    44 H      -4.156050   16.528724   11.501358      -2.199287    8.746624    6.086257    130     131     132
    45 H      -6.585879   19.889163    9.407805      -3.485097   10.524892    4.978396    133     134     135
    46 H      -6.754042   22.742036    0.521597      -3.574085   12.034567    0.276017    136     137     138
    47 H      -3.670687   19.947211   -1.669473      -1.942444   10.555609   -0.883447    139     140     141
    48 C      -0.304827   14.563051    3.591485      -0.161308    7.706435    1.900532    142     143     144
    49 H      -7.627843   22.357377    5.071473      -4.036481   11.831014    2.683708    145     146     147
    50 C      -0.861009   15.937006    1.208962      -0.455626    8.433500    0.639755    148     149     150
    51 O       1.225873   12.738136    3.698462       0.648704    6.740731    1.957142    151     152     153
    52 N       0.365383   15.109367   -0.790950       0.193352    7.995533   -0.418553    154     155     156
    53 N       0.053066   16.053701   -3.081613       0.028081    8.495253   -1.630720    157     158     159
    54 C       1.412855   14.853645   -4.936034       0.747651    7.860211   -2.612037    160     161     162
    55 S       3.423543   12.282030   -4.556041       1.811661    6.499371   -2.410953    163     164     165
    56 N       1.068321   15.860426   -7.245732       0.565331    8.392976   -3.834276    166     167     168
    57 H      -0.131918   17.364419   -7.303809      -0.069808    9.188855   -3.865009    169     170     171
    58 C       2.225775   15.000748   -9.627185       1.177829    7.938054   -5.094487    172     173     174
    59 H       1.767205   12.995046   -9.899924       0.935165    6.876682   -5.238814    175     176     177
    60 H       4.289749   15.136617   -9.453485       2.270037    8.009953   -5.002569    178     179     180
    61 C       1.272626   16.587104  -11.850852       0.673445    8.777518   -6.271201    181     182     183
    62 H       1.760529   18.588178  -11.616269       0.931632    9.836440   -6.147065    184     185     186
    63 H       2.152614   15.923587  -13.601971       1.139114    8.426399   -7.197853    187     188     189
    64 H      -1.117029   13.820497    9.129286      -0.591107    7.313492    4.831010    190     191     192
    65 H      -4.449502    5.208510   -0.991701      -2.354575    2.756225   -0.524786    193     194     195
 --------------------------------------------------------------------------------------------------------------

 Number of elements of the density matrix on this node (used, total):    307696   1230096


 ===========================================
 Numerical Integration : Fuzzy Cells (Becke)
 ===========================================
  
 Becke grid quality: GOOD           
  
 Lebedev angular grid order:             min:  11 max:  31
 Nr. of radial points:                   min:  54 max:  94

 Total nr. of points:     816625
 Nr. of blocks:             6380
 Block length:               128
 Nr. of dummy points:         15


 Test of Precision of the Numerical Integration Grid
 ===================================================

 Integral of the Total Core Density:                   0.00000000000000


 ========================
 Density Fitting (zlmFit)
 ========================
  
 ZlmFit Fit Quality: GOOD           
  
 Max L-expansion:                        min:   8 max:   9
 Nr. of radial interpolation points:     min:  78 max: 156


 =====
 S C F  ***  ScaSCF  ***
 =====
  
 Initial density matrix is taken from previous geometry

 CYCLE    1
 SCF Error: norm([F,P])=      0.007950578627, max([F,P])=      0.000821137502
 orbitals (Q,E):
 ---------------
 A :153...172        ( 2.00    -0.3234)  ( 2.00    -0.3219)  ( 2.00    -0.3218)  ( 2.00    -0.3206)
                     ( 2.00    -0.3147)  ( 2.00    -0.3096)  ( 2.00    -0.3075)  ( 2.00    -0.3026)
                     ( 2.00    -0.2861)  ( 2.00    -0.2830)  ( 0.00    -0.2198)  ( 0.00    -0.2195)
                     ( 0.00    -0.1915)  ( 0.00    -0.1903)  ( 0.00    -0.1403)  ( 0.00    -0.1402)
                     ( 0.00    -0.1282)  ( 0.00    -0.1237)  ( 0.00    -0.1191)  ( 0.00    -0.0967)

 CYCLE    2
  SDIIS (wt  0.000):  0.0258  0.9742
 A-DIIS (wt  1.000):  0.0000  1.0000
  DIIS coefficients:  0.0000  1.0000
 SCF Error: norm([F,P])=      0.001069648361, max([F,P])=      0.000091888978
 orbitals (Q,E):
 ---------------
 A :153...163        ( 2.00    -0.3234)  ( 2.00    -0.3219)  ( 2.00    -0.3217)  ( 2.00    -0.3205)
                     ( 2.00    -0.3147)  ( 2.00    -0.3095)  ( 2.00    -0.3074)  ( 2.00    -0.3025)
                     ( 2.00    -0.2860)  ( 2.00    -0.2830)  ( 0.00    -0.2198)

 CYCLE    3
  SDIIS (wt  0.000):  0.0071  0.7095  0.2834
 A-DIIS (wt  1.000):  0.0000  0.7976  0.2024
  DIIS coefficients:  0.0000  0.7976  0.2024
 SCF Error: norm([F,P])=      0.002432321921, max([F,P])=      0.000161074505
 orbitals (Q,E):
 ---------------
 A :153...163        ( 2.00    -0.3233)  ( 2.00    -0.3219)  ( 2.00    -0.3217)  ( 2.00    -0.3205)
                     ( 2.00    -0.3147)  ( 2.00    -0.3095)  ( 2.00    -0.3074)  ( 2.00    -0.3025)
                     ( 2.00    -0.2860)  ( 2.00    -0.2830)  ( 0.00    -0.2198)

 CYCLE    4
  SDIIS (wt  1.000):  0.4384  0.1230  0.4385
  DIIS coefficients:  0.4384  0.1230  0.4385
 SCF Error: norm([F,P])=      0.000656914547, max([F,P])=      0.000059569173
 orbitals (Q,E):
 ---------------
 A :153...163        ( 2.00    -0.3233)  ( 2.00    -0.3219)  ( 2.00    -0.3217)  ( 2.00    -0.3205)
                     ( 2.00    -0.3147)  ( 2.00    -0.3095)  ( 2.00    -0.3075)  ( 2.00    -0.3025)
                     ( 2.00    -0.2860)  ( 2.00    -0.2830)  ( 0.00    -0.2198)

 CYCLE    5
  SDIIS (wt  1.000):  0.2508  0.0517  0.3893  0.3083
  DIIS coefficients:  0.2508  0.0517  0.3893  0.3083
 SCF Error: norm([F,P])=      0.000523793391, max([F,P])=      0.000071816630
 orbitals (Q,E):
 ---------------
 A :153...163        ( 2.00    -0.3233)  ( 2.00    -0.3219)  ( 2.00    -0.3217)  ( 2.00    -0.3205)
                     ( 2.00    -0.3147)  ( 2.00    -0.3095)  ( 2.00    -0.3075)  ( 2.00    -0.3025)
                     ( 2.00    -0.2860)  ( 2.00    -0.2830)  ( 0.00    -0.2198)

 CYCLE    6
  SDIIS (wt  1.000):  0.1320  0.0213  0.2346  0.2416  0.3704
  DIIS coefficients:  0.1320  0.0213  0.2346  0.2416  0.3704
 SCF Error: norm([F,P])=      0.000151175828, max([F,P])=      0.000022266009
 orbitals (Q,E):
 ---------------
 A :153...163        ( 2.00    -0.3233)  ( 2.00    -0.3219)  ( 2.00    -0.3217)  ( 2.00    -0.3205)
                     ( 2.00    -0.3147)  ( 2.00    -0.3095)  ( 2.00    -0.3075)  ( 2.00    -0.3025)
                     ( 2.00    -0.2860)  ( 2.00    -0.2830)  ( 0.00    -0.2198)

 CYCLE    7
  SDIIS (wt  1.000):  0.0484  0.0059  0.0942  0.1188  0.2632  0.4695
  DIIS coefficients:  0.0484  0.0059  0.0942  0.1188  0.2632  0.4695
 SCF Error: norm([F,P])=      0.000047398802, max([F,P])=      0.000003907482
 orbitals (Q,E):
 ---------------
 A :153...163        ( 2.00    -0.3233)  ( 2.00    -0.3219)  ( 2.00    -0.3217)  ( 2.00    -0.3205)
                     ( 2.00    -0.3147)  ( 2.00    -0.3095)  ( 2.00    -0.3075)  ( 2.00    -0.3025)
                     ( 2.00    -0.2860)  ( 2.00    -0.2830)  ( 0.00    -0.2198)

 CYCLE    8
  SDIIS (wt  1.000):  0.0213  0.0019  0.0433  0.0609  0.1554  0.3441  0.3731
  DIIS coefficients:  0.0213  0.0019  0.0433  0.0609  0.1554  0.3441  0.3731
 SCF Error: norm([F,P])=      0.000020668776, max([F,P])=      0.000001621329
 orbitals (Q,E):
 ---------------
 A :153...163        ( 2.00    -0.3233)  ( 2.00    -0.3219)  ( 2.00    -0.3217)  ( 2.00    -0.3205)
                     ( 2.00    -0.3147)  ( 2.00    -0.3095)  ( 2.00    -0.3075)  ( 2.00    -0.3025)
                     ( 2.00    -0.2860)  ( 2.00    -0.2830)  ( 0.00    -0.2198)

 CYCLE    9
  SDIIS (wt  1.000):  0.0079  0.0004  0.0169  0.0256  0.0718  0.1769  0.2796  0.4208
  DIIS coefficients:  0.0079  0.0004  0.0169  0.0256  0.0718  0.1769  0.2796  0.4208
 SCF Error: norm([F,P])=      0.000007606544, max([F,P])=      0.000000733660
 orbitals (Q,E):
 ---------------
 A :153...163        ( 2.00    -0.3233)  ( 2.00    -0.3219)  ( 2.00    -0.3217)  ( 2.00    -0.3205)
                     ( 2.00    -0.3147)  ( 2.00    -0.3095)  ( 2.00    -0.3075)  ( 2.00    -0.3025)
                     ( 2.00    -0.2860)  ( 2.00    -0.2830)  ( 0.00    -0.2198)

 SCF CONVERGED

 CYCLE   10
 *** Using FIT density in Focky
  SDIIS (wt  1.000):  0.0029  0.0001  0.0064  0.0107  0.0328  0.0881  0.1662  0.3449  0.3480
  DIIS coefficients:  0.0029  0.0001  0.0064  0.0107  0.0328  0.0881  0.1662  0.3449  0.3480
 SCF Error: norm([F,P])=      0.000004027598, max([F,P])=      0.000000310937
 orbitals (Q,E):
 ---------------
 A :153...172        ( 2.00    -0.3233)  ( 2.00    -0.3219)  ( 2.00    -0.3217)  ( 2.00    -0.3205)
                     ( 2.00    -0.3147)  ( 2.00    -0.3095)  ( 2.00    -0.3075)  ( 2.00    -0.3025)
                     ( 2.00    -0.2860)  ( 2.00    -0.2830)  ( 0.00    -0.2198)  ( 0.00    -0.2195)
                     ( 0.00    -0.1915)  ( 0.00    -0.1903)  ( 0.00    -0.1403)  ( 0.00    -0.1401)
                     ( 0.00    -0.1281)  ( 0.00    -0.1237)  ( 0.00    -0.1191)  ( 0.00    -0.0966)


 Fit test: (difference of exact and fit density, squared integrated, result summed over spins)
         SCF:                                          0.00015301172385

 Gross Charges per Atom (Z minus electrons)
 ==========================================
            -0.0600    0.2446    0.2361    0.2613    0.2392    0.2506   -0.0495    0.0282   -0.0218    0.2449
            -0.1875   -0.1965   -0.1935   -0.2017   -0.1904    0.4750   -0.1955    0.0966   -0.5542   -0.1640
            -0.2315    0.2621   -0.1073   -0.0375    0.6798   -0.0308    0.5245   -0.1536   -0.1509    0.6064
            -0.1878   -0.2020   -0.0601    0.2440    0.2361    0.2612    0.2391    0.2506   -0.0491    0.0282
            -0.0218    0.2447   -0.1874   -0.1964   -0.1935   -0.2017   -0.1907    0.4750   -0.1953    0.0962
            -0.5540   -0.1645   -0.2313    0.2621   -0.1077   -0.0372   -0.0312    0.5245   -0.1537   -0.1509
             0.6064   -0.1877   -0.2021   -0.1924   -0.1928
 Net Total:  1.00000000


 =================================================================
 M U L T I P O L E   D E R I V E D   C H A R G E   A N A L Y S I S
 =================================================================

 See: M. Swart, P.Th. van Duijnen, J.G. Snijders, J.Comput.Chem., (2001), p. 79-88.

 --------------------------------------- 
 Multipole derived atomic charges (a.u.)
 --------------------------------------- 

        Atom    Level:     MDC-m        MDC-d        MDC-q
 ---------------------------------------------------------
     1     C           -0.002951     0.032814    -3.139988
     2     C            0.104283     0.109740    -6.468367
     3     C            0.082632    -0.212296    15.595668
     4     C            0.099971     0.180867   -20.148442
     5     C            0.081843     0.081921     2.754411
     6     C            0.091322     0.065868     0.969026
     7     C            0.002934     0.014570     0.728913
     8     C            0.007419     0.030790    -0.280831
     9     C            0.018812    -0.006848     4.396572
    10     C            0.084313     0.139338     4.361152
    11     H           -0.061970    -0.043122    -0.025584
    12     H           -0.048386     0.100722    -4.409500
    13     H           -0.046019    -0.048158     7.271285
    14     H           -0.050720    -0.077867    -3.523295
    15     H           -0.051149    -0.036640    -0.054287
    16     C            0.201045     0.295122    -0.039370
    17     H           -0.049475    -0.035240    -1.672869
    18     C            0.060647     0.135577     0.453340
    19     O           -0.486269    -0.488460     0.037894
    20     N           -0.217359    -0.155325    -0.013223
    21     N           -0.219537    -0.205361    -0.455037
    22     C           -0.099852    -0.013052    -0.014505
    23     S            0.216722    -0.061803    -0.029603
    24     N           -0.044755    -0.007916    -0.231542
    25     Ga           1.147698     0.694366     0.527201
    26     H            0.049272     0.147114     0.210324
    27     C            0.251575     0.213046     0.266433
    28     H           -0.067262    -0.059097    -0.040475
    29     H           -0.065665    -0.069435    -0.050236
    30     C            0.238066     0.201234     0.060677
    31     H           -0.061888    -0.043613    -0.003064
    32     H           -0.050197    -0.020352     0.025688
    33     C           -0.002949     0.020172     2.582235
    34     C            0.104180     0.058861    -1.715937
    35     C            0.082542     0.047523    -1.982880
    36     C            0.099874     0.058127     2.191638
    37     C            0.081804     0.102693    -1.195361
    38     C            0.091227     0.051541    -1.899548
    39     C            0.002917     0.011522    -0.037383
    40     C            0.007385     0.036550     1.637661
    41     C            0.018766     0.010962    -0.477528
    42     C            0.084257     0.196985    -1.063315
    43     H           -0.061988    -0.043089     0.042855
    44     H           -0.048479     0.007164     0.878407
    45     H           -0.046007    -0.027437    -0.653104
    46     H           -0.050740    -0.082063     1.361158
    47     H           -0.051228    -0.040078     0.742379
    48     C            0.201133     0.293618    -0.778289
    49     H           -0.049526    -0.092770     0.401617
    50     C            0.060735     0.134534     0.545878
    51     O           -0.486210    -0.488603    -0.520617
    52     N           -0.217312    -0.156460    -0.283714
    53     N           -0.219567    -0.203854    -0.309338
    54     C           -0.099819    -0.013439     0.161246
    55     S            0.215900    -0.062841    -0.021149
    56     N           -0.044886    -0.008104    -0.180459
    57     H            0.049173     0.147143     0.226514
    58     C            0.251630     0.213069     0.458340
    59     H           -0.067265    -0.059070    -0.074517
    60     H           -0.065545    -0.069150    -0.117730
    61     C            0.238067     0.201228    -0.161011
    62     H           -0.061870    -0.043588     0.045143
    63     H           -0.050223    -0.020421     0.071503
    64     H           -0.040542    -0.029472     0.378730
    65     H           -0.040533    -0.009754     3.688211
 *** Using NEW gradient routines ***


 Geometry CYCLE 7
 ==============

 Energy gradients wrt nuclear displacements
 ==========================================

     Atom      Cartesian (a.u./angstrom)
                 X         Y         Z
 ----------------------------------------
     1 C     0.000303  0.000103 -0.000028
     2 C    -0.000593 -0.000629 -0.000067
     3 C    -0.000036  0.000506  0.000076
     4 C     0.000187 -0.000046  0.000053
     5 C    -0.000032  0.000009 -0.000007
     6 C     0.000064 -0.000054 -0.000138
     7 C     0.000074 -0.000028  0.000145
     8 C    -0.000059  0.000160 -0.000121
     9 C    -0.000117 -0.000097 -0.000032
    10 C     0.000076  0.000026  0.000095
    11 H     0.000001  0.000002 -0.000001
    12 H     0.000012 -0.000155 -0.000081
    13 H    -0.000046  0.000020 -0.000030
    14 H     0.000004  0.000005  0.000021
    15 H    -0.000007  0.000016  0.000059
    16 C    -0.000290 -0.000074  0.000314
    17 H     0.000007  0.000011 -0.000026
    18 C     0.000155  0.000053 -0.000178
    19 O    -0.000092 -0.000126 -0.000092
    20 N    -0.000011 -0.000043  0.000184
    21 N     0.000024  0.000046  0.000068
    22 C     0.000021 -0.000055 -0.000017
    23 S    -0.000319 -0.000118 -0.000061
    24 N    -0.000015  0.000004  0.000002
    25 Ga    0.000550  0.000126 -0.000738
    26 H     0.000004 -0.000001 -0.000007
    27 C     0.000010  0.000021  0.000014
    28 H    -0.000006 -0.000005 -0.000009
    29 H     0.000011 -0.000006 -0.000003
    30 C    -0.000010  0.000001  0.000011
    31 H     0.000002 -0.000001 -0.000001
    32 H     0.000002  0.000000 -0.000004
    33 C     0.000056 -0.000020  0.000029
    34 C     0.000081  0.000065 -0.000147
    35 C    -0.000139  0.000017 -0.000076
    36 C     0.000025 -0.000068  0.000169
    37 C     0.000035 -0.000041 -0.000035
    38 C     0.000003  0.000167  0.000001
    39 C    -0.000007 -0.000036  0.000067
    40 C    -0.000039  0.000063 -0.000040
    41 C     0.000009  0.000015 -0.000107
    42 C    -0.000016  0.000001 -0.000037
    43 H     0.000001 -0.000002 -0.000006
    44 H     0.000034 -0.000004  0.000056
    45 H     0.000014  0.000015 -0.000019
    46 H    -0.000021 -0.000008  0.000007
    47 H    -0.000003 -0.000057 -0.000007
    48 C    -0.000178 -0.000059  0.000005
    49 H     0.000013 -0.000008  0.000023
    50 C     0.000048  0.000004 -0.000038
    51 O    -0.000025 -0.000025  0.000036
    52 N     0.000035  0.000177  0.000258
    53 N     0.000039  0.000031 -0.000044
    54 C    -0.000128 -0.000051 -0.000016
    55 S    -0.000085 -0.000016  0.000357
    56 N     0.000083  0.000068  0.000037
    57 H    -0.000058 -0.000047 -0.000012
    58 C     0.000045  0.000012 -0.000018
    59 H    -0.000029 -0.000005 -0.000019
    60 H    -0.000023 -0.000024  0.000015
    61 C     0.000025  0.000018  0.000010
    62 H     0.000001 -0.000003  0.000005
    63 H    -0.000008 -0.000007 -0.000001
    64 H     0.000036 -0.000073  0.000113
    65 H     0.000303  0.000232  0.000031
 ----------------------------------------
 
---------------------------------------------------------
Geometry Convergence after Step   7       ** CONVERGED **
---------------------------------------------------------
current energy                              -14.83888832 Hartree
energy change                      -0.00000478     0.00100000    T
constrained gradient max            0.00073789     0.00100000    T
constrained gradient rms            0.00013008     0.00066667    T
gradient max                        0.00073789
gradient rms                        0.00013008
cart. step max                      0.00737298     0.01000000    T
cart. step rms                      0.00168422     0.00666667    T
 

 Number of elements of the density matrix on this node (used, total):    307696   1230096


 ===========================================
 Numerical Integration : Fuzzy Cells (Becke)
 ===========================================
  
 Becke grid quality: GOOD           
  
 Lebedev angular grid order:             min:  11 max:  31
 Nr. of radial points:                   min:  54 max:  94

 Total nr. of points:     816625
 Nr. of blocks:             6380
 Block length:               128
 Nr. of dummy points:         15


 Test of Precision of the Numerical Integration Grid
 ===================================================

 Integral of the Total Core Density:                   0.00000000000000


 ========================
 Density Fitting (zlmFit)
 ========================
  
 ZlmFit Fit Quality: GOOD           
  
 Max L-expansion:                        min:   8 max:   9
 Nr. of radial interpolation points:     min:  78 max: 156


 =====
 S C F  ***  ScaSCF  ***
 =====
  
 Initial density matrix is taken from previous geometry

 CYCLE    1
 SCF Error: norm([F,P])=      0.000002510615, max([F,P])=      0.000000483561
 orbitals (Q,E):
 ---------------
 A :153...172        ( 2.00    -0.3233)  ( 2.00    -0.3219)  ( 2.00    -0.3217)  ( 2.00    -0.3205)
                     ( 2.00    -0.3147)  ( 2.00    -0.3095)  ( 2.00    -0.3075)  ( 2.00    -0.3025)
                     ( 2.00    -0.2860)  ( 2.00    -0.2830)  ( 0.00    -0.2198)  ( 0.00    -0.2195)
                     ( 0.00    -0.1915)  ( 0.00    -0.1903)  ( 0.00    -0.1403)  ( 0.00    -0.1401)
                     ( 0.00    -0.1281)  ( 0.00    -0.1237)  ( 0.00    -0.1191)  ( 0.00    -0.0966)

 CYCLE    2
  SDIIS (wt  0.000):  0.8270  0.1730
 A-DIIS (wt  1.000):  0.0000  1.0000
  DIIS coefficients:  0.0000  1.0000
 SCF Error: norm([F,P])=      0.000011846009, max([F,P])=      0.000002235140
 orbitals (Q,E):
 ---------------
 A :153...163        ( 2.00    -0.3233)  ( 2.00    -0.3219)  ( 2.00    -0.3217)  ( 2.00    -0.3205)
                     ( 2.00    -0.3147)  ( 2.00    -0.3095)  ( 2.00    -0.3075)  ( 2.00    -0.3025)
                     ( 2.00    -0.2860)  ( 2.00    -0.2830)  ( 0.00    -0.2198)

 CYCLE    3
  SDIIS (wt  0.000):  0.5617  0.3837  0.0546
 A-DIIS (wt  1.000):  0.0000  0.9003  0.0997
  DIIS coefficients:  0.0000  0.9003  0.0997
 SCF Error: norm([F,P])=      0.000058136511, max([F,P])=      0.000010619168
 orbitals (Q,E):
 ---------------
 A :153...163        ( 2.00    -0.3233)  ( 2.00    -0.3219)  ( 2.00    -0.3217)  ( 2.00    -0.3205)
                     ( 2.00    -0.3147)  ( 2.00    -0.3095)  ( 2.00    -0.3075)  ( 2.00    -0.3025)
                     ( 2.00    -0.2860)  ( 2.00    -0.2830)  ( 0.00    -0.2198)

 CYCLE    4
  SDIIS (wt  1.000):  0.6093 -0.0596  0.4503
  DIIS coefficients:  0.6093 -0.0596  0.4503
 SCF Error: norm([F,P])=      0.000023703918, max([F,P])=      0.000004443454
 orbitals (Q,E):
 ---------------
 A :153...163        ( 2.00    -0.3233)  ( 2.00    -0.3219)  ( 2.00    -0.3217)  ( 2.00    -0.3205)
                     ( 2.00    -0.3147)  ( 2.00    -0.3095)  ( 2.00    -0.3075)  ( 2.00    -0.3025)
                     ( 2.00    -0.2860)  ( 2.00    -0.2830)  ( 0.00    -0.2198)

 CYCLE    5
  SDIIS (wt  1.000):  0.3856 -0.0488  0.3122  0.3511
  DIIS coefficients:  0.3856 -0.0488  0.3122  0.3511
 SCF Error: norm([F,P])=      0.000000356863, max([F,P])=      0.000000037529
 orbitals (Q,E):
 ---------------
 A :153...163        ( 2.00    -0.3233)  ( 2.00    -0.3219)  ( 2.00    -0.3217)  ( 2.00    -0.3205)
                     ( 2.00    -0.3147)  ( 2.00    -0.3095)  ( 2.00    -0.3075)  ( 2.00    -0.3025)
                     ( 2.00    -0.2860)  ( 2.00    -0.2830)  ( 0.00    -0.2198)

 SCF CONVERGED

 CYCLE    6
1
 ***************************************************************************************************


                                                *******************
                                                *  R E S U L T S  *
                                                *******************
  
 *** Using FIT density in Focky
  SDIIS (wt  1.000):  0.2508 -0.0323  0.2044  0.2470  0.3301
  DIIS coefficients:  0.2508 -0.0323  0.2044  0.2470  0.3301
 SCF Error: norm([F,P])=      0.000000065746, max([F,P])=      0.000000006744

 Orbital Energies, per Irrep and Spin:
 ======================================
                        Occup              E (au)              E (eV)       Diff (eV) with prev. cycle
                        -----      --------------------        ------       --------------------------
 A
             153        2.000     -0.32333285656437E+00        -8.798               7.69E-08
             154        2.000     -0.32189779171883E+00        -8.759              -3.95E-09
             155        2.000     -0.32174484563031E+00        -8.755              -1.50E-08
             156        2.000     -0.32053365760932E+00        -8.722               8.08E-08
             157        2.000     -0.31468655940713E+00        -8.563               4.74E-08
             158        2.000     -0.30953401902854E+00        -8.423               2.17E-08
             159        2.000     -0.30745224119647E+00        -8.366               3.63E-08
             160        2.000     -0.30251479664054E+00        -8.232               5.01E-08
             161        2.000     -0.28601964323236E+00        -7.783               4.13E-08
             162        2.000     -0.28296744223908E+00        -7.700               5.30E-08
             163        0.000     -0.21979087349032E+00        -5.981
             164        0.000     -0.21949955033934E+00        -5.973
             165        0.000     -0.19149425224217E+00        -5.211
             166        0.000     -0.19026494135535E+00        -5.177
             167        0.000     -0.14028403698641E+00        -3.817
             168        0.000     -0.14014743102688E+00        -3.814
             169        0.000     -0.12814223221653E+00        -3.487
             170        0.000     -0.12368821902050E+00        -3.366
             171        0.000     -0.11909449504247E+00        -3.241
             172        0.000     -0.96641821456522E-01        -2.630
  
 HOMO :      162 A                -0.28296744223908E+00
 LUMO :      163 A                -0.21979087349032E+00
  


 All Electron Calculation, thus no Orbital Energies of the Core Orbitals are calculated


 Fit test: (difference of exact and fit density, squared integrated, result summed over spins)
         Sum-of-Fragments:                             0.00000004102135
         Orthogonalized Fragments:                     0.00009004340831
         SCF:                                          0.00015301172386


 ==========================
 Electron Density at Nuclei
 ==========================
  
 The electron density is calculated at points on a small sphere around the center of a nucleus.
 The printed electron density is the average electron density on these points.
 The radius of the sphere is the printed approximate finite nuclear radius.

         Atom        Nuclear Radius (Angstrom)             Electron Density (a.u.)
         ----        -------------------------             -----------------------
     1)   C                 0.0000320678                              126.57920
     2)   C                 0.0000320678                              126.60134
     3)   C                 0.0000320678                              126.58359
     4)   C                 0.0000320678                              126.61685
     5)   C                 0.0000320678                              126.58633
     6)   C                 0.0000320678                              126.59174
     7)   C                 0.0000320678                              126.56142
     8)   C                 0.0000320678                              126.63362
     9)   C                 0.0000320678                              126.57004
    10)   C                 0.0000320678                              126.59534
    11)   H                 0.0000181514                                0.50776
    12)   H                 0.0000181514                                0.50669
    13)   H                 0.0000181514                                0.50587
    14)   H                 0.0000181514                                0.50720
    15)   H                 0.0000181514                                0.50648
    16)   C                 0.0000320678                              126.68111
    17)   H                 0.0000181514                                0.50585
    18)   C                 0.0000320678                              126.56234
    19)   O                 0.0000345546                              311.45095
    20)   N                 0.0000333706                              205.02762
    21)   N                 0.0000333706                              205.23160
    22)   C                 0.0000320678                              126.63381
    23)   S                 0.0000416234                             2662.67886
    24)   N                 0.0000333706                              204.64977
    25)   Ga                0.0000516257                            20231.86129
    26)   H                 0.0000181514                                0.48650
    27)   C                 0.0000320678                              126.45437
    28)   H                 0.0000181514                                0.51091
    29)   H                 0.0000181514                                0.51098
    30)   C                 0.0000320678                              126.43877
    31)   H                 0.0000181514                                0.50771
    32)   H                 0.0000181514                                0.50522
    33)   C                 0.0000320678                              126.57866
    34)   C                 0.0000320678                              126.60187
    35)   C                 0.0000320678                              126.58415
    36)   C                 0.0000320678                              126.61609
    37)   C                 0.0000320678                              126.58722
    38)   C                 0.0000320678                              126.59192
    39)   C                 0.0000320678                              126.56053
    40)   C                 0.0000320678                              126.63438
    41)   C                 0.0000320678                              126.57035
    42)   C                 0.0000320678                              126.59561
    43)   H                 0.0000181514                                0.50767
    44)   H                 0.0000181514                                0.50669
    45)   H                 0.0000181514                                0.50590
    46)   H                 0.0000181514                                0.50722
    47)   H                 0.0000181514                                0.50648
    48)   C                 0.0000320678                              126.68184
    49)   H                 0.0000181514                                0.50587
    50)   C                 0.0000320678                              126.56258
    51)   O                 0.0000345546                              311.45145
    52)   N                 0.0000333706                              205.02828
    53)   N                 0.0000333706                              205.23148
    54)   C                 0.0000320678                              126.63289
    55)   S                 0.0000416234                             2662.67879
    56)   N                 0.0000333706                              204.65024
    57)   H                 0.0000181514                                0.48652
    58)   C                 0.0000320678                              126.45413
    59)   H                 0.0000181514                                0.51086
    60)   H                 0.0000181514                                0.51096
    61)   C                 0.0000320678                              126.43849
    62)   H                 0.0000181514                                0.50768
    63)   H                 0.0000181514                                0.50521
    64)   H                 0.0000181514                                0.50472
    65)   H                 0.0000181514                                0.50479


 =======================================
 M U L L I K E N   P O P U L A T I O N S
 =======================================
  
 The survey below gives for each atom:
 a) the total charge (Z minus electrons)
 b) the net spin polarization (nr of electrons spin-A minus spin-B)
 c) for each spin the atomic electron valence density (integrated) per L-value.

 Atom              Charge    Spin density          S         P         D         F
 ----              ------    ------------       ------    ------    ------    ------
 1 C              -0.0600                       3.1137    2.8654    0.0747    0.0062
 2 C               0.2446                       3.0728    2.6195    0.0583    0.0048
 3 C               0.2361                       3.0721    2.6299    0.0569    0.0049
 4 C               0.2613                       3.0722    2.6041    0.0577    0.0048
 5 C               0.2392                       3.0734    2.6249    0.0575    0.0049
 6 C               0.2506                       3.0703    2.6165    0.0578    0.0048
 7 C              -0.0495                       3.1093    2.8561    0.0777    0.0063
 8 C               0.0282                       3.1071    2.7779    0.0802    0.0065
 9 C              -0.0218                       3.1080    2.8298    0.0778    0.0062
 10 C              0.2449                       3.0655    2.6277    0.0572    0.0048
 11 H             -0.1875                       1.1003    0.0813    0.0059    0.0000
 12 H             -0.1965                       1.1187    0.0725    0.0053    0.0000
 13 H             -0.1935                       1.1146    0.0736    0.0053    0.0000
 14 H             -0.2017                       1.1238    0.0726    0.0053    0.0000
 15 H             -0.1904                       1.1087    0.0763    0.0054    0.0000
 16 C              0.4750                       3.0239    2.3673    0.1252    0.0086
 17 H             -0.1955                       1.1155    0.0746    0.0054    0.0000
 18 C              0.0966                       3.0866    2.7146    0.0949    0.0074
 19 O             -0.5542                       3.8263    4.6679    0.0546    0.0055
 20 N             -0.1640                       3.4774    3.5826    0.0969    0.0072
 21 N             -0.2315                       3.5731    3.5713    0.0804    0.0067
 22 C              0.2621                       3.0853    2.5183    0.1258    0.0085
 23 S             -0.1073                       5.8588   10.1581    0.0754    0.0150
 24 N             -0.0375                       3.3605    3.6107    0.0610    0.0053
 25 Ga             0.6798                       6.7853   13.0861   10.3231    0.1257
 26 H             -0.0308                       0.9065    0.1140    0.0103    0.0000
 27 C              0.5245                       2.9454    2.4527    0.0729    0.0044
 28 H             -0.1536                       1.0719    0.0758    0.0059    0.0000
 29 H             -0.1509                       1.0698    0.0753    0.0058    0.0000
 30 C              0.6064                       2.8574    2.4939    0.0401    0.0023
 31 H             -0.1878                       1.1004    0.0815    0.0059    0.0000
 32 H             -0.2020                       1.1132    0.0829    0.0059    0.0000
 33 C             -0.0601                       3.1139    2.8653    0.0747    0.0062
 34 C              0.2440                       3.0732    2.6197    0.0583    0.0048
 35 C              0.2361                       3.0721    2.6299    0.0569    0.0049
 36 C              0.2612                       3.0721    2.6043    0.0577    0.0048
 37 C              0.2391                       3.0735    2.6250    0.0575    0.0049
 38 C              0.2506                       3.0703    2.6165    0.0578    0.0048
 39 C             -0.0491                       3.1092    2.8559    0.0777    0.0063
 40 C              0.0282                       3.1071    2.7780    0.0802    0.0065
 41 C             -0.0218                       3.1081    2.8297    0.0778    0.0062
 42 C              0.2447                       3.0654    2.6279    0.0572    0.0048
 43 H             -0.1874                       1.1002    0.0813    0.0059    0.0000
 44 H             -0.1964                       1.1187    0.0725    0.0053    0.0000
 45 H             -0.1935                       1.1146    0.0736    0.0053    0.0000
 46 H             -0.2017                       1.1237    0.0726    0.0053    0.0000
 47 H             -0.1907                       1.1090    0.0763    0.0054    0.0000
 48 C              0.4750                       3.0240    2.3672    0.1252    0.0086
 49 H             -0.1953                       1.1153    0.0746    0.0054    0.0000
 50 C              0.0962                       3.0868    2.7147    0.0949    0.0074
 51 O             -0.5540                       3.8264    4.6676    0.0545    0.0055
 52 N             -0.1645                       3.4777    3.5828    0.0968    0.0072
 53 N             -0.2313                       3.5729    3.5712    0.0804    0.0067
 54 C              0.2621                       3.0852    2.5183    0.1259    0.0085
 55 S             -0.1077                       5.8589   10.1585    0.0753    0.0150
 56 N             -0.0372                       3.3603    3.6105    0.0610    0.0053
 57 H             -0.0312                       0.9068    0.1140    0.0103    0.0000
 58 C              0.5245                       2.9453    2.4529    0.0729    0.0044
 59 H             -0.1537                       1.0720    0.0758    0.0059    0.0000
 60 H             -0.1509                       1.0698    0.0752    0.0058    0.0000
 61 C              0.6064                       2.8573    2.4939    0.0400    0.0023
 62 H             -0.1877                       1.1003    0.0815    0.0059    0.0000
 63 H             -0.2021                       1.1133    0.0829    0.0059    0.0000
 64 H             -0.1924                       1.1130    0.0740    0.0053    0.0000
 65 H             -0.1928                       1.1134    0.0741    0.0053    0.0000

 Populations of individual BAS functions
 ----------------------------------------
 1 C            0.4970  1.4938  0.3066  0.8518 -0.0355 -0.0637 -0.0268  0.1564  0.7840  0.7624
                0.7017  0.2031  0.1896  0.1587  0.0256  0.0249  0.0129  0.0174  0.0086 -0.0147
                0.0051  0.0036  0.0052  0.0019  0.0008 -0.0047  0.0025  0.0029 -0.0042 -0.0067
 2 C            0.4967  1.4943  0.2459  0.8731 -0.0371 -0.1249 -0.1456  0.0676  0.8005  0.8045
                0.6667  0.2020  0.2040  0.1448  0.0165  0.0194  0.0083  0.0186  0.0096 -0.0141
                0.0034  0.0011  0.0033  0.0017  0.0005 -0.0035  0.0043  0.0034 -0.0040 -0.0054
 3 C            0.4964  1.4944  0.2537  0.8636 -0.0360 -0.1731 -0.1379  0.1130  0.8165  0.7832
                0.6747  0.2003  0.2030  0.1502  0.0123  0.0170  0.0055  0.0247  0.0106 -0.0132
                0.0010  0.0002  0.0019  0.0037  0.0005 -0.0031  0.0056  0.0046 -0.0041 -0.0053
 4 C            0.4967  1.4942  0.2437  0.8747 -0.0371 -0.1140 -0.1839  0.0899  0.7841  0.8253
                0.6548  0.1985  0.2047  0.1447  0.0223  0.0159  0.0106  0.0148  0.0058 -0.0119
                0.0046  0.0030  0.0040  0.0006  0.0005 -0.0035  0.0016  0.0019 -0.0032 -0.0048
 5 C            0.4964  1.4943  0.2549  0.8638 -0.0359 -0.1512 -0.1566  0.1092  0.8018  0.7947
                0.6740  0.2026  0.2008  0.1496  0.0158  0.0190  0.0076  0.0200  0.0095 -0.0144
                0.0031  0.0009  0.0033  0.0022  0.0005 -0.0036  0.0045  0.0037 -0.0040 -0.0057
 6 C            0.4967  1.4942  0.2461  0.8701 -0.0367 -0.1688 -0.1296  0.0845  0.8152  0.7941
                0.6698  0.2019  0.2016  0.1478  0.0135  0.0180  0.0061  0.0220  0.0110 -0.0128
                0.0015  0.0006  0.0022  0.0032  0.0005 -0.0031  0.0049  0.0040 -0.0039 -0.0050
 7 C            0.4969  1.4941  0.3007  0.8534 -0.0358 -0.0480 -0.0432  0.1369  0.7891  0.7694
                0.7029  0.2006  0.1895  0.1588  0.0221  0.0202  0.0117  0.0246  0.0126 -0.0135
                0.0036  0.0017  0.0039  0.0028  0.0007 -0.0041  0.0043  0.0039 -0.0042 -0.0063
 8 C            0.4972  1.4934  0.2925  0.8598 -0.0359 -0.0627 -0.0715  0.1166  0.7836  0.7905
                0.6745  0.1943  0.2038  0.1488  0.0178  0.0246  0.0115  0.0273  0.0143 -0.0151
                0.0026  0.0011  0.0031  0.0037  0.0007 -0.0041  0.0058  0.0053 -0.0049 -0.0068
 9 C            0.4967  1.4946  0.2926  0.8612 -0.0371 -0.0422 -0.0664  0.1334  0.7726  0.7954
                0.6887  0.1973  0.1991  0.1519  0.0248  0.0227  0.0121  0.0211  0.0110 -0.0139
                0.0048  0.0023  0.0044  0.0016  0.0006 -0.0042  0.0037  0.0037 -0.0043 -0.0065
 10 C           0.4967  1.4941  0.2413  0.8701 -0.0367 -0.1020 -0.1861  0.0973  0.7761  0.8231
                0.6675  0.2009  0.2019  0.1488  0.0227  0.0165  0.0111  0.0139  0.0055 -0.0125
                0.0048  0.0033  0.0044  0.0007  0.0006 -0.0037  0.0013  0.0016 -0.0033 -0.0050
 16 C           0.4967  1.4944  0.2001  0.8700 -0.0373 -0.1529 -0.1197  0.0083  0.7969  0.6827
                0.6215  0.1916  0.2036  0.1353  0.0209  0.0368  0.0144  0.0396  0.0246 -0.0111
                0.0013  0.0004  0.0020  0.0041  0.0009 -0.0032  0.0075  0.0057 -0.0047 -0.0057
 18 C           0.4970  1.4937  0.2860  0.8440 -0.0341 -0.0588 -0.0867  0.1036  0.7534  0.7421
                0.7156  0.1883  0.1948  0.1624  0.0200  0.0251  0.0110  0.0356  0.0186 -0.0154
                0.0022  0.0008  0.0030  0.0040  0.0009 -0.0040  0.0069  0.0057 -0.0051 -0.0069
 22 C           0.4953  1.4970  0.2629  0.8676 -0.0375 -0.1426 -0.0577  0.0534  0.7258  0.7416
                0.6811  0.1868  0.1849  0.1450  0.0300  0.0299  0.0229  0.0337  0.0212 -0.0119
                0.0041  0.0015  0.0044  0.0024  0.0009 -0.0040  0.0062  0.0042 -0.0049 -0.0065
 27 C           0.4971  1.4958  0.0953  0.9003 -0.0431 -0.1629 -0.1178 -0.1288  0.7736  0.7125
                0.8245  0.1746  0.1735  0.2036  0.0127  0.0217  0.0115  0.0062  0.0168  0.0040
                0.0014  0.0029  0.0013  0.0015  0.0008 -0.0016 -0.0008  0.0012 -0.0007 -0.0016
 30 C           0.4971  1.4950  0.0054  0.9033 -0.0435 -0.1417 -0.1313 -0.1518  0.7621  0.7878
                0.7878  0.1847  0.1987  0.1976  0.0090  0.0105  0.0076  0.0011  0.0081  0.0037
                0.0020  0.0022  0.0011 -0.0003  0.0004 -0.0009 -0.0018  0.0001  0.0003 -0.0008
 33 C           0.4970  1.4938  0.3068  0.8518 -0.0355  0.0854  0.0477 -0.0670  0.7255  0.7452
                0.7772  0.1702  0.1768  0.2042 -0.0038  0.0083  0.0198  0.0007  0.0202  0.0295
               -0.0040 -0.0006 -0.0028  0.0001  0.0009  0.0057 -0.0028 -0.0024  0.0053  0.0068
 34 C           0.4967  1.4942  0.2463  0.8730 -0.0371 -0.0223 -0.0714 -0.1089  0.7235  0.7523
                0.7959  0.1685  0.1771  0.2051 -0.0007  0.0071  0.0140  0.0014  0.0147  0.0218
               -0.0025  0.0002 -0.0021  0.0006  0.0007  0.0034 -0.0023 -0.0016  0.0035  0.0050
 35 C           0.4964  1.4943  0.2538  0.8636 -0.0360  0.0150 -0.0192 -0.1935  0.7158  0.7318
                0.8265  0.1716  0.1796  0.2023  0.0033  0.0104  0.0100  0.0085  0.0116  0.0132
               -0.0011  0.0002 -0.0004  0.0014  0.0009  0.0011  0.0005  0.0005  0.0009  0.0009
 36 C           0.4967  1.4942  0.2437  0.8747 -0.0371 -0.0222 -0.0405 -0.1452  0.7247  0.7371
                0.8025  0.1694  0.1783  0.2003 -0.0023  0.0074  0.0131  0.0044  0.0147  0.0203
               -0.0031 -0.0003 -0.0022  0.0011  0.0007  0.0032 -0.0009 -0.0012  0.0028  0.0045
 37 C           0.4964  1.4943  0.2549  0.8638 -0.0359 -0.0001 -0.0493 -0.1490  0.7237  0.7508
                0.7959  0.1701  0.1766  0.2064 -0.0007  0.0069  0.0143  0.0002  0.0151  0.0217
               -0.0024  0.0001 -0.0020  0.0003  0.0007  0.0036 -0.0024 -0.0018  0.0037  0.0051
 38 C           0.4967  1.4942  0.2461  0.8700 -0.0367  0.0035 -0.0182 -0.1993  0.7174  0.7320
                0.8299  0.1695  0.1770  0.2048  0.0030  0.0098  0.0103  0.0083  0.0117  0.0147
               -0.0014  0.0001 -0.0006  0.0013  0.0008  0.0015  0.0001  0.0004  0.0012  0.0014
 39 C           0.4969  1.4941  0.3005  0.8535 -0.0358  0.0649  0.0322 -0.0515  0.7279  0.7392
                0.7944  0.1711  0.1803  0.1975  0.0031  0.0124  0.0145  0.0119  0.0163  0.0196
               -0.0025  0.0001 -0.0016  0.0021  0.0009  0.0023  0.0003 -0.0003  0.0017  0.0033
 40 C           0.4972  1.4934  0.2926  0.8598 -0.0358  0.0405  0.0170 -0.0748  0.7217  0.7357
                0.7909  0.1714  0.1771  0.1984  0.0035  0.0111  0.0176  0.0078  0.0183  0.0220
               -0.0021  0.0003 -0.0016  0.0011  0.0009  0.0030 -0.0011 -0.0009  0.0029  0.0040
 41 C           0.4968  1.4946  0.2927  0.8611 -0.0371  0.0517  0.0291 -0.0560  0.7328  0.7432
                0.7807  0.1711  0.1775  0.1997 -0.0002  0.0105  0.0175  0.0061  0.0189  0.0250
               -0.0029 -0.0004 -0.0023  0.0009  0.0009  0.0038 -0.0014 -0.0010  0.0038  0.0048
 42 C           0.4967  1.4941  0.2412  0.8701 -0.0367 -0.0209 -0.0455 -0.1241  0.7324  0.7449
                0.7894  0.1700  0.1754  0.2063 -0.0037  0.0071  0.0142  0.0016  0.0159  0.0221
               -0.0035 -0.0004 -0.0023  0.0007  0.0007  0.0041 -0.0017 -0.0016  0.0036  0.0052
 48 C           0.4968  1.4943  0.2003  0.8699 -0.0373 -0.0344 -0.0322 -0.1976  0.6334  0.6254
                0.8421  0.1623  0.1743  0.1939  0.0120  0.0171  0.0270  0.0183  0.0350  0.0159
               -0.0016  0.0014 -0.0006  0.0030  0.0015  0.0011  0.0004  0.0008  0.0009  0.0017
 50 C           0.4970  1.4937  0.2863  0.8440 -0.0341  0.0320 -0.0054 -0.0682  0.7258  0.7565
                0.7286  0.1752  0.1789  0.1914  0.0067  0.0117  0.0202  0.0068  0.0241  0.0255
               -0.0022  0.0001 -0.0012  0.0004  0.0014  0.0037 -0.0021 -0.0007  0.0038  0.0041
 54 C           0.4953  1.4970  0.2628  0.8676 -0.0375  0.0183 -0.0359 -0.1292  0.7044  0.7275
                0.7166  0.1575  0.1666  0.1925  0.0047  0.0143  0.0297  0.0143  0.0325  0.0303
               -0.0033 -0.0006 -0.0020  0.0012  0.0014  0.0042 -0.0010  0.0003  0.0039  0.0045
 58 C           0.4971  1.4958  0.0952  0.9003 -0.0431 -0.1245 -0.1402 -0.1445  0.7934  0.8111
                0.7059  0.1959  0.1971  0.1587  0.0096  0.0054  0.0156  0.0106  0.0151  0.0166
               -0.0003 -0.0012 -0.0009 -0.0007  0.0006  0.0020 -0.0001 -0.0002  0.0024  0.0027
 61 C           0.4971  1.4950  0.0053  0.9034 -0.0435 -0.1446 -0.1400 -0.1401  0.7873  0.7760
                0.7743  0.1982  0.1943  0.1885  0.0058  0.0036  0.0070  0.0073  0.0082  0.0082
                0.0004 -0.0011 -0.0011 -0.0006  0.0003  0.0009  0.0005  0.0001  0.0013  0.0016
 11 H           0.1216  0.6654  0.3133  0.0233  0.0257  0.0323 -0.0057  0.0005  0.0016 -0.0026
                0.0016  0.0104
 12 H           0.2063  0.5923  0.3202  0.0327  0.0192  0.0206  0.0112  0.0017  0.0013 -0.0041
                0.0003 -0.0050
 13 H           0.1995  0.5934  0.3217  0.0193  0.0347  0.0195 -0.0049  0.0018  0.0002  0.0128
                0.0013 -0.0060
 14 H           0.2164  0.5870  0.3203  0.0273  0.0235  0.0219  0.0050  0.0014  0.0009  0.0009
                0.0007 -0.0036
 15 H           0.2070  0.5756  0.3261  0.0331  0.0222  0.0210  0.0108  0.0016  0.0012 -0.0036
                0.0003 -0.0050
 17 H           0.1977  0.5959  0.3219  0.0184  0.0354  0.0209 -0.0058  0.0018  0.0002  0.0136
                0.0015 -0.0058
 26 H           0.0167  0.5696  0.3202  0.0320  0.0434  0.0386 -0.0031  0.0031  0.0006  0.0127
                0.0028 -0.0058
 28 H           0.0943  0.6657  0.3119  0.0245  0.0229  0.0285 -0.0018  0.0012  0.0009  0.0029
                0.0013  0.0015
 29 H           0.0931  0.6642  0.3125  0.0229  0.0194  0.0329 -0.0053  0.0006  0.0015 -0.0022
                0.0016  0.0097
 31 H           0.1204  0.6669  0.3130  0.0234  0.0288  0.0293 -0.0011  0.0010  0.0009  0.0024
                0.0012  0.0014
 32 H           0.1307  0.6746  0.3079  0.0251  0.0344  0.0233  0.0020  0.0013  0.0008  0.0067
                0.0013 -0.0063
 43 H           0.1213  0.6657  0.3132  0.0355  0.0230  0.0229  0.0138  0.0019  0.0019 -0.0065
                0.0001 -0.0054
 44 H           0.2060  0.5925  0.3202  0.0190  0.0188  0.0347 -0.0059  0.0001  0.0016 -0.0058
                0.0016  0.0136
 45 H           0.1996  0.5932  0.3218  0.0261  0.0241  0.0234  0.0023  0.0010  0.0011  0.0002
                0.0010 -0.0002
 46 H           0.2165  0.5868  0.3204  0.0229  0.0271  0.0226 -0.0014  0.0010  0.0009  0.0039
                0.0012 -0.0004
 47 H           0.2076  0.5753  0.3261  0.0204  0.0195  0.0363 -0.0057  0.0002  0.0016 -0.0060
                0.0017  0.0137
 49 H           0.1975  0.5958  0.3220  0.0275  0.0261  0.0211  0.0029  0.0011  0.0011  0.0016
                0.0010 -0.0023
 57 H           0.0168  0.5700  0.3200  0.0416  0.0433  0.0291  0.0025  0.0022  0.0015  0.0077
                0.0021 -0.0056
 59 H           0.0943  0.6659  0.3118  0.0213  0.0340  0.0205 -0.0058  0.0017  0.0002  0.0130
                0.0017 -0.0050
 60 H           0.0928  0.6645  0.3125  0.0342  0.0214  0.0197  0.0142  0.0019  0.0016 -0.0066
                0.0002 -0.0055
 62 H           0.1202  0.6672  0.3129  0.0241  0.0334  0.0240 -0.0055  0.0019  0.0001  0.0129
                0.0019 -0.0055
 63 H           0.1307  0.6748  0.3079  0.0269  0.0255  0.0304 -0.0025  0.0005  0.0015 -0.0040
                0.0015  0.0090
 64 H           0.1955  0.5954  0.3222  0.0237  0.0283  0.0221 -0.0008  0.0011  0.0008  0.0046
                0.0012 -0.0016
 65 H           0.1956  0.5957  0.3221  0.0271  0.0253  0.0217  0.0038  0.0014  0.0009  0.0021
                0.0008 -0.0036
 19 O           0.6567  1.2936  0.0219  1.0191  0.8351  0.3084  0.2636  0.2704  0.9083  0.8368
                0.8358  0.5029  0.3243  0.4174 -0.0019  0.0164  0.0047  0.0260  0.0135 -0.0041
               -0.0048 -0.0039 -0.0010  0.0091  0.0006 -0.0030  0.0128  0.0094 -0.0066 -0.0071
 51 O           0.6566  1.2937  0.0219  1.0191  0.8351  0.2643  0.2664  0.3117  0.8313  0.8337
                0.9156  0.3654  0.3575  0.5218  0.0106  0.0135  0.0077  0.0154  0.0090 -0.0016
                0.0009  0.0018  0.0019  0.0046  0.0011 -0.0039  0.0056  0.0036 -0.0054 -0.0047
 20 N           0.5364  1.4472 -0.0319  0.9734  0.5524  0.1691  0.2020  0.1659  0.7960  0.8895
                0.7696  0.0701  0.2324  0.2879  0.0314  0.0272  0.0227  0.0135  0.0116 -0.0094
                0.0073  0.0040  0.0063 -0.0002  0.0009 -0.0049  0.0029  0.0027 -0.0047 -0.0073
 21 N           0.5347  1.4486 -0.0303  0.9826  0.6374  0.1630  0.1971  0.1766  0.7228  0.8394
                0.7576  0.1411  0.2552  0.3185  0.0267  0.0195  0.0158  0.0117  0.0100 -0.0033
                0.0076  0.0022  0.0059 -0.0008  0.0006 -0.0044  0.0044  0.0024 -0.0045 -0.0066
 24 N           0.5364  1.4483 -0.0354  0.9593  0.4518  0.1754  0.1745  0.2090  0.8547  0.8589
                0.8787  0.0471  0.0321  0.3802  0.0254  0.0166  0.0114  0.0164  0.0074 -0.0162
                0.0072  0.0036  0.0067  0.0003  0.0006 -0.0057  0.0034  0.0028 -0.0054 -0.0082
 52 N           0.5364  1.4472 -0.0319  0.9735  0.5525  0.1818  0.1868  0.1685  0.8207  0.8281
                0.8059  0.2834  0.3050  0.0027 -0.0033  0.0074  0.0291 -0.0029  0.0295  0.0371
               -0.0046 -0.0013 -0.0036 -0.0011  0.0010  0.0074 -0.0050 -0.0025  0.0079  0.0090
 53 N           0.5347  1.4486 -0.0303  0.9826  0.6372  0.1883  0.1947  0.1537  0.7966  0.8078
                0.7156  0.3202  0.3351  0.0592 -0.0019  0.0082  0.0204 -0.0039  0.0243  0.0333
               -0.0044 -0.0017 -0.0038 -0.0009  0.0010  0.0068 -0.0045 -0.0017  0.0079  0.0081
 56 N           0.5365  1.4483 -0.0354  0.9594  0.4515  0.1980  0.1902  0.1707  0.8725  0.8664
                0.8534  0.2663  0.1817  0.0113 -0.0073  0.0071  0.0143  0.0001  0.0158  0.0311
               -0.0062 -0.0016 -0.0044  0.0008  0.0006  0.0069 -0.0032 -0.0030  0.0061  0.0092
 23 S           0.4671  1.4957  1.5375  0.4646  0.7936  0.7904  0.7956  1.2033  1.2061  1.2014
                0.2713  1.1851  0.4375  0.4242  0.3956  0.4680  0.9232  0.7467  0.9551  0.0279
                0.0522  0.1749  0.0127  0.0230  0.0055  0.0226  0.0161 -0.0044  0.0015  0.0006
                0.0036  0.0104  0.0019 -0.0073  0.0129  0.0128 -0.0084 -0.0130
 55 S           0.4671  1.4957  1.5375  0.4646  0.7935  0.7914  0.7947  1.2033  1.2053  1.2021
                0.2714  1.1849  0.4377  0.4390  0.4075  0.4412  0.8673  0.7902  0.9674  0.1312
                0.0733  0.0511  0.0033  0.0277  0.0061  0.0164  0.0068  0.0151 -0.0024  0.0007
               -0.0029  0.0080  0.0020 -0.0008  0.0087  0.0015 -0.0038  0.0041
 25 Ga          0.4036  1.5340  1.8768 -0.5514  0.7226  0.7226  0.7226  1.2626  1.2626  1.2626
                1.7087  1.0136  1.1861  1.1861  1.1860  0.8331  0.8330  0.8333  0.3437  0.5197
                0.5158  0.3438  0.5148  0.3458  0.7577  1.1437  1.1377  0.7580  1.1362  0.7620
                0.2346  0.3488  0.3516  0.2358  0.3535  0.2313  0.2397  0.6791 -0.1188  0.1916
                0.1877  0.1906  0.1742  0.1563  0.1957 -0.0087 -0.0001 -0.0144  0.0348  0.0748
                0.0546  0.0236  0.0392  0.0615  0.0034  0.0268  0.0065  0.0250  0.0166  0.0140
                0.0029  0.0048  0.0060  0.0196

 Gross Charges per Atom (Z minus electrons)
 ==========================================
            -0.0600    0.2446    0.2361    0.2613    0.2392    0.2506   -0.0495    0.0282   -0.0218    0.2449
            -0.1875   -0.1965   -0.1935   -0.2017   -0.1904    0.4750   -0.1955    0.0966   -0.5542   -0.1640
            -0.2315    0.2621   -0.1073   -0.0375    0.6798   -0.0308    0.5245   -0.1536   -0.1509    0.6064
            -0.1878   -0.2020   -0.0601    0.2440    0.2361    0.2612    0.2391    0.2506   -0.0491    0.0282
            -0.0218    0.2447   -0.1874   -0.1964   -0.1935   -0.2017   -0.1907    0.4750   -0.1953    0.0962
            -0.5540   -0.1645   -0.2313    0.2621   -0.1077   -0.0372   -0.0312    0.5245   -0.1537   -0.1509
             0.6064   -0.1877   -0.2021   -0.1924   -0.1928
 Net Total:  1.00000000


 Atom-Atom Population Matrix (off-diagonal elements not doubled)
 ===============================================================

     1 :     4.8860
     2 :     0.5728    4.4327
     3 :    -0.0257    0.5028    4.4999
     4 :    -0.0411   -0.0254    0.5407    4.4779
     5 :     0.0035    0.0008   -0.0004   -0.0027    4.5059
     6 :    -0.0075   -0.0001    0.0007    0.0006    0.4902    4.4500
     7 :    -0.0767   -0.0050    0.0035    0.0021   -0.0249    0.5772    4.8054
     8 :     0.4931   -0.0369   -0.0357   -0.0299   -0.0397   -0.0309    0.4946    4.8012
     9 :    -0.0212   -0.0357   -0.0159    0.5113   -0.0162   -0.0362   -0.0150    0.5289    4.7452
    10 :     0.0027    0.0006   -0.0026   -0.0176    0.5517   -0.0275   -0.0411   -0.0359    0.5071    4.4906
    11 :     0.0000    0.0000    0.0000    0.0000    0.0000    0.0000    0.0000    0.0000    0.0000    0.0000
             0.9729
    12 :     0.0009   -0.0541    0.3944   -0.0539   -0.0001    0.0000    0.0009    0.0009    0.0008   -0.0017
             0.0000    0.9914
    13 :     0.0026    0.0052   -0.0446    0.3949   -0.0010   -0.0007   -0.0023   -0.0016   -0.0678   -0.0195
             0.0000   -0.0396    0.9860
    14 :     0.0009    0.0000   -0.0001   -0.0016    0.3914   -0.0567    0.0016    0.0009    0.0011   -0.0520
             0.0000    0.0000   -0.0003    1.0035
    15 :    -0.0035   -0.0010    0.0002    0.0003   -0.0551    0.3994   -0.0576    0.0066    0.0012    0.0033
             0.0000    0.0000   -0.0003   -0.0446    0.9835
    16 :     0.4688    0.0120    0.0000   -0.0015    0.0003   -0.0041   -0.0658   -0.0645    0.0020    0.0009
             0.0000   -0.0022    0.0004   -0.0002   -0.0030    4.3614
    17 :    -0.0026   -0.0006   -0.0012   -0.0196   -0.0445    0.0045    0.0028   -0.0010   -0.0663    0.3959
             0.0000   -0.0004   -0.0149   -0.0400   -0.0020   -0.0004    0.9859
    18 :    -0.1073   -0.0038   -0.0002    0.0009    0.0016   -0.0001    0.4661   -0.0831   -0.0007    0.0004
             0.0000   -0.0002   -0.0008   -0.0023   -0.0304    0.4642    0.0001    4.9008
    19 :    -0.0394   -0.0032   -0.0001    0.0002    0.0000   -0.0009    0.0014    0.0001   -0.0010   -0.0002
             0.0000    0.0002    0.0000    0.0000   -0.0004    0.4091    0.0000   -0.0419    8.1288
    20 :     0.0049    0.0001    0.0000   -0.0002   -0.0006   -0.0098   -0.0246   -0.0004   -0.0007    0.0001
             0.0000    0.0000    0.0000   -0.0001    0.0000   -0.0184   -0.0001    0.4603   -0.0292    6.2846
    21 :     0.0010    0.0001    0.0000    0.0000    0.0006    0.0021    0.0070    0.0023    0.0002   -0.0001
            -0.0001    0.0000    0.0000    0.0003   -0.0006   -0.0026    0.0000   -0.0845    0.0029    0.4199
             6.5888
    22 :     0.0000    0.0000    0.0000    0.0000   -0.0001   -0.0005    0.0003   -0.0001    0.0000    0.0000
            -0.0001    0.0000    0.0000    0.0000   -0.0010    0.0002    0.0000   -0.0087    0.0009   -0.0676
             0.4853    4.6264
    23 :     0.0002    0.0000    0.0000    0.0000    0.0000   -0.0004   -0.0009    0.0001    0.0000    0.0000
             0.0001    0.0000    0.0000    0.0000   -0.0001    0.0034    0.0000   -0.0015    0.0020   -0.0322
            -0.0607    0.4095   15.5897
    24 :     0.0000    0.0000    0.0000    0.0000   -0.0001   -0.0001   -0.0008   -0.0001    0.0000    0.0000
            -0.0069    0.0000    0.0000    0.0000   -0.0004    0.0005    0.0000    0.0000    0.0000   -0.0016
            -0.0940    0.4309   -0.0803    6.1171
    25 :    -0.0001    0.0000   -0.0002    0.0000    0.0000    0.0006    0.0034   -0.0026    0.0000    0.0000
             0.0000   -0.0002   -0.0001   -0.0003   -0.0032   -0.0130   -0.0001   -0.0286    0.1510    0.1904
            -0.0360   -0.0326    0.2898   -0.0016   29.3046
    26 :     0.0000    0.0000    0.0000    0.0000    0.0000    0.0001   -0.0001   -0.0001    0.0000    0.0000
            -0.0030    0.0000    0.0000    0.0001   -0.0011    0.0002    0.0000   -0.0004    0.0000   -0.0017
            -0.0051   -0.0561    0.0019    0.4588   -0.0019    0.6872
    27 :     0.0000    0.0000    0.0000    0.0000    0.0000    0.0000    0.0001    0.0000    0.0000    0.0000
            -0.0377    0.0000    0.0000    0.0000    0.0000   -0.0001    0.0000    0.0004    0.0000    0.0009
             0.0003   -0.0208    0.0216    0.3493   -0.0014   -0.0430    4.1166
    28 :     0.0000    0.0000    0.0000    0.0000    0.0000    0.0000    0.0000    0.0000    0.0000    0.0000
            -0.0346    0.0000    0.0000    0.0000    0.0000    0.0000    0.0000   -0.0002    0.0000   -0.0002
            -0.0005   -0.0162    0.0006   -0.0412   -0.0015    0.0074    0.3777    0.9753
    29 :     0.0000    0.0000    0.0000    0.0000    0.0000    0.0000    0.0000    0.0000    0.0000    0.0000
             0.0123    0.0000    0.0000    0.0000    0.0000    0.0000    0.0000   -0.0002    0.0000   -0.0002
            -0.0005   -0.0153   -0.0014   -0.0419   -0.0012    0.0067    0.3779   -0.0755    0.9761
    30 :     0.0000    0.0000    0.0000    0.0000    0.0000    0.0000    0.0000    0.0000    0.0000    0.0000
             0.3758    0.0000    0.0000    0.0000    0.0001    0.0000    0.0000    0.0000    0.0000    0.0001
             0.0012    0.0042    0.0008   -0.0431    0.0001   -0.0160    0.3892   -0.0354   -0.0371    4.0176
    31 :     0.0000    0.0000    0.0000    0.0000    0.0000    0.0000    0.0000    0.0000    0.0000    0.0000
            -0.0609    0.0000    0.0000    0.0000    0.0001    0.0000    0.0000    0.0000    0.0000    0.0000
             0.0000    0.0000    0.0002   -0.0078   -0.0001   -0.0024   -0.0366    0.0121   -0.0342    0.3749
             0.9723
    32 :     0.0000    0.0000    0.0000    0.0000    0.0000    0.0000    0.0000    0.0000    0.0000    0.0000
            -0.0305    0.0000    0.0000    0.0000    0.0000    0.0000    0.0000    0.0000    0.0000    0.0000
             0.0002   -0.0010    0.0009    0.0005    0.0002   -0.0008   -0.0194   -0.0143   -0.0145    0.3611
            -0.0299    0.9495
    33 :     0.0000    0.0000    0.0000    0.0000    0.0000    0.0000    0.0000    0.0000    0.0000    0.0000
             0.0000    0.0000    0.0000    0.0000    0.0000    0.0000    0.0000    0.0003   -0.0005    0.0000
             0.0001    0.0000   -0.0002    0.0000    0.0000    0.0000    0.0000    0.0000    0.0000    0.0000
             0.0000    0.0000    4.8862
    34 :     0.0000    0.0000    0.0000    0.0000    0.0000    0.0000    0.0000    0.0000    0.0000    0.0000
             0.0000    0.0000    0.0000    0.0000    0.0000    0.0000    0.0000    0.0000    0.0000    0.0000
             0.0000    0.0000    0.0001    0.0000    0.0000    0.0000    0.0000    0.0000    0.0000    0.0000
             0.0000    0.0000    0.5731    4.4333
    35 :     0.0000    0.0000    0.0000    0.0000    0.0000    0.0000    0.0000    0.0000    0.0000    0.0000
             0.0000    0.0000    0.0000    0.0000    0.0000    0.0000    0.0000    0.0000    0.0000    0.0000
             0.0000    0.0000    0.0000    0.0000   -0.0002    0.0000    0.0000    0.0000    0.0000    0.0000
             0.0000    0.0000   -0.0257    0.5024    4.5002
    36 :     0.0000    0.0000    0.0000    0.0000    0.0000    0.0000    0.0000    0.0000    0.0000    0.0000
             0.0000    0.0000    0.0000    0.0000    0.0000    0.0000    0.0000    0.0000    0.0000    0.0000
             0.0000    0.0000    0.0000    0.0000    0.0000    0.0000    0.0000    0.0000    0.0000    0.0000
             0.0000    0.0000   -0.0409   -0.0254    0.5409    4.4777
    37 :     0.0000    0.0000    0.0000    0.0000    0.0000    0.0000    0.0000    0.0000    0.0000    0.0000
             0.0000    0.0000    0.0000    0.0000    0.0000    0.0000    0.0000    0.0000    0.0000    0.0000
             0.0000    0.0000    0.0000    0.0000    0.0000    0.0000    0.0000    0.0000    0.0000    0.0000
             0.0000    0.0000    0.0035    0.0008   -0.0004   -0.0027    4.5059
    38 :     0.0000    0.0000    0.0000    0.0000    0.0000    0.0000    0.0000    0.0000    0.0000    0.0000
             0.0000    0.0000    0.0000    0.0000    0.0000    0.0000    0.0000    0.0000    0.0000    0.0001
             0.0000    0.0000    0.0000    0.0000    0.0006    0.0000    0.0000    0.0000    0.0000    0.0000
             0.0000    0.0000   -0.0075   -0.0001    0.0007    0.0006    0.4903    4.4501
    39 :     0.0000    0.0000    0.0000    0.0000    0.0000    0.0000    0.0001    0.0000    0.0000    0.0000
             0.0000    0.0000    0.0000    0.0000    0.0000    0.0001    0.0000    0.0000    0.0000    0.0006
            -0.0001   -0.0001    0.0000    0.0000    0.0034    0.0000    0.0000    0.0000    0.0000    0.0000
             0.0000    0.0000   -0.0767   -0.0050    0.0035    0.0021   -0.0248    0.5772    4.8051
    40 :     0.0000    0.0000    0.0000    0.0000    0.0000    0.0000    0.0000    0.0000    0.0000    0.0000
             0.0000    0.0000    0.0000    0.0000    0.0000    0.0000    0.0000    0.0000    0.0002   -0.0001
             0.0000    0.0000    0.0001    0.0000   -0.0026    0.0000    0.0000    0.0000    0.0000    0.0000
             0.0000    0.0000    0.4930   -0.0370   -0.0357   -0.0299   -0.0397   -0.0309    0.4946    4.8015
    41 :     0.0000    0.0000    0.0000    0.0000    0.0000    0.0000    0.0000    0.0000    0.0000    0.0000
             0.0000    0.0000    0.0000    0.0000    0.0000    0.0000    0.0000    0.0000    0.0000    0.0000
             0.0000    0.0000    0.0000    0.0000    0.0000    0.0000    0.0000    0.0000    0.0000    0.0000
             0.0000    0.0000   -0.0211   -0.0357   -0.0160    0.5111   -0.0162   -0.0362   -0.0151    0.5290
             4.7455
    42 :     0.0000    0.0000    0.0000    0.0000    0.0000    0.0000    0.0000    0.0000    0.0000    0.0000
             0.0000    0.0000    0.0000    0.0000    0.0000    0.0000    0.0000    0.0000    0.0000    0.0000
             0.0000    0.0000    0.0000    0.0000    0.0000    0.0000    0.0000    0.0000    0.0000    0.0000
             0.0000    0.0000    0.0027    0.0006   -0.0026   -0.0176    0.5517   -0.0276   -0.0411   -0.0359
             0.5072    4.4908
    43 :     0.0000    0.0000    0.0000    0.0000    0.0000    0.0000    0.0000    0.0000    0.0000    0.0000
             0.0000    0.0000    0.0000    0.0000    0.0000    0.0000    0.0000    0.0000    0.0000    0.0000
             0.0000    0.0000    0.0000    0.0000    0.0000    0.0000    0.0000    0.0000    0.0000    0.0000
             0.0000    0.0000    0.0000    0.0000    0.0000    0.0000    0.0000    0.0000    0.0000    0.0000
             0.0000    0.0000    0.9727
    44 :     0.0000    0.0000    0.0000    0.0000    0.0000    0.0000    0.0000    0.0000    0.0000    0.0000
             0.0000    0.0000    0.0000    0.0000    0.0000    0.0000    0.0000    0.0000    0.0000    0.0000
             0.0000    0.0000    0.0000    0.0000   -0.0002    0.0000    0.0000    0.0000    0.0000    0.0000
             0.0000    0.0000    0.0010   -0.0540    0.3944   -0.0538   -0.0001    0.0000    0.0009    0.0009
             0.0008   -0.0017    0.0000    0.9913
    45 :     0.0000    0.0000    0.0000    0.0000    0.0000    0.0000    0.0000    0.0000    0.0000    0.0000
             0.0000    0.0000    0.0000    0.0000    0.0000    0.0000    0.0000    0.0000    0.0000    0.0000
             0.0000    0.0000    0.0000    0.0000   -0.0001    0.0000    0.0000    0.0000    0.0000    0.0000
             0.0000    0.0000    0.0025    0.0053   -0.0445    0.3950   -0.0010   -0.0007   -0.0023   -0.0017
            -0.0680   -0.0195    0.0000   -0.0395    0.9861
    46 :     0.0000    0.0000    0.0000    0.0000    0.0000    0.0000    0.0000    0.0000    0.0000    0.0000
             0.0000    0.0000    0.0000    0.0000    0.0000    0.0000    0.0000    0.0000    0.0000    0.0000
             0.0000    0.0000    0.0000    0.0000   -0.0003    0.0000    0.0000    0.0000    0.0000    0.0000
             0.0000    0.0000    0.0009    0.0000   -0.0001   -0.0016    0.3914   -0.0567    0.0016    0.0009
             0.0011   -0.0519    0.0000    0.0000   -0.0003    1.0034
    47 :     0.0000    0.0000    0.0000    0.0000    0.0000    0.0000    0.0000    0.0000    0.0000    0.0000
             0.0000    0.0000    0.0000    0.0000    0.0000    0.0000    0.0000    0.0000    0.0001    0.0000
             0.0000    0.0000    0.0000    0.0000   -0.0032    0.0000    0.0000    0.0000    0.0000    0.0000
             0.0000    0.0000   -0.0035   -0.0010    0.0002    0.0003   -0.0552    0.3994   -0.0576    0.0067
             0.0012    0.0032    0.0000    0.0000   -0.0003   -0.0446    0.9839
    48 :     0.0000    0.0000    0.0000    0.0000    0.0000    0.0000    0.0001    0.0000    0.0000    0.0000
             0.0000    0.0000    0.0000    0.0000    0.0000    0.0002    0.0000    0.0003    0.0018   -0.0003
             0.0004    0.0000    0.0019    0.0000   -0.0130    0.0000    0.0000    0.0000    0.0000    0.0000
             0.0000    0.0000    0.4683    0.0121    0.0000   -0.0015    0.0003   -0.0041   -0.0657   -0.0645
             0.0020    0.0009    0.0000   -0.0022    0.0004   -0.0002   -0.0030    4.3611
    49 :     0.0000    0.0000    0.0000    0.0000    0.0000    0.0000    0.0000    0.0000    0.0000    0.0000
             0.0000    0.0000    0.0000    0.0000    0.0000    0.0000    0.0000    0.0000    0.0000    0.0000
             0.0000    0.0000    0.0000    0.0000   -0.0001    0.0000    0.0000    0.0000    0.0000    0.0000
             0.0000    0.0000   -0.0026   -0.0006   -0.0012   -0.0196   -0.0444    0.0045    0.0028   -0.0010
            -0.0663    0.3959    0.0000   -0.0004   -0.0149   -0.0400   -0.0020   -0.0004    0.9858
    50 :     0.0003   -0.0001    0.0000    0.0000    0.0000    0.0000    0.0000    0.0000    0.0000    0.0000
             0.0000    0.0000    0.0000    0.0000    0.0000    0.0003    0.0000   -0.0011    0.0005    0.0038
            -0.0005   -0.0003    0.0033    0.0000   -0.0285    0.0000    0.0000    0.0001    0.0000    0.0000
             0.0000    0.0000   -0.1075   -0.0038   -0.0002    0.0009    0.0016   -0.0001    0.4661   -0.0831
            -0.0007    0.0004    0.0000   -0.0002   -0.0008   -0.0023   -0.0305    0.4641    0.0001    4.9012
    51 :    -0.0005    0.0000    0.0000    0.0000    0.0000    0.0000    0.0000    0.0002    0.0000    0.0000
             0.0000    0.0000    0.0000    0.0000    0.0001    0.0018    0.0000    0.0005   -0.0107   -0.0079
             0.0020   -0.0002   -0.0140    0.0000    0.1505    0.0000    0.0000   -0.0001    0.0000    0.0000
             0.0000    0.0000   -0.0394   -0.0032   -0.0001    0.0002    0.0000   -0.0009    0.0014    0.0001
            -0.0010   -0.0002    0.0000    0.0002    0.0000    0.0000   -0.0004    0.4097    0.0000   -0.0420
             8.1286
    52 :     0.0000    0.0000    0.0000    0.0000    0.0000    0.0001    0.0006   -0.0001    0.0000    0.0000
             0.0000    0.0000    0.0000    0.0000    0.0000   -0.0003    0.0000    0.0038   -0.0080    0.0005
             0.0001    0.0005   -0.0074   -0.0001    0.1902    0.0000    0.0001    0.0000    0.0000    0.0000
             0.0000    0.0000    0.0049    0.0001    0.0000   -0.0002   -0.0006   -0.0099   -0.0246   -0.0004
            -0.0007    0.0001    0.0000    0.0000    0.0000   -0.0001    0.0000   -0.0185   -0.0001    0.4606
            -0.0291    6.2849
    53 :     0.0001    0.0000    0.0000    0.0000    0.0000    0.0000   -0.0001    0.0000    0.0000    0.0000
             0.0000    0.0000    0.0000    0.0000    0.0000    0.0004    0.0000   -0.0005    0.0020    0.0001
            -0.0001    0.0000    0.0024    0.0000   -0.0360    0.0000    0.0000    0.0000    0.0000    0.0000
             0.0000    0.0000    0.0010    0.0001    0.0000    0.0000    0.0006    0.0021    0.0069    0.0023
             0.0002   -0.0001   -0.0001    0.0000    0.0000    0.0003   -0.0005   -0.0026    0.0000   -0.0846
             0.0029    0.4197    6.5888
    54 :     0.0000    0.0000    0.0000    0.0000    0.0000    0.0000   -0.0001    0.0000    0.0000    0.0000
             0.0000    0.0000    0.0000    0.0000    0.0000    0.0000    0.0000   -0.0003   -0.0002    0.0005
             0.0000   -0.0003    0.0005    0.0000   -0.0327    0.0000    0.0000    0.0000    0.0000    0.0000
             0.0000    0.0000    0.0000    0.0000    0.0000    0.0000   -0.0001   -0.0005    0.0003   -0.0001
             0.0000    0.0000    0.0000    0.0000    0.0000    0.0000   -0.0010    0.0002    0.0000   -0.0087
             0.0009   -0.0675    0.4855    4.6265
    55 :    -0.0002    0.0001    0.0000    0.0000    0.0000    0.0000    0.0000    0.0001    0.0000    0.0000
             0.0000    0.0000    0.0000    0.0000    0.0000    0.0018    0.0000    0.0033   -0.0139   -0.0074
             0.0024    0.0004   -0.0232    0.0001    0.2901    0.0001    0.0001    0.0001   -0.0001    0.0000
             0.0000    0.0000    0.0002    0.0000    0.0000    0.0000    0.0000   -0.0004   -0.0009    0.0001
             0.0000    0.0000    0.0001    0.0000    0.0000    0.0000   -0.0001    0.0034    0.0000   -0.0015
             0.0020   -0.0321   -0.0607    0.4091   15.5899
    56 :     0.0000    0.0000    0.0000    0.0000    0.0000    0.0000    0.0000    0.0000    0.0000    0.0000
             0.0000    0.0000    0.0000    0.0000    0.0000    0.0000    0.0000    0.0000    0.0000   -0.0001
             0.0000    0.0000    0.0001    0.0000   -0.0017    0.0000    0.0000    0.0000    0.0000    0.0000
             0.0000    0.0000    0.0000    0.0000    0.0000    0.0000   -0.0001   -0.0001   -0.0008   -0.0001
             0.0000    0.0000   -0.0069    0.0000    0.0000    0.0000   -0.0004    0.0005    0.0000    0.0000
             0.0000   -0.0016   -0.0942    0.4310   -0.0802    6.1170
    57 :     0.0000    0.0000    0.0000    0.0000    0.0000    0.0000    0.0000    0.0000    0.0000    0.0000
             0.0000    0.0000    0.0000    0.0000    0.0000    0.0000    0.0000    0.0000    0.0000    0.0000
             0.0000    0.0000    0.0001    0.0000   -0.0019    0.0000    0.0000    0.0000    0.0000    0.0000
             0.0000    0.0000    0.0000    0.0000    0.0000    0.0000    0.0000    0.0001   -0.0001   -0.0001
             0.0000    0.0000   -0.0030    0.0000    0.0000    0.0001   -0.0011    0.0002    0.0000   -0.0004
             0.0000   -0.0017   -0.0052   -0.0561    0.0019    0.4588    0.6878
    58 :     0.0000    0.0000    0.0000    0.0000    0.0000    0.0000    0.0000    0.0000    0.0000    0.0000
             0.0000    0.0000    0.0000    0.0000    0.0000    0.0000    0.0000    0.0000    0.0000    0.0001
             0.0000    0.0000    0.0001    0.0000   -0.0014    0.0000    0.0000    0.0000    0.0000    0.0000
             0.0000    0.0000    0.0000    0.0000    0.0000    0.0000    0.0000    0.0000    0.0001    0.0000
             0.0000    0.0000   -0.0377    0.0000    0.0000    0.0000    0.0000   -0.0001    0.0000    0.0004
             0.0000    0.0009    0.0003   -0.0207    0.0216    0.3493   -0.0430    4.1166
    59 :     0.0000    0.0000    0.0000    0.0000    0.0000    0.0000    0.0000    0.0000    0.0000    0.0000
             0.0000    0.0000    0.0000    0.0000    0.0000    0.0000    0.0000    0.0001   -0.0001    0.0000
             0.0000    0.0000    0.0001    0.0000   -0.0015    0.0000    0.0000    0.0000    0.0000    0.0000
             0.0000    0.0000    0.0000    0.0000    0.0000    0.0000    0.0000    0.0000    0.0000    0.0000
             0.0000    0.0000   -0.0346    0.0000    0.0000    0.0000    0.0000    0.0000    0.0000   -0.0002
             0.0000   -0.0002   -0.0005   -0.0162    0.0006   -0.0412    0.0074    0.3776    0.9754
    60 :     0.0000    0.0000    0.0000    0.0000    0.0000    0.0000    0.0000    0.0000    0.0000    0.0000
             0.0000    0.0000    0.0000    0.0000    0.0000    0.0000    0.0000    0.0000    0.0000    0.0000
             0.0000    0.0000   -0.0001    0.0000   -0.0012    0.0000    0.0000    0.0000    0.0000    0.0000
             0.0000    0.0000    0.0000    0.0000    0.0000    0.0000    0.0000    0.0000    0.0000    0.0000
             0.0000    0.0000    0.0123    0.0000    0.0000    0.0000    0.0000    0.0000    0.0000   -0.0002
             0.0000   -0.0002   -0.0005   -0.0152   -0.0014   -0.0418    0.0067    0.3780   -0.0756    0.9760
    61 :     0.0000    0.0000    0.0000    0.0000    0.0000    0.0000    0.0000    0.0000    0.0000    0.0000
             0.0000    0.0000    0.0000    0.0000    0.0000    0.0000    0.0000    0.0000    0.0000    0.0000
             0.0000    0.0000    0.0000    0.0000    0.0001    0.0000    0.0000    0.0000    0.0000    0.0000
             0.0000    0.0000    0.0000    0.0000    0.0000    0.0000    0.0000    0.0000    0.0000    0.0000
             0.0000    0.0000    0.3758    0.0000    0.0000    0.0000    0.0001    0.0000    0.0000    0.0000
             0.0000    0.0001    0.0012    0.0042    0.0008   -0.0432   -0.0161    0.3893   -0.0354   -0.0370
             4.0176
    62 :     0.0000    0.0000    0.0000    0.0000    0.0000    0.0000    0.0000    0.0000    0.0000    0.0000
             0.0000    0.0000    0.0000    0.0000    0.0000    0.0000    0.0000    0.0000    0.0000    0.0000
             0.0000    0.0000    0.0000    0.0000   -0.0001    0.0000    0.0000    0.0000    0.0000    0.0000
             0.0000    0.0000    0.0000    0.0000    0.0000    0.0000    0.0000    0.0000    0.0000    0.0000
             0.0000    0.0000   -0.0608    0.0000    0.0000    0.0000    0.0001    0.0000    0.0000    0.0000
             0.0000    0.0000    0.0000   -0.0001    0.0002   -0.0078   -0.0025   -0.0366    0.0121   -0.0342
             0.3750    0.9722
    63 :     0.0000    0.0000    0.0000    0.0000    0.0000    0.0000    0.0000    0.0000    0.0000    0.0000
             0.0000    0.0000    0.0000    0.0000    0.0000    0.0000    0.0000    0.0000    0.0000    0.0000
             0.0000    0.0000    0.0000    0.0000    0.0002    0.0000    0.0000    0.0000    0.0000    0.0000
             0.0000    0.0000    0.0000    0.0000    0.0000    0.0000    0.0000    0.0000    0.0000    0.0000
             0.0000    0.0000   -0.0305    0.0000    0.0000    0.0000    0.0000    0.0000    0.0000    0.0000
             0.0000    0.0000    0.0002   -0.0010    0.0009    0.0005   -0.0008   -0.0193   -0.0143   -0.0145
             0.3610   -0.0299    0.9496
    64 :     0.0000    0.0000    0.0000    0.0000    0.0000    0.0000    0.0000    0.0000    0.0000    0.0000
             0.0000    0.0000    0.0000    0.0000    0.0000    0.0001    0.0000    0.0001   -0.0001    0.0001
             0.0000    0.0000    0.0003    0.0000   -0.0030    0.0000    0.0000    0.0000    0.0000    0.0000
             0.0000    0.0000   -0.0522    0.3939   -0.0517    0.0033    0.0002   -0.0009   -0.0029    0.0053
             0.0009    0.0002    0.0000   -0.0408   -0.0021    0.0000   -0.0003   -0.0272   -0.0002   -0.0029
             0.0027    0.0000    0.0000    0.0000    0.0000    0.0000    0.0000    0.0000    0.0000    0.0000
             0.0000    0.0000    0.0000    0.9698
    65 :    -0.0524    0.3938   -0.0516    0.0033    0.0002   -0.0009   -0.0029    0.0052    0.0009    0.0002
             0.0000   -0.0407   -0.0021    0.0000   -0.0003   -0.0273   -0.0002   -0.0030    0.0028    0.0000
             0.0000    0.0000    0.0000    0.0000   -0.0030    0.0000    0.0000    0.0000    0.0000    0.0000
             0.0000    0.0000    0.0000    0.0000    0.0000    0.0000    0.0000    0.0000    0.0000    0.0000
             0.0000    0.0000    0.0000    0.0000    0.0000    0.0000    0.0000    0.0001    0.0000    0.0001
            -0.0001    0.0002    0.0000    0.0000    0.0003    0.0000    0.0000    0.0000    0.0000    0.0000
             0.0000    0.0000    0.0000    0.0000    0.9703


 =================================================
 H I R S H F E L D   C H A R G E   A N A L Y S I S
 =================================================
  
 For each fragment: the (numerical) integral of rho(scf) * rho(fragment)/rho(sum-of-fragments)
 (nuclear charges are included, electrons are counted negative)

 The fragments and their ordering are defined in the early G E O M E T R Y output section.
 If you use single-atom fragments, this usually implies that all atoms of the same
 chemical type are grouped together. This may not be the order in which you listed them
 in the input file!

    1  C                        -0.0111
    2  C                        -0.0056
    3  C                        -0.0211
    4  C                        -0.0034
    5  C                        -0.0230
    6  C                        -0.0183
    7  C                        -0.0065
    8  C                         0.0070
    9  C                         0.0098
   10  C                        -0.0184
   11  C                         0.1305
   12  C                         0.0369
   13  C                         0.0958
   14  C                         0.0021
   15  C                        -0.0890
   16  C                        -0.0110
   17  C                        -0.0057
   18  C                        -0.0212
   19  C                        -0.0035
   20  C                        -0.0230
   21  C                        -0.0184
   22  C                        -0.0065
   23  C                         0.0070
   24  C                         0.0098
   25  C                        -0.0185
   26  C                         0.1305
   27  C                         0.0368
   28  C                         0.0958
   29  C                         0.0021
   30  C                        -0.0890
   31  H                         0.0462
   32  H                         0.0579
   33  H                         0.0602
   34  H                         0.0558
   35  H                         0.0489
   36  H                         0.0569
   37  H                         0.1368
   38  H                         0.0459
   39  H                         0.0465
   40  H                         0.0463
   41  H                         0.0574
   42  H                         0.0462
   43  H                         0.0578
   44  H                         0.0602
   45  H                         0.0558
   46  H                         0.0488
   47  H                         0.0568
   48  H                         0.1367
   49  H                         0.0459
   50  H                         0.0466
   51  H                         0.0464
   52  H                         0.0574
   53  H                         0.0614
   54  H                         0.0614
   55  O                        -0.1905
   56  O                        -0.1908
   57  N                        -0.0360
   58  N                        -0.1244
   59  N                        -0.0609
   60  N                        -0.0361
   61  N                        -0.1244
   62  N                        -0.0610
   63  S                        -0.0773
   64  S                        -0.0776
   65  Ga                        0.3678

 Sum of these charges (accuracy NumInt/Tails) =           1.00007784


 =============================
 V O R O N O I   C H A R G E S
 =============================
  
 For each atom: the (numerical) integral of the total electronic charge density in its Voronoi cell,
 i.e. the region of space that is closer to that atom than to any other atom.
 (cf. Wigner-Seitz cells in crystals)

 Within the Voronoi cell the subintegrals over the atomic sphere and the remaining part are evaluated
 separately to give the numbers of electrons (negative charge) in these regions.
 The net total charge in the cell (including the nuclear charge) is also given.

 Values are provided for
    a) the Initial (sum-of-fragments) density
    b) the Orthogonalized-Fragments density
    c) the SCF density
    d) the Voronoi Deformation Density (VDD): the difference SCF-Initial for the complete atomic cell


  Atom                Initial                    OrthFrag                   SCF
             Sphere RestCell NetTotal   Sphere RestCell NetTotal   Sphere RestCell NetTotal      VDD
 -----       ------------------------   ------------------------   ------------------------    -----
    1 C      -2.119   -3.849    0.032   -2.257   -3.732    0.011   -2.142   -3.862   -0.004   -0.036
    2 C      -2.118   -3.339    0.543   -2.242   -3.362    0.396   -2.139   -3.337    0.524   -0.019
    3 C      -2.118   -3.347    0.535   -2.241   -3.357    0.402   -2.139   -3.359    0.502   -0.033
    4 C      -2.118   -3.343    0.539   -2.241   -3.359    0.400   -2.138   -3.337    0.525   -0.014
    5 C      -2.118   -3.341    0.541   -2.241   -3.353    0.406   -2.139   -3.353    0.508   -0.033
    6 C      -2.118   -3.334    0.548   -2.242   -3.357    0.401   -2.139   -3.340    0.521   -0.027
    7 C      -2.119   -3.848    0.033   -2.258   -3.732    0.011   -2.141   -3.850    0.010   -0.023
    8 C      -2.120   -3.914   -0.034   -2.259   -3.740    0.001   -2.142   -3.865   -0.008    0.026
    9 C      -2.119   -3.835    0.046   -2.258   -3.720    0.022   -2.140   -3.824    0.036   -0.010
   10 C      -2.118   -3.345    0.537   -2.241   -3.360    0.398   -2.139   -3.353    0.508   -0.029
   11 H      -0.092   -1.397   -0.489   -0.118   -1.235   -0.354   -0.133   -1.314   -0.447    0.041
   12 H      -0.092   -1.449   -0.542   -0.117   -1.288   -0.405   -0.133   -1.339   -0.472    0.069
   13 H      -0.092   -1.462   -0.554   -0.117   -1.293   -0.411   -0.133   -1.342   -0.475    0.080
   14 H      -0.092   -1.457   -0.549   -0.117   -1.293   -0.410   -0.133   -1.348   -0.481    0.068
   15 H      -0.092   -1.473   -0.566   -0.118   -1.304   -0.422   -0.133   -1.363   -0.496    0.070
   16 C      -2.119   -3.764    0.117   -2.241   -3.652    0.107   -2.133   -3.595    0.272    0.155
   17 H      -0.092   -1.458   -0.550   -0.117   -1.290   -0.408   -0.133   -1.344   -0.477    0.073
   18 C      -2.119   -3.818    0.064   -2.248   -3.704    0.048   -2.140   -3.772    0.088    0.025
   19 O      -3.211   -5.148   -0.359   -3.460   -4.821   -0.281   -3.242   -5.296   -0.537   -0.179
   20 N      -2.330   -4.896   -0.226   -2.502   -4.680   -0.181   -2.348   -4.889   -0.238   -0.012
   21 N      -2.327   -4.722   -0.049   -2.461   -4.576   -0.038   -2.345   -4.856   -0.201   -0.152
   22 C      -2.118   -3.979   -0.097   -2.231   -3.785   -0.016   -2.131   -3.863    0.007    0.104
   23 S     -10.350   -5.377    0.273  -10.443   -5.410    0.146  -10.344   -5.517    0.138   -0.135
   24 N      -2.331   -4.171    0.499   -2.505   -4.141    0.353   -2.357   -4.236    0.407   -0.091
   25 Ga    -26.150   -3.985    0.865  -26.226   -4.029    0.745  -26.142   -3.670    1.189    0.324
   26 H      -0.097   -1.520   -0.617   -0.113   -1.324   -0.436   -0.129   -1.303   -0.432    0.185
   27 C      -2.117   -2.785    1.097   -2.239   -2.982    0.780   -2.135   -2.778    1.088   -0.010
   28 H      -0.092   -1.480   -0.573   -0.119   -1.295   -0.414   -0.134   -1.365   -0.500    0.073
   29 H      -0.092   -1.474   -0.566   -0.119   -1.291   -0.409   -0.134   -1.361   -0.495    0.070
   30 C      -2.118   -2.404    1.478   -2.236   -2.704    1.060   -2.140   -2.470    1.390   -0.088
   31 H      -0.092   -1.401   -0.493   -0.118   -1.237   -0.355   -0.133   -1.316   -0.449    0.044
   32 H      -0.092   -1.408   -0.501   -0.118   -1.246   -0.364   -0.133   -1.309   -0.442    0.059
   33 C      -2.119   -3.849    0.032   -2.257   -3.732    0.011   -2.142   -3.862   -0.004   -0.036
   34 C      -2.118   -3.330    0.552   -2.242   -3.355    0.403   -2.139   -3.329    0.532   -0.020
   35 C      -2.118   -3.341    0.541   -2.241   -3.352    0.407   -2.139   -3.353    0.508   -0.034
   36 C      -2.118   -3.348    0.534   -2.241   -3.363    0.396   -2.138   -3.341    0.520   -0.014
   37 C      -2.118   -3.342    0.540   -2.241   -3.352    0.407   -2.139   -3.353    0.508   -0.032
   38 C      -2.118   -3.332    0.550   -2.242   -3.357    0.401   -2.139   -3.339    0.522   -0.028
   39 C      -2.119   -3.849    0.032   -2.258   -3.732    0.010   -2.141   -3.850    0.009   -0.023
   40 C      -2.120   -3.916   -0.036   -2.259   -3.741    0.001   -2.142   -3.867   -0.009    0.027
   41 C      -2.119   -3.836    0.045   -2.258   -3.720    0.022   -2.140   -3.824    0.036   -0.010
   42 C      -2.118   -3.345    0.537   -2.241   -3.362    0.397   -2.139   -3.354    0.506   -0.031
   43 H      -0.092   -1.410   -0.503   -0.118   -1.247   -0.365   -0.133   -1.329   -0.462    0.041
   44 H      -0.092   -1.456   -0.548   -0.117   -1.293   -0.410   -0.133   -1.345   -0.478    0.070
   45 H      -0.092   -1.459   -0.552   -0.118   -1.290   -0.407   -0.133   -1.338   -0.471    0.080
   46 H      -0.092   -1.455   -0.547   -0.117   -1.292   -0.409   -0.133   -1.347   -0.480    0.067
   47 H      -0.092   -1.477   -0.569   -0.118   -1.306   -0.424   -0.133   -1.365   -0.498    0.071
   48 C      -2.119   -3.763    0.118   -2.241   -3.652    0.107   -2.133   -3.595    0.272    0.154
   49 H      -0.092   -1.454   -0.546   -0.117   -1.288   -0.405   -0.133   -1.341   -0.474    0.072
   50 C      -2.119   -3.822    0.059   -2.248   -3.707    0.045   -2.140   -3.777    0.084    0.025
   51 O      -3.211   -5.146   -0.357   -3.460   -4.820   -0.280   -3.242   -5.294   -0.536   -0.179
   52 N      -2.330   -4.893   -0.223   -2.502   -4.677   -0.179   -2.348   -4.886   -0.234   -0.012
   53 N      -2.327   -4.726   -0.052   -2.461   -4.578   -0.040   -2.345   -4.860   -0.205   -0.152
   54 C      -2.118   -3.977   -0.095   -2.231   -3.783   -0.014   -2.131   -3.859    0.011    0.105
   55 S     -10.350   -5.376    0.275  -10.443   -5.410    0.147  -10.344   -5.517    0.138   -0.136
   56 N      -2.331   -4.174    0.495   -2.505   -4.142    0.352   -2.357   -4.238    0.405   -0.090
   57 H      -0.097   -1.520   -0.617   -0.113   -1.324   -0.437   -0.128   -1.304   -0.432    0.185
   58 C      -2.117   -2.779    1.104   -2.239   -2.978    0.783   -2.135   -2.771    1.094   -0.009
   59 H      -0.092   -1.483   -0.575   -0.119   -1.297   -0.415   -0.134   -1.369   -0.503    0.072
   60 H      -0.092   -1.471   -0.563   -0.119   -1.288   -0.407   -0.134   -1.359   -0.493    0.070
   61 C      -2.118   -2.393    1.489   -2.236   -2.693    1.072   -2.140   -2.456    1.405   -0.085
   62 H      -0.092   -1.404   -0.496   -0.118   -1.241   -0.359   -0.133   -1.321   -0.454    0.042
   63 H      -0.092   -1.406   -0.498   -0.118   -1.244   -0.362   -0.133   -1.306   -0.439    0.060
   64 H      -0.092   -1.467   -0.559   -0.117   -1.302   -0.419   -0.133   -1.340   -0.472    0.087
   65 H      -0.092   -1.459   -0.551   -0.117   -1.295   -0.412   -0.132   -1.332   -0.465    0.087
 ---------------------------------------------------------------------------------------------------
 Total NetCharge:               0.000                      0.000                      1.000    1.000
 (accuracy NumInt/Tails)

 Remark: the 'NetTotal' Voronoi charges often do not match the Mulliken and/or Hirshfeld charges very
 well. This is caused by the fact that chemically different atoms are not treated in accordance with
 their relative sizes. (Voronoi cells are defined by boundary planes halfway between the atoms.)
 However, the CHANGES in charge, comparing 'Initial' to 'SCF' for instance, do give a fair indication
 of the flow of charge caused by the relaxation from sum-of-fragments to self-consistency.

 Warning: the absolute accuracy of the VDD charges obtained using the Fuzzy Cells (Becke) integration
 scheme is much poorer than the one obtained with an 'equivalent' Voronoi integration grid. 


 =================================================================
 M U L T I P O L E   D E R I V E D   C H A R G E   A N A L Y S I S
 =================================================================

 This charge analysis uses the atomic multipoles (obtained from the fitted density) up to some level X,
 and reconstructs these multipoles exactly (up to level X) by distributing charges over all atoms.
 This is achieved by using Lagrange multipliers and a weight function to keep the multipoles local.

 Dummy atoms can be included (by setting INCDUM in MDC-block to 1) to obtain a fractional charge.
 This is generally useful and necessary only for small symmetrical molecules, when there are not
 enough degrees of freedom to reconstruct the multipoles.

 Since the atomic multipoles are reconstructed up to level X,
 the molecular multipoles are represented also up to level X.
 The recommended level is to reconstruct up to quadrupole : -> MDC-q charges.

 See: M. Swart, P.Th. van Duijnen, J.G. Snijders, J.Comput.Chem., (2001), p. 79-88.

 ------------------------------------------------------------- 
 Atomic electronic multipole moments from SCF equations (a.u.)
 ------------------------------------------------------------- 

   atom        charge        dip-x     dip-y     dip-z      quad-xx   quad-xy   quad-xz   quad-yy   quad-yz   quad-zz
 --------------------------------------------------------------------------------------------------------------------
    1 C     -0.002951     0.030218 -0.002265  0.012011     0.419603  0.119827  0.262802  0.354189 -0.117988 -0.773792
    2 C      0.104283    -0.039662  0.034744 -0.019574     0.342012  0.018282  0.252395  0.369880 -0.148262 -0.711892
    3 C      0.082632    -0.056945 -0.014887 -0.016063     0.350465  0.049159  0.263067  0.420598 -0.153756 -0.771063
    4 C      0.099971    -0.011803 -0.059866  0.007279     0.303501  0.054387  0.239337  0.420906 -0.145096 -0.724407
    5 C      0.081843     0.050956 -0.029776  0.021719     0.356948  0.048730  0.268493  0.415981 -0.156491 -0.772929
    6 C      0.091322     0.048043  0.012146  0.013436     0.376936  0.046682  0.263939  0.358929 -0.144008 -0.735865
    7 C      0.002933    -0.040003  0.007103 -0.012830     0.319350 -0.047943  0.276490  0.434695 -0.186563 -0.754045
    8 C      0.007419     0.000586  0.007899 -0.000038     0.268170  0.060572  0.233000  0.467892 -0.149599 -0.736063
    9 C      0.018812     0.003775  0.020780 -0.002680     0.377045  0.037544  0.263607  0.356042 -0.146462 -0.733087
   10 C      0.084313    -0.014361 -0.053653  0.005297     0.313210  0.054054  0.253480  0.447225 -0.155785 -0.760435
   11 H     -0.061970     0.002876  0.002143  0.005583    -0.076435  0.008768 -0.013635 -0.054615 -0.071438  0.131050
   12 H     -0.048386    -0.025070 -0.009249 -0.006406     0.168391  0.056254  0.065156 -0.011404 -0.004280 -0.156987
   13 H     -0.046019    -0.009031 -0.025057  0.001718    -0.032042  0.048303  0.021833  0.191117 -0.030852 -0.159074
   14 H     -0.050720     0.018700 -0.015187  0.008776     0.090267 -0.067720  0.072588  0.049980 -0.051941 -0.140247
   15 H     -0.051149     0.019651 -0.004062  0.007027     0.171405  0.051863  0.063605 -0.030129 -0.001393 -0.141276
   16 C      0.201045    -0.040943  0.043406 -0.002872     0.097215 -0.053374  0.150797  0.342691 -0.094596 -0.439906
   17 H     -0.049475    -0.000873 -0.025064  0.004334    -0.042876  0.027305  0.025478  0.205834 -0.040728 -0.162958
   18 C      0.060646     0.012237  0.025759  0.017322     0.269067  0.132556  0.197157  0.414962 -0.085470 -0.684029
   19 O     -0.486270     0.031209 -0.380935  0.163939    -0.233139 -0.197601  0.119153  0.584094 -0.078446 -0.350955
   20 N     -0.217358     0.174622 -0.416086  0.184304     0.590910  0.248557  0.179300 -0.061452  0.076475 -0.529458
   21 N     -0.219537    -0.240600  0.354342 -0.123901     0.567239  0.399938  0.207076 -0.016636  0.088489 -0.550603
   22 C     -0.099851     0.277787 -0.462782  0.166160     0.405759  0.225791  0.175547  0.108626  0.024145 -0.514385
   23 S      0.216722     0.230328 -0.728562  0.241640     0.486702 -0.470388  0.448810  0.789046 -0.360940 -1.275747
   24 N     -0.044755     0.037660 -0.111375  0.028235     0.382658  0.100891  0.283768  0.398709 -0.073179 -0.781368
   25 Ga     1.147698    -0.468154 -0.213920  0.335392    -0.054583 -0.268592  0.050747  0.343492 -0.103586 -0.288909
   26 H      0.049272     0.028243 -0.053890  0.016285    -0.006992 -0.051949  0.038848  0.130836 -0.040651 -0.123844
   27 C      0.251575    -0.019267  0.003534 -0.008267    -0.058326  0.066857 -0.022601  0.079894  0.017079 -0.021568
   28 H     -0.067263     0.037270 -0.003953  0.019163    -0.100221 -0.011753 -0.064317  0.060286  0.085621  0.039935
   29 H     -0.065665     0.037796 -0.004704  0.008010    -0.124788  0.044225 -0.051296 -0.004692 -0.056943  0.129480
   30 C      0.238066     0.052529 -0.006938  0.020005     0.013772  0.004584  0.008649  0.004743 -0.000773 -0.018514
   31 H     -0.061888     0.005844  0.000747 -0.002850    -0.021888 -0.054014 -0.047237  0.011830  0.075972  0.010057
   32 H     -0.050197     0.008172  0.008352  0.001749     0.016662  0.086110  0.018991  0.086913  0.012673 -0.103575
   33 C     -0.002950    -0.006922  0.012825 -0.029189    -0.340846 -0.398552 -0.164220 -0.200600 -0.107885  0.541446
   34 C      0.104180     0.028151 -0.039668  0.028245    -0.276433 -0.417636 -0.103723 -0.104383 -0.135690  0.380816
   35 C      0.082542    -0.003823 -0.012895  0.059592    -0.289614 -0.446877 -0.133640 -0.129943 -0.122703  0.419557
   36 C      0.099873    -0.039776  0.036369  0.029444    -0.258722 -0.423343 -0.136399 -0.120469 -0.100054  0.379191
   37 C      0.081804    -0.025815  0.041073 -0.039926    -0.290871 -0.449232 -0.131830 -0.135729 -0.126497  0.426600
   38 C      0.091227     0.003019  0.010979 -0.050001    -0.296764 -0.417690 -0.118328 -0.141167 -0.134882  0.437931
   39 C      0.002917     0.007639 -0.021924  0.035634    -0.263646 -0.484475 -0.075767 -0.046381 -0.163603  0.310026
   40 C      0.007386     0.004278 -0.005625 -0.003567    -0.245681 -0.437831 -0.150077 -0.111506 -0.082022  0.357187
   41 C      0.018766     0.013985 -0.012584 -0.009915    -0.294192 -0.418705 -0.112937 -0.133725 -0.140299  0.427917
   42 C      0.084257    -0.035359  0.030935  0.030076    -0.267769 -0.448749 -0.141401 -0.125416 -0.105546  0.393185
   43 H     -0.061988    -0.003037 -0.002262 -0.005433     0.175736  0.016790  0.022331 -0.097711 -0.004278 -0.078025
   44 H     -0.048479    -0.003526 -0.003887  0.026905    -0.112961 -0.046300 -0.036300 -0.093759 -0.038637  0.206720
   45 H     -0.046007    -0.016281  0.013580  0.016212    -0.011051 -0.103394 -0.072014 -0.021416  0.038584  0.032467
   46 H     -0.050740    -0.012401  0.018001 -0.013355    -0.057193 -0.107455  0.028634  0.024622 -0.076345  0.032570
   47 H     -0.051228    -0.004788  0.010741 -0.017627    -0.111695 -0.036407 -0.029276 -0.092602 -0.042130  0.204297
   48 C      0.201133     0.018457 -0.053691  0.018470    -0.154096 -0.303926 -0.040531  0.050817 -0.057585  0.103278
   49 H     -0.049526    -0.017107  0.016773  0.008438    -0.003441 -0.118132 -0.062067 -0.002430  0.030963  0.005870
   50 C      0.060736     0.000886 -0.020142 -0.027076    -0.280725 -0.355377 -0.182978 -0.139769 -0.030004  0.420493
   51 O     -0.486210    -0.333693  0.243694  0.052416    -0.081830 -0.367902  0.031088  0.320561  0.036277 -0.238731
   52 N     -0.217312    -0.347114  0.337085 -0.061777    -0.479727 -0.079861 -0.165389 -0.287322 -0.078050  0.767048
   53 N     -0.219568     0.253628 -0.347197  0.115785    -0.470704 -0.082843 -0.231041 -0.461093  0.008501  0.931797
   54 C     -0.099820    -0.341481  0.432873 -0.122427    -0.358443 -0.157368 -0.164211 -0.258052 -0.024149  0.616495
   55 S      0.215901    -0.553737  0.580273 -0.013082    -0.453191 -0.913661  0.049064  0.369456 -0.439533  0.083735
   56 N     -0.044886    -0.077647  0.092967 -0.000490    -0.404450 -0.409423 -0.139030 -0.141853 -0.074723  0.546303
   57 H      0.049173    -0.037906  0.049278 -0.009600    -0.022162 -0.107243  0.002015  0.056865 -0.021787 -0.034703
   58 C      0.251630     0.005840 -0.009613  0.018065     0.009268  0.000286 -0.056598 -0.025309  0.064211  0.016041
   59 H     -0.067265    -0.012283  0.015331 -0.037253    -0.049524  0.053198 -0.016484  0.140703  0.071475 -0.091179
   60 H     -0.065545    -0.003173  0.020361 -0.032743     0.191768  0.031046 -0.020435 -0.089763  0.036770 -0.102005
   61 C      0.238067    -0.012397  0.025383 -0.049116    -0.012542 -0.008314 -0.002883 -0.007691 -0.002431  0.020234
   62 H     -0.061870     0.003675  0.003663 -0.004019    -0.086536  0.044435  0.007742  0.162451  0.015444 -0.075915
   63 H     -0.050223     0.004225 -0.002646 -0.010705    -0.049626 -0.034401 -0.066092 -0.065138  0.045800  0.114764
   64 H     -0.040542     0.013787 -0.020303  0.016196    -0.048476 -0.102123  0.031399  0.034513 -0.072325  0.013963
   65 H     -0.040533    -0.021779  0.016871 -0.010151     0.074610 -0.072652  0.065537  0.051472 -0.050368 -0.126082

 --------------------------------------- 
 Multipole derived atomic charges (a.u.)
 --------------------------------------- 

 The MDC-m charges are just the Monopole terms in the multipole expansion, while for the MDC-d charges
 also the Dipoles are reconstructed. The usually preferred charges are the MDC-q charges.
 These reconstruct the Monopoles, Dipoles and Quadrupoles (both atomic AND molecular).

        Atom    Level:     MDC-m        MDC-d        MDC-q
 ---------------------------------------------------------
     1     C           -0.002951     0.032814    -3.140003
     2     C            0.104283     0.109741    -6.468352
     3     C            0.082632    -0.212288    15.595699
     4     C            0.099971     0.180860   -20.148450
     5     C            0.081843     0.081910     2.754413
     6     C            0.091322     0.065861     0.969032
     7     C            0.002933     0.014570     0.728930
     8     C            0.007419     0.030788    -0.280859
     9     C            0.018812    -0.006839     4.396573
    10     C            0.084313     0.139307     4.361167
    11     H           -0.061970    -0.043122    -0.025584
    12     H           -0.048386     0.100722    -4.409512
    13     H           -0.046019    -0.048151     7.271283
    14     H           -0.050720    -0.077844    -3.523298
    15     H           -0.051149    -0.036635    -0.054293
    16     C            0.201045     0.295122    -0.039366
    17     H           -0.049475    -0.035235    -1.672874
    18     C            0.060646     0.135577     0.453328
    19     O           -0.486270    -0.488461     0.037896
    20     N           -0.217358    -0.155325    -0.013221
    21     N           -0.219537    -0.205360    -0.455033
    22     C           -0.099851    -0.013052    -0.014505
    23     S            0.216722    -0.061803    -0.029603
    24     N           -0.044755    -0.007915    -0.231542
    25     Ga           1.147698     0.694366     0.527201
    26     H            0.049272     0.147114     0.210324
    27     C            0.251575     0.213046     0.266433
    28     H           -0.067263    -0.059097    -0.040475
    29     H           -0.065665    -0.069435    -0.050236
    30     C            0.238066     0.201234     0.060676
    31     H           -0.061888    -0.043614    -0.003064
    32     H           -0.050197    -0.020352     0.025688
    33     C           -0.002950     0.020172     2.582252
    34     C            0.104180     0.058860    -1.715956
    35     C            0.082542     0.047523    -1.982881
    36     C            0.099873     0.058125     2.191634
    37     C            0.081804     0.102697    -1.195362
    38     C            0.091227     0.051542    -1.899555
    39     C            0.002917     0.011521    -0.037386
    40     C            0.007386     0.036551     1.637672
    41     C            0.018766     0.010961    -0.477534
    42     C            0.084257     0.196997    -1.063316
    43     H           -0.061988    -0.043089     0.042855
    44     H           -0.048479     0.007166     0.878409
    45     H           -0.046007    -0.027438    -0.653101
    46     H           -0.050740    -0.082069     1.361159
    47     H           -0.051228    -0.040080     0.742382
    48     C            0.201133     0.293618    -0.778293
    49     H           -0.049526    -0.092776     0.401619
    50     C            0.060736     0.134535     0.545882
    51     O           -0.486210    -0.488602    -0.520619
    52     N           -0.217312    -0.156460    -0.283715
    53     N           -0.219568    -0.203855    -0.309340
    54     C           -0.099820    -0.013439     0.161246
    55     S            0.215901    -0.062841    -0.021148
    56     N           -0.044886    -0.008105    -0.180460
    57     H            0.049173     0.147143     0.226514
    58     C            0.251630     0.213069     0.458340
    59     H           -0.067265    -0.059070    -0.074517
    60     H           -0.065545    -0.069150    -0.117730
    61     C            0.238067     0.201229    -0.161011
    62     H           -0.061870    -0.043588     0.045143
    63     H           -0.050223    -0.020421     0.071503
    64     H           -0.040542    -0.029473     0.378737
    65     H           -0.040533    -0.009754     3.688203

 ------------------------------------------------ 
 Average absolute deviations in atomic multipoles
 ------------------------------------------------ 

 Stated here are the average differences between the atomic multipoles
 and the reconstructed atomic multipoles (from the distributed charges).
 If these values are not zero, this means there are not enough degrees of freedom,
 to be able to reconstruct the atomic multipoles. (This usually happens only
 for small and/or highly symmetric molecules). If this is the case, one could add
 dummy atoms as extra point charges (and setting INCDUM in MDC-block to 1).

 Level:                                 MDC-d        MDC-q
 ---------------------------------------------------------
 Charge   (a.u.)                       0.0000       0.0000
 Dipole   (Debye)                      0.0000       0.0011
 Quad.    (a.u.)                       0.2024       0.0000

 --------------------------------------- 
 Represented molecular multipole moments
 --------------------------------------- 

 Given here are the Molecular multipole moments from the atomic charges, and from the Fit Density.
 Note that the atomic charges represent the latter, NOT the ones from the Exact density.

            Q (a.u.)             Dipole moment (Debye)                                          Quadrupole moment (a.u.)
                                 x         y         z              xx        xy        xz        yy        yz        zz
------------------------------------------------------------------------------------------------------------------------
MDC-m         1.0000        8.2981   31.1474   -0.7088        -69.6196   62.4709  -12.1636  156.2217    3.1469  -86.6020
MDC-d         1.0000        4.7125   29.5089    1.8378        -68.3355   20.0071    0.1896  150.1144   10.6011  -81.7789
MDC-q         1.0000        4.6490   29.4760    1.8750        -64.9926   17.7697    3.2398  148.4906    6.2241  -83.4980
 
Fit.Dens.     1.0000        4.7125   29.5089    1.8378        -65.4230   14.7180    4.3737  149.2364    4.5104  -83.8134


 =============
 Dipole Moment  ***  (Debye)  ***
 =============
  
 Vector   :         4.71285540     29.50963356      1.83675638
 Magnitude:        29.93999253

 This molecular dipole moment is calculated with analytic integration
 ************************************************************************************
 Since the molecule is NOT NEUTRAL, the dipole moment depends on the choice of origin
 ************************************************************************************


 =========================================
 Quadrupole Moment (Buckingham convention)  ***  (a.u.)  ***
 =========================================
  
      quad-xx        quad-xy        quad-xz        quad-yy        quad-yz        quad-zz
    -65.41980929    11.29225549     5.47910053   149.23307543     2.43663953   -83.81326614

 This molecular quadrupole moment is calculated with analytic integration
1


 ===========================
 B O N D I N G   E N E R G Y  ***  (decomposition)  ***
 ===========================
  
*** IMPORTANT NOTE ***

The bond energy is computed as an energy difference between molecule and
fragments. In particular when the fragments are single atoms, they are usually
computed as SPHERICALLY SYMMETRIC and SPIN-RESTRICTED. Obviously, this usually
does NOT represent the true atomic groundstate.

To obtain the 'real' bond energy, (atomic) correction terms must be applied
for the true (multiplet) fragment ground state. See ref: E.J.Baerends,
V.Branchadell, M.Sodupe, Chem.Phys.Lett.265 (1997) 481

General theoretical background on the bond energy decomposition scheme used
here (Morokuma-Ziegler) can be found in the review paper:
F.M. Bickelhaupt and E.J. Baerends,
"Kohn-Sham Density Functional Theory: Predicting and Understanding Chemistry"
In: Rev. Comput. Chem.; Lipkowitz, K. B. and Boyd, D. B., Eds.;
Wiley-VCH: New York, 2000, Vol. 15, 1-86.

Symbols used in the Bickelhaupt-Baerends (BB) paper are given below to make
the direct connection to that paper, where detailed explanations can be found
on the meaning of the various terms.


                                                   hartree              eV         kcal/mol           kJ/mol
                                      --------------------     -----------       ----------      -----------

Pauli Repulsion
  Kinetic (Delta T^0):                 182.412225164784161       4963.6892        114465.41        478923.23
  Delta V^Pauli Coulomb:               -91.212912640819411      -2482.0296        -57236.97       -239479.47
  Delta V^Pauli LDA-XC:                -21.948900378652198       -597.2600        -13773.14        -57626.83
  Delta V^Pauli GGA-Exchange:            1.241165749207745         33.7738           778.84          3258.68
  Delta V^Pauli GGA-Correlation:        -1.579020766994082        -42.9673          -990.85         -4145.72
                                      --------------------     -----------       ----------      -----------
  Total Pauli Repulsion:                68.912557127526213       1875.2061         43243.29        180929.89
 (Total Pauli Repulsion =
  Delta E^Pauli in BB paper)

Steric Interaction
  Pauli Repulsion (Delta E^Pauli):      68.912557127526213       1875.2061         43243.29        180929.89
  Electrostatic Interaction:           -14.113716292211269       -384.0538         -8856.49        -37055.56
 (Electrostatic Interaction =
  Delta V_elstat in the BB paper)
                                      --------------------     -----------       ----------      -----------
  Total Steric Interaction:             54.798840835314948       1491.1523         34386.80        143874.34
 (Total Steric Interaction =
  Delta E^0 in the BB paper)

Orbital Interactions
  A:                                   -69.638849669577041      -1894.9695        -43699.04       -182836.77
                                      --------------------     -----------       ----------      -----------
  Total Orbital Interactions:          -69.637694725473935      -1894.9381        -43698.32       -182833.74

Alternative Decomposition Orb.Int.
  Kinetic:                            -168.076717975113553      -4573.6002       -105469.74       -441285.36
  Coulomb:                              89.876325140262040       2445.6592         56398.25        235970.26
  XC:                                    8.562698109377649        233.0029          5373.17         22481.36
                                      --------------------     -----------       ----------      -----------
  Total Orbital Interactions:          -69.637694725473864      -1894.9381        -43698.32       -182833.74

  Residu (E=Steric+OrbInt+Res):         -0.000034434874592         -0.0009            -0.02            -0.09

Total Bonding Energy:                  -14.838888325033579       -403.7867         -9311.54        -38959.50


Summary of Bonding Energy (energy terms are taken from the energy decomposition above)
======================================================================================

  Electrostatic Energy:                -14.113716292211269       -384.0538         -8856.49        -37055.56
  Kinetic Energy:                       14.335507189670608        390.0890          8995.67         37637.87
  Coulomb (Steric+OrbInt) Energy:       -1.336621935431964        -36.3713          -838.74         -3509.30
  XC Energy:                           -13.724057287060885       -373.4506         -8611.98        -36032.51
                                      --------------------     -----------       ----------      -----------
  Total Bonding Energy:                -14.838888325033510       -403.7867         -9311.54        -38959.50


Correction terms (incorporated in energies above; only for test purposes):

1. Indication of fit-quality: 1st-order fit-correction used in the energy (hartree):   0.0003496027
2. Electrostatic (Fit correction):   0.0000000000


 =========================================
 F R A G M E N T   E N E R G Y   T E R M S  ***  (summed over all fragments)  ***
 =========================================
  

The energy terms below are (parts of) the Total Energy of the fragments from which the molecule
 is built.

Exchange and Correlation
  Exchange LDA:                       -299.946477423292663      -8161.9589       -188219.28       -787509.36
  Exchange GGA:                        -32.441348674438544       -882.7740        -20357.26        -85174.75
  Correlation LDA:                       0.000000000000000          0.0000             0.00             0.00
  Correlation GGA:                     -10.259935617065077       -279.1871         -6438.21        -26937.46
                                      --------------------     -----------       ----------      -----------
  Total XC:                           -342.647761714796275      -9323.9200       -215014.74       -899621.57


 =======================================================================
 Electrostatic potential at the Nuclei due to electrons and other nuclei
 =======================================================================
  
         Atom                  Potential
         ----                  ---------
     1)   C                  14.66866974
     2)   C                  14.66734835
     3)   C                  14.67706705
     4)   C                  14.67114028
     5)   C                  14.68200343
     6)   C                  14.67513246
     7)   C                  14.66619256
     8)   C                  14.67435135
     9)   C                  14.66904114
    10)   C                  14.67946867
    11)   H                   1.03183768
    12)   H                   1.01737926
    13)   H                   1.01203008
    14)   H                   1.02217063
    15)   H                   1.01601510
    16)   C                  14.59000132
    17)   H                   1.01708828
    18)   C                  14.63215572
    19)   O                  22.25555964
    20)   N                  18.22931745
    21)   N                  18.28107667
    22)   C                  14.57740451
    23)   S                  59.15638682
    24)   N                  18.25531996
    25)   Ga                148.51836296
    26)   H                   0.91432413
    27)   C                  14.64187804
    28)   H                   1.02192219
    29)   H                   1.02247417
    30)   C                  14.69211977
    31)   H                   1.03161377
    32)   H                   1.02960429
    33)   C                  14.66870112
    34)   C                  14.66747522
    35)   C                  14.67725792
    36)   C                  14.67131491
    37)   C                  14.68214051
    38)   C                  14.67529391
    39)   C                  14.66631044
    40)   C                  14.67445273
    41)   C                  14.66917582
    42)   C                  14.67959364
    43)   H                   1.03177114
    44)   H                   1.01756236
    45)   H                   1.01214891
    46)   H                   1.02226398
    47)   H                   1.01613632
    48)   C                  14.59013777
    49)   H                   1.01721687
    50)   C                  14.63232049
    51)   O                  22.25587023
    52)   N                  18.22948163
    53)   N                  18.28124185
    54)   C                  14.57743143
    55)   S                  59.15631819
    56)   N                  18.25540355
    57)   H                   0.91444388
    58)   C                  14.64185514
    59)   H                   1.02190810
    60)   H                   1.02244731
    61)   C                  14.69208089
    62)   H                   1.03158157
    63)   H                   1.02961384
    64)   H                   1.00806905
    65)   H                   1.00792697

=============================================================
=== CALCULATE ANALYTICAL SECOND DERIVATIVES OF THE ENERGY ===
=============================================================

                  ------------------------------------------------
                  
                  This Analytical Second Derivatives Progam    
                            was written for ADF by             
                  
                                Stephen K. Wolff               
                  
                         Scientific Computing & Modelling      
                  
                                Vrije University
                              Theoretical Chemistry
                                De Boelelaan 1083
                                1081 HV Amsterdam
                                 The Netherlands
                  
                  ------------------------------------------------
                  
                                    References:                
                                    ===========                
                  
                   Attila Berces, Ross M. Dickson, Liangyou Fan
                   Heiko Jacobsen, David Swerhone, Tom Ziegler,
                   Computer Physics Communications 100 (1997) 247.
                  
                   Heiko Jacobsen, Attila Berces
                   David Swerhone, Tom Ziegler,
                   Computer Physics Communications 100 (1997) 263.
                  
                   Stephen K. Wolff
                   Int. J. Quantum Chem. 104 (2005) 645.
                  
                  ------------------------------------------------
                  
              <><><><><><><><><><><><><><><><><><><><><><><><><>
 
                 SECOND DERIVATIVES INFORMATION:
                 -------------------------------
 
                 === PRINT
 
                   EIGS,  lprint_eigbas =  F
                   U1,    lprint_u1     =  F
                   PARTS, lprint_parts  =  F
 
                 === DEBUG
 
                   ALL        =  F
                   B1         =  F
                   DENSITIES  =  F
                   FIT        =  F
                   HESSIAN    =  F
                   NUMBERS    =  F
                   SYMMETRY   =  F
                   U1         =  F
 
                 === CPKS
 
                   MAX_CPKS_ITERATIONS    =    20
                   U1_ACCURACY PARAMETER  =     5.00
                   U1 ACCURACY            =     0.0000100
 

                 Estimated peak private memory usage    343 MB per process
                                 shared memory usage   5800 MB per node

              <><><><><><><><><><><><><><><><><><><><><><><><><>

######## LOOPING OVER NUCLEI ########

==========================
###### NUCLEUS:     1  C  
==========================

====================  solving CPKS equations  ====================

NUCLEUS  COORD.    ITERATION   ACCURACY
-------  ------    ---------   --------
    1       1          1       0.74376990D-01
    1       1          2       0.12436176D-01
    1       1          3       0.24877139D-02
    1       1          4       0.14053277D-02
    1       1          5       0.25832338D-03
    1       1          6       0.16359725D-03
    1       1          7       0.74163153D-04
    1       1          8       0.23535177D-04
    1       1          9       0.60913770D-05
*** CPKS converged.
----------------------------------------------
    1       2          1       0.41313739D-01
    1       2          2       0.10957119D-01
    1       2          3       0.22240154D-02
    1       2          4       0.16065231D-02
    1       2          5       0.24636564D-03
    1       2          6       0.81843557D-04
    1       2          7       0.49078130D-04
    1       2          8       0.26654682D-04
    1       2          9       0.61495095D-05
*** CPKS converged.
----------------------------------------------
    1       3          1       0.18026161D-01
    1       3          2       0.50589110D-02
    1       3          3       0.13012000D-02
    1       3          4       0.41124850D-03
    1       3          5       0.10301948D-03
    1       3          6       0.66650790D-04
    1       3          7       0.35628473D-04
    1       3          8       0.71010539D-05
*** CPKS converged.
----------------------------------------------

====================  end of solving CPKS equations  ====================

==========================
###### NUCLEUS:     2  C  
==========================

====================  solving CPKS equations  ====================

NUCLEUS  COORD.    ITERATION   ACCURACY
-------  ------    ---------   --------
    2       1          1       0.26000782D-01
    2       1          2       0.95442533D-02
    2       1          3       0.25024129D-02
    2       1          4       0.57115449D-03
    2       1          5       0.27842477D-03
    2       1          6       0.92713040D-04
    2       1          7       0.77400237D-04
    2       1          8       0.21549656D-04
    2       1          9       0.81485232D-05
*** CPKS converged.
----------------------------------------------
    2       2          1       0.45909421D-01
    2       2          2       0.82349164D-02
    2       2          3       0.34826198D-02
    2       2          4       0.12597147D-02
    2       2          5       0.28202481D-03
    2       2          6       0.87280398D-04
    2       2          7       0.62061483D-04
    2       2          8       0.25107196D-04
    2       2          9       0.10436971D-04
    2       2         10       0.27711574D-05
*** CPKS converged.
----------------------------------------------
    2       3          1       0.82512663D-02
    2       3          2       0.33858354D-02
    2       3          3       0.14522326D-02
    2       3          4       0.33387110D-03
    2       3          5       0.91201602D-04
    2       3          6       0.39307607D-04
    2       3          7       0.20283633D-04
    2       3          8       0.12743627D-04
    2       3          9       0.39726272D-05
*** CPKS converged.
----------------------------------------------

====================  end of solving CPKS equations  ====================

==========================
###### NUCLEUS:     3  C  
==========================

====================  solving CPKS equations  ====================

NUCLEUS  COORD.    ITERATION   ACCURACY
-------  ------    ---------   --------
    3       1          1       0.33672820D-01
    3       1          2       0.82311582D-02
    3       1          3       0.21877507D-02
    3       1          4       0.87277546D-03
    3       1          5       0.28139694D-03
    3       1          6       0.10438397D-03
    3       1          7       0.78927575D-04
    3       1          8       0.25837367D-04
    3       1          9       0.80951104D-05
*** CPKS converged.
----------------------------------------------
    3       2          1       0.57958058D-01
    3       2          2       0.54517921D-02
    3       2          3       0.32493913D-02
    3       2          4       0.13673827D-02
    3       2          5       0.26026422D-03
    3       2          6       0.96021015D-04
    3       2          7       0.47017607D-04
    3       2          8       0.22159334D-04
    3       2          9       0.90608264D-05
*** CPKS converged.
----------------------------------------------
    3       3          1       0.15686526D-01
    3       3          2       0.41081305D-02
    3       3          3       0.13403448D-02
    3       3          4       0.48869731D-03
    3       3          5       0.86129684D-04
    3       3          6       0.38249874D-04
    3       3          7       0.30607648D-04
    3       3          8       0.10772620D-04
    3       3          9       0.44286275D-05
*** CPKS converged.
----------------------------------------------

====================  end of solving CPKS equations  ====================

==========================
###### NUCLEUS:     4  C  
==========================

====================  solving CPKS equations  ====================

NUCLEUS  COORD.    ITERATION   ACCURACY
-------  ------    ---------   --------
    4       1          1       0.35100725D-01
    4       1          2       0.88373681D-02
    4       1          3       0.16978302D-02
    4       1          4       0.67369347D-03
    4       1          5       0.33603693D-03
    4       1          6       0.12416663D-03
    4       1          7       0.43150883D-04
    4       1          8       0.20876790D-04
    4       1          9       0.63092492D-05
*** CPKS converged.
----------------------------------------------
    4       2          1       0.34950169D-01
    4       2          2       0.69574152D-02
    4       2          3       0.23944397D-02
    4       2          4       0.88417643D-03
    4       2          5       0.28403075D-03
    4       2          6       0.99876426D-04
    4       2          7       0.52462525D-04
    4       2          8       0.24694627D-04
    4       2          9       0.11820224D-04
    4       2         10       0.27263995D-05
*** CPKS converged.
----------------------------------------------
    4       3          1       0.11837988D-01
    4       3          2       0.44478099D-02
    4       3          3       0.14326252D-02
    4       3          4       0.38764106D-03
    4       3          5       0.99272382D-04
    4       3          6       0.33138782D-04
    4       3          7       0.26950173D-04
    4       3          8       0.10273347D-04
    4       3          9       0.30360813D-05
*** CPKS converged.
----------------------------------------------

====================  end of solving CPKS equations  ====================

==========================
###### NUCLEUS:     5  C  
==========================

====================  solving CPKS equations  ====================

NUCLEUS  COORD.    ITERATION   ACCURACY
-------  ------    ---------   --------
    5       1          1       0.42338264D-01
    5       1          2       0.38540510D-02
    5       1          3       0.22002943D-02
    5       1          4       0.15580623D-02
    5       1          5       0.23153520D-03
    5       1          6       0.95905173D-04
    5       1          7       0.65692623D-04
    5       1          8       0.16233249D-04
    5       1          9       0.11035941D-04
    5       1         10       0.34849134D-05
*** CPKS converged.
----------------------------------------------
    5       2          1       0.68694084D-01
    5       2          2       0.78220117D-02
    5       2          3       0.38925621D-02
    5       2          4       0.98039618D-03
    5       2          5       0.38703393D-03
    5       2          6       0.91771457D-04
    5       2          7       0.64077639D-04
    5       2          8       0.28106048D-04
    5       2          9       0.13159247D-04
    5       2         10       0.44183177D-05
*** CPKS converged.
----------------------------------------------
    5       3          1       0.12277618D-01
    5       3          2       0.21240122D-02
    5       3          3       0.15861018D-02
    5       3          4       0.33856963D-03
    5       3          5       0.13390590D-03
    5       3          6       0.42181925D-04
    5       3          7       0.21214198D-04
    5       3          8       0.58530727D-05
*** CPKS converged.
----------------------------------------------

====================  end of solving CPKS equations  ====================

==========================
###### NUCLEUS:     6  C  
==========================

====================  solving CPKS equations  ====================

NUCLEUS  COORD.    ITERATION   ACCURACY
-------  ------    ---------   --------
    6       1          1       0.27282727D-01
    6       1          2       0.73929209D-02
    6       1          3       0.27281322D-02
    6       1          4       0.63916523D-03
    6       1          5       0.22452314D-03
    6       1          6       0.11449349D-03
    6       1          7       0.63052260D-04
    6       1          8       0.35403448D-04
    6       1          9       0.13338970D-04
    6       1         10       0.41021453D-05
*** CPKS converged.
----------------------------------------------
    6       2          1       0.48877615D-01
    6       2          2       0.86105820D-02
    6       2          3       0.38810659D-02
    6       2          4       0.10123272D-02
    6       2          5       0.30976667D-03
    6       2          6       0.88385853D-04
    6       2          7       0.61382588D-04
    6       2          8       0.20907953D-04
    6       2          9       0.10487656D-04
    6       2         10       0.36564134D-05
*** CPKS converged.
----------------------------------------------
    6       3          1       0.11050548D-01
    6       3          2       0.41611212D-02
    6       3          3       0.11106991D-02
    6       3          4       0.24922980D-03
    6       3          5       0.10655403D-03
    6       3          6       0.53124176D-04
    6       3          7       0.30253971D-04
    6       3          8       0.10320037D-04
    6       3          9       0.47600044D-05
*** CPKS converged.
----------------------------------------------

====================  end of solving CPKS equations  ====================

==========================
###### NUCLEUS:     7  C  
==========================

====================  solving CPKS equations  ====================

NUCLEUS  COORD.    ITERATION   ACCURACY
-------  ------    ---------   --------
    7       1          1       0.42931635D-01
    7       1          2       0.11616771D-01
    7       1          3       0.14887636D-02
    7       1          4       0.10608074D-02
    7       1          5       0.21129317D-03
    7       1          6       0.13095921D-03
    7       1          7       0.67296234D-04
    7       1          8       0.25585464D-04
    7       1          9       0.73207429D-05
*** CPKS converged.
----------------------------------------------
    7       2          1       0.31980663D-01
    7       2          2       0.74884155D-02
    7       2          3       0.29709724D-02
    7       2          4       0.16642826D-02
    7       2          5       0.27839921D-03
    7       2          6       0.11769124D-03
    7       2          7       0.63114993D-04
    7       2          8       0.22655697D-04
    7       2          9       0.97248577D-05
*** CPKS converged.
----------------------------------------------
    7       3          1       0.16654026D-01
    7       3          2       0.58413106D-02
    7       3          3       0.15582859D-02
    7       3          4       0.64673513D-03
    7       3          5       0.10683764D-03
    7       3          6       0.66720823D-04
    7       3          7       0.29556132D-04
    7       3          8       0.15347420D-04
    7       3          9       0.34205753D-05
*** CPKS converged.
----------------------------------------------

====================  end of solving CPKS equations  ====================

==========================
###### NUCLEUS:     8  C  
==========================

====================  solving CPKS equations  ====================

NUCLEUS  COORD.    ITERATION   ACCURACY
-------  ------    ---------   --------
    8       1          1       0.22215675D-01
    8       1          2       0.77301328D-02
    8       1          3       0.16952454D-02
    8       1          4       0.66025119D-03
    8       1          5       0.19530980D-03
    8       1          6       0.93466688D-04
    8       1          7       0.50316208D-04
    8       1          8       0.24692147D-04
    8       1          9       0.56697083D-05
*** CPKS converged.
----------------------------------------------
    8       2          1       0.44810684D-01
    8       2          2       0.94506541D-02
    8       2          3       0.27163189D-02
    8       2          4       0.99622837D-03
    8       2          5       0.28054279D-03
    8       2          6       0.75481289D-04
    8       2          7       0.50163026D-04
    8       2          8       0.23718881D-04
    8       2          9       0.10740380D-04
    8       2         10       0.36719936D-05
*** CPKS converged.
----------------------------------------------
    8       3          1       0.65031388D-02
    8       3          2       0.13937853D-02
    8       3          3       0.59992561D-03
    8       3          4       0.27747441D-03
    8       3          5       0.86184313D-04
    8       3          6       0.34965416D-04
    8       3          7       0.12804670D-04
    8       3          8       0.44837041D-05
*** CPKS converged.
----------------------------------------------

====================  end of solving CPKS equations  ====================

==========================
###### NUCLEUS:     9  C  
==========================

====================  solving CPKS equations  ====================

NUCLEUS  COORD.    ITERATION   ACCURACY
-------  ------    ---------   --------
    9       1          1       0.34241817D-01
    9       1          2       0.86970555D-02
    9       1          3       0.24474816D-02
    9       1          4       0.76442299D-03
    9       1          5       0.15323296D-03
    9       1          6       0.10640613D-03
    9       1          7       0.63722981D-04
    9       1          8       0.10552193D-04
    9       1          9       0.62826881D-05
*** CPKS converged.
----------------------------------------------
    9       2          1       0.45946515D-01
    9       2          2       0.93216501D-02
    9       2          3       0.18081250D-02
    9       2          4       0.89533574D-03
    9       2          5       0.20940731D-03
    9       2          6       0.12973853D-03
    9       2          7       0.67407272D-04
    9       2          8       0.20107808D-04
    9       2          9       0.62314920D-05
*** CPKS converged.
----------------------------------------------
    9       3          1       0.11627802D-01
    9       3          2       0.12046215D-02
    9       3          3       0.70358360D-03
    9       3          4       0.31024333D-03
    9       3          5       0.65690809D-04
    9       3          6       0.37354190D-04
    9       3          7       0.17495820D-04
    9       3          8       0.33069075D-05
*** CPKS converged.
----------------------------------------------

====================  end of solving CPKS equations  ====================

==========================
###### NUCLEUS:    10  C  
==========================

====================  solving CPKS equations  ====================

NUCLEUS  COORD.    ITERATION   ACCURACY
-------  ------    ---------   --------
   10       1          1       0.38634814D-01
   10       1          2       0.59497258D-02
   10       1          3       0.14002809D-02
   10       1          4       0.46956449D-03
   10       1          5       0.25919495D-03
   10       1          6       0.10516311D-03
   10       1          7       0.40718854D-04
   10       1          8       0.17549060D-04
   10       1          9       0.47464506D-05
*** CPKS converged.
----------------------------------------------
   10       2          1       0.39030981D-01
   10       2          2       0.40788049D-02
   10       2          3       0.30993224D-02
   10       2          4       0.10035300D-02
   10       2          5       0.29400899D-03
   10       2          6       0.10429929D-03
   10       2          7       0.49429273D-04
   10       2          8       0.25526429D-04
   10       2          9       0.55950397D-05
*** CPKS converged.
----------------------------------------------
   10       3          1       0.12702527D-01
   10       3          2       0.21274244D-02
   10       3          3       0.80314165D-03
   10       3          4       0.50310665D-03
   10       3          5       0.12201499D-03
   10       3          6       0.37959899D-04
   10       3          7       0.18317097D-04
   10       3          8       0.58136076D-05
*** CPKS converged.
----------------------------------------------

====================  end of solving CPKS equations  ====================

==========================
###### NUCLEUS:    16  C  
==========================

====================  solving CPKS equations  ====================

NUCLEUS  COORD.    ITERATION   ACCURACY
-------  ------    ---------   --------
   16       1          1       0.80837625D-01
   16       1          2       0.97207474D-02
   16       1          3       0.31732408D-02
   16       1          4       0.11244429D-02
   16       1          5       0.32715439D-03
   16       1          6       0.14391973D-03
   16       1          7       0.73905521D-04
   16       1          8       0.26098226D-04
   16       1          9       0.62119317D-05
*** CPKS converged.
----------------------------------------------
   16       2          1       0.52962836D-01
   16       2          2       0.77553466D-02
   16       2          3       0.33778698D-02
   16       2          4       0.14145034D-02
   16       2          5       0.25456353D-03
   16       2          6       0.15651131D-03
   16       2          7       0.60975411D-04
   16       2          8       0.26516360D-04
   16       2          9       0.99932978D-05
*** CPKS converged.
----------------------------------------------
   16       3          1       0.36719442D-01
   16       3          2       0.37989193D-02
   16       3          3       0.27704401D-02
   16       3          4       0.56637364D-03
   16       3          5       0.16726161D-03
   16       3          6       0.72306275D-04
   16       3          7       0.25768560D-04
   16       3          8       0.18677999D-04
   16       3          9       0.26617728D-05
*** CPKS converged.
----------------------------------------------

====================  end of solving CPKS equations  ====================

==========================
###### NUCLEUS:    18  C  
==========================

====================  solving CPKS equations  ====================

NUCLEUS  COORD.    ITERATION   ACCURACY
-------  ------    ---------   --------
   18       1          1       0.17208924D+00
   18       1          2       0.75772403D-02
   18       1          3       0.21023580D-02
   18       1          4       0.12159175D-02
   18       1          5       0.40135067D-03
   18       1          6       0.15794612D-03
   18       1          7       0.63630018D-04
   18       1          8       0.27796543D-04
   18       1          9       0.88888645D-05
*** CPKS converged.
----------------------------------------------
   18       2          1       0.97793778D-01
   18       2          2       0.95684550D-02
   18       2          3       0.26452932D-02
   18       2          4       0.10001836D-02
   18       2          5       0.35851008D-03
   18       2          6       0.22989499D-03
   18       2          7       0.85273706D-04
   18       2          8       0.29781652D-04
   18       2          9       0.10480951D-04
   18       2         10       0.24038989D-05
*** CPKS converged.
----------------------------------------------
   18       3          1       0.37087584D-01
   18       3          2       0.24865425D-02
   18       3          3       0.10575683D-02
   18       3          4       0.51642335D-03
   18       3          5       0.10691006D-03
   18       3          6       0.71910632D-04
   18       3          7       0.24756028D-04
   18       3          8       0.93183009D-05
*** CPKS converged.
----------------------------------------------

====================  end of solving CPKS equations  ====================

==========================
###### NUCLEUS:    22  C  
==========================

====================  solving CPKS equations  ====================

NUCLEUS  COORD.    ITERATION   ACCURACY
-------  ------    ---------   --------
   22       1          1       0.72433135D-01
   22       1          2       0.82745021D-02
   22       1          3       0.51443686D-02
   22       1          4       0.13798112D-02
   22       1          5       0.33308986D-03
   22       1          6       0.20272625D-03
   22       1          7       0.86558313D-04
   22       1          8       0.25636584D-04
   22       1          9       0.69418569D-05
*** CPKS converged.
----------------------------------------------
   22       2          1       0.15470777D+00
   22       2          2       0.10067003D-01
   22       2          3       0.23742934D-02
   22       2          4       0.11369481D-02
   22       2          5       0.41908032D-03
   22       2          6       0.28306611D-03
   22       2          7       0.78871892D-04
   22       2          8       0.22639108D-04
   22       2          9       0.76339675D-05
*** CPKS converged.
----------------------------------------------
   22       3          1       0.10080973D-01
   22       3          2       0.22732865D-02
   22       3          3       0.11991091D-02
   22       3          4       0.58967512D-03
   22       3          5       0.98468639D-04
   22       3          6       0.48054159D-04
   22       3          7       0.25179014D-04
   22       3          8       0.73126454D-05
*** CPKS converged.
----------------------------------------------

====================  end of solving CPKS equations  ====================

==========================
###### NUCLEUS:    27  C  
==========================

====================  solving CPKS equations  ====================

NUCLEUS  COORD.    ITERATION   ACCURACY
-------  ------    ---------   --------
   27       1          1       0.44418973D-01
   27       1          2       0.69432359D-02
   27       1          3       0.18873137D-02
   27       1          4       0.47969186D-03
   27       1          5       0.21332286D-03
   27       1          6       0.10876778D-03
   27       1          7       0.56723673D-04
   27       1          8       0.21771953D-04
   27       1          9       0.72394863D-05
*** CPKS converged.
----------------------------------------------
   27       2          1       0.34225787D-01
   27       2          2       0.80756435D-02
   27       2          3       0.21447761D-02
   27       2          4       0.58240128D-03
   27       2          5       0.14869074D-03
   27       2          6       0.10978665D-03
   27       2          7       0.67746773D-04
   27       2          8       0.18503247D-04
   27       2          9       0.76339319D-05
*** CPKS converged.
----------------------------------------------
   27       3          1       0.15766834D-01
   27       3          2       0.38333308D-02
   27       3          3       0.10489052D-02
   27       3          4       0.41670574D-03
   27       3          5       0.19613020D-03
   27       3          6       0.48317225D-04
   27       3          7       0.47690494D-04
   27       3          8       0.13404453D-04
   27       3          9       0.49656202D-05
*** CPKS converged.
----------------------------------------------

====================  end of solving CPKS equations  ====================

==========================
###### NUCLEUS:    30  C  
==========================

====================  solving CPKS equations  ====================

NUCLEUS  COORD.    ITERATION   ACCURACY
-------  ------    ---------   --------
   30       1          1       0.14022267D-01
   30       1          2       0.49634001D-02
   30       1          3       0.15715699D-02
   30       1          4       0.43902097D-03
   30       1          5       0.98192871D-04
   30       1          6       0.65057709D-04
   30       1          7       0.34198663D-04
   30       1          8       0.15188674D-04
   30       1          9       0.68435180D-05
*** CPKS converged.
----------------------------------------------
   30       2          1       0.84328238D-02
   30       2          2       0.37538532D-02
   30       2          3       0.59383984D-03
   30       2          4       0.26170470D-03
   30       2          5       0.10452648D-03
   30       2          6       0.53549552D-04
   30       2          7       0.24046244D-04
   30       2          8       0.13501080D-04
   30       2          9       0.34315837D-05
*** CPKS converged.
----------------------------------------------
   30       3          1       0.90165775D-02
   30       3          2       0.46316609D-02
   30       3          3       0.75792268D-03
   30       3          4       0.22686251D-03
   30       3          5       0.10216947D-03
   30       3          6       0.55978418D-04
   30       3          7       0.23227651D-04
   30       3          8       0.16787281D-04
   30       3          9       0.42033691D-05
*** CPKS converged.
----------------------------------------------

====================  end of solving CPKS equations  ====================

==========================
###### NUCLEUS:    33  C  
==========================

====================  solving CPKS equations  ====================

NUCLEUS  COORD.    ITERATION   ACCURACY
-------  ------    ---------   --------
   33       1          1       0.22826394D-01
   33       1          2       0.53199477D-02
   33       1          3       0.13210982D-02
   33       1          4       0.10273856D-02
   33       1          5       0.18306610D-03
   33       1          6       0.67813549D-04
   33       1          7       0.20290915D-04
   33       1          8       0.17405238D-04
   33       1          9       0.38143963D-05
*** CPKS converged.
----------------------------------------------
   33       2          1       0.21796111D-01
   33       2          2       0.60265957D-02
   33       2          3       0.12362486D-02
   33       2          4       0.84967832D-03
   33       2          5       0.19123671D-03
   33       2          6       0.59802753D-04
   33       2          7       0.40837399D-04
   33       2          8       0.19202178D-04
   33       2          9       0.59509871D-05
*** CPKS converged.
----------------------------------------------
   33       3          1       0.80089539D-01
   33       3          2       0.14124852D-01
   33       3          3       0.27560148D-02
   33       3          4       0.18390335D-02
   33       3          5       0.27842828D-03
   33       3          6       0.17336829D-03
   33       3          7       0.84063624D-04
   33       3          8       0.28451473D-04
   33       3          9       0.74661486D-05
*** CPKS converged.
----------------------------------------------

====================  end of solving CPKS equations  ====================

==========================
###### NUCLEUS:    34  C  
==========================

====================  solving CPKS equations  ====================

NUCLEUS  COORD.    ITERATION   ACCURACY
-------  ------    ---------   --------
   34       1          1       0.30132911D-01
   34       1          2       0.53439816D-02
   34       1          3       0.18201252D-02
   34       1          4       0.85764802D-03
   34       1          5       0.17067238D-03
   34       1          6       0.51927237D-04
   34       1          7       0.34110223D-04
   34       1          8       0.15934483D-04
   34       1          9       0.62694588D-05
*** CPKS converged.
----------------------------------------------
   34       2          1       0.29655430D-01
   34       2          2       0.44063827D-02
   34       2          3       0.14384843D-02
   34       2          4       0.70792637D-03
   34       2          5       0.17155881D-03
   34       2          6       0.52366718D-04
   34       2          7       0.33388783D-04
   34       2          8       0.18395887D-04
   34       2          9       0.53249434D-05
*** CPKS converged.
----------------------------------------------
   34       3          1       0.33397373D-01
   34       3          2       0.10318517D-01
   34       3          3       0.26455284D-02
   34       3          4       0.67418972D-03
   34       3          5       0.31154887D-03
   34       3          6       0.10181324D-03
   34       3          7       0.74455232D-04
   34       3          8       0.21341008D-04
   34       3          9       0.57643005D-05
*** CPKS converged.
----------------------------------------------

====================  end of solving CPKS equations  ====================

==========================
###### NUCLEUS:    35  C  
==========================

====================  solving CPKS equations  ====================

NUCLEUS  COORD.    ITERATION   ACCURACY
-------  ------    ---------   --------
   35       1          1       0.37308483D-01
   35       1          2       0.49184014D-02
   35       1          3       0.25228917D-02
   35       1          4       0.99217127D-03
   35       1          5       0.17637299D-03
   35       1          6       0.64049073D-04
   35       1          7       0.36425240D-04
   35       1          8       0.15128290D-04
   35       1          9       0.75643074D-05
*** CPKS converged.
----------------------------------------------
   35       2          1       0.34991014D-01
   35       2          2       0.75495785D-02
   35       2          3       0.25219009D-02
   35       2          4       0.10348121D-02
   35       2          5       0.19483278D-03
   35       2          6       0.82965312D-04
   35       2          7       0.41498119D-04
   35       2          8       0.19458142D-04
   35       2          9       0.76646716D-05
*** CPKS converged.
----------------------------------------------
   35       3          1       0.32527912D-01
   35       3          2       0.72412675D-02
   35       3          3       0.29071235D-02
   35       3          4       0.96341774D-03
   35       3          5       0.28557315D-03
   35       3          6       0.11475199D-03
   35       3          7       0.67942112D-04
   35       3          8       0.27110698D-04
   35       3          9       0.83797493D-05
*** CPKS converged.
----------------------------------------------

====================  end of solving CPKS equations  ====================

==========================
###### NUCLEUS:    36  C  
==========================

====================  solving CPKS equations  ====================

NUCLEUS  COORD.    ITERATION   ACCURACY
-------  ------    ---------   --------
   36       1          1       0.23000382D-01
   36       1          2       0.58546976D-02
   36       1          3       0.20282839D-02
   36       1          4       0.61865255D-03
   36       1          5       0.18121341D-03
   36       1          6       0.70216570D-04
   36       1          7       0.35150457D-04
   36       1          8       0.19304051D-04
   36       1          9       0.76732233D-05
*** CPKS converged.
----------------------------------------------
   36       2          1       0.25370449D-01
   36       2          2       0.76665526D-02
   36       2          3       0.22282229D-02
   36       2          4       0.61393938D-03
   36       2          5       0.16205847D-03
   36       2          6       0.97142037D-04
   36       2          7       0.45390872D-04
   36       2          8       0.20949734D-04
   36       2          9       0.59116439D-05
*** CPKS converged.
----------------------------------------------
   36       3          1       0.31653772D-01
   36       3          2       0.63520692D-02
   36       3          3       0.18769543D-02
   36       3          4       0.84037850D-03
   36       3          5       0.33098069D-03
   36       3          6       0.12340927D-03
   36       3          7       0.34585603D-04
   36       3          8       0.17976952D-04
   36       3          9       0.86959728D-05
*** CPKS converged.
----------------------------------------------

====================  end of solving CPKS equations  ====================

==========================
###### NUCLEUS:    37  C  
==========================

====================  solving CPKS equations  ====================

NUCLEUS  COORD.    ITERATION   ACCURACY
-------  ------    ---------   --------
   37       1          1       0.44120138D-01
   37       1          2       0.54530040D-02
   37       1          3       0.21665374D-02
   37       1          4       0.65812337D-03
   37       1          5       0.25805362D-03
   37       1          6       0.45195247D-04
   37       1          7       0.46987592D-04
   37       1          8       0.22100938D-04
   37       1          9       0.66261750D-05
*** CPKS converged.
----------------------------------------------
   37       2          1       0.40740419D-01
   37       2          2       0.48594248D-02
   37       2          3       0.24779152D-02
   37       2          4       0.86372056D-03
   37       2          5       0.18554023D-03
   37       2          6       0.98110408D-04
   37       2          7       0.53235686D-04
   37       2          8       0.21180463D-04
   37       2          9       0.52812849D-05
*** CPKS converged.
----------------------------------------------
   37       3          1       0.40003381D-01
   37       3          2       0.63844775D-02
   37       3          3       0.26374634D-02
   37       3          4       0.13162886D-02
   37       3          5       0.25017293D-03
   37       3          6       0.11786562D-03
   37       3          7       0.53281306D-04
   37       3          8       0.22262196D-04
   37       3          9       0.12058947D-04
   37       3         10       0.30881953D-05
*** CPKS converged.
----------------------------------------------

====================  end of solving CPKS equations  ====================

==========================
###### NUCLEUS:    38  C  
==========================

====================  solving CPKS equations  ====================

NUCLEUS  COORD.    ITERATION   ACCURACY
-------  ------    ---------   --------
   38       1          1       0.30493820D-01
   38       1          2       0.66667053D-02
   38       1          3       0.22927775D-02
   38       1          4       0.62496727D-03
   38       1          5       0.20665215D-03
   38       1          6       0.70424682D-04
   38       1          7       0.47238028D-04
   38       1          8       0.16657675D-04
   38       1          9       0.73737687D-05
*** CPKS converged.
----------------------------------------------
   38       2          1       0.30801087D-01
   38       2          2       0.87246916D-02
   38       2          3       0.20724579D-02
   38       2          4       0.61715446D-03
   38       2          5       0.19718315D-03
   38       2          6       0.88018267D-04
   38       2          7       0.56618109D-04
   38       2          8       0.21072650D-04
   38       2          9       0.57674934D-05
*** CPKS converged.
----------------------------------------------
   38       3          1       0.29565896D-01
   38       3          2       0.62481722D-02
   38       3          3       0.35253126D-02
   38       3          4       0.87802894D-03
   38       3          5       0.25662839D-03
   38       3          6       0.96203525D-04
   38       3          7       0.64805827D-04
   38       3          8       0.32966383D-04
   38       3          9       0.11594165D-04
   38       3         10       0.32046589D-05
*** CPKS converged.
----------------------------------------------

====================  end of solving CPKS equations  ====================

==========================
###### NUCLEUS:    39  C  
==========================

====================  solving CPKS equations  ====================

NUCLEUS  COORD.    ITERATION   ACCURACY
-------  ------    ---------   --------
   39       1          1       0.21697477D-01
   39       1          2       0.66597019D-02
   39       1          3       0.24178494D-02
   39       1          4       0.13187496D-02
   39       1          5       0.18037077D-03
   39       1          6       0.88788759D-04
   39       1          7       0.50422685D-04
   39       1          8       0.19986708D-04
   39       1          9       0.63599917D-05
*** CPKS converged.
----------------------------------------------
   39       2          1       0.25906048D-01
   39       2          2       0.85342233D-02
   39       2          3       0.26082448D-02
   39       2          4       0.15795980D-02
   39       2          5       0.22698248D-03
   39       2          6       0.10872277D-03
   39       2          7       0.65499637D-04
   39       2          8       0.32738905D-04
   39       2          9       0.52439132D-05
*** CPKS converged.
----------------------------------------------
   39       3          1       0.37631360D-01
   39       3          2       0.11004492D-01
   39       3          3       0.13366522D-02
   39       3          4       0.99028108D-03
   39       3          5       0.25633292D-03
   39       3          6       0.10789115D-03
   39       3          7       0.69770308D-04
   39       3          8       0.21736090D-04
   39       3          9       0.67518673D-05
*** CPKS converged.
----------------------------------------------

====================  end of solving CPKS equations  ====================

==========================
###### NUCLEUS:    40  C  
==========================

====================  solving CPKS equations  ====================

NUCLEUS  COORD.    ITERATION   ACCURACY
-------  ------    ---------   --------
   40       1          1       0.30586954D-01
   40       1          2       0.68088125D-02
   40       1          3       0.20012332D-02
   40       1          4       0.70762592D-03
   40       1          5       0.20123043D-03
   40       1          6       0.56430397D-04
   40       1          7       0.30099246D-04
   40       1          8       0.17339849D-04
   40       1          9       0.72649029D-05
*** CPKS converged.
----------------------------------------------
   40       2          1       0.28866815D-01
   40       2          2       0.50382682D-02
   40       2          3       0.21655774D-02
   40       2          4       0.50897805D-03
   40       2          5       0.23108477D-03
   40       2          6       0.51484288D-04
   40       2          7       0.33443142D-04
   40       2          8       0.15106148D-04
   40       2          9       0.67616596D-05
*** CPKS converged.
----------------------------------------------
   40       3          1       0.26294922D-01
   40       3          2       0.97383421D-02
   40       3          3       0.17499748D-02
   40       3          4       0.68385389D-03
   40       3          5       0.20926142D-03
   40       3          6       0.74209248D-04
   40       3          7       0.59704541D-04
   40       3          8       0.28123460D-04
   40       3          9       0.62051357D-05
*** CPKS converged.
----------------------------------------------

====================  end of solving CPKS equations  ====================

==========================
###### NUCLEUS:    41  C  
==========================

====================  solving CPKS equations  ====================

NUCLEUS  COORD.    ITERATION   ACCURACY
-------  ------    ---------   --------
   41       1          1       0.27594469D-01
   41       1          2       0.69779876D-02
   41       1          3       0.14782233D-02
   41       1          4       0.53266018D-03
   41       1          5       0.12661788D-03
   41       1          6       0.88970834D-04
   41       1          7       0.45453807D-04
   41       1          8       0.16561331D-04
   41       1          9       0.38923932D-05
*** CPKS converged.
----------------------------------------------
   41       2          1       0.20681104D-01
   41       2          2       0.75413631D-02
   41       2          3       0.16577028D-02
   41       2          4       0.56959751D-03
   41       2          5       0.14818830D-03
   41       2          6       0.75084252D-04
   41       2          7       0.47378965D-04
   41       2          8       0.12983033D-04
   41       2          9       0.36818290D-05
*** CPKS converged.
----------------------------------------------
   41       3          1       0.42291202D-01
   41       3          2       0.84511971D-02
   41       3          3       0.22349951D-02
   41       3          4       0.85780436D-03
   41       3          5       0.22645513D-03
   41       3          6       0.13052146D-03
   41       3          7       0.62880162D-04
   41       3          8       0.17217898D-04
   41       3          9       0.55639745D-05
*** CPKS converged.
----------------------------------------------

====================  end of solving CPKS equations  ====================

==========================
###### NUCLEUS:    42  C  
==========================

====================  solving CPKS equations  ====================

NUCLEUS  COORD.    ITERATION   ACCURACY
-------  ------    ---------   --------
   42       1          1       0.26048535D-01
   42       1          2       0.29127898D-02
   42       1          3       0.23308831D-02
   42       1          4       0.64141324D-03
   42       1          5       0.19852528D-03
   42       1          6       0.72483531D-04
   42       1          7       0.34154046D-04
   42       1          8       0.17464120D-04
   42       1          9       0.41520230D-05
*** CPKS converged.
----------------------------------------------
   42       2          1       0.24784914D-01
   42       2          2       0.35450672D-02
   42       2          3       0.21246459D-02
   42       2          4       0.76935389D-03
   42       2          5       0.21601837D-03
   42       2          6       0.82602101D-04
   42       2          7       0.37624239D-04
   42       2          8       0.64820829D-05
*** CPKS converged.
----------------------------------------------
   42       3          1       0.38027147D-01
   42       3          2       0.55016445D-02
   42       3          3       0.18364137D-02
   42       3          4       0.73430671D-03
   42       3          5       0.29208006D-03
   42       3          6       0.97541960D-04
   42       3          7       0.49459177D-04
   42       3          8       0.15519408D-04
   42       3          9       0.70726089D-05
*** CPKS converged.
----------------------------------------------

====================  end of solving CPKS equations  ====================

==========================
###### NUCLEUS:    48  C  
==========================

====================  solving CPKS equations  ====================

NUCLEUS  COORD.    ITERATION   ACCURACY
-------  ------    ---------   --------
   48       1          1       0.36428540D-01
   48       1          2       0.64250227D-02
   48       1          3       0.38271469D-02
   48       1          4       0.97759445D-03
   48       1          5       0.23299787D-03
   48       1          6       0.10569255D-03
   48       1          7       0.43214101D-04
   48       1          8       0.27322159D-04
   48       1          9       0.49154017D-05
*** CPKS converged.
----------------------------------------------
   48       2          1       0.55920713D-01
   48       2          2       0.60557762D-02
   48       2          3       0.27440863D-02
   48       2          4       0.11781555D-02
   48       2          5       0.32194997D-03
   48       2          6       0.11449420D-03
   48       2          7       0.68920320D-04
   48       2          8       0.24831126D-04
   48       2          9       0.57583940D-05
*** CPKS converged.
----------------------------------------------
   48       3          1       0.72394566D-01
   48       3          2       0.10208681D-01
   48       3          3       0.23639804D-02
   48       3          4       0.82475934D-03
   48       3          5       0.26405739D-03
   48       3          6       0.14210834D-03
   48       3          7       0.54864436D-04
   48       3          8       0.21712594D-04
   48       3          9       0.82032308D-05
*** CPKS converged.
----------------------------------------------

====================  end of solving CPKS equations  ====================

==========================
###### NUCLEUS:    50  C  
==========================

====================  solving CPKS equations  ====================

NUCLEUS  COORD.    ITERATION   ACCURACY
-------  ------    ---------   --------
   50       1          1       0.51578964D-01
   50       1          2       0.62993857D-02
   50       1          3       0.19288742D-02
   50       1          4       0.65165812D-03
   50       1          5       0.24430759D-03
   50       1          6       0.14544577D-03
   50       1          7       0.58644245D-04
   50       1          8       0.21143294D-04
   50       1          9       0.83992481D-05
*** CPKS converged.
----------------------------------------------
   50       2          1       0.18918604D-01
   50       2          2       0.81928394D-02
   50       2          3       0.15833336D-02
   50       2          4       0.66490175D-03
   50       2          5       0.16386931D-03
   50       2          6       0.83336822D-04
   50       2          7       0.38201279D-04
   50       2          8       0.13000542D-04
   50       2          9       0.65640817D-05
*** CPKS converged.
----------------------------------------------
   50       3          1       0.18870673D+00
   50       3          2       0.95287430D-02
   50       3          3       0.23866719D-02
   50       3          4       0.13813155D-02
   50       3          5       0.39308756D-03
   50       3          6       0.21832664D-03
   50       3          7       0.77885847D-04
   50       3          8       0.28293362D-04
   50       3          9       0.10360643D-04
   50       3         10       0.38024241D-05
*** CPKS converged.
----------------------------------------------

====================  end of solving CPKS equations  ====================

==========================
###### NUCLEUS:    54  C  
==========================

====================  solving CPKS equations  ====================

NUCLEUS  COORD.    ITERATION   ACCURACY
-------  ------    ---------   --------
   54       1          1       0.93095426D-01
   54       1          2       0.59239528D-02
   54       1          3       0.18476560D-02
   54       1          4       0.71309495D-03
   54       1          5       0.30304329D-03
   54       1          6       0.19938036D-03
   54       1          7       0.58529718D-04
   54       1          8       0.14425417D-04
   54       1          9       0.50211387D-05
*** CPKS converged.
----------------------------------------------
   54       2          1       0.85923812D-01
   54       2          2       0.52157574D-02
   54       2          3       0.31291437D-02
   54       2          4       0.73585147D-03
   54       2          5       0.39876395D-03
   54       2          6       0.21630034D-03
   54       2          7       0.49581961D-04
   54       2          8       0.17198355D-04
   54       2          9       0.58790573D-05
*** CPKS converged.
----------------------------------------------
   54       3          1       0.11569121D+00
   54       3          2       0.12011031D-01
   54       3          3       0.41326245D-02
   54       3          4       0.15749889D-02
   54       3          5       0.37850886D-03
   54       3          6       0.22416273D-03
   54       3          7       0.91896707D-04
   54       3          8       0.23047716D-04
   54       3          9       0.64467964D-05
*** CPKS converged.
----------------------------------------------

====================  end of solving CPKS equations  ====================

==========================
###### NUCLEUS:    58  C  
==========================

====================  solving CPKS equations  ====================

NUCLEUS  COORD.    ITERATION   ACCURACY
-------  ------    ---------   --------
   58       1          1       0.17898485D-01
   58       1          2       0.58857518D-02
   58       1          3       0.19124312D-02
   58       1          4       0.35963007D-03
   58       1          5       0.14008726D-03
   58       1          6       0.90090010D-04
   58       1          7       0.56413978D-04
   58       1          8       0.16591441D-04
   58       1          9       0.55251003D-05
*** CPKS converged.
----------------------------------------------
   58       2          1       0.14097305D-01
   58       2          2       0.58943736D-02
   58       2          3       0.21684849D-02
   58       2          4       0.35313309D-03
   58       2          5       0.13905458D-03
   58       2          6       0.49349003D-04
   58       2          7       0.40734581D-04
   58       2          8       0.21588960D-04
   58       2          9       0.59126887D-05
*** CPKS converged.
----------------------------------------------
   58       3          1       0.54711622D-01
   58       3          2       0.85202293D-02
   58       3          3       0.17056340D-02
   58       3          4       0.61456226D-03
   58       3          5       0.19212487D-03
   58       3          6       0.11024543D-03
   58       3          7       0.59684380D-04
   58       3          8       0.19180308D-04
   58       3          9       0.91039237D-05
*** CPKS converged.
----------------------------------------------

====================  end of solving CPKS equations  ====================

==========================
###### NUCLEUS:    61  C  
==========================

====================  solving CPKS equations  ====================

NUCLEUS  COORD.    ITERATION   ACCURACY
-------  ------    ---------   --------
   61       1          1       0.80004254D-02
   61       1          2       0.42660055D-02
   61       1          3       0.63541902D-03
   61       1          4       0.24081807D-03
   61       1          5       0.12465185D-03
   61       1          6       0.56799744D-04
   61       1          7       0.23266595D-04
   61       1          8       0.15875922D-04
   61       1          9       0.37472096D-05
*** CPKS converged.
----------------------------------------------
   61       2          1       0.11669489D-01
   61       2          2       0.44244166D-02
   61       2          3       0.87203977D-03
   61       2          4       0.33600277D-03
   61       2          5       0.10474572D-03
   61       2          6       0.60542400D-04
   61       2          7       0.31635477D-04
   61       2          8       0.11713303D-04
   61       2          9       0.54490459D-05
*** CPKS converged.
----------------------------------------------
   61       3          1       0.12506108D-01
   61       3          2       0.48820080D-02
   61       3          3       0.16088694D-02
   61       3          4       0.53205383D-03
   61       3          5       0.92452150D-04
   61       3          6       0.62251866D-04
   61       3          7       0.32447055D-04
   61       3          8       0.15029473D-04
   61       3          9       0.57048554D-05
*** CPKS converged.
----------------------------------------------

====================  end of solving CPKS equations  ====================

==========================
###### NUCLEUS:    11  H  
==========================

====================  solving CPKS equations  ====================

NUCLEUS  COORD.    ITERATION   ACCURACY
-------  ------    ---------   --------
   11       1          1       0.55404637D-02
   11       1          2       0.11009678D-02
   11       1          3       0.36117231D-03
   11       1          4       0.12807461D-03
   11       1          5       0.32777336D-04
   11       1          6       0.25758057D-04
   11       1          7       0.13543559D-04
   11       1          8       0.27708283D-05
*** CPKS converged.
----------------------------------------------
   11       2          1       0.21939643D-02
   11       2          2       0.11983752D-02
   11       2          3       0.58667741D-03
   11       2          4       0.15329213D-03
   11       2          5       0.44505576D-04
   11       2          6       0.19958061D-04
   11       2          7       0.86708689D-05
*** CPKS converged.
----------------------------------------------
   11       3          1       0.38292054D-02
   11       3          2       0.24837966D-02
   11       3          3       0.43429844D-03
   11       3          4       0.16772195D-03
   11       3          5       0.70485796D-04
   11       3          6       0.34041877D-04
   11       3          7       0.12992554D-04
   11       3          8       0.94108719D-05
*** CPKS converged.
----------------------------------------------

====================  end of solving CPKS equations  ====================

==========================
###### NUCLEUS:    12  H  
==========================

====================  solving CPKS equations  ====================

NUCLEUS  COORD.    ITERATION   ACCURACY
-------  ------    ---------   --------
   12       1          1       0.83034103D-02
   12       1          2       0.25040317D-02
   12       1          3       0.79270054D-03
   12       1          4       0.55832127D-03
   12       1          5       0.10989507D-03
   12       1          6       0.10405220D-03
   12       1          7       0.26622118D-04
   12       1          8       0.12057827D-04
   12       1          9       0.43969458D-05
*** CPKS converged.
----------------------------------------------
   12       2          1       0.13918420D-01
   12       2          2       0.27775984D-02
   12       2          3       0.63627604D-03
   12       2          4       0.26251727D-03
   12       2          5       0.10129836D-03
   12       2          6       0.48365087D-04
   12       2          7       0.16941601D-04
   12       2          8       0.74331705D-05
*** CPKS converged.
----------------------------------------------
   12       3          1       0.31267593D-02
   12       3          2       0.11748670D-02
   12       3          3       0.56051250D-03
   12       3          4       0.20598017D-03
   12       3          5       0.44362283D-04
   12       3          6       0.36391759D-04
   12       3          7       0.10820315D-04
   12       3          8       0.35489586D-05
*** CPKS converged.
----------------------------------------------

====================  end of solving CPKS equations  ====================

==========================
###### NUCLEUS:    13  H  
==========================

====================  solving CPKS equations  ====================

NUCLEUS  COORD.    ITERATION   ACCURACY
-------  ------    ---------   --------
   13       1          1       0.82726019D-02
   13       1          2       0.22695658D-02
   13       1          3       0.74581727D-03
   13       1          4       0.22000732D-03
   13       1          5       0.54810799D-04
   13       1          6       0.44017648D-04
   13       1          7       0.18283705D-04
   13       1          8       0.67383821D-05
*** CPKS converged.
----------------------------------------------
   13       2          1       0.11361103D-01
   13       2          2       0.34959571D-02
   13       2          3       0.14248941D-02
   13       2          4       0.37069570D-03
   13       2          5       0.16412465D-03
   13       2          6       0.11425867D-03
   13       2          7       0.28316757D-04
   13       2          8       0.11079852D-04
   13       2          9       0.73070132D-05
*** CPKS converged.
----------------------------------------------
   13       3          1       0.30582440D-02
   13       3          2       0.66987069D-03
   13       3          3       0.33372272D-03
   13       3          4       0.13063297D-03
   13       3          5       0.47658667D-04
   13       3          6       0.18847567D-04
   13       3          7       0.48216795D-05
*** CPKS converged.
----------------------------------------------

====================  end of solving CPKS equations  ====================

==========================
###### NUCLEUS:    14  H  
==========================

====================  solving CPKS equations  ====================

NUCLEUS  COORD.    ITERATION   ACCURACY
-------  ------    ---------   --------
   14       1          1       0.88176252D-02
   14       1          2       0.25176137D-02
   14       1          3       0.10387585D-02
   14       1          4       0.53648247D-03
   14       1          5       0.13411300D-03
   14       1          6       0.10261911D-03
   14       1          7       0.17324838D-04
   14       1          8       0.11881034D-04
   14       1          9       0.40456306D-05
*** CPKS converged.
----------------------------------------------
   14       2          1       0.16927924D-01
   14       2          2       0.26553783D-02
   14       2          3       0.76116482D-03
   14       2          4       0.35477418D-03
   14       2          5       0.11463533D-03
   14       2          6       0.38050130D-04
   14       2          7       0.18498003D-04
   14       2          8       0.80164976D-05
*** CPKS converged.
----------------------------------------------
   14       3          1       0.37969829D-02
   14       3          2       0.17043549D-02
   14       3          3       0.48367051D-03
   14       3          4       0.38033411D-03
   14       3          5       0.48594913D-04
   14       3          6       0.40476207D-04
   14       3          7       0.12844529D-04
   14       3          8       0.70033281D-05
*** CPKS converged.
----------------------------------------------

====================  end of solving CPKS equations  ====================

==========================
###### NUCLEUS:    15  H  
==========================

====================  solving CPKS equations  ====================

NUCLEUS  COORD.    ITERATION   ACCURACY
-------  ------    ---------   --------
   15       1          1       0.11396391D-01
   15       1          2       0.40770455D-02
   15       1          3       0.99387002D-03
   15       1          4       0.59742928D-03
   15       1          5       0.95757261D-04
   15       1          6       0.96763315D-04
   15       1          7       0.34010929D-04
   15       1          8       0.12752517D-04
   15       1          9       0.38854957D-05
*** CPKS converged.
----------------------------------------------
   15       2          1       0.14217288D-01
   15       2          2       0.30205665D-02
   15       2          3       0.72710127D-03
   15       2          4       0.20267963D-03
   15       2          5       0.11245247D-03
   15       2          6       0.32451497D-04
   15       2          7       0.19011281D-04
   15       2          8       0.49816423D-05
*** CPKS converged.
----------------------------------------------
   15       3          1       0.44030791D-02
   15       3          2       0.19764079D-02
   15       3          3       0.31334734D-03
   15       3          4       0.22782364D-03
   15       3          5       0.41730058D-04
   15       3          6       0.35275395D-04
   15       3          7       0.16223040D-04
   15       3          8       0.51795913D-05
*** CPKS converged.
----------------------------------------------

====================  end of solving CPKS equations  ====================

==========================
###### NUCLEUS:    17  H  
==========================

====================  solving CPKS equations  ====================

NUCLEUS  COORD.    ITERATION   ACCURACY
-------  ------    ---------   --------
   17       1          1       0.96857954D-02
   17       1          2       0.17031535D-02
   17       1          3       0.51997553D-03
   17       1          4       0.17309572D-03
   17       1          5       0.75614003D-04
   17       1          6       0.22059840D-04
   17       1          7       0.94912781D-05
*** CPKS converged.
----------------------------------------------
   17       2          1       0.11850248D-01
   17       2          2       0.32036211D-02
   17       2          3       0.11091926D-02
   17       2          4       0.43198634D-03
   17       2          5       0.14996405D-03
   17       2          6       0.78206652D-04
   17       2          7       0.28932602D-04
   17       2          8       0.10729696D-04
   17       2          9       0.70444119D-05
*** CPKS converged.
----------------------------------------------
   17       3          1       0.30748047D-02
   17       3          2       0.14157019D-02
   17       3          3       0.35539498D-03
   17       3          4       0.13886727D-03
   17       3          5       0.33455719D-04
   17       3          6       0.20400559D-04
   17       3          7       0.11620691D-04
   17       3          8       0.46667113D-05
*** CPKS converged.
----------------------------------------------

====================  end of solving CPKS equations  ====================

==========================
###### NUCLEUS:    26  H  
==========================

====================  solving CPKS equations  ====================

NUCLEUS  COORD.    ITERATION   ACCURACY
-------  ------    ---------   --------
   26       1          1       0.13701419D-01
   26       1          2       0.20454923D-02
   26       1          3       0.40048310D-03
   26       1          4       0.15304167D-03
   26       1          5       0.61533276D-04
   26       1          6       0.45738199D-04
   26       1          7       0.17899796D-04
   26       1          8       0.46671817D-05
*** CPKS converged.
----------------------------------------------
   26       2          1       0.34555512D-01
   26       2          2       0.46022196D-02
   26       2          3       0.10187031D-02
   26       2          4       0.32348248D-03
   26       2          5       0.14000898D-03
   26       2          6       0.94217363D-04
   26       2          7       0.57335017D-04
   26       2          8       0.11913116D-04
   26       2          9       0.46201047D-05
*** CPKS converged.
----------------------------------------------
   26       3          1       0.96812346D-02
   26       3          2       0.15239304D-02
   26       3          3       0.43688115D-03
   26       3          4       0.11874853D-03
   26       3          5       0.42558648D-04
   26       3          6       0.32013030D-04
   26       3          7       0.15778777D-04
   26       3          8       0.37067833D-05
*** CPKS converged.
----------------------------------------------

====================  end of solving CPKS equations  ====================

==========================
###### NUCLEUS:    28  H  
==========================

====================  solving CPKS equations  ====================

NUCLEUS  COORD.    ITERATION   ACCURACY
-------  ------    ---------   --------
   28       1          1       0.11898480D-01
   28       1          2       0.14257665D-02
   28       1          3       0.40567588D-03
   28       1          4       0.17289232D-03
   28       1          5       0.70055549D-04
   28       1          6       0.43475325D-04
   28       1          7       0.22764850D-04
   28       1          8       0.49956186D-05
*** CPKS converged.
----------------------------------------------
   28       2          1       0.74629919D-02
   28       2          2       0.30237074D-02
   28       2          3       0.13574307D-02
   28       2          4       0.20050413D-03
   28       2          5       0.77904238D-04
   28       2          6       0.45731442D-04
   28       2          7       0.30448264D-04
   28       2          8       0.57502862D-05
*** CPKS converged.
----------------------------------------------
   28       3          1       0.22508685D-02
   28       3          2       0.20955280D-02
   28       3          3       0.49813605D-03
   28       3          4       0.19171124D-03
   28       3          5       0.62471508D-04
   28       3          6       0.19563647D-04
   28       3          7       0.98665225D-05
*** CPKS converged.
----------------------------------------------

====================  end of solving CPKS equations  ====================

==========================
###### NUCLEUS:    29  H  
==========================

====================  solving CPKS equations  ====================

NUCLEUS  COORD.    ITERATION   ACCURACY
-------  ------    ---------   --------
   29       1          1       0.96660999D-02
   29       1          2       0.13004128D-02
   29       1          3       0.61373439D-03
   29       1          4       0.11772522D-03
   29       1          5       0.46529947D-04
   29       1          6       0.30713530D-04
   29       1          7       0.11888728D-04
   29       1          8       0.44886448D-05
*** CPKS converged.
----------------------------------------------
   29       2          1       0.78679905D-02
   29       2          2       0.26864992D-02
   29       2          3       0.10619586D-02
   29       2          4       0.15568748D-03
   29       2          5       0.59731158D-04
   29       2          6       0.44604522D-04
   29       2          7       0.21842160D-04
   29       2          8       0.46051042D-05
*** CPKS converged.
----------------------------------------------
   29       3          1       0.82051933D-02
   29       3          2       0.19380103D-02
   29       3          3       0.47725809D-03
   29       3          4       0.23918796D-03
   29       3          5       0.10240647D-03
   29       3          6       0.45232401D-04
   29       3          7       0.24237440D-04
   29       3          8       0.80163574D-05
*** CPKS converged.
----------------------------------------------

====================  end of solving CPKS equations  ====================

==========================
###### NUCLEUS:    31  H  
==========================

====================  solving CPKS equations  ====================

NUCLEUS  COORD.    ITERATION   ACCURACY
-------  ------    ---------   --------
   31       1          1       0.58162687D-02
   31       1          2       0.17362015D-02
   31       1          3       0.58184529D-03
   31       1          4       0.16162432D-03
   31       1          5       0.48114740D-04
   31       1          6       0.37399377D-04
   31       1          7       0.16618275D-04
   31       1          8       0.41694554D-05
*** CPKS converged.
----------------------------------------------
   31       2          1       0.22346251D-02
   31       2          2       0.13458933D-02
   31       2          3       0.68119897D-03
   31       2          4       0.20140452D-03
   31       2          5       0.53703198D-04
   31       2          6       0.25115859D-04
   31       2          7       0.10453064D-04
   31       2          8       0.66816554D-05
*** CPKS converged.
----------------------------------------------
   31       3          1       0.36262269D-02
   31       3          2       0.17661537D-02
   31       3          3       0.28468598D-03
   31       3          4       0.15479430D-03
   31       3          5       0.61183657D-04
   31       3          6       0.25394954D-04
   31       3          7       0.12018073D-04
   31       3          8       0.52968716D-05
*** CPKS converged.
----------------------------------------------

====================  end of solving CPKS equations  ====================

==========================
###### NUCLEUS:    32  H  
==========================
[truncated: 1,398,281 more chars]
