# Supplementary material for: Functional, Aromatic, and Fluorinated Monothiosemicarbazones: Investigations into Their Structures and Activity toward the Gallium-68 Incorporation by Microwave Irradiation
Source: ACS Omega. 2022 Apr 11;7(16):13750–77. doi: 10.1021/acsomega.1c07396 (PMC9088960; doi:10.1021/acsomega.1c07396)
Supplement: Supplementary file 1 — ao1c07396_si_001.zip [file ao1c07396_si_001.zip › DFT_files/MonoTSCEt Ga complex isomer.xyz]

65

C      -0.31999327       2.49287438       0.16590782
C      -1.60122644       2.06316340      -0.15737823
C      -1.90453051       0.68766561       0.00386598
C      -0.96397532      -0.23001582       0.47266266
C       2.65995517      -0.05792943       1.59436278
C       2.92535129       1.33127073       1.41577887
C       1.90861655       2.14328948       0.93719385
C       0.63953020       1.55422164       0.64404429
C       0.35761593       0.18213476       0.81402134
C       1.42626218      -0.62811377       1.30814126
H       7.76361167       6.05716930       3.29062624
H      -2.90302067       0.33669478      -0.24738740
H      -1.24485156      -1.27661077       0.58008184
H       3.45957059      -0.69259308       1.97051020
H       3.90532963       1.73494943       1.65334590
C       0.36385601       3.78987741       0.14421861
H       1.27132041      -1.69460289       1.46034204
C       1.75221570       3.55952401       0.61809454
O      -0.06298714       4.93033487      -0.18667239
N       2.50743588       4.63658497       0.66982879
N       3.75669050       4.62992161       1.10038287
C       4.35234350       5.86621263       1.13878392
S       3.63023301       7.38604275       0.69960752
N       5.62537439       5.83059192       1.57337728
Ga       1.52590215       6.39561766      -0.00056085
H       5.97414534       4.90202464       1.80556451
C       6.53048658       6.98066554       1.74219473
H       6.05149291       7.70784129       2.41146680
H       6.65970360       7.47402916       0.76934220
C       7.87930598       6.52661896       2.30607442
H       8.37625237       5.81761039       1.63247066
H       8.53757630       7.39364705       2.42323997
C      -0.97867700       8.32034106       2.95271048
C      -1.14439484       8.09398937       4.31339018
C      -2.06159041       8.91289890       5.02006309
C      -2.79171110       9.92271648       4.39331915
C      -3.05063467      11.27637004       0.85467217
C      -2.11780778      10.43459747       0.18160342
C      -1.44960612       9.46686608       0.91605772
C      -1.72379078       9.35408540       2.31440395
C      -2.64322200      10.17760489       2.99815313
C      -3.31520992      11.16512547       2.21358987
H      -0.41381847       8.69002038      -6.38771104
H      -2.19928698       8.74662412       6.08625661
H      -3.48509732      10.52489179       4.97839590
H      -3.57408522      12.03456691       0.27601747
H      -1.94244387      10.55560933      -0.88344695
C      -0.16130772       7.70643464       1.90053227
H      -4.03648092      11.83101435       2.68370775
C      -0.45562620       8.43350019       0.63975537
O       0.64870405       6.74073111       1.95714187
N       0.19335244       7.99553288      -0.41855253
N       0.02808122       8.49525256      -1.63071951
C       0.74765082       7.86021062      -2.61203656
S       1.81166074       6.49937057      -2.41095303
N       0.56533086       8.39297588      -3.83427605
H      -0.06980787       9.18885488      -3.86500905
C       1.17782945       7.93805415      -5.09448685
H       0.93516485       6.87668222      -5.23881436
H       2.27003721       8.00995268      -5.00256895
C       0.67344469       8.77751755      -6.27120091
H       0.93163207       9.83643997      -6.14706480
H       1.13911409       8.42639941      -7.19785297
H      -0.59110651       7.31349225       4.83101009
H      -2.35457482       2.75622504      -0.52478579
