# Supplementary material for: Functional, Aromatic, and Fluorinated Monothiosemicarbazones: Investigations into Their Structures and Activity toward the Gallium-68 Incorporation by Microwave Irradiation
Source: ACS Omega. 2022 Apr 11;7(16):13750–77. doi: 10.1021/acsomega.1c07396 (PMC9088960; doi:10.1021/acsomega.1c07396)
Supplement: Supplementary file 1 — ao1c07396_si_001.zip [file ao1c07396_si_001.zip › DFT_files/MonoTSCEt Ga complex.xyz]

65

C      -0.56244486       2.47336786       0.35825976
C      -1.84318325       1.98995651       0.12169479
C      -2.03755440       0.58511648       0.12298387
C      -0.99184821      -0.30923179       0.35241580
C       2.72482155      -0.00079729       1.06773995
C       2.87838715       1.41641036       1.05648422
C       1.76115443       2.20168256       0.81754034
C       0.50432363       1.55847667       0.59288047
C       0.33274372       0.15787543       0.59824863
C       1.50299210      -0.62359400       0.84815487
H       7.78667599       6.27229172       2.48943952
H      -3.03550028       0.19314952      -0.06122171
H      -1.19105425      -1.37973074       0.34350473
H       3.60334969      -0.61440631       1.25553281
H       3.85380056       1.86121697       1.23106611
C       0.03354473       3.81195593       0.42987162
H       1.43476551      -1.70967003       0.86572261
C       1.47846582       3.63093610       0.72143581
O      -0.49407047       4.94797664       0.27751935
N       2.17256312       4.74648943       0.80343702
N       3.47603791       4.77805078       1.01879319
C       4.02582187       6.03584352       1.00439630
S       3.19185484       7.53587302       0.72427039
N       5.35189525       6.03911088       1.23334250
Ga       0.99903877       6.49920131       0.55605918
H       5.76238496       5.12015615       1.39076716
C       6.23678774       7.21613399       1.27362167
H       5.88473770       7.89562262       2.06156330
H       6.14847806       7.75425784       0.32025502
C       7.68537040       6.79096029       1.52807408
H       8.05523713       6.13400561       0.73133571
H       8.32768155       7.67716440       1.55707740
C       0.21834358       7.66240622      -3.52743819
C       0.71345453       7.18376924      -4.73373153
C       0.26766484       7.79942790      -5.93109193
C      -0.64175940       8.85688256      -5.92770637
C      -2.51209686      10.80951793      -3.26122102
C      -2.03882015      10.16445209      -2.08156424
C      -1.13244322       9.12356393      -2.21427258
C      -0.71126230       8.74258719      -3.52589507
C      -1.16844845       9.36848362      -4.70495079
C      -2.10173835      10.43700837      -4.53488038
H      -2.39398710      10.90135154       4.92676037
H       0.65002505       7.43403526      -6.88168072
H      -0.95421777       9.29828548      -6.87285150
H      -3.22360876      11.62560151      -3.15428707
H      -2.38795786      10.48745100      -1.10507535
C       0.42256889       7.30699050      -2.11906393
H      -2.49095918      10.95965771      -5.40658430
C      -0.41734011       8.22644362      -1.31076121
O       1.14395331       6.40970517      -1.60181674
N      -0.35757518       8.03269550      -0.00979195
N      -1.06681563       8.72512685       0.86329826
C      -0.90563367       8.33110322       2.16883094
S       0.11252721       7.04869109       2.75323632
N      -1.64161627       9.05055682       3.03572455
H      -2.20754059       9.78426856       2.61239221
C      -1.70572231       8.87331131       4.49678036
H      -0.69928306       9.01370103       4.91380379
H      -2.00243141       7.83792845       4.71158217
C      -2.69524226       9.86369337       5.11597952
H      -3.70910036       9.71309994       4.72526060
H      -2.72899983       9.71788648       6.20056179
H      -2.67925947       2.66054135      -0.06127092
H       1.42432758       6.36190674      -4.76951812
