# Supplementary material for: Functional, Aromatic, and Fluorinated Monothiosemicarbazones: Investigations into Their Structures and Activity toward the Gallium-68 Incorporation by Microwave Irradiation
Source: ACS Omega. 2022 Apr 11;7(16):13750–77. doi: 10.1021/acsomega.1c07396 (PMC9088960; doi:10.1021/acsomega.1c07396)
Supplement: Supplementary file 1 — ao1c07396_si_001.zip [file ao1c07396_si_001.zip › DFT_files/MonoTSCEt Isomer A.out]

 Parallel Execution: Process Information
 ==============================================================================
 Rank   Node Name                              NodeID   MyNodeRank  NodeMaster
    0   CHPC-7106                                 0          0          0
    1   CHPC-7106                                 0          1         -1
    2   CHPC-7106                                 0          2         -1
    3   CHPC-7106                                 0          3         -1
 ==============================================================================


May use up to 15548MB of RAM as shared memory on node 0
 
    Atoms
    1 C      -0.140264300718       1.745819732538       0.361797690301
    2 C      -1.345215987256       1.153592420803      -0.021305223577
    3 C      -1.318228064602      -0.193661088461      -0.450131822260
    4 C      -0.096725248169      -0.910972748569      -0.511376128964
    5 C       3.526119885155      -0.096649521213       0.120053009607
    6 C       3.399728355092       1.249081059002       0.534959561763
    7 C       2.116576439959       1.792673926614       0.624850132738
    8 C       1.025985122509       1.039024639106       0.295567418983
    9 C       1.104075112135      -0.274853173708      -0.143533473353
    10 C       2.381598033629      -0.861324423181      -0.219521654198
    11 H      -2.273143421150       1.709453781984       0.008330618489
    12 H      -2.238934587756      -0.678873555436      -0.746623939474
    13 H      -0.091364181478      -1.936605151500      -0.858568642327
    14 H       4.508842068283      -0.544268191693       0.049789522508
    15 H       4.272824422765       1.840771787830       0.777189842220
    16 C       0.184849642189       3.105722450544       0.795801401740
    17 H       2.497489051753      -1.885241604058      -0.552135933667
    18 C       1.652464017798       3.140082608028       0.970530280977
    19 O      -0.580932391266       4.202191815974       0.511437664402
    20 N       2.438396100146       4.312850744521       0.780349382803
    21 N       2.815128222751       4.707100990427      -0.510492227866
    22 C       2.399311794335       6.066717769708      -0.692235606570
    23 S       1.256563940697       6.387015054800      -1.732173509174
    24 N       2.948528996071       7.135941683867       0.097004084166
    25 H       3.856705433760       4.661326879187      -0.562649607372
    26 H       2.944293823296       6.847482562947       1.102780975174
    27 C       4.326421925527       7.421388285852      -0.314560302122
    28 H       4.382482347344       7.544367201384      -1.419873045117
    29 H       5.006609772542       6.596461025324      -0.007433268400
    30 C       4.803717301864       8.714262640063       0.334457814287
    31 H       4.801882587421       8.610828373147       1.440405290518
    32 H       5.837459605487       8.941744001779      -0.001458071363
    33 H       4.138670726517       9.555290825233       0.044413605156
    End
    GUIBonds
        1 1 16 1.0
        2 1 8 1.5
        3 1 2 1.5
        4 2 11 1.0
        5 2 3 1.5
        6 3 12 1.0
        7 3 4 1.5
        8 4 13 1.0
        9 4 9 1.5
        10 5 14 1.0
        11 5 6 1.5
        12 5 10 1.5
        13 6 15 1.0
        14 6 7 1.5
        15 7 18 1.0
        16 7 8 1.5
        17 8 9 1.5
        18 9 10 1.5
        19 10 17 1.0
        20 16 19 1.0
        21 16 18 1.0
        22 18 20 1.0
        23 20 21 1.0
        24 21 25 1.0
        25 21 22 1.0
        26 22 24 1.0
        27 22 23 1.0
        28 24 27 1.0
        29 24 26 1.0
        30 27 29 1.0
        31 27 28 1.0
        32 27 30 1.0
        33 30 33 1.0
        34 30 32 1.0
        35 30 31 1.0
    End
    NoPrint LOGFILE
    XC
        GGA BLYP
    End
    Geometry
    End
    AnalyticalFreq
    End
    NumericalQuality Good
    ScanFreq -1000 0

Fragments
H t21.H
N t21.N
S t21.S
O t21.O
C t21.C
End

 *******************************************************************************
 *                                                                             *
 *  --------------------------------                                           *
 *   Amsterdam Modeling Suite (AMS)              2019.304                      *
 *  --------------------------------                                           *
 *                                               r84175 2020-05-08             *
 *                                                                             *
 *                                                                             *
 *                              =================                              *
 *                              |               |                              *
 *                              |     A D F     |                              *
 *                              |               |                              *
 *                              =================                              *
 *                                                                             *
 *                                                                             *
 *   Online information and documentation:  https://www.scm.com/support/       *
 *   E-mail:  support@scm.com   info@scm.com                                   *
 *                                                                             *
 *   Scientific publications using AMS results must be properly referenced     *
 *   See the User Manuals (or the web site) for recommended citations          *
 *   The terms and conditions of the End User License Agreement apply to       *
 *   the use of AMS, https://www.scm.com/license-terms/                        *
 *                                                                             *
 *********************  x86_64_windows_intel / intelmpi  ***********************
 
 Licensed to: Dr. Sofia Pascu / University of Bath / Bath / UNITED KINGDOM
 SCM User ID: u10385
  
 ADF 2019.304  RunTime: Oct15-2021 10:31:52  Nodes: 1  Procs: 4

 Temporary files are created in C:\SCMTMP\/kid_0.142219683

Communication costs MPI_COMM_WORLD:      0.769 usec per message,   0.0041 usec per 8-byte item
Communication costs for intra-node:      0.652 usec per message,   0.0026 usec per 8-byte item

 *** (NO TITLE) ***


 ===========================
 A T T A C H E D   F I L E S
 ===========================
  


 ===============================
 M O D E L   P A R A M E T E R S
 ===============================
  
 DENSITY FUNCTIONAL POTENTIAL (scf)
    LDA:                               Exchange only                           == Not Default ==
    Gradient Corrections:              Becke88 LYP                             == Not Default ==

 SPIN  (restricted / unrestr.)
    Molecule:                          Restricted                               
    Fragments:                         Restricted                               

 OTHER ASPECTS
    Relativistic Corrections:          ---                                      

    Nuclear Charge Density Model:      Point Charge Nuclei                      
    Core Treatment:                    Frozen Orbital(s)                        

    Hyperfine or Zeeman Interaction:   ---                                      


 Fragment File(s)
 ----------------
 C:
         file : t21.C
         jobid: ADF 2019.304  RunTime: Oct15-2021 10:31:51  Nodes: 1  Procs: 1
         title: Carbon (TZ2P)
 H:
         file : t21.H
         jobid: ADF 2019.304  RunTime: Oct15-2021 10:31:47  Nodes: 1  Procs: 1
         title: Hydrogen (TZ2P)
 O:
         file : t21.O
         jobid: ADF 2019.304  RunTime: Oct15-2021 10:31:50  Nodes: 1  Procs: 1
         title: Oxygen (TZ2P)
 N:
         file : t21.N
         jobid: ADF 2019.304  RunTime: Oct15-2021 10:31:48  Nodes: 1  Procs: 1
         title: Nitrogen (TZ2P)
 S:
         file : t21.S
         jobid: ADF 2019.304  RunTime: Oct15-2021 10:31:49  Nodes: 1  Procs: 1
         title: Sulphur (TZ2P)


                                   *********************************************
                                   *  R U N   T Y P E : GEOMETRY OPTIMIZATION  *
                                   *********************************************
  


 ===============
 G E O M E T R Y  ***  3D  Molecule  ***
 ===============
  

 ATOMS
 =====                            X Y Z                    CHARGE
                                (Angstrom)             Nucl     +Core       At.Mass
                       --------------------------    ----------------       -------
    1  C              -0.1403    1.7458    0.3618      6.00      6.00       12.0000
    2  C              -1.3452    1.1536   -0.0213      6.00      6.00       12.0000
    3  C              -1.3182   -0.1937   -0.4501      6.00      6.00       12.0000
    4  C              -0.0967   -0.9110   -0.5114      6.00      6.00       12.0000
    5  C               3.5261   -0.0966    0.1201      6.00      6.00       12.0000
    6  C               3.3997    1.2491    0.5350      6.00      6.00       12.0000
    7  C               2.1166    1.7927    0.6249      6.00      6.00       12.0000
    8  C               1.0260    1.0390    0.2956      6.00      6.00       12.0000
    9  C               1.1041   -0.2749   -0.1435      6.00      6.00       12.0000
   10  C               2.3816   -0.8613   -0.2195      6.00      6.00       12.0000
   11  H              -2.2731    1.7095    0.0083      1.00      1.00        1.0078
   12  H              -2.2389   -0.6789   -0.7466      1.00      1.00        1.0078
   13  H              -0.0914   -1.9366   -0.8586      1.00      1.00        1.0078
   14  H               4.5088   -0.5443    0.0498      1.00      1.00        1.0078
   15  H               4.2728    1.8408    0.7772      1.00      1.00        1.0078
   16  C               0.1848    3.1057    0.7958      6.00      6.00       12.0000
   17  H               2.4975   -1.8852   -0.5521      1.00      1.00        1.0078
   18  C               1.6525    3.1401    0.9705      6.00      6.00       12.0000
   19  O              -0.5809    4.2022    0.5114      8.00      8.00       15.9949
   20  N               2.4384    4.3129    0.7803      7.00      7.00       14.0031
   21  N               2.8151    4.7071   -0.5105      7.00      7.00       14.0031
   22  C               2.3993    6.0667   -0.6922      6.00      6.00       12.0000
   23  S               1.2566    6.3870   -1.7322     16.00     16.00       31.9721
   24  N               2.9485    7.1359    0.0970      7.00      7.00       14.0031
   25  H               3.8567    4.6613   -0.5626      1.00      1.00        1.0078
   26  H               2.9443    6.8475    1.1028      1.00      1.00        1.0078
   27  C               4.3264    7.4214   -0.3146      6.00      6.00       12.0000
   28  H               4.3825    7.5444   -1.4199      1.00      1.00        1.0078
   29  H               5.0066    6.5965   -0.0074      1.00      1.00        1.0078
   30  C               4.8037    8.7143    0.3345      6.00      6.00       12.0000
   31  H               4.8019    8.6108    1.4404      1.00      1.00        1.0078
   32  H               5.8375    8.9417   -0.0015      1.00      1.00        1.0078
   33  H               4.1387    9.5553    0.0444      1.00      1.00        1.0078


 FRAGMENTS
 =========                                     Atoms in this Fragment     Cart. coord.s (Angstrom)
                                               -------------------------------------------------------
    1  C                                                 1  C           -0.1403    1.7458    0.3618
    2  C                                                 2  C           -1.3452    1.1536   -0.0213
    3  C                                                 3  C           -1.3182   -0.1937   -0.4501
    4  C                                                 4  C           -0.0967   -0.9110   -0.5114
    5  C                                                 5  C            3.5261   -0.0966    0.1201
    6  C                                                 6  C            3.3997    1.2491    0.5350
    7  C                                                 7  C            2.1166    1.7927    0.6249
    8  C                                                 8  C            1.0260    1.0390    0.2956
    9  C                                                 9  C            1.1041   -0.2749   -0.1435
   10  C                                                10  C            2.3816   -0.8613   -0.2195
   11  C                                                16  C            0.1848    3.1057    0.7958
   12  C                                                18  C            1.6525    3.1401    0.9705
   13  C                                                22  C            2.3993    6.0667   -0.6922
   14  C                                                27  C            4.3264    7.4214   -0.3146
   15  C                                                30  C            4.8037    8.7143    0.3345
   16  H                                                11  H           -2.2731    1.7095    0.0083
   17  H                                                12  H           -2.2389   -0.6789   -0.7466
   18  H                                                13  H           -0.0914   -1.9366   -0.8586
   19  H                                                14  H            4.5088   -0.5443    0.0498
   20  H                                                15  H            4.2728    1.8408    0.7772
   21  H                                                17  H            2.4975   -1.8852   -0.5521
   22  H                                                25  H            3.8567    4.6613   -0.5626
   23  H                                                26  H            2.9443    6.8475    1.1028
   24  H                                                28  H            4.3825    7.5444   -1.4199
   25  H                                                29  H            5.0066    6.5965   -0.0074
   26  H                                                31  H            4.8019    8.6108    1.4404
   27  H                                                32  H            5.8375    8.9417   -0.0015
   28  H                                                33  H            4.1387    9.5553    0.0444
   29  O                                                19  O           -0.5809    4.2022    0.5114
   30  N                                                20  N            2.4384    4.3129    0.7803
   31  N                                                21  N            2.8151    4.7071   -0.5105
   32  N                                                24  N            2.9485    7.1359    0.0970
   33  S                                                23  S            1.2566    6.3870   -1.7322


 =====================================
 S Y M M E T R Y ,   E L E C T R O N S
 =====================================
  
 Symmetry: NOSYM

 Irreducible Representations, including subspecies
 -------------------------------------------------
 A


 Configuration of Valence Electrons
 ==================================
 ( determined in the SCF procedure )

 Total:   148

 Net Charge: 0 (Nuclei minus Electrons)

 Aufbau principle for MO occupations will be applied through SCF cycle no.     150
 Thereafter, the program will assign electrons to MOs that are spatially
 similar to the occupied MOs in a "reference" cycle ("KeepOrbitals").
 The reference cycle is always the PREVIOUS cycle: it will evolve with
 the SCF procedure.
1
 ***************************************************************************************************


                                      ****************************************
                                      *  B U I L D : (Fragments, Functions)  *
                                      ****************************************
  

 Total nr. of (C)SFOs (summation over all irreps) :   671

 Specify PRINT SFO in the input file to get a full list

 Nr. of SFOs for ir.rep.           A :   671


 ================================
 (Slater-type)  F U N C T I O N S  ***  (Basis and Fit)  ***
 ================================
  

 Atom Type    1  (C)
 ==============

 Valence Basis Sets:  10
 -----------------------
   1 S    7.680000
   1 S    5.000000
   2 S    1.280000
   2 S    2.100000
   2 S    4.600000
   2 P    0.820000
   2 P    1.480000
   2 P    2.940000
   3 D    2.200000
   4 F    3.300000

 Atom Type    2  (H)
 ==============

 Valence Basis Sets:   5
 -----------------------
   1 S    0.690000
   1 S    0.920000
   1 S    1.580000
   2 P    1.250000
   3 D    2.500000

 Atom Type    3  (O)
 ==============

 Valence Basis Sets:  10
 -----------------------
   1 S    9.800000
   1 S    6.800000
   2 S    7.580000
   2 S    2.880000
   2 S    1.720000
   2 P    4.080000
   2 P    2.080000
   2 P    1.120000
   3 D    2.000000
   4 F    3.000000

 Atom Type    4  (N)
 ==============

 Valence Basis Sets:  10
 -----------------------
   1 S    8.740000
   1 S    5.900000
   2 S    5.150000
   2 S    2.500000
   2 S    1.500000
   2 P    3.680000
   2 P    1.880000
   2 P    1.000000
   3 D    2.200000
   4 F    3.300000

 Atom Type    5  (S)
 ==============

 Valence Basis Sets:  14
 -----------------------
   1 S   19.400000
   1 S   14.350000
   2 S    5.900000
   2 S    4.250000
   2 P    8.050000
   2 P    4.550000
   3 S    3.450000
   3 S    2.250000
   3 S    1.500000
   3 P    2.650000
   3 P    1.600000
   3 P    1.000000
   3 D    2.100000
   4 F    2.100000


 BAS: List of all Elementary Cartesian Basis Functions
 =====================================================

 The numbering in the list below (to the right of the function characteristics) is referred
 to in print-outs of MO eigenvectors and Mulliken populations in the BAS representation
 (as contrasted to the SFO representation).

 Notes:
 1. The functions are characterized by a polynomial prefactor (powers of x,y,z and r) and
    an exponential decay factor alpha.
 2. Since the basis sets are specific for an atom TYPE, the individual functions occur on
    all atoms of that type.
 3. The word 'Core' in the left margin signals that it is a Core Function (CF) : not a
    degree of freedom in the valence set, but only used to ensure orthogonalization of
    the other valence basis functions on the frozen Core Orbitals.


 (power of) X  Y  Z  R     Alpha  on Atom
            ==========     =====     ==========

 C                                    1    2    3    4    5    6    7    8    9   10   11   12   13   14   15
                                  ---------------------------------------------------------------------------
            0  0  0  0     7.680      1   31   61   91  121  151  181  211  241  271  301  331  361  391  421
            0  0  0  0     5.000      2   32   62   92  122  152  182  212  242  272  302  332  362  392  422
            0  0  0  1     1.280      3   33   63   93  123  153  183  213  243  273  303  333  363  393  423
            0  0  0  1     2.100      4   34   64   94  124  154  184  214  244  274  304  334  364  394  424
            0  0  0  1     4.600      5   35   65   95  125  155  185  215  245  275  305  335  365  395  425
            1  0  0  0     0.820      6   36   66   96  126  156  186  216  246  276  306  336  366  396  426
            0  1  0  0     0.820      7   37   67   97  127  157  187  217  247  277  307  337  367  397  427
            0  0  1  0     0.820      8   38   68   98  128  158  188  218  248  278  308  338  368  398  428
            1  0  0  0     1.480      9   39   69   99  129  159  189  219  249  279  309  339  369  399  429
            0  1  0  0     1.480     10   40   70  100  130  160  190  220  250  280  310  340  370  400  430
            0  0  1  0     1.480     11   41   71  101  131  161  191  221  251  281  311  341  371  401  431
            1  0  0  0     2.940     12   42   72  102  132  162  192  222  252  282  312  342  372  402  432
            0  1  0  0     2.940     13   43   73  103  133  163  193  223  253  283  313  343  373  403  433
            0  0  1  0     2.940     14   44   74  104  134  164  194  224  254  284  314  344  374  404  434
            2  0  0  0     2.200     15   45   75  105  135  165  195  225  255  285  315  345  375  405  435
            1  1  0  0     2.200     16   46   76  106  136  166  196  226  256  286  316  346  376  406  436
            1  0  1  0     2.200     17   47   77  107  137  167  197  227  257  287  317  347  377  407  437
            0  2  0  0     2.200     18   48   78  108  138  168  198  228  258  288  318  348  378  408  438
            0  1  1  0     2.200     19   49   79  109  139  169  199  229  259  289  319  349  379  409  439
            0  0  2  0     2.200     20   50   80  110  140  170  200  230  260  290  320  350  380  410  440
            3  0  0  0     3.300     21   51   81  111  141  171  201  231  261  291  321  351  381  411  441
            2  1  0  0     3.300     22   52   82  112  142  172  202  232  262  292  322  352  382  412  442
            2  0  1  0     3.300     23   53   83  113  143  173  203  233  263  293  323  353  383  413  443
            1  2  0  0     3.300     24   54   84  114  144  174  204  234  264  294  324  354  384  414  444
            1  1  1  0     3.300     25   55   85  115  145  175  205  235  265  295  325  355  385  415  445
            1  0  2  0     3.300     26   56   86  116  146  176  206  236  266  296  326  356  386  416  446
            0  3  0  0     3.300     27   57   87  117  147  177  207  237  267  297  327  357  387  417  447
            0  2  1  0     3.300     28   58   88  118  148  178  208  238  268  298  328  358  388  418  448
            0  1  2  0     3.300     29   59   89  119  149  179  209  239  269  299  329  359  389  419  449
            0  0  3  0     3.300     30   60   90  120  150  180  210  240  270  300  330  360  390  420  450

 H                                   16   17   18   19   20   21   22   23   24   25   26   27   28
                                  ---------------------------------------------------------------------------
            0  0  0  0     0.690    451  463  475  487  499  511  523  535  547  559  571  583  595
            0  0  0  0     0.920    452  464  476  488  500  512  524  536  548  560  572  584  596
            0  0  0  0     1.580    453  465  477  489  501  513  525  537  549  561  573  585  597
            1  0  0  0     1.250    454  466  478  490  502  514  526  538  550  562  574  586  598
            0  1  0  0     1.250    455  467  479  491  503  515  527  539  551  563  575  587  599
            0  0  1  0     1.250    456  468  480  492  504  516  528  540  552  564  576  588  600
            2  0  0  0     2.500    457  469  481  493  505  517  529  541  553  565  577  589  601
            1  1  0  0     2.500    458  470  482  494  506  518  530  542  554  566  578  590  602
            1  0  1  0     2.500    459  471  483  495  507  519  531  543  555  567  579  591  603
            0  2  0  0     2.500    460  472  484  496  508  520  532  544  556  568  580  592  604
            0  1  1  0     2.500    461  473  485  497  509  521  533  545  557  569  581  593  605
            0  0  2  0     2.500    462  474  486  498  510  522  534  546  558  570  582  594  606

 O                                   29
                                  ---------------------------------------------------------------------------
            0  0  0  0     9.800    607
            0  0  0  0     6.800    608
            0  0  0  1     7.580    609
            0  0  0  1     2.880    610
            0  0  0  1     1.720    611
            1  0  0  0     4.080    612
            0  1  0  0     4.080    613
            0  0  1  0     4.080    614
            1  0  0  0     2.080    615
            0  1  0  0     2.080    616
            0  0  1  0     2.080    617
            1  0  0  0     1.120    618
            0  1  0  0     1.120    619
            0  0  1  0     1.120    620
            2  0  0  0     2.000    621
            1  1  0  0     2.000    622
            1  0  1  0     2.000    623
            0  2  0  0     2.000    624
            0  1  1  0     2.000    625
            0  0  2  0     2.000    626
            3  0  0  0     3.000    627
            2  1  0  0     3.000    628
            2  0  1  0     3.000    629
            1  2  0  0     3.000    630
            1  1  1  0     3.000    631
            1  0  2  0     3.000    632
            0  3  0  0     3.000    633
            0  2  1  0     3.000    634
            0  1  2  0     3.000    635
            0  0  3  0     3.000    636

 N                                   30   31   32
                                  ---------------------------------------------------------------------------
            0  0  0  0     8.740    637  667  697
            0  0  0  0     5.900    638  668  698
            0  0  0  1     5.150    639  669  699
            0  0  0  1     2.500    640  670  700
            0  0  0  1     1.500    641  671  701
            1  0  0  0     3.680    642  672  702
            0  1  0  0     3.680    643  673  703
            0  0  1  0     3.680    644  674  704
            1  0  0  0     1.880    645  675  705
            0  1  0  0     1.880    646  676  706
            0  0  1  0     1.880    647  677  707
            1  0  0  0     1.000    648  678  708
            0  1  0  0     1.000    649  679  709
            0  0  1  0     1.000    650  680  710
            2  0  0  0     2.200    651  681  711
            1  1  0  0     2.200    652  682  712
            1  0  1  0     2.200    653  683  713
            0  2  0  0     2.200    654  684  714
            0  1  1  0     2.200    655  685  715
            0  0  2  0     2.200    656  686  716
            3  0  0  0     3.300    657  687  717
            2  1  0  0     3.300    658  688  718
            2  0  1  0     3.300    659  689  719
            1  2  0  0     3.300    660  690  720
            1  1  1  0     3.300    661  691  721
            1  0  2  0     3.300    662  692  722
            0  3  0  0     3.300    663  693  723
            0  2  1  0     3.300    664  694  724
            0  1  2  0     3.300    665  695  725
            0  0  3  0     3.300    666  696  726

 S                                   33
                                  ---------------------------------------------------------------------------
            0  0  0  0    19.400    727
            0  0  0  0    14.350    728
            0  0  0  1     5.900    729
            0  0  0  1     4.250    730
            1  0  0  0     8.050    731
            0  1  0  0     8.050    732
            0  0  1  0     8.050    733
            1  0  0  0     4.550    734
            0  1  0  0     4.550    735
            0  0  1  0     4.550    736
            0  0  0  2     3.450    737
            0  0  0  2     2.250    738
            0  0  0  2     1.500    739
            1  0  0  1     2.650    740
            0  1  0  1     2.650    741
            0  0  1  1     2.650    742
            1  0  0  1     1.600    743
            0  1  0  1     1.600    744
            0  0  1  1     1.600    745
            1  0  0  1     1.000    746
            0  1  0  1     1.000    747
            0  0  1  1     1.000    748
            2  0  0  0     2.100    749
            1  1  0  0     2.100    750
            1  0  1  0     2.100    751
            0  2  0  0     2.100    752
            0  1  1  0     2.100    753
            0  0  2  0     2.100    754
            3  0  0  0     2.100    755
            2  1  0  0     2.100    756
            2  0  1  0     2.100    757
            1  2  0  0     2.100    758
            1  1  1  0     2.100    759
            1  0  2  0     2.100    760
            0  3  0  0     2.100    761
            0  2  1  0     2.100    762
            0  1  2  0     2.100    763
            0  0  3  0     2.100    764

 Total number of charge fitting functions (nprimf)      2352
 Total number of Cartesian basis functions (naos)        764
 Total number of Cartesian core functions  (ncos)          0


 Coordinates (Cartesian)
 =======================

     Atom                    bohr                                 angstrom                 Geometric Variables
                   X           Y           Z              X           Y           Z       (0:frozen, *:LT par.)
 --------------------------------------------------------------------------------------------------------------
     1 C      -0.265061    3.299121    0.683699      -0.140264    1.745820    0.361798      1       2       3
     2 C      -2.542090    2.179974   -0.040261      -1.345216    1.153592   -0.021305      4       5       6
     3 C      -2.491090   -0.365966   -0.850626      -1.318228   -0.193661   -0.450132      7       8       9
     4 C      -0.182784   -1.721489   -0.966361      -0.096725   -0.910973   -0.511376     10      11      12
     5 C       6.663401   -0.182641    0.226867       3.526120   -0.096650    0.120053     13      14      15
     6 C       6.424555    2.360421    1.010927       3.399728    1.249081    0.534960     16      17      18
     7 C       3.999750    3.387663    1.180796       2.116576    1.792674    0.624850     19      20      21
     8 C       1.938831    1.963472    0.558541       1.025985    1.039025    0.295567     22      23      24
     9 C       2.086400   -0.519397   -0.271239       1.104075   -0.274853   -0.143533     25      26      27
    10 C       4.500568   -1.627667   -0.414836       2.381598   -0.861324   -0.219522     28      29      30
    11 H      -4.295619    3.230399    0.015743      -2.273143    1.709454    0.008331     31      32      33
    12 H      -4.230973   -1.282885   -1.410915      -2.238935   -0.678874   -0.746624     34      35      36
    13 H      -0.172653   -3.659653   -1.622460      -0.091364   -1.936605   -0.858569     37      38      39
    14 H       8.520477   -1.028518    0.094089       4.508842   -0.544268    0.049790     40      41      42
    15 H       8.074468    3.478555    1.468676       4.272824    1.840772    0.777190     43      44      45
    16 C       0.349315    5.868965    1.503847       0.184850    3.105722    0.795801     46      47      48
    17 H       4.719570   -3.562590   -1.043386       2.497489   -1.885242   -0.552136     49      50      51
    18 C       3.122704    5.933896    1.834036       1.652464    3.140083    0.970530     52      53      54
    19 O      -1.097803    7.940992    0.966477      -0.580932    4.202192    0.511438     55      56      57
    20 N       4.607901    8.150107    1.474647       2.438396    4.312851    0.780349     58      59      60
    21 N       5.319821    8.895132   -0.964690       2.815128    4.707101   -0.510492     61      62      63
    22 C       4.534042   11.464435   -1.308136       2.399312    6.066718   -0.692236     64      65      66
    23 S       2.374562   12.069709   -3.273334       1.256564    6.387015   -1.732174     67      68      69
    24 N       5.571912   13.484975    0.183311       2.948529    7.135942    0.097004     70      71      72
    25 H       7.288117    8.808631   -1.063254       3.856705    4.661327   -0.562650     73      74      75
    26 H       5.563909   12.939867    2.083954       2.944294    6.847483    1.102781     76      77      78
    27 C       8.175753   14.024391   -0.594433       4.326422    7.421388   -0.314560     79      80      81
    28 H       8.281691   14.256788   -2.683171       4.382482    7.544367   -1.419873     82      83      84
    29 H       9.461121   12.465505   -0.014047       5.006610    6.596461   -0.007433     85      86      87
    30 C       9.077710   16.467570    0.632034       4.803717    8.714263    0.334458     88      89      90
    31 H       9.074243   16.272107    2.721972       4.801883    8.610828    1.440405     91      92      93
    32 H      11.031200   16.897447   -0.002755       5.837460    8.941744   -0.001458     94      95      96
    33 H       7.820954   18.056883    0.083930       4.138671    9.555291    0.044414     97      98      99
 --------------------------------------------------------------------------------------------------------------
1
 ***************************************************************************************************


                                              ***********************
                                              *  T E C H N I C A L  *
                                              ***********************
  


 =============================================================
 P A R A L L E L I Z A T I O N  and  V E C T O R I Z A T I O N
 =============================================================
  
 Nr of parallel processes:                                4
 Maximum vector length in NumInt loops:                 128


 ===============================
 G E O M E T R Y   U P D A T E S
 ===============================
  
 Optimization coordinates:                       Delocalized
 Optimization code branch:                       NEW
 Hessian update method:                          BFGS (Broyden-Fletcher-Goldfarb-Shanno)

 Iterative Geometry Improvements:
    Max. nr. of iterations:                        198
    Convergence criteria:
         Change in energy (hartree):                 0.0010000000
         Gradients (au/Angstrom):                    0.0010000000
         Cart/bondlength changes (Angstrom):         0.0100000000
    Max. step to take:
         Trust Radius:                               0.2000000000

 GDIIS (Geometry Direct Inversion in Iteration Space):
    First geometry cycle:                            0
    Max. number expansion vectors:                   5


 =====================
 S C F   U P D A T E S
 =====================
  
 Max. nr. of cycles:                               300
 Convergence criterion:                              0.0000010000
   secondary criterion:                              0.0010000000

 Mix parameter (when DIIS does not apply):           0.2000000000
 Mixed ADIIS+SDIIS will be used                  
    Max number of expansion vectors:                10
    Pure ADIIS when Max([F,P]) is above              0.1000000000
    Pure SDIIS when Max([F,P]) is below              0.0010000000


 =================
 P R E C I S I O N  ***  (General: NumInt, NeglectFunctionTails, ...)  ***
 =================
  

 NumInt:           Target precision:                 6.0000000000
 -------           Initial precision:                6.0000000000
                   Min. precision (optimization):    6.0000000000

 Neglect Functions:          Basis functions:        0.1000000000E-07
 ------------------          Fit functions:          0.1000000000E-07


 ===========================
 L I N E A R   S C A L I N G
 ===========================
  

 Cut-off radii density fit:                        0.1000000000E-09
 Overlap cut-off criterion AO matrix elements:     0.1000000000E-07
 Cut-offs for Coulomb potential and fitted density:0.1000000000E-09
 Cut-off criterion for Coulomb multipole terms:    0.1000000000E-09
 Progressive Convergence parameter:                 0.000000000    
1
 ***************************************************************************************************


                                            ***************************
                                            *  C O M P U T A T I O N  *
                                            ***************************
  

 Number of elements of the density matrix on this node (used, total):     72528    292230


 ===========================================
 Numerical Integration : Fuzzy Cells (Becke)
 ===========================================
  
 Becke grid quality: GOOD           
  
 Lebedev angular grid order:             min:  11 max:  31
 Nr. of radial points:                   min:  54 max:  72

 Total nr. of points:     415341
 Nr. of blocks:             3245
 Block length:               128
 Nr. of dummy points:         19


 Test of Precision of the Numerical Integration Grid
 ===================================================

 Integral of the Total Core Density:                   0.00000000000000


 ========================
 Density Fitting (zlmFit)
 ========================
  
 ZlmFit Fit Quality: GOOD           
  
 Max L-expansion:                        min:   8 max:   9
 Nr. of radial interpolation points:     min:  78 max: 108


 =====
 S C F  ***  ScaSCF  ***
 =====
  
 Initial density matrix is calculated as sum of fragments

 CYCLE    1
 SCF Error: norm([F,P])=     10.928871290484, max([F,P])=      0.966302544006
 orbitals (Q,E):
 ---------------
 A :65...84          ( 2.00    -0.4396)  ( 2.00    -0.4185)  ( 2.00    -0.3954)  ( 2.00    -0.3920)
                     ( 2.00    -0.3793)  ( 2.00    -0.3678)  ( 2.00    -0.3589)  ( 2.00    -0.3437)
                     ( 2.00    -0.3245)  ( 2.00    -0.2969)  ( 0.00    -0.2728)  ( 0.00    -0.2604)
                     ( 0.00    -0.2118)  ( 0.00    -0.1904)  ( 0.00    -0.1649)  ( 0.00    -0.1556)
                     ( 0.00    -0.1053)  ( 0.00    -0.0740)  ( 0.00    -0.0575)  ( 0.00    -0.0509)

 CYCLE    2
   MIX coefficients:  0.8000  0.2000
 SCF Error: norm([F,P])=      2.053426554942, max([F,P])=      0.315396194946
 orbitals (Q,E):
 ---------------
 A :65...75          ( 2.00    -0.3802)  ( 2.00    -0.3710)  ( 2.00    -0.3493)  ( 2.00    -0.3233)
                     ( 2.00    -0.3215)  ( 2.00    -0.3128)  ( 2.00    -0.2867)  ( 2.00    -0.2662)
                     ( 2.00    -0.2542)  ( 2.00    -0.2264)  ( 0.00    -0.2119)

 CYCLE    3
  SDIIS (wt  0.000):  0.1612  0.8388
 A-DIIS (wt  1.000):  0.1802  0.8198
  DIIS coefficients:  0.1802  0.8198
 SCF Error: norm([F,P])=      1.157839057464, max([F,P])=      0.161556669970
 orbitals (Q,E):
 ---------------
 A :65...75          ( 2.00    -0.2165)  ( 2.00    -0.2145)  ( 2.00    -0.2138)  ( 2.00    -0.1880)
                     ( 2.00    -0.1703)  ( 2.00    -0.1604)  ( 2.00    -0.1586)  ( 2.00    -0.1491)
                     ( 2.00    -0.1363)  ( 2.00    -0.1010)  ( 0.00    -0.0691)

 CYCLE    4
  SDIIS (wt  0.000):  0.0213  0.7031  0.2756
 A-DIIS (wt  1.000):  0.0000  0.7705  0.2295
  DIIS coefficients:  0.0000  0.7705  0.2295
 SCF Error: norm([F,P])=      2.658266739932, max([F,P])=      0.296732730085
 orbitals (Q,E):
 ---------------
 A :65...75          ( 2.00    -0.2759)  ( 2.00    -0.2494)  ( 2.00    -0.2428)  ( 2.00    -0.2157)
                     ( 2.00    -0.2147)  ( 2.00    -0.1985)  ( 2.00    -0.1929)  ( 2.00    -0.1758)
                     ( 2.00    -0.1728)  ( 2.00    -0.1425)  ( 0.00    -0.1184)

 CYCLE    5
  SDIIS (wt  0.000): -0.1597  0.6436  0.1159  0.4001
 A-DIIS (wt  1.000):  0.0000  0.6150  0.0211  0.3639
  DIIS coefficients:  0.0000  0.6150  0.0211  0.3639
 SCF Error: norm([F,P])=      1.330195630726, max([F,P])=      0.266884915296
 orbitals (Q,E):
 ---------------
 A :65...75          ( 2.00    -0.2663)  ( 2.00    -0.2586)  ( 2.00    -0.2437)  ( 2.00    -0.2194)
                     ( 2.00    -0.2017)  ( 2.00    -0.1952)  ( 2.00    -0.1779)  ( 2.00    -0.1712)
                     ( 2.00    -0.1467)  ( 2.00    -0.1414)  ( 0.00    -0.1319)

 CYCLE    6
  SDIIS (wt  0.000): -0.1056  0.5171  0.0343  0.3900  0.1642
 A-DIIS (wt  1.000):  0.0000  0.4459  0.0000  0.3098  0.2443
  DIIS coefficients:  0.0000  0.4459  0.0000  0.3098  0.2443
 SCF Error: norm([F,P])=      1.405208593730, max([F,P])=      0.282494642587
 orbitals (Q,E):
 ---------------
 A :65...75          ( 2.00    -0.2860)  ( 2.00    -0.2789)  ( 2.00    -0.2654)  ( 2.00    -0.2431)
                     ( 2.00    -0.2240)  ( 2.00    -0.2228)  ( 2.00    -0.2061)  ( 2.00    -0.1921)
                     ( 2.00    -0.1746)  ( 2.00    -0.1427)  ( 0.00    -0.1311)

 CYCLE    7
  SDIIS (wt  0.000): -0.0224  0.3277  0.0083  0.2803  0.2168  0.1893
 A-DIIS (wt  1.000):  0.0000  0.1955  0.0000  0.2181  0.2635  0.3230
  DIIS coefficients:  0.0000  0.1955  0.0000  0.2181  0.2635  0.3230
 SCF Error: norm([F,P])=      1.061895970310, max([F,P])=      0.214652725686
 orbitals (Q,E):
 ---------------
 A :65...75          ( 2.00    -0.3068)  ( 2.00    -0.2995)  ( 2.00    -0.2630)  ( 2.00    -0.2524)
                     ( 2.00    -0.2465)  ( 2.00    -0.2392)  ( 2.00    -0.2213)  ( 2.00    -0.2124)
                     ( 2.00    -0.2020)  ( 2.00    -0.1760)  ( 0.00    -0.1523)

 CYCLE    8
  SDIIS (wt  0.000):  0.0005  0.1697  0.0292  0.1324  0.1346  0.2799  0.2538
 A-DIIS (wt  1.000):  0.0000  0.0000  0.0000  0.0673  0.0719  0.4096  0.4512
  DIIS coefficients:  0.0000  0.0000  0.0000  0.0673  0.0719  0.4096  0.4512
 SCF Error: norm([F,P])=      0.863455868829, max([F,P])=      0.124733265747
 orbitals (Q,E):
 ---------------
 A :65...75          ( 2.00    -0.3095)  ( 2.00    -0.2773)  ( 2.00    -0.2638)  ( 2.00    -0.2583)
                     ( 2.00    -0.2446)  ( 2.00    -0.2153)  ( 2.00    -0.2115)  ( 2.00    -0.1956)
                     ( 2.00    -0.1875)  ( 2.00    -0.1816)  ( 0.00    -0.1663)

 CYCLE    9
  SDIIS (wt  0.000): -0.0425  0.1049  0.0019  0.0688  0.0280  0.2808  0.3451  0.2131
 A-DIIS (wt  1.000):  0.0000  0.0000  0.0000  0.0000  0.0000  0.3427  0.4500  0.2073
  DIIS coefficients:  0.0000  0.0000  0.0000  0.0000  0.0000  0.3427  0.4500  0.2073
 SCF Error: norm([F,P])=      0.976264650874, max([F,P])=      0.127989642688
 orbitals (Q,E):
 ---------------
 A :65...75          ( 2.00    -0.3014)  ( 2.00    -0.2792)  ( 2.00    -0.2604)  ( 2.00    -0.2370)
                     ( 2.00    -0.2316)  ( 2.00    -0.2224)  ( 2.00    -0.2079)  ( 2.00    -0.1944)
                     ( 2.00    -0.1877)  ( 2.00    -0.1768)  ( 0.00    -0.1574)

 CYCLE   10
  SDIIS (wt  0.649): -0.0024  0.0040  0.0083  0.0203 -0.0602  0.1337  0.2079  0.0683  0.6201
 A-DIIS (wt  0.351):  0.0000  0.0000  0.0000  0.0169  0.0000  0.0000  0.0000  0.0000  0.9831
  DIIS coefficients: -0.0016  0.0026  0.0054  0.0191 -0.0391  0.0868  0.1349  0.0443  0.7475
 SCF Error: norm([F,P])=      0.226366399352, max([F,P])=      0.035752924823
 orbitals (Q,E):
 ---------------
 A :65...75          ( 2.00    -0.3082)  ( 2.00    -0.2793)  ( 2.00    -0.2700)  ( 2.00    -0.2522)
                     ( 2.00    -0.2315)  ( 2.00    -0.2184)  ( 2.00    -0.2151)  ( 2.00    -0.2040)
                     ( 2.00    -0.1781)  ( 2.00    -0.1763)  ( 0.00    -0.1571)

 CYCLE   11
  SDIIS (wt  0.000):  0.0010 -0.0033  0.0021 -0.0089 -0.0256 -0.0008  0.0583  0.0000  0.6487  0.3284
 A-DIIS (wt  1.000):  0.0000  0.0000  0.0000  0.0000  0.0000  0.0000  0.0000  0.0000  0.6604  0.3396
  DIIS coefficients:  0.0000  0.0000  0.0000  0.0000  0.0000  0.0000  0.0000  0.0000  0.6604  0.3396
 SCF Error: norm([F,P])=      0.366694140984, max([F,P])=      0.073717149128
 orbitals (Q,E):
 ---------------
 A :65...75          ( 2.00    -0.3091)  ( 2.00    -0.2792)  ( 2.00    -0.2669)  ( 2.00    -0.2475)
                     ( 2.00    -0.2352)  ( 2.00    -0.2235)  ( 2.00    -0.2141)  ( 2.00    -0.1989)
                     ( 2.00    -0.1868)  ( 2.00    -0.1805)  ( 0.00    -0.1588)

 CYCLE   12
  SDIIS (wt  0.000): -0.0039 -0.0001 -0.0094 -0.0163  0.0095 -0.0130  0.0210  0.4974  0.2537  0.2610
 A-DIIS (wt  1.000):  0.0000  0.0000  0.0000  0.0000  0.0000  0.0000  0.0000  0.5371  0.2727  0.1902
  DIIS coefficients:  0.0000  0.0000  0.0000  0.0000  0.0000  0.0000  0.0000  0.5371  0.2727  0.1902
 SCF Error: norm([F,P])=      0.255823678051, max([F,P])=      0.040529916188
 orbitals (Q,E):
 ---------------
 A :65...75          ( 2.00    -0.3066)  ( 2.00    -0.2759)  ( 2.00    -0.2698)  ( 2.00    -0.2485)
                     ( 2.00    -0.2324)  ( 2.00    -0.2187)  ( 2.00    -0.2136)  ( 2.00    -0.2029)
                     ( 2.00    -0.1823)  ( 2.00    -0.1739)  ( 0.00    -0.1581)

 CYCLE   13
  SDIIS (wt  0.696):  0.0030 -0.0076 -0.0022 -0.0111 -0.0093  0.0018  0.3916  0.1949  0.2404  0.1985
 A-DIIS (wt  0.304):  0.0000  0.0000  0.0000  0.0000  0.0000  0.0000  0.2002  0.0000  0.3327  0.4671
  DIIS coefficients:  0.0021 -0.0053 -0.0015 -0.0077 -0.0065  0.0012  0.3335  0.1358  0.2684  0.2800
 SCF Error: norm([F,P])=      0.189426782580, max([F,P])=      0.031047507744
 orbitals (Q,E):
 ---------------
 A :65...75          ( 2.00    -0.3058)  ( 2.00    -0.2755)  ( 2.00    -0.2672)  ( 2.00    -0.2451)
                     ( 2.00    -0.2308)  ( 2.00    -0.2189)  ( 2.00    -0.2116)  ( 2.00    -0.1999)
                     ( 2.00    -0.1830)  ( 2.00    -0.1792)  ( 0.00    -0.1599)

 CYCLE   14
  SDIIS (wt  0.929): -0.0014  0.0019 -0.0077 -0.0242 -0.0022  0.1914  0.0667  0.2286  0.2269  0.3200
 A-DIIS (wt  0.071):  0.0000  0.0000  0.0000  0.0000  0.0000  0.0000  0.0000  0.0000  0.1072  0.8928
  DIIS coefficients: -0.0013  0.0017 -0.0071 -0.0225 -0.0021  0.1779  0.0620  0.2124  0.2185  0.3605
 SCF Error: norm([F,P])=      0.056711027006, max([F,P])=      0.007996688195
 orbitals (Q,E):
 ---------------
 A :65...75          ( 2.00    -0.3063)  ( 2.00    -0.2763)  ( 2.00    -0.2676)  ( 2.00    -0.2456)
                     ( 2.00    -0.2316)  ( 2.00    -0.2197)  ( 2.00    -0.2119)  ( 2.00    -0.2002)
                     ( 2.00    -0.1837)  ( 2.00    -0.1777)  ( 0.00    -0.1595)

 CYCLE   15
  SDIIS (wt  0.980):  0.0004 -0.0028 -0.0146 -0.0013  0.0549  0.0039  0.1137  0.1320  0.3259  0.3878
 A-DIIS (wt  0.020):  0.0000  0.0000  0.0000  0.0000  0.0000  0.0000  0.0000  0.0000  0.1603  0.8397
  DIIS coefficients:  0.0004 -0.0027 -0.0143 -0.0013  0.0538  0.0038  0.1115  0.1294  0.3226  0.3968
 SCF Error: norm([F,P])=      0.019549394066, max([F,P])=      0.002965921392
 orbitals (Q,E):
 ---------------
 A :65...75          ( 2.00    -0.3062)  ( 2.00    -0.2762)  ( 2.00    -0.2677)  ( 2.00    -0.2456)
                     ( 2.00    -0.2316)  ( 2.00    -0.2196)  ( 2.00    -0.2120)  ( 2.00    -0.2003)
                     ( 2.00    -0.1836)  ( 2.00    -0.1780)  ( 0.00    -0.1595)

 CYCLE   16
  SDIIS (wt  1.000): -0.0017 -0.0057 -0.0011  0.0187 -0.0023  0.0424  0.0687  0.1760  0.2746  0.4305
  DIIS coefficients: -0.0017 -0.0057 -0.0011  0.0187 -0.0023  0.0424  0.0687  0.1760  0.2746  0.4305
 SCF Error: norm([F,P])=      0.005579579199, max([F,P])=      0.000771846142
 orbitals (Q,E):
 ---------------
 A :65...75          ( 2.00    -0.3063)  ( 2.00    -0.2760)  ( 2.00    -0.2677)  ( 2.00    -0.2456)
                     ( 2.00    -0.2315)  ( 2.00    -0.2195)  ( 2.00    -0.2120)  ( 2.00    -0.2003)
                     ( 2.00    -0.1836)  ( 2.00    -0.1779)  ( 0.00    -0.1595)

 CYCLE   17
  SDIIS (wt  1.000): -0.0005 -0.0002 -0.0013 -0.0038  0.0024  0.0201  0.0473  0.1111  0.3032  0.5217
  DIIS coefficients: -0.0005 -0.0002 -0.0013 -0.0038  0.0024  0.0201  0.0473  0.1111  0.3032  0.5217
 SCF Error: norm([F,P])=      0.002350682798, max([F,P])=      0.000328490544
 orbitals (Q,E):
 ---------------
 A :65...75          ( 2.00    -0.3062)  ( 2.00    -0.2761)  ( 2.00    -0.2677)  ( 2.00    -0.2456)
                     ( 2.00    -0.2315)  ( 2.00    -0.2196)  ( 2.00    -0.2120)  ( 2.00    -0.2003)
                     ( 2.00    -0.1836)  ( 2.00    -0.1779)  ( 0.00    -0.1595)

 CYCLE   18
  SDIIS (wt  1.000):  0.0000 -0.0022 -0.0015 -0.0032  0.0062  0.0085  0.0424  0.1533  0.3428  0.4536
  DIIS coefficients:  0.0000 -0.0022 -0.0015 -0.0032  0.0062  0.0085  0.0424  0.1533  0.3428  0.4536
 SCF Error: norm([F,P])=      0.000981075356, max([F,P])=      0.000139372182
 orbitals (Q,E):
 ---------------
 A :65...75          ( 2.00    -0.3062)  ( 2.00    -0.2761)  ( 2.00    -0.2677)  ( 2.00    -0.2456)
                     ( 2.00    -0.2315)  ( 2.00    -0.2196)  ( 2.00    -0.2120)  ( 2.00    -0.2003)
                     ( 2.00    -0.1836)  ( 2.00    -0.1779)  ( 0.00    -0.1595)

 CYCLE   19
  SDIIS (wt  1.000): -0.0011 -0.0007 -0.0020  0.0037  0.0040  0.0245  0.0856  0.2046  0.3288  0.3525
  DIIS coefficients: -0.0011 -0.0007 -0.0020  0.0037  0.0040  0.0245  0.0856  0.2046  0.3288  0.3525
 SCF Error: norm([F,P])=      0.000326057889, max([F,P])=      0.000032694269
 orbitals (Q,E):
 ---------------
 A :65...75          ( 2.00    -0.3062)  ( 2.00    -0.2761)  ( 2.00    -0.2677)  ( 2.00    -0.2456)
                     ( 2.00    -0.2315)  ( 2.00    -0.2196)  ( 2.00    -0.2120)  ( 2.00    -0.2003)
                     ( 2.00    -0.1836)  ( 2.00    -0.1779)  ( 0.00    -0.1595)

 CYCLE   20
  SDIIS (wt  1.000):  0.0001 -0.0008  0.0012 -0.0001  0.0072  0.0270  0.0828  0.1714  0.2874  0.4239
  DIIS coefficients:  0.0001 -0.0008  0.0012 -0.0001  0.0072  0.0270  0.0828  0.1714  0.2874  0.4239
 SCF Error: norm([F,P])=      0.000144116187, max([F,P])=      0.000030930726
 orbitals (Q,E):
 ---------------
 A :65...75          ( 2.00    -0.3062)  ( 2.00    -0.2761)  ( 2.00    -0.2677)  ( 2.00    -0.2456)
                     ( 2.00    -0.2315)  ( 2.00    -0.2196)  ( 2.00    -0.2120)  ( 2.00    -0.2003)
                     ( 2.00    -0.1836)  ( 2.00    -0.1779)  ( 0.00    -0.1595)

 CYCLE   21
  SDIIS (wt  1.000): -0.0003  0.0006  0.0004  0.0038  0.0119  0.0361  0.0700  0.1393  0.2949  0.4434
  DIIS coefficients: -0.0003  0.0006  0.0004  0.0038  0.0119  0.0361  0.0700  0.1393  0.2949  0.4434
 SCF Error: norm([F,P])=      0.000050156572, max([F,P])=      0.000008533371
 orbitals (Q,E):
 ---------------
 A :65...75          ( 2.00    -0.3062)  ( 2.00    -0.2761)  ( 2.00    -0.2677)  ( 2.00    -0.2456)
                     ( 2.00    -0.2315)  ( 2.00    -0.2196)  ( 2.00    -0.2120)  ( 2.00    -0.2003)
                     ( 2.00    -0.1836)  ( 2.00    -0.1779)  ( 0.00    -0.1595)

 CYCLE   22
  SDIIS (wt  1.000):  0.0000  0.0000  0.0000 -0.0012 -0.0008  0.0007  0.0228  0.1239  0.3429  0.5118
  DIIS coefficients:  0.0000  0.0000  0.0000 -0.0012 -0.0008  0.0007  0.0228  0.1239  0.3429  0.5118
 SCF Error: norm([F,P])=      0.000023541168, max([F,P])=      0.000002506924
 orbitals (Q,E):
 ---------------
 A :65...75          ( 2.00    -0.3062)  ( 2.00    -0.2761)  ( 2.00    -0.2677)  ( 2.00    -0.2456)
                     ( 2.00    -0.2315)  ( 2.00    -0.2196)  ( 2.00    -0.2120)  ( 2.00    -0.2003)
                     ( 2.00    -0.1836)  ( 2.00    -0.1779)  ( 0.00    -0.1595)

 CYCLE   23
  SDIIS (wt  1.000):  0.0000 -0.0001 -0.0008 -0.0009 -0.0008  0.0076  0.0514  0.1639  0.3288  0.4510
  DIIS coefficients:  0.0000 -0.0001 -0.0008 -0.0009 -0.0008  0.0076  0.0514  0.1639  0.3288  0.4510
 SCF Error: norm([F,P])=      0.000008717749, max([F,P])=      0.000000840634
 orbitals (Q,E):
 ---------------
 A :65...75          ( 2.00    -0.3062)  ( 2.00    -0.2761)  ( 2.00    -0.2677)  ( 2.00    -0.2456)
                     ( 2.00    -0.2315)  ( 2.00    -0.2196)  ( 2.00    -0.2120)  ( 2.00    -0.2003)
                     ( 2.00    -0.1836)  ( 2.00    -0.1779)  ( 0.00    -0.1595)

 SCF CONVERGED

 CYCLE   24
 *** Using FIT density in Focky
  SDIIS (wt  1.000):  0.0000 -0.0005 -0.0009 -0.0008  0.0045  0.0311  0.1132  0.2282  0.3753  0.2500
  DIIS coefficients:  0.0000 -0.0005 -0.0009 -0.0008  0.0045  0.0311  0.1132  0.2282  0.3753  0.2500
 SCF Error: norm([F,P])=      0.000005262245, max([F,P])=      0.000000589207
 orbitals (Q,E):
 ---------------
 A :65...84          ( 2.00    -0.3062)  ( 2.00    -0.2761)  ( 2.00    -0.2677)  ( 2.00    -0.2456)
                     ( 2.00    -0.2315)  ( 2.00    -0.2196)  ( 2.00    -0.2120)  ( 2.00    -0.2003)
                     ( 2.00    -0.1836)  ( 2.00    -0.1779)  ( 0.00    -0.1595)  ( 0.00    -0.1160)
                     ( 0.00    -0.1044)  ( 0.00    -0.0614)  ( 0.00    -0.0317)  ( 0.00    -0.0218)
                     ( 0.00    -0.0132)  ( 0.00    -0.0072)  ( 0.00     0.0021)  ( 0.00     0.0074)


 Fit test: (difference of exact and fit density, squared integrated, result summed over spins)
         SCF:                                          0.00007203850558

 Gross Charges per Atom (Z minus electrons)
 ==========================================
            -0.0018    0.2265    0.2284    0.2481    0.2305    0.2161    0.0390   -0.0019   -0.0206    0.2446
            -0.1841   -0.2133   -0.2105   -0.2171   -0.2030    0.3554   -0.2090    0.1125   -0.4924   -0.3063
            -0.0125    0.2464   -0.0245   -0.1970   -0.0313   -0.0002    0.5495   -0.1666   -0.2151    0.6061
            -0.2011   -0.2188   -0.1761
 Net Total:  0.00000000


 =================================================================
 M U L T I P O L E   D E R I V E D   C H A R G E   A N A L Y S I S
 =================================================================

 See: M. Swart, P.Th. van Duijnen, J.G. Snijders, J.Comput.Chem., (2001), p. 79-88.

 --------------------------------------- 
 Multipole derived atomic charges (a.u.)
 --------------------------------------- 

        Atom    Level:     MDC-m        MDC-d        MDC-q
 ---------------------------------------------------------
     1     C            0.011488    -0.019894     0.578246
     2     C            0.097692     0.125352    -1.817800
     3     C            0.073800    -0.135657    -0.988543
     4     C            0.077739    -0.079655     2.657705
     5     C            0.071643     0.053829    -1.450002
     6     C            0.081679     0.089142    -1.010538
     7     C            0.005078     0.023933     0.201008
     8     C            0.008955    -0.013917     0.244624
     9     C            0.015780     0.041242    -0.672989
    10     C            0.078120    -0.056712     1.512509
    11     H           -0.044472     0.032020     0.921699
    12     H           -0.058433     0.084555     0.355455
    13     H           -0.059714     0.081367    -1.069961
    14     H           -0.060348    -0.003898     0.626303
    15     H           -0.058514    -0.026832     0.677088
    16     C            0.207645     0.187594     0.183700
    17     H           -0.059549     0.037451    -0.459942
    18     C            0.108756     0.076919    -0.076490
    19     O           -0.418045    -0.398992    -0.390713
    20     N           -0.250678    -0.238300    -0.159633
    21     N           -0.053558    -0.283067    -0.402196
    22     C           -0.141837     0.064006     0.297177
    23     S            0.392357     0.041220    -0.035549
    24     N           -0.172209    -0.480223    -0.656731
    25     H            0.022358     0.288774     0.323053
    26     H            0.020947     0.271099     0.329438
    27     C            0.243385     0.311029     0.404257
    28     H           -0.071873    -0.061944    -0.045469
    29     H           -0.092774    -0.035834    -0.062789
    30     C            0.230237     0.197215     0.106054
    31     H           -0.070885    -0.058405    -0.028556
    32     H           -0.070832    -0.060147    -0.063354
    33     H           -0.063938    -0.053272    -0.027062
 *** Using NEW gradient routines ***


 Geometry CYCLE 1
 ==============

 Energy gradients wrt nuclear displacements
 ==========================================

     Atom      Cartesian (a.u./angstrom)
                 X         Y         Z
 ----------------------------------------
     1 C     0.089483 -0.018356 -0.005303
     2 C    -0.009667 -0.004002 -0.005433
     3 C    -0.036789  0.014430  0.000827
     4 C     0.053484 -0.016802  0.001975
     5 C     0.031718  0.014053  0.008129
     6 C     0.008129  0.001531  0.002199
     7 C    -0.081541 -0.058995 -0.024313
     8 C     0.007380  0.054899  0.008596
     9 C     0.000336  0.045749  0.010908
    10 C    -0.052568 -0.016885 -0.009936
    11 H     0.005270 -0.003973 -0.000686
    12 H     0.005734  0.003558  0.001857
    13 H    -0.000162  0.006584  0.002401
    14 H    -0.006082  0.003904  0.000332
    15 H    -0.006129 -0.002822 -0.003544
    16 C     0.125481 -0.207617  0.050803
    17 H    -0.000741  0.006555  0.002190
    18 C    -0.127889 -0.076226  0.045680
    19 O    -0.102272  0.167090 -0.062503
    20 N     0.157793  0.078643 -0.032470
    21 N    -0.088328  0.034589 -0.017821
    22 C    -0.010719 -0.038375 -0.059225
    23 S     0.054218 -0.001245  0.067252
    24 N     0.005382  0.026080 -0.025181
    25 H     0.012152  0.007581  0.024801
    26 H    -0.000299 -0.002963  0.026291
    27 C    -0.028985 -0.009734  0.005324
    28 H     0.007000  0.008817 -0.016869
    29 H    -0.002944 -0.004841  0.011018
    30 C    -0.009500 -0.017151 -0.006236
    31 H    -0.001078 -0.006494  0.014155
    32 H     0.012841  0.000667 -0.008017
    33 H    -0.010707  0.011751 -0.007199
 ----------------------------------------
 Max Cartesian displacement   2.15113772125312     
 Limit Cartesian step to   0.566917837497000     
 
----------------------------------------------------------------------
Geometry Convergence after Step   1       (Hartree/Angstrom,Angstrom)
----------------------------------------------------------------------
current energy                               -7.36642587 Hartree
energy change                      -7.36642587     0.00100000    F
constrained gradient max            0.20761682     0.00100000    F
constrained gradient rms            0.04731807     0.00066667    F
gradient max                        0.20761682
gradient rms                        0.04731807
cart. step max                      0.30501592     0.01000000    F
cart. step rms                      0.08230095     0.00666667    F
 


 Coordinates (Cartesian)
 =======================

     Atom                    bohr                                 angstrom                 Geometric Variables
                   X           Y           Z              X           Y           Z       (0:frozen, *:LT par.)
 --------------------------------------------------------------------------------------------------------------
     1 C      -0.333365    3.284337    0.712728      -0.176409    1.737996    0.377160      1       2       3
     2 C      -2.620090    2.105773    0.141507      -1.386492    1.114327    0.074882      4       5       6
     3 C      -2.559931   -0.460793   -0.612295      -1.354657   -0.243841   -0.324013      7       8       9
     4 C      -0.250727   -1.790573   -0.813082      -0.132679   -0.947531   -0.430265     10      11      12
     5 C       6.638928   -0.132459    0.049185       3.513169   -0.070094    0.026028     13      14      15
     6 C       6.408981    2.429467    0.783970       3.391487    1.285618    0.414859     16      17      18
     7 C       3.985565    3.444993    1.017773       2.109070    1.823012    0.538582     19      20      21
     8 C       1.900367    1.963416    0.512873       1.005631    1.038995    0.271401     22      23      24
     9 C       2.046143   -0.551953   -0.256788       1.082772   -0.292081   -0.135886     25      26      27
    10 C       4.481829   -1.621719   -0.472168       2.371682   -0.858177   -0.249861     28      29      30
    11 H      -4.390008    3.127038    0.262257      -2.323092    1.654758    0.138780     31      32      33
    12 H      -4.313117   -1.418243   -1.060405      -2.282403   -0.750502   -0.561142     34      35      36
    13 H      -0.253731   -3.747099   -1.420051      -0.134269   -1.982879   -0.751459     37      38      39
    14 H       8.501236   -0.963337   -0.132128       4.498660   -0.509776   -0.069919     40      41      42
    15 H       8.068482    3.569010    1.157043       4.269657    1.888639    0.612281     43      44      45
    16 C       0.291792    5.887433    1.442688       0.154410    3.115495    0.763437     46      47      48
    17 H       4.710551   -3.571302   -1.057884       2.492716   -1.889852   -0.559808     49      50      51
    18 C       3.086786    5.990938    1.645871       1.633457    3.170268    0.870957     52      53      54
    19 O      -1.205919    7.878119    1.048676      -0.638145    4.168921    0.554936     55      56      57
    20 N       4.514631    8.199506    1.303101       2.389040    4.338992    0.689571     58      59      60
    21 N       5.514127    8.863602   -1.064928       2.917951    4.690416   -0.563536     61      62      63
    22 C       4.751566   11.424135   -1.575104       2.514420    6.045392   -0.833509     64      65      66
    23 S       2.853924   11.938068   -3.849730       1.510231    6.317353   -2.037189     67      68      69
    24 N       5.610351   13.476913   -0.009980       2.968870    7.131675   -0.005281     70      71      72
    25 H       7.478981    8.776769   -0.965698       3.957706    4.644466   -0.511025     73      74      75
    26 H       5.380805   12.956228    1.874892       2.847399    6.856141    0.992150     76      77      78
    27 C       8.288747   14.065516   -0.471311       4.386216    7.443150   -0.249407     79      80      81
    28 H       8.625036   14.275249   -2.531781       4.564173    7.554136   -1.339761     82      83      84
    29 H       9.532467   12.539122    0.260559       5.044364    6.635418    0.137882     85      86      87
    30 C       9.002061   16.539050    0.828035       4.763686    8.752089    0.438177     88      89      90
    31 H       8.762482   16.368378    2.901420       4.636906    8.661772    1.535365     91      92      93
    32 H      11.003116   17.003355    0.423389       5.822598    8.997788    0.224048     94      95      96
    33 H       7.792835   18.097260    0.127008       4.123791    9.576658    0.067210     97      98      99
 --------------------------------------------------------------------------------------------------------------

 Number of elements of the density matrix on this node (used, total):     72528    292230


 ===========================================
 Numerical Integration : Fuzzy Cells (Becke)
 ===========================================
  
 Becke grid quality: GOOD           
  
 Lebedev angular grid order:             min:  11 max:  31
 Nr. of radial points:                   min:  54 max:  72

 Total nr. of points:     415317
 Nr. of blocks:             3245
 Block length:               128
 Nr. of dummy points:         43


 Test of Precision of the Numerical Integration Grid
 ===================================================

 Integral of the Total Core Density:                   0.00000000000000


 ========================
 Density Fitting (zlmFit)
 ========================
  
 ZlmFit Fit Quality: GOOD           
  
 Max L-expansion:                        min:   8 max:   9
 Nr. of radial interpolation points:     min:  78 max: 108


 =====
 S C F  ***  ScaSCF  ***
 =====
  
 Initial density matrix is taken from previous geometry

 CYCLE    1
 SCF Error: norm([F,P])=      0.588758027476, max([F,P])=      0.096636805505
 orbitals (Q,E):
 ---------------
 A :65...84          ( 2.00    -0.3216)  ( 2.00    -0.3062)  ( 2.00    -0.2810)  ( 2.00    -0.2586)
                     ( 2.00    -0.2514)  ( 2.00    -0.2428)  ( 2.00    -0.2273)  ( 2.00    -0.2131)
                     ( 2.00    -0.2076)  ( 2.00    -0.1949)  ( 0.00    -0.1651)  ( 0.00    -0.1362)
                     ( 0.00    -0.1240)  ( 0.00    -0.0748)  ( 0.00    -0.0422)  ( 0.00    -0.0347)
                     ( 0.00    -0.0225)  ( 0.00    -0.0172)  ( 0.00    -0.0105)  ( 0.00    -0.0031)

 CYCLE    2
  SDIIS (wt  0.000):  0.1313  0.8687
 A-DIIS (wt  1.000):  0.0000  1.0000
  DIIS coefficients:  0.0000  1.0000
 SCF Error: norm([F,P])=      0.208910409439, max([F,P])=      0.025103238075
 orbitals (Q,E):
 ---------------
 A :65...75          ( 2.00    -0.2973)  ( 2.00    -0.2829)  ( 2.00    -0.2460)  ( 2.00    -0.2439)
                     ( 2.00    -0.2366)  ( 2.00    -0.2264)  ( 2.00    -0.2094)  ( 2.00    -0.2000)
                     ( 2.00    -0.1742)  ( 2.00    -0.1716)  ( 0.00    -0.1441)

 CYCLE    3
  SDIIS (wt  0.000):  0.0444  0.8307  0.1249
 A-DIIS (wt  1.000):  0.0000  0.9310  0.0690
  DIIS coefficients:  0.0000  0.9310  0.0690
 SCF Error: norm([F,P])=      1.170014599839, max([F,P])=      0.167960209487
 orbitals (Q,E):
 ---------------
 A :65...75          ( 2.00    -0.3007)  ( 2.00    -0.2726)  ( 2.00    -0.2560)  ( 2.00    -0.2399)
                     ( 2.00    -0.2263)  ( 2.00    -0.2188)  ( 2.00    -0.2078)  ( 2.00    -0.2004)
                     ( 2.00    -0.1807)  ( 2.00    -0.1732)  ( 0.00    -0.1500)

 CYCLE    4
  SDIIS (wt  0.000):  0.7385  0.0347  0.2268
 A-DIIS (wt  1.000):  0.7602  0.0000  0.2398
  DIIS coefficients:  0.7602  0.0000  0.2398
 SCF Error: norm([F,P])=      0.501124007266, max([F,P])=      0.069207893638
 orbitals (Q,E):
 ---------------
 A :65...75          ( 2.00    -0.3060)  ( 2.00    -0.2718)  ( 2.00    -0.2631)  ( 2.00    -0.2425)
                     ( 2.00    -0.2313)  ( 2.00    -0.2200)  ( 2.00    -0.2122)  ( 2.00    -0.2027)
                     ( 2.00    -0.1913)  ( 2.00    -0.1775)  ( 0.00    -0.1574)

 CYCLE    5
  SDIIS (wt  0.000):  0.5495 -0.0308  0.2271  0.2542
 A-DIIS (wt  1.000):  0.6033  0.0000  0.1293  0.2673
  DIIS coefficients:  0.6033  0.0000  0.1293  0.2673
 SCF Error: norm([F,P])=      0.257229694873, max([F,P])=      0.037271313211
 orbitals (Q,E):
 ---------------
 A :65...75          ( 2.00    -0.3029)  ( 2.00    -0.2746)  ( 2.00    -0.2685)  ( 2.00    -0.2438)
                     ( 2.00    -0.2280)  ( 2.00    -0.2173)  ( 2.00    -0.2122)  ( 2.00    -0.2022)
                     ( 2.00    -0.1836)  ( 2.00    -0.1728)  ( 0.00    -0.1480)

 CYCLE    6
  SDIIS (wt  0.000):  0.3766 -0.0234  0.0666  0.3361  0.2440
 A-DIIS (wt  1.000):  0.3672  0.0000  0.0000  0.3066  0.3262
  DIIS coefficients:  0.3672  0.0000  0.0000  0.3066  0.3262
 SCF Error: norm([F,P])=      0.238177962936, max([F,P])=      0.032438622233
 orbitals (Q,E):
 ---------------
 A :65...75          ( 2.00    -0.3060)  ( 2.00    -0.2779)  ( 2.00    -0.2679)  ( 2.00    -0.2437)
                     ( 2.00    -0.2314)  ( 2.00    -0.2225)  ( 2.00    -0.2118)  ( 2.00    -0.2001)
                     ( 2.00    -0.1872)  ( 2.00    -0.1849)  ( 0.00    -0.1531)

 CYCLE    7
  SDIIS (wt  0.820):  0.2521 -0.0017 -0.0113  0.2336  0.2992  0.2281
 A-DIIS (wt  0.180):  0.0000  0.0000  0.0000  0.0000  0.2406  0.7594
  DIIS coefficients:  0.2068 -0.0014 -0.0093  0.1915  0.2886  0.3237
 SCF Error: norm([F,P])=      0.106271328031, max([F,P])=      0.018814937798
 orbitals (Q,E):
 ---------------
 A :65...75          ( 2.00    -0.3072)  ( 2.00    -0.2768)  ( 2.00    -0.2711)  ( 2.00    -0.2456)
                     ( 2.00    -0.2323)  ( 2.00    -0.2212)  ( 2.00    -0.2145)  ( 2.00    -0.2040)
                     ( 2.00    -0.1859)  ( 2.00    -0.1834)  ( 0.00    -0.1542)

 CYCLE    8
  SDIIS (wt  0.907):  0.1030 -0.0015 -0.0244  0.1195  0.2113  0.3077  0.2844
 A-DIIS (wt  0.093):  0.0000  0.0000  0.0000  0.0000  0.0000  0.3096  0.6904
  DIIS coefficients:  0.0934 -0.0014 -0.0221  0.1084  0.1916  0.3078  0.3223
 SCF Error: norm([F,P])=      0.057206656540, max([F,P])=      0.010219398163
 orbitals (Q,E):
 ---------------
 A :65...75          ( 2.00    -0.3068)  ( 2.00    -0.2764)  ( 2.00    -0.2702)  ( 2.00    -0.2454)
                     ( 2.00    -0.2316)  ( 2.00    -0.2209)  ( 2.00    -0.2129)  ( 2.00    -0.2026)
                     ( 2.00    -0.1862)  ( 2.00    -0.1827)  ( 0.00    -0.1535)

 CYCLE    9
  SDIIS (wt  0.975):  0.0200 -0.0018 -0.0065  0.0284  0.0492  0.1615  0.2513  0.4978
 A-DIIS (wt  0.025):  0.0000  0.0000  0.0000  0.0000  0.0000  0.0000  0.0432  0.9568
  DIIS coefficients:  0.0195 -0.0018 -0.0063  0.0277  0.0479  0.1574  0.2461  0.5094
 SCF Error: norm([F,P])=      0.014719880320, max([F,P])=      0.003490291009
 orbitals (Q,E):
 ---------------
 A :65...75          ( 2.00    -0.3067)  ( 2.00    -0.2766)  ( 2.00    -0.2702)  ( 2.00    -0.2451)
                     ( 2.00    -0.2316)  ( 2.00    -0.2210)  ( 2.00    -0.2131)  ( 2.00    -0.2027)
                     ( 2.00    -0.1861)  ( 2.00    -0.1831)  ( 0.00    -0.1536)

 CYCLE   10
  SDIIS (wt  1.000):  0.0053 -0.0005 -0.0026  0.0049  0.0143  0.0875  0.1472  0.3807  0.3632
  DIIS coefficients:  0.0053 -0.0005 -0.0026  0.0049  0.0143  0.0875  0.1472  0.3807  0.3632
 SCF Error: norm([F,P])=      0.005240947456, max([F,P])=      0.000769013223
 orbitals (Q,E):
 ---------------
 A :65...75          ( 2.00    -0.3067)  ( 2.00    -0.2765)  ( 2.00    -0.2702)  ( 2.00    -0.2452)
                     ( 2.00    -0.2316)  ( 2.00    -0.2210)  ( 2.00    -0.2130)  ( 2.00    -0.2025)
                     ( 2.00    -0.1861)  ( 2.00    -0.1830)  ( 0.00    -0.1536)

 CYCLE   11
  SDIIS (wt  1.000):  0.0014 -0.0001 -0.0009 -0.0012  0.0025  0.0440  0.0769  0.2388  0.3326  0.3060
  DIIS coefficients:  0.0014 -0.0001 -0.0009 -0.0012  0.0025  0.0440  0.0769  0.2388  0.3326  0.3060
 SCF Error: norm([F,P])=      0.003028823051, max([F,P])=      0.000606252350
 orbitals (Q,E):
 ---------------
 A :65...75          ( 2.00    -0.3067)  ( 2.00    -0.2766)  ( 2.00    -0.2702)  ( 2.00    -0.2452)
                     ( 2.00    -0.2316)  ( 2.00    -0.2211)  ( 2.00    -0.2131)  ( 2.00    -0.2026)
                     ( 2.00    -0.1862)  ( 2.00    -0.1831)  ( 0.00    -0.1536)

 CYCLE   12
  SDIIS (wt  1.000):  0.0000 -0.0002 -0.0020 -0.0006  0.0172  0.0311  0.1089  0.1800  0.2219  0.4435
  DIIS coefficients:  0.0000 -0.0002 -0.0020 -0.0006  0.0172  0.0311  0.1089  0.1800  0.2219  0.4435
 SCF Error: norm([F,P])=      0.000727968712, max([F,P])=      0.000136375090
 orbitals (Q,E):
 ---------------
 A :65...75          ( 2.00    -0.3068)  ( 2.00    -0.2766)  ( 2.00    -0.2702)  ( 2.00    -0.2452)
                     ( 2.00    -0.2316)  ( 2.00    -0.2211)  ( 2.00    -0.2131)  ( 2.00    -0.2026)
                     ( 2.00    -0.1862)  ( 2.00    -0.1831)  ( 0.00    -0.1536)

 CYCLE   13
  SDIIS (wt  1.000):  0.0001 -0.0009 -0.0006  0.0061  0.0113  0.0433  0.0778  0.1071  0.2916  0.4642
  DIIS coefficients:  0.0001 -0.0009 -0.0006  0.0061  0.0113  0.0433  0.0778  0.1071  0.2916  0.4642
 SCF Error: norm([F,P])=      0.000230736357, max([F,P])=      0.000023030503
 orbitals (Q,E):
 ---------------
 A :65...75          ( 2.00    -0.3067)  ( 2.00    -0.2766)  ( 2.00    -0.2702)  ( 2.00    -0.2452)
                     ( 2.00    -0.2316)  ( 2.00    -0.2211)  ( 2.00    -0.2131)  ( 2.00    -0.2026)
                     ( 2.00    -0.1862)  ( 2.00    -0.1831)  ( 0.00    -0.1536)

 CYCLE   14
  SDIIS (wt  1.000): -0.0003 -0.0001  0.0025  0.0045  0.0172  0.0319  0.0452  0.1384  0.2955  0.4653
  DIIS coefficients: -0.0003 -0.0001  0.0025  0.0045  0.0172  0.0319  0.0452  0.1384  0.2955  0.4653
 SCF Error: norm([F,P])=      0.000077103158, max([F,P])=      0.000009975045
 orbitals (Q,E):
 ---------------
 A :65...75          ( 2.00    -0.3067)  ( 2.00    -0.2766)  ( 2.00    -0.2702)  ( 2.00    -0.2452)
                     ( 2.00    -0.2316)  ( 2.00    -0.2211)  ( 2.00    -0.2131)  ( 2.00    -0.2026)
                     ( 2.00    -0.1862)  ( 2.00    -0.1831)  ( 0.00    -0.1536)

 CYCLE   15
  SDIIS (wt  1.000):  0.0000  0.0001  0.0002  0.0015  0.0044  0.0078  0.0353  0.1150  0.3247  0.5110
  DIIS coefficients:  0.0000  0.0001  0.0002  0.0015  0.0044  0.0078  0.0353  0.1150  0.3247  0.5110
 SCF Error: norm([F,P])=      0.000032041881, max([F,P])=      0.000004303148
 orbitals (Q,E):
 ---------------
 A :65...75          ( 2.00    -0.3067)  ( 2.00    -0.2766)  ( 2.00    -0.2702)  ( 2.00    -0.2452)
                     ( 2.00    -0.2316)  ( 2.00    -0.2211)  ( 2.00    -0.2131)  ( 2.00    -0.2026)
                     ( 2.00    -0.1862)  ( 2.00    -0.1831)  ( 0.00    -0.1536)

 CYCLE   16
  SDIIS (wt  1.000):  0.0001  0.0002  0.0012  0.0031  0.0051  0.0213  0.0676  0.2006  0.3744  0.3265
  DIIS coefficients:  0.0001  0.0002  0.0012  0.0031  0.0051  0.0213  0.0676  0.2006  0.3744  0.3265
 SCF Error: norm([F,P])=      0.000017368924, max([F,P])=      0.000001994321
 orbitals (Q,E):
 ---------------
 A :65...75          ( 2.00    -0.3067)  ( 2.00    -0.2766)  ( 2.00    -0.2702)  ( 2.00    -0.2452)
                     ( 2.00    -0.2316)  ( 2.00    -0.2211)  ( 2.00    -0.2131)  ( 2.00    -0.2026)
                     ( 2.00    -0.1862)  ( 2.00    -0.1831)  ( 0.00    -0.1536)

 CYCLE   17
  SDIIS (wt  1.000):  0.0000  0.0003  0.0013  0.0023  0.0096  0.0297  0.0939  0.1956  0.2173  0.4500
  DIIS coefficients:  0.0000  0.0003  0.0013  0.0023  0.0096  0.0297  0.0939  0.1956  0.2173  0.4500
 SCF Error: norm([F,P])=      0.000004886201, max([F,P])=      0.000000501895
 orbitals (Q,E):
 ---------------
 A :65...75          ( 2.00    -0.3067)  ( 2.00    -0.2766)  ( 2.00    -0.2702)  ( 2.00    -0.2452)
                     ( 2.00    -0.2316)  ( 2.00    -0.2211)  ( 2.00    -0.2131)  ( 2.00    -0.2026)
                     ( 2.00    -0.1862)  ( 2.00    -0.1831)  ( 0.00    -0.1536)

 SCF CONVERGED

 CYCLE   18
 *** Using FIT density in Focky
  SDIIS (wt  1.000):  0.0001  0.0004  0.0007  0.0026  0.0087  0.0303  0.0738  0.1336  0.4396  0.3102
  DIIS coefficients:  0.0001  0.0004  0.0007  0.0026  0.0087  0.0303  0.0738  0.1336  0.4396  0.3102
 SCF Error: norm([F,P])=      0.000005377322, max([F,P])=      0.000000745127
 orbitals (Q,E):
 ---------------
 A :65...84          ( 2.00    -0.3067)  ( 2.00    -0.2766)  ( 2.00    -0.2702)  ( 2.00    -0.2452)
                     ( 2.00    -0.2316)  ( 2.00    -0.2211)  ( 2.00    -0.2131)  ( 2.00    -0.2026)
                     ( 2.00    -0.1862)  ( 2.00    -0.1831)  ( 0.00    -0.1536)  ( 0.00    -0.1151)
                     ( 0.00    -0.1066)  ( 0.00    -0.0617)  ( 0.00    -0.0292)  ( 0.00    -0.0220)
                     ( 0.00    -0.0120)  ( 0.00    -0.0071)  ( 0.00     0.0017)  ( 0.00     0.0074)


 Fit test: (difference of exact and fit density, squared integrated, result summed over spins)
         SCF:                                          0.00007196555186

 Gross Charges per Atom (Z minus electrons)
 ==========================================
            -0.0144    0.2243    0.2289    0.2464    0.2304    0.2190    0.0283    0.0032   -0.0221    0.2410
            -0.1837   -0.2123   -0.2094   -0.2169   -0.2056    0.3809   -0.2082    0.1088   -0.4907   -0.2846
            -0.0190    0.2378   -0.0383   -0.1938   -0.0319    0.0001    0.5494   -0.1665   -0.2155    0.6124
            -0.2014   -0.2195   -0.1772
 Net Total:  0.00000000


 =================================================================
 M U L T I P O L E   D E R I V E D   C H A R G E   A N A L Y S I S
 =================================================================

 See: M. Swart, P.Th. van Duijnen, J.G. Snijders, J.Comput.Chem., (2001), p. 79-88.

 --------------------------------------- 
 Multipole derived atomic charges (a.u.)
 --------------------------------------- 

        Atom    Level:     MDC-m        MDC-d        MDC-q
 ---------------------------------------------------------
     1     C            0.009212    -0.015824     0.567343
     2     C            0.096963     0.094583    -1.289145
     3     C            0.073924    -0.130819    -2.333536
     4     C            0.078062    -0.081386     3.102009
     5     C            0.071954     0.061982    -1.596844
     6     C            0.080697     0.086314    -0.862725
     7     C            0.002879     0.024281     0.175957
     8     C            0.008645    -0.014678    -0.017971
     9     C            0.015331     0.019075     0.000956
    10     C            0.076588    -0.048990     1.191981
    11     H           -0.044483     0.045019     0.836143
    12     H           -0.058676     0.087219     0.858492
    13     H           -0.059392     0.090710    -1.239064
    14     H           -0.060595    -0.008523     0.670375
    15     H           -0.058840    -0.027813     0.649452
    16     C            0.213060     0.198792     0.150111
    17     H           -0.059770     0.036788    -0.391104
    18     C            0.105294     0.077093    -0.087594
    19     O           -0.400809    -0.388942    -0.382118
    20     N           -0.236430    -0.221130    -0.097466
    21     N           -0.063081    -0.303787    -0.424621
    22     C           -0.134896     0.065566     0.303395
    23     S            0.364582     0.024612    -0.039869
    24     N           -0.170514    -0.480254    -0.658929
    25     H            0.024320     0.298571     0.307393
    26     H            0.019634     0.269332     0.317852
    27     C            0.245363     0.312099     0.405653
    28     H           -0.072259    -0.060488    -0.046335
    29     H           -0.092562    -0.037298    -0.053998
    30     C            0.231058     0.197758     0.074973
    31     H           -0.070798    -0.057870    -0.018316
    32     H           -0.070411    -0.059227    -0.052157
    33     H           -0.064048    -0.052766    -0.020293
 *** Using NEW gradient routines ***


 Geometry CYCLE 2
 ==============

 Energy gradients wrt nuclear displacements
 ==========================================

     Atom      Cartesian (a.u./angstrom)
                 X         Y         Z
 ----------------------------------------
     1 C     0.065657 -0.006935 -0.008235
     2 C    -0.009488 -0.004496 -0.003121
     3 C    -0.030645  0.012041  0.001917
     4 C     0.043236 -0.014856 -0.001133
     5 C     0.027298  0.013541  0.005295
     6 C     0.010052 -0.000001  0.001487
     7 C    -0.058810 -0.042529 -0.010047
     8 C     0.003916  0.041122  0.005045
     9 C    -0.000089  0.034998  0.007812
    10 C    -0.043014 -0.016173 -0.006727
    11 H     0.004429 -0.002836 -0.000841
    12 H     0.004724  0.002927  0.001080
    13 H    -0.000160  0.005337  0.001758
    14 H    -0.004917  0.003003  0.000556
    15 H    -0.005325 -0.001502 -0.002336
    16 C     0.126154 -0.181790  0.033798
    17 H    -0.000512  0.005217  0.001800
    18 C    -0.133306 -0.069859  0.042877
    19 O    -0.097627  0.143334 -0.046855
    20 N     0.154454  0.061065 -0.022397
    21 N    -0.074378  0.042243 -0.026781
    22 C    -0.004522 -0.041644 -0.046499
    23 S     0.029774  0.001867  0.053904
    24 N     0.009360  0.023413 -0.018007
    25 H     0.009584  0.006865  0.022211
    26 H    -0.002623 -0.000983  0.020641
    27 C    -0.023507 -0.008558  0.003476
    28 H     0.007346  0.007191 -0.013091
    29 H    -0.002665 -0.003500  0.008996
    30 C    -0.005453 -0.013873 -0.005878
    31 H    -0.002036 -0.005117  0.011338
    32 H     0.011140  0.001208 -0.005101
    33 H    -0.008049  0.009279 -0.006941
 ----------------------------------------
 Max Cartesian displacement   2.05916629721967     
 Limit Cartesian step to   0.566917837497000     

 dE(predicted):    -0.72070E-01, dE(actual):    -0.27928E-01, Trust radius:    1.148913, all in a.u.
 
----------------------------------------------------------------------
Geometry Convergence after Step   2       (Hartree/Angstrom,Angstrom)
----------------------------------------------------------------------
current energy                               -7.39435376 Hartree
energy change                      -0.02792789     0.00100000    F
constrained gradient max            0.18179017     0.00100000    F
constrained gradient rms            0.04192669     0.00066667    F
gradient max                        0.18179017
gradient rms                        0.04192669
cart. step max                      0.30364548     0.01000000    F
cart. step rms                      0.08481835     0.00666667    F
 


 Coordinates (Cartesian)
 =======================

     Atom                    bohr                                 angstrom                 Geometric Variables
                   X           Y           Z              X           Y           Z       (0:frozen, *:LT par.)
 --------------------------------------------------------------------------------------------------------------
     1 C      -0.371305    3.318217    0.757916      -0.196486    1.755925    0.401072      1       2       3
     2 C      -2.660933    2.102449    0.322861      -1.408105    1.112568    0.170851      4       5       6
     3 C      -2.603882   -0.481317   -0.384631      -1.377915   -0.254702   -0.203538      7       8       9
     4 C      -0.313444   -1.799172   -0.673135      -0.165868   -0.952081   -0.356208     10      11      12
     5 C       6.611627   -0.076228   -0.146198       3.498722   -0.040338   -0.077365     13      14      15
     6 C       6.404551    2.502334    0.553182       3.389142    1.324178    0.292731     16      17      18
     7 C       3.997491    3.523066    0.868434       2.115381    1.864326    0.459556     19      20      21
     8 C       1.884089    1.997421    0.474188       0.997017    1.056990    0.250929     22      23      24
     9 C       2.015787   -0.546699   -0.254192       1.066708   -0.289300   -0.134513     25      26      27
    10 C       4.465386   -1.590295   -0.551046       2.362981   -0.841548   -0.291601     28      29      30
    11 H      -4.439432    3.104582    0.512772      -2.349246    1.642874    0.271347     31      32      33
    12 H      -4.371391   -1.463551   -0.726026      -2.313241   -0.774478   -0.384196     34      35      36
    13 H      -0.341083   -3.771115   -1.239751      -0.180493   -1.995588   -0.656048     37      38      39
    14 H       8.473666   -0.900257   -0.390059       4.484071   -0.476395   -0.206410     40      41      42
    15 H       8.082895    3.645534    0.837306       4.277284    1.929134    0.443083     43      44      45
    16 C       0.263723    5.954846    1.416292       0.139556    3.151169    0.749469     46      47      48
    17 H       4.695861   -3.551090   -1.109646       2.484943   -1.879156   -0.587199     49      50      51
    18 C       3.092277    6.072249    1.495077       1.636363    3.213296    0.791161     52      53      54
    19 O      -1.214404    7.837003    1.153449      -0.642635    4.147163    0.610379     55      56      57
    20 N       4.411085    8.244135    1.157996       2.334245    4.362609    0.612785     58      59      60
    21 N       5.713854    8.756047   -1.105246       3.023641    4.633500   -0.584871     61      62      63
    22 C       5.011210   11.305597   -1.826286       2.651818    5.982664   -0.966429     64      65      66
    23 S       3.427730   11.680395   -4.384642       1.813877    6.180999   -2.320252     67      68      69
    24 N       5.652061   13.399960   -0.222896       2.990942    7.090953   -0.117952     70      71      72
    25 H       7.648098    8.688216   -0.788471       4.047199    4.597606   -0.417241     73      74      75
    26 H       5.191345   12.901049    1.612835       2.747141    6.826941    0.853475     76      77      78
    27 C       8.362133   14.064176   -0.347540       4.425050    7.442442   -0.183910     79      80      81
    28 H       8.931690   14.245719   -2.348986       4.726447    7.538510   -1.243030     82      83      84
    29 H       9.552802   12.586323    0.546303       5.055125    6.660395    0.289091     85      86      87
    30 C       8.838767   16.577724    0.995867       4.677274    8.772554    0.526990     88      89      90
    31 H       8.354333   16.433214    3.020405       4.420923    8.696082    1.598330     91      92      93
    32 H      10.852421   17.098969    0.837423       5.742854    9.048385    0.443145     94      95      96
    33 H       7.685894   18.086694    0.136087       4.067200    9.571066    0.072014     97      98      99
 --------------------------------------------------------------------------------------------------------------

 Number of elements of the density matrix on this node (used, total):     72528    292230


 ===========================================
 Numerical Integration : Fuzzy Cells (Becke)
 ===========================================
  
 Becke grid quality: GOOD           
  
 Lebedev angular grid order:             min:  11 max:  31
 Nr. of radial points:                   min:  54 max:  72

 Total nr. of points:     415289
 Nr. of blocks:             3245
 Block length:               128
 Nr. of dummy points:         71


 Test of Precision of the Numerical Integration Grid
 ===================================================

 Integral of the Total Core Density:                   0.00000000000000


 ========================
 Density Fitting (zlmFit)
 ========================
  
 ZlmFit Fit Quality: GOOD           
  
 Max L-expansion:                        min:   8 max:   9
 Nr. of radial interpolation points:     min:  78 max: 108


 =====
 S C F  ***  ScaSCF  ***
 =====
  
 Initial density matrix is taken from previous geometry

 CYCLE    1
 SCF Error: norm([F,P])=      0.667308732138, max([F,P])=      0.099650410053
 orbitals (Q,E):
 ---------------
 A :65...84          ( 2.00    -0.3181)  ( 2.00    -0.3052)  ( 2.00    -0.2796)  ( 2.00    -0.2543)
                     ( 2.00    -0.2495)  ( 2.00    -0.2425)  ( 2.00    -0.2242)  ( 2.00    -0.2120)
                     ( 2.00    -0.2056)  ( 2.00    -0.1932)  ( 0.00    -0.1526)  ( 0.00    -0.1313)
                     ( 0.00    -0.1160)  ( 0.00    -0.0712)  ( 0.00    -0.0403)  ( 0.00    -0.0268)
                     ( 0.00    -0.0151)  ( 0.00    -0.0136)  ( 0.00    -0.0091)  ( 0.00    -0.0008)

 CYCLE    2
  SDIIS (wt  0.000):  0.1545  0.8455
 A-DIIS (wt  1.000):  0.1222  0.8778
  DIIS coefficients:  0.1222  0.8778
 SCF Error: norm([F,P])=      0.262147431844, max([F,P])=      0.035476089896
 orbitals (Q,E):
 ---------------
 A :65...75          ( 2.00    -0.3034)  ( 2.00    -0.2853)  ( 2.00    -0.2601)  ( 2.00    -0.2440)
                     ( 2.00    -0.2419)  ( 2.00    -0.2337)  ( 2.00    -0.2171)  ( 2.00    -0.2057)
                     ( 2.00    -0.1816)  ( 2.00    -0.1727)  ( 0.00    -0.1491)

 CYCLE    3
  SDIIS (wt  0.000):  0.0410  0.7967  0.1623
 A-DIIS (wt  1.000):  0.0000  0.9000  0.1000
  DIIS coefficients:  0.0000  0.9000  0.1000
 SCF Error: norm([F,P])=      1.134344767365, max([F,P])=      0.150487636602
 orbitals (Q,E):
 ---------------
 A :65...75          ( 2.00    -0.3012)  ( 2.00    -0.2747)  ( 2.00    -0.2591)  ( 2.00    -0.2359)
                     ( 2.00    -0.2346)  ( 2.00    -0.2261)  ( 2.00    -0.2119)  ( 2.00    -0.2040)
                     ( 2.00    -0.1911)  ( 2.00    -0.1770)  ( 0.00    -0.1458)

 CYCLE    4
  SDIIS (wt  0.000):  0.6405  0.0275  0.3319
 A-DIIS (wt  1.000):  0.6391  0.0000  0.3609
  DIIS coefficients:  0.6391  0.0000  0.3609
 SCF Error: norm([F,P])=      0.417158537603, max([F,P])=      0.059389137634
 orbitals (Q,E):
 ---------------
 A :65...75          ( 2.00    -0.3085)  ( 2.00    -0.2796)  ( 2.00    -0.2645)  ( 2.00    -0.2455)
                     ( 2.00    -0.2359)  ( 2.00    -0.2264)  ( 2.00    -0.2148)  ( 2.00    -0.2072)
                     ( 2.00    -0.1963)  ( 2.00    -0.1771)  ( 0.00    -0.1485)

 CYCLE    5
  SDIIS (wt  0.683):  0.4313 -0.0375  0.3279  0.2783
 A-DIIS (wt  0.317):  0.4393  0.0000  0.1915  0.3692
  DIIS coefficients:  0.4338 -0.0256  0.2846  0.3071
 SCF Error: norm([F,P])=      0.199943974231, max([F,P])=      0.032415077544
 orbitals (Q,E):
 ---------------
 A :65...75          ( 2.00    -0.3065)  ( 2.00    -0.2786)  ( 2.00    -0.2702)  ( 2.00    -0.2448)
                     ( 2.00    -0.2312)  ( 2.00    -0.2236)  ( 2.00    -0.2136)  ( 2.00    -0.2060)
                     ( 2.00    -0.1895)  ( 2.00    -0.1813)  ( 0.00    -0.1417)

 CYCLE    6
  SDIIS (wt  0.858):  0.2765 -0.0330  0.2005  0.2860  0.2700
 A-DIIS (wt  0.142):  0.0314  0.0000  0.0000  0.2140  0.7546
  DIIS coefficients:  0.2417 -0.0283  0.1720  0.2757  0.3389
 SCF Error: norm([F,P])=      0.098818518148, max([F,P])=      0.015079435543
 orbitals (Q,E):
 ---------------
 A :65...75          ( 2.00    -0.3072)  ( 2.00    -0.2780)  ( 2.00    -0.2723)  ( 2.00    -0.2439)
                     ( 2.00    -0.2333)  ( 2.00    -0.2253)  ( 2.00    -0.2148)  ( 2.00    -0.2060)
                     ( 2.00    -0.1931)  ( 2.00    -0.1857)  ( 0.00    -0.1445)

 CYCLE    7
  SDIIS (wt  0.914):  0.1250 -0.0113  0.0710  0.1499  0.3199  0.3455
 A-DIIS (wt  0.086):  0.0000  0.0000  0.0000  0.0000  0.2857  0.7143
  DIIS coefficients:  0.1143 -0.0103  0.0649  0.1370  0.3170  0.3772
 SCF Error: norm([F,P])=      0.051358521694, max([F,P])=      0.009515469448
 orbitals (Q,E):
 ---------------
 A :65...75          ( 2.00    -0.3070)  ( 2.00    -0.2784)  ( 2.00    -0.2718)  ( 2.00    -0.2441)
                     ( 2.00    -0.2330)  ( 2.00    -0.2247)  ( 2.00    -0.2153)  ( 2.00    -0.2060)
                     ( 2.00    -0.1917)  ( 2.00    -0.1845)  ( 0.00    -0.1439)

 CYCLE    8
  SDIIS (wt  0.974):  0.0328 -0.0039  0.0110  0.0555  0.2173  0.3477  0.3394
 A-DIIS (wt  0.026):  0.0000  0.0000  0.0000  0.0000  0.0000  0.2180  0.7820
  DIIS coefficients:  0.0320 -0.0037  0.0108  0.0540  0.2117  0.3443  0.3510
 SCF Error: norm([F,P])=      0.022492922276, max([F,P])=      0.003591903157
 orbitals (Q,E):
 ---------------
 A :65...75          ( 2.00    -0.3070)  ( 2.00    -0.2781)  ( 2.00    -0.2717)  ( 2.00    -0.2442)
                     ( 2.00    -0.2328)  ( 2.00    -0.2245)  ( 2.00    -0.2148)  ( 2.00    -0.2059)
                     ( 2.00    -0.1918)  ( 2.00    -0.1845)  ( 0.00    -0.1437)

 CYCLE    9
  SDIIS (wt  1.000):  0.0100 -0.0005 -0.0009  0.0194  0.1033  0.1840  0.2298  0.4547
  DIIS coefficients:  0.0100 -0.0005 -0.0009  0.0194  0.1033  0.1840  0.2298  0.4547
 SCF Error: norm([F,P])=      0.004185361830, max([F,P])=      0.000503231838
 orbitals (Q,E):
 ---------------
 A :65...75          ( 2.00    -0.3071)  ( 2.00    -0.2781)  ( 2.00    -0.2718)  ( 2.00    -0.2442)
                     ( 2.00    -0.2329)  ( 2.00    -0.2245)  ( 2.00    -0.2149)  ( 2.00    -0.2059)
                     ( 2.00    -0.1918)  ( 2.00    -0.1845)  ( 0.00    -0.1437)

 CYCLE   10
  SDIIS (wt  1.000):  0.0021  0.0000 -0.0018  0.0060  0.0389  0.0734  0.1100  0.3398  0.4315
  DIIS coefficients:  0.0021  0.0000 -0.0018  0.0060  0.0389  0.0734  0.1100  0.3398  0.4315
 SCF Error: norm([F,P])=      0.001796883152, max([F,P])=      0.000263454602
 orbitals (Q,E):
 ---------------
 A :65...75          ( 2.00    -0.3071)  ( 2.00    -0.2782)  ( 2.00    -0.2718)  ( 2.00    -0.2442)
                     ( 2.00    -0.2329)  ( 2.00    -0.2245)  ( 2.00    -0.2149)  ( 2.00    -0.2059)
                     ( 2.00    -0.1918)  ( 2.00    -0.1845)  ( 0.00    -0.1437)

 CYCLE   11
  SDIIS (wt  1.000):  0.0004  0.0000 -0.0012  0.0026  0.0178  0.0345  0.0571  0.2089  0.3274  0.3526
  DIIS coefficients:  0.0004  0.0000 -0.0012  0.0026  0.0178  0.0345  0.0571  0.2089  0.3274  0.3526
 SCF Error: norm([F,P])=      0.000766390610, max([F,P])=      0.000087537999
 orbitals (Q,E):
 ---------------
 A :65...75          ( 2.00    -0.3071)  ( 2.00    -0.2782)  ( 2.00    -0.2718)  ( 2.00    -0.2442)
                     ( 2.00    -0.2329)  ( 2.00    -0.2245)  ( 2.00    -0.2149)  ( 2.00    -0.2059)
                     ( 2.00    -0.1918)  ( 2.00    -0.1845)  ( 0.00    -0.1438)

 CYCLE   12
  SDIIS (wt  1.000):  0.0000 -0.0004  0.0008  0.0056  0.0110  0.0197  0.0862  0.1493  0.2380  0.4897
  DIIS coefficients:  0.0000 -0.0004  0.0008  0.0056  0.0110  0.0197  0.0862  0.1493  0.2380  0.4897
 SCF Error: norm([F,P])=      0.000210985944, max([F,P])=      0.000033638247
 orbitals (Q,E):
 ---------------
 A :65...75          ( 2.00    -0.3071)  ( 2.00    -0.2782)  ( 2.00    -0.2718)  ( 2.00    -0.2442)
                     ( 2.00    -0.2329)  ( 2.00    -0.2245)  ( 2.00    -0.2149)  ( 2.00    -0.2059)
                     ( 2.00    -0.1918)  ( 2.00    -0.1845)  ( 0.00    -0.1437)

 CYCLE   13
  SDIIS (wt  1.000): -0.0002  0.0004  0.0029  0.0059  0.0103  0.0474  0.0828  0.1446  0.3969  0.3090
  DIIS coefficients: -0.0002  0.0004  0.0029  0.0059  0.0103  0.0474  0.0828  0.1446  0.3969  0.3090
 SCF Error: norm([F,P])=      0.000141962896, max([F,P])=      0.000030104400
 orbitals (Q,E):
 ---------------
 A :65...75          ( 2.00    -0.3071)  ( 2.00    -0.2782)  ( 2.00    -0.2718)  ( 2.00    -0.2442)
                     ( 2.00    -0.2329)  ( 2.00    -0.2245)  ( 2.00    -0.2149)  ( 2.00    -0.2059)
                     ( 2.00    -0.1918)  ( 2.00    -0.1845)  ( 0.00    -0.1437)

 CYCLE   14
  SDIIS (wt  1.000):  0.0000  0.0002  0.0008  0.0013  0.0112  0.0224  0.0496  0.2039  0.2394  0.4711
  DIIS coefficients:  0.0000  0.0002  0.0008  0.0013  0.0112  0.0224  0.0496  0.2039  0.2394  0.4711
 SCF Error: norm([F,P])=      0.000047299166, max([F,P])=      0.000007302250
 orbitals (Q,E):
 ---------------
 A :65...75          ( 2.00    -0.3071)  ( 2.00    -0.2782)  ( 2.00    -0.2718)  ( 2.00    -0.2442)
                     ( 2.00    -0.2329)  ( 2.00    -0.2245)  ( 2.00    -0.2149)  ( 2.00    -0.2059)
                     ( 2.00    -0.1918)  ( 2.00    -0.1845)  ( 0.00    -0.1437)

 CYCLE   15
  SDIIS (wt  1.000):  0.0002  0.0005  0.0008  0.0061  0.0121  0.0258  0.1115  0.1329  0.3421  0.3681
  DIIS coefficients:  0.0002  0.0005  0.0008  0.0061  0.0121  0.0258  0.1115  0.1329  0.3421  0.3681
 SCF Error: norm([F,P])=      0.000019793552, max([F,P])=      0.000003181609
 orbitals (Q,E):
 ---------------
 A :65...75          ( 2.00    -0.3071)  ( 2.00    -0.2782)  ( 2.00    -0.2718)  ( 2.00    -0.2442)
                     ( 2.00    -0.2329)  ( 2.00    -0.2245)  ( 2.00    -0.2149)  ( 2.00    -0.2059)
                     ( 2.00    -0.1918)  ( 2.00    -0.1845)  ( 0.00    -0.1437)

 CYCLE   16
  SDIIS (wt  1.000):  0.0001  0.0001  0.0010  0.0022  0.0046  0.0254  0.0313  0.1363  0.2465  0.5526
  DIIS coefficients:  0.0001  0.0001  0.0010  0.0022  0.0046  0.0254  0.0313  0.1363  0.2465  0.5526
 SCF Error: norm([F,P])=      0.000006647273, max([F,P])=      0.000000819442
 orbitals (Q,E):
 ---------------
 A :65...75          ( 2.00    -0.3071)  ( 2.00    -0.2782)  ( 2.00    -0.2718)  ( 2.00    -0.2442)
                     ( 2.00    -0.2329)  ( 2.00    -0.2245)  ( 2.00    -0.2149)  ( 2.00    -0.2059)
                     ( 2.00    -0.1918)  ( 2.00    -0.1845)  ( 0.00    -0.1437)

 SCF CONVERGED

 CYCLE   17
 *** Using FIT density in Focky
  SDIIS (wt  1.000): -0.0001 -0.0001  0.0001  0.0012  0.0116  0.0152  0.0806  0.1647  0.4804  0.2463
  DIIS coefficients: -0.0001 -0.0001  0.0001  0.0012  0.0116  0.0152  0.0806  0.1647  0.4804  0.2463
 SCF Error: norm([F,P])=      0.000010371252, max([F,P])=      0.000001526797
 orbitals (Q,E):
 ---------------
 A :65...84          ( 2.00    -0.3071)  ( 2.00    -0.2782)  ( 2.00    -0.2718)  ( 2.00    -0.2442)
                     ( 2.00    -0.2329)  ( 2.00    -0.2245)  ( 2.00    -0.2149)  ( 2.00    -0.2059)
                     ( 2.00    -0.1918)  ( 2.00    -0.1845)  ( 0.00    -0.1437)  ( 0.00    -0.1126)
                     ( 0.00    -0.1060)  ( 0.00    -0.0615)  ( 0.00    -0.0271)  ( 0.00    -0.0196)
                     ( 0.00    -0.0096)  ( 0.00    -0.0069)  ( 0.00     0.0017)  ( 0.00     0.0077)


 Fit test: (difference of exact and fit density, squared integrated, result summed over spins)
         SCF:                                          0.00007237048991

 Gross Charges per Atom (Z minus electrons)
 ==========================================
            -0.0325    0.2216    0.2293    0.2442    0.2301    0.2254    0.0129    0.0092   -0.0246    0.2374
            -0.1845   -0.2117   -0.2083   -0.2167   -0.2087    0.4241   -0.2074    0.0975   -0.4864   -0.2512
            -0.0323    0.2231   -0.0565   -0.1870   -0.0328   -0.0001    0.5506   -0.1665   -0.2164    0.6219
            -0.2025   -0.2220   -0.1792
 Net Total:  0.00000000


 =================================================================
 M U L T I P O L E   D E R I V E D   C H A R G E   A N A L Y S I S
 =================================================================

 See: M. Swart, P.Th. van Duijnen, J.G. Snijders, J.Comput.Chem., (2001), p. 79-88.

 --------------------------------------- 
 Multipole derived atomic charges (a.u.)
 --------------------------------------- 

        Atom    Level:     MDC-m        MDC-d        MDC-q
 ---------------------------------------------------------
     1     C            0.005282    -0.026477     0.602800
     2     C            0.094670     0.099666    -1.183700
     3     C            0.073826    -0.122748    -2.610772
     4     C            0.077755    -0.087667     2.750253
     5     C            0.072245     0.053541    -1.709931
     6     C            0.079798     0.088701    -0.850516
     7     C            0.001137     0.023612     0.152079
     8     C            0.008306    -0.017129    -0.118034
     9     C            0.014733     0.015099     0.315852
    10     C            0.074987    -0.071830     1.487263
    11     H           -0.045353     0.042871     0.815664
    12     H           -0.059173     0.081205     1.006264
    13     H           -0.059313     0.097411    -1.064401
    14     H           -0.060903    -0.001883     0.689810
    15     H           -0.059493    -0.028636     0.649984
    16     C            0.217802     0.216220     0.114004
    17     H           -0.059967     0.051989    -0.603630
    18     C            0.098494     0.071382    -0.125987
    19     O           -0.372558    -0.371402    -0.338993
    20     N           -0.214538    -0.195090     0.005815
    21     N           -0.076450    -0.324418    -0.459522
    22     C           -0.130120     0.059697     0.303806
    23     S            0.334220     0.002749    -0.053824
    24     N           -0.167079    -0.477698    -0.643832
    25     H            0.024004     0.308084     0.284919
    26     H            0.017199     0.266644     0.292172
    27     C            0.247939     0.313359     0.397239
    28     H           -0.072275    -0.058543    -0.045469
    29     H           -0.091874    -0.038691    -0.041105
    30     C            0.232138     0.198499     0.039928
    31     H           -0.070790    -0.057309    -0.007033
    32     H           -0.070423    -0.058944    -0.038583
    33     H           -0.064227    -0.052265    -0.012519
 *** Using NEW gradient routines ***


 Geometry CYCLE 3
 ==============

 Energy gradients wrt nuclear displacements
 ==========================================

     Atom      Cartesian (a.u./angstrom)
                 X         Y         Z
 ----------------------------------------
     1 C     0.039262  0.005695 -0.009020
     2 C    -0.006789 -0.004389 -0.001785
     3 C    -0.019767  0.008595  0.002582
     4 C     0.028272 -0.010512 -0.002241
     5 C     0.018179  0.010361  0.002321
     6 C     0.008301 -0.001819  0.000083
     7 C    -0.034607 -0.022768  0.001468
     8 C     0.002960  0.024873  0.002000
     9 C    -0.000121  0.022315  0.004158
    10 C    -0.028325 -0.011877 -0.003349
    11 H     0.003154 -0.001434 -0.000683
    12 H     0.003125  0.001809  0.000370
    13 H    -0.000342  0.003472  0.000999
    14 H    -0.003316  0.001625  0.000356
    15 H    -0.003928  0.000135 -0.001032
    16 C     0.091756 -0.112709  0.016465
    17 H    -0.000012  0.003358  0.001234
    18 C    -0.117692 -0.043779  0.031784
    19 O    -0.057287  0.079825 -0.030610
    20 N     0.130565  0.030154 -0.010801
    21 N    -0.059526  0.036246 -0.027248
    22 C     0.000317 -0.036853 -0.028594
    23 S     0.010451  0.002028  0.037814
    24 N     0.009306  0.019901 -0.009516
    25 H     0.004175  0.006554  0.016837
    26 H    -0.004315  0.000371  0.011685
    27 C    -0.015748 -0.009023 -0.000051
    28 H     0.006157  0.004884 -0.007725
    29 H    -0.002214 -0.001821  0.006763
    30 C    -0.002571 -0.008731 -0.003632
    31 H    -0.001946 -0.003240  0.007071
    32 H     0.007170  0.001043 -0.002593
    33 H    -0.004644  0.005710 -0.005109
 ----------------------------------------
 Max Cartesian displacement   2.62159266991802     
 Limit Cartesian step to   0.566917837497000     

 dE(predicted):    -0.91490E-01, dE(actual):    -0.33559E-01, Trust radius:    1.148913, all in a.u.
 
----------------------------------------------------------------------
Geometry Convergence after Step   3       (Hartree/Angstrom,Angstrom)
----------------------------------------------------------------------
current energy                               -7.42791228 Hartree
energy change                      -0.03355852     0.00100000    F
constrained gradient max            0.13056534     0.00100000    F
constrained gradient rms            0.02939771     0.00066667    F
gradient max                        0.13056534
gradient rms                        0.02939771
cart. step max                      0.26615820     0.01000000    F
cart. step rms                      0.06331007     0.00666667    F
 


 Coordinates (Cartesian)
 =======================

     Atom                    bohr                                 angstrom                 Geometric Variables
                   X           Y           Z              X           Y           Z       (0:frozen, *:LT par.)
 --------------------------------------------------------------------------------------------------------------
     1 C      -0.404677    3.319979    0.789463      -0.214146    1.756857    0.417766      1       2       3
     2 C      -2.692799    2.074214    0.462043      -1.424968    1.097627    0.244503      4       5       6
     3 C      -2.634156   -0.520452   -0.211309      -1.393935   -0.275411   -0.111820      7       8       9
     4 C      -0.351426   -1.822663   -0.565794      -0.185967   -0.964512   -0.299406     10      11      12
     5 C       6.580715   -0.041414   -0.297254       3.482364   -0.021915   -0.157300     13      14      15
     6 C       6.382071    2.548317    0.370595       3.377247    1.348511    0.196110     16      17      18
     7 C       3.984302    3.565596    0.744247       2.108402    1.886832    0.393839     19      20      21
     8 C       1.860959    2.010432    0.440568       0.984777    1.063875    0.233138     22      23      24
     9 C       1.988483   -0.550661   -0.251731       1.052260   -0.291397   -0.133210     25      26      27
    10 C       4.442154   -1.575389   -0.612475       2.350687   -0.833660   -0.324108     28      29      30
    11 H      -4.475652    3.059639    0.706517      -2.368413    1.619091    0.373873     31      32      33
    12 H      -4.405382   -1.524193   -0.469769      -2.331228   -0.806568   -0.248591     34      35      36
    13 H      -0.386178   -3.805233   -1.099315      -0.204356   -2.013643   -0.581732     37      38      39
    14 H       8.441560   -0.857251   -0.586362       4.467081   -0.453638   -0.310290     40      41      42
    15 H       8.067343    3.698561    0.585446       4.269054    1.957194    0.309805     43      44      45
    16 C       0.227238    5.981713    1.391401       0.120249    3.165386    0.736298     46      47      48
    17 H       4.673322   -3.544081   -1.147813       2.473015   -1.875447   -0.607397     49      50      51
    18 C       3.076677    6.118525    1.369616       1.628107    3.237784    0.724769     52      53      54
    19 O      -1.257854    7.819643    1.223982      -0.665628    4.137977    0.647703     55      56      57
    20 N       4.337123    8.281360    1.034264       2.295106    4.382307    0.547309     58      59      60
    21 N       5.857620    8.706144   -1.119653       3.099719    4.607093   -0.592495     61      62      63
    22 C       5.232113   11.243500   -1.987066       2.768715    5.949804   -1.051510     64      65      66
    23 S       3.930697   11.537364   -4.722865       2.080035    6.105310   -2.499233     67      68      69
    24 N       5.711124   13.367281   -0.372556       3.022197    7.073660   -0.197148     70      71      72
    25 H       7.752659    8.656151   -0.629470       4.102530    4.580638   -0.333101     73      74      75
    26 H       5.080261   12.890090    1.413071       2.688359    6.821142    0.747765     76      77      78
    27 C       8.416112   14.075546   -0.247367       4.453615    7.448458   -0.130901     79      80      81
    28 H       9.160909   14.232804   -2.188185       4.847744    7.531676   -1.157938     82      83      84
    29 H       9.541763   12.629056    0.770277       5.049284    6.683008    0.407613     85      86      87
    30 C       8.728696   16.616028    1.098805       4.619027    8.792823    0.581463     88      89      90
    31 H       8.061412   16.494567    3.068878       4.265916    8.728549    1.623980     91      92      93
    32 H      10.737110   17.167848    1.122546       5.681834    9.084834    0.594026     94      95      96
    33 H       7.640603   18.093177    0.116909       4.043233    9.574497    0.061866     97      98      99
 --------------------------------------------------------------------------------------------------------------

 Number of elements of the density matrix on this node (used, total):     72528    292230


 ===========================================
 Numerical Integration : Fuzzy Cells (Becke)
 ===========================================
  
 Becke grid quality: GOOD           
  
 Lebedev angular grid order:             min:  11 max:  31
 Nr. of radial points:                   min:  54 max:  72

 Total nr. of points:     415290
 Nr. of blocks:             3245
 Block length:               128
 Nr. of dummy points:         70


 Test of Precision of the Numerical Integration Grid
 ===================================================

 Integral of the Total Core Density:                   0.00000000000000


 ========================
 Density Fitting (zlmFit)
 ========================
  
 ZlmFit Fit Quality: GOOD           
  
 Max L-expansion:                        min:   8 max:   9
 Nr. of radial interpolation points:     min:  78 max: 108


 =====
 S C F  ***  ScaSCF  ***
 =====
  
 Initial density matrix is taken from previous geometry

 CYCLE    1
 SCF Error: norm([F,P])=      0.463711688252, max([F,P])=      0.085925405267
 orbitals (Q,E):
 ---------------
 A :65...84          ( 2.00    -0.3143)  ( 2.00    -0.2930)  ( 2.00    -0.2820)  ( 2.00    -0.2507)
                     ( 2.00    -0.2436)  ( 2.00    -0.2376)  ( 2.00    -0.2215)  ( 2.00    -0.2152)
                     ( 2.00    -0.2030)  ( 2.00    -0.1969)  ( 0.00    -0.1446)  ( 0.00    -0.1237)
                     ( 0.00    -0.1140)  ( 0.00    -0.0678)  ( 0.00    -0.0351)  ( 0.00    -0.0225)
                     ( 0.00    -0.0126)  ( 0.00    -0.0119)  ( 0.00    -0.0051)  ( 0.00     0.0021)

 CYCLE    2
  SDIIS (wt  0.000):  0.0971  0.9029
 A-DIIS (wt  1.000):  0.0000  1.0000
  DIIS coefficients:  0.0000  1.0000
 SCF Error: norm([F,P])=      0.136966544756, max([F,P])=      0.021528974613
 orbitals (Q,E):
 ---------------
 A :65...75          ( 2.00    -0.3061)  ( 2.00    -0.2813)  ( 2.00    -0.2522)  ( 2.00    -0.2438)
                     ( 2.00    -0.2413)  ( 2.00    -0.2319)  ( 2.00    -0.2126)  ( 2.00    -0.2088)
                     ( 2.00    -0.1893)  ( 2.00    -0.1703)  ( 0.00    -0.1451)

 CYCLE    3
  SDIIS (wt  0.000):  0.0152  0.7871  0.1977
 A-DIIS (wt  1.000):  0.0000  0.8855  0.1145
  DIIS coefficients:  0.0000  0.8855  0.1145
 SCF Error: norm([F,P])=      0.511144469925, max([F,P])=      0.091756013141
 orbitals (Q,E):
 ---------------
 A :65...75          ( 2.00    -0.3054)  ( 2.00    -0.2776)  ( 2.00    -0.2627)  ( 2.00    -0.2418)
                     ( 2.00    -0.2353)  ( 2.00    -0.2272)  ( 2.00    -0.2121)  ( 2.00    -0.2067)
                     ( 2.00    -0.1952)  ( 2.00    -0.1785)  ( 0.00    -0.1399)

 CYCLE    4
  SDIIS (wt  0.000):  0.5802  0.0162  0.4035
 A-DIIS (wt  1.000):  0.5707  0.0000  0.4293
  DIIS coefficients:  0.5707  0.0000  0.4293
 SCF Error: norm([F,P])=      0.177046739648, max([F,P])=      0.029235738960
 orbitals (Q,E):
 ---------------
 A :65...75          ( 2.00    -0.3075)  ( 2.00    -0.2801)  ( 2.00    -0.2690)  ( 2.00    -0.2451)
                     ( 2.00    -0.2360)  ( 2.00    -0.2264)  ( 2.00    -0.2151)  ( 2.00    -0.2074)
                     ( 2.00    -0.1944)  ( 2.00    -0.1820)  ( 0.00    -0.1381)

 CYCLE    5
  SDIIS (wt  0.910):  0.3309 -0.0480  0.3860  0.3311
 A-DIIS (wt  0.090):  0.1170  0.0000  0.0433  0.8397
  DIIS coefficients:  0.3117 -0.0437  0.3553  0.3766
 SCF Error: norm([F,P])=      0.056811870456, max([F,P])=      0.009872793287
 orbitals (Q,E):
 ---------------
 A :65...75          ( 2.00    -0.3074)  ( 2.00    -0.2791)  ( 2.00    -0.2715)  ( 2.00    -0.2444)
                     ( 2.00    -0.2360)  ( 2.00    -0.2268)  ( 2.00    -0.2149)  ( 2.00    -0.2074)
                     ( 2.00    -0.1959)  ( 2.00    -0.1846)  ( 0.00    -0.1382)

 CYCLE    6
  SDIIS (wt  0.975):  0.1703 -0.0255  0.1878  0.2667  0.4007
 A-DIIS (wt  0.025):  0.0000  0.0000  0.0000  0.1062  0.8938
  DIIS coefficients:  0.1660 -0.0249  0.1830  0.2626  0.4132
 SCF Error: norm([F,P])=      0.018430778047, max([F,P])=      0.003517906435
 orbitals (Q,E):
 ---------------
 A :65...75          ( 2.00    -0.3071)  ( 2.00    -0.2792)  ( 2.00    -0.2715)  ( 2.00    -0.2441)
                     ( 2.00    -0.2357)  ( 2.00    -0.2267)  ( 2.00    -0.2150)  ( 2.00    -0.2073)
                     ( 2.00    -0.1955)  ( 2.00    -0.1845)  ( 0.00    -0.1380)

 CYCLE    7
  SDIIS (wt  0.992):  0.0877 -0.0149  0.0946  0.1708  0.3678  0.2941
 A-DIIS (wt  0.008):  0.0000  0.0000  0.0000  0.0000  0.2437  0.7563
  DIIS coefficients:  0.0870 -0.0148  0.0938  0.1694  0.3668  0.2977
 SCF Error: norm([F,P])=      0.009164191227, max([F,P])=      0.001773381015
 orbitals (Q,E):
 ---------------
 A :65...75          ( 2.00    -0.3072)  ( 2.00    -0.2791)  ( 2.00    -0.2716)  ( 2.00    -0.2441)
                     ( 2.00    -0.2359)  ( 2.00    -0.2268)  ( 2.00    -0.2150)  ( 2.00    -0.2073)
                     ( 2.00    -0.1957)  ( 2.00    -0.1847)  ( 0.00    -0.1382)

 CYCLE    8
  SDIIS (wt  1.000):  0.0437 -0.0073  0.0437  0.0932  0.2340  0.2629  0.3299
  DIIS coefficients:  0.0437 -0.0073  0.0437  0.0932  0.2340  0.2629  0.3299
 SCF Error: norm([F,P])=      0.003573223224, max([F,P])=      0.000508043811
 orbitals (Q,E):
 ---------------
 A :65...75          ( 2.00    -0.3072)  ( 2.00    -0.2792)  ( 2.00    -0.2716)  ( 2.00    -0.2442)
                     ( 2.00    -0.2358)  ( 2.00    -0.2267)  ( 2.00    -0.2150)  ( 2.00    -0.2073)
                     ( 2.00    -0.1956)  ( 2.00    -0.1846)  ( 0.00    -0.1381)

 CYCLE    9
  SDIIS (wt  1.000):  0.0138 -0.0018  0.0115  0.0322  0.0881  0.1205  0.1992  0.5364
  DIIS coefficients:  0.0138 -0.0018  0.0115  0.0322  0.0881  0.1205  0.1992  0.5364
 SCF Error: norm([F,P])=      0.000703715801, max([F,P])=      0.000084969270
 orbitals (Q,E):
 ---------------
 A :65...75          ( 2.00    -0.3072)  ( 2.00    -0.2792)  ( 2.00    -0.2716)  ( 2.00    -0.2442)
                     ( 2.00    -0.2358)  ( 2.00    -0.2267)  ( 2.00    -0.2150)  ( 2.00    -0.2073)
                     ( 2.00    -0.1956)  ( 2.00    -0.1846)  ( 0.00    -0.1381)

 CYCLE   10
  SDIIS (wt  1.000):  0.0053 -0.0005  0.0035  0.0132  0.0363  0.0570  0.1048  0.4171  0.3633
  DIIS coefficients:  0.0053 -0.0005  0.0035  0.0132  0.0363  0.0570  0.1048  0.4171  0.3633
 SCF Error: norm([F,P])=      0.000454709444, max([F,P])=      0.000070022029
 orbitals (Q,E):
 ---------------
 A :65...75          ( 2.00    -0.3072)  ( 2.00    -0.2792)  ( 2.00    -0.2716)  ( 2.00    -0.2442)
                     ( 2.00    -0.2358)  ( 2.00    -0.2267)  ( 2.00    -0.2150)  ( 2.00    -0.2073)
                     ( 2.00    -0.1956)  ( 2.00    -0.1846)  ( 0.00    -0.1381)

 CYCLE   11
  SDIIS (wt  1.000):  0.0018 -0.0001  0.0011  0.0056  0.0146  0.0254  0.0476  0.2264  0.2656  0.4121
  DIIS coefficients:  0.0018 -0.0001  0.0011  0.0056  0.0146  0.0254  0.0476  0.2264  0.2656  0.4121
 SCF Error: norm([F,P])=      0.000159160681, max([F,P])=      0.000031122211
 orbitals (Q,E):
 ---------------
 A :65...75          ( 2.00    -0.3072)  ( 2.00    -0.2792)  ( 2.00    -0.2716)  ( 2.00    -0.2442)
                     ( 2.00    -0.2358)  ( 2.00    -0.2267)  ( 2.00    -0.2150)  ( 2.00    -0.2073)
                     ( 2.00    -0.1956)  ( 2.00    -0.1846)  ( 0.00    -0.1381)

 CYCLE   12
  SDIIS (wt  1.000):  0.0000 -0.0002  0.0012  0.0029  0.0075  0.0156  0.1011  0.1457  0.3338  0.3924
  DIIS coefficients:  0.0000 -0.0002  0.0012  0.0029  0.0075  0.0156  0.1011  0.1457  0.3338  0.3924
 SCF Error: norm([F,P])=      0.000073156445, max([F,P])=      0.000015984003
 orbitals (Q,E):
 ---------------
 A :65...75          ( 2.00    -0.3072)  ( 2.00    -0.2792)  ( 2.00    -0.2716)  ( 2.00    -0.2442)
                     ( 2.00    -0.2358)  ( 2.00    -0.2267)  ( 2.00    -0.2150)  ( 2.00    -0.2073)
                     ( 2.00    -0.1956)  ( 2.00    -0.1846)  ( 0.00    -0.1381)

 CYCLE   13
  SDIIS (wt  1.000):  0.0000  0.0005  0.0011  0.0027  0.0054  0.0346  0.0545  0.1528  0.2972  0.4513
  DIIS coefficients:  0.0000  0.0005  0.0011  0.0027  0.0054  0.0346  0.0545  0.1528  0.2972  0.4513
 SCF Error: norm([F,P])=      0.000030202057, max([F,P])=      0.000004916052
 orbitals (Q,E):
 ---------------
 A :65...75          ( 2.00    -0.3072)  ( 2.00    -0.2792)  ( 2.00    -0.2716)  ( 2.00    -0.2442)
                     ( 2.00    -0.2358)  ( 2.00    -0.2267)  ( 2.00    -0.2150)  ( 2.00    -0.2073)
                     ( 2.00    -0.1956)  ( 2.00    -0.1846)  ( 0.00    -0.1381)

 CYCLE   14
  SDIIS (wt  1.000):  0.0002  0.0005  0.0011  0.0023  0.0146  0.0246  0.0723  0.1732  0.3151  0.3962
  DIIS coefficients:  0.0002  0.0005  0.0011  0.0023  0.0146  0.0246  0.0723  0.1732  0.3151  0.3962
 SCF Error: norm([F,P])=      0.000010704681, max([F,P])=      0.000001102174
 orbitals (Q,E):
 ---------------
 A :65...75          ( 2.00    -0.3072)  ( 2.00    -0.2792)  ( 2.00    -0.2716)  ( 2.00    -0.2442)
                     ( 2.00    -0.2358)  ( 2.00    -0.2267)  ( 2.00    -0.2150)  ( 2.00    -0.2073)
                     ( 2.00    -0.1956)  ( 2.00    -0.1846)  ( 0.00    -0.1381)

 CYCLE   15
  SDIIS (wt  1.000):  0.0001  0.0002  0.0005  0.0022  0.0041  0.0117  0.0502  0.1079  0.2598  0.5635
  DIIS coefficients:  0.0001  0.0002  0.0005  0.0022  0.0041  0.0117  0.0502  0.1079  0.2598  0.5635
 SCF Error: norm([F,P])=      0.000003376848, max([F,P])=      0.000000445814
 orbitals (Q,E):
 ---------------
 A :65...75          ( 2.00    -0.3072)  ( 2.00    -0.2792)  ( 2.00    -0.2716)  ( 2.00    -0.2442)
                     ( 2.00    -0.2358)  ( 2.00    -0.2267)  ( 2.00    -0.2150)  ( 2.00    -0.2073)
                     ( 2.00    -0.1956)  ( 2.00    -0.1846)  ( 0.00    -0.1381)

 SCF CONVERGED

 CYCLE   16
 *** Using FIT density in Focky
  SDIIS (wt  1.000):  0.0001  0.0003  0.0018  0.0033  0.0078  0.0236  0.0415  0.1135  0.3682  0.4401
  DIIS coefficients:  0.0001  0.0003  0.0018  0.0033  0.0078  0.0236  0.0415  0.1135  0.3682  0.4401
 SCF Error: norm([F,P])=      0.000002033053, max([F,P])=      0.000000213940
 orbitals (Q,E):
 ---------------
 A :65...84          ( 2.00    -0.3072)  ( 2.00    -0.2792)  ( 2.00    -0.2716)  ( 2.00    -0.2442)
                     ( 2.00    -0.2358)  ( 2.00    -0.2267)  ( 2.00    -0.2150)  ( 2.00    -0.2073)
                     ( 2.00    -0.1956)  ( 2.00    -0.1846)  ( 0.00    -0.1381)  ( 0.00    -0.1119)
                     ( 0.00    -0.1056)  ( 0.00    -0.0615)  ( 0.00    -0.0266)  ( 0.00    -0.0173)
                     ( 0.00    -0.0085)  ( 0.00    -0.0068)  ( 0.00     0.0016)  ( 0.00     0.0077)


 Fit test: (difference of exact and fit density, squared integrated, result summed over spins)
         SCF:                                          0.00007242989372

 Gross Charges per Atom (Z minus electrons)
 ==========================================
            -0.0418    0.2209    0.2291    0.2436    0.2294    0.2316    0.0016    0.0119   -0.0253    0.2364
            -0.1848   -0.2112   -0.2078   -0.2167   -0.2088    0.4432   -0.2070    0.0894   -0.4843   -0.2319
            -0.0403    0.2150   -0.0657   -0.1836   -0.0322    0.0007    0.5511   -0.1665   -0.2166    0.6262
            -0.2028   -0.2228   -0.1799
 Net Total:  0.00000000


 =================================================================
 M U L T I P O L E   D E R I V E D   C H A R G E   A N A L Y S I S
 =================================================================

 See: M. Swart, P.Th. van Duijnen, J.G. Snijders, J.Comput.Chem., (2001), p. 79-88.

 --------------------------------------- 
 Multipole derived atomic charges (a.u.)
 --------------------------------------- 

        Atom    Level:     MDC-m        MDC-d        MDC-q
 ---------------------------------------------------------
     1     C            0.003053    -0.030726     0.568690
     2     C            0.093637     0.087738    -0.771748
     3     C            0.073757    -0.105364    -3.120337
     4     C            0.077828    -0.087075     2.272802
     5     C            0.072417     0.045032    -1.627395
     6     C            0.079992     0.092441    -0.852865
     7     C            0.000553     0.024232     0.146348
     8     C            0.008124    -0.018571    -0.308943
     9     C            0.014483     0.000513     0.965516
    10     C            0.074310    -0.075856     1.387330
    11     H           -0.045672     0.047115     0.701374
    12     H           -0.059329     0.074217     1.237134
    13     H           -0.059203     0.101280    -0.857499
    14     H           -0.060927     0.001724     0.655562
    15     H           -0.059692    -0.029585     0.645787
    16     C            0.219847     0.219487     0.046856
    17     H           -0.060042     0.060162    -0.687289
    18     C            0.095567     0.069392    -0.149702
    19     O           -0.360819    -0.360828    -0.297153
    20     N           -0.203333    -0.180244     0.091862
    21     N           -0.083464    -0.331646    -0.490474
    22     C           -0.128831     0.055154     0.317816
    23     S            0.319040    -0.008894    -0.065233
    24     N           -0.165071    -0.474471    -0.628374
    25     H            0.024445     0.312622     0.260780
    26     H            0.016235     0.264742     0.267375
    27     C            0.249336     0.313479     0.381392
    28     H           -0.072331    -0.058165    -0.045356
    29     H           -0.091312    -0.039077    -0.026771
    30     C            0.232607     0.198677     0.023383
    31     H           -0.070690    -0.056916    -0.002206
    32     H           -0.070268    -0.058591    -0.030410
    33     H           -0.064247    -0.051998    -0.008252
 *** Using NEW gradient routines ***


 Geometry CYCLE 4
 ==============

 Energy gradients wrt nuclear displacements
 ==========================================

     Atom      Cartesian (a.u./angstrom)
                 X         Y         Z
 ----------------------------------------
     1 C     0.028944  0.007073 -0.009400
     2 C    -0.005534 -0.004073 -0.000843
     3 C    -0.014911  0.006652  0.002542
     4 C     0.021697 -0.008223 -0.002669
     5 C     0.014186  0.008877  0.001162
     6 C     0.007378 -0.002369 -0.000649
     7 C    -0.025385 -0.014952  0.004232
     8 C     0.001745  0.017370  0.000679
     9 C    -0.000467  0.016855  0.003162
    10 C    -0.021943 -0.009622 -0.002115
    11 H     0.002453 -0.000933 -0.000586
    12 H     0.002427  0.001335  0.000236
    13 H    -0.000446  0.002623  0.000766
    14 H    -0.002626  0.001057  0.000303
    15 H    -0.003005  0.000827 -0.000357
    16 C     0.070850 -0.079560  0.009193
    17 H     0.000163  0.002561  0.000928
    18 C    -0.103243 -0.030965  0.028800
    19 O    -0.039624  0.052439 -0.023291
    20 N     0.113612  0.015488 -0.003605
    21 N    -0.046812  0.032535 -0.028021
    22 C     0.000333 -0.033093 -0.020622
    23 S     0.003199  0.002307  0.029396
    24 N     0.009172  0.018557 -0.006224
    25 H     0.002564  0.006558  0.013230
    26 H    -0.005074  0.000826  0.007651
    27 C    -0.012163 -0.009119 -0.000893
    28 H     0.005524  0.003854 -0.005441
    29 H    -0.002071 -0.001065  0.005616
    30 C    -0.001452 -0.006524 -0.002642
    31 H    -0.001901 -0.002491  0.005264
    32 H     0.005607  0.001015 -0.001593
    33 H    -0.003198  0.004179 -0.004210
 ----------------------------------------
 Max Cartesian displacement   2.14054833069346     
 Limit Cartesian step to   0.566917837497000     

 dE(predicted):    -0.62434E-01, dE(actual):    -0.15445E-01, Trust radius:    0.861684, all in a.u.
 
----------------------------------------------------------------------
Geometry Convergence after Step   4       (Hartree/Angstrom,Angstrom)
----------------------------------------------------------------------
current energy                               -7.44335775 Hartree
energy change                      -0.01544547     0.00100000    F
constrained gradient max            0.11361180     0.00100000    F
constrained gradient rms            0.02333904     0.00066667    F
gradient max                        0.11361180
gradient rms                        0.02333904
cart. step max                      0.28224002     0.01000000    F
cart. step rms                      0.06100953     0.00666667    F
 


 Coordinates (Cartesian)
 =======================

     Atom                    bohr                                 angstrom                 Geometric Variables
                   X           Y           Z              X           Y           Z       (0:frozen, *:LT par.)
 --------------------------------------------------------------------------------------------------------------
     1 C      -0.435057    3.314248    0.826138      -0.230222    1.753824    0.437173      1       2       3
     2 C      -2.719828    2.042659    0.596822      -1.439271    1.080929    0.315824      4       5       6
     3 C      -2.659070   -0.559056   -0.051692      -1.407119   -0.295840   -0.027354      7       8       9
     4 C      -0.381132   -1.845473   -0.472672      -0.201686   -0.976582   -0.250127     10      11      12
     5 C       6.544726   -0.004767   -0.450506       3.463320   -0.002523   -0.238398     13      14      15
     6 C       6.348318    2.591940    0.193710       3.359385    1.371596    0.102507     16      17      18
     7 C       3.956760    3.598288    0.628121       2.093827    1.904132    0.332387     19      20      21
     8 C       1.833312    2.018967    0.410257       0.970147    1.068392    0.217099     22      23      24
     9 C       1.960178   -0.552287   -0.254967       1.037281   -0.292258   -0.134923     25      26      27
    10 C       4.412724   -1.558873   -0.682442       2.335113   -0.824920   -0.361133     28      29      30
    11 H      -4.503149    3.012931    0.896815      -2.382964    1.594374    0.474574     31      32      33
    12 H      -4.429367   -1.582082   -0.234292      -2.343920   -0.837202   -0.123982     34      35      36
    13 H      -0.418290   -3.835317   -0.980519      -0.221350   -2.029562   -0.518868     37      38      39
    14 H       8.402764   -0.810087   -0.787366       4.446551   -0.428679   -0.416656     40      41      42
    15 H       8.032685    3.754542    0.344273       4.250714    1.986818    0.182181     43      44      45
    16 C       0.194059    5.990249    1.380871       0.102692    3.169903    0.730726     46      47      48
    17 H       4.645084   -3.532313   -1.201686       2.458073   -1.869219   -0.635905     49      50      51
    18 C       3.045726    6.149517    1.259833       1.611729    3.254184    0.666675     52      53      54
    19 O      -1.307640    7.802547    1.294647      -0.691973    4.128930    0.685098     55      56      57
    20 N       4.273443    8.315622    0.912572       2.261409    4.400438    0.482912     58      59      60
    21 N       5.994495    8.661631   -1.104119       3.172150    4.583537   -0.584275     61      62      63
    22 C       5.468125   11.175973   -2.106553       2.893607    5.914070   -1.114740     64      65      66
    23 S       4.464053   11.386975   -4.978024       2.362275    6.025728   -2.634257     67      68      69
    24 N       5.784616   13.339848   -0.506010       3.061087    7.059144   -0.267769     70      71      72
    25 H       7.836020    8.620842   -0.442911       4.146643    4.561953   -0.234378     73      74      75
    26 H       4.996257   12.895312    1.222560       2.643905    6.823905    0.646951     76      77      78
    27 C       8.460454   14.088438   -0.148543       4.477079    7.455280   -0.078605     79      80      81
    28 H       9.373296   14.214135   -2.016901       4.960135    7.521796   -1.067298     82      83      84
    29 H       9.507926   12.678091    0.994595       5.031378    6.708957    0.526317     85      86      87
    30 C       8.621255   16.660344    1.166617       4.562172    8.816275    0.617347     88      89      90
    31 H       7.780193   16.571558    3.069484       4.117101    8.769291    1.624301     91      92      93
    32 H      10.611437   17.239422    1.360882       5.615330    9.122709    0.720148     94      95      96
    33 H       7.610531   18.102370    0.060648       4.027320    9.579362    0.032094     97      98      99
 --------------------------------------------------------------------------------------------------------------

 Number of elements of the density matrix on this node (used, total):     72528    292230


 ===========================================
 Numerical Integration : Fuzzy Cells (Becke)
 ===========================================
  
 Becke grid quality: GOOD           
  
 Lebedev angular grid order:             min:  11 max:  31
 Nr. of radial points:                   min:  54 max:  72

 Total nr. of points:     415264
 Nr. of blocks:             3245
 Block length:               128
 Nr. of dummy points:         96


 Test of Precision of the Numerical Integration Grid
 ===================================================

 Integral of the Total Core Density:                   0.00000000000000


 ========================
 Density Fitting (zlmFit)
 ========================
  
 ZlmFit Fit Quality: GOOD           
  
 Max L-expansion:                        min:   8 max:   9
 Nr. of radial interpolation points:     min:  78 max: 108


 =====
 S C F  ***  ScaSCF  ***
 =====
  
 Initial density matrix is taken from previous geometry

 CYCLE    1
 SCF Error: norm([F,P])=      0.434451150276, max([F,P])=      0.089245066726
 orbitals (Q,E):
 ---------------
 A :65...84          ( 2.00    -0.3147)  ( 2.00    -0.2926)  ( 2.00    -0.2839)  ( 2.00    -0.2519)
                     ( 2.00    -0.2470)  ( 2.00    -0.2393)  ( 2.00    -0.2234)  ( 2.00    -0.2177)
                     ( 2.00    -0.2074)  ( 2.00    -0.1991)  ( 0.00    -0.1428)  ( 0.00    -0.1242)
                     ( 0.00    -0.1143)  ( 0.00    -0.0679)  ( 0.00    -0.0355)  ( 0.00    -0.0212)
                     ( 0.00    -0.0131)  ( 0.00    -0.0121)  ( 0.00    -0.0058)  ( 0.00     0.0018)

 CYCLE    2
  SDIIS (wt  0.000):  0.0719  0.9281
 A-DIIS (wt  1.000):  0.0000  1.0000
  DIIS coefficients:  0.0000  1.0000
 SCF Error: norm([F,P])=      0.106519070020, max([F,P])=      0.015066887961
 orbitals (Q,E):
 ---------------
 A :65...75          ( 2.00    -0.3059)  ( 2.00    -0.2805)  ( 2.00    -0.2546)  ( 2.00    -0.2452)
                     ( 2.00    -0.2414)  ( 2.00    -0.2276)  ( 2.00    -0.2102)  ( 2.00    -0.2085)
                     ( 2.00    -0.1913)  ( 2.00    -0.1714)  ( 0.00    -0.1377)

 CYCLE    3
  SDIIS (wt  0.000):  0.0086  0.7451  0.2463
 A-DIIS (wt  1.000):  0.0000  0.8365  0.1635
  DIIS coefficients:  0.0000  0.8365  0.1635
 SCF Error: norm([F,P])=      0.307838739889, max([F,P])=      0.054366502101
 orbitals (Q,E):
 ---------------
 A :65...75          ( 2.00    -0.3063)  ( 2.00    -0.2786)  ( 2.00    -0.2644)  ( 2.00    -0.2443)
                     ( 2.00    -0.2392)  ( 2.00    -0.2251)  ( 2.00    -0.2121)  ( 2.00    -0.2071)
                     ( 2.00    -0.1969)  ( 2.00    -0.1792)  ( 0.00    -0.1341)

 CYCLE    4
  SDIIS (wt  0.882):  0.5064  0.0437  0.4499
 A-DIIS (wt  0.118):  0.4301  0.0000  0.5699
  DIIS coefficients:  0.4974  0.0386  0.4640
 SCF Error: norm([F,P])=      0.092746917324, max([F,P])=      0.012667318850
 orbitals (Q,E):
 ---------------
 A :65...75          ( 2.00    -0.3072)  ( 2.00    -0.2802)  ( 2.00    -0.2708)  ( 2.00    -0.2450)
                     ( 2.00    -0.2394)  ( 2.00    -0.2269)  ( 2.00    -0.2151)  ( 2.00    -0.2082)
                     ( 2.00    -0.1978)  ( 2.00    -0.1836)  ( 0.00    -0.1338)

 CYCLE    5
  SDIIS (wt  0.937):  0.3023 -0.0101  0.4080  0.2998
 A-DIIS (wt  0.063):  0.0000  0.0000  0.0733  0.9267
  DIIS coefficients:  0.2833 -0.0094  0.3870  0.3392
 SCF Error: norm([F,P])=      0.036176583599, max([F,P])=      0.007221428623
 orbitals (Q,E):
 ---------------
 A :65...75          ( 2.00    -0.3073)  ( 2.00    -0.2797)  ( 2.00    -0.2720)  ( 2.00    -0.2449)
                     ( 2.00    -0.2398)  ( 2.00    -0.2273)  ( 2.00    -0.2149)  ( 2.00    -0.2082)
                     ( 2.00    -0.1992)  ( 2.00    -0.1851)  ( 0.00    -0.1345)

 CYCLE    6
  SDIIS (wt  0.979):  0.1382 -0.0096  0.2068  0.2744  0.3903
 A-DIIS (wt  0.021):  0.0000  0.0000  0.0000  0.1953  0.8047
  DIIS coefficients:  0.1353 -0.0094  0.2025  0.2727  0.3988
 SCF Error: norm([F,P])=      0.014081593066, max([F,P])=      0.003039439715
 orbitals (Q,E):
 ---------------
 A :65...75          ( 2.00    -0.3072)  ( 2.00    -0.2799)  ( 2.00    -0.2716)  ( 2.00    -0.2449)
                     ( 2.00    -0.2396)  ( 2.00    -0.2270)  ( 2.00    -0.2148)  ( 2.00    -0.2082)
                     ( 2.00    -0.1988)  ( 2.00    -0.1846)  ( 0.00    -0.1343)

 CYCLE    7
  SDIIS (wt  0.998):  0.0741 -0.0075  0.1180  0.1872  0.3332  0.2950
 A-DIIS (wt  0.002):  0.0000  0.0000  0.0000  0.0000  0.1671  0.8329
  DIIS coefficients:  0.0739 -0.0075  0.1177  0.1867  0.3329  0.2962
 SCF Error: norm([F,P])=      0.005805114745, max([F,P])=      0.001231908746
 orbitals (Q,E):
 ---------------
 A :65...75          ( 2.00    -0.3073)  ( 2.00    -0.2798)  ( 2.00    -0.2716)  ( 2.00    -0.2449)
                     ( 2.00    -0.2398)  ( 2.00    -0.2271)  ( 2.00    -0.2149)  ( 2.00    -0.2082)
                     ( 2.00    -0.1989)  ( 2.00    -0.1847)  ( 0.00    -0.1344)

 CYCLE    8
  SDIIS (wt  1.000):  0.0289 -0.0036  0.0477  0.0867  0.1748  0.2262  0.4393
  DIIS coefficients:  0.0289 -0.0036  0.0477  0.0867  0.1748  0.2262  0.4393
 SCF Error: norm([F,P])=      0.001537004691, max([F,P])=      0.000342431969
 orbitals (Q,E):
 ---------------
 A :65...75          ( 2.00    -0.3073)  ( 2.00    -0.2798)  ( 2.00    -0.2716)  ( 2.00    -0.2449)
                     ( 2.00    -0.2397)  ( 2.00    -0.2271)  ( 2.00    -0.2149)  ( 2.00    -0.2082)
                     ( 2.00    -0.1988)  ( 2.00    -0.1847)  ( 0.00    -0.1343)

 CYCLE    9
  SDIIS (wt  1.000):  0.0091 -0.0015  0.0160  0.0323  0.0699  0.1093  0.3089  0.4561
  DIIS coefficients:  0.0091 -0.0015  0.0160  0.0323  0.0699  0.1093  0.3089  0.4561
 SCF Error: norm([F,P])=      0.000540142437, max([F,P])=      0.000071627642
 orbitals (Q,E):
 ---------------
 A :65...75          ( 2.00    -0.3073)  ( 2.00    -0.2798)  ( 2.00    -0.2716)  ( 2.00    -0.2449)
                     ( 2.00    -0.2397)  ( 2.00    -0.2271)  ( 2.00    -0.2149)  ( 2.00    -0.2082)
                     ( 2.00    -0.1989)  ( 2.00    -0.1847)  ( 0.00    -0.1343)

 CYCLE   10
  SDIIS (wt  1.000):  0.0027 -0.0006  0.0051  0.0114  0.0255  0.0462  0.1596  0.3041  0.4460
  DIIS coefficients:  0.0027 -0.0006  0.0051  0.0114  0.0255  0.0462  0.1596  0.3041  0.4460
 SCF Error: norm([F,P])=      0.000181953149, max([F,P])=      0.000022227564
 orbitals (Q,E):
 ---------------
 A :65...75          ( 2.00    -0.3073)  ( 2.00    -0.2798)  ( 2.00    -0.2716)  ( 2.00    -0.2449)
                     ( 2.00    -0.2397)  ( 2.00    -0.2271)  ( 2.00    -0.2149)  ( 2.00    -0.2082)
                     ( 2.00    -0.1989)  ( 2.00    -0.1847)  ( 0.00    -0.1343)

 CYCLE   11
  SDIIS (wt  1.000):  0.0005 -0.0002  0.0013  0.0034  0.0076  0.0169  0.0696  0.1540  0.3381  0.4088
  DIIS coefficients:  0.0005 -0.0002  0.0013  0.0034  0.0076  0.0169  0.0696  0.1540  0.3381  0.4088
 SCF Error: norm([F,P])=      0.000087334673, max([F,P])=      0.000013576479
 orbitals (Q,E):
 ---------------
 A :65...75          ( 2.00    -0.3073)  ( 2.00    -0.2798)  ( 2.00    -0.2716)  ( 2.00    -0.2449)
                     ( 2.00    -0.2397)  ( 2.00    -0.2271)  ( 2.00    -0.2149)  ( 2.00    -0.2082)
                     ( 2.00    -0.1989)  ( 2.00    -0.1847)  ( 0.00    -0.1343)

 CYCLE   12
  SDIIS (wt  1.000): -0.0001  0.0002  0.0007  0.0015  0.0051  0.0236  0.0594  0.1595  0.2572  0.4929
  DIIS coefficients: -0.0001  0.0002  0.0007  0.0015  0.0051  0.0236  0.0594  0.1595  0.2572  0.4929
 SCF Error: norm([F,P])=      0.000022566033, max([F,P])=      0.000003234332
 orbitals (Q,E):
 ---------------
 A :65...75          ( 2.00    -0.3073)  ( 2.00    -0.2798)  ( 2.00    -0.2716)  ( 2.00    -0.2449)
                     ( 2.00    -0.2397)  ( 2.00    -0.2271)  ( 2.00    -0.2149)  ( 2.00    -0.2082)
                     ( 2.00    -0.1988)  ( 2.00    -0.1847)  ( 0.00    -0.1343)

 CYCLE   13
  SDIIS (wt  1.000):  0.0000  0.0001  0.0002  0.0014  0.0068  0.0201  0.0662  0.1292  0.3697  0.4062
  DIIS coefficients:  0.0000  0.0001  0.0002  0.0014  0.0068  0.0201  0.0662  0.1292  0.3697  0.4062
 SCF Error: norm([F,P])=      0.000012064929, max([F,P])=      0.000002780002
 orbitals (Q,E):
 ---------------
 A :65...75          ( 2.00    -0.3073)  ( 2.00    -0.2798)  ( 2.00    -0.2716)  ( 2.00    -0.2449)
                     ( 2.00    -0.2397)  ( 2.00    -0.2271)  ( 2.00    -0.2149)  ( 2.00    -0.2082)
                     ( 2.00    -0.1989)  ( 2.00    -0.1847)  ( 0.00    -0.1343)

 CYCLE   14
  SDIIS (wt  1.000):  0.0001  0.0002  0.0010  0.0043  0.0118  0.0367  0.0705  0.2127  0.3284  0.3343
  DIIS coefficients:  0.0001  0.0002  0.0010  0.0043  0.0118  0.0367  0.0705  0.2127  0.3284  0.3343
 SCF Error: norm([F,P])=      0.000006766339, max([F,P])=      0.000001596308
 orbitals (Q,E):
 ---------------
 A :65...75          ( 2.00    -0.3073)  ( 2.00    -0.2798)  ( 2.00    -0.2716)  ( 2.00    -0.2449)
                     ( 2.00    -0.2397)  ( 2.00    -0.2271)  ( 2.00    -0.2149)  ( 2.00    -0.2082)
                     ( 2.00    -0.1989)  ( 2.00    -0.1847)  ( 0.00    -0.1343)

 CYCLE   15
  SDIIS (wt  1.000):  0.0000  0.0002  0.0008  0.0028  0.0116  0.0262  0.0933  0.1704  0.2143  0.4804
  DIIS coefficients:  0.0000  0.0002  0.0008  0.0028  0.0116  0.0262  0.0933  0.1704  0.2143  0.4804
 SCF Error: norm([F,P])=      0.000001839189, max([F,P])=      0.000000303072
 orbitals (Q,E):
 ---------------
 A :65...75          ( 2.00    -0.3073)  ( 2.00    -0.2798)  ( 2.00    -0.2716)  ( 2.00    -0.2449)
                     ( 2.00    -0.2397)  ( 2.00    -0.2271)  ( 2.00    -0.2149)  ( 2.00    -0.2082)
                     ( 2.00    -0.1989)  ( 2.00    -0.1847)  ( 0.00    -0.1343)

 SCF CONVERGED

 CYCLE   16
 *** Using FIT density in Focky
  SDIIS (wt  1.000):  0.0001  0.0004  0.0017  0.0072  0.0165  0.0593  0.1101  0.1406  0.3458  0.3183
  DIIS coefficients:  0.0001  0.0004  0.0017  0.0072  0.0165  0.0593  0.1101  0.1406  0.3458  0.3183
 SCF Error: norm([F,P])=      0.000001192051, max([F,P])=      0.000000136941
 orbitals (Q,E):
 ---------------
 A :65...84          ( 2.00    -0.3073)  ( 2.00    -0.2798)  ( 2.00    -0.2716)  ( 2.00    -0.2449)
                     ( 2.00    -0.2397)  ( 2.00    -0.2271)  ( 2.00    -0.2149)  ( 2.00    -0.2082)
                     ( 2.00    -0.1989)  ( 2.00    -0.1847)  ( 0.00    -0.1343)  ( 0.00    -0.1120)
                     ( 0.00    -0.1054)  ( 0.00    -0.0615)  ( 0.00    -0.0264)  ( 0.00    -0.0151)
                     ( 0.00    -0.0079)  ( 0.00    -0.0068)  ( 0.00     0.0014)  ( 0.00     0.0077)


 Fit test: (difference of exact and fit density, squared integrated, result summed over spins)
         SCF:                                          0.00007234207927

 Gross Charges per Atom (Z minus electrons)
 ==========================================
            -0.0467    0.2206    0.2289    0.2435    0.2286    0.2368   -0.0084    0.0137   -0.0253    0.2362
            -0.1850   -0.2110   -0.2075   -0.2170   -0.2069    0.4534   -0.2068    0.0821   -0.4846   -0.2172
            -0.0436    0.2091   -0.0717   -0.1816   -0.0319    0.0018    0.5512   -0.1664   -0.2163    0.6279
            -0.2028   -0.2228   -0.1802
 Net Total:  0.00000000


 =================================================================
 M U L T I P O L E   D E R I V E D   C H A R G E   A N A L Y S I S
 =================================================================

 See: M. Swart, P.Th. van Duijnen, J.G. Snijders, J.Comput.Chem., (2001), p. 79-88.

 --------------------------------------- 
 Multipole derived atomic charges (a.u.)
 --------------------------------------- 

        Atom    Level:     MDC-m        MDC-d        MDC-q
 ---------------------------------------------------------
     1     C            0.001733    -0.034728     0.529556
     2     C            0.093154     0.075995    -0.571578
     3     C            0.073671    -0.078080    -3.132856
     4     C            0.078008    -0.085328     1.517760
     5     C            0.072505     0.031123    -1.452170
     6     C            0.080329     0.098311    -0.898484
     7     C            0.000198     0.025264     0.168773
     8     C            0.007977    -0.021332    -0.483988
     9     C            0.014309    -0.015647     1.574567
    10     C            0.073860    -0.076151     1.306696
    11     H           -0.045794     0.050004     0.633120
    12     H           -0.059426     0.063226     1.300475
    13     H           -0.059071     0.103022    -0.562809
    14     H           -0.060866     0.006673     0.593058
    15     H           -0.059939    -0.030963     0.644448
    16     C            0.221108     0.218955    -0.028105
    17     H           -0.060102     0.068109    -0.788917
    18     C            0.094195     0.065326    -0.170723
    19     O           -0.356644    -0.355031    -0.249683
    20     N           -0.195814    -0.165807     0.185252
    21     N           -0.086882    -0.330331    -0.538878
    22     C           -0.128852     0.051022     0.351814
    23     S            0.309766    -0.017019    -0.079897
    24     N           -0.163660    -0.472521    -0.611849
    25     H            0.026101     0.315067     0.239155
    26     H            0.015784     0.263356     0.237200
    27     C            0.249983     0.313429     0.363471
    28     H           -0.072504    -0.058576    -0.048854
    29     H           -0.090982    -0.039388    -0.011165
    30     C            0.232786     0.198757     0.016813
    31     H           -0.070582    -0.056616    -0.001057
    32     H           -0.070119    -0.058295    -0.025143
    33     H           -0.064233    -0.051825    -0.006002
 *** Using NEW gradient routines ***


 Geometry CYCLE 5
 ==============

 Energy gradients wrt nuclear displacements
 ==========================================

     Atom      Cartesian (a.u./angstrom)
                 X         Y         Z
 ----------------------------------------
     1 C     0.024451  0.007920 -0.010068
     2 C    -0.005104 -0.003851 -0.000391
     3 C    -0.013001  0.005892  0.002445
     4 C     0.019109 -0.007473 -0.003204
     5 C     0.013053  0.008793  0.000923
     6 C     0.007136 -0.002751 -0.001343
     7 C    -0.022874 -0.010552  0.003191
     8 C     0.001004  0.013870  0.000266
     9 C    -0.000836  0.014493  0.003162
    10 C    -0.019605 -0.009095 -0.001457
    11 H     0.002176 -0.000684 -0.000619
    12 H     0.002186  0.001216  0.000092
    13 H    -0.000471  0.002298  0.000654
    14 H    -0.002320  0.000805  0.000442
    15 H    -0.002278  0.001510  0.000225
    16 C     0.063154 -0.066572  0.007448
    17 H     0.000253  0.002276  0.000769
    18 C    -0.098988 -0.029782  0.030596
    19 O    -0.033396  0.041045 -0.019908
    20 N     0.104628  0.012957 -0.003182
    21 N    -0.035909  0.031385 -0.028849
    22 C     0.000242 -0.032425 -0.016190
    23 S    -0.001838  0.001608  0.025909
    24 N     0.009400  0.019153 -0.004734
    25 H     0.002618  0.006749  0.011017
    26 H    -0.005438  0.001200  0.005597
    27 C    -0.010725 -0.009586 -0.000770
    28 H     0.005417  0.003377 -0.004336
    29 H    -0.001939 -0.000644  0.005064
    30 C    -0.000586 -0.005532 -0.002322
    31 H    -0.002004 -0.002127  0.004523
    32 H     0.004920  0.001007 -0.000972
    33 H    -0.002433  0.003520 -0.003978
 ----------------------------------------
 Max Cartesian displacement   2.05599669511912     
 Limit Cartesian step to   0.566917837497000     

 dE(predicted):    -0.37387E-01, dE(actual):    -0.10247E-01, Trust radius:    0.861684, all in a.u.
 
----------------------------------------------------------------------
Geometry Convergence after Step   5       (Hartree/Angstrom,Angstrom)
----------------------------------------------------------------------
current energy                               -7.45360522 Hartree
energy change                      -0.01024747     0.00100000    F
constrained gradient max            0.10462770     0.00100000    F
constrained gradient rms            0.02107490     0.00066667    F
gradient max                        0.10462770
gradient rms                        0.02107490
cart. step max                      0.28236396     0.01000000    F
cart. step rms                      0.06125390     0.00666667    F
 


 Coordinates (Cartesian)
 =======================

     Atom                    bohr                                 angstrom                 Geometric Variables
                   X           Y           Z              X           Y           Z       (0:frozen, *:LT par.)
 --------------------------------------------------------------------------------------------------------------
     1 C      -0.459739    3.320094    0.826925      -0.243283    1.756918    0.437590      1       2       3
     2 C      -2.736006    2.019247    0.720222      -1.447832    1.068539    0.381125      4       5       6
     3 C      -2.669470   -0.600420    0.146814      -1.412623   -0.317729    0.077691      7       8       9
     4 C      -0.397275   -1.876896   -0.320066      -0.210229   -0.993210   -0.169371     10      11      12
     5 C       6.511524    0.020132   -0.575579       3.445750    0.010654   -0.304583     13      14      15
     6 C       6.315988    2.631997    0.008748       3.342277    1.392793    0.004629     16      17      18
     7 C       3.931856    3.636338    0.483191       2.080648    1.924267    0.255694     19      20      21
     8 C       1.811149    2.032646    0.369894       0.958419    1.075630    0.195740     22      23      24
     9 C       1.940332   -0.558840   -0.224152       1.026779   -0.295725   -0.118616     25      26      27
    10 C       4.389664   -1.555812   -0.699591       2.322910   -0.823300   -0.370208     28      29      30
    11 H      -4.518497    2.979400    1.058654      -2.391086    1.576631    0.560216     31      32      33
    12 H      -4.434540   -1.646082    0.060972      -2.346658   -0.871069    0.032265     34      35      36
    13 H      -0.433221   -3.882249   -0.765261      -0.229251   -2.054398   -0.404959     37      38      39
    14 H       8.365326   -0.779865   -0.949714       4.426740   -0.412687   -0.502567     40      41      42
    15 H       7.996630    3.807827    0.072284       4.231634    2.015015    0.038251     43      44      45
    16 C       0.161506    6.019165    1.282635       0.085465    3.185205    0.678741     46      47      48
    17 H       4.624383   -3.541770   -1.169836       2.447118   -1.874224   -0.619051     49      50      51
    18 C       3.012187    6.196559    1.072758       1.593981    3.279078    0.567679     52      53      54
    19 O      -1.353852    7.809742    1.252437      -0.716427    4.132738    0.662761     55      56      57
    20 N       4.200163    8.366919    0.707362       2.222630    4.427583    0.374320     58      59      60
    21 N       6.065347    8.639402   -1.192651       3.209644    4.571774   -0.631124     61      62      63
    22 C       5.688668   11.163207   -2.249506       3.010313    5.907315   -1.190387     64      65      66
    23 S       4.997643   11.387547   -5.216540       2.644639    6.026030   -2.760474     67      68      69
    24 N       5.866388   13.316190   -0.615571       3.104359    7.046625   -0.325746     70      71      72
    25 H       7.851582    8.555164   -0.401313       4.154878    4.527198   -0.212366     73      74      75
    26 H       4.952732   12.850607    1.042688       2.620873    6.800248    0.551767     76      77      78
    27 C       8.497241   14.103184   -0.050531       4.496546    7.463083   -0.026740     79      80      81
    28 H       9.540433   14.261734   -1.845086       5.048580    7.546985   -0.976378     82      83      84
    29 H       9.481594   12.695908    1.150065       5.017444    6.718385    0.608588     85      86      87
    30 C       8.518189   16.662731    1.299929       4.507632    8.817538    0.687893     88      89      90
    31 H       7.540253   16.540766    3.133007       3.990130    8.752996    1.657916     91      92      93
    32 H      10.477410   17.270636    1.648389       5.544406    9.139227    0.872290     94      95      96
    33 H       7.569314   18.100986    0.138067       4.005509    9.578629    0.073062     97      98      99
 --------------------------------------------------------------------------------------------------------------

 Number of elements of the density matrix on this node (used, total):     72528    292230


 ===========================================
 Numerical Integration : Fuzzy Cells (Becke)
 ===========================================
  
 Becke grid quality: GOOD           
  
 Lebedev angular grid order:             min:  11 max:  31
 Nr. of radial points:                   min:  54 max:  72

 Total nr. of points:     415283
 Nr. of blocks:             3245
 Block length:               128
 Nr. of dummy points:         77


 Test of Precision of the Numerical Integration Grid
 ===================================================

 Integral of the Total Core Density:                   0.00000000000000


 ========================
 Density Fitting (zlmFit)
 ========================
  
 ZlmFit Fit Quality: GOOD           
  
 Max L-expansion:                        min:   8 max:   9
 Nr. of radial interpolation points:     min:  78 max: 108


 =====
 S C F  ***  ScaSCF  ***
 =====
  
 Initial density matrix is taken from previous geometry

 CYCLE    1
 SCF Error: norm([F,P])=      0.411416405577, max([F,P])=      0.094759783520
 orbitals (Q,E):
 ---------------
 A :65...84          ( 2.00    -0.3151)  ( 2.00    -0.2909)  ( 2.00    -0.2839)  ( 2.00    -0.2531)
                     ( 2.00    -0.2484)  ( 2.00    -0.2370)  ( 2.00    -0.2227)  ( 2.00    -0.2173)
                     ( 2.00    -0.2091)  ( 2.00    -0.1980)  ( 0.00    -0.1385)  ( 0.00    -0.1228)
                     ( 0.00    -0.1141)  ( 0.00    -0.0686)  ( 0.00    -0.0343)  ( 0.00    -0.0195)
                     ( 0.00    -0.0127)  ( 0.00    -0.0119)  ( 0.00    -0.0047)  ( 0.00     0.0022)

 CYCLE    2
  SDIIS (wt  0.000):  0.0598  0.9402
 A-DIIS (wt  1.000):  0.0000  1.0000
  DIIS coefficients:  0.0000  1.0000
 SCF Error: norm([F,P])=      0.090289389550, max([F,P])=      0.012262052206
 orbitals (Q,E):
 ---------------
 A :65...75          ( 2.00    -0.3066)  ( 2.00    -0.2802)  ( 2.00    -0.2584)  ( 2.00    -0.2490)
                     ( 2.00    -0.2412)  ( 2.00    -0.2268)  ( 2.00    -0.2134)  ( 2.00    -0.2100)
                     ( 2.00    -0.1976)  ( 2.00    -0.1751)  ( 0.00    -0.1352)

 CYCLE    3
  SDIIS (wt  0.000):  0.0065  0.7223  0.2712
 A-DIIS (wt  1.000):  0.0000  0.8073  0.1927
  DIIS coefficients:  0.0000  0.8073  0.1927
 SCF Error: norm([F,P])=      0.231680596670, max([F,P])=      0.040531617953
 orbitals (Q,E):
 ---------------
 A :65...75          ( 2.00    -0.3071)  ( 2.00    -0.2798)  ( 2.00    -0.2660)  ( 2.00    -0.2460)
                     ( 2.00    -0.2412)  ( 2.00    -0.2258)  ( 2.00    -0.2134)  ( 2.00    -0.2080)
                     ( 2.00    -0.2001)  ( 2.00    -0.1813)  ( 0.00    -0.1308)

 CYCLE    4
  SDIIS (wt  0.940):  0.4301  0.0302  0.5397
 A-DIIS (wt  0.060):  0.3380  0.0000  0.6620
  DIIS coefficients:  0.4245  0.0284  0.5471
 SCF Error: norm([F,P])=      0.060347674927, max([F,P])=      0.006976492479
 orbitals (Q,E):
 ---------------
 A :65...75          ( 2.00    -0.3079)  ( 2.00    -0.2811)  ( 2.00    -0.2714)  ( 2.00    -0.2465)
                     ( 2.00    -0.2419)  ( 2.00    -0.2277)  ( 2.00    -0.2152)  ( 2.00    -0.2091)
                     ( 2.00    -0.2018)  ( 2.00    -0.1854)  ( 0.00    -0.1314)

 CYCLE    5
  SDIIS (wt  0.989):  0.2595 -0.0027  0.4182  0.3249
 A-DIIS (wt  0.011):  0.0000  0.0000  0.0000  1.0000
  DIIS coefficients:  0.2567 -0.0026  0.4137  0.3322
 SCF Error: norm([F,P])=      0.017944056785, max([F,P])=      0.002070065738
 orbitals (Q,E):
 ---------------
 A :65...75          ( 2.00    -0.3079)  ( 2.00    -0.2808)  ( 2.00    -0.2716)  ( 2.00    -0.2465)
                     ( 2.00    -0.2418)  ( 2.00    -0.2274)  ( 2.00    -0.2149)  ( 2.00    -0.2089)
                     ( 2.00    -0.2019)  ( 2.00    -0.1857)  ( 0.00    -0.1312)

 CYCLE    6
  SDIIS (wt  0.995):  0.1197 -0.0098  0.2231  0.2741  0.3929
 A-DIIS (wt  0.005):  0.0000  0.0000  0.0000  0.2009  0.7991
  DIIS coefficients:  0.1191 -0.0097  0.2219  0.2737  0.3949
 SCF Error: norm([F,P])=      0.007582723965, max([F,P])=      0.001506656865
 orbitals (Q,E):
 ---------------
 A :65...75          ( 2.00    -0.3080)  ( 2.00    -0.2810)  ( 2.00    -0.2713)  ( 2.00    -0.2465)
                     ( 2.00    -0.2418)  ( 2.00    -0.2274)  ( 2.00    -0.2149)  ( 2.00    -0.2089)
                     ( 2.00    -0.2018)  ( 2.00    -0.1855)  ( 0.00    -0.1312)

 CYCLE    7
  SDIIS (wt  1.000):  0.0648 -0.0068  0.1256  0.1727  0.3040  0.3396
  DIIS coefficients:  0.0648 -0.0068  0.1256  0.1727  0.3040  0.3396
 SCF Error: norm([F,P])=      0.002760114604, max([F,P])=      0.000605759566
 orbitals (Q,E):
 ---------------
 A :65...75          ( 2.00    -0.3080)  ( 2.00    -0.2809)  ( 2.00    -0.2714)  ( 2.00    -0.2465)
                     ( 2.00    -0.2418)  ( 2.00    -0.2274)  ( 2.00    -0.2150)  ( 2.00    -0.2089)
                     ( 2.00    -0.2018)  ( 2.00    -0.1855)  ( 0.00    -0.1312)

 CYCLE    8
  SDIIS (wt  1.000):  0.0254 -0.0036  0.0519  0.0804  0.1676  0.3049  0.3734
  DIIS coefficients:  0.0254 -0.0036  0.0519  0.0804  0.1676  0.3049  0.3734
 SCF Error: norm([F,P])=      0.001394487988, max([F,P])=      0.000340696320
 orbitals (Q,E):
 ---------------
 A :65...75          ( 2.00    -0.3079)  ( 2.00    -0.2809)  ( 2.00    -0.2714)  ( 2.00    -0.2465)
                     ( 2.00    -0.2418)  ( 2.00    -0.2274)  ( 2.00    -0.2149)  ( 2.00    -0.2089)
                     ( 2.00    -0.2018)  ( 2.00    -0.1855)  ( 0.00    -0.1312)

 CYCLE    9
  SDIIS (wt  1.000):  0.0079 -0.0015  0.0175  0.0302  0.0699  0.1644  0.2867  0.4250
  DIIS coefficients:  0.0079 -0.0015  0.0175  0.0302  0.0699  0.1644  0.2867  0.4250
 SCF Error: norm([F,P])=      0.000467957443, max([F,P])=      0.000108936195
 orbitals (Q,E):
 ---------------
 A :65...75          ( 2.00    -0.3080)  ( 2.00    -0.2809)  ( 2.00    -0.2714)  ( 2.00    -0.2465)
                     ( 2.00    -0.2418)  ( 2.00    -0.2274)  ( 2.00    -0.2149)  ( 2.00    -0.2089)
                     ( 2.00    -0.2018)  ( 2.00    -0.1855)  ( 0.00    -0.1312)

 CYCLE   10
  SDIIS (wt  1.000):  0.0020 -0.0006  0.0051  0.0103  0.0255  0.0761  0.1570  0.2993  0.4253
  DIIS coefficients:  0.0020 -0.0006  0.0051  0.0103  0.0255  0.0761  0.1570  0.2993  0.4253
 SCF Error: norm([F,P])=      0.000162550347, max([F,P])=      0.000019607239
 orbitals (Q,E):
 ---------------
 A :65...75          ( 2.00    -0.3080)  ( 2.00    -0.2809)  ( 2.00    -0.2714)  ( 2.00    -0.2465)
                     ( 2.00    -0.2418)  ( 2.00    -0.2274)  ( 2.00    -0.2150)  ( 2.00    -0.2089)
                     ( 2.00    -0.2018)  ( 2.00    -0.1855)  ( 0.00    -0.1312)

 CYCLE   11
  SDIIS (wt  1.000):  0.0003 -0.0002  0.0013  0.0030  0.0079  0.0305  0.0702  0.1537  0.3123  0.4210
  DIIS coefficients:  0.0003 -0.0002  0.0013  0.0030  0.0079  0.0305  0.0702  0.1537  0.3123  0.4210
 SCF Error: norm([F,P])=      0.000065745598, max([F,P])=      0.000008640251
 orbitals (Q,E):
 ---------------
 A :65...75          ( 2.00    -0.3080)  ( 2.00    -0.2809)  ( 2.00    -0.2714)  ( 2.00    -0.2465)
                     ( 2.00    -0.2418)  ( 2.00    -0.2274)  ( 2.00    -0.2150)  ( 2.00    -0.2089)
                     ( 2.00    -0.2018)  ( 2.00    -0.1855)  ( 0.00    -0.1312)

 CYCLE   12
  SDIIS (wt  1.000): -0.0001  0.0002  0.0008  0.0022  0.0111  0.0272  0.0664  0.1559  0.2859  0.4503
  DIIS coefficients: -0.0001  0.0002  0.0008  0.0022  0.0111  0.0272  0.0664  0.1559  0.2859  0.4503
 SCF Error: norm([F,P])=      0.000020854711, max([F,P])=      0.000004174989
 orbitals (Q,E):
 ---------------
 A :65...75          ( 2.00    -0.3080)  ( 2.00    -0.2809)  ( 2.00    -0.2714)  ( 2.00    -0.2465)
                     ( 2.00    -0.2418)  ( 2.00    -0.2274)  ( 2.00    -0.2150)  ( 2.00    -0.2089)
                     ( 2.00    -0.2018)  ( 2.00    -0.1855)  ( 0.00    -0.1312)

 CYCLE   13
  SDIIS (wt  1.000):  0.0000  0.0001  0.0003  0.0028  0.0073  0.0222  0.0626  0.1471  0.3672  0.3904
  DIIS coefficients:  0.0000  0.0001  0.0003  0.0028  0.0073  0.0222  0.0626  0.1471  0.3672  0.3904
 SCF Error: norm([F,P])=      0.000011541560, max([F,P])=      0.000002544236
 orbitals (Q,E):
 ---------------
 A :65...75          ( 2.00    -0.3080)  ( 2.00    -0.2809)  ( 2.00    -0.2714)  ( 2.00    -0.2465)
                     ( 2.00    -0.2418)  ( 2.00    -0.2274)  ( 2.00    -0.2150)  ( 2.00    -0.2089)
                     ( 2.00    -0.2018)  ( 2.00    -0.1855)  ( 0.00    -0.1312)

 CYCLE   14
  SDIIS (wt  1.000):  0.0001  0.0003  0.0017  0.0041  0.0117  0.0305  0.0717  0.2026  0.2912  0.3861
  DIIS coefficients:  0.0001  0.0003  0.0017  0.0041  0.0117  0.0305  0.0717  0.2026  0.2912  0.3861
 SCF Error: norm([F,P])=      0.000005418666, max([F,P])=      0.000001113437
 orbitals (Q,E):
 ---------------
 A :65...75          ( 2.00    -0.3080)  ( 2.00    -0.2809)  ( 2.00    -0.2714)  ( 2.00    -0.2465)
                     ( 2.00    -0.2418)  ( 2.00    -0.2274)  ( 2.00    -0.2150)  ( 2.00    -0.2089)
                     ( 2.00    -0.2018)  ( 2.00    -0.1855)  ( 0.00    -0.1312)

 CYCLE   15
  SDIIS (wt  1.000):  0.0000  0.0003  0.0007  0.0031  0.0098  0.0280  0.0935  0.1461  0.2436  0.4748
  DIIS coefficients:  0.0000  0.0003  0.0007  0.0031  0.0098  0.0280  0.0935  0.1461  0.2436  0.4748
 SCF Error: norm([F,P])=      0.000001575653, max([F,P])=      0.000000225028
 orbitals (Q,E):
 ---------------
 A :65...75          ( 2.00    -0.3080)  ( 2.00    -0.2809)  ( 2.00    -0.2714)  ( 2.00    -0.2465)
                     ( 2.00    -0.2418)  ( 2.00    -0.2274)  ( 2.00    -0.2150)  ( 2.00    -0.2089)
                     ( 2.00    -0.2018)  ( 2.00    -0.1855)  ( 0.00    -0.1312)

 SCF CONVERGED

 CYCLE   16
 *** Using FIT density in Focky
  SDIIS (wt  1.000):  0.0001  0.0002  0.0013  0.0048  0.0152  0.0541  0.0879  0.1518  0.3470  0.3378
  DIIS coefficients:  0.0001  0.0002  0.0013  0.0048  0.0152  0.0541  0.0879  0.1518  0.3470  0.3378
 SCF Error: norm([F,P])=      0.000000941573, max([F,P])=      0.000000095148
 orbitals (Q,E):
 ---------------
 A :65...84          ( 2.00    -0.3080)  ( 2.00    -0.2809)  ( 2.00    -0.2714)  ( 2.00    -0.2465)
                     ( 2.00    -0.2418)  ( 2.00    -0.2274)  ( 2.00    -0.2150)  ( 2.00    -0.2089)
                     ( 2.00    -0.2018)  ( 2.00    -0.1855)  ( 0.00    -0.1312)  ( 0.00    -0.1119)
                     ( 0.00    -0.1055)  ( 0.00    -0.0618)  ( 0.00    -0.0266)  ( 0.00    -0.0133)
                     ( 0.00    -0.0075)  ( 0.00    -0.0066)  ( 0.00     0.0013)  ( 0.00     0.0075)


 Fit test: (difference of exact and fit density, squared integrated, result summed over spins)
         SCF:                                          0.00007245879572

 Gross Charges per Atom (Z minus electrons)
 ==========================================
            -0.0510    0.2203    0.2290    0.2433    0.2286    0.2391   -0.0201    0.0155   -0.0250    0.2360
            -0.1852   -0.2109   -0.2071   -0.2171   -0.2041    0.4623   -0.2065    0.0769   -0.4856   -0.2054
            -0.0446    0.2051   -0.0795   -0.1781   -0.0319    0.0035    0.5511   -0.1659   -0.2162    0.6297
            -0.2029   -0.2230   -0.1803
 Net Total:  0.00000000


 =================================================================
 M U L T I P O L E   D E R I V E D   C H A R G E   A N A L Y S I S
 =================================================================

 See: M. Swart, P.Th. van Duijnen, J.G. Snijders, J.Comput.Chem., (2001), p. 79-88.

 --------------------------------------- 
 Multipole derived atomic charges (a.u.)
 --------------------------------------- 

        Atom    Level:     MDC-m        MDC-d        MDC-q
 ---------------------------------------------------------
     1     C            0.000580    -0.037873     0.544059
     2     C            0.092908     0.083277    -0.976723
     3     C            0.073682    -0.077397    -2.220097
     4     C            0.078107    -0.046730     0.072602
     5     C            0.072573     0.020103    -0.905815
     6     C            0.080271     0.089509    -0.603865
     7     C           -0.000113     0.022505    -0.051671
     8     C            0.007777    -0.023835    -0.582741
     9     C            0.014168    -0.026691     2.636169
    10     C            0.073696    -0.098576     0.409014
    11     H           -0.045804     0.048969     0.761852
    12     H           -0.059435     0.051055     1.063428
    13     H           -0.058972     0.091742    -0.081689
    14     H           -0.060731     0.020811     0.357977
    15     H           -0.060296    -0.029688     0.550762
    16     C            0.221491     0.215936    -0.080702
    17     H           -0.060040     0.083391    -0.583287
    18     C            0.092615     0.058454    -0.216038
    19     O           -0.354258    -0.349080    -0.202070
    20     N           -0.187784    -0.146669     0.305726
    21     N           -0.086909    -0.325105    -0.567981
    22     C           -0.129655     0.046476     0.409975
    23     S            0.299906    -0.026141    -0.112898
    24     N           -0.161048    -0.466551    -0.587613
    25     H            0.027182     0.316832     0.191682
    26     H            0.014800     0.259536     0.189238
    27     C            0.250639     0.312979     0.343435
    28     H           -0.072865    -0.060272    -0.056355
    29     H           -0.090605    -0.039896     0.005322
    30     C            0.232853     0.198867     0.011072
    31     H           -0.070564    -0.056430    -0.000283
    32     H           -0.069958    -0.057935    -0.018470
    33     H           -0.064210    -0.051569    -0.004013
 *** Using NEW gradient routines ***


 Geometry CYCLE 6
 ==============

 Energy gradients wrt nuclear displacements
 ==========================================

     Atom      Cartesian (a.u./angstrom)
                 X         Y         Z
 ----------------------------------------
     1 C     0.020178  0.007797 -0.009371
     2 C    -0.004744 -0.003486  0.000284
     3 C    -0.011263  0.005370  0.002508
     4 C     0.016485 -0.006843 -0.003499
     5 C     0.011508  0.008486 -0.000022
     6 C     0.006649 -0.002893 -0.000901
     7 C    -0.019718 -0.008563  0.003839
     8 C     0.001071  0.011254 -0.000471
     9 C    -0.000764  0.012229  0.002317
    10 C    -0.017145 -0.008403 -0.000656
    11 H     0.001909 -0.000601 -0.000424
    12 H     0.001859  0.001037  0.000071
    13 H    -0.000525  0.002007  0.000588
    14 H    -0.002069  0.000591  0.000270
    15 H    -0.001890  0.002006  0.000367
    16 C     0.056215 -0.055260  0.004103
    17 H     0.000313  0.002004  0.000630
    18 C    -0.088950 -0.026272  0.027743
    19 O    -0.029094  0.032954 -0.016543
    20 N     0.092847  0.012502  0.000830
    21 N    -0.025746  0.025682 -0.030315
    22 C    -0.000944 -0.031826 -0.013584
    23 S    -0.004988  0.001399  0.022317
    24 N     0.009337  0.021123 -0.003101
    25 H     0.001119  0.006742  0.010524
    26 H    -0.005771  0.001167  0.004061
    27 C    -0.009518 -0.010578 -0.000379
    28 H     0.005109  0.003118 -0.003431
    29 H    -0.001614 -0.000360  0.004591
    30 C    -0.000298 -0.004551 -0.001968
    31 H    -0.001964 -0.001950  0.003704
    32 H     0.004366  0.001102 -0.000566
    33 H    -0.001960  0.003016 -0.003517
 ----------------------------------------
 Max Cartesian displacement   1.20069607009390     
 Limit Cartesian step to   0.566917837497000     

 dE(predicted):    -0.32815E-01, dE(actual):    -0.93057E-02, Trust radius:    0.861684, all in a.u.
 
----------------------------------------------------------------------
Geometry Convergence after Step   6       (Hartree/Angstrom,Angstrom)
----------------------------------------------------------------------
current energy                               -7.46291096 Hartree
energy change                      -0.00930574     0.00100000    F
constrained gradient max            0.09284716     0.00100000    F
constrained gradient rms            0.01857696     0.00066667    F
gradient max                        0.09284716
gradient rms                        0.01857696
cart. step max                      0.28916245     0.01000000    F
cart. step rms                      0.07173551     0.00666667    F
 


 Coordinates (Cartesian)
 =======================

     Atom                    bohr                                 angstrom                 Geometric Variables
                   X           Y           Z              X           Y           Z       (0:frozen, *:LT par.)
 --------------------------------------------------------------------------------------------------------------
     1 C      -0.530729    3.297436    0.784577      -0.280850    1.744928    0.415180      1       2       3
     2 C      -2.776264    1.942831    0.800682      -1.469136    1.028102    0.423703      4       5       6
     3 C      -2.663505   -0.699565    0.347893      -1.409466   -0.370194    0.184097      7       8       9
     4 C      -0.378883   -1.948704   -0.111583      -0.200496   -1.031210   -0.059047     10      11      12
     5 C       6.481143    0.072364   -0.639739       3.429673    0.038293   -0.338535     13      14      15
     6 C       6.245305    2.710643   -0.200577       3.304873    1.434410   -0.106141     16      17      18
     7 C       3.856420    3.695440    0.287715       2.040730    1.955543    0.152252     19      20      21
     8 C       1.762391    2.038797    0.317006       0.932617    1.078885    0.167752     22      23      24
     9 C       1.934182   -0.580864   -0.147520       1.023525   -0.307380   -0.078064     25      26      27
    10 C       4.396213   -1.549669   -0.627434       2.326376   -0.820050   -0.332024     28      29      30
    11 H      -4.572305    2.878027    1.142128      -2.419560    1.522986    0.604388     31      32      33
    12 H      -4.406877   -1.785907    0.356499      -2.332019   -0.945061    0.188651     34      35      36
    13 H      -0.382109   -3.974943   -0.456150      -0.202204   -2.103449   -0.241384     37      38      39
    14 H       8.343822   -0.709539   -1.012569       4.415361   -0.375472   -0.535828     40      41      42
    15 H       7.905818    3.914767   -0.246700       4.183579    2.071606   -0.130548     43      44      45
    16 C       0.043747    6.027806    1.123821       0.023150    3.189778    0.594700     46      47      48
    17 H       4.664207   -3.553759   -0.995497       2.468192   -1.880568   -0.526794     49      50      51
    18 C       2.886484    6.259729    0.784695       1.527462    3.312506    0.415242     52      53      54
    19 O      -1.500399    7.775963    1.159980      -0.793977    4.114862    0.613835     55      56      57
    20 N       3.982528    8.450913    0.380132       2.107463    4.472031    0.201157     58      59      60
    21 N       6.003525    8.660346   -1.368699       3.176929    4.582858   -0.724284     61      62      63
    22 C       5.890893   11.234490   -2.383235       3.117326    5.945036   -1.261153     64      65      66
    23 S       5.544081   11.579029   -5.407411       2.933801    6.127358   -2.861479     67      68      69
    24 N       5.993347   13.311080   -0.655571       3.171543    7.043920   -0.346913     70      71      72
    25 H       7.717519    8.427030   -0.459931       4.083935    4.459392   -0.243385     73      74      75
    26 H       5.044682   12.758268    0.952647       2.669531    6.751384    0.504119     76      77      78
    27 C       8.588241   14.151037    0.008239       4.544701    7.488406    0.004360     79      80      81
    28 H       9.656490   14.425873   -1.754430       5.109994    7.633843   -0.928404     82      83      84
    29 H       9.591919   12.712016    1.152094       5.075825    6.726909    0.609662     85      86      87
    30 C       8.506881   16.638418    1.487531       4.501647    8.804672    0.787168     88      89      90
    31 H       7.494244   16.398913    3.288007       3.965783    8.677931    1.739938     91      92      93
    32 H      10.437907   17.280604    1.912700       5.523503    9.144502    1.012157     94      95      96
    33 H       7.543987   18.107327    0.380340       3.992106    9.581985    0.201267     97      98      99
 --------------------------------------------------------------------------------------------------------------

 Number of elements of the density matrix on this node (used, total):     72528    292230


 ===========================================
 Numerical Integration : Fuzzy Cells (Becke)
 ===========================================
  
 Becke grid quality: GOOD           
  
 Lebedev angular grid order:             min:  11 max:  31
 Nr. of radial points:                   min:  54 max:  72

 Total nr. of points:     415283
 Nr. of blocks:             3245
 Block length:               128
 Nr. of dummy points:         77


 Test of Precision of the Numerical Integration Grid
 ===================================================

 Integral of the Total Core Density:                   0.00000000000000


 ========================
 Density Fitting (zlmFit)
 ========================
  
 ZlmFit Fit Quality: GOOD           
  
 Max L-expansion:                        min:   8 max:   9
 Nr. of radial interpolation points:     min:  78 max: 108


 =====
 S C F  ***  ScaSCF  ***
 =====
  
 Initial density matrix is taken from previous geometry

 CYCLE    1
 SCF Error: norm([F,P])=      0.499786256215, max([F,P])=      0.104571457967
 orbitals (Q,E):
 ---------------
 A :65...84          ( 2.00    -0.3204)  ( 2.00    -0.2964)  ( 2.00    -0.2885)  ( 2.00    -0.2591)
                     ( 2.00    -0.2540)  ( 2.00    -0.2409)  ( 2.00    -0.2262)  ( 2.00    -0.2224)
                     ( 2.00    -0.2157)  ( 2.00    -0.2033)  ( 0.00    -0.1377)  ( 0.00    -0.1264)
                     ( 0.00    -0.1183)  ( 0.00    -0.0738)  ( 0.00    -0.0389)  ( 0.00    -0.0221)
                     ( 0.00    -0.0154)  ( 0.00    -0.0146)  ( 0.00    -0.0067)  ( 0.00    -0.0003)

 CYCLE    2
  SDIIS (wt  0.000):  0.0629  0.9371
 A-DIIS (wt  1.000):  0.0000  1.0000
  DIIS coefficients:  0.0000  1.0000
 SCF Error: norm([F,P])=      0.114133297666, max([F,P])=      0.015661363509
 orbitals (Q,E):
 ---------------
 A :65...75          ( 2.00    -0.3053)  ( 2.00    -0.2784)  ( 2.00    -0.2592)  ( 2.00    -0.2511)
                     ( 2.00    -0.2382)  ( 2.00    -0.2258)  ( 2.00    -0.2171)  ( 2.00    -0.2086)
                     ( 2.00    -0.2010)  ( 2.00    -0.1734)  ( 0.00    -0.1284)

 CYCLE    3
  SDIIS (wt  0.000):  0.0068  0.7207  0.2725
 A-DIIS (wt  1.000):  0.0000  0.8004  0.1996
  DIIS coefficients:  0.0000  0.8004  0.1996
 SCF Error: norm([F,P])=      0.291137335222, max([F,P])=      0.049038619220
 orbitals (Q,E):
 ---------------
 A :65...75          ( 2.00    -0.3071)  ( 2.00    -0.2798)  ( 2.00    -0.2662)  ( 2.00    -0.2469)
                     ( 2.00    -0.2410)  ( 2.00    -0.2270)  ( 2.00    -0.2144)  ( 2.00    -0.2073)
                     ( 2.00    -0.2033)  ( 2.00    -0.1816)  ( 0.00    -0.1248)

 CYCLE    4
  SDIIS (wt  0.924):  0.4211  0.0301  0.5489
 A-DIIS (wt  0.076):  0.3250  0.0000  0.6750
  DIIS coefficients:  0.4137  0.0278  0.5585
 SCF Error: norm([F,P])=      0.073279910904, max([F,P])=      0.008539174508
 orbitals (Q,E):
 ---------------
 A :65...75          ( 2.00    -0.3090)  ( 2.00    -0.2826)  ( 2.00    -0.2722)  ( 2.00    -0.2486)
                     ( 2.00    -0.2430)  ( 2.00    -0.2294)  ( 2.00    -0.2159)  ( 2.00    -0.2094)
                     ( 2.00    -0.2060)  ( 2.00    -0.1869)  ( 0.00    -0.1267)

 CYCLE    5
  SDIIS (wt  0.980):  0.2341 -0.0053  0.4020  0.3692
 A-DIIS (wt  0.020):  0.0000  0.0000  0.0000  1.0000
  DIIS coefficients:  0.2294 -0.0052  0.3939  0.3818
 SCF Error: norm([F,P])=      0.018826261044, max([F,P])=      0.002983491506
 orbitals (Q,E):
 ---------------
 A :65...75          ( 2.00    -0.3091)  ( 2.00    -0.2823)  ( 2.00    -0.2722)  ( 2.00    -0.2484)
                     ( 2.00    -0.2430)  ( 2.00    -0.2292)  ( 2.00    -0.2156)  ( 2.00    -0.2090)
                     ( 2.00    -0.2057)  ( 2.00    -0.1872)  ( 0.00    -0.1262)

 CYCLE    6
  SDIIS (wt  0.994):  0.1167 -0.0077  0.2182  0.2963  0.3764
 A-DIIS (wt  0.006):  0.0000  0.0000  0.0000  0.2217  0.7783
  DIIS coefficients:  0.1161 -0.0076  0.2170  0.2959  0.3786
 SCF Error: norm([F,P])=      0.008346128445, max([F,P])=      0.001553969413
 orbitals (Q,E):
 ---------------
 A :65...75          ( 2.00    -0.3091)  ( 2.00    -0.2824)  ( 2.00    -0.2720)  ( 2.00    -0.2484)
                     ( 2.00    -0.2430)  ( 2.00    -0.2293)  ( 2.00    -0.2158)  ( 2.00    -0.2091)
                     ( 2.00    -0.2058)  ( 2.00    -0.1869)  ( 0.00    -0.1264)

 CYCLE    7
  SDIIS (wt  1.000):  0.0533 -0.0052  0.1052  0.1669  0.2786  0.4013
  DIIS coefficients:  0.0533 -0.0052  0.1052  0.1669  0.2786  0.4013
 SCF Error: norm([F,P])=      0.002668354288, max([F,P])=      0.000328534106
 orbitals (Q,E):
 ---------------
 A :65...75          ( 2.00    -0.3090)  ( 2.00    -0.2823)  ( 2.00    -0.2720)  ( 2.00    -0.2484)
                     ( 2.00    -0.2429)  ( 2.00    -0.2292)  ( 2.00    -0.2157)  ( 2.00    -0.2091)
                     ( 2.00    -0.2058)  ( 2.00    -0.1869)  ( 0.00    -0.1263)

 CYCLE    8
  SDIIS (wt  1.000):  0.0186 -0.0024  0.0379  0.0671  0.1280  0.2784  0.4723
  DIIS coefficients:  0.0186 -0.0024  0.0379  0.0671  0.1280  0.2784  0.4723
 SCF Error: norm([F,P])=      0.000881873587, max([F,P])=      0.000127067529
 orbitals (Q,E):
 ---------------
 A :65...75          ( 2.00    -0.3090)  ( 2.00    -0.2823)  ( 2.00    -0.2721)  ( 2.00    -0.2484)
                     ( 2.00    -0.2430)  ( 2.00    -0.2292)  ( 2.00    -0.2157)  ( 2.00    -0.2091)
                     ( 2.00    -0.2057)  ( 2.00    -0.1869)  ( 0.00    -0.1263)

 CYCLE    9
  SDIIS (wt  1.000):  0.0054 -0.0009  0.0116  0.0241  0.0513  0.1529  0.3726  0.3831
  DIIS coefficients:  0.0054 -0.0009  0.0116  0.0241  0.0513  0.1529  0.3726  0.3831
 SCF Error: norm([F,P])=      0.000487048796, max([F,P])=      0.000070634915
 orbitals (Q,E):
 ---------------
 A :65...75          ( 2.00    -0.3090)  ( 2.00    -0.2823)  ( 2.00    -0.2721)  ( 2.00    -0.2484)
                     ( 2.00    -0.2430)  ( 2.00    -0.2293)  ( 2.00    -0.2157)  ( 2.00    -0.2091)
                     ( 2.00    -0.2058)  ( 2.00    -0.1870)  ( 0.00    -0.1263)

 CYCLE   10
  SDIIS (wt  1.000):  0.0016 -0.0005  0.0041  0.0099  0.0225  0.0838  0.2271  0.3112  0.3401
  DIIS coefficients:  0.0016 -0.0005  0.0041  0.0099  0.0225  0.0838  0.2271  0.3112  0.3401
 SCF Error: norm([F,P])=      0.000217870374, max([F,P])=      0.000041105430
 orbitals (Q,E):
 ---------------
 A :65...75          ( 2.00    -0.3090)  ( 2.00    -0.2824)  ( 2.00    -0.2721)  ( 2.00    -0.2484)
                     ( 2.00    -0.2430)  ( 2.00    -0.2293)  ( 2.00    -0.2157)  ( 2.00    -0.2091)
                     ( 2.00    -0.2058)  ( 2.00    -0.1870)  ( 0.00    -0.1263)

 CYCLE   11
  SDIIS (wt  1.000):  0.0003 -0.0002  0.0010  0.0029  0.0070  0.0354  0.1057  0.1809  0.2909  0.3762
  DIIS coefficients:  0.0003 -0.0002  0.0010  0.0029  0.0070  0.0354  0.1057  0.1809  0.2909  0.3762
 SCF Error: norm([F,P])=      0.000093945300, max([F,P])=      0.000026502235
 orbitals (Q,E):
 ---------------
 A :65...75          ( 2.00    -0.3090)  ( 2.00    -0.2824)  ( 2.00    -0.2721)  ( 2.00    -0.2484)
                     ( 2.00    -0.2430)  ( 2.00    -0.2293)  ( 2.00    -0.2157)  ( 2.00    -0.2091)
                     ( 2.00    -0.2058)  ( 2.00    -0.1870)  ( 0.00    -0.1263)

 CYCLE   12
  SDIIS (wt  1.000): -0.0001  0.0002  0.0009  0.0025  0.0147  0.0455  0.0854  0.1550  0.2655  0.4304
  DIIS coefficients: -0.0001  0.0002  0.0009  0.0025  0.0147  0.0455  0.0854  0.1550  0.2655  0.4304
 SCF Error: norm([F,P])=      0.000026225727, max([F,P])=      0.000006693361
 orbitals (Q,E):
 ---------------
 A :65...75          ( 2.00    -0.3090)  ( 2.00    -0.2824)  ( 2.00    -0.2721)  ( 2.00    -0.2484)
                     ( 2.00    -0.2430)  ( 2.00    -0.2293)  ( 2.00    -0.2157)  ( 2.00    -0.2091)
                     ( 2.00    -0.2058)  ( 2.00    -0.1870)  ( 0.00    -0.1263)

 CYCLE   13
  SDIIS (wt  1.000):  0.0000  0.0001  0.0004  0.0030  0.0104  0.0246  0.0531  0.1236  0.3096  0.4753
  DIIS coefficients:  0.0000  0.0001  0.0004  0.0030  0.0104  0.0246  0.0531  0.1236  0.3096  0.4753
 SCF Error: norm([F,P])=      0.000010716852, max([F,P])=      0.000001696693
 orbitals (Q,E):
 ---------------
 A :65...75          ( 2.00    -0.3090)  ( 2.00    -0.2824)  ( 2.00    -0.2721)  ( 2.00    -0.2484)
                     ( 2.00    -0.2430)  ( 2.00    -0.2293)  ( 2.00    -0.2157)  ( 2.00    -0.2091)
                     ( 2.00    -0.2058)  ( 2.00    -0.1870)  ( 0.00    -0.1263)

 CYCLE   14
  SDIIS (wt  1.000):  0.0001  0.0003  0.0017  0.0057  0.0125  0.0259  0.0639  0.1654  0.3373  0.3871
  DIIS coefficients:  0.0001  0.0003  0.0017  0.0057  0.0125  0.0259  0.0639  0.1654  0.3373  0.3871
 SCF Error: norm([F,P])=      0.000005471668, max([F,P])=      0.000000858695
 orbitals (Q,E):
 ---------------
 A :65...75          ( 2.00    -0.3090)  ( 2.00    -0.2824)  ( 2.00    -0.2721)  ( 2.00    -0.2484)
                     ( 2.00    -0.2430)  ( 2.00    -0.2293)  ( 2.00    -0.2157)  ( 2.00    -0.2091)
                     ( 2.00    -0.2058)  ( 2.00    -0.1870)  ( 0.00    -0.1263)

 SCF CONVERGED

 CYCLE   15
 *** Using FIT density in Focky
  SDIIS (wt  1.000):  0.0001  0.0004  0.0015  0.0040  0.0098  0.0286  0.0797  0.1857  0.2666  0.4237
  DIIS coefficients:  0.0001  0.0004  0.0015  0.0040  0.0098  0.0286  0.0797  0.1857  0.2666  0.4237
 SCF Error: norm([F,P])=      0.000001791474, max([F,P])=      0.000000386378
 orbitals (Q,E):
 ---------------
 A :65...84          ( 2.00    -0.3090)  ( 2.00    -0.2824)  ( 2.00    -0.2721)  ( 2.00    -0.2484)
                     ( 2.00    -0.2430)  ( 2.00    -0.2293)  ( 2.00    -0.2157)  ( 2.00    -0.2091)
                     ( 2.00    -0.2058)  ( 2.00    -0.1870)  ( 0.00    -0.1263)  ( 0.00    -0.1110)
                     ( 0.00    -0.1054)  ( 0.00    -0.0624)  ( 0.00    -0.0281)  ( 0.00    -0.0111)
                     ( 0.00    -0.0077)  ( 0.00    -0.0053)  ( 0.00     0.0006)  ( 0.00     0.0072)


 Fit test: (difference of exact and fit density, squared integrated, result summed over spins)
         SCF:                                          0.00007261110771

 Gross Charges per Atom (Z minus electrons)
 ==========================================
            -0.0540    0.2193    0.2289    0.2429    0.2290    0.2402   -0.0380    0.0169   -0.0244    0.2357
            -0.1851   -0.2105   -0.2066   -0.2173   -0.2022    0.4710   -0.2061    0.0700   -0.4864   -0.1901
            -0.0418    0.2039   -0.0954   -0.1678   -0.0332    0.0037    0.5500   -0.1637   -0.2158    0.6329
            -0.2040   -0.2220   -0.1800
 Net Total:  0.00000000


 =================================================================
 M U L T I P O L E   D E R I V E D   C H A R G E   A N A L Y S I S
 =================================================================

 See: M. Swart, P.Th. van Duijnen, J.G. Snijders, J.Comput.Chem., (2001), p. 79-88.

 --------------------------------------- 
 Multipole derived atomic charges (a.u.)
 --------------------------------------- 

        Atom    Level:     MDC-m        MDC-d        MDC-q
 ---------------------------------------------------------
     1     C           -0.000543    -0.042836     0.433081
     2     C            0.092677     0.023007    -1.360876
     3     C            0.073805    -0.008842    -1.820925
     4     C            0.078048    -0.203990    -0.078692
     5     C            0.072361    -0.033912    -1.444605
     6     C            0.079028     0.118918    -1.028254
     7     C           -0.000396     0.022619     0.449087
     8     C            0.007202    -0.024279    -0.484643
     9     C            0.014034     0.036801     2.213323
    10     C            0.073308    -0.094685     1.493068
    11     H           -0.045770     0.069425     0.861291
    12     H           -0.059439     0.072296     1.034972
    13     H           -0.058960     0.140952    -0.030083
    14     H           -0.060693     0.028914     0.653265
    15     H           -0.061374    -0.026111     0.567927
    16     C            0.220961     0.194925    -0.215688
    17     H           -0.060014     0.089303    -1.057386
    18     C            0.088846     0.051889    -0.185484
    19     O           -0.351448    -0.340775    -0.151047
    20     N           -0.177134    -0.121584     0.432645
    21     N           -0.084086    -0.318955    -0.552628
    22     C           -0.131592     0.039315     0.430046
    23     S            0.283539    -0.042752    -0.157304
    24     N           -0.151026    -0.446200    -0.546064
    25     H            0.027422     0.319732     0.134511
    26     H            0.013540     0.254962     0.141698
    27     C            0.251734     0.310815     0.328507
    28     H           -0.073451    -0.064384    -0.066009
    29     H           -0.089378    -0.039728     0.009917
    30     C            0.232809     0.198862     0.018018
    31     H           -0.070848    -0.056755    -0.004760
    32     H           -0.069262    -0.056398    -0.011783
    33     H           -0.063901    -0.050550    -0.005125
 *** Using NEW gradient routines ***


 Geometry CYCLE 7
 ==============

 Energy gradients wrt nuclear displacements
 ==========================================

     Atom      Cartesian (a.u./angstrom)
                 X         Y         Z
 ----------------------------------------
     1 C     0.014020  0.008714 -0.009223
     2 C    -0.004270 -0.003065  0.000603
     3 C    -0.008799  0.004233  0.001682
     4 C     0.013019 -0.005491 -0.002273
     5 C     0.008972  0.007405 -0.000152
     6 C     0.006170 -0.002465 -0.001926
     7 C    -0.014594 -0.006610  0.004262
     8 C     0.001179  0.008322 -0.000620
     9 C    -0.000850  0.008554  0.000810
    10 C    -0.013422 -0.007058  0.000447
    11 H     0.001499 -0.000369 -0.000662
    12 H     0.001512  0.000859 -0.000150
    13 H    -0.000621  0.001611  0.000291
    14 H    -0.001621  0.000215  0.000446
    15 H    -0.001698  0.002261  0.000900
    16 C     0.044455 -0.039851  0.005644
    17 H     0.000389  0.001596  0.000402
    18 C    -0.070328 -0.019452  0.018945
    19 O    -0.020896  0.021005 -0.014053
    20 N     0.069338  0.012685  0.009978
    21 N    -0.011541  0.012998 -0.032558
    22 C    -0.000994 -0.029197 -0.012288
    23 S    -0.009736  0.000728  0.017802
    24 N     0.006510  0.028337 -0.001067
    25 H     0.000553  0.006608  0.010007
    26 H    -0.005009 -0.000078  0.002095
    27 C    -0.008188 -0.013536  0.000857
    28 H     0.004611  0.002884 -0.002581
    29 H    -0.000294 -0.000173  0.004219
    30 C     0.000267 -0.003172 -0.001434
    31 H    -0.001501 -0.001875  0.002594
    32 H     0.003378  0.001107 -0.000347
    33 H    -0.001511  0.002270 -0.002651
 ----------------------------------------
 Max Cartesian displacement   2.00279224434460     
 Limit Cartesian step to   0.566917837497000     

 dE(predicted):    -0.24934E-01, dE(actual):    -0.12839E-01, Trust radius:    0.861684, all in a.u.
 
----------------------------------------------------------------------
Geometry Convergence after Step   7       (Hartree/Angstrom,Angstrom)
----------------------------------------------------------------------
current energy                               -7.47574994 Hartree
energy change                      -0.01283897     0.00100000    F
constrained gradient max            0.07032750     0.00100000    F
constrained gradient rms            0.01460758     0.00066667    F
gradient max                        0.07032750
gradient rms                        0.01460758
cart. step max                      0.29609823     0.01000000    F
cart. step rms                      0.05594324     0.00666667    F
 


 Coordinates (Cartesian)
 =======================

     Atom                    bohr                                 angstrom                 Geometric Variables
                   X           Y           Z              X           Y           Z       (0:frozen, *:LT par.)
 --------------------------------------------------------------------------------------------------------------
     1 C      -0.536682    3.296556    0.796693      -0.284000    1.744462    0.421592      1       2       3
     2 C      -2.777561    1.942602    0.911363      -1.469822    1.027981    0.482273      4       5       6
     3 C      -2.679423   -0.707306    0.498409      -1.417889   -0.374290    0.263747      7       8       9
     4 C      -0.414851   -1.963530   -0.015780      -0.219530   -1.039055   -0.008351     10      11      12
     5 C       6.429486    0.030602   -0.782413       3.402337    0.016194   -0.414035     13      14      15
     6 C       6.216027    2.677318   -0.375289       3.289380    1.416776   -0.198595     16      17      18
     7 C       3.848078    3.684672    0.162478       2.036315    1.949845    0.085980     19      20      21
     8 C       1.746093    2.029330    0.276590       0.923993    1.073875    0.146365     22      23      24
     9 C       1.900156   -0.601363   -0.148075       1.005519   -0.318228   -0.078358     25      26      27
    10 C       4.346640   -1.583099   -0.685759       2.300143   -0.837740   -0.362888     28      29      30
    11 H      -4.562411    2.883025    1.298618      -2.414324    1.525631    0.687199     31      32      33
    12 H      -4.422202   -1.792861    0.583650      -2.340128   -0.948741    0.308854     34      35      36
    13 H      -0.429528   -3.996213   -0.325002      -0.227297   -2.114705   -0.171984     37      38      39
    14 H       8.279472   -0.761554   -1.198320       4.381308   -0.402997   -0.634123     40      41      42
    15 H       7.883365    3.865990   -0.493375       4.171697    2.045794   -0.261083     43      44      45
    16 C       0.046920    6.036723    1.073442       0.024829    3.194496    0.568041     46      47      48
    17 H       4.599000   -3.594239   -1.029803       2.433686   -1.901989   -0.544948     49      50      51
    18 C       2.890018    6.258729    0.650091       1.529332    3.311977    0.344013     52      53      54
    19 O      -1.481092    7.784985    1.186106      -0.783760    4.119637    0.627660     55      56      57
    20 N       3.943562    8.455053    0.251899       2.086843    4.474221    0.133299     58      59      60
    21 N       6.086942    8.628806   -1.350944       3.221071    4.566168   -0.714889     61      62      63
    22 C       6.128170   11.191058   -2.416859       3.242888    5.922053   -1.278947     64      65      66
    23 S       6.103626   11.491448   -5.473448       3.229900    6.081013   -2.896424     67      68      69
    24 N       6.098868   13.273001   -0.710243       3.227382    7.023769   -0.375845     70      71      72
    25 H       7.726580    8.362450   -0.325820       4.088730    4.425218   -0.172416     73      74      75
    26 H       5.060040   12.721152    0.839382       2.677658    6.731744    0.444182     76      77      78
    27 C       8.619200   14.221878    0.092079       4.561084    7.525894    0.048726     79      80      81
    28 H       9.770914   14.509460   -1.611808       5.170545    7.678076   -0.852932     82      83      84
    29 H       9.604833   12.830049    1.305016       5.082659    6.789369    0.690585     85      86      87
    30 C       8.363844   16.721926    1.531429       4.425955    8.848862    0.810397     88      89      90
    31 H       7.259447   16.469861    3.273707       3.841534    8.715475    1.732371     91      92      93
    32 H      10.241534   17.437362    2.058132       5.419586    9.227455    1.089116     94      95      96
    33 H       7.415837   18.142327    0.353496       3.924292    9.600506    0.187062     97      98      99
 --------------------------------------------------------------------------------------------------------------

 Number of elements of the density matrix on this node (used, total):     72528    292230


 ===========================================
 Numerical Integration : Fuzzy Cells (Becke)
 ===========================================
  
 Becke grid quality: GOOD           
  
 Lebedev angular grid order:             min:  11 max:  31
 Nr. of radial points:                   min:  54 max:  72

 Total nr. of points:     415268
 Nr. of blocks:             3245
 Block length:               128
 Nr. of dummy points:         92


 Test of Precision of the Numerical Integration Grid
 ===================================================

 Integral of the Total Core Density:                   0.00000000000000


 ========================
 Density Fitting (zlmFit)
 ========================
  
 ZlmFit Fit Quality: GOOD           
  
 Max L-expansion:                        min:   8 max:   9
 Nr. of radial interpolation points:     min:  78 max: 108


 =====
 S C F  ***  ScaSCF  ***
 =====
  
 Initial density matrix is taken from previous geometry

 CYCLE    1
 SCF Error: norm([F,P])=      0.389592269679, max([F,P])=      0.098007128705
 orbitals (Q,E):
 ---------------
 A :65...84          ( 2.00    -0.3153)  ( 2.00    -0.2916)  ( 2.00    -0.2827)  ( 2.00    -0.2567)
                     ( 2.00    -0.2486)  ( 2.00    -0.2372)  ( 2.00    -0.2215)  ( 2.00    -0.2172)
                     ( 2.00    -0.2126)  ( 2.00    -0.1987)  ( 0.00    -0.1290)  ( 0.00    -0.1202)
                     ( 0.00    -0.1119)  ( 0.00    -0.0678)  ( 0.00    -0.0343)  ( 0.00    -0.0146)
                     ( 0.00    -0.0117)  ( 0.00    -0.0081)  ( 0.00    -0.0040)  ( 0.00     0.0029)

 CYCLE    2
  SDIIS (wt  0.000):  0.0520  0.9480
 A-DIIS (wt  1.000):  0.0000  1.0000
  DIIS coefficients:  0.0000  1.0000
 SCF Error: norm([F,P])=      0.079671738471, max([F,P])=      0.011066229772
 orbitals (Q,E):
 ---------------
 A :65...75          ( 2.00    -0.3082)  ( 2.00    -0.2827)  ( 2.00    -0.2630)  ( 2.00    -0.2555)
                     ( 2.00    -0.2422)  ( 2.00    -0.2258)  ( 2.00    -0.2163)  ( 2.00    -0.2116)
                     ( 2.00    -0.2013)  ( 2.00    -0.1751)  ( 0.00    -0.1264)

 CYCLE    3
  SDIIS (wt  0.000):  0.0060  0.7151  0.2790
 A-DIIS (wt  1.000):  0.0000  0.7940  0.2060
  DIIS coefficients:  0.0000  0.7940  0.2060
 SCF Error: norm([F,P])=      0.196676154689, max([F,P])=      0.033597494606
 orbitals (Q,E):
 ---------------
 A :65...75          ( 2.00    -0.3087)  ( 2.00    -0.2823)  ( 2.00    -0.2684)  ( 2.00    -0.2516)
                     ( 2.00    -0.2428)  ( 2.00    -0.2270)  ( 2.00    -0.2148)  ( 2.00    -0.2090)
                     ( 2.00    -0.2042)  ( 2.00    -0.1824)  ( 0.00    -0.1228)

 CYCLE    4
  SDIIS (wt  0.945):  0.4184  0.0429  0.5386
 A-DIIS (wt  0.055):  0.2977  0.0000  0.7023
  DIIS coefficients:  0.4118  0.0406  0.5476
 SCF Error: norm([F,P])=      0.048011853273, max([F,P])=      0.006408999992
 orbitals (Q,E):
 ---------------
 A :65...75          ( 2.00    -0.3093)  ( 2.00    -0.2836)  ( 2.00    -0.2726)  ( 2.00    -0.2519)
                     ( 2.00    -0.2432)  ( 2.00    -0.2290)  ( 2.00    -0.2158)  ( 2.00    -0.2097)
                     ( 2.00    -0.2066)  ( 2.00    -0.1867)  ( 0.00    -0.1234)

 CYCLE    5
  SDIIS (wt  0.992):  0.2392  0.0040  0.4001  0.3566
 A-DIIS (wt  0.008):  0.0000  0.0000  0.0000  1.0000
  DIIS coefficients:  0.2372  0.0040  0.3969  0.3619
 SCF Error: norm([F,P])=      0.013824457299, max([F,P])=      0.001801926907
 orbitals (Q,E):
 ---------------
 A :65...75          ( 2.00    -0.3093)  ( 2.00    -0.2834)  ( 2.00    -0.2725)  ( 2.00    -0.2519)
                     ( 2.00    -0.2432)  ( 2.00    -0.2290)  ( 2.00    -0.2155)  ( 2.00    -0.2092)
                     ( 2.00    -0.2066)  ( 2.00    -0.1869)  ( 0.00    -0.1232)

 CYCLE    6
  SDIIS (wt  0.999):  0.1136 -0.0050  0.2151  0.2919  0.3845
 A-DIIS (wt  0.001):  0.0000  0.0000  0.0000  0.2134  0.7866
  DIIS coefficients:  0.1135 -0.0050  0.2149  0.2918  0.3848
 SCF Error: norm([F,P])=      0.006191067042, max([F,P])=      0.001072026184
 orbitals (Q,E):
 ---------------
 A :65...75          ( 2.00    -0.3094)  ( 2.00    -0.2835)  ( 2.00    -0.2724)  ( 2.00    -0.2518)
                     ( 2.00    -0.2433)  ( 2.00    -0.2289)  ( 2.00    -0.2156)  ( 2.00    -0.2094)
                     ( 2.00    -0.2065)  ( 2.00    -0.1867)  ( 0.00    -0.1233)

 CYCLE    7
  SDIIS (wt  1.000):  0.0557 -0.0040  0.1105  0.1689  0.2750  0.3939
  DIIS coefficients:  0.0557 -0.0040  0.1105  0.1689  0.2750  0.3939
 SCF Error: norm([F,P])=      0.001849105701, max([F,P])=      0.000412821117
 orbitals (Q,E):
 ---------------
 A :65...75          ( 2.00    -0.3093)  ( 2.00    -0.2834)  ( 2.00    -0.2724)  ( 2.00    -0.2519)
                     ( 2.00    -0.2433)  ( 2.00    -0.2289)  ( 2.00    -0.2156)  ( 2.00    -0.2093)
                     ( 2.00    -0.2066)  ( 2.00    -0.1867)  ( 0.00    -0.1233)

 CYCLE    8
  SDIIS (wt  1.000):  0.0212 -0.0024  0.0449  0.0774  0.1457  0.3345  0.3787
  DIIS coefficients:  0.0212 -0.0024  0.0449  0.0774  0.1457  0.3345  0.3787
 SCF Error: norm([F,P])=      0.001021818609, max([F,P])=      0.000210140283
 orbitals (Q,E):
 ---------------
 A :65...75          ( 2.00    -0.3093)  ( 2.00    -0.2834)  ( 2.00    -0.2724)  ( 2.00    -0.2518)
                     ( 2.00    -0.2433)  ( 2.00    -0.2289)  ( 2.00    -0.2156)  ( 2.00    -0.2093)
                     ( 2.00    -0.2065)  ( 2.00    -0.1867)  ( 0.00    -0.1232)

 CYCLE    9
  SDIIS (wt  1.000):  0.0071 -0.0011  0.0157  0.0304  0.0630  0.1914  0.3113  0.3821
  DIIS coefficients:  0.0071 -0.0011  0.0157  0.0304  0.0630  0.1914  0.3113  0.3821
 SCF Error: norm([F,P])=      0.000425954487, max([F,P])=      0.000106592302
 orbitals (Q,E):
 ---------------
 A :65...75          ( 2.00    -0.3093)  ( 2.00    -0.2834)  ( 2.00    -0.2724)  ( 2.00    -0.2518)
                     ( 2.00    -0.2433)  ( 2.00    -0.2289)  ( 2.00    -0.2156)  ( 2.00    -0.2093)
                     ( 2.00    -0.2066)  ( 2.00    -0.1867)  ( 0.00    -0.1232)

 CYCLE   10
  SDIIS (wt  1.000):  0.0019 -0.0005  0.0050  0.0113  0.0249  0.0952  0.1808  0.2868  0.3946
  DIIS coefficients:  0.0019 -0.0005  0.0050  0.0113  0.0249  0.0952  0.1808  0.2868  0.3946
 SCF Error: norm([F,P])=      0.000151765255, max([F,P])=      0.000028550617
 orbitals (Q,E):
 ---------------
 A :65...75          ( 2.00    -0.3093)  ( 2.00    -0.2834)  ( 2.00    -0.2724)  ( 2.00    -0.2518)
                     ( 2.00    -0.2433)  ( 2.00    -0.2289)  ( 2.00    -0.2156)  ( 2.00    -0.2093)
                     ( 2.00    -0.2066)  ( 2.00    -0.1867)  ( 0.00    -0.1232)

 CYCLE   11
  SDIIS (wt  1.000):  0.0004 -0.0002  0.0013  0.0033  0.0076  0.0372  0.0787  0.1451  0.2792  0.4474
  DIIS coefficients:  0.0004 -0.0002  0.0013  0.0033  0.0076  0.0372  0.0787  0.1451  0.2792  0.4474
 SCF Error: norm([F,P])=      0.000049634570, max([F,P])=      0.000009219106
 orbitals (Q,E):
 ---------------
 A :65...75          ( 2.00    -0.3093)  ( 2.00    -0.2834)  ( 2.00    -0.2724)  ( 2.00    -0.2518)
                     ( 2.00    -0.2433)  ( 2.00    -0.2289)  ( 2.00    -0.2156)  ( 2.00    -0.2093)
                     ( 2.00    -0.2066)  ( 2.00    -0.1867)  ( 0.00    -0.1232)

 CYCLE   12
  SDIIS (wt  1.000):  0.0000  0.0002  0.0008  0.0022  0.0134  0.0300  0.0620  0.1336  0.3133  0.4446
  DIIS coefficients:  0.0000  0.0002  0.0008  0.0022  0.0134  0.0300  0.0620  0.1336  0.3133  0.4446
 SCF Error: norm([F,P])=      0.000018700783, max([F,P])=      0.000003498902
 orbitals (Q,E):
 ---------------
 A :65...75          ( 2.00    -0.3093)  ( 2.00    -0.2834)  ( 2.00    -0.2724)  ( 2.00    -0.2518)
                     ( 2.00    -0.2433)  ( 2.00    -0.2289)  ( 2.00    -0.2156)  ( 2.00    -0.2093)
                     ( 2.00    -0.2066)  ( 2.00    -0.1867)  ( 0.00    -0.1232)

 CYCLE   13
  SDIIS (wt  1.000):  0.0000  0.0001  0.0004  0.0032  0.0077  0.0206  0.0500  0.1613  0.3407  0.4160
  DIIS coefficients:  0.0000  0.0001  0.0004  0.0032  0.0077  0.0206  0.0500  0.1613  0.3407  0.4160
 SCF Error: norm([F,P])=      0.000008905301, max([F,P])=      0.000001435864
 orbitals (Q,E):
 ---------------
 A :65...75          ( 2.00    -0.3093)  ( 2.00    -0.2834)  ( 2.00    -0.2724)  ( 2.00    -0.2518)
                     ( 2.00    -0.2433)  ( 2.00    -0.2289)  ( 2.00    -0.2156)  ( 2.00    -0.2093)
                     ( 2.00    -0.2066)  ( 2.00    -0.1867)  ( 0.00    -0.1232)

 CYCLE   14
  SDIIS (wt  1.000):  0.0001  0.0003  0.0017  0.0038  0.0104  0.0236  0.0824  0.1887  0.2985  0.3905
  DIIS coefficients:  0.0001  0.0003  0.0017  0.0038  0.0104  0.0236  0.0824  0.1887  0.2985  0.3905
 SCF Error: norm([F,P])=      0.000003674538, max([F,P])=      0.000000735285
 orbitals (Q,E):
 ---------------
 A :65...75          ( 2.00    -0.3093)  ( 2.00    -0.2834)  ( 2.00    -0.2724)  ( 2.00    -0.2518)
                     ( 2.00    -0.2433)  ( 2.00    -0.2289)  ( 2.00    -0.2156)  ( 2.00    -0.2093)
                     ( 2.00    -0.2066)  ( 2.00    -0.1867)  ( 0.00    -0.1232)

 SCF CONVERGED

 CYCLE   15
 *** Using FIT density in Focky
  SDIIS (wt  1.000):  0.0000  0.0003  0.0006  0.0030  0.0077  0.0352  0.0904  0.1629  0.2871  0.4128
  DIIS coefficients:  0.0000  0.0003  0.0006  0.0030  0.0077  0.0352  0.0904  0.1629  0.2871  0.4128
 SCF Error: norm([F,P])=      0.000001485430, max([F,P])=      0.000000300687
 orbitals (Q,E):
 ---------------
 A :65...84          ( 2.00    -0.3093)  ( 2.00    -0.2834)  ( 2.00    -0.2724)  ( 2.00    -0.2518)
                     ( 2.00    -0.2433)  ( 2.00    -0.2289)  ( 2.00    -0.2156)  ( 2.00    -0.2093)
                     ( 2.00    -0.2066)  ( 2.00    -0.1867)  ( 0.00    -0.1232)  ( 0.00    -0.1100)
                     ( 0.00    -0.1050)  ( 0.00    -0.0624)  ( 0.00    -0.0275)  ( 0.00    -0.0096)
                     ( 0.00    -0.0077)  ( 0.00    -0.0036)  ( 0.00     0.0006)  ( 0.00     0.0071)


 Fit test: (difference of exact and fit density, squared integrated, result summed over spins)
         SCF:                                          0.00007263114857

 Gross Charges per Atom (Z minus electrons)
 ==========================================
            -0.0571    0.2191    0.2288    0.2429    0.2290    0.2401   -0.0494    0.0181   -0.0242    0.2361
            -0.1852   -0.2105   -0.2064   -0.2168   -0.1972    0.4781   -0.2061    0.0648   -0.4872   -0.1798
            -0.0443    0.2013   -0.1069   -0.1606   -0.0327    0.0040    0.5500   -0.1633   -0.2140    0.6356
            -0.2039   -0.2218   -0.1803
 Net Total:  0.00000000


 =================================================================
 M U L T I P O L E   D E R I V E D   C H A R G E   A N A L Y S I S
 =================================================================

 See: M. Swart, P.Th. van Duijnen, J.G. Snijders, J.Comput.Chem., (2001), p. 79-88.

 --------------------------------------- 
 Multipole derived atomic charges (a.u.)
 --------------------------------------- 

        Atom    Level:     MDC-m        MDC-d        MDC-q
 ---------------------------------------------------------
     1     C           -0.001707    -0.043162     0.499664
     2     C            0.092306     0.009644    -2.044762
     3     C            0.073715    -0.004486    -0.650986
     4     C            0.077949    -0.182868    -1.892968
     5     C            0.072325    -0.104192     2.066526
     6     C            0.079061     0.124795    -1.326573
     7     C           -0.000343     0.024119     0.347214
     8     C            0.006910    -0.027134    -0.848222
     9     C            0.013846     0.005554     4.253374
    10     C            0.073293    -0.096359    -2.201960
    11     H           -0.045933     0.078118     1.066052
    12     H           -0.059501     0.069518     0.771594
    13     H           -0.059004     0.142278     0.611894
    14     H           -0.060572     0.058482    -0.397469
    15     H           -0.061510    -0.013393     0.283919
    16     C            0.220737     0.191315    -0.275211
    17     H           -0.059991     0.116117    -0.190051
    18     C            0.087165     0.047821    -0.168385
    19     O           -0.349755    -0.334984    -0.089865
    20     N           -0.171026    -0.111034     0.504918
    21     N           -0.085339    -0.308649    -0.614418
    22     C           -0.132245     0.033174     0.452446
    23     S            0.271110    -0.054912    -0.186425
    24     N           -0.144610    -0.429254    -0.501565
    25     H            0.028219     0.316784     0.162366
    26     H            0.013709     0.252411     0.121901
    27     C            0.253205     0.309087     0.306542
    28     H           -0.073791    -0.066706    -0.072141
    29     H           -0.087786    -0.038325     0.012773
    30     C            0.232930     0.198496     0.022816
    31     H           -0.070730    -0.056548    -0.007704
    32     H           -0.068834    -0.055446    -0.009042
    33     H           -0.063802    -0.050262    -0.006251
 *** Using NEW gradient routines ***


 Geometry CYCLE 8
 ==============

 Energy gradients wrt nuclear displacements
 ==========================================

     Atom      Cartesian (a.u./angstrom)
                 X         Y         Z
 ----------------------------------------
     1 C     0.009925  0.006846 -0.008035
     2 C    -0.003002 -0.002331  0.000931
     3 C    -0.006037  0.003357  0.001345
     4 C     0.009484 -0.004090 -0.002170
     5 C     0.006730  0.005756 -0.000288
     6 C     0.004511 -0.002361 -0.001584
     7 C    -0.011019 -0.004641  0.002583
     8 C     0.001052  0.005490 -0.000982
     9 C    -0.000509  0.005989  0.000712
    10 C    -0.010049 -0.004967  0.000630
    11 H     0.001118 -0.000236 -0.000484
    12 H     0.001096  0.000544 -0.000114
    13 H    -0.000606  0.001164  0.000254
    14 H    -0.001274 -0.000060  0.000313
    15 H    -0.001160  0.001673  0.000916
    16 C     0.034623 -0.028395  0.003811
    17 H     0.000468  0.001236  0.000207
    18 C    -0.053343 -0.012793  0.014526
    19 O    -0.015724  0.015053 -0.011452
    20 N     0.050961  0.006659  0.013430
    21 N    -0.004184  0.008544 -0.025979
    22 C    -0.001641 -0.025702 -0.011498
    23 S    -0.011510  0.000780  0.012937
    24 N     0.005988  0.028907 -0.002068
    25 H     0.000258  0.006721  0.008748
    26 H    -0.005216 -0.000752  0.000010
    27 C    -0.005518 -0.014068  0.002225
    28 H     0.003729  0.002283 -0.001488
    29 H     0.000029  0.000129  0.003578
    30 C     0.000730 -0.001857 -0.000788
    31 H    -0.001166 -0.001392  0.001951
    32 H     0.002379  0.000982 -0.000211
    33 H    -0.001124  0.001531 -0.001966
 ----------------------------------------
 Max Cartesian displacement   1.25221977315106     
 Limit Cartesian step to   0.566917837497000     

 dE(predicted):    -0.27171E-01, dE(actual):    -0.82047E-02, Trust radius:    0.861684, all in a.u.
 
----------------------------------------------------------------------
Geometry Convergence after Step   8       (Hartree/Angstrom,Angstrom)
----------------------------------------------------------------------
current energy                               -7.48395465 Hartree
energy change                      -0.00820472     0.00100000    F
constrained gradient max            0.05334343     0.00100000    F
constrained gradient rms            0.01132504     0.00066667    F
gradient max                        0.05334343
gradient rms                        0.01132504
cart. step max                      0.29743993     0.01000000    F
cart. step rms                      0.06784049     0.00666667    F
 


 Coordinates (Cartesian)
 =======================

     Atom                    bohr                                 angstrom                 Geometric Variables
                   X           Y           Z              X           Y           Z       (0:frozen, *:LT par.)
 --------------------------------------------------------------------------------------------------------------
     1 C      -0.557630    3.311408    0.759380      -0.295085    1.752322    0.401847      1       2       3
     2 C      -2.786384    1.953811    0.991430      -1.474491    1.033912    0.524642      4       5       6
     3 C      -2.684993   -0.711309    0.689119      -1.420837   -0.376408    0.364666      7       8       9
     4 C      -0.429898   -1.978898    0.170929      -0.227492   -1.047187    0.090452     10      11      12
     5 C       6.384152    0.002442   -0.861853       3.378348    0.001292   -0.456073     13      14      15
     6 C       6.171535    2.665060   -0.567712       3.265836    1.410289   -0.300420     16      17      18
     7 C       3.816169    3.691267   -0.011619       2.019430    1.953334   -0.006149     19      20      21
     8 C       1.720496    2.032483    0.228959       0.910447    1.075543    0.121160     22      23      24
     9 C       1.875977   -0.616069   -0.083916       0.992724   -0.326010   -0.044406     25      26      27
    10 C       4.314184   -1.611738   -0.639878       2.282968   -0.852895   -0.338609     28      29      30
    11 H      -4.565705    2.902035    1.387435      -2.416067    1.535691    0.734199     31      32      33
    12 H      -4.419825   -1.799325    0.866176      -2.338871   -0.952162    0.458361     34      35      36
    13 H      -0.442155   -4.023633   -0.049285      -0.233978   -2.129215   -0.026081     37      38      39
    14 H       8.226855   -0.800600   -1.291187       4.353464   -0.423659   -0.683267     40      41      42
    15 H       7.831501    3.848632   -0.790915       4.144252    2.036609   -0.418534     43      44      45
    16 C       0.022466    6.063772    0.915964       0.011889    3.208810    0.484707     46      47      48
    17 H       4.566671   -3.635893   -0.900238       2.416578   -1.924032   -0.476385     49      50      51
    18 C       2.854473    6.279496    0.390970       1.510522    3.322966    0.206892     52      53      54
    19 O      -1.497692    7.807666    1.065702      -0.792545    4.131639    0.563945     55      56      57
    20 N       3.882873    8.471539   -0.060761       2.054728    4.482945   -0.032153     58      59      60
    21 N       6.123318    8.599163   -1.530052       3.240320    4.550481   -0.809669     61      62      63
    22 C       6.376842   11.197827   -2.478695       3.374480    5.925635   -1.311669     64      65      66
    23 S       6.665706   11.616595   -5.513931       3.527340    6.147237   -2.917847     67      68      69
    24 N       6.222745   13.198091   -0.693497       3.292935    6.984129   -0.366983     70      71      72
    25 H       7.683948    8.190130   -0.433413       4.066170    4.334030   -0.229352     73      74      75
    26 H       5.203847   12.536767    0.824450       2.753757    6.634171    0.436280     76      77      78
    27 C       8.661871   14.311184    0.153073       4.583665    7.573153    0.081003     79      80      81
    28 H       9.785930   14.742746   -1.536962       5.178491    7.801525   -0.813325     82      83      84
    29 H       9.748700   12.952536    1.314293       5.158790    6.854187    0.695494     85      86      87
    30 C       8.216521   16.730834    1.681526       4.347996    8.853576    0.889825     88      89      90
    31 H       7.130429   16.335373    3.407478       3.773260    8.644307    1.803160     91      92      93
    32 H      10.033229   17.563809    2.244162       5.309356    9.294367    1.187560     94      95      96
    33 H       7.168748   18.118997    0.552508       3.793538    9.588161    0.292375     97      98      99
 --------------------------------------------------------------------------------------------------------------

 Number of elements of the density matrix on this node (used, total):     72528    292230


 ===========================================
 Numerical Integration : Fuzzy Cells (Becke)
 ===========================================
  
 Becke grid quality: GOOD           
  
 Lebedev angular grid order:             min:  11 max:  31
 Nr. of radial points:                   min:  54 max:  72

 Total nr. of points:     415270
 Nr. of blocks:             3245
 Block length:               128
 Nr. of dummy points:         90


 Test of Precision of the Numerical Integration Grid
 ===================================================

 Integral of the Total Core Density:                   0.00000000000000


 ========================
 Density Fitting (zlmFit)
 ========================
  
 ZlmFit Fit Quality: GOOD           
  
 Max L-expansion:                        min:   8 max:   9
 Nr. of radial interpolation points:     min:  78 max: 108


 =====
 S C F  ***  ScaSCF  ***
 =====
  
 Initial density matrix is taken from previous geometry

 CYCLE    1
 SCF Error: norm([F,P])=      0.437768506332, max([F,P])=      0.091853106272
 orbitals (Q,E):
 ---------------
 A :65...84          ( 2.00    -0.3194)  ( 2.00    -0.2968)  ( 2.00    -0.2861)  ( 2.00    -0.2616)
                     ( 2.00    -0.2523)  ( 2.00    -0.2398)  ( 2.00    -0.2248)  ( 2.00    -0.2197)
                     ( 2.00    -0.2165)  ( 2.00    -0.2021)  ( 0.00    -0.1286)  ( 0.00    -0.1208)
                     ( 0.00    -0.1152)  ( 0.00    -0.0715)  ( 0.00    -0.0374)  ( 0.00    -0.0171)
                     ( 0.00    -0.0141)  ( 0.00    -0.0101)  ( 0.00    -0.0065)  ( 0.00     0.0007)

 CYCLE    2
  SDIIS (wt  0.000):  0.0468  0.9532
 A-DIIS (wt  1.000):  0.0000  1.0000
  DIIS coefficients:  0.0000  1.0000
 SCF Error: norm([F,P])=      0.085176460177, max([F,P])=      0.011430726741
 orbitals (Q,E):
 ---------------
 A :65...75          ( 2.00    -0.3078)  ( 2.00    -0.2830)  ( 2.00    -0.2675)  ( 2.00    -0.2569)
                     ( 2.00    -0.2407)  ( 2.00    -0.2251)  ( 2.00    -0.2171)  ( 2.00    -0.2115)
                     ( 2.00    -0.2055)  ( 2.00    -0.1742)  ( 0.00    -0.1231)

 CYCLE    3
  SDIIS (wt  0.000):  0.0068  0.7077  0.2855
 A-DIIS (wt  1.000):  0.0000  0.7828  0.2172
  DIIS coefficients:  0.0000  0.7828  0.2172
 SCF Error: norm([F,P])=      0.201340748585, max([F,P])=      0.023896345190
 orbitals (Q,E):
 ---------------
 A :65...75          ( 2.00    -0.3092)  ( 2.00    -0.2836)  ( 2.00    -0.2707)  ( 2.00    -0.2531)
                     ( 2.00    -0.2428)  ( 2.00    -0.2268)  ( 2.00    -0.2147)  ( 2.00    -0.2094)
                     ( 2.00    -0.2056)  ( 2.00    -0.1827)  ( 0.00    -0.1200)

 CYCLE    4
  SDIIS (wt  0.947):  0.4249  0.0735  0.5016
 A-DIIS (wt  0.053):  0.2573  0.0000  0.7427
  DIIS coefficients:  0.4160  0.0696  0.5144
 SCF Error: norm([F,P])=      0.047641745988, max([F,P])=      0.006285106957
 orbitals (Q,E):
 ---------------
 A :65...75          ( 2.00    -0.3103)  ( 2.00    -0.2856)  ( 2.00    -0.2745)  ( 2.00    -0.2542)
                     ( 2.00    -0.2436)  ( 2.00    -0.2294)  ( 2.00    -0.2160)  ( 2.00    -0.2102)
                     ( 2.00    -0.2084)  ( 2.00    -0.1874)  ( 0.00    -0.1210)

 CYCLE    5
  SDIIS (wt  0.953):  0.2407  0.0168  0.3999  0.3426
 A-DIIS (wt  0.047):  0.0000  0.0000  0.0719  0.9281
  DIIS coefficients:  0.2293  0.0160  0.3843  0.3703
 SCF Error: norm([F,P])=      0.020637002363, max([F,P])=      0.005696366724
 orbitals (Q,E):
 ---------------
 A :65...75          ( 2.00    -0.3103)  ( 2.00    -0.2854)  ( 2.00    -0.2742)  ( 2.00    -0.2538)
                     ( 2.00    -0.2438)  ( 2.00    -0.2290)  ( 2.00    -0.2160)  ( 2.00    -0.2100)
                     ( 2.00    -0.2078)  ( 2.00    -0.1875)  ( 0.00    -0.1207)

 CYCLE    6
  SDIIS (wt  0.985):  0.1189  0.0032  0.2219  0.3038  0.3521
 A-DIIS (wt  0.015):  0.0000  0.0000  0.0000  0.2495  0.7505
  DIIS coefficients:  0.1171  0.0032  0.2187  0.3030  0.3581
 SCF Error: norm([F,P])=      0.009889253588, max([F,P])=      0.002466895106
 orbitals (Q,E):
 ---------------
 A :65...75          ( 2.00    -0.3104)  ( 2.00    -0.2854)  ( 2.00    -0.2743)  ( 2.00    -0.2540)
                     ( 2.00    -0.2437)  ( 2.00    -0.2292)  ( 2.00    -0.2160)  ( 2.00    -0.2099)
                     ( 2.00    -0.2081)  ( 2.00    -0.1874)  ( 0.00    -0.1208)

 CYCLE    7
  SDIIS (wt  1.000):  0.0624  0.0004  0.1210  0.1920  0.2773  0.3469
  DIIS coefficients:  0.0624  0.0004  0.1210  0.1920  0.2773  0.3469
 SCF Error: norm([F,P])=      0.003162957823, max([F,P])=      0.000448831684
 orbitals (Q,E):
 ---------------
 A :65...75          ( 2.00    -0.3103)  ( 2.00    -0.2854)  ( 2.00    -0.2742)  ( 2.00    -0.2539)
                     ( 2.00    -0.2437)  ( 2.00    -0.2291)  ( 2.00    -0.2160)  ( 2.00    -0.2100)
                     ( 2.00    -0.2080)  ( 2.00    -0.1873)  ( 0.00    -0.1208)

 CYCLE    8
  SDIIS (wt  1.000):  0.0245 -0.0004  0.0496  0.0889  0.1430  0.2710  0.4233
  DIIS coefficients:  0.0245 -0.0004  0.0496  0.0889  0.1430  0.2710  0.4233
 SCF Error: norm([F,P])=      0.001149159763, max([F,P])=      0.000230410533
 orbitals (Q,E):
 ---------------
 A :65...75          ( 2.00    -0.3103)  ( 2.00    -0.2854)  ( 2.00    -0.2743)  ( 2.00    -0.2539)
                     ( 2.00    -0.2437)  ( 2.00    -0.2291)  ( 2.00    -0.2159)  ( 2.00    -0.2099)
                     ( 2.00    -0.2080)  ( 2.00    -0.1874)  ( 0.00    -0.1208)

 CYCLE    9
  SDIIS (wt  1.000):  0.0069 -0.0002  0.0142  0.0305  0.0525  0.1379  0.3215  0.4367
  DIIS coefficients:  0.0069 -0.0002  0.0142  0.0305  0.0525  0.1379  0.3215  0.4367
 SCF Error: norm([F,P])=      0.000476461621, max([F,P])=      0.000068620969
 orbitals (Q,E):
 ---------------
 A :65...75          ( 2.00    -0.3103)  ( 2.00    -0.2854)  ( 2.00    -0.2743)  ( 2.00    -0.2539)
                     ( 2.00    -0.2437)  ( 2.00    -0.2291)  ( 2.00    -0.2159)  ( 2.00    -0.2100)
                     ( 2.00    -0.2080)  ( 2.00    -0.1874)  ( 0.00    -0.1208)

 CYCLE   10
  SDIIS (wt  1.000):  0.0015 -0.0001  0.0035  0.0097  0.0175  0.0596  0.1680  0.2977  0.4426
  DIIS coefficients:  0.0015 -0.0001  0.0035  0.0097  0.0175  0.0596  0.1680  0.2977  0.4426
 SCF Error: norm([F,P])=      0.000153090719, max([F,P])=      0.000016022792
 orbitals (Q,E):
 ---------------
 A :65...75          ( 2.00    -0.3103)  ( 2.00    -0.2854)  ( 2.00    -0.2743)  ( 2.00    -0.2539)
                     ( 2.00    -0.2437)  ( 2.00    -0.2291)  ( 2.00    -0.2159)  ( 2.00    -0.2100)
                     ( 2.00    -0.2080)  ( 2.00    -0.1874)  ( 0.00    -0.1208)

 CYCLE   11
  SDIIS (wt  1.000):  0.0002  0.0000  0.0007  0.0028  0.0054  0.0237  0.0757  0.1512  0.3169  0.4234
  DIIS coefficients:  0.0002  0.0000  0.0007  0.0028  0.0054  0.0237  0.0757  0.1512  0.3169  0.4234
 SCF Error: norm([F,P])=      0.000059799091, max([F,P])=      0.000007550381
 orbitals (Q,E):
 ---------------
 A :65...75          ( 2.00    -0.3103)  ( 2.00    -0.2854)  ( 2.00    -0.2743)  ( 2.00    -0.2539)
                     ( 2.00    -0.2437)  ( 2.00    -0.2291)  ( 2.00    -0.2159)  ( 2.00    -0.2100)
                     ( 2.00    -0.2080)  ( 2.00    -0.1874)  ( 0.00    -0.1208)

 CYCLE   12
  SDIIS (wt  1.000):  0.0000  0.0001  0.0008  0.0017  0.0085  0.0288  0.0615  0.1522  0.2988  0.4476
  DIIS coefficients:  0.0000  0.0001  0.0008  0.0017  0.0085  0.0288  0.0615  0.1522  0.2988  0.4476
 SCF Error: norm([F,P])=      0.000021692686, max([F,P])=      0.000004515901
 orbitals (Q,E):
 ---------------
 A :65...75          ( 2.00    -0.3103)  ( 2.00    -0.2854)  ( 2.00    -0.2743)  ( 2.00    -0.2539)
                     ( 2.00    -0.2437)  ( 2.00    -0.2291)  ( 2.00    -0.2159)  ( 2.00    -0.2100)
                     ( 2.00    -0.2080)  ( 2.00    -0.1874)  ( 0.00    -0.1208)

 CYCLE   13
  SDIIS (wt  1.000):  0.0000  0.0002  0.0006  0.0030  0.0105  0.0243  0.0680  0.1608  0.3148  0.4178
  DIIS coefficients:  0.0000  0.0002  0.0006  0.0030  0.0105  0.0243  0.0680  0.1608  0.3148  0.4178
 SCF Error: norm([F,P])=      0.000008673608, max([F,P])=      0.000001090093
 orbitals (Q,E):
 ---------------
 A :65...75          ( 2.00    -0.3103)  ( 2.00    -0.2854)  ( 2.00    -0.2743)  ( 2.00    -0.2539)
                     ( 2.00    -0.2437)  ( 2.00    -0.2291)  ( 2.00    -0.2159)  ( 2.00    -0.2100)
                     ( 2.00    -0.2080)  ( 2.00    -0.1874)  ( 0.00    -0.1208)

 CYCLE   14
  SDIIS (wt  1.000):  0.0001  0.0002  0.0010  0.0034  0.0084  0.0252  0.0712  0.1607  0.3205  0.4093
  DIIS coefficients:  0.0001  0.0002  0.0010  0.0034  0.0084  0.0252  0.0712  0.1607  0.3205  0.4093
 SCF Error: norm([F,P])=      0.000003940508, max([F,P])=      0.000000546840
 orbitals (Q,E):
 ---------------
 A :65...75          ( 2.00    -0.3103)  ( 2.00    -0.2854)  ( 2.00    -0.2743)  ( 2.00    -0.2539)
                     ( 2.00    -0.2437)  ( 2.00    -0.2291)  ( 2.00    -0.2159)  ( 2.00    -0.2100)
                     ( 2.00    -0.2080)  ( 2.00    -0.1874)  ( 0.00    -0.1208)

 SCF CONVERGED

 CYCLE   15
 *** Using FIT density in Focky
  SDIIS (wt  1.000):  0.0000  0.0002  0.0007  0.0025  0.0092  0.0321  0.0790  0.1830  0.2985  0.3946
  DIIS coefficients:  0.0000  0.0002  0.0007  0.0025  0.0092  0.0321  0.0790  0.1830  0.2985  0.3946
 SCF Error: norm([F,P])=      0.000001518917, max([F,P])=      0.000000254492
 orbitals (Q,E):
 ---------------
 A :65...84          ( 2.00    -0.3103)  ( 2.00    -0.2854)  ( 2.00    -0.2743)  ( 2.00    -0.2539)
                     ( 2.00    -0.2437)  ( 2.00    -0.2291)  ( 2.00    -0.2159)  ( 2.00    -0.2100)
                     ( 2.00    -0.2080)  ( 2.00    -0.1874)  ( 0.00    -0.1208)  ( 0.00    -0.1084)
                     ( 0.00    -0.1035)  ( 0.00    -0.0630)  ( 0.00    -0.0281)  ( 0.00    -0.0089)
                     ( 0.00    -0.0080)  ( 0.00    -0.0027)  ( 0.00     0.0002)  ( 0.00     0.0069)


 Fit test: (difference of exact and fit density, squared integrated, result summed over spins)
         SCF:                                          0.00007274873934

 Gross Charges per Atom (Z minus electrons)
 ==========================================
            -0.0582    0.2186    0.2287    0.2430    0.2294    0.2380   -0.0610    0.0188   -0.0239    0.2362
            -0.1852   -0.2102   -0.2063   -0.2165   -0.1943    0.4826   -0.2060    0.0608   -0.4881   -0.1731
            -0.0402    0.2031   -0.1266   -0.1459   -0.0330    0.0022    0.5491   -0.1620   -0.2115    0.6373
            -0.2049   -0.2208   -0.1801
 Net Total:  0.00000000


 =================================================================
 M U L T I P O L E   D E R I V E D   C H A R G E   A N A L Y S I S
 =================================================================

 See: M. Swart, P.Th. van Duijnen, J.G. Snijders, J.Comput.Chem., (2001), p. 79-88.

 --------------------------------------- 
 Multipole derived atomic charges (a.u.)
 --------------------------------------- 

        Atom    Level:     MDC-m        MDC-d        MDC-q
 ---------------------------------------------------------
     1     C           -0.002312    -0.047773     0.394151
     2     C            0.092235    -0.014345    -2.594858
     3     C            0.073831    -0.008313     0.516180
     4     C            0.077909    -0.250026    -2.489081
     5     C            0.072236    -0.176824     3.498584
     6     C            0.077846     0.123244    -0.093377
     7     C           -0.000754     0.022558    -0.000594
     8     C            0.006377    -0.028595    -0.722357
     9     C            0.013795     0.050405     4.653844
    10     C            0.073082    -0.109423    -4.498373
    11     H           -0.045911     0.086522     1.173482
    12     H           -0.059448     0.108742     0.511993
    13     H           -0.058980     0.162005     0.624083
    14     H           -0.060450     0.088722    -0.888494
    15     H           -0.061871     0.012909    -0.564851
    16     C            0.220144     0.173024    -0.335520
    17     H           -0.059937     0.132010     0.723097
    18     C            0.084007     0.045305    -0.122561
    19     O           -0.348790    -0.328290    -0.045306
    20     N           -0.164406    -0.087508     0.475917
    21     N           -0.080549    -0.305026    -0.594771
    22     C           -0.134822     0.027615     0.402303
    23     S            0.254120    -0.072933    -0.206918
    24     N           -0.131810    -0.401645    -0.434990
    25     H            0.028743     0.314356     0.278824
    26     H            0.013343     0.247764     0.119809
    27     C            0.253438     0.306400     0.277777
    28     H           -0.075512    -0.072568    -0.081619
    29     H           -0.085545    -0.036488     0.015073
    30     C            0.232776     0.198499     0.035858
    31     H           -0.071088    -0.057113    -0.014131
    32     H           -0.068136    -0.053823    -0.005432
    33     H           -0.063562    -0.049389    -0.007741
 *** Using NEW gradient routines ***


 Geometry CYCLE 9
 ==============

 Energy gradients wrt nuclear displacements
 ==========================================

     Atom      Cartesian (a.u./angstrom)
                 X         Y         Z
 ----------------------------------------
     1 C     0.006486  0.006759 -0.007371
     2 C    -0.002725 -0.001894  0.000741
     3 C    -0.004656  0.002667  0.001062
     4 C     0.007492 -0.003470 -0.001620
     5 C     0.005634  0.005212 -0.000154
     6 C     0.004090 -0.002172 -0.001435
     7 C    -0.008278 -0.003524  0.001821
     8 C     0.001085  0.004365 -0.001235
     9 C    -0.000554  0.003960  0.000397
    10 C    -0.008328 -0.004192  0.000856
    11 H     0.000873 -0.000155 -0.000471
    12 H     0.000854  0.000394 -0.000164
    13 H    -0.000584  0.000887  0.000181
    14 H    -0.001013 -0.000176  0.000364
    15 H    -0.001062  0.001882  0.000936
    16 C     0.027056 -0.021032  0.005572
    17 H     0.000428  0.000963  0.000104
    18 C    -0.043937 -0.009656  0.011613
    19 O    -0.010953  0.008793 -0.010186
    20 N     0.036289  0.008435  0.014252
    21 N     0.006582  0.000108 -0.027658
    22 C     0.002038 -0.026704 -0.011922
    23 S    -0.014445  0.000696  0.011311
    24 N    -0.000331  0.038628 -0.001896
    25 H    -0.000209  0.007276  0.009267
    26 H    -0.003718 -0.003150  0.000275
    27 C    -0.003812 -0.017108  0.003616
    28 H     0.003317  0.002306 -0.001203
    29 H     0.001298  0.000329  0.003580
    30 C     0.000952 -0.000972 -0.000250
    31 H    -0.000711 -0.001372  0.001280
    32 H     0.001827  0.000985 -0.000134
    33 H    -0.000984  0.000931 -0.001528
 ----------------------------------------
 Max Cartesian displacement   1.70325251170084     
 Limit Cartesian step to   0.566917837497000     

 dE(predicted):    -0.19287E-01, dE(actual):    -0.91949E-02, Trust radius:    0.861684, all in a.u.
 
----------------------------------------------------------------------
Geometry Convergence after Step   9       (Hartree/Angstrom,Angstrom)
----------------------------------------------------------------------
current energy                               -7.49314958 Hartree
energy change                      -0.00919493     0.00100000    F
constrained gradient max            0.04393732     0.00100000    F
constrained gradient rms            0.00997171     0.00066667    F
gradient max                        0.04393732
gradient rms                        0.00997171
cart. step max                      0.30305375     0.01000000    F
cart. step rms                      0.05930930     0.00666667    F
 


 Coordinates (Cartesian)
 =======================

     Atom                    bohr                                 angstrom                 Geometric Variables
                   X           Y           Z              X           Y           Z       (0:frozen, *:LT par.)
 --------------------------------------------------------------------------------------------------------------
     1 C      -0.548882    3.327802    0.767238      -0.290456    1.760997    0.406005      1       2       3
     2 C      -2.771496    1.984106    1.099753      -1.466612    1.049944    0.581964      4       5       6
     3 C      -2.691014   -0.686749    0.841532      -1.424024   -0.363412    0.445320      7       8       9
     4 C      -0.462139   -1.971981    0.273259      -0.244553   -1.043527    0.144603     10      11      12
     5 C       6.326835   -0.053527   -1.006320       3.348017   -0.028325   -0.532522     13      14      15
     6 C       6.142009    2.616802   -0.752051       3.250211    1.384752   -0.397968     16      17      18
     7 C       3.814053    3.674948   -0.146197       2.018310    1.944699   -0.077364     19      20      21
     8 C       1.711031    2.029750    0.186225       0.905439    1.074097    0.098546     22      23      24
     9 C       1.843517   -0.627684   -0.081348       0.975547   -0.332156   -0.043048     25      26      27
    10 C       4.259845   -1.648308   -0.692925       2.254213   -0.872247   -0.366680     28      29      30
    11 H      -4.534057    2.946551    1.537894      -2.399320    1.559248    0.813818     31      32      33
    12 H      -4.424176   -1.763432    1.095371      -2.341173   -0.933168    0.579645     34      35      36
    13 H      -0.489068   -4.021023    0.091213      -0.258804   -2.127834    0.048268     37      38      39
    14 H       8.152150   -0.874335   -1.477560       4.313932   -0.462678   -0.781891     40      41      42
    15 H       7.806516    3.776095   -1.052155       4.131030    1.998223   -0.556777     43      44      45
    16 C       0.045608    6.085114    0.856265       0.024135    3.220104    0.453116     46      47      48
    17 H       4.491719   -3.679348   -0.922809       2.376915   -1.947027   -0.488330     49      50      51
    18 C       2.873319    6.275791    0.238233       1.520495    3.321006    0.126068     52      53      54
    19 O      -1.442184    7.838650    1.080849      -0.763171    4.148035    0.571960     55      56      57
    20 N       3.879642    8.463586   -0.214955       2.053018    4.478737   -0.113749     58      59      60
    21 N       6.203111    8.550961   -1.545249       3.282545    4.524974   -0.817711     61      62      63
    22 C       6.626556   11.143412   -2.464344       3.506622    5.896840   -1.304075     64      65      66
    23 S       7.238394   11.549941   -5.463776       3.830393    6.111966   -2.891306     67      68      69
    24 N       6.350454   13.119501   -0.695180       3.360516    6.942541   -0.367874     70      71      72
    25 H       7.679659    8.065974   -0.371026       4.063901    4.268330   -0.196338     73      74      75
    26 H       5.269748   12.447601    0.770942       2.788630    6.586987    0.407965     76      77      78
    27 C       8.679448   14.390638    0.239420       4.592966    7.615198    0.126696     79      80      81
    28 H       9.844414   14.856969   -1.409753       5.209440    7.861969   -0.746009     82      83      84
    29 H       9.786127   13.105717    1.459755       5.178595    6.935247    0.772469     85      86      87
    30 C       8.028641   16.800094    1.709627       4.248574    8.890227    0.904696     88      89      90
    31 H       6.891818   16.368912    3.392269       3.646993    8.662055    1.795111     91      92      93
    32 H       9.767095   17.741719    2.338469       5.168524    9.388514    1.237465     94      95      96
    33 H       6.956209   18.111950    0.516976       3.681067    9.584431    0.273572     97      98      99
 --------------------------------------------------------------------------------------------------------------

 Number of elements of the density matrix on this node (used, total):     72528    292230


 ===========================================
 Numerical Integration : Fuzzy Cells (Becke)
 ===========================================
  
 Becke grid quality: GOOD           
  
 Lebedev angular grid order:             min:  11 max:  31
 Nr. of radial points:                   min:  54 max:  72

 Total nr. of points:     415252
 Nr. of blocks:             3245
 Block length:               128
 Nr. of dummy points:        108


 Test of Precision of the Numerical Integration Grid
 ===================================================

 Integral of the Total Core Density:                   0.00000000000000


 ========================
 Density Fitting (zlmFit)
 ========================
  
 ZlmFit Fit Quality: GOOD           
  
 Max L-expansion:                        min:   8 max:   9
 Nr. of radial interpolation points:     min:  78 max: 108


 =====
 S C F  ***  ScaSCF  ***
 =====
  
 Initial density matrix is taken from previous geometry

 CYCLE    1
 SCF Error: norm([F,P])=      0.391278005805, max([F,P])=      0.099401902751
 orbitals (Q,E):
 ---------------
 A :65...84          ( 2.00    -0.3171)  ( 2.00    -0.2957)  ( 2.00    -0.2838)  ( 2.00    -0.2619)
                     ( 2.00    -0.2494)  ( 2.00    -0.2364)  ( 2.00    -0.2223)  ( 2.00    -0.2165)
                     ( 2.00    -0.2152)  ( 2.00    -0.1995)  ( 0.00    -0.1237)  ( 0.00    -0.1148)
                     ( 0.00    -0.1117)  ( 0.00    -0.0689)  ( 0.00    -0.0340)  ( 0.00    -0.0135)
                     ( 0.00    -0.0122)  ( 0.00    -0.0065)  ( 0.00    -0.0041)  ( 0.00     0.0027)

 CYCLE    2
  SDIIS (wt  0.000):  0.0504  0.9496
 A-DIIS (wt  1.000):  0.0000  1.0000
  DIIS coefficients:  0.0000  1.0000
 SCF Error: norm([F,P])=      0.080035035180, max([F,P])=      0.011616609683
 orbitals (Q,E):
 ---------------
 A :65...75          ( 2.00    -0.3092)  ( 2.00    -0.2858)  ( 2.00    -0.2719)  ( 2.00    -0.2615)
                     ( 2.00    -0.2420)  ( 2.00    -0.2242)  ( 2.00    -0.2163)  ( 2.00    -0.2124)
                     ( 2.00    -0.2060)  ( 2.00    -0.1724)  ( 0.00    -0.1215)

 CYCLE    3
  SDIIS (wt  0.000):  0.0076  0.7266  0.2658
 A-DIIS (wt  1.000):  0.0000  0.8036  0.1964
  DIIS coefficients:  0.0000  0.8036  0.1964
 SCF Error: norm([F,P])=      0.208448499810, max([F,P])=      0.026738402639
 orbitals (Q,E):
 ---------------
 A :65...75          ( 2.00    -0.3099)  ( 2.00    -0.2856)  ( 2.00    -0.2726)  ( 2.00    -0.2571)
                     ( 2.00    -0.2431)  ( 2.00    -0.2256)  ( 2.00    -0.2144)  ( 2.00    -0.2107)
                     ( 2.00    -0.2053)  ( 2.00    -0.1815)  ( 0.00    -0.1184)

 CYCLE    4
  SDIIS (wt  0.934):  0.4557  0.0542  0.4901
 A-DIIS (wt  0.066):  0.3381  0.0000  0.6619
  DIIS coefficients:  0.4480  0.0506  0.5014
 SCF Error: norm([F,P])=      0.054494472341, max([F,P])=      0.007518598766
 orbitals (Q,E):
 ---------------
 A :65...75          ( 2.00    -0.3108)  ( 2.00    -0.2873)  ( 2.00    -0.2756)  ( 2.00    -0.2574)
                     ( 2.00    -0.2435)  ( 2.00    -0.2281)  ( 2.00    -0.2156)  ( 2.00    -0.2108)
                     ( 2.00    -0.2079)  ( 2.00    -0.1866)  ( 0.00    -0.1187)

 CYCLE    5
  SDIIS (wt  0.950):  0.2690  0.0020  0.4032  0.3258
 A-DIIS (wt  0.050):  0.0000  0.0000  0.0145  0.9855
  DIIS coefficients:  0.2555  0.0019  0.3836  0.3590
 SCF Error: norm([F,P])=      0.021138341269, max([F,P])=      0.005979188095
 orbitals (Q,E):
 ---------------
 A :65...75          ( 2.00    -0.3108)  ( 2.00    -0.2872)  ( 2.00    -0.2754)  ( 2.00    -0.2571)
                     ( 2.00    -0.2437)  ( 2.00    -0.2278)  ( 2.00    -0.2157)  ( 2.00    -0.2109)
                     ( 2.00    -0.2074)  ( 2.00    -0.1869)  ( 0.00    -0.1187)

 CYCLE    6
  SDIIS (wt  0.994):  0.1299 -0.0044  0.2128  0.2817  0.3800
 A-DIIS (wt  0.006):  0.0000  0.0000  0.0000  0.1832  0.8168
  DIIS coefficients:  0.1292 -0.0044  0.2115  0.2812  0.3825
 SCF Error: norm([F,P])=      0.008304518573, max([F,P])=      0.001580642451
 orbitals (Q,E):
 ---------------
 A :65...75          ( 2.00    -0.3108)  ( 2.00    -0.2872)  ( 2.00    -0.2755)  ( 2.00    -0.2573)
                     ( 2.00    -0.2436)  ( 2.00    -0.2280)  ( 2.00    -0.2156)  ( 2.00    -0.2107)
                     ( 2.00    -0.2076)  ( 2.00    -0.1868)  ( 0.00    -0.1186)

 CYCLE    7
  SDIIS (wt  1.000):  0.0693 -0.0036  0.1161  0.1784  0.2995  0.3403
  DIIS coefficients:  0.0693 -0.0036  0.1161  0.1784  0.2995  0.3403
 SCF Error: norm([F,P])=      0.002840191745, max([F,P])=      0.000440774482
 orbitals (Q,E):
 ---------------
 A :65...75          ( 2.00    -0.3108)  ( 2.00    -0.2872)  ( 2.00    -0.2754)  ( 2.00    -0.2572)
                     ( 2.00    -0.2436)  ( 2.00    -0.2279)  ( 2.00    -0.2156)  ( 2.00    -0.2108)
                     ( 2.00    -0.2075)  ( 2.00    -0.1868)  ( 0.00    -0.1187)

 CYCLE    8
  SDIIS (wt  1.000):  0.0237 -0.0018  0.0410  0.0740  0.1420  0.2511  0.4700
  DIIS coefficients:  0.0237 -0.0018  0.0410  0.0740  0.1420  0.2511  0.4700
 SCF Error: norm([F,P])=      0.000890776719, max([F,P])=      0.000162739318
 orbitals (Q,E):
 ---------------
 A :65...75          ( 2.00    -0.3108)  ( 2.00    -0.2872)  ( 2.00    -0.2754)  ( 2.00    -0.2572)
                     ( 2.00    -0.2436)  ( 2.00    -0.2279)  ( 2.00    -0.2156)  ( 2.00    -0.2108)
                     ( 2.00    -0.2075)  ( 2.00    -0.1868)  ( 0.00    -0.1186)

 CYCLE    9
  SDIIS (wt  1.000):  0.0064 -0.0005  0.0111  0.0252  0.0525  0.1243  0.3458  0.4353
  DIIS coefficients:  0.0064 -0.0005  0.0111  0.0252  0.0525  0.1243  0.3458  0.4353
 SCF Error: norm([F,P])=      0.000392647926, max([F,P])=      0.000042401354
 orbitals (Q,E):
 ---------------
 A :65...75          ( 2.00    -0.3108)  ( 2.00    -0.2872)  ( 2.00    -0.2755)  ( 2.00    -0.2572)
                     ( 2.00    -0.2436)  ( 2.00    -0.2279)  ( 2.00    -0.2156)  ( 2.00    -0.2108)
                     ( 2.00    -0.2075)  ( 2.00    -0.1868)  ( 0.00    -0.1186)

 CYCLE   10
  SDIIS (wt  1.000):  0.0015 -0.0001  0.0028  0.0088  0.0191  0.0554  0.1874  0.3032  0.4218
  DIIS coefficients:  0.0015 -0.0001  0.0028  0.0088  0.0191  0.0554  0.1874  0.3032  0.4218
 SCF Error: norm([F,P])=      0.000133827378, max([F,P])=      0.000014817951
 orbitals (Q,E):
 ---------------
 A :65...75          ( 2.00    -0.3108)  ( 2.00    -0.2872)  ( 2.00    -0.2755)  ( 2.00    -0.2572)
                     ( 2.00    -0.2436)  ( 2.00    -0.2279)  ( 2.00    -0.2156)  ( 2.00    -0.2108)
                     ( 2.00    -0.2075)  ( 2.00    -0.1868)  ( 0.00    -0.1186)

 CYCLE   11
  SDIIS (wt  1.000):  0.0003  0.0000  0.0006  0.0029  0.0065  0.0222  0.0861  0.1570  0.3033  0.4212
  DIIS coefficients:  0.0003  0.0000  0.0006  0.0029  0.0065  0.0222  0.0861  0.1570  0.3033  0.4212
 SCF Error: norm([F,P])=      0.000050736305, max([F,P])=      0.000009045688
 orbitals (Q,E):
 ---------------
 A :65...75          ( 2.00    -0.3108)  ( 2.00    -0.2872)  ( 2.00    -0.2755)  ( 2.00    -0.2572)
                     ( 2.00    -0.2436)  ( 2.00    -0.2279)  ( 2.00    -0.2156)  ( 2.00    -0.2108)
                     ( 2.00    -0.2075)  ( 2.00    -0.1868)  ( 0.00    -0.1186)

 CYCLE   12
  SDIIS (wt  1.000):  0.0000  0.0001  0.0008  0.0021  0.0081  0.0336  0.0662  0.1499  0.3132  0.4261
  DIIS coefficients:  0.0000  0.0001  0.0008  0.0021  0.0081  0.0336  0.0662  0.1499  0.3132  0.4261
 SCF Error: norm([F,P])=      0.000021018676, max([F,P])=      0.000004464895
 orbitals (Q,E):
 ---------------
 A :65...75          ( 2.00    -0.3108)  ( 2.00    -0.2872)  ( 2.00    -0.2755)  ( 2.00    -0.2572)
                     ( 2.00    -0.2436)  ( 2.00    -0.2279)  ( 2.00    -0.2156)  ( 2.00    -0.2108)
                     ( 2.00    -0.2075)  ( 2.00    -0.1868)  ( 0.00    -0.1186)

 CYCLE   13
  SDIIS (wt  1.000):  0.0000  0.0003  0.0008  0.0032  0.0128  0.0274  0.0690  0.1735  0.3259  0.3871
  DIIS coefficients:  0.0000  0.0003  0.0008  0.0032  0.0128  0.0274  0.0690  0.1735  0.3259  0.3871
 SCF Error: norm([F,P])=      0.000009465824, max([F,P])=      0.000001846620
 orbitals (Q,E):
 ---------------
 A :65...75          ( 2.00    -0.3108)  ( 2.00    -0.2872)  ( 2.00    -0.2755)  ( 2.00    -0.2572)
                     ( 2.00    -0.2436)  ( 2.00    -0.2279)  ( 2.00    -0.2156)  ( 2.00    -0.2108)
                     ( 2.00    -0.2075)  ( 2.00    -0.1868)  ( 0.00    -0.1186)

 CYCLE   14
  SDIIS (wt  1.000):  0.0001  0.0003  0.0010  0.0036  0.0086  0.0243  0.0720  0.1656  0.2741  0.4505
  DIIS coefficients:  0.0001  0.0003  0.0010  0.0036  0.0086  0.0243  0.0720  0.1656  0.2741  0.4505
 SCF Error: norm([F,P])=      0.000003087586, max([F,P])=      0.000000481357
 orbitals (Q,E):
 ---------------
 A :65...75          ( 2.00    -0.3108)  ( 2.00    -0.2872)  ( 2.00    -0.2755)  ( 2.00    -0.2572)
                     ( 2.00    -0.2436)  ( 2.00    -0.2279)  ( 2.00    -0.2156)  ( 2.00    -0.2108)
                     ( 2.00    -0.2075)  ( 2.00    -0.1868)  ( 0.00    -0.1186)

 SCF CONVERGED

 CYCLE   15
 *** Using FIT density in Focky
  SDIIS (wt  1.000):  0.0000  0.0002  0.0007  0.0025  0.0092  0.0320  0.0806  0.1447  0.3069  0.4232
  DIIS coefficients:  0.0000  0.0002  0.0007  0.0025  0.0092  0.0320  0.0806  0.1447  0.3069  0.4232
 SCF Error: norm([F,P])=      0.000001156214, max([F,P])=      0.000000103813
 orbitals (Q,E):
 ---------------
 A :65...84          ( 2.00    -0.3108)  ( 2.00    -0.2872)  ( 2.00    -0.2755)  ( 2.00    -0.2572)
                     ( 2.00    -0.2436)  ( 2.00    -0.2279)  ( 2.00    -0.2156)  ( 2.00    -0.2108)
                     ( 2.00    -0.2075)  ( 2.00    -0.1868)  ( 0.00    -0.1186)  ( 0.00    -0.1072)
                     ( 0.00    -0.1012)  ( 0.00    -0.0631)  ( 0.00    -0.0273)  ( 0.00    -0.0083)
                     ( 0.00    -0.0078)  ( 0.00    -0.0017)  ( 0.00     0.0006)  ( 0.00     0.0069)


 Fit test: (difference of exact and fit density, squared integrated, result summed over spins)
         SCF:                                          0.00007283743737

 Gross Charges per Atom (Z minus electrons)
 ==========================================
            -0.0603    0.2181    0.2289    0.2429    0.2296    0.2367   -0.0702    0.0196   -0.0239    0.2363
            -0.1854   -0.2103   -0.2062   -0.2159   -0.1894    0.4875   -0.2060    0.0575   -0.4889   -0.1666
            -0.0405    0.2012   -0.1440   -0.1324   -0.0319    0.0004    0.5494   -0.1618   -0.2081    0.6392
            -0.2050   -0.2202   -0.1802
 Net Total:  0.00000000


 =================================================================
 M U L T I P O L E   D E R I V E D   C H A R G E   A N A L Y S I S
 =================================================================

 See: M. Swart, P.Th. van Duijnen, J.G. Snijders, J.Comput.Chem., (2001), p. 79-88.

 --------------------------------------- 
 Multipole derived atomic charges (a.u.)
 --------------------------------------- 

        Atom    Level:     MDC-m        MDC-d        MDC-q
 ---------------------------------------------------------
     1     C           -0.003269    -0.030384     0.724839
     2     C            0.091869    -0.112588    -3.558215
     3     C            0.073750     0.048104     1.336251
     4     C            0.077766    -0.302012    -3.230072
     5     C            0.072207    -0.216819     2.814114
     6     C            0.077535     0.102317     1.350244
     7     C           -0.000789     0.026702    -0.426771
     8     C            0.005980    -0.030373    -0.752299
     9     C            0.013630     0.060121     4.998029
    10     C            0.073061    -0.135947    -4.392481
    11     H           -0.046084     0.115050     1.426523
    12     H           -0.059469     0.124163     0.496254
    13     H           -0.059081     0.180264     0.630870
    14     H           -0.060319     0.112578    -0.831596
    15     H           -0.061674     0.047217    -1.181846
    16     C            0.219533     0.163860    -0.472035
    17     H           -0.059904     0.152785     0.842884
    18     C            0.081689     0.057411    -0.137672
    19     O           -0.347405    -0.321949     0.042134
    20     N           -0.159049    -0.077826     0.415025
    21     N           -0.079734    -0.297705    -0.519572
    22     C           -0.135519     0.020252     0.369436
    23     S            0.236965    -0.089614    -0.232283
    24     N           -0.121638    -0.373041    -0.369101
    25     H            0.029158     0.300982     0.347716
    26     H            0.014333     0.243531     0.114939
    27     C            0.254768     0.303412     0.247475
    28     H           -0.076560    -0.076563    -0.085464
    29     H           -0.082876    -0.033453     0.018637
    30     C            0.232955     0.198001     0.044930
    31     H           -0.070948    -0.057021    -0.017773
    32     H           -0.067529    -0.052529    -0.004557
    33     H           -0.063353    -0.048926    -0.008564
 *** Using NEW gradient routines ***


 Geometry CYCLE 10
 ==============

 Energy gradients wrt nuclear displacements
 ==========================================

     Atom      Cartesian (a.u./angstrom)
                 X         Y         Z
 ----------------------------------------
     1 C     0.003093  0.004944 -0.005811
     2 C    -0.001641 -0.001303  0.000827
     3 C    -0.002359  0.001759  0.000461
     4 C     0.004128 -0.002064 -0.001072
     5 C     0.003314  0.003312  0.000094
     6 C     0.002548 -0.001639 -0.000983
     7 C    -0.004864 -0.002128  0.000030
     8 C     0.001010  0.002436 -0.001406
     9 C    -0.000024  0.001734  0.000236
    10 C    -0.004905 -0.002155  0.000619
    11 H     0.000491 -0.000027 -0.000357
    12 H     0.000478  0.000163 -0.000145
    13 H    -0.000501  0.000531  0.000148
    14 H    -0.000653 -0.000320  0.000287
    15 H    -0.000593  0.001260  0.000887
    16 C     0.016238 -0.010205  0.005524
    17 H     0.000434  0.000600 -0.000049
    18 C    -0.026531 -0.001258  0.006270
    19 O    -0.005169  0.002666 -0.008498
    20 N     0.019971  0.002220  0.014777
    21 N     0.011033 -0.005915 -0.019915
    22 C     0.001688 -0.022850 -0.009552
    23 S    -0.015129  0.000953  0.006304
    24 N    -0.002215  0.038032 -0.004597
    25 H    -0.001202  0.007536  0.008867
    26 H    -0.003071 -0.004069 -0.001401
    27 C    -0.000078 -0.016704  0.006149
    28 H     0.002318  0.001669 -0.000345
    29 H     0.001429  0.000803  0.002791
    30 C     0.000808 -0.000125  0.000220
    31 H    -0.000288 -0.000876  0.000691
    32 H     0.000897  0.000692 -0.000172
    33 H    -0.000654  0.000328 -0.000879
 ----------------------------------------
 Max Cartesian displacement   1.26128602829329     
 Limit Cartesian step to   0.566917837497000     

 dE(predicted):    -0.21322E-01, dE(actual):    -0.75077E-02, Trust radius:    0.861684, all in a.u.
 
----------------------------------------------------------------------
Geometry Convergence after Step  10       (Hartree/Angstrom,Angstrom)
----------------------------------------------------------------------
current energy                               -7.50065724 Hartree
energy change                      -0.00750765     0.00100000    F
constrained gradient max            0.03803181     0.00100000    F
constrained gradient rms            0.00745257     0.00066667    F
gradient max                        0.03803181
gradient rms                        0.00745257
cart. step max                      0.30341852     0.01000000    F
cart. step rms                      0.06494374     0.00666667    F
 


 Coordinates (Cartesian)
 =======================

     Atom                    bohr                                 angstrom                 Geometric Variables
                   X           Y           Z              X           Y           Z       (0:frozen, *:LT par.)
 --------------------------------------------------------------------------------------------------------------
     1 C      -0.537842    3.363331    0.748403      -0.284614    1.779798    0.396038      1       2       3
     2 C      -2.754740    2.040344    1.183347      -1.457746    1.079704    0.626200      4       5       6
     3 C      -2.690839   -0.637984    1.007359      -1.423931   -0.337607    0.533072      7       8       9
     4 C      -0.484042   -1.950548    0.420920      -0.256144   -1.032186    0.222741     10      11      12
     5 C       6.274439   -0.107163   -1.110270       3.320290   -0.056708   -0.587529     13      14      15
     6 C       6.108638    2.571601   -0.938330       3.232552    1.360833   -0.496543     16      17      18
     7 C       3.805132    3.662504   -0.297570       2.013589    1.938114   -0.157467     19      20      21
     8 C       1.702420    2.036823    0.145171       0.900882    1.077840    0.076821     22      23      24
     9 C       1.817105   -0.629844   -0.041278       0.961571   -0.333299   -0.021843     25      26      27
    10 C       4.213056   -1.680902   -0.685112       2.229453   -0.889495   -0.362546     28      29      30
    11 H      -4.501616    3.023794    1.638643      -2.382153    1.600123    0.867133     31      32      33
    12 H      -4.420903   -1.698185    1.341002      -2.339441   -0.898641    0.709628     34      35      36
    13 H      -0.523774   -4.004429    0.303893      -0.277169   -2.119053    0.160813     37      38      39
    14 H       8.082845   -0.950995   -1.606669       4.277257   -0.503245   -0.850213     40      41      42
    15 H       7.769070    3.709752   -1.328522       4.111215    1.963116   -0.703023     43      44      45
    16 C       0.072376    6.120054    0.742346       0.038300    3.238593    0.392833     46      47      48
    17 H       4.430587   -3.719782   -0.854553       2.344566   -1.968424   -0.452210     49      50      51
    18 C       2.884293    6.277784    0.034726       1.526302    3.322060    0.018376     52      53      54
    19 O      -1.387387    7.886284    1.005482      -0.734173    4.173242    0.532078     55      56      57
    20 N       3.895900    8.452064   -0.459380       2.061622    4.472639   -0.243094     58      59      60
    21 N       6.276836    8.502705   -1.682164       3.321558    4.499438   -0.890163     61      62      63
    22 C       6.873947   11.110262   -2.454638       3.637536    5.879298   -1.298939     64      65      66
    23 S       7.811772   11.596696   -5.362705       4.133812    6.136707   -2.837821     67      68      69
    24 N       6.466544   13.019810   -0.649660       3.421948    6.889787   -0.343785     70      71      72
    25 H       7.679319    7.872472   -0.487611       4.063720    4.165933   -0.258033     73      74      75
    26 H       5.410133   12.270100    0.793966       2.862919    6.493057    0.420149     76      77      78
    27 C       8.676057   14.476272    0.305059       4.591172    7.660513    0.161431     79      80      81
    28 H       9.801237   15.048246   -1.337118       5.186591    7.963189   -0.707573     82      83      84
    29 H       9.880088   13.273290    1.514963       5.228317    7.023922    0.801684     85      86      87
    30 C       7.824134   16.810703    1.793910       4.140354    8.895841    0.949297     88      89      90
    31 H       6.717775   16.274250    3.465915       3.554894    8.611962    1.834083     91      92      93
    32 H       9.476758   17.883439    2.441798       5.014885    9.463508    1.292144     94      95      96
    33 H       6.655584   18.043450    0.608316       3.521984    9.548182    0.321907     97      98      99
 --------------------------------------------------------------------------------------------------------------

 Number of elements of the density matrix on this node (used, total):     72528    292230


 ===========================================
 Numerical Integration : Fuzzy Cells (Becke)
 ===========================================
  
 Becke grid quality: GOOD           
  
 Lebedev angular grid order:             min:  11 max:  31
 Nr. of radial points:                   min:  54 max:  72

 Total nr. of points:     415282
 Nr. of blocks:             3245
 Block length:               128
 Nr. of dummy points:         78


 Test of Precision of the Numerical Integration Grid
 ===================================================

 Integral of the Total Core Density:                   0.00000000000000


 ========================
 Density Fitting (zlmFit)
 ========================
  
 ZlmFit Fit Quality: GOOD           
  
 Max L-expansion:                        min:   8 max:   9
 Nr. of radial interpolation points:     min:  78 max: 108


 =====
 S C F  ***  ScaSCF  ***
 =====
  
 Initial density matrix is taken from previous geometry

 CYCLE    1
 SCF Error: norm([F,P])=      0.412678781007, max([F,P])=      0.099887870382
 orbitals (Q,E):
 ---------------
 A :65...84          ( 2.00    -0.3197)  ( 2.00    -0.3006)  ( 2.00    -0.2862)  ( 2.00    -0.2655)
                     ( 2.00    -0.2510)  ( 2.00    -0.2374)  ( 2.00    -0.2246)  ( 2.00    -0.2178)
                     ( 2.00    -0.2173)  ( 2.00    -0.2018)  ( 0.00    -0.1244)  ( 0.00    -0.1138)
                     ( 0.00    -0.1115)  ( 0.00    -0.0707)  ( 0.00    -0.0353)  ( 0.00    -0.0147)
                     ( 0.00    -0.0135)  ( 0.00    -0.0078)  ( 0.00    -0.0054)  ( 0.00     0.0015)

 CYCLE    2
  SDIIS (wt  0.000):  0.0455  0.9545
 A-DIIS (wt  1.000):  0.0000  1.0000
  DIIS coefficients:  0.0000  1.0000
 SCF Error: norm([F,P])=      0.079556415817, max([F,P])=      0.011966980135
 orbitals (Q,E):
 ---------------
 A :65...75          ( 2.00    -0.3096)  ( 2.00    -0.2876)  ( 2.00    -0.2749)  ( 2.00    -0.2614)
                     ( 2.00    -0.2422)  ( 2.00    -0.2245)  ( 2.00    -0.2158)  ( 2.00    -0.2108)
                     ( 2.00    -0.2066)  ( 2.00    -0.1716)  ( 0.00    -0.1197)

 CYCLE    3
  SDIIS (wt  0.000):  0.0077  0.7156  0.2766
 A-DIIS (wt  1.000):  0.0000  0.7922  0.2078
  DIIS coefficients:  0.0000  0.7922  0.2078
 SCF Error: norm([F,P])=      0.194772150414, max([F,P])=      0.026145667088
 orbitals (Q,E):
 ---------------
 A :65...75          ( 2.00    -0.3106)  ( 2.00    -0.2878)  ( 2.00    -0.2752)  ( 2.00    -0.2583)
                     ( 2.00    -0.2434)  ( 2.00    -0.2256)  ( 2.00    -0.2133)  ( 2.00    -0.2112)
                     ( 2.00    -0.2058)  ( 2.00    -0.1816)  ( 0.00    -0.1173)

 CYCLE    4
  SDIIS (wt  0.941):  0.4434  0.0716  0.4850
 A-DIIS (wt  0.059):  0.2907  0.0000  0.7093
  DIIS coefficients:  0.4344  0.0674  0.4982
 SCF Error: norm([F,P])=      0.049119973372, max([F,P])=      0.006814710286
 orbitals (Q,E):
 ---------------
 A :65...75          ( 2.00    -0.3117)  ( 2.00    -0.2903)  ( 2.00    -0.2776)  ( 2.00    -0.2592)
                     ( 2.00    -0.2438)  ( 2.00    -0.2278)  ( 2.00    -0.2153)  ( 2.00    -0.2116)
                     ( 2.00    -0.2082)  ( 2.00    -0.1867)  ( 0.00    -0.1179)

 CYCLE    5
  SDIIS (wt  0.955):  0.2513  0.0125  0.3912  0.3450
 A-DIIS (wt  0.045):  0.0000  0.0000  0.0695  0.9305
  DIIS coefficients:  0.2401  0.0120  0.3768  0.3711
 SCF Error: norm([F,P])=      0.021189956346, max([F,P])=      0.005419022512
 orbitals (Q,E):
 ---------------
 A :65...75          ( 2.00    -0.3117)  ( 2.00    -0.2900)  ( 2.00    -0.2774)  ( 2.00    -0.2588)
                     ( 2.00    -0.2440)  ( 2.00    -0.2275)  ( 2.00    -0.2154)  ( 2.00    -0.2117)
                     ( 2.00    -0.2078)  ( 2.00    -0.1870)  ( 0.00    -0.1178)

 CYCLE    6
  SDIIS (wt  0.994):  0.1205 -0.0008  0.2154  0.2982  0.3668
 A-DIIS (wt  0.006):  0.0000  0.0000  0.0000  0.2057  0.7943
  DIIS coefficients:  0.1198 -0.0008  0.2141  0.2976  0.3692
 SCF Error: norm([F,P])=      0.009231866916, max([F,P])=      0.001556253204
 orbitals (Q,E):
 ---------------
 A :65...75          ( 2.00    -0.3117)  ( 2.00    -0.2900)  ( 2.00    -0.2774)  ( 2.00    -0.2590)
                     ( 2.00    -0.2440)  ( 2.00    -0.2276)  ( 2.00    -0.2153)  ( 2.00    -0.2115)
                     ( 2.00    -0.2080)  ( 2.00    -0.1870)  ( 0.00    -0.1178)

 CYCLE    7
  SDIIS (wt  1.000):  0.0642 -0.0019  0.1190  0.1884  0.2868  0.3434
  DIIS coefficients:  0.0642 -0.0019  0.1190  0.1884  0.2868  0.3434
 SCF Error: norm([F,P])=      0.003149928249, max([F,P])=      0.000507438493
 orbitals (Q,E):
 ---------------
 A :65...75          ( 2.00    -0.3117)  ( 2.00    -0.2900)  ( 2.00    -0.2774)  ( 2.00    -0.2590)
                     ( 2.00    -0.2440)  ( 2.00    -0.2275)  ( 2.00    -0.2153)  ( 2.00    -0.2116)
                     ( 2.00    -0.2079)  ( 2.00    -0.1869)  ( 0.00    -0.1179)

 CYCLE    8
  SDIIS (wt  1.000):  0.0239 -0.0012  0.0462  0.0825  0.1393  0.2518  0.4573
  DIIS coefficients:  0.0239 -0.0012  0.0462  0.0825  0.1393  0.2518  0.4573
 SCF Error: norm([F,P])=      0.000987640936, max([F,P])=      0.000192504250
 orbitals (Q,E):
 ---------------
 A :65...75          ( 2.00    -0.3117)  ( 2.00    -0.2900)  ( 2.00    -0.2774)  ( 2.00    -0.2590)
                     ( 2.00    -0.2440)  ( 2.00    -0.2275)  ( 2.00    -0.2153)  ( 2.00    -0.2115)
                     ( 2.00    -0.2079)  ( 2.00    -0.1869)  ( 0.00    -0.1178)

 CYCLE    9
  SDIIS (wt  1.000):  0.0068 -0.0004  0.0135  0.0284  0.0509  0.1224  0.3369  0.4415
  DIIS coefficients:  0.0068 -0.0004  0.0135  0.0284  0.0509  0.1224  0.3369  0.4415
 SCF Error: norm([F,P])=      0.000425678650, max([F,P])=      0.000049928696
 orbitals (Q,E):
 ---------------
 A :65...75          ( 2.00    -0.3117)  ( 2.00    -0.2900)  ( 2.00    -0.2774)  ( 2.00    -0.2590)
                     ( 2.00    -0.2440)  ( 2.00    -0.2276)  ( 2.00    -0.2153)  ( 2.00    -0.2116)
                     ( 2.00    -0.2079)  ( 2.00    -0.1869)  ( 0.00    -0.1178)

 CYCLE   10
  SDIIS (wt  1.000):  0.0017 -0.0001  0.0036  0.0096  0.0179  0.0529  0.1804  0.3069  0.4270
  DIIS coefficients:  0.0017 -0.0001  0.0036  0.0096  0.0179  0.0529  0.1804  0.3069  0.4270
 SCF Error: norm([F,P])=      0.000145970099, max([F,P])=      0.000016611824
 orbitals (Q,E):
 ---------------
 A :65...75          ( 2.00    -0.3117)  ( 2.00    -0.2900)  ( 2.00    -0.2774)  ( 2.00    -0.2590)
                     ( 2.00    -0.2440)  ( 2.00    -0.2276)  ( 2.00    -0.2153)  ( 2.00    -0.2116)
                     ( 2.00    -0.2079)  ( 2.00    -0.1869)  ( 0.00    -0.1178)

 CYCLE   11
  SDIIS (wt  1.000):  0.0004  0.0000  0.0009  0.0031  0.0062  0.0214  0.0844  0.1619  0.3102  0.4116
  DIIS coefficients:  0.0004  0.0000  0.0009  0.0031  0.0062  0.0214  0.0844  0.1619  0.3102  0.4116
 SCF Error: norm([F,P])=      0.000058148894, max([F,P])=      0.000008941122
 orbitals (Q,E):
 ---------------
 A :65...75          ( 2.00    -0.3117)  ( 2.00    -0.2900)  ( 2.00    -0.2774)  ( 2.00    -0.2590)
                     ( 2.00    -0.2440)  ( 2.00    -0.2276)  ( 2.00    -0.2153)  ( 2.00    -0.2116)
                     ( 2.00    -0.2079)  ( 2.00    -0.1869)  ( 0.00    -0.1178)

 CYCLE   12
  SDIIS (wt  1.000):  0.0000  0.0001  0.0007  0.0017  0.0071  0.0312  0.0654  0.1514  0.3053  0.4370
  DIIS coefficients:  0.0000  0.0001  0.0007  0.0017  0.0071  0.0312  0.0654  0.1514  0.3053  0.4370
 SCF Error: norm([F,P])=      0.000023112185, max([F,P])=      0.000004435898
 orbitals (Q,E):
 ---------------
 A :65...75          ( 2.00    -0.3117)  ( 2.00    -0.2900)  ( 2.00    -0.2774)  ( 2.00    -0.2590)
                     ( 2.00    -0.2440)  ( 2.00    -0.2276)  ( 2.00    -0.2153)  ( 2.00    -0.2116)
                     ( 2.00    -0.2079)  ( 2.00    -0.1869)  ( 0.00    -0.1178)

 CYCLE   13
  SDIIS (wt  1.000):  0.0000  0.0003  0.0007  0.0030  0.0129  0.0287  0.0738  0.1721  0.3276  0.3809
  DIIS coefficients:  0.0000  0.0003  0.0007  0.0030  0.0129  0.0287  0.0738  0.1721  0.3276  0.3809
 SCF Error: norm([F,P])=      0.000010034901, max([F,P])=      0.000002018680
 orbitals (Q,E):
 ---------------
 A :65...75          ( 2.00    -0.3117)  ( 2.00    -0.2900)  ( 2.00    -0.2774)  ( 2.00    -0.2590)
                     ( 2.00    -0.2440)  ( 2.00    -0.2276)  ( 2.00    -0.2153)  ( 2.00    -0.2116)
                     ( 2.00    -0.2079)  ( 2.00    -0.1869)  ( 0.00    -0.1178)

 CYCLE   14
  SDIIS (wt  1.000):  0.0000  0.0002  0.0008  0.0031  0.0081  0.0247  0.0681  0.1635  0.2792  0.4524
  DIIS coefficients:  0.0000  0.0002  0.0008  0.0031  0.0081  0.0247  0.0681  0.1635  0.2792  0.4524
 SCF Error: norm([F,P])=      0.000003505501, max([F,P])=      0.000000506210
 orbitals (Q,E):
 ---------------
 A :65...75          ( 2.00    -0.3117)  ( 2.00    -0.2900)  ( 2.00    -0.2774)  ( 2.00    -0.2590)
                     ( 2.00    -0.2440)  ( 2.00    -0.2276)  ( 2.00    -0.2153)  ( 2.00    -0.2116)
                     ( 2.00    -0.2079)  ( 2.00    -0.1869)  ( 0.00    -0.1178)

 SCF CONVERGED

 CYCLE   15
 *** Using FIT density in Focky
  SDIIS (wt  1.000):  0.0000  0.0002  0.0009  0.0029  0.0101  0.0302  0.0783  0.1451  0.3017  0.4305
  DIIS coefficients:  0.0000  0.0002  0.0009  0.0029  0.0101  0.0302  0.0783  0.1451  0.3017  0.4305
 SCF Error: norm([F,P])=      0.000001225417, max([F,P])=      0.000000141284
 orbitals (Q,E):
 ---------------
 A :65...84          ( 2.00    -0.3117)  ( 2.00    -0.2900)  ( 2.00    -0.2774)  ( 2.00    -0.2590)
                     ( 2.00    -0.2440)  ( 2.00    -0.2276)  ( 2.00    -0.2153)  ( 2.00    -0.2116)
                     ( 2.00    -0.2079)  ( 2.00    -0.1869)  ( 0.00    -0.1178)  ( 0.00    -0.1069)
                     ( 0.00    -0.0967)  ( 0.00    -0.0637)  ( 0.00    -0.0270)  ( 0.00    -0.0085)
                     ( 0.00    -0.0078)  ( 0.00    -0.0017)  ( 0.00     0.0008)  ( 0.00     0.0069)


 Fit test: (difference of exact and fit density, squared integrated, result summed over spins)
         SCF:                                          0.00007286485055

 Gross Charges per Atom (Z minus electrons)
 ==========================================
            -0.0609    0.2176    0.2292    0.2427    0.2299    0.2341   -0.0771    0.0204   -0.0239    0.2360
            -0.1854   -0.2104   -0.2061   -0.2157   -0.1869    0.4901   -0.2059    0.0547   -0.4898   -0.1636
            -0.0361    0.2057   -0.1645   -0.1170   -0.0315   -0.0038    0.5493   -0.1609   -0.2042    0.6395
            -0.2058   -0.2192   -0.1806
 Net Total:  0.00000000


 =================================================================
 M U L T I P O L E   D E R I V E D   C H A R G E   A N A L Y S I S
 =================================================================

 See: M. Swart, P.Th. van Duijnen, J.G. Snijders, J.Comput.Chem., (2001), p. 79-88.

 --------------------------------------- 
 Multipole derived atomic charges (a.u.)
 --------------------------------------- 

        Atom    Level:     MDC-m        MDC-d        MDC-q
 ---------------------------------------------------------
     1     C           -0.003638    -0.019638     1.132163
     2     C            0.091802    -0.166054    -4.703073
     3     C            0.073835     0.000933     2.403491
     4     C            0.077736    -0.347191    -3.285127
     5     C            0.072181    -0.189205    -0.378094
     6     C            0.076463     0.093758     2.158470
     7     C           -0.001310     0.028962    -0.359864
     8     C            0.005468    -0.043216    -0.759134
     9     C            0.013617     0.122927     3.532548
    10     C            0.072895    -0.182906    -0.448467
    11     H           -0.046098     0.143432     1.768705
    12     H           -0.059432     0.175705     0.298739
    13     H           -0.059056     0.200295     0.429299
    14     H           -0.060154     0.106361    -0.099106
    15     H           -0.061523     0.070988    -1.209672
    16     C            0.218980     0.149862    -0.697986
    17     H           -0.059846     0.149826    -0.150659
    18     C            0.078818     0.081241    -0.027412
    19     O           -0.347120    -0.321280     0.111514
    20     N           -0.154762    -0.071836     0.337477
    21     N           -0.074788    -0.303065    -0.458612
    22     C           -0.136787     0.018914     0.309837
    23     S            0.221446    -0.106599    -0.246060
    24     N           -0.109447    -0.345662    -0.282977
    25     H            0.029575     0.284348     0.343325
    26     H            0.015330     0.241980     0.109588
    27     C            0.254103     0.300465     0.223485
    28     H           -0.079739    -0.083956    -0.097218
    29     H           -0.080280    -0.031245     0.025079
    30     C            0.232919     0.198256     0.063601
    31     H           -0.071191    -0.057480    -0.026229
    32     H           -0.066790    -0.050764    -0.005017
    33     H           -0.063206    -0.048157    -0.012614
 *** Using NEW gradient routines ***


 Geometry CYCLE 11
 ==============

 Energy gradients wrt nuclear displacements
 ==========================================

     Atom      Cartesian (a.u./angstrom)
                 X         Y         Z
 ----------------------------------------
     1 C     0.001039  0.005156 -0.005214
     2 C    -0.001535 -0.001115  0.000665
     3 C    -0.001514  0.001391  0.000299
     4 C     0.002734 -0.001687 -0.000509
     5 C     0.002486  0.002956  0.000260
     6 C     0.002244 -0.001510 -0.001230
     7 C    -0.003279 -0.001053 -0.001453
     8 C     0.000950  0.001584 -0.001218
     9 C     0.000066  0.000407  0.000066
    10 C    -0.003550 -0.001559  0.000766
    11 H     0.000348  0.000047 -0.000333
    12 H     0.000346  0.000069 -0.000149
    13 H    -0.000485  0.000358  0.000063
    14 H    -0.000452 -0.000385  0.000286
    15 H    -0.000594  0.001417  0.001009
    16 C     0.011151 -0.005269  0.007280
    17 H     0.000394  0.000390 -0.000181
    18 C    -0.021080  0.001045  0.005798
    19 O    -0.001675 -0.001759 -0.007748
    20 N     0.008936  0.002331  0.012158
    21 N     0.019055 -0.012636 -0.020809
    22 C     0.003529 -0.023247 -0.010536
    23 S    -0.015500  0.001059  0.005157
    24 N    -0.008939  0.044555 -0.004158
    25 H    -0.001351  0.007583  0.010358
    26 H    -0.000712 -0.006072 -0.000638
    27 C     0.001794 -0.017529  0.007186
    28 H     0.002108  0.001837 -0.000350
    29 H     0.002241  0.001283  0.002945
    30 C     0.001135  0.000504  0.000557
    31 H    -0.000037 -0.000853  0.000395
    32 H     0.000651  0.000764 -0.000024
    33 H    -0.000504 -0.000061 -0.000702
 ----------------------------------------
 Max Cartesian displacement   1.27616319900635     
 Limit Cartesian step to   0.566917837497000     

 dE(predicted):    -0.16842E-01, dE(actual):    -0.77210E-02, Trust radius:    0.861684, all in a.u.
 
----------------------------------------------------------------------
Geometry Convergence after Step  11       (Hartree/Angstrom,Angstrom)
----------------------------------------------------------------------
current energy                               -7.50837822 Hartree
energy change                      -0.00772098     0.00100000    F
constrained gradient max            0.04455462     0.00100000    F
constrained gradient rms            0.00757763     0.00066667    F
gradient max                        0.04455462
gradient rms                        0.00757763
cart. step max                      0.30598676     0.01000000    F
cart. step rms                      0.06888321     0.00666667    F
 


 Coordinates (Cartesian)
 =======================

     Atom                    bohr                                 angstrom                 Geometric Variables
                   X           Y           Z              X           Y           Z       (0:frozen, *:LT par.)
 --------------------------------------------------------------------------------------------------------------
     1 C      -0.497787    3.421736    0.750829      -0.263417    1.810705    0.397322      1       2       3
     2 C      -2.711258    2.132623    1.288476      -1.434736    1.128535    0.681832      4       5       6
     3 C      -2.679982   -0.549992    1.172778      -1.418186   -0.291043    0.620608      7       8       9
     4 C      -0.507612   -1.899223    0.550129      -0.268617   -1.005025    0.291116     10      11      12
     5 C       6.218602   -0.170229   -1.235642       3.290743   -0.090081   -0.653874     13      14      15
     6 C       6.087501    2.514591   -1.126991       3.221367    1.330664   -0.596378     16      17      18
     7 C       3.818757    3.650350   -0.441404       2.020799    1.931682   -0.233581     19      20      21
     8 C       1.710917    2.056872    0.106933       0.905378    1.088450    0.056586     22      23      24
     9 C       1.792457   -0.616298   -0.016597       0.948527   -0.326131   -0.008783     25      26      27
    10 C       4.157716   -1.709254   -0.706966       2.200169   -0.904498   -0.374110     28      29      30
    11 H      -4.433632    3.144693    1.775050      -2.346177    1.664100    0.939316     31      32      33
    12 H      -4.409719   -1.583251    1.585367      -2.333523   -0.837821    0.838940     34      35      36
    13 H      -0.571283   -3.955188    0.484751      -0.302310   -2.092996    0.256519     37      38      39
    14 H       8.002622   -1.045612   -1.766000       4.234805   -0.553314   -0.934527     40      41      42
    15 H       7.747975    3.619529   -1.603813       4.100052    1.915372   -0.848701     43      44      45
    16 C       0.140213    6.173662    0.662480       0.074198    3.266961    0.350569     46      47      48
    17 H       4.349254   -3.754520   -0.828710       2.301526   -1.986807   -0.438534     49      50      51
    18 C       2.934204    6.283036   -0.141946       1.552714    3.324839   -0.075115     52      53      54
    19 O      -1.273584    7.960474    0.984401      -0.673951    4.212501    0.520923     55      56      57
    20 N       3.958958    8.439284   -0.662472       2.094990    4.465877   -0.350565     58      59      60
    21 N       6.370329    8.449758   -1.814841       3.371033    4.471419   -0.960373     61      62      63
    22 C       7.142699   11.055314   -2.424653       3.779754    5.850220   -1.283071     64      65      66
    23 S       8.390004   11.601338   -5.211802       4.439799    6.139164   -2.757967     67      68      69
    24 N       6.584024   12.900695   -0.612510       3.484116    6.826754   -0.324127     70      71      72
    25 H       7.709515    7.653532   -0.650014       4.079700    4.050075   -0.343973     73      74      75
    26 H       5.512572   12.098574    0.787953       2.917127    6.402290    0.416967     76      77      78
    27 C       8.639798   14.535716    0.393449       4.571984    7.691970    0.208204     79      80      81
    28 H       9.759170   15.183000   -1.222359       5.164330    8.034497   -0.646844     82      83      84
    29 H       9.898546   13.430825    1.638027       5.238085    7.107287    0.866806     85      86      87
    30 C       7.563724   16.800759    1.844457       4.002550    8.890579    0.976045     88      89      90
    31 H       6.452194   16.187323    3.485308       3.414354    8.565962    1.844345     91      92      93
    32 H       9.107451   17.998993    2.536133       4.819455    9.524657    1.342064     94      95      96
    33 H       6.340557   17.937085    0.619842       3.355278    9.491897    0.328006     97      98      99
 --------------------------------------------------------------------------------------------------------------

 Number of elements of the density matrix on this node (used, total):     72528    292230


 ===========================================
 Numerical Integration : Fuzzy Cells (Becke)
 ===========================================
  
 Becke grid quality: GOOD           
  
 Lebedev angular grid order:             min:  11 max:  31
 Nr. of radial points:                   min:  54 max:  72

 Total nr. of points:     415298
 Nr. of blocks:             3245
 Block length:               128
 Nr. of dummy points:         62


 Test of Precision of the Numerical Integration Grid
 ===================================================

 Integral of the Total Core Density:                   0.00000000000000


 ========================
 Density Fitting (zlmFit)
 ========================
  
 ZlmFit Fit Quality: GOOD           
  
 Max L-expansion:                        min:   8 max:   9
 Nr. of radial interpolation points:     min:  78 max: 108


 =====
 S C F  ***  ScaSCF  ***
 =====
  
 Initial density matrix is taken from previous geometry

 CYCLE    1
 SCF Error: norm([F,P])=      0.416144663527, max([F,P])=      0.101294189960
 orbitals (Q,E):
 ---------------
 A :65...84          ( 2.00    -0.3208)  ( 2.00    -0.3034)  ( 2.00    -0.2867)  ( 2.00    -0.2668)
                     ( 2.00    -0.2512)  ( 2.00    -0.2367)  ( 2.00    -0.2248)  ( 2.00    -0.2183)
                     ( 2.00    -0.2175)  ( 2.00    -0.2017)  ( 0.00    -0.1239)  ( 0.00    -0.1138)
                     ( 0.00    -0.1054)  ( 0.00    -0.0711)  ( 0.00    -0.0342)  ( 0.00    -0.0148)
                     ( 0.00    -0.0137)  ( 0.00    -0.0079)  ( 0.00    -0.0052)  ( 0.00     0.0016)

 CYCLE    2
  SDIIS (wt  0.000):  0.0441  0.9559
 A-DIIS (wt  1.000):  0.0000  1.0000
  DIIS coefficients:  0.0000  1.0000
 SCF Error: norm([F,P])=      0.078565615783, max([F,P])=      0.011537685430
 orbitals (Q,E):
 ---------------
 A :65...75          ( 2.00    -0.3105)  ( 2.00    -0.2906)  ( 2.00    -0.2771)  ( 2.00    -0.2634)
                     ( 2.00    -0.2428)  ( 2.00    -0.2255)  ( 2.00    -0.2160)  ( 2.00    -0.2089)
                     ( 2.00    -0.2061)  ( 2.00    -0.1708)  ( 0.00    -0.1189)

 CYCLE    3
  SDIIS (wt  0.000):  0.0078  0.7135  0.2786
 A-DIIS (wt  1.000):  0.0000  0.7897  0.2103
  DIIS coefficients:  0.0000  0.7897  0.2103
 SCF Error: norm([F,P])=      0.189831874690, max([F,P])=      0.025158934442
 orbitals (Q,E):
 ---------------
 A :65...75          ( 2.00    -0.3117)  ( 2.00    -0.2908)  ( 2.00    -0.2770)  ( 2.00    -0.2601)
                     ( 2.00    -0.2440)  ( 2.00    -0.2262)  ( 2.00    -0.2126)  ( 2.00    -0.2108)
                     ( 2.00    -0.2062)  ( 2.00    -0.1811)  ( 0.00    -0.1168)

 CYCLE    4
  SDIIS (wt  0.945):  0.4384  0.0768  0.4848
 A-DIIS (wt  0.055):  0.2748  0.0000  0.7252
  DIIS coefficients:  0.4295  0.0726  0.4979
 SCF Error: norm([F,P])=      0.046933025876, max([F,P])=      0.006397051747
 orbitals (Q,E):
 ---------------
 A :65...75          ( 2.00    -0.3128)  ( 2.00    -0.2935)  ( 2.00    -0.2789)  ( 2.00    -0.2609)
                     ( 2.00    -0.2443)  ( 2.00    -0.2279)  ( 2.00    -0.2143)  ( 2.00    -0.2122)
                     ( 2.00    -0.2088)  ( 2.00    -0.1863)  ( 0.00    -0.1174)

 CYCLE    5
  SDIIS (wt  0.967):  0.2515  0.0183  0.3873  0.3429
 A-DIIS (wt  0.033):  0.0000  0.0000  0.0815  0.9185
  DIIS coefficients:  0.2431  0.0177  0.3770  0.3622
 SCF Error: norm([F,P])=      0.020741703940, max([F,P])=      0.004306692926
 orbitals (Q,E):
 ---------------
 A :65...75          ( 2.00    -0.3128)  ( 2.00    -0.2932)  ( 2.00    -0.2787)  ( 2.00    -0.2605)
                     ( 2.00    -0.2445)  ( 2.00    -0.2276)  ( 2.00    -0.2143)  ( 2.00    -0.2123)
                     ( 2.00    -0.2084)  ( 2.00    -0.1865)  ( 0.00    -0.1174)

 CYCLE    6
  SDIIS (wt  0.997):  0.1210  0.0017  0.2145  0.2892  0.3737
 A-DIIS (wt  0.003):  0.0000  0.0000  0.0000  0.1810  0.8190
  DIIS coefficients:  0.1206  0.0016  0.2139  0.2888  0.3750
 SCF Error: norm([F,P])=      0.008539910920, max([F,P])=      0.001299264138
 orbitals (Q,E):
 ---------------
 A :65...75          ( 2.00    -0.3128)  ( 2.00    -0.2932)  ( 2.00    -0.2787)  ( 2.00    -0.2607)
                     ( 2.00    -0.2444)  ( 2.00    -0.2278)  ( 2.00    -0.2142)  ( 2.00    -0.2122)
                     ( 2.00    -0.2086)  ( 2.00    -0.1865)  ( 0.00    -0.1174)

 CYCLE    7
  SDIIS (wt  1.000):  0.0637 -0.0006  0.1170  0.1790  0.2861  0.3549
  DIIS coefficients:  0.0637 -0.0006  0.1170  0.1790  0.2861  0.3549
 SCF Error: norm([F,P])=      0.002916411761, max([F,P])=      0.000443430706
 orbitals (Q,E):
 ---------------
 A :65...75          ( 2.00    -0.3128)  ( 2.00    -0.2932)  ( 2.00    -0.2787)  ( 2.00    -0.2606)
                     ( 2.00    -0.2444)  ( 2.00    -0.2277)  ( 2.00    -0.2142)  ( 2.00    -0.2123)
                     ( 2.00    -0.2085)  ( 2.00    -0.1864)  ( 0.00    -0.1174)

 CYCLE    8
  SDIIS (wt  1.000):  0.0228 -0.0007  0.0438  0.0765  0.1374  0.2656  0.4547
  DIIS coefficients:  0.0228 -0.0007  0.0438  0.0765  0.1374  0.2656  0.4547
 SCF Error: norm([F,P])=      0.001010478898, max([F,P])=      0.000194466918
 orbitals (Q,E):
 ---------------
 A :65...75          ( 2.00    -0.3128)  ( 2.00    -0.2932)  ( 2.00    -0.2787)  ( 2.00    -0.2606)
                     ( 2.00    -0.2444)  ( 2.00    -0.2277)  ( 2.00    -0.2142)  ( 2.00    -0.2122)
                     ( 2.00    -0.2085)  ( 2.00    -0.1864)  ( 0.00    -0.1173)

 CYCLE    9
  SDIIS (wt  1.000):  0.0062 -0.0002  0.0124  0.0259  0.0499  0.1279  0.3260  0.4520
  DIIS coefficients:  0.0062 -0.0002  0.0124  0.0259  0.0499  0.1279  0.3260  0.4520
 SCF Error: norm([F,P])=      0.000396452555, max([F,P])=      0.000049728113
 orbitals (Q,E):
 ---------------
 A :65...75          ( 2.00    -0.3128)  ( 2.00    -0.2932)  ( 2.00    -0.2787)  ( 2.00    -0.2606)
                     ( 2.00    -0.2444)  ( 2.00    -0.2277)  ( 2.00    -0.2142)  ( 2.00    -0.2122)
                     ( 2.00    -0.2085)  ( 2.00    -0.1864)  ( 0.00    -0.1174)

 CYCLE   10
  SDIIS (wt  1.000):  0.0017 -0.0001  0.0035  0.0092  0.0188  0.0579  0.1796  0.3215  0.4078
  DIIS coefficients:  0.0017 -0.0001  0.0035  0.0092  0.0188  0.0579  0.1796  0.3215  0.4078
 SCF Error: norm([F,P])=      0.000149125070, max([F,P])=      0.000015418294
 orbitals (Q,E):
 ---------------
 A :65...75          ( 2.00    -0.3128)  ( 2.00    -0.2932)  ( 2.00    -0.2787)  ( 2.00    -0.2606)
                     ( 2.00    -0.2444)  ( 2.00    -0.2277)  ( 2.00    -0.2142)  ( 2.00    -0.2122)
                     ( 2.00    -0.2085)  ( 2.00    -0.1864)  ( 0.00    -0.1174)

 CYCLE   11
  SDIIS (wt  1.000):  0.0003  0.0000  0.0008  0.0029  0.0064  0.0229  0.0824  0.1681  0.2983  0.4178
  DIIS coefficients:  0.0003  0.0000  0.0008  0.0029  0.0064  0.0229  0.0824  0.1681  0.2983  0.4178
 SCF Error: norm([F,P])=      0.000057656797, max([F,P])=      0.000008632198
 orbitals (Q,E):
 ---------------
 A :65...75          ( 2.00    -0.3128)  ( 2.00    -0.2932)  ( 2.00    -0.2787)  ( 2.00    -0.2606)
                     ( 2.00    -0.2444)  ( 2.00    -0.2277)  ( 2.00    -0.2142)  ( 2.00    -0.2122)
                     ( 2.00    -0.2085)  ( 2.00    -0.1864)  ( 0.00    -0.1174)

 CYCLE   12
  SDIIS (wt  1.000):  0.0000  0.0001  0.0007  0.0019  0.0078  0.0306  0.0688  0.1471  0.3085  0.4347
  DIIS coefficients:  0.0000  0.0001  0.0007  0.0019  0.0078  0.0306  0.0688  0.1471  0.3085  0.4347
 SCF Error: norm([F,P])=      0.000023001052, max([F,P])=      0.000003982940
 orbitals (Q,E):
 ---------------
 A :65...75          ( 2.00    -0.3128)  ( 2.00    -0.2932)  ( 2.00    -0.2787)  ( 2.00    -0.2606)
                     ( 2.00    -0.2444)  ( 2.00    -0.2277)  ( 2.00    -0.2142)  ( 2.00    -0.2122)
                     ( 2.00    -0.2085)  ( 2.00    -0.1864)  ( 0.00    -0.1174)

 CYCLE   13
  SDIIS (wt  1.000):  0.0000  0.0003  0.0008  0.0032  0.0124  0.0301  0.0714  0.1719  0.3232  0.3866
  DIIS coefficients:  0.0000  0.0003  0.0008  0.0032  0.0124  0.0301  0.0714  0.1719  0.3232  0.3866
 SCF Error: norm([F,P])=      0.000009753130, max([F,P])=      0.000001834141
 orbitals (Q,E):
 ---------------
 A :65...75          ( 2.00    -0.3128)  ( 2.00    -0.2932)  ( 2.00    -0.2787)  ( 2.00    -0.2606)
                     ( 2.00    -0.2444)  ( 2.00    -0.2277)  ( 2.00    -0.2142)  ( 2.00    -0.2122)
                     ( 2.00    -0.2085)  ( 2.00    -0.1864)  ( 0.00    -0.1174)

 CYCLE   14
  SDIIS (wt  1.000):  0.0000  0.0002  0.0008  0.0030  0.0087  0.0245  0.0688  0.1621  0.2829  0.4488
  DIIS coefficients:  0.0000  0.0002  0.0008  0.0030  0.0087  0.0245  0.0688  0.1621  0.2829  0.4488
 SCF Error: norm([F,P])=      0.000003459226, max([F,P])=      0.000000475912
 orbitals (Q,E):
 ---------------
 A :65...75          ( 2.00    -0.3128)  ( 2.00    -0.2932)  ( 2.00    -0.2787)  ( 2.00    -0.2606)
                     ( 2.00    -0.2444)  ( 2.00    -0.2277)  ( 2.00    -0.2142)  ( 2.00    -0.2122)
                     ( 2.00    -0.2085)  ( 2.00    -0.1864)  ( 0.00    -0.1174)

 SCF CONVERGED

 CYCLE   15
 *** Using FIT density in Focky
  SDIIS (wt  1.000):  0.0000  0.0002  0.0008  0.0030  0.0099  0.0299  0.0761  0.1457  0.2981  0.4362
  DIIS coefficients:  0.0000  0.0002  0.0008  0.0030  0.0099  0.0299  0.0761  0.1457  0.2981  0.4362
 SCF Error: norm([F,P])=      0.000001188890, max([F,P])=      0.000000135564
 orbitals (Q,E):
 ---------------
 A :65...84          ( 2.00    -0.3128)  ( 2.00    -0.2932)  ( 2.00    -0.2787)  ( 2.00    -0.2606)
                     ( 2.00    -0.2444)  ( 2.00    -0.2277)  ( 2.00    -0.2142)  ( 2.00    -0.2122)
                     ( 2.00    -0.2085)  ( 2.00    -0.1864)  ( 0.00    -0.1174)  ( 0.00    -0.1071)
                     ( 0.00    -0.0912)  ( 0.00    -0.0643)  ( 0.00    -0.0259)  ( 0.00    -0.0088)
                     ( 0.00    -0.0079)  ( 0.00    -0.0019)  ( 0.00     0.0008)  ( 0.00     0.0070)


 Fit test: (difference of exact and fit density, squared integrated, result summed over spins)
         SCF:                                          0.00007299873210

 Gross Charges per Atom (Z minus electrons)
 ==========================================
            -0.0621    0.2172    0.2293    0.2426    0.2301    0.2312   -0.0825    0.0213   -0.0240    0.2358
            -0.1854   -0.2102   -0.2059   -0.2153   -0.1849    0.4929   -0.2057    0.0522   -0.4906   -0.1617
            -0.0302    0.2084   -0.1845   -0.1028   -0.0309   -0.0066    0.5490   -0.1607   -0.1997    0.6403
            -0.2065   -0.2188   -0.1812
 Net Total:  0.00000000


 =================================================================
 M U L T I P O L E   D E R I V E D   C H A R G E   A N A L Y S I S
 =================================================================

 See: M. Swart, P.Th. van Duijnen, J.G. Snijders, J.Comput.Chem., (2001), p. 79-88.

 --------------------------------------- 
 Multipole derived atomic charges (a.u.)
 --------------------------------------- 

        Atom    Level:     MDC-m        MDC-d        MDC-q
 ---------------------------------------------------------
     1     C           -0.004085     0.006368     1.918029
     2     C            0.091702    -0.368018    -6.483153
     3     C            0.073946     0.200666     3.525615
     4     C            0.077740    -0.387278    -3.349917
     5     C            0.072227    -0.135468     0.170371
     6     C            0.075529     0.081223     2.584793
     7     C           -0.001766     0.038128    -0.390231
     8     C            0.005032    -0.048727    -0.899773
     9     C            0.013645     0.125324     3.504726
    10     C            0.072863    -0.134565    -1.217296
    11     H           -0.046132     0.188905     2.238736
    12     H           -0.059373     0.147006     0.220568
    13     H           -0.059012     0.173611     0.161050
    14     H           -0.059921     0.078554    -0.436467
    15     H           -0.061110     0.079413    -1.378959
    16     C            0.218400     0.153982    -1.083532
    17     H           -0.059707     0.097780     0.325288
    18     C            0.075975     0.117783     0.149014
    19     O           -0.346467    -0.332727     0.243023
    20     N           -0.149621    -0.073619     0.316151
    21     N           -0.069847    -0.314510    -0.442999
    22     C           -0.137813     0.017180     0.247567
    23     S            0.204722    -0.123885    -0.266128
    24     N           -0.098708    -0.317310    -0.183343
    25     H            0.029426     0.269517     0.280672
    26     H            0.016670     0.239591     0.096564
    27     C            0.253635     0.297152     0.219157
    28     H           -0.082662    -0.090328    -0.108506
    29     H           -0.077748    -0.029510     0.024387
    30     C            0.233088     0.198433     0.071970
    31     H           -0.071196    -0.057605    -0.034351
    32     H           -0.066297    -0.049515    -0.005072
    33     H           -0.063133    -0.047553    -0.017955
 *** Using NEW gradient routines ***


 Geometry CYCLE 12
 ==============

 Energy gradients wrt nuclear displacements
 ==========================================

     Atom      Cartesian (a.u./angstrom)
                 X         Y         Z
 ----------------------------------------
     1 C    -0.000978  0.004701 -0.003901
     2 C    -0.001075 -0.000934  0.000828
     3 C    -0.000449  0.000837 -0.000243
     4 C     0.001188 -0.000855 -0.000086
     5 C     0.001336  0.002339  0.000417
     6 C     0.001986 -0.001520 -0.001055
     7 C    -0.001331 -0.000136 -0.002573
     8 C     0.001012  0.000518 -0.001104
     9 C    -0.000022 -0.001139  0.000048
    10 C    -0.001956 -0.000685  0.000459
    11 H     0.000135  0.000130 -0.000367
    12 H     0.000239 -0.000013 -0.000189
    13 H    -0.000427  0.000144  0.000062
    14 H    -0.000218 -0.000482  0.000335
    15 H    -0.000589  0.001550  0.001119
    16 C     0.004339  0.001849  0.007617
    17 H     0.000399  0.000091 -0.000142
    18 C    -0.012692  0.006233  0.003910
    19 O     0.002675 -0.007001 -0.006954
    20 N    -0.002619 -0.000054  0.010762
    21 N     0.023003 -0.018421 -0.021208
    22 C     0.008734 -0.021325 -0.009020
    23 S    -0.017014  0.001355  0.002528
    24 N    -0.014980  0.044570 -0.004858
    25 H    -0.001797  0.007461  0.012009
    26 H     0.001601 -0.006870 -0.000368
    27 C     0.004493 -0.016413  0.008710
    28 H     0.001417  0.001576  0.000050
    29 H     0.002231  0.001756  0.002708
    30 C     0.001223  0.001276  0.000759
    31 H     0.000240 -0.000525  0.000069
    32 H     0.000061  0.000450 -0.000035
    33 H    -0.000164 -0.000461 -0.000288
 ----------------------------------------
 Max Cartesian displacement   1.53201396857181     
 Limit Cartesian step to   0.566917837497000     

 dE(predicted):    -0.15705E-01, dE(actual):    -0.72776E-02, Trust radius:    0.861684, all in a.u.
 
----------------------------------------------------------------------
Geometry Convergence after Step  12       (Hartree/Angstrom,Angstrom)
----------------------------------------------------------------------
current energy                               -7.51565582 Hartree
energy change                      -0.00727760     0.00100000    F
constrained gradient max            0.04456994     0.00100000    F
constrained gradient rms            0.00759393     0.00066667    F
gradient max                        0.04456994
gradient rms                        0.00759393
cart. step max                      0.31559121     0.01000000    F
cart. step rms                      0.07189750     0.00666667    F
 


 Coordinates (Cartesian)
 =======================

     Atom                    bohr                                 angstrom                 Geometric Variables
                   X           Y           Z              X           Y           Z       (0:frozen, *:LT par.)
 --------------------------------------------------------------------------------------------------------------
     1 C      -0.436374    3.476599    0.772519      -0.230919    1.839737    0.408800      1       2       3
     2 C      -2.644378    2.229702    1.416878      -1.399344    1.179907    0.749780      4       5       6
     3 C      -2.657662   -0.454903    1.342790      -1.406374   -0.240724    0.710574      7       8       9
     4 C      -0.533307   -1.844658    0.655754      -0.282214   -0.976151    0.347010     10      11      12
     5 C       6.145165   -0.254807   -1.409840       3.251881   -0.134838   -0.746055     13      14      15
     6 C       6.064855    2.434384   -1.333715       3.209383    1.288221   -0.705771     16      17      18
     7 C       3.844393    3.623050   -0.583294       2.034365    1.917235   -0.308666     19      20      21
     8 C       1.728144    2.069946    0.063975       0.914495    1.095368    0.033854     22      23      24
     9 C       1.763067   -0.607069   -0.020676       0.932975   -0.321247   -0.010941     25      26      27
    10 C       4.083516   -1.749945   -0.782298       2.160903   -0.926031   -0.413974     28      29      30
    11 H      -4.331058    3.274714    1.957587      -2.291897    1.732904    1.035910     31      32      33
    12 H      -4.384961   -1.455021    1.840724      -2.320422   -0.769964    0.974069     34      35      36
    13 H      -0.628119   -3.900675    0.625260      -0.332386   -2.064148    0.330873     37      38      39
    14 H       7.894190   -1.165943   -1.995125       4.177426   -0.616990   -1.055775     40      41      42
    15 H       7.727680    3.496105   -1.893560       4.089312    1.850059   -1.002029     43      44      45
    16 C       0.238529    6.220515    0.622089       0.126224    3.291755    0.329195     46      47      48
    17 H       4.235640   -3.800213   -0.878957       2.241404   -2.010986   -0.465124     49      50      51
    18 C       3.012071    6.274550   -0.286271       1.593919    3.320349   -0.151488     52      53      54
    19 O      -1.116069    8.036969    1.019974      -0.590599    4.252981    0.539747     55      56      57
    20 N       4.053271    8.422540   -0.803142       2.144899    4.457016   -0.425004     58      59      60
    21 N       6.498337    8.414286   -1.859472       3.438772    4.452648   -0.983990     61      62      63
    22 C       7.405462   11.001938   -2.348549       3.918802    5.821975   -1.242798     64      65      66
    23 S       8.986384   11.541771   -4.975705       4.755390    6.107642   -2.633030     67      68      69
    24 N       6.692980   12.809314   -0.587072       3.541772    6.778397   -0.310665     70      71      72
    25 H       7.767345    7.505550   -0.704140       4.110302    3.971766   -0.372615     73      74      75
    26 H       5.530654   12.008210    0.735730       2.926696    6.354471    0.389331     76      77      78
    27 C       8.581276   14.580295    0.503998       4.541016    7.715560    0.266704     79      80      81
    28 H       9.765020   15.245144   -1.055386       5.167426    8.067383   -0.558486     82      83      84
    29 H       9.810379   13.564110    1.846149       5.191429    7.177818    0.976940     85      86      87
    30 C       7.290317   16.812126    1.825123       3.857870    8.896594    0.965814     88      89      90
    31 H       6.106105   16.176315    3.404455       3.231212    8.560137    1.801560     91      92      93
    32 H       8.718777   18.105832    2.586284       4.613778    9.581194    1.368602     94      95      96
    33 H       6.093273   17.855466    0.497555       3.224421    9.448706    0.263295     97      98      99
 --------------------------------------------------------------------------------------------------------------

 Number of elements of the density matrix on this node (used, total):     72528    292230


 ===========================================
 Numerical Integration : Fuzzy Cells (Becke)
 ===========================================
  
 Becke grid quality: GOOD           
  
 Lebedev angular grid order:             min:  11 max:  31
 Nr. of radial points:                   min:  54 max:  72

 Total nr. of points:     415287
 Nr. of blocks:             3245
 Block length:               128
 Nr. of dummy points:         73


 Test of Precision of the Numerical Integration Grid
 ===================================================

 Integral of the Total Core Density:                   0.00000000000000


 ========================
 Density Fitting (zlmFit)
 ========================
  
 ZlmFit Fit Quality: GOOD           
  
 Max L-expansion:                        min:   8 max:   9
 Nr. of radial interpolation points:     min:  78 max: 108


 =====
 S C F  ***  ScaSCF  ***
 =====
  
 Initial density matrix is taken from previous geometry

 CYCLE    1
 SCF Error: norm([F,P])=      0.444356140094, max([F,P])=      0.114799491393
 orbitals (Q,E):
 ---------------
 A :65...84          ( 2.00    -0.3238)  ( 2.00    -0.3075)  ( 2.00    -0.2895)  ( 2.00    -0.2718)
                     ( 2.00    -0.2532)  ( 2.00    -0.2385)  ( 2.00    -0.2264)  ( 2.00    -0.2223)
                     ( 2.00    -0.2193)  ( 2.00    -0.2036)  ( 0.00    -0.1268)  ( 0.00    -0.1162)
                     ( 0.00    -0.1020)  ( 0.00    -0.0733)  ( 0.00    -0.0341)  ( 0.00    -0.0169)
                     ( 0.00    -0.0150)  ( 0.00    -0.0098)  ( 0.00    -0.0067)  ( 0.00     0.0005)

 CYCLE    2
  SDIIS (wt  0.000):  0.0392  0.9608
 A-DIIS (wt  1.000):  0.0000  1.0000
  DIIS coefficients:  0.0000  1.0000
 SCF Error: norm([F,P])=      0.077956443389, max([F,P])=      0.012377410266
 orbitals (Q,E):
 ---------------
 A :65...75          ( 2.00    -0.3111)  ( 2.00    -0.2919)  ( 2.00    -0.2774)  ( 2.00    -0.2636)
                     ( 2.00    -0.2433)  ( 2.00    -0.2253)  ( 2.00    -0.2138)  ( 2.00    -0.2075)
                     ( 2.00    -0.2018)  ( 2.00    -0.1687)  ( 0.00    -0.1163)

 CYCLE    3
  SDIIS (wt  0.000):  0.0072  0.7037  0.2891
 A-DIIS (wt  1.000):  0.0000  0.7775  0.2225
  DIIS coefficients:  0.0000  0.7775  0.2225
 SCF Error: norm([F,P])=      0.178651013117, max([F,P])=      0.025808030135
 orbitals (Q,E):
 ---------------
 A :65...75          ( 2.00    -0.3126)  ( 2.00    -0.2925)  ( 2.00    -0.2778)  ( 2.00    -0.2616)
                     ( 2.00    -0.2443)  ( 2.00    -0.2262)  ( 2.00    -0.2125)  ( 2.00    -0.2085)
                     ( 2.00    -0.2049)  ( 2.00    -0.1799)  ( 0.00    -0.1160)

 CYCLE    4
  SDIIS (wt  0.948):  0.4422  0.1097  0.4481
 A-DIIS (wt  0.052):  0.2369  0.0000  0.7631
  DIIS coefficients:  0.4314  0.1040  0.4646
 SCF Error: norm([F,P])=      0.044415672078, max([F,P])=      0.006177282377
 orbitals (Q,E):
 ---------------
 A :65...75          ( 2.00    -0.3138)  ( 2.00    -0.2956)  ( 2.00    -0.2796)  ( 2.00    -0.2632)
                     ( 2.00    -0.2444)  ( 2.00    -0.2280)  ( 2.00    -0.2138)  ( 2.00    -0.2114)
                     ( 2.00    -0.2085)  ( 2.00    -0.1855)  ( 0.00    -0.1172)

 CYCLE    5
  SDIIS (wt  0.973):  0.2607  0.0434  0.3558  0.3401
 A-DIIS (wt  0.027):  0.0000  0.0000  0.1125  0.8875
  DIIS coefficients:  0.2538  0.0423  0.3493  0.3546
 SCF Error: norm([F,P])=      0.020550748508, max([F,P])=      0.003623805010
 orbitals (Q,E):
 ---------------
 A :65...75          ( 2.00    -0.3138)  ( 2.00    -0.2953)  ( 2.00    -0.2796)  ( 2.00    -0.2628)
                     ( 2.00    -0.2447)  ( 2.00    -0.2277)  ( 2.00    -0.2140)  ( 2.00    -0.2114)
                     ( 2.00    -0.2082)  ( 2.00    -0.1855)  ( 0.00    -0.1173)

 CYCLE    6
  SDIIS (wt  0.998):  0.1237  0.0134  0.1960  0.2824  0.3845
 A-DIIS (wt  0.002):  0.0000  0.0000  0.0000  0.1596  0.8404
  DIIS coefficients:  0.1234  0.0133  0.1956  0.2822  0.3855
 SCF Error: norm([F,P])=      0.008041479043, max([F,P])=      0.001213976082
 orbitals (Q,E):
 ---------------
 A :65...75          ( 2.00    -0.3138)  ( 2.00    -0.2953)  ( 2.00    -0.2796)  ( 2.00    -0.2630)
                     ( 2.00    -0.2447)  ( 2.00    -0.2279)  ( 2.00    -0.2138)  ( 2.00    -0.2114)
                     ( 2.00    -0.2083)  ( 2.00    -0.1855)  ( 0.00    -0.1173)

 CYCLE    7
  SDIIS (wt  1.000):  0.0625  0.0052  0.1025  0.1686  0.2898  0.3715
  DIIS coefficients:  0.0625  0.0052  0.1025  0.1686  0.2898  0.3715
 SCF Error: norm([F,P])=      0.002762164773, max([F,P])=      0.000385006391
 orbitals (Q,E):
 ---------------
 A :65...75          ( 2.00    -0.3138)  ( 2.00    -0.2953)  ( 2.00    -0.2796)  ( 2.00    -0.2629)
                     ( 2.00    -0.2447)  ( 2.00    -0.2278)  ( 2.00    -0.2139)  ( 2.00    -0.2113)
                     ( 2.00    -0.2082)  ( 2.00    -0.1854)  ( 0.00    -0.1173)

 CYCLE    8
  SDIIS (wt  1.000):  0.0211  0.0013  0.0360  0.0691  0.1381  0.2749  0.4596
  DIIS coefficients:  0.0211  0.0013  0.0360  0.0691  0.1381  0.2749  0.4596
 SCF Error: norm([F,P])=      0.000989151495, max([F,P])=      0.000164829257
 orbitals (Q,E):
 ---------------
 A :65...75          ( 2.00    -0.3138)  ( 2.00    -0.2953)  ( 2.00    -0.2795)  ( 2.00    -0.2629)
                     ( 2.00    -0.2447)  ( 2.00    -0.2278)  ( 2.00    -0.2138)  ( 2.00    -0.2114)
                     ( 2.00    -0.2083)  ( 2.00    -0.1855)  ( 0.00    -0.1173)

 CYCLE    9
  SDIIS (wt  1.000):  0.0051  0.0003  0.0090  0.0220  0.0496  0.1301  0.3272  0.4567
  DIIS coefficients:  0.0051  0.0003  0.0090  0.0220  0.0496  0.1301  0.3272  0.4567
 SCF Error: norm([F,P])=      0.000388048683, max([F,P])=      0.000057567650
 orbitals (Q,E):
 ---------------
 A :65...75          ( 2.00    -0.3138)  ( 2.00    -0.2953)  ( 2.00    -0.2796)  ( 2.00    -0.2629)
                     ( 2.00    -0.2447)  ( 2.00    -0.2278)  ( 2.00    -0.2139)  ( 2.00    -0.2114)
                     ( 2.00    -0.2083)  ( 2.00    -0.1855)  ( 0.00    -0.1173)

 CYCLE   10
  SDIIS (wt  1.000):  0.0014  0.0001  0.0026  0.0082  0.0203  0.0617  0.1844  0.3240  0.3972
  DIIS coefficients:  0.0014  0.0001  0.0026  0.0082  0.0203  0.0617  0.1844  0.3240  0.3972
 SCF Error: norm([F,P])=      0.000142857459, max([F,P])=      0.000014934130
 orbitals (Q,E):
 ---------------
 A :65...75          ( 2.00    -0.3138)  ( 2.00    -0.2953)  ( 2.00    -0.2796)  ( 2.00    -0.2629)
                     ( 2.00    -0.2447)  ( 2.00    -0.2278)  ( 2.00    -0.2139)  ( 2.00    -0.2114)
                     ( 2.00    -0.2083)  ( 2.00    -0.1855)  ( 0.00    -0.1173)

 CYCLE   11
  SDIIS (wt  1.000):  0.0002  0.0000  0.0005  0.0025  0.0069  0.0239  0.0819  0.1647  0.2919  0.4275
  DIIS coefficients:  0.0002  0.0000  0.0005  0.0025  0.0069  0.0239  0.0819  0.1647  0.2919  0.4275
 SCF Error: norm([F,P])=      0.000055175617, max([F,P])=      0.000007688846
 orbitals (Q,E):
 ---------------
 A :65...75          ( 2.00    -0.3138)  ( 2.00    -0.2953)  ( 2.00    -0.2796)  ( 2.00    -0.2629)
                     ( 2.00    -0.2447)  ( 2.00    -0.2278)  ( 2.00    -0.2139)  ( 2.00    -0.2114)
                     ( 2.00    -0.2083)  ( 2.00    -0.1855)  ( 0.00    -0.1173)

 CYCLE   12
  SDIIS (wt  1.000):  0.0000  0.0000  0.0007  0.0021  0.0080  0.0291  0.0649  0.1419  0.3043  0.4489
  DIIS coefficients:  0.0000  0.0000  0.0007  0.0021  0.0080  0.0291  0.0649  0.1419  0.3043  0.4489
 SCF Error: norm([F,P])=      0.000020822889, max([F,P])=      0.000002323792
 orbitals (Q,E):
 ---------------
 A :65...75          ( 2.00    -0.3138)  ( 2.00    -0.2953)  ( 2.00    -0.2796)  ( 2.00    -0.2629)
                     ( 2.00    -0.2447)  ( 2.00    -0.2278)  ( 2.00    -0.2139)  ( 2.00    -0.2114)
                     ( 2.00    -0.2083)  ( 2.00    -0.1855)  ( 0.00    -0.1173)

 CYCLE   13
  SDIIS (wt  1.000):  0.0000  0.0003  0.0009  0.0033  0.0116  0.0284  0.0692  0.1672  0.3270  0.3922
  DIIS coefficients:  0.0000  0.0003  0.0009  0.0033  0.0116  0.0284  0.0692  0.1672  0.3270  0.3922
 SCF Error: norm([F,P])=      0.000008942569, max([F,P])=      0.000001462260
 orbitals (Q,E):
 ---------------
 A :65...75          ( 2.00    -0.3138)  ( 2.00    -0.2953)  ( 2.00    -0.2796)  ( 2.00    -0.2629)
                     ( 2.00    -0.2447)  ( 2.00    -0.2278)  ( 2.00    -0.2139)  ( 2.00    -0.2114)
                     ( 2.00    -0.2083)  ( 2.00    -0.1855)  ( 0.00    -0.1173)

 CYCLE   14
  SDIIS (wt  1.000):  0.0000  0.0002  0.0009  0.0032  0.0095  0.0274  0.0748  0.1772  0.3058  0.4009
  DIIS coefficients:  0.0000  0.0002  0.0009  0.0032  0.0095  0.0274  0.0748  0.1772  0.3058  0.4009
 SCF Error: norm([F,P])=      0.000003855575, max([F,P])=      0.000000474728
 orbitals (Q,E):
 ---------------
 A :65...75          ( 2.00    -0.3138)  ( 2.00    -0.2953)  ( 2.00    -0.2796)  ( 2.00    -0.2629)
                     ( 2.00    -0.2447)  ( 2.00    -0.2278)  ( 2.00    -0.2139)  ( 2.00    -0.2114)
                     ( 2.00    -0.2083)  ( 2.00    -0.1855)  ( 0.00    -0.1173)

 SCF CONVERGED

 CYCLE   15
 *** Using FIT density in Focky
  SDIIS (wt  1.000):  0.0000  0.0002  0.0007  0.0032  0.0109  0.0318  0.0814  0.1592  0.2690  0.4435
  DIIS coefficients:  0.0000  0.0002  0.0007  0.0032  0.0109  0.0318  0.0814  0.1592  0.2690  0.4435
 SCF Error: norm([F,P])=      0.000001213692, max([F,P])=      0.000000174156
 orbitals (Q,E):
 ---------------
 A :65...84          ( 2.00    -0.3138)  ( 2.00    -0.2953)  ( 2.00    -0.2796)  ( 2.00    -0.2629)
                     ( 2.00    -0.2447)  ( 2.00    -0.2278)  ( 2.00    -0.2139)  ( 2.00    -0.2114)
                     ( 2.00    -0.2083)  ( 2.00    -0.1855)  ( 0.00    -0.1173)  ( 0.00    -0.1074)
                     ( 0.00    -0.0860)  ( 0.00    -0.0647)  ( 0.00    -0.0243)  ( 0.00    -0.0090)
                     ( 0.00    -0.0080)  ( 0.00    -0.0020)  ( 0.00     0.0009)  ( 0.00     0.0071)


 Fit test: (difference of exact and fit density, squared integrated, result summed over spins)
         SCF:                                          0.00007295762664

 Gross Charges per Atom (Z minus electrons)
 ==========================================
            -0.0624    0.2167    0.2293    0.2426    0.2301    0.2275   -0.0856    0.0217   -0.0241    0.2357
            -0.1852   -0.2100   -0.2058   -0.2146   -0.1808    0.4940   -0.2056    0.0487   -0.4917   -0.1606
            -0.0242    0.2080   -0.2036   -0.0889   -0.0291   -0.0075    0.5480   -0.1608   -0.1959    0.6413
            -0.2066   -0.2186   -0.1818
 Net Total:  0.00000000


 =================================================================
 M U L T I P O L E   D E R I V E D   C H A R G E   A N A L Y S I S
 =================================================================

 See: M. Swart, P.Th. van Duijnen, J.G. Snijders, J.Comput.Chem., (2001), p. 79-88.

 --------------------------------------- 
 Multipole derived atomic charges (a.u.)
 --------------------------------------- 

        Atom    Level:     MDC-m        MDC-d        MDC-q
 ---------------------------------------------------------
     1     C           -0.004492     0.027844     2.273304
     2     C            0.091598    -0.513350    -7.649122
     3     C            0.073980     0.273868     4.222410
     4     C            0.077750    -0.473244    -4.143379
     5     C            0.072319    -0.070479     1.055174
     6     C            0.075129     0.065886     2.629447
     7     C           -0.002014     0.046446    -0.414940
     8     C            0.004681    -0.035534    -1.254699
     9     C            0.013622     0.159096     4.008143
    10     C            0.072902    -0.160337    -1.065146
    11     H           -0.046190     0.231057     2.592987
    12     H           -0.059269     0.167521     0.327819
    13     H           -0.058985     0.183546     0.277248
    14     H           -0.059674     0.068420    -0.929558
    15     H           -0.060320     0.071639    -1.481551
    16     C            0.217757     0.190793    -1.684834
    17     H           -0.059591     0.082595     0.099664
    18     C            0.074064     0.159214     0.447101
    19     O           -0.347408    -0.357560     0.567401
    20     N           -0.145467    -0.086506     0.335756
    21     N           -0.065854    -0.328068    -0.469510
    22     C           -0.137469     0.012640     0.218357
    23     S            0.187182    -0.141126    -0.303105
    24     N           -0.089691    -0.285915    -0.133769
    25     H            0.029756     0.261691     0.234429
    26     H            0.018537     0.234242     0.095450
    27     C            0.253734     0.293124     0.232207
    28     H           -0.084659    -0.094849    -0.104079
    29     H           -0.075473    -0.027743     0.009612
    30     C            0.233331     0.198146     0.073593
    31     H           -0.070855    -0.057206    -0.038105
    32     H           -0.065889    -0.048702    -0.006032
    33     H           -0.063041    -0.047148    -0.022273
 *** Using NEW gradient routines ***


 Geometry CYCLE 13
 ==============

 Energy gradients wrt nuclear displacements
 ==========================================

     Atom      Cartesian (a.u./angstrom)
                 X         Y         Z
 ----------------------------------------
     1 C    -0.002918  0.002548 -0.002364
     2 C    -0.000292 -0.000397  0.000478
     3 C     0.000733  0.000000 -0.000554
     4 C    -0.000605  0.000117  0.000450
     5 C    -0.000043  0.001009  0.000827
     6 C     0.001304 -0.001426 -0.000516
     7 C     0.000099  0.000317 -0.004314
     8 C     0.000803 -0.000594 -0.000932
     9 C     0.000129 -0.002021  0.000094
    10 C     0.000079  0.000496 -0.000095
    11 H    -0.000016  0.000133 -0.000141
    12 H     0.000026 -0.000132 -0.000042
    13 H    -0.000342 -0.000091  0.000056
    14 H    -0.000087 -0.000497  0.000200
    15 H    -0.000549  0.000508  0.000830
    16 C     0.000374  0.004802  0.008155
    17 H     0.000305 -0.000167 -0.000220
    18 C    -0.003695  0.007190  0.001878
    19 O     0.002887 -0.006695 -0.005508
    20 N    -0.010282 -0.000272  0.006741
    21 N     0.024912 -0.020005 -0.016156
    22 C     0.008198 -0.015194 -0.004182
    23 S    -0.014744  0.002443 -0.001815
    24 N    -0.015025  0.037137 -0.008744
    25 H    -0.003470  0.008243  0.013178
    26 H     0.003098 -0.006493 -0.000693
    27 C     0.006738 -0.014467  0.010756
    28 H     0.000404  0.000778  0.000391
    29 H     0.001490  0.001766  0.001764
    30 C     0.000232  0.001624  0.000655
    31 H     0.000477 -0.000094 -0.000276
    32 H    -0.000250  0.000105 -0.000147
    33 H     0.000030 -0.000670  0.000245
 ----------------------------------------
 Max Cartesian displacement   1.15989481562901     
 Limit Cartesian step to   0.566917837497000     

 dE(predicted):    -0.16764E-01, dE(actual):    -0.62564E-02, Trust radius:    0.861684, all in a.u.
 
----------------------------------------------------------------------
Geometry Convergence after Step  13       (Hartree/Angstrom,Angstrom)
----------------------------------------------------------------------
current energy                               -7.52191220 Hartree
energy change                      -0.00625638     0.00100000    F
constrained gradient max            0.03713731     0.00100000    F
constrained gradient rms            0.00684860     0.00066667    F
gradient max                        0.03713731
gradient rms                        0.00684860
cart. step max                      0.31630313     0.01000000    F
cart. step rms                      0.07018251     0.00666667    F
 


 Coordinates (Cartesian)
 =======================

     Atom                    bohr                                 angstrom                 Geometric Variables
                   X           Y           Z              X           Y           Z       (0:frozen, *:LT par.)
 --------------------------------------------------------------------------------------------------------------
     1 C      -0.386663    3.532213    0.797963      -0.204613    1.869167    0.422264      1       2       3
     2 C      -2.579502    2.314675    1.539700      -1.365014    1.224873    0.814774      4       5       6
     3 C      -2.622459   -0.370862    1.494605      -1.387746   -0.196252    0.790911      7       8       9
     4 C      -0.540152   -1.788339    0.744240      -0.285836   -0.946348    0.393835     10      11      12
     5 C       6.077181   -0.293496   -1.575387       3.215906   -0.155311   -0.833659     13      14      15
     6 C       6.029370    2.398434   -1.525285       3.190605    1.269197   -0.807146     16      17      18
     7 C       3.850440    3.620388   -0.713376       2.037565    1.915827   -0.377502     19      20      21
     8 C       1.737765    2.096122    0.023805       0.919586    1.109220    0.012597     22      23      24
     9 C       1.743166   -0.582803   -0.030385       0.922444   -0.308406   -0.016079     25      26      27
    10 C       4.025281   -1.758903   -0.859500       2.130087   -0.930772   -0.454828     28      29      30
    11 H      -4.235197    3.381996    2.131882      -2.241170    1.789675    1.128143     31      32      33
    12 H      -4.340520   -1.347563    2.067109      -2.296904   -0.713100    1.093867     34      35      36
    13 H      -0.654383   -3.843979    0.740317      -0.346284   -2.034146    0.391759     37      38      39
    14 H       7.796953   -1.227503   -2.210698       4.125970   -0.649567   -1.169851     40      41      42
    15 H       7.685797    3.431694   -2.156736       4.067149    1.815974   -1.141296     43      44      45
    16 C       0.308934    6.270980    0.594584       0.163481    3.318460    0.314640     46      47      48
    17 H       4.151939   -3.812037   -0.935053       2.197111   -2.017243   -0.494809     49      50      51
    18 C       3.057258    6.282535   -0.415463       1.617831    3.324574   -0.219854     52      53      54
    19 O      -0.982468    8.105769    1.081056      -0.519900    4.289388    0.572070     55      56      57
    20 N       4.121412    8.414988   -0.926261       2.180957    4.453020   -0.490156     58      59      60
    21 N       6.580557    8.371477   -1.915235       3.482281    4.429995   -1.013499     61      62      63
    22 C       7.662341   10.919296   -2.213103       4.054736    5.778242   -1.171123     64      65      66
    23 S       9.584111   11.431519   -4.623365       5.071693    6.049300   -2.446579     67      68      69
    24 N       6.811469   12.695031   -0.515026       3.604474    6.717921   -0.272540     70      71      72
    25 H       7.778890    7.279718   -0.851809       4.116411    3.852261   -0.450758     73      74      75
    26 H       5.561923   11.908952    0.732507       2.943243    6.301946    0.387626     76      77      78
    27 C       8.525788   14.611275    0.606492       4.511652    7.731954    0.320941     79      80      81
    28 H       9.758513   15.279693   -0.911030       5.163983    8.085665   -0.482096     82      83      84
    29 H       9.728407   13.703762    2.044414       5.148051    7.251719    1.081857     85      86      87
    30 C       7.041983   16.809846    1.770567       3.726457    8.895387    0.936944     88      89      90
    31 H       5.802436   16.164979    3.302301       3.070517    8.554138    1.747502     91      92      93
    32 H       8.352731   18.203562    2.563951       4.420075    9.632910    1.356784     94      95      96
    33 H       5.871603   17.742779    0.341860       3.107118    9.389074    0.180905     97      98      99
 --------------------------------------------------------------------------------------------------------------

 Number of elements of the density matrix on this node (used, total):     72528    292230


 ===========================================
 Numerical Integration : Fuzzy Cells (Becke)
 ===========================================
  
 Becke grid quality: GOOD           
  
 Lebedev angular grid order:             min:  11 max:  31
 Nr. of radial points:                   min:  54 max:  72

 Total nr. of points:     415246
 Nr. of blocks:             3245
 Block length:               128
 Nr. of dummy points:        114


 Test of Precision of the Numerical Integration Grid
 ===================================================

 Integral of the Total Core Density:                   0.00000000000000


 ========================
 Density Fitting (zlmFit)
 ========================
  
 ZlmFit Fit Quality: GOOD           
  
 Max L-expansion:                        min:   8 max:   9
 Nr. of radial interpolation points:     min:  78 max: 108


 =====
 S C F  ***  ScaSCF  ***
 =====
  
 Initial density matrix is taken from previous geometry

 CYCLE    1
 SCF Error: norm([F,P])=      0.466653690837, max([F,P])=      0.119139595775
 orbitals (Q,E):
 ---------------
 A :65...84          ( 2.00    -0.3251)  ( 2.00    -0.3104)  ( 2.00    -0.2900)  ( 2.00    -0.2734)
                     ( 2.00    -0.2531)  ( 2.00    -0.2392)  ( 2.00    -0.2268)  ( 2.00    -0.2226)
                     ( 2.00    -0.2198)  ( 2.00    -0.2050)  ( 0.00    -0.1264)  ( 0.00    -0.1163)
                     ( 0.00    -0.0965)  ( 0.00    -0.0734)  ( 0.00    -0.0327)  ( 0.00    -0.0167)
                     ( 0.00    -0.0151)  ( 0.00    -0.0098)  ( 0.00    -0.0067)  ( 0.00     0.0006)

 CYCLE    2
  SDIIS (wt  0.000):  0.0500  0.9500
 A-DIIS (wt  1.000):  0.0000  1.0000
  DIIS coefficients:  0.0000  1.0000
 SCF Error: norm([F,P])=      0.093046788560, max([F,P])=      0.014588023525
 orbitals (Q,E):
 ---------------
 A :65...75          ( 2.00    -0.3110)  ( 2.00    -0.2942)  ( 2.00    -0.2791)  ( 2.00    -0.2661)
                     ( 2.00    -0.2450)  ( 2.00    -0.2273)  ( 2.00    -0.2166)  ( 2.00    -0.2077)
                     ( 2.00    -0.1950)  ( 2.00    -0.1631)  ( 0.00    -0.1170)

 CYCLE    3
  SDIIS (wt  0.000):  0.0086  0.7003  0.2911
 A-DIIS (wt  1.000):  0.0000  0.7754  0.2246
  DIIS coefficients:  0.0000  0.7754  0.2246
 SCF Error: norm([F,P])=      0.211858389167, max([F,P])=      0.030999229230
 orbitals (Q,E):
 ---------------
 A :65...75          ( 2.00    -0.3138)  ( 2.00    -0.2951)  ( 2.00    -0.2789)  ( 2.00    -0.2636)
                     ( 2.00    -0.2450)  ( 2.00    -0.2277)  ( 2.00    -0.2137)  ( 2.00    -0.2079)
                     ( 2.00    -0.2025)  ( 2.00    -0.1777)  ( 0.00    -0.1158)

 CYCLE    4
  SDIIS (wt  0.937):  0.4280  0.0915  0.4806
 A-DIIS (wt  0.063):  0.2333  0.0000  0.7667
  DIIS coefficients:  0.4157  0.0857  0.4985
 SCF Error: norm([F,P])=      0.051205259998, max([F,P])=      0.007218357953
 orbitals (Q,E):
 ---------------
 A :65...75          ( 2.00    -0.3151)  ( 2.00    -0.2985)  ( 2.00    -0.2806)  ( 2.00    -0.2649)
                     ( 2.00    -0.2450)  ( 2.00    -0.2291)  ( 2.00    -0.2153)  ( 2.00    -0.2095)
                     ( 2.00    -0.2082)  ( 2.00    -0.1840)  ( 0.00    -0.1173)

 CYCLE    5
  SDIIS (wt  0.963):  0.2378  0.0278  0.3707  0.3636
 A-DIIS (wt  0.037):  0.0000  0.0000  0.0468  0.9532
  DIIS coefficients:  0.2291  0.0268  0.3588  0.3853
 SCF Error: norm([F,P])=      0.020944161740, max([F,P])=      0.004639677753
 orbitals (Q,E):
 ---------------
 A :65...75          ( 2.00    -0.3150)  ( 2.00    -0.2980)  ( 2.00    -0.2804)  ( 2.00    -0.2645)
                     ( 2.00    -0.2453)  ( 2.00    -0.2289)  ( 2.00    -0.2149)  ( 2.00    -0.2093)
                     ( 2.00    -0.2081)  ( 2.00    -0.1844)  ( 0.00    -0.1170)

 CYCLE    6
  SDIIS (wt  0.993):  0.1177  0.0080  0.2061  0.3022  0.3660
 A-DIIS (wt  0.007):  0.0000  0.0000  0.0000  0.1960  0.8040
  DIIS coefficients:  0.1169  0.0080  0.2048  0.3015  0.3689
 SCF Error: norm([F,P])=      0.009052798237, max([F,P])=      0.001651512241
 orbitals (Q,E):
 ---------------
 A :65...75          ( 2.00    -0.3151)  ( 2.00    -0.2981)  ( 2.00    -0.2804)  ( 2.00    -0.2648)
                     ( 2.00    -0.2452)  ( 2.00    -0.2291)  ( 2.00    -0.2149)  ( 2.00    -0.2095)
                     ( 2.00    -0.2081)  ( 2.00    -0.1842)  ( 0.00    -0.1171)

 CYCLE    7
  SDIIS (wt  1.000):  0.0598  0.0026  0.1089  0.1843  0.2831  0.3613
  DIIS coefficients:  0.0598  0.0026  0.1089  0.1843  0.2831  0.3613
 SCF Error: norm([F,P])=      0.003155591364, max([F,P])=      0.000526486346
 orbitals (Q,E):
 ---------------
 A :65...75          ( 2.00    -0.3151)  ( 2.00    -0.2981)  ( 2.00    -0.2804)  ( 2.00    -0.2647)
                     ( 2.00    -0.2452)  ( 2.00    -0.2290)  ( 2.00    -0.2150)  ( 2.00    -0.2094)
                     ( 2.00    -0.2080)  ( 2.00    -0.1841)  ( 0.00    -0.1171)

 CYCLE    8
  SDIIS (wt  1.000):  0.0223  0.0005  0.0423  0.0824  0.1431  0.2841  0.4253
  DIIS coefficients:  0.0223  0.0005  0.0423  0.0824  0.1431  0.2841  0.4253
 SCF Error: norm([F,P])=      0.001227707166, max([F,P])=      0.000261272693
 orbitals (Q,E):
 ---------------
 A :65...75          ( 2.00    -0.3150)  ( 2.00    -0.2981)  ( 2.00    -0.2804)  ( 2.00    -0.2647)
                     ( 2.00    -0.2452)  ( 2.00    -0.2290)  ( 2.00    -0.2149)  ( 2.00    -0.2094)
                     ( 2.00    -0.2080)  ( 2.00    -0.1842)  ( 0.00    -0.1171)

 CYCLE    9
  SDIIS (wt  1.000):  0.0064  0.0001  0.0125  0.0297  0.0554  0.1477  0.3250  0.4231
  DIIS coefficients:  0.0064  0.0001  0.0125  0.0297  0.0554  0.1477  0.3250  0.4231
 SCF Error: norm([F,P])=      0.000507254558, max([F,P])=      0.000079236307
 orbitals (Q,E):
 ---------------
 A :65...75          ( 2.00    -0.3151)  ( 2.00    -0.2981)  ( 2.00    -0.2804)  ( 2.00    -0.2647)
                     ( 2.00    -0.2452)  ( 2.00    -0.2290)  ( 2.00    -0.2149)  ( 2.00    -0.2094)
                     ( 2.00    -0.2081)  ( 2.00    -0.1842)  ( 0.00    -0.1171)

 CYCLE   10
  SDIIS (wt  1.000):  0.0021  0.0001  0.0041  0.0117  0.0227  0.0718  0.1869  0.3007  0.3999
  DIIS coefficients:  0.0021  0.0001  0.0041  0.0117  0.0227  0.0718  0.1869  0.3007  0.3999
 SCF Error: norm([F,P])=      0.000169468563, max([F,P])=      0.000017986951
 orbitals (Q,E):
 ---------------
 A :65...75          ( 2.00    -0.3151)  ( 2.00    -0.2981)  ( 2.00    -0.2804)  ( 2.00    -0.2647)
                     ( 2.00    -0.2452)  ( 2.00    -0.2290)  ( 2.00    -0.2149)  ( 2.00    -0.2094)
                     ( 2.00    -0.2080)  ( 2.00    -0.1842)  ( 0.00    -0.1171)

 CYCLE   11
  SDIIS (wt  1.000):  0.0005  0.0000  0.0011  0.0041  0.0083  0.0297  0.0876  0.1563  0.2946  0.4177
  DIIS coefficients:  0.0005  0.0000  0.0011  0.0041  0.0083  0.0297  0.0876  0.1563  0.2946  0.4177
 SCF Error: norm([F,P])=      0.000066024766, max([F,P])=      0.000007828739
 orbitals (Q,E):
 ---------------
 A :65...75          ( 2.00    -0.3151)  ( 2.00    -0.2981)  ( 2.00    -0.2804)  ( 2.00    -0.2647)
                     ( 2.00    -0.2452)  ( 2.00    -0.2290)  ( 2.00    -0.2149)  ( 2.00    -0.2094)
                     ( 2.00    -0.2080)  ( 2.00    -0.1842)  ( 0.00    -0.1171)

 CYCLE   12
  SDIIS (wt  1.000):  0.0000  0.0001  0.0008  0.0020  0.0088  0.0292  0.0579  0.1380  0.3024  0.4608
  DIIS coefficients:  0.0000  0.0001  0.0008  0.0020  0.0088  0.0292  0.0579  0.1380  0.3024  0.4608
 SCF Error: norm([F,P])=      0.000025206894, max([F,P])=      0.000003434645
 orbitals (Q,E):
 ---------------
 A :65...75          ( 2.00    -0.3151)  ( 2.00    -0.2981)  ( 2.00    -0.2804)  ( 2.00    -0.2647)
                     ( 2.00    -0.2452)  ( 2.00    -0.2290)  ( 2.00    -0.2149)  ( 2.00    -0.2094)
                     ( 2.00    -0.2080)  ( 2.00    -0.1842)  ( 0.00    -0.1171)

 CYCLE   13
  SDIIS (wt  1.000):  0.0000  0.0004  0.0009  0.0037  0.0120  0.0255  0.0676  0.1667  0.3305  0.3928
  DIIS coefficients:  0.0000  0.0004  0.0009  0.0037  0.0120  0.0255  0.0676  0.1667  0.3305  0.3928
 SCF Error: norm([F,P])=      0.000010508284, max([F,P])=      0.000001962320
 orbitals (Q,E):
 ---------------
 A :65...75          ( 2.00    -0.3151)  ( 2.00    -0.2981)  ( 2.00    -0.2804)  ( 2.00    -0.2647)
                     ( 2.00    -0.2452)  ( 2.00    -0.2290)  ( 2.00    -0.2149)  ( 2.00    -0.2094)
                     ( 2.00    -0.2080)  ( 2.00    -0.1842)  ( 0.00    -0.1171)

 CYCLE   14
  SDIIS (wt  1.000):  0.0001  0.0002  0.0009  0.0030  0.0077  0.0248  0.0702  0.1727  0.3053  0.4153
  DIIS coefficients:  0.0001  0.0002  0.0009  0.0030  0.0077  0.0248  0.0702  0.1727  0.3053  0.4153
 SCF Error: norm([F,P])=      0.000004514379, max([F,P])=      0.000000621767
 orbitals (Q,E):
 ---------------
 A :65...75          ( 2.00    -0.3151)  ( 2.00    -0.2981)  ( 2.00    -0.2804)  ( 2.00    -0.2647)
                     ( 2.00    -0.2452)  ( 2.00    -0.2290)  ( 2.00    -0.2149)  ( 2.00    -0.2094)
                     ( 2.00    -0.2080)  ( 2.00    -0.1842)  ( 0.00    -0.1171)

 SCF CONVERGED

 CYCLE   15
 *** Using FIT density in Focky
  SDIIS (wt  1.000):  0.0000  0.0002  0.0008  0.0029  0.0106  0.0316  0.0820  0.1593  0.2723  0.4402
  DIIS coefficients:  0.0000  0.0002  0.0008  0.0029  0.0106  0.0316  0.0820  0.1593  0.2723  0.4402
 SCF Error: norm([F,P])=      0.000001364096, max([F,P])=      0.000000197057
 orbitals (Q,E):
 ---------------
 A :65...84          ( 2.00    -0.3151)  ( 2.00    -0.2981)  ( 2.00    -0.2804)  ( 2.00    -0.2647)
                     ( 2.00    -0.2452)  ( 2.00    -0.2290)  ( 2.00    -0.2149)  ( 2.00    -0.2094)
                     ( 2.00    -0.2080)  ( 2.00    -0.1842)  ( 0.00    -0.1171)  ( 0.00    -0.1079)
                     ( 0.00    -0.0787)  ( 0.00    -0.0654)  ( 0.00    -0.0221)  ( 0.00    -0.0092)
                     ( 0.00    -0.0081)  ( 0.00    -0.0022)  ( 0.00     0.0006)  ( 0.00     0.0076)


 Fit test: (difference of exact and fit density, squared integrated, result summed over spins)
         SCF:                                          0.00007291731373

 Gross Charges per Atom (Z minus electrons)
 ==========================================
            -0.0628    0.2166    0.2291    0.2428    0.2301    0.2243   -0.0886    0.0215   -0.0242    0.2353
            -0.1853   -0.2097   -0.2058   -0.2141   -0.1792    0.4958   -0.2054    0.0466   -0.4928   -0.1607
            -0.0139    0.2115   -0.2270   -0.0751   -0.0282   -0.0095    0.5459   -0.1606   -0.1907    0.6417
            -0.2068   -0.2180   -0.1828
 Net Total:  0.00000000


 =================================================================
 M U L T I P O L E   D E R I V E D   C H A R G E   A N A L Y S I S
 =================================================================

 See: M. Swart, P.Th. van Duijnen, J.G. Snijders, J.Comput.Chem., (2001), p. 79-88.

 --------------------------------------- 
 Multipole derived atomic charges (a.u.)
 --------------------------------------- 

        Atom    Level:     MDC-m        MDC-d        MDC-q
 ---------------------------------------------------------
     1     C           -0.004837     0.108395     2.743127
     2     C            0.091491    -0.694837   -12.612110
     3     C            0.074087     0.289983     3.787756
     4     C            0.077804    -0.500355    -1.287443
     5     C            0.072477     0.000797     2.633385
     6     C            0.074331     0.055405     1.836099
     7     C           -0.002375     0.038067    -0.984562
     8     C            0.004317    -0.005360    -1.170907
     9     C            0.013665     0.177529     3.050290
    10     C            0.072888    -0.116087    -0.662581
    11     H           -0.046218     0.282705     5.021083
    12     H           -0.059143     0.197902     0.883538
    13     H           -0.058925     0.170829    -0.854149
    14     H           -0.059349     0.038001    -1.480270
    15     H           -0.059481     0.047963    -1.536803
    16     C            0.217167     0.299124     0.527320
    17     H           -0.059432     0.024569    -0.170416
    18     C            0.071138     0.178087     0.980551
    19     O           -0.347165    -0.438787    -0.741953
    20     N           -0.141021    -0.113015     0.388466
    21     N           -0.059557    -0.338228    -0.571943
    22     C           -0.137094     0.011195     0.233110
    23     S            0.167666    -0.161563    -0.360783
    24     N           -0.079860    -0.248902    -0.123856
    25     H            0.028522     0.258861     0.227261
    26     H            0.021364     0.230493     0.086929
    27     C            0.253194     0.287133     0.273438
    28     H           -0.087136    -0.099515    -0.087647
    29     H           -0.073177    -0.027210    -0.023512
    30     C            0.233595     0.198060     0.084112
    31     H           -0.070559    -0.056880    -0.045545
    32     H           -0.065274    -0.047437    -0.010070
    33     H           -0.063100    -0.046922    -0.031917
 *** Using NEW gradient routines ***


 Geometry CYCLE 14
 ==============

 Energy gradients wrt nuclear displacements
 ==========================================

     Atom      Cartesian (a.u./angstrom)
                 X         Y         Z
 ----------------------------------------
     1 C    -0.003938  0.001487 -0.000380
     2 C     0.000267  0.000012  0.000452
     3 C     0.001489 -0.000814 -0.001111
     4 C    -0.001943  0.001133  0.000988
     5 C    -0.001255  0.000273  0.001140
     6 C     0.000239 -0.000450  0.000220
     7 C     0.002486  0.000482 -0.005564
     8 C     0.000464 -0.001114 -0.000795
     9 C    -0.000012 -0.003033  0.000075
    10 C     0.001599  0.000935 -0.000647
    11 H    -0.000291  0.000250 -0.000106
    12 H    -0.000185 -0.000178 -0.000030
    13 H    -0.000196 -0.000297  0.000060
    14 H     0.000252 -0.000435  0.000149
    15 H    -0.000049  0.000996  0.000888
    16 C    -0.007486  0.011539  0.008458
    17 H     0.000153 -0.000376 -0.000096
    18 C     0.006662  0.012042 -0.000940
    19 O     0.006987 -0.011216 -0.004857
    20 N    -0.019332 -0.003719  0.003806
    21 N     0.024108 -0.026045 -0.015985
    22 C     0.009373 -0.007837  0.002168
    23 S    -0.013683  0.003460 -0.005046
    24 N    -0.014432  0.030019 -0.011783
    25 H    -0.004278  0.007554  0.014977
    26 H     0.004508 -0.006272  0.000161
    27 C     0.007212 -0.011031  0.011849
    28 H    -0.000286  0.000189  0.000548
    29 H     0.000807  0.001422  0.001033
    30 C     0.000363  0.001900  0.000493
    31 H     0.000683  0.000172 -0.000546
    32 H    -0.000550 -0.000144 -0.000179
    33 H     0.000264 -0.000903  0.000599
 ----------------------------------------
 Max Cartesian displacement  0.965041109910064     
 Limit Cartesian step to   0.566917837497000     

 dE(predicted):    -0.13634E-01, dE(actual):    -0.73259E-02, Trust radius:    0.861684, all in a.u.
 
----------------------------------------------------------------------
Geometry Convergence after Step  14       (Hartree/Angstrom,Angstrom)
----------------------------------------------------------------------
current energy                               -7.52923814 Hartree
energy change                      -0.00732594     0.00100000    F
constrained gradient max            0.03001868     0.00100000    F
constrained gradient rms            0.00708091     0.00066667    F
gradient max                        0.03001868
gradient rms                        0.00708091
cart. step max                      0.31740134     0.01000000    F
cart. step rms                      0.07370592     0.00666667    F
 


 Coordinates (Cartesian)
 =======================

     Atom                    bohr                                 angstrom                 Geometric Variables
                   X           Y           Z              X           Y           Z       (0:frozen, *:LT par.)
 --------------------------------------------------------------------------------------------------------------
     1 C      -0.324243    3.597268    0.839840      -0.171582    1.903592    0.444424      1       2       3
     2 C      -2.506018    2.409804    1.658009      -1.326128    1.275213    0.877381      4       5       6
     3 C      -2.583545   -0.275660    1.625363      -1.367153   -0.145873    0.860105      7       8       9
     4 C      -0.544558   -1.722822    0.817948      -0.288168   -0.911678    0.432839     10      11      12
     5 C       6.008448   -0.320890   -1.736305       3.179534   -0.169808   -0.918813     13      14      15
     6 C       5.990463    2.372315   -1.712523       3.170017    1.255375   -0.906228     16      17      18
     7 C       3.858452    3.625640   -0.827439       2.041805    1.918606   -0.437862     19      20      21
     8 C       1.754469    2.129712   -0.002951       0.928425    1.126995   -0.001562     22      23      24
     9 C       1.726934   -0.550564   -0.040117       0.913854   -0.291346   -0.021229     25      26      27
    10 C       3.968343   -1.757791   -0.936478       2.099957   -0.930183   -0.495563     28      29      30
    11 H      -4.129417    3.499908    2.297208      -2.185193    1.852072    1.215630     31      32      33
    12 H      -4.295444   -1.228087    2.255205      -2.273051   -0.649875    1.193403     34      35      36
    13 H      -0.684450   -3.777104    0.828531      -0.362196   -1.998758    0.438440     37      38      39
    14 H       7.696074   -1.278559   -2.421548       4.072587   -0.676584   -1.281428     40      41      42
    15 H       7.634994    3.380564   -2.414120       4.040265    1.788918   -1.277497     43      44      45
    16 C       0.402297    6.327458    0.609527       0.212886    3.348347    0.322548     46      47      48
    17 H       4.070734   -3.812915   -0.998372       2.154140   -2.017708   -0.528316     49      50      51
    18 C       3.108948    6.297884   -0.513530       1.645185    3.332697   -0.271748     52      53      54
    19 O      -0.820663    8.174856    1.184943      -0.434276    4.325948    0.627045     55      56      57
    20 N       4.202720    8.408419   -1.032047       2.223984    4.449544   -0.546136     58      59      60
    21 N       6.664487    8.328091   -1.997001       3.526695    4.407036   -1.056767     61      62      63
    22 C       7.912925   10.814861   -2.038975       4.187339    5.722978   -1.078979     64      65      66
    23 S      10.183912   11.281287   -4.143750       5.389094    5.969800   -2.192778     67      68      69
    24 N       6.905200   12.580294   -0.428687       3.654075    6.657205   -0.226852     70      71      72
    25 H       7.792418    7.037609   -1.092727       4.123570    3.724142   -0.578246     73      74      75
    26 H       5.603754   11.793258    0.761562       2.965379    6.240723    0.403001     76      77      78
    27 C       8.447981   14.637594    0.689413       4.470479    7.745881    0.364822     79      80      81
    28 H       9.714139   15.313874   -0.795687       5.140501    8.103753   -0.421059     82      83      84
    29 H       9.629068   13.854749    2.215037       5.095483    7.331618    1.172147     85      86      87
    30 C       6.787695   16.788803    1.693265       3.591894    8.884252    0.896037     88      89      90
    31 H       5.507116   16.131556    3.184817       2.914240    8.536452    1.685333     91      92      93
    32 H       7.977305   18.280769    2.496915       4.221408    9.673766    1.321311     94      95      96
    33 H       5.644363   17.604016    0.174315       2.986868    9.315644    0.092244     97      98      99
 --------------------------------------------------------------------------------------------------------------

 Number of elements of the density matrix on this node (used, total):     72528    292230


 ===========================================
 Numerical Integration : Fuzzy Cells (Becke)
 ===========================================
  
 Becke grid quality: GOOD           
  
 Lebedev angular grid order:             min:  11 max:  31
 Nr. of radial points:                   min:  54 max:  72

 Total nr. of points:     415198
 Nr. of blocks:             3244
 Block length:               128
 Nr. of dummy points:         34


 Test of Precision of the Numerical Integration Grid
 ===================================================

 Integral of the Total Core Density:                   0.00000000000000


 ========================
 Density Fitting (zlmFit)
 ========================
  
 ZlmFit Fit Quality: GOOD           
  
 Max L-expansion:                        min:   8 max:   9
 Nr. of radial interpolation points:     min:  78 max: 108


 =====
 S C F  ***  ScaSCF  ***
 =====
  
 Initial density matrix is taken from previous geometry

 CYCLE    1
 SCF Error: norm([F,P])=      0.513236098434, max([F,P])=      0.134284837202
 orbitals (Q,E):
 ---------------
 A :65...84          ( 2.00    -0.3277)  ( 2.00    -0.3147)  ( 2.00    -0.2919)  ( 2.00    -0.2773)
                     ( 2.00    -0.2549)  ( 2.00    -0.2435)  ( 2.00    -0.2312)  ( 2.00    -0.2248)
                     ( 2.00    -0.2223)  ( 2.00    -0.2086)  ( 0.00    -0.1289)  ( 0.00    -0.1184)
                     ( 0.00    -0.0930)  ( 0.00    -0.0752)  ( 0.00    -0.0326)  ( 0.00    -0.0183)
                     ( 0.00    -0.0163)  ( 0.00    -0.0113)  ( 0.00    -0.0084)  ( 0.00    -0.0003)

 CYCLE    2
  SDIIS (wt  0.000):  0.0563  0.9437
 A-DIIS (wt  1.000):  0.0000  1.0000
  DIIS coefficients:  0.0000  1.0000
 SCF Error: norm([F,P])=      0.107159964647, max([F,P])=      0.015398376055
 orbitals (Q,E):
 ---------------
 A :65...75          ( 2.00    -0.3064)  ( 2.00    -0.2937)  ( 2.00    -0.2779)  ( 2.00    -0.2625)
                     ( 2.00    -0.2477)  ( 2.00    -0.2289)  ( 2.00    -0.2199)  ( 2.00    -0.2059)
                     ( 2.00    -0.1863)  ( 2.00    -0.1590)  ( 0.00    -0.1179)

 CYCLE    3
  SDIIS (wt  0.000):  0.0082  0.6972  0.2946
 A-DIIS (wt  1.000):  0.0000  0.7751  0.2249
  DIIS coefficients:  0.0000  0.7751  0.2249
 SCF Error: norm([F,P])=      0.240852113814, max([F,P])=      0.028963810123
 orbitals (Q,E):
 ---------------
 A :65...75          ( 2.00    -0.3148)  ( 2.00    -0.2971)  ( 2.00    -0.2794)  ( 2.00    -0.2650)
                     ( 2.00    -0.2461)  ( 2.00    -0.2302)  ( 2.00    -0.2154)  ( 2.00    -0.2094)
                     ( 2.00    -0.1985)  ( 2.00    -0.1751)  ( 0.00    -0.1164)

 CYCLE    4
  SDIIS (wt  0.916):  0.4507  0.1143  0.4350
 A-DIIS (wt  0.084):  0.2396  0.0000  0.7604
  DIIS coefficients:  0.4329  0.1047  0.4623
 SCF Error: norm([F,P])=      0.061505569421, max([F,P])=      0.009321532496
 orbitals (Q,E):
 ---------------
 A :65...75          ( 2.00    -0.3162)  ( 2.00    -0.3000)  ( 2.00    -0.2811)  ( 2.00    -0.2648)
                     ( 2.00    -0.2463)  ( 2.00    -0.2310)  ( 2.00    -0.2174)  ( 2.00    -0.2105)
                     ( 2.00    -0.2052)  ( 2.00    -0.1832)  ( 0.00    -0.1177)

 CYCLE    5
  SDIIS (wt  0.958):  0.2548  0.0429  0.3553  0.3471
 A-DIIS (wt  0.042):  0.0000  0.0000  0.1043  0.8957
  DIIS coefficients:  0.2441  0.0411  0.3448  0.3700
 SCF Error: norm([F,P])=      0.028307312026, max([F,P])=      0.005140882001
 orbitals (Q,E):
 ---------------
 A :65...75          ( 2.00    -0.3164)  ( 2.00    -0.3004)  ( 2.00    -0.2810)  ( 2.00    -0.2662)
                     ( 2.00    -0.2462)  ( 2.00    -0.2314)  ( 2.00    -0.2167)  ( 2.00    -0.2110)
                     ( 2.00    -0.2056)  ( 2.00    -0.1834)  ( 0.00    -0.1177)

 CYCLE    6
  SDIIS (wt  0.987):  0.1197  0.0146  0.1938  0.2976  0.3743
 A-DIIS (wt  0.013):  0.0000  0.0000  0.0000  0.2112  0.7888
  DIIS coefficients:  0.1181  0.0144  0.1912  0.2964  0.3798
 SCF Error: norm([F,P])=      0.011902008106, max([F,P])=      0.002312604679
 orbitals (Q,E):
 ---------------
 A :65...75          ( 2.00    -0.3164)  ( 2.00    -0.3002)  ( 2.00    -0.2811)  ( 2.00    -0.2658)
                     ( 2.00    -0.2463)  ( 2.00    -0.2314)  ( 2.00    -0.2169)  ( 2.00    -0.2110)
                     ( 2.00    -0.2054)  ( 2.00    -0.1833)  ( 0.00    -0.1178)

 CYCLE    7
  SDIIS (wt  1.000):  0.0576  0.0060  0.0965  0.1693  0.2779  0.3927
  DIIS coefficients:  0.0576  0.0060  0.0965  0.1693  0.2779  0.3927
 SCF Error: norm([F,P])=      0.003545570555, max([F,P])=      0.000576219183
 orbitals (Q,E):
 ---------------
 A :65...75          ( 2.00    -0.3164)  ( 2.00    -0.3003)  ( 2.00    -0.2811)  ( 2.00    -0.2658)
                     ( 2.00    -0.2463)  ( 2.00    -0.2314)  ( 2.00    -0.2169)  ( 2.00    -0.2109)
                     ( 2.00    -0.2054)  ( 2.00    -0.1832)  ( 0.00    -0.1178)

 CYCLE    8
  SDIIS (wt  1.000):  0.0209  0.0016  0.0375  0.0733  0.1415  0.2776  0.4477
  DIIS coefficients:  0.0209  0.0016  0.0375  0.0733  0.1415  0.2776  0.4477
 SCF Error: norm([F,P])=      0.001211454837, max([F,P])=      0.000210189972
 orbitals (Q,E):
 ---------------
 A :65...75          ( 2.00    -0.3164)  ( 2.00    -0.3002)  ( 2.00    -0.2810)  ( 2.00    -0.2658)
                     ( 2.00    -0.2463)  ( 2.00    -0.2313)  ( 2.00    -0.2168)  ( 2.00    -0.2109)
                     ( 2.00    -0.2054)  ( 2.00    -0.1833)  ( 0.00    -0.1177)

 CYCLE    9
  SDIIS (wt  1.000):  0.0062  0.0004  0.0117  0.0253  0.0574  0.1361  0.3492  0.4136
  DIIS coefficients:  0.0062  0.0004  0.0117  0.0253  0.0574  0.1361  0.3492  0.4136
 SCF Error: norm([F,P])=      0.000589401145, max([F,P])=      0.000106734890
 orbitals (Q,E):
 ---------------
 A :65...75          ( 2.00    -0.3164)  ( 2.00    -0.3003)  ( 2.00    -0.2810)  ( 2.00    -0.2658)
                     ( 2.00    -0.2463)  ( 2.00    -0.2314)  ( 2.00    -0.2168)  ( 2.00    -0.2109)
                     ( 2.00    -0.2054)  ( 2.00    -0.1832)  ( 0.00    -0.1177)

 CYCLE   10
  SDIIS (wt  1.000):  0.0020  0.0001  0.0040  0.0096  0.0241  0.0628  0.1955  0.2829  0.4189
  DIIS coefficients:  0.0020  0.0001  0.0040  0.0096  0.0241  0.0628  0.1955  0.2829  0.4189
 SCF Error: norm([F,P])=      0.000169756681, max([F,P])=      0.000016392226
 orbitals (Q,E):
 ---------------
 A :65...75          ( 2.00    -0.3164)  ( 2.00    -0.3003)  ( 2.00    -0.2811)  ( 2.00    -0.2658)
                     ( 2.00    -0.2463)  ( 2.00    -0.2314)  ( 2.00    -0.2168)  ( 2.00    -0.2109)
                     ( 2.00    -0.2054)  ( 2.00    -0.1832)  ( 0.00    -0.1177)

 CYCLE   11
  SDIIS (wt  1.000):  0.0006  0.0000  0.0012  0.0032  0.0089  0.0252  0.0889  0.1423  0.2978  0.4319
  DIIS coefficients:  0.0006  0.0000  0.0012  0.0032  0.0089  0.0252  0.0889  0.1423  0.2978  0.4319
 SCF Error: norm([F,P])=      0.000064584538, max([F,P])=      0.000008903685
 orbitals (Q,E):
 ---------------
 A :65...75          ( 2.00    -0.3164)  ( 2.00    -0.3003)  ( 2.00    -0.2811)  ( 2.00    -0.2658)
                     ( 2.00    -0.2463)  ( 2.00    -0.2314)  ( 2.00    -0.2168)  ( 2.00    -0.2109)
                     ( 2.00    -0.2054)  ( 2.00    -0.1832)  ( 0.00    -0.1177)

 CYCLE   12
  SDIIS (wt  1.000):  0.0000  0.0001  0.0005  0.0021  0.0071  0.0285  0.0524  0.1410  0.3192  0.4491
  DIIS coefficients:  0.0000  0.0001  0.0005  0.0021  0.0071  0.0285  0.0524  0.1410  0.3192  0.4491
 SCF Error: norm([F,P])=      0.000027303442, max([F,P])=      0.000003274445
 orbitals (Q,E):
 ---------------
 A :65...75          ( 2.00    -0.3164)  ( 2.00    -0.3003)  ( 2.00    -0.2811)  ( 2.00    -0.2658)
                     ( 2.00    -0.2463)  ( 2.00    -0.2314)  ( 2.00    -0.2168)  ( 2.00    -0.2109)
                     ( 2.00    -0.2054)  ( 2.00    -0.1832)  ( 0.00    -0.1177)

 CYCLE   13
  SDIIS (wt  1.000):  0.0000  0.0002  0.0008  0.0028  0.0110  0.0225  0.0655  0.1684  0.3057  0.4229
  DIIS coefficients:  0.0000  0.0002  0.0008  0.0028  0.0110  0.0225  0.0655  0.1684  0.3057  0.4229
 SCF Error: norm([F,P])=      0.000009558460, max([F,P])=      0.000001141360
 orbitals (Q,E):
 ---------------
 A :65...75          ( 2.00    -0.3164)  ( 2.00    -0.3003)  ( 2.00    -0.2811)  ( 2.00    -0.2658)
                     ( 2.00    -0.2463)  ( 2.00    -0.2314)  ( 2.00    -0.2168)  ( 2.00    -0.2109)
                     ( 2.00    -0.2054)  ( 2.00    -0.1832)  ( 0.00    -0.1177)

 CYCLE   14
  SDIIS (wt  1.000):  0.0000  0.0002  0.0007  0.0025  0.0067  0.0232  0.0732  0.1624  0.3334  0.3978
  DIIS coefficients:  0.0000  0.0002  0.0007  0.0025  0.0067  0.0232  0.0732  0.1624  0.3334  0.3978
 SCF Error: norm([F,P])=      0.000004579336, max([F,P])=      0.000000592642
 orbitals (Q,E):
 ---------------
 A :65...75          ( 2.00    -0.3164)  ( 2.00    -0.3003)  ( 2.00    -0.2811)  ( 2.00    -0.2658)
                     ( 2.00    -0.2463)  ( 2.00    -0.2314)  ( 2.00    -0.2168)  ( 2.00    -0.2109)
                     ( 2.00    -0.2054)  ( 2.00    -0.1832)  ( 0.00    -0.1177)

 SCF CONVERGED

 CYCLE   15
 *** Using FIT density in Focky
  SDIIS (wt  1.000):  0.0000  0.0002  0.0009  0.0032  0.0114  0.0367  0.0825  0.1818  0.2835  0.3997
  DIIS coefficients:  0.0000  0.0002  0.0009  0.0032  0.0114  0.0367  0.0825  0.1818  0.2835  0.3997
 SCF Error: norm([F,P])=      0.000001746640, max([F,P])=      0.000000268444
 orbitals (Q,E):
 ---------------
 A :65...84          ( 2.00    -0.3164)  ( 2.00    -0.3003)  ( 2.00    -0.2811)  ( 2.00    -0.2658)
                     ( 2.00    -0.2463)  ( 2.00    -0.2314)  ( 2.00    -0.2168)  ( 2.00    -0.2109)
                     ( 2.00    -0.2054)  ( 2.00    -0.1832)  ( 0.00    -0.1177)  ( 0.00    -0.1090)
                     ( 0.00    -0.0707)  ( 0.00    -0.0658)  ( 0.00    -0.0198)  ( 0.00    -0.0099)
                     ( 0.00    -0.0082)  ( 0.00    -0.0025)  ( 0.00     0.0001)  ( 0.00     0.0082)


 Fit test: (difference of exact and fit density, squared integrated, result summed over spins)
         SCF:                                          0.00007272218518

 Gross Charges per Atom (Z minus electrons)
 ==========================================
            -0.0632    0.2165    0.2293    0.2428    0.2303    0.2225   -0.0907    0.0219   -0.0245    0.2349
            -0.1853   -0.2094   -0.2056   -0.2135   -0.1804    0.4977   -0.2049    0.0476   -0.4932   -0.1623
            -0.0046    0.2215   -0.2502   -0.0697   -0.0259   -0.0112    0.5427   -0.1598   -0.1862    0.6420
            -0.2068   -0.2179   -0.1843
 Net Total:  0.00000000


 =================================================================
 M U L T I P O L E   D E R I V E D   C H A R G E   A N A L Y S I S
 =================================================================

 See: M. Swart, P.Th. van Duijnen, J.G. Snijders, J.Comput.Chem., (2001), p. 79-88.

 --------------------------------------- 
 Multipole derived atomic charges (a.u.)
 --------------------------------------- 

        Atom    Level:     MDC-m        MDC-d        MDC-q
 ---------------------------------------------------------
     1     C           -0.005032     0.091790     2.548697
     2     C            0.091550    -0.425118    -6.981273
     3     C            0.074360     0.223329    -0.659723
     4     C            0.077978    -0.363399     0.565912
     5     C            0.072824     0.019304     0.165804
     6     C            0.073832     0.074869     4.336984
     7     C           -0.002882     0.033443    -1.680189
     8     C            0.004077    -0.004920    -1.068144
     9     C            0.013810     0.143349     1.053637
    10     C            0.073086    -0.085533    -0.785775
    11     H           -0.046144     0.184819     2.966922
    12     H           -0.058956     0.114076     1.789752
    13     H           -0.058711     0.116956    -0.760677
    14     H           -0.058872     0.010650    -0.503394
    15     H           -0.058435     0.025345    -2.221539
    16     C            0.216863     0.318879     1.429880
    17     H           -0.059135     0.000464     0.508032
    18     C            0.069238     0.183530     0.878857
    19     O           -0.345772    -0.482884    -1.452194
    20     N           -0.136824    -0.136169     0.084528
    21     N           -0.052385    -0.345837    -0.573770
    22     C           -0.137393     0.020668     0.402272
    23     S            0.152558    -0.179348    -0.404820
    24     N           -0.073623    -0.227192    -0.265083
    25     H            0.025447     0.258001     0.237564
    26     H            0.023221     0.232284     0.181346
    27     C            0.251690     0.281483     0.382415
    28     H           -0.089424    -0.100722    -0.077179
    29     H           -0.071904    -0.030963    -0.081297
    30     C            0.233798     0.198857     0.089339
    31     H           -0.070402    -0.056557    -0.053844
    32     H           -0.064912    -0.046439    -0.016861
    33     H           -0.063528    -0.047017    -0.036177
 *** Using NEW gradient routines ***


 Geometry CYCLE 15
 ==============

 Energy gradients wrt nuclear displacements
 ==========================================

     Atom      Cartesian (a.u./angstrom)
                 X         Y         Z
 ----------------------------------------
     1 C    -0.005065  0.002384  0.000815
     2 C     0.000329  0.000177  0.000320
     3 C     0.002050 -0.001302 -0.001667
     4 C    -0.002796  0.001633  0.001762
     5 C    -0.001906  0.000148  0.001779
     6 C     0.000051 -0.000061 -0.000388
     7 C     0.004389  0.001571 -0.006494
     8 C     0.000232 -0.001649 -0.000507
     9 C    -0.000241 -0.004226 -0.000010
    10 C     0.002624  0.000890 -0.000950
    11 H    -0.000465  0.000390 -0.000221
    12 H    -0.000349 -0.000254 -0.000066
    13 H    -0.000206 -0.000449  0.000006
    14 H     0.000508 -0.000538  0.000165
    15 H     0.000094  0.001999  0.001299
    16 C    -0.012704  0.019805  0.011601
    17 H     0.000072 -0.000529 -0.000073
    18 C     0.011213  0.017113 -0.000869
    19 O     0.011987 -0.019342 -0.006486
    20 N    -0.027803 -0.005735  0.000450
    21 N     0.023460 -0.033640 -0.022642
    22 C     0.014028 -0.004154  0.005485
    23 S    -0.013050  0.004227 -0.005782
    24 N    -0.017665  0.027102 -0.010623
    25 H    -0.003865  0.004666  0.016848
    26 H     0.007414 -0.006689  0.002557
    27 C     0.006490 -0.006492  0.011483
    28 H    -0.000817  0.000138  0.000443
    29 H     0.000363  0.001114  0.001271
    30 C     0.001027  0.002903  0.000551
    31 H     0.000908  0.000264 -0.000753
    32 H    -0.000935 -0.000372 -0.000183
    33 H     0.000627 -0.001091  0.000883
 ----------------------------------------
 Max Cartesian displacement   1.29833910402768     
 Limit Cartesian step to   0.566917837497000     

 dE(predicted):    -0.12043E-01, dE(actual):    -0.70499E-02, Trust radius:    0.861684, all in a.u.
 
----------------------------------------------------------------------
Geometry Convergence after Step  15       (Hartree/Angstrom,Angstrom)
----------------------------------------------------------------------
current energy                               -7.53628809 Hartree
energy change                      -0.00704995     0.00100000    F
constrained gradient max            0.03364024     0.00100000    F
constrained gradient rms            0.00847880     0.00066667    F
gradient max                        0.03364024
gradient rms                        0.00847880
cart. step max                      0.27655662     0.01000000    F
cart. step rms                      0.06985565     0.00666667    F
 


 Coordinates (Cartesian)
 =======================

     Atom                    bohr                                 angstrom                 Geometric Variables
                   X           Y           Z              X           Y           Z       (0:frozen, *:LT par.)
 --------------------------------------------------------------------------------------------------------------
     1 C      -0.260448    3.625177    0.909248      -0.137823    1.918361    0.481153      1       2       3
     2 C      -2.430217    2.457605    1.784969      -1.286015    1.300508    0.944565      4       5       6
     3 C      -2.547002   -0.226167    1.723064      -1.347815   -0.119683    0.911806      7       8       9
     4 C      -0.556609   -1.691067    0.833766      -0.294545   -0.894874    0.441210     10      11      12
     5 C       5.925785   -0.351803   -1.925766       3.135790   -0.186166   -1.019071     13      14      15
     6 C       5.945976    2.341512   -1.876761       3.146475    1.239075   -0.993139     16      17      18
     7 C       3.865931    3.616409   -0.902785       2.045763    1.913721   -0.477733     19      20      21
     8 C       1.768544    2.139136   -0.021753       0.935873    1.131982   -0.011511     22      23      24
     9 C       1.702070   -0.540808   -0.086747       0.900697   -0.286183   -0.045905     25      26      27
    10 C       3.896284   -1.768798   -1.069527       2.061825   -0.936008   -0.565970     28      29      30
    11 H      -4.016976    3.561786    2.489413      -2.125692    1.884816    1.317340     31      32      33
    12 H      -4.251623   -1.162227    2.396165      -2.249862   -0.615024    1.267996     34      35      36
    13 H      -0.724596   -3.743477    0.825333      -0.383440   -1.980963    0.436747     37      38      39
    14 H       7.576713   -1.324252   -2.677014       4.009424   -0.700764   -1.416615     40      41      42
    15 H       7.579181    3.330852   -2.630651       4.010730    1.762611   -1.392081     43      44      45
    16 C       0.499329    6.349248    0.693402       0.264234    3.359878    0.366933     46      47      48
    17 H       3.968486   -3.824647   -1.152921       2.100033   -2.023916   -0.610099     49      50      51
    18 C       3.166626    6.294888   -0.529313       1.675707    3.331111   -0.280100     52      53      54
    19 O      -0.653963    8.203729    1.372195      -0.346062    4.341227    0.726134     55      56      57
    20 N       4.290356    8.396197   -1.015287       2.270359    4.443076   -0.537267     58      59      60
    21 N       6.760057    8.299239   -1.943297       3.577268    4.391768   -1.028349     61      62      63
    22 C       8.115939   10.721950   -1.810549       4.294770    5.673812   -0.958101     64      65      66
    23 S      10.653569   11.080264   -3.621134       5.637626    5.863423   -1.916221     67      68      69
    24 N       6.970916   12.526424   -0.358694       3.688850    6.628698   -0.189813     70      71      72
    25 H       7.830313    6.890689   -1.156542       4.143623    3.646396   -0.612016     73      74      75
    26 H       5.563945   11.791207    0.739347       2.944313    6.239638    0.391246     76      77      78
    27 C       8.379389   14.674155    0.762169       4.434182    7.765228    0.403323     79      80      81
    28 H       9.742815   15.300655   -0.656045       5.155676    8.096758   -0.347164     82      83      84
    29 H       9.456820   13.994876    2.408279       5.004333    7.405769    1.274406     85      86      87
    30 C       6.602703   16.831301    1.525342       3.494000    8.906741    0.807176     88      89      90
    31 H       5.221132   16.218648    2.943405       2.762904    8.582539    1.557583     91      92      93
    32 H       7.696151   18.386511    2.344006       4.072628    9.729722    1.240395     94      95      96
    33 H       5.567304   17.546988   -0.115675       2.946091    9.285466   -0.061213     97      98      99
 --------------------------------------------------------------------------------------------------------------

 Number of elements of the density matrix on this node (used, total):     72528    292230


 ===========================================
 Numerical Integration : Fuzzy Cells (Becke)
 ===========================================
  
 Becke grid quality: GOOD           
  
 Lebedev angular grid order:             min:  11 max:  31
 Nr. of radial points:                   min:  54 max:  72

 Total nr. of points:     415215
 Nr. of blocks:             3244
 Block length:               128
 Nr. of dummy points:         17


 Test of Precision of the Numerical Integration Grid
 ===================================================

 Integral of the Total Core Density:                   0.00000000000000


 ========================
 Density Fitting (zlmFit)
 ========================
  
 ZlmFit Fit Quality: GOOD           
  
 Max L-expansion:                        min:   8 max:   9
 Nr. of radial interpolation points:     min:  78 max: 108


 =====
 S C F  ***  ScaSCF  ***
 =====
  
 Initial density matrix is taken from previous geometry

 CYCLE    1
 SCF Error: norm([F,P])=      0.490405737780, max([F,P])=      0.123099786057
 orbitals (Q,E):
 ---------------
 A :65...84          ( 2.00    -0.3286)  ( 2.00    -0.3151)  ( 2.00    -0.2925)  ( 2.00    -0.2795)
                     ( 2.00    -0.2556)  ( 2.00    -0.2448)  ( 2.00    -0.2305)  ( 2.00    -0.2262)
                     ( 2.00    -0.2210)  ( 2.00    -0.2048)  ( 0.00    -0.1306)  ( 0.00    -0.1195)
                     ( 0.00    -0.0844)  ( 0.00    -0.0758)  ( 0.00    -0.0293)  ( 0.00    -0.0195)
                     ( 0.00    -0.0163)  ( 0.00    -0.0118)  ( 0.00    -0.0089)  ( 0.00     0.0001)

 CYCLE    2
  SDIIS (wt  0.000):  0.0391  0.9609
 A-DIIS (wt  1.000):  0.0000  1.0000
  DIIS coefficients:  0.0000  1.0000
 SCF Error: norm([F,P])=      0.083384269070, max([F,P])=      0.011291329571
 orbitals (Q,E):
 ---------------
 A :65...75          ( 2.00    -0.3097)  ( 2.00    -0.2944)  ( 2.00    -0.2772)  ( 2.00    -0.2613)
                     ( 2.00    -0.2480)  ( 2.00    -0.2294)  ( 2.00    -0.2168)  ( 2.00    -0.2068)
                     ( 2.00    -0.1877)  ( 2.00    -0.1657)  ( 0.00    -0.1159)

 CYCLE    3
  SDIIS (wt  0.000):  0.0043  0.6670  0.3287
 A-DIIS (wt  1.000):  0.0000  0.7422  0.2578
  DIIS coefficients:  0.0000  0.7422  0.2578
 SCF Error: norm([F,P])=      0.162697698561, max([F,P])=      0.017603408549
 orbitals (Q,E):
 ---------------
 A :65...75          ( 2.00    -0.3159)  ( 2.00    -0.2990)  ( 2.00    -0.2801)  ( 2.00    -0.2666)
                     ( 2.00    -0.2467)  ( 2.00    -0.2319)  ( 2.00    -0.2171)  ( 2.00    -0.2107)
                     ( 2.00    -0.1982)  ( 2.00    -0.1772)  ( 0.00    -0.1175)

 CYCLE    4
  SDIIS (wt  0.943):  0.4390  0.1606  0.4004
 A-DIIS (wt  0.057):  0.1562  0.0000  0.8438
  DIIS coefficients:  0.4229  0.1514  0.4257
 SCF Error: norm([F,P])=      0.042941380329, max([F,P])=      0.006651511637
 orbitals (Q,E):
 ---------------
 A :65...75          ( 2.00    -0.3170)  ( 2.00    -0.3007)  ( 2.00    -0.2811)  ( 2.00    -0.2660)
                     ( 2.00    -0.2468)  ( 2.00    -0.2321)  ( 2.00    -0.2183)  ( 2.00    -0.2115)
                     ( 2.00    -0.2030)  ( 2.00    -0.1832)  ( 0.00    -0.1182)

 CYCLE    5
  SDIIS (wt  0.981):  0.2344  0.0676  0.3177  0.3803
 A-DIIS (wt  0.019):  0.0000  0.0000  0.1212  0.8788
  DIIS coefficients:  0.2299  0.0663  0.3139  0.3899
 SCF Error: norm([F,P])=      0.018882246835, max([F,P])=      0.002897793802
 orbitals (Q,E):
 ---------------
 A :65...75          ( 2.00    -0.3172)  ( 2.00    -0.3011)  ( 2.00    -0.2812)  ( 2.00    -0.2673)
                     ( 2.00    -0.2468)  ( 2.00    -0.2327)  ( 2.00    -0.2182)  ( 2.00    -0.2120)
                     ( 2.00    -0.2031)  ( 2.00    -0.1829)  ( 0.00    -0.1185)

 CYCLE    6
  SDIIS (wt  0.996):  0.1126  0.0278  0.1750  0.3030  0.3816
 A-DIIS (wt  0.004):  0.0000  0.0000  0.0000  0.1803  0.8197
  DIIS coefficients:  0.1122  0.0277  0.1743  0.3025  0.3832
 SCF Error: norm([F,P])=      0.007664922234, max([F,P])=      0.001356114386
 orbitals (Q,E):
 ---------------
 A :65...75          ( 2.00    -0.3172)  ( 2.00    -0.3010)  ( 2.00    -0.2812)  ( 2.00    -0.2671)
                     ( 2.00    -0.2469)  ( 2.00    -0.2327)  ( 2.00    -0.2184)  ( 2.00    -0.2120)
                     ( 2.00    -0.2030)  ( 2.00    -0.1828)  ( 0.00    -0.1186)

 CYCLE    7
  SDIIS (wt  1.000):  0.0502  0.0113  0.0824  0.1669  0.2864  0.4028
  DIIS coefficients:  0.0502  0.0113  0.0824  0.1669  0.2864  0.4028
 SCF Error: norm([F,P])=      0.002609912996, max([F,P])=      0.000427852986
 orbitals (Q,E):
 ---------------
 A :65...75          ( 2.00    -0.3172)  ( 2.00    -0.3010)  ( 2.00    -0.2812)  ( 2.00    -0.2670)
                     ( 2.00    -0.2468)  ( 2.00    -0.2326)  ( 2.00    -0.2183)  ( 2.00    -0.2119)
                     ( 2.00    -0.2030)  ( 2.00    -0.1829)  ( 0.00    -0.1185)

 CYCLE    8
  SDIIS (wt  1.000):  0.0195  0.0040  0.0338  0.0764  0.1549  0.3038  0.4076
  DIIS coefficients:  0.0195  0.0040  0.0338  0.0764  0.1549  0.3038  0.4076
 SCF Error: norm([F,P])=      0.001045020772, max([F,P])=      0.000139991513
 orbitals (Q,E):
 ---------------
 A :65...75          ( 2.00    -0.3172)  ( 2.00    -0.3010)  ( 2.00    -0.2812)  ( 2.00    -0.2670)
                     ( 2.00    -0.2468)  ( 2.00    -0.2326)  ( 2.00    -0.2183)  ( 2.00    -0.2120)
                     ( 2.00    -0.2030)  ( 2.00    -0.1829)  ( 0.00    -0.1185)

 CYCLE    9
  SDIIS (wt  1.000):  0.0055  0.0010  0.0104  0.0264  0.0639  0.1595  0.3126  0.4207
  DIIS coefficients:  0.0055  0.0010  0.0104  0.0264  0.0639  0.1595  0.3126  0.4207
 SCF Error: norm([F,P])=      0.000443890364, max([F,P])=      0.000063664131
 orbitals (Q,E):
 ---------------
 A :65...75          ( 2.00    -0.3172)  ( 2.00    -0.3010)  ( 2.00    -0.2812)  ( 2.00    -0.2670)
                     ( 2.00    -0.2468)  ( 2.00    -0.2326)  ( 2.00    -0.2183)  ( 2.00    -0.2120)
                     ( 2.00    -0.2030)  ( 2.00    -0.1829)  ( 0.00    -0.1185)

 CYCLE   10
  SDIIS (wt  1.000):  0.0016  0.0003  0.0033  0.0089  0.0244  0.0712  0.1619  0.2816  0.4468
  DIIS coefficients:  0.0016  0.0003  0.0033  0.0089  0.0244  0.0712  0.1619  0.2816  0.4468
 SCF Error: norm([F,P])=      0.000122996877, max([F,P])=      0.000013998844
 orbitals (Q,E):
 ---------------
 A :65...75          ( 2.00    -0.3172)  ( 2.00    -0.3010)  ( 2.00    -0.2812)  ( 2.00    -0.2671)
                     ( 2.00    -0.2468)  ( 2.00    -0.2326)  ( 2.00    -0.2183)  ( 2.00    -0.2120)
                     ( 2.00    -0.2030)  ( 2.00    -0.1829)  ( 0.00    -0.1185)

 CYCLE   11
  SDIIS (wt  1.000):  0.0004  0.0001  0.0010  0.0031  0.0092  0.0296  0.0725  0.1383  0.3220  0.4238
  DIIS coefficients:  0.0004  0.0001  0.0010  0.0031  0.0092  0.0296  0.0725  0.1383  0.3220  0.4238
 SCF Error: norm([F,P])=      0.000051910559, max([F,P])=      0.000006547815
 orbitals (Q,E):
 ---------------
 A :65...75          ( 2.00    -0.3172)  ( 2.00    -0.3010)  ( 2.00    -0.2812)  ( 2.00    -0.2670)
                     ( 2.00    -0.2468)  ( 2.00    -0.2326)  ( 2.00    -0.2183)  ( 2.00    -0.2120)
                     ( 2.00    -0.2030)  ( 2.00    -0.1829)  ( 0.00    -0.1185)

 CYCLE   12
  SDIIS (wt  1.000):  0.0000  0.0001  0.0005  0.0022  0.0085  0.0237  0.0515  0.1632  0.3037  0.4467
  DIIS coefficients:  0.0000  0.0001  0.0005  0.0022  0.0085  0.0237  0.0515  0.1632  0.3037  0.4467
 SCF Error: norm([F,P])=      0.000020671359, max([F,P])=      0.000002277276
 orbitals (Q,E):
 ---------------
 A :65...75          ( 2.00    -0.3172)  ( 2.00    -0.3010)  ( 2.00    -0.2812)  ( 2.00    -0.2670)
                     ( 2.00    -0.2468)  ( 2.00    -0.2326)  ( 2.00    -0.2183)  ( 2.00    -0.2120)
                     ( 2.00    -0.2030)  ( 2.00    -0.1829)  ( 0.00    -0.1185)

 CYCLE   13
  SDIIS (wt  1.000):  0.0000  0.0001  0.0007  0.0026  0.0076  0.0182  0.0697  0.1457  0.2969  0.4584
  DIIS coefficients:  0.0000  0.0001  0.0007  0.0026  0.0076  0.0182  0.0697  0.1457  0.2969  0.4584
 SCF Error: norm([F,P])=      0.000006775568, max([F,P])=      0.000000720345
 orbitals (Q,E):
 ---------------
 A :65...75          ( 2.00    -0.3172)  ( 2.00    -0.3010)  ( 2.00    -0.2812)  ( 2.00    -0.2670)
                     ( 2.00    -0.2468)  ( 2.00    -0.2326)  ( 2.00    -0.2183)  ( 2.00    -0.2120)
                     ( 2.00    -0.2030)  ( 2.00    -0.1829)  ( 0.00    -0.1185)

 SCF CONVERGED

 CYCLE   14
 *** Using FIT density in Focky
  SDIIS (wt  1.000):  0.0000  0.0002  0.0008  0.0024  0.0064  0.0284  0.0629  0.1519  0.3150  0.4320
  DIIS coefficients:  0.0000  0.0002  0.0008  0.0024  0.0064  0.0284  0.0629  0.1519  0.3150  0.4320
 SCF Error: norm([F,P])=      0.000002505328, max([F,P])=      0.000000281493
 orbitals (Q,E):
 ---------------
 A :65...84          ( 2.00    -0.3172)  ( 2.00    -0.3010)  ( 2.00    -0.2812)  ( 2.00    -0.2670)
                     ( 2.00    -0.2468)  ( 2.00    -0.2326)  ( 2.00    -0.2183)  ( 2.00    -0.2120)
                     ( 2.00    -0.2030)  ( 2.00    -0.1829)  ( 0.00    -0.1185)  ( 0.00    -0.1097)
                     ( 0.00    -0.0683)  ( 0.00    -0.0624)  ( 0.00    -0.0179)  ( 0.00    -0.0105)
                     ( 0.00    -0.0076)  ( 0.00    -0.0026)  ( 0.00    -0.0003)  ( 0.00     0.0088)


 Fit test: (difference of exact and fit density, squared integrated, result summed over spins)
         SCF:                                          0.00007280938287

 Gross Charges per Atom (Z minus electrons)
 ==========================================
            -0.0632    0.2166    0.2295    0.2430    0.2307    0.2207   -0.0911    0.0220   -0.0247    0.2346
            -0.1854   -0.2092   -0.2054   -0.2131   -0.1793    0.4977   -0.2046    0.0489   -0.4940   -0.1648
             0.0027    0.2279   -0.2669   -0.0681   -0.0240   -0.0102    0.5408   -0.1598   -0.1832    0.6417
            -0.2060   -0.2180   -0.1859
 Net Total:  0.00000000


 =================================================================
 M U L T I P O L E   D E R I V E D   C H A R G E   A N A L Y S I S
 =================================================================

 See: M. Swart, P.Th. van Duijnen, J.G. Snijders, J.Comput.Chem., (2001), p. 79-88.

 --------------------------------------- 
 Multipole derived atomic charges (a.u.)
 --------------------------------------- 

        Atom    Level:     MDC-m        MDC-d        MDC-q
 ---------------------------------------------------------
     1     C           -0.005143     0.073015     2.385779
     2     C            0.091602    -0.245449    -5.616959
     3     C            0.074511     0.148651    -0.532857
     4     C            0.078148    -0.298533     0.219761
     5     C            0.073142     0.041766     0.033571
     6     C            0.073884     0.069348     4.646831
     7     C           -0.003091     0.028804    -1.870363
     8     C            0.003972     0.001655    -0.743667
     9     C            0.013898     0.125335     0.873657
    10     C            0.073295    -0.051889    -1.183055
    11     H           -0.046134     0.109157     2.233381
    12     H           -0.058815     0.091596     1.605956
    13     H           -0.058567     0.094890    -0.627002
    14     H           -0.058510    -0.005136    -0.359480
    15     H           -0.057534     0.010852    -2.358767
    16     C            0.216688     0.307204     1.128599
    17     H           -0.058940    -0.017834     0.723768
    18     C            0.068797     0.179395     0.847084
    19     O           -0.345747    -0.476055    -1.232013
    20     N           -0.133774    -0.145863    -0.057181
    21     N           -0.047138    -0.348385    -0.549722
    22     C           -0.137107     0.025000     0.471551
    23     S            0.140741    -0.191814    -0.390003
    24     N           -0.070496    -0.210894    -0.364784
    25     H            0.022804     0.261185     0.261136
    26     H            0.024385     0.230190     0.203237
    27     C            0.251168     0.277294     0.461864
    28     H           -0.089937    -0.099362    -0.095316
    29     H           -0.071255    -0.033611    -0.099026
    30     C            0.233921     0.199003     0.105110
    31     H           -0.069937    -0.055714    -0.064008
    32     H           -0.064772    -0.046075    -0.027627
    33     H           -0.064060    -0.047726    -0.029457
 *** Using NEW gradient routines ***


 Geometry CYCLE 16
 ==============

 Energy gradients wrt nuclear displacements
 ==========================================

     Atom      Cartesian (a.u./angstrom)
                 X         Y         Z
 ----------------------------------------
     1 C    -0.005935  0.002020  0.002010
     2 C     0.000618  0.000419  0.000165
     3 C     0.002642 -0.001870 -0.002011
     4 C    -0.003601  0.002217  0.002371
     5 C    -0.002545 -0.000368  0.002205
     6 C     0.000001  0.000063 -0.000546
     7 C     0.005300  0.002363 -0.007608
     8 C     0.000044 -0.002162 -0.000291
     9 C    -0.000317 -0.005085 -0.000051
    10 C     0.003659  0.001305 -0.001390
    11 H    -0.000555  0.000453 -0.000131
    12 H    -0.000429 -0.000339  0.000000
    13 H    -0.000161 -0.000587 -0.000020
    14 H     0.000662 -0.000563  0.000030
    15 H     0.000019  0.001818  0.001108
    16 C    -0.014870  0.023325  0.013924
    17 H     0.000033 -0.000642 -0.000120
    18 C     0.014647  0.018695 -0.000670
    19 O     0.013248 -0.021855 -0.007312
    20 N    -0.032362 -0.006062 -0.003445
    21 N     0.021031 -0.035586 -0.025090
    22 C     0.018222 -0.000242  0.012105
    23 S    -0.011199  0.004140 -0.007221
    24 N    -0.017910  0.021615 -0.012443
    25 H    -0.004198  0.003375  0.017260
    26 H     0.008662 -0.005593  0.004236
    27 C     0.005217 -0.003177  0.010980
    28 H    -0.001257 -0.000408  0.000390
    29 H     0.000013  0.000685  0.000874
    30 C     0.000842  0.003332  0.000515
    31 H     0.000976  0.000495 -0.000844
    32 H    -0.001151 -0.000637 -0.000275
    33 H     0.000656 -0.001145  0.001297
 ----------------------------------------
 Max Cartesian displacement   1.41035660460970     
 Limit Cartesian step to   0.566917837497000     

 dE(predicted):    -0.11979E-01, dE(actual):    -0.51107E-02, Trust radius:    0.861684, all in a.u.
 
----------------------------------------------------------------------
Geometry Convergence after Step  16       (Hartree/Angstrom,Angstrom)
----------------------------------------------------------------------
current energy                               -7.54139874 Hartree
energy change                      -0.00511066     0.00100000    F
constrained gradient max            0.03558563     0.00100000    F
constrained gradient rms            0.00907419     0.00066667    F
gradient max                        0.03558563
gradient rms                        0.00907419
cart. step max                      0.28296805     0.01000000    F
cart. step rms                      0.06095889     0.00666667    F
 


 Coordinates (Cartesian)
 =======================

     Atom                    bohr                                 angstrom                 Geometric Variables
                   X           Y           Z              X           Y           Z       (0:frozen, *:LT par.)
 --------------------------------------------------------------------------------------------------------------
     1 C      -0.214072    3.632640    0.971713      -0.113282    1.922310    0.514208      1       2       3
     2 C      -2.368894    2.471815    1.891369      -1.253565    1.308028    1.000869      4       5       6
     3 C      -2.511911   -0.209921    1.796449      -1.329246   -0.111085    0.950640      7       8       9
     4 C      -0.560223   -1.679589    0.834852      -0.296457   -0.888800    0.441784     10      11      12
     5 C       5.853430   -0.362163   -2.090411       3.097502   -0.191649   -1.106198     13      14      15
     6 C       5.898196    2.330602   -2.012782       3.121191    1.233302   -1.065118     16      17      18
     7 C       3.860712    3.613019   -0.961403       2.043001    1.911927   -0.508752     19      20      21
     8 C       1.774877    2.141605   -0.037530       0.939224    1.133289   -0.019860     22      23      24
     9 C       1.682751   -0.537415   -0.133788       0.890473   -0.284388   -0.070798     25      26      27
    10 C       3.838736   -1.771897   -1.191773       2.031372   -0.937648   -0.630659     28      29      30
    11 H      -3.926388    3.579795    2.653403      -2.077755    1.894346    1.404120     31      32      33
    12 H      -4.206788   -1.139877    2.502211      -2.226137   -0.603197    1.324113     34      35      36
    13 H      -0.746379   -3.730418    0.804111      -0.394967   -1.974052    0.425517     37      38      39
    14 H       7.474866   -1.338664   -2.898934       3.955529   -0.708390   -1.534050     40      41      42
    15 H       7.517359    3.311734   -2.807343       3.978015    1.752494   -1.485582     43      44      45
    16 C       0.566496    6.354021    0.777030       0.299777    3.362403    0.411187     46      47      48
    17 H       3.891266   -3.827435   -1.298784       2.059169   -2.025391   -0.687287     49      50      51
    18 C       3.197440    6.292351   -0.530464       1.692013    3.329769   -0.280709     52      53      54
    19 O      -0.527294    8.205374    1.549851      -0.279032    4.342097    0.820146     55      56      57
    20 N       4.342274    8.389059   -0.980621       2.297833    4.439299   -0.518922     58      59      60
    21 N       6.820008    8.286926   -1.872325       3.608993    4.385252   -0.990792     61      62      63
    22 C       8.258695   10.642191   -1.572822       4.370313    5.631605   -0.832302     64      65      66
    23 S      11.003957   10.879406   -3.086402       5.823043    5.757134   -1.633253     67      68      69
    24 N       7.020057   12.492886   -0.280343       3.714854    6.610951   -0.148351     70      71      72
    25 H       7.840332    6.784299   -1.206557       4.148925    3.590096   -0.638483     73      74      75
    26 H       5.519816   11.817993    0.727714       2.920961    6.253813    0.385090     76      77      78
    27 C       8.331904   14.710906    0.816698       4.409054    7.784676    0.432178     79      80      81
    28 H       9.783189   15.275219   -0.537983       5.177041    8.083298   -0.284688     82      83      84
    29 H       9.303487   14.126501    2.561237       4.923193    7.475423    1.355348     85      86      87
    30 C       6.490166   16.883054    1.348007       3.434448    8.934127    0.713335     88      89      90
    31 H       5.018314   16.327419    2.696504       2.655577    8.640098    1.426929     91      92      93
    32 H       7.513213   18.487356    2.161558       3.975821    9.783087    1.143847     94      95      96
    33 H       5.565313   17.507406   -0.392801       2.945037    9.264520   -0.207861     97      98      99
 --------------------------------------------------------------------------------------------------------------

 Number of elements of the density matrix on this node (used, total):     72528    292230


 ===========================================
 Numerical Integration : Fuzzy Cells (Becke)
 ===========================================
  
 Becke grid quality: GOOD           
  
 Lebedev angular grid order:             min:  11 max:  31
 Nr. of radial points:                   min:  54 max:  72

 Total nr. of points:     415270
 Nr. of blocks:             3245
 Block length:               128
 Nr. of dummy points:         90


 Test of Precision of the Numerical Integration Grid
 ===================================================

 Integral of the Total Core Density:                   0.00000000000000


 ========================
 Density Fitting (zlmFit)
 ========================
  
 ZlmFit Fit Quality: GOOD           
  
 Max L-expansion:                        min:   8 max:   9
 Nr. of radial interpolation points:     min:  78 max: 108


 =====
 S C F  ***  ScaSCF  ***
 =====
  
 Initial density matrix is taken from previous geometry

 CYCLE    1
 SCF Error: norm([F,P])=      0.444735425664, max([F,P])=      0.127333880159
 orbitals (Q,E):
 ---------------
 A :65...84          ( 2.00    -0.3271)  ( 2.00    -0.3129)  ( 2.00    -0.2905)  ( 2.00    -0.2784)
                     ( 2.00    -0.2544)  ( 2.00    -0.2438)  ( 2.00    -0.2291)  ( 2.00    -0.2243)
                     ( 2.00    -0.2169)  ( 2.00    -0.2011)  ( 0.00    -0.1291)  ( 0.00    -0.1182)
                     ( 0.00    -0.0770)  ( 0.00    -0.0733)  ( 0.00    -0.0252)  ( 0.00    -0.0183)
                     ( 0.00    -0.0144)  ( 0.00    -0.0102)  ( 0.00    -0.0077)  ( 0.00     0.0020)

 CYCLE    2
  SDIIS (wt  0.000):  0.0354  0.9646
 A-DIIS (wt  1.000):  0.0000  1.0000
  DIIS coefficients:  0.0000  1.0000
 SCF Error: norm([F,P])=      0.071848169165, max([F,P])=      0.009377499552
 orbitals (Q,E):
 ---------------
 A :65...75          ( 2.00    -0.3115)  ( 2.00    -0.2959)  ( 2.00    -0.2782)  ( 2.00    -0.2619)
                     ( 2.00    -0.2485)  ( 2.00    -0.2307)  ( 2.00    -0.2180)  ( 2.00    -0.2083)
                     ( 2.00    -0.1883)  ( 2.00    -0.1684)  ( 0.00    -0.1164)

 CYCLE    3
  SDIIS (wt  0.000):  0.0040  0.6713  0.3246
 A-DIIS (wt  1.000):  0.0000  0.7479  0.2521
  DIIS coefficients:  0.0000  0.7479  0.2521
 SCF Error: norm([F,P])=      0.142553139634, max([F,P])=      0.016777649202
 orbitals (Q,E):
 ---------------
 A :65...75          ( 2.00    -0.3166)  ( 2.00    -0.2996)  ( 2.00    -0.2802)  ( 2.00    -0.2671)
                     ( 2.00    -0.2471)  ( 2.00    -0.2329)  ( 2.00    -0.2184)  ( 2.00    -0.2116)
                     ( 2.00    -0.1971)  ( 2.00    -0.1780)  ( 0.00    -0.1179)

 CYCLE    4
  SDIIS (wt  0.953):  0.4373  0.1513  0.4113
 A-DIIS (wt  0.047):  0.1664  0.0000  0.8336
  DIIS coefficients:  0.4245  0.1442  0.4313
 SCF Error: norm([F,P])=      0.037215046131, max([F,P])=      0.005685336138
 orbitals (Q,E):
 ---------------
 A :65...75          ( 2.00    -0.3175)  ( 2.00    -0.3012)  ( 2.00    -0.2811)  ( 2.00    -0.2667)
                     ( 2.00    -0.2471)  ( 2.00    -0.2331)  ( 2.00    -0.2194)  ( 2.00    -0.2125)
                     ( 2.00    -0.2012)  ( 2.00    -0.1833)  ( 0.00    -0.1186)

 CYCLE    5
  SDIIS (wt  0.984):  0.2309  0.0616  0.3215  0.3861
 A-DIIS (wt  0.016):  0.0000  0.0000  0.1087  0.8913
  DIIS coefficients:  0.2272  0.0606  0.3181  0.3940
 SCF Error: norm([F,P])=      0.016197460768, max([F,P])=      0.002548714227
 orbitals (Q,E):
 ---------------
 A :65...75          ( 2.00    -0.3177)  ( 2.00    -0.3014)  ( 2.00    -0.2811)  ( 2.00    -0.2679)
                     ( 2.00    -0.2471)  ( 2.00    -0.2336)  ( 2.00    -0.2194)  ( 2.00    -0.2128)
                     ( 2.00    -0.2012)  ( 2.00    -0.1830)  ( 0.00    -0.1189)

 CYCLE    6
  SDIIS (wt  0.999):  0.1099  0.0249  0.1746  0.2997  0.3909
 A-DIIS (wt  0.001):  0.0000  0.0000  0.0000  0.1680  0.8320
  DIIS coefficients:  0.1098  0.0248  0.1744  0.2996  0.3913
 SCF Error: norm([F,P])=      0.006361238788, max([F,P])=      0.001093610420
 orbitals (Q,E):
 ---------------
 A :65...75          ( 2.00    -0.3177)  ( 2.00    -0.3014)  ( 2.00    -0.2812)  ( 2.00    -0.2677)
                     ( 2.00    -0.2472)  ( 2.00    -0.2336)  ( 2.00    -0.2195)  ( 2.00    -0.2128)
                     ( 2.00    -0.2011)  ( 2.00    -0.1829)  ( 0.00    -0.1190)

 CYCLE    7
  SDIIS (wt  1.000):  0.0490  0.0099  0.0828  0.1657  0.2955  0.3970
  DIIS coefficients:  0.0490  0.0099  0.0828  0.1657  0.2955  0.3970
 SCF Error: norm([F,P])=      0.002319735549, max([F,P])=      0.000369306784
 orbitals (Q,E):
 ---------------
 A :65...75          ( 2.00    -0.3177)  ( 2.00    -0.3014)  ( 2.00    -0.2811)  ( 2.00    -0.2676)
                     ( 2.00    -0.2472)  ( 2.00    -0.2336)  ( 2.00    -0.2194)  ( 2.00    -0.2128)
                     ( 2.00    -0.2011)  ( 2.00    -0.1829)  ( 0.00    -0.1189)

 CYCLE    8
  SDIIS (wt  1.000):  0.0190  0.0034  0.0341  0.0757  0.1591  0.2974  0.4112
  DIIS coefficients:  0.0190  0.0034  0.0341  0.0757  0.1591  0.2974  0.4112
 SCF Error: norm([F,P])=      0.000893645324, max([F,P])=      0.000101253863
 orbitals (Q,E):
 ---------------
 A :65...75          ( 2.00    -0.3177)  ( 2.00    -0.3014)  ( 2.00    -0.2811)  ( 2.00    -0.2676)
                     ( 2.00    -0.2471)  ( 2.00    -0.2336)  ( 2.00    -0.2194)  ( 2.00    -0.2128)
                     ( 2.00    -0.2012)  ( 2.00    -0.1830)  ( 0.00    -0.1189)

 CYCLE    9
  SDIIS (wt  1.000):  0.0057  0.0009  0.0112  0.0274  0.0675  0.1590  0.3153  0.4130
  DIIS coefficients:  0.0057  0.0009  0.0112  0.0274  0.0675  0.1590  0.3153  0.4130
 SCF Error: norm([F,P])=      0.000384921293, max([F,P])=      0.000053664286
 orbitals (Q,E):
 ---------------
 A :65...75          ( 2.00    -0.3177)  ( 2.00    -0.3014)  ( 2.00    -0.2812)  ( 2.00    -0.2676)
                     ( 2.00    -0.2472)  ( 2.00    -0.2336)  ( 2.00    -0.2194)  ( 2.00    -0.2128)
                     ( 2.00    -0.2012)  ( 2.00    -0.1830)  ( 0.00    -0.1189)

 CYCLE   10
  SDIIS (wt  1.000):  0.0017  0.0003  0.0035  0.0092  0.0253  0.0696  0.1602  0.2745  0.4557
  DIIS coefficients:  0.0017  0.0003  0.0035  0.0092  0.0253  0.0696  0.1602  0.2745  0.4557
 SCF Error: norm([F,P])=      0.000104558885, max([F,P])=      0.000012313223
 orbitals (Q,E):
 ---------------
 A :65...75          ( 2.00    -0.3177)  ( 2.00    -0.3014)  ( 2.00    -0.2812)  ( 2.00    -0.2676)
                     ( 2.00    -0.2472)  ( 2.00    -0.2336)  ( 2.00    -0.2194)  ( 2.00    -0.2128)
                     ( 2.00    -0.2012)  ( 2.00    -0.1830)  ( 0.00    -0.1189)

 CYCLE   11
  SDIIS (wt  1.000):  0.0004  0.0001  0.0010  0.0030  0.0093  0.0281  0.0702  0.1330  0.3273  0.4275
  DIIS coefficients:  0.0004  0.0001  0.0010  0.0030  0.0093  0.0281  0.0702  0.1330  0.3273  0.4275
 SCF Error: norm([F,P])=      0.000044473436, max([F,P])=      0.000004765967
 orbitals (Q,E):
 ---------------
 A :65...75          ( 2.00    -0.3177)  ( 2.00    -0.3014)  ( 2.00    -0.2812)  ( 2.00    -0.2676)
                     ( 2.00    -0.2472)  ( 2.00    -0.2336)  ( 2.00    -0.2194)  ( 2.00    -0.2128)
                     ( 2.00    -0.2012)  ( 2.00    -0.1830)  ( 0.00    -0.1189)

 CYCLE   12
  SDIIS (wt  1.000):  0.0000  0.0001  0.0005  0.0022  0.0080  0.0232  0.0503  0.1679  0.3072  0.4406
  DIIS coefficients:  0.0000  0.0001  0.0005  0.0022  0.0080  0.0232  0.0503  0.1679  0.3072  0.4406
 SCF Error: norm([F,P])=      0.000017894926, max([F,P])=      0.000001946596
 orbitals (Q,E):
 ---------------
 A :65...75          ( 2.00    -0.3177)  ( 2.00    -0.3014)  ( 2.00    -0.2812)  ( 2.00    -0.2676)
                     ( 2.00    -0.2472)  ( 2.00    -0.2336)  ( 2.00    -0.2194)  ( 2.00    -0.2128)
                     ( 2.00    -0.2012)  ( 2.00    -0.1830)  ( 0.00    -0.1189)

 CYCLE   13
  SDIIS (wt  1.000):  0.0000  0.0001  0.0006  0.0025  0.0075  0.0180  0.0715  0.1468  0.2888  0.4641
  DIIS coefficients:  0.0000  0.0001  0.0006  0.0025  0.0075  0.0180  0.0715  0.1468  0.2888  0.4641
 SCF Error: norm([F,P])=      0.000005643633, max([F,P])=      0.000000625525
 orbitals (Q,E):
 ---------------
 A :65...75          ( 2.00    -0.3177)  ( 2.00    -0.3014)  ( 2.00    -0.2812)  ( 2.00    -0.2676)
                     ( 2.00    -0.2472)  ( 2.00    -0.2336)  ( 2.00    -0.2194)  ( 2.00    -0.2128)
                     ( 2.00    -0.2012)  ( 2.00    -0.1830)  ( 0.00    -0.1189)

 SCF CONVERGED

 CYCLE   14
 *** Using FIT density in Focky
  SDIIS (wt  1.000):  0.0000  0.0002  0.0007  0.0022  0.0058  0.0274  0.0605  0.1415  0.3102  0.4516
  DIIS coefficients:  0.0000  0.0002  0.0007  0.0022  0.0058  0.0274  0.0605  0.1415  0.3102  0.4516
 SCF Error: norm([F,P])=      0.000001949407, max([F,P])=      0.000000187272
 orbitals (Q,E):
 ---------------
 A :65...84          ( 2.00    -0.3177)  ( 2.00    -0.3014)  ( 2.00    -0.2812)  ( 2.00    -0.2676)
                     ( 2.00    -0.2472)  ( 2.00    -0.2336)  ( 2.00    -0.2194)  ( 2.00    -0.2128)
                     ( 2.00    -0.2012)  ( 2.00    -0.1830)  ( 0.00    -0.1189)  ( 0.00    -0.1102)
                     ( 0.00    -0.0682)  ( 0.00    -0.0577)  ( 0.00    -0.0165)  ( 0.00    -0.0108)
                     ( 0.00    -0.0068)  ( 0.00    -0.0026)  ( 0.00    -0.0005)  ( 0.00     0.0093)


 Fit test: (difference of exact and fit density, squared integrated, result summed over spins)
         SCF:                                          0.00007277799650

 Gross Charges per Atom (Z minus electrons)
 ==========================================
            -0.0631    0.2168    0.2296    0.2432    0.2310    0.2192   -0.0908    0.0219   -0.0248    0.2343
            -0.1856   -0.2091   -0.2054   -0.2127   -0.1789    0.4978   -0.2044    0.0500   -0.4947   -0.1669
             0.0098    0.2339   -0.2800   -0.0677   -0.0236   -0.0092    0.5389   -0.1598   -0.1805    0.6412
            -0.2051   -0.2180   -0.1874
 Net Total:  0.00000000


 =================================================================
 M U L T I P O L E   D E R I V E D   C H A R G E   A N A L Y S I S
 =================================================================

 See: M. Swart, P.Th. van Duijnen, J.G. Snijders, J.Comput.Chem., (2001), p. 79-88.

 --------------------------------------- 
 Multipole derived atomic charges (a.u.)
 --------------------------------------- 

        Atom    Level:     MDC-m        MDC-d        MDC-q
 ---------------------------------------------------------
     1     C           -0.005191     0.056095     2.000391
     2     C            0.091608    -0.137310    -3.973268
     3     C            0.074609     0.113521    -1.324902
     4     C            0.078264    -0.247592     0.542277
     5     C            0.073388     0.052296    -0.315468
     6     C            0.073943     0.065263     4.059573
     7     C           -0.003198     0.025597    -1.427862
     8     C            0.003856     0.009069    -0.506843
     9     C            0.013969     0.109391     0.576254
    10     C            0.073410    -0.024731    -1.109360
    11     H           -0.046142     0.061233     1.565114
    12     H           -0.058724     0.070285     1.683841
    13     H           -0.058479     0.076938    -0.661504
    14     H           -0.058256    -0.014726    -0.148458
    15     H           -0.056807     0.000227    -2.101484
    16     C            0.216580     0.286392     0.912171
    17     H           -0.058806    -0.028769     0.794162
    18     C            0.068374     0.172469     0.673248
    19     O           -0.345669    -0.457925    -1.064767
    20     N           -0.131912    -0.151074    -0.130703
    21     N           -0.042594    -0.346568    -0.461638
    22     C           -0.136415     0.028336     0.432865
    23     S            0.132156    -0.201080    -0.360075
    24     N           -0.068154    -0.195669    -0.423772
    25     H            0.019191     0.261836     0.274659
    26     H            0.025712     0.226188     0.211033
    27     C            0.250786     0.273252     0.523208
    28     H           -0.089934    -0.096244    -0.121823
    29     H           -0.070888    -0.036681    -0.104647
    30     C            0.234030     0.199106     0.118606
    31     H           -0.069512    -0.054962    -0.074160
    32     H           -0.064590    -0.045618    -0.035793
    33     H           -0.064604    -0.048544    -0.020877
 *** Using NEW gradient routines ***


 Geometry CYCLE 17
 ==============

 Energy gradients wrt nuclear displacements
 ==========================================

     Atom      Cartesian (a.u./angstrom)
                 X         Y         Z
 ----------------------------------------
     1 C    -0.006554  0.001731  0.003107
     2 C     0.000859  0.000551 -0.000079
     3 C     0.003148 -0.002314 -0.002406
     4 C    -0.004362  0.002726  0.002880
     5 C    -0.003083 -0.000985  0.002703
     6 C     0.000055  0.000188 -0.000565
     7 C     0.006273  0.003069 -0.008482
     8 C    -0.000184 -0.002623 -0.000114
     9 C    -0.000398 -0.005888 -0.000039
    10 C     0.004582  0.001704 -0.001810
    11 H    -0.000725  0.000555 -0.000194
    12 H    -0.000571 -0.000376 -0.000056
    13 H    -0.000155 -0.000700 -0.000082
    14 H     0.000802 -0.000605  0.000086
    15 H    -0.000013  0.001586  0.001053
    16 C    -0.016827  0.026340  0.016241
    17 H     0.000007 -0.000777 -0.000068
    18 C     0.017573  0.020091 -0.000551
    19 O     0.014561 -0.024015 -0.008369
    20 N    -0.035786 -0.007253 -0.006679
    21 N     0.018259 -0.036209 -0.027190
    22 C     0.020750  0.003582  0.019403
    23 S    -0.009330  0.004498 -0.008977
    24 N    -0.017311  0.016332 -0.013818
    25 H    -0.004650  0.002068  0.016730
    26 H     0.009533 -0.004522  0.005765
    27 C     0.004166 -0.000143  0.009653
    28 H    -0.001571 -0.000950  0.000465
    29 H    -0.000303  0.000089  0.000427
    30 C     0.000730  0.003654  0.000418
    31 H     0.001071  0.000688 -0.000923
    32 H    -0.001292 -0.000922 -0.000316
    33 H     0.000749 -0.001170  0.001786
 ----------------------------------------
 Max Cartesian displacement   1.64115328621054     
 Limit Cartesian step to   0.566917837497000     

 dE(predicted):    -0.98973E-02, dE(actual):    -0.40698E-02, Trust radius:    0.861684, all in a.u.
 
----------------------------------------------------------------------
Geometry Convergence after Step  17       (Hartree/Angstrom,Angstrom)
----------------------------------------------------------------------
current energy                               -7.54546856 Hartree
energy change                      -0.00406981     0.00100000    F
constrained gradient max            0.03620893     0.00100000    F
constrained gradient rms            0.00966889     0.00066667    F
gradient max                        0.03620893
gradient rms                        0.00966889
cart. step max                      0.28555115     0.01000000    F
cart. step rms                      0.05681752     0.00666667    F
 


 Coordinates (Cartesian)
 =======================

     Atom                    bohr                                 angstrom                 Geometric Variables
                   X           Y           Z              X           Y           Z       (0:frozen, *:LT par.)
 --------------------------------------------------------------------------------------------------------------
     1 C      -0.178281    3.626718    1.034837      -0.094342    1.919176    0.547612      1       2       3
     2 C      -2.315571    2.461958    1.989660      -1.225348    1.302812    1.052883      4       5       6
     3 C      -2.474336   -0.217439    1.858377      -1.309362   -0.115064    0.983411      7       8       9
     4 C      -0.554761   -1.681328    0.826810      -0.293567   -0.889720    0.437529     10      11      12
     5 C       5.787662   -0.350920   -2.243948       3.062699   -0.185699   -1.187446     13      14      15
     6 C       5.849951    2.340073   -2.124474       3.095661    1.238313   -1.124223     16      17      18
     7 C       3.848688    3.616643   -0.999421       2.036638    1.913845   -0.528871     19      20      21
     8 C       1.777550    2.141518   -0.046411       0.940639    1.133243   -0.024560     22      23      24
     9 C       1.668401   -0.535363   -0.182171       0.882880   -0.283302   -0.096401     25      26      27
    10 C       3.790010   -1.764178   -1.314514       2.005587   -0.933563   -0.695611     28      29      30
    11 H      -3.848011    3.565202    2.807485      -2.036280    1.886624    1.485657     31      32      33
    12 H      -4.155685   -1.149931    2.592564      -2.199094   -0.608517    1.371926     34      35      36
    13 H      -0.751518   -3.730697    0.769806      -0.397686   -1.974200    0.407364     37      38      39
    14 H       7.382631   -1.322141   -3.109683       3.906720   -0.699647   -1.645573     40      41      42
    15 H       7.453867    3.323937   -2.946890       3.944416    1.758952   -1.559427     43      44      45
    16 C       0.612852    6.347578    0.865260       0.324307    3.358993    0.457876     46      47      48
    17 H       3.828585   -3.818197   -1.453522       2.026000   -2.020503   -0.769171     49      50      51
    18 C       3.212417    6.291842   -0.508860       1.699938    3.329499   -0.269277     52      53      54
    19 O      -0.437067    8.189375    1.715179      -0.231286    4.333631    0.907633     55      56      57
    20 N       4.376789    8.384451   -0.924357       2.316097    4.436860   -0.489149     58      59      60
    21 N       6.862403    8.275156   -1.783760       3.631427    4.379024   -0.943925     61      62      63
    22 C       8.348907   10.573133   -1.355109       4.418051    5.595061   -0.717093     64      65      66
    23 S      11.260509   10.674366   -2.546788       5.958805    5.648631   -1.347702     67      68      69
    24 N       7.045013   12.478944   -0.226509       3.728060    6.603573   -0.119864     70      71      72
    25 H       7.846696    6.712517   -1.210243       4.152293    3.552111   -0.640433     73      74      75
    26 H       5.452635   11.869277    0.676644       2.885410    6.280951    0.358065     76      77      78
    27 C       8.293261   14.737206    0.860721       4.388605    7.798593    0.455474     79      80      81
    28 H       9.840889   15.232833   -0.411298       5.207574    8.060868   -0.217650     82      83      84
    29 H       9.136965   14.228656    2.692987       4.835074    7.529481    1.425067     85      86      87
    30 C       6.433016   16.937231    1.162321       3.404205    8.962796    0.615074     88      89      90
    31 H       4.863188   16.447039    2.422485       2.573488    8.703398    1.281924     91      92      93
    32 H       7.405732   18.570765    1.978634       3.918945    9.827226    1.047048     94      95      96
    33 H       5.641515   17.489972   -0.666169       2.985361    9.255295   -0.352521     97      98      99
 --------------------------------------------------------------------------------------------------------------

 Number of elements of the density matrix on this node (used, total):     72528    292230


 ===========================================
 Numerical Integration : Fuzzy Cells (Becke)
 ===========================================
  
 Becke grid quality: GOOD           
  
 Lebedev angular grid order:             min:  11 max:  31
 Nr. of radial points:                   min:  54 max:  72

 Total nr. of points:     415320
 Nr. of blocks:             3245
 Block length:               128
 Nr. of dummy points:         40


 Test of Precision of the Numerical Integration Grid
 ===================================================

 Integral of the Total Core Density:                   0.00000000000000


 ========================
 Density Fitting (zlmFit)
 ========================
  
 ZlmFit Fit Quality: GOOD           
  
 Max L-expansion:                        min:   8 max:   9
 Nr. of radial interpolation points:     min:  78 max: 108


 =====
 S C F  ***  ScaSCF  ***
 =====
  
 Initial density matrix is taken from previous geometry

 CYCLE    1
 SCF Error: norm([F,P])=      0.421524667473, max([F,P])=      0.136330284992
 orbitals (Q,E):
 ---------------
 A :65...84          ( 2.00    -0.3267)  ( 2.00    -0.3121)  ( 2.00    -0.2896)  ( 2.00    -0.2784)
                     ( 2.00    -0.2539)  ( 2.00    -0.2438)  ( 2.00    -0.2290)  ( 2.00    -0.2240)
                     ( 2.00    -0.2145)  ( 2.00    -0.2002)  ( 0.00    -0.1286)  ( 0.00    -0.1178)
                     ( 0.00    -0.0752)  ( 0.00    -0.0698)  ( 0.00    -0.0229)  ( 0.00    -0.0178)
                     ( 0.00    -0.0134)  ( 0.00    -0.0094)  ( 0.00    -0.0074)  ( 0.00     0.0031)

 CYCLE    2
  SDIIS (wt  0.000):  0.0348  0.9652
 A-DIIS (wt  1.000):  0.0000  1.0000
  DIIS coefficients:  0.0000  1.0000
 SCF Error: norm([F,P])=      0.067644230746, max([F,P])=      0.009073754423
 orbitals (Q,E):
 ---------------
 A :65...75          ( 2.00    -0.3118)  ( 2.00    -0.2962)  ( 2.00    -0.2780)  ( 2.00    -0.2619)
                     ( 2.00    -0.2489)  ( 2.00    -0.2314)  ( 2.00    -0.2193)  ( 2.00    -0.2090)
                     ( 2.00    -0.1880)  ( 2.00    -0.1703)  ( 0.00    -0.1173)

 CYCLE    3
  SDIIS (wt  0.000):  0.0038  0.6785  0.3176
 A-DIIS (wt  1.000):  0.0000  0.7563  0.2437
  DIIS coefficients:  0.0000  0.7563  0.2437
 SCF Error: norm([F,P])=      0.138725760029, max([F,P])=      0.019210182666
 orbitals (Q,E):
 ---------------
 A :65...75          ( 2.00    -0.3169)  ( 2.00    -0.2997)  ( 2.00    -0.2800)  ( 2.00    -0.2675)
                     ( 2.00    -0.2474)  ( 2.00    -0.2335)  ( 2.00    -0.2194)  ( 2.00    -0.2123)
                     ( 2.00    -0.1958)  ( 2.00    -0.1786)  ( 0.00    -0.1184)

 CYCLE    4
  SDIIS (wt  0.952):  0.4513  0.1494  0.3993
 A-DIIS (wt  0.048):  0.1964  0.0000  0.8036
  DIIS coefficients:  0.4392  0.1423  0.4186
 SCF Error: norm([F,P])=      0.036838876095, max([F,P])=      0.005717839790
 orbitals (Q,E):
 ---------------
 A :65...75          ( 2.00    -0.3179)  ( 2.00    -0.3012)  ( 2.00    -0.2809)  ( 2.00    -0.2672)
                     ( 2.00    -0.2473)  ( 2.00    -0.2338)  ( 2.00    -0.2202)  ( 2.00    -0.2132)
                     ( 2.00    -0.1999)  ( 2.00    -0.1838)  ( 0.00    -0.1190)

 CYCLE    5
  SDIIS (wt  0.987):  0.2267  0.0553  0.3048  0.4133
 A-DIIS (wt  0.013):  0.0000  0.0000  0.0547  0.9453
  DIIS coefficients:  0.2238  0.0546  0.3016  0.4200
 SCF Error: norm([F,P])=      0.014056241969, max([F,P])=      0.002254387001
 orbitals (Q,E):
 ---------------
 A :65...75          ( 2.00    -0.3181)  ( 2.00    -0.3014)  ( 2.00    -0.2809)  ( 2.00    -0.2683)
                     ( 2.00    -0.2474)  ( 2.00    -0.2342)  ( 2.00    -0.2203)  ( 2.00    -0.2135)
                     ( 2.00    -0.2000)  ( 2.00    -0.1837)  ( 0.00    -0.1193)

 CYCLE    6
  SDIIS (wt  1.000):  0.1074  0.0217  0.1631  0.3092  0.3985
  DIIS coefficients:  0.1074  0.0217  0.1631  0.3092  0.3985
 SCF Error: norm([F,P])=      0.005500064072, max([F,P])=      0.000879080094
 orbitals (Q,E):
 ---------------
 A :65...75          ( 2.00    -0.3181)  ( 2.00    -0.3014)  ( 2.00    -0.2810)  ( 2.00    -0.2681)
                     ( 2.00    -0.2474)  ( 2.00    -0.2343)  ( 2.00    -0.2204)  ( 2.00    -0.2135)
                     ( 2.00    -0.1999)  ( 2.00    -0.1835)  ( 0.00    -0.1193)

 CYCLE    7
  SDIIS (wt  1.000):  0.0478  0.0083  0.0784  0.1732  0.3100  0.3824
  DIIS coefficients:  0.0478  0.0083  0.0784  0.1732  0.3100  0.3824
 SCF Error: norm([F,P])=      0.002272957905, max([F,P])=      0.000347794967
 orbitals (Q,E):
 ---------------
 A :65...75          ( 2.00    -0.3181)  ( 2.00    -0.3014)  ( 2.00    -0.2809)  ( 2.00    -0.2681)
                     ( 2.00    -0.2474)  ( 2.00    -0.2342)  ( 2.00    -0.2203)  ( 2.00    -0.2134)
                     ( 2.00    -0.1999)  ( 2.00    -0.1835)  ( 0.00    -0.1192)

 CYCLE    8
  SDIIS (wt  1.000):  0.0175  0.0025  0.0311  0.0761  0.1611  0.2819  0.4298
  DIIS coefficients:  0.0175  0.0025  0.0311  0.0761  0.1611  0.2819  0.4298
 SCF Error: norm([F,P])=      0.000778402164, max([F,P])=      0.000081415155
 orbitals (Q,E):
 ---------------
 A :65...75          ( 2.00    -0.3181)  ( 2.00    -0.3014)  ( 2.00    -0.2809)  ( 2.00    -0.2681)
                     ( 2.00    -0.2474)  ( 2.00    -0.2342)  ( 2.00    -0.2203)  ( 2.00    -0.2135)
                     ( 2.00    -0.1999)  ( 2.00    -0.1835)  ( 0.00    -0.1192)

 CYCLE    9
  SDIIS (wt  1.000):  0.0056  0.0006  0.0108  0.0285  0.0686  0.1529  0.3212  0.4119
  DIIS coefficients:  0.0056  0.0006  0.0108  0.0285  0.0686  0.1529  0.3212  0.4119
 SCF Error: norm([F,P])=      0.000329428449, max([F,P])=      0.000045465773
 orbitals (Q,E):
 ---------------
 A :65...75          ( 2.00    -0.3181)  ( 2.00    -0.3014)  ( 2.00    -0.2810)  ( 2.00    -0.2681)
                     ( 2.00    -0.2474)  ( 2.00    -0.2342)  ( 2.00    -0.2203)  ( 2.00    -0.2135)
                     ( 2.00    -0.1999)  ( 2.00    -0.1835)  ( 0.00    -0.1193)

 CYCLE   10
  SDIIS (wt  1.000):  0.0016  0.0002  0.0034  0.0094  0.0248  0.0662  0.1595  0.2704  0.4646
  DIIS coefficients:  0.0016  0.0002  0.0034  0.0094  0.0248  0.0662  0.1595  0.2704  0.4646
 SCF Error: norm([F,P])=      0.000091425948, max([F,P])=      0.000011634634
 orbitals (Q,E):
 ---------------
 A :65...75          ( 2.00    -0.3181)  ( 2.00    -0.3014)  ( 2.00    -0.2810)  ( 2.00    -0.2681)
                     ( 2.00    -0.2474)  ( 2.00    -0.2342)  ( 2.00    -0.2203)  ( 2.00    -0.2135)
                     ( 2.00    -0.1999)  ( 2.00    -0.1835)  ( 0.00    -0.1193)

 CYCLE   11
  SDIIS (wt  1.000):  0.0003  0.0000  0.0009  0.0027  0.0081  0.0246  0.0659  0.1260  0.3223  0.4492
  DIIS coefficients:  0.0003  0.0000  0.0009  0.0027  0.0081  0.0246  0.0659  0.1260  0.3223  0.4492
 SCF Error: norm([F,P])=      0.000037035679, max([F,P])=      0.000004100446
 orbitals (Q,E):
 ---------------
 A :65...75          ( 2.00    -0.3181)  ( 2.00    -0.3014)  ( 2.00    -0.2810)  ( 2.00    -0.2681)
                     ( 2.00    -0.2474)  ( 2.00    -0.2342)  ( 2.00    -0.2203)  ( 2.00    -0.2135)
                     ( 2.00    -0.1999)  ( 2.00    -0.1835)  ( 0.00    -0.1193)

 CYCLE   12
  SDIIS (wt  1.000):  0.0000  0.0001  0.0005  0.0022  0.0078  0.0241  0.0521  0.1712  0.3348  0.4071
  DIIS coefficients:  0.0000  0.0001  0.0005  0.0022  0.0078  0.0241  0.0521  0.1712  0.3348  0.4071
 SCF Error: norm([F,P])=      0.000017005517, max([F,P])=      0.000002678860
 orbitals (Q,E):
 ---------------
 A :65...75          ( 2.00    -0.3181)  ( 2.00    -0.3014)  ( 2.00    -0.2810)  ( 2.00    -0.2681)
                     ( 2.00    -0.2474)  ( 2.00    -0.2342)  ( 2.00    -0.2203)  ( 2.00    -0.2135)
                     ( 2.00    -0.1999)  ( 2.00    -0.1835)  ( 0.00    -0.1193)

 CYCLE   13
  SDIIS (wt  1.000):  0.0000  0.0001  0.0006  0.0024  0.0085  0.0204  0.0774  0.1734  0.2817  0.4354
  DIIS coefficients:  0.0000  0.0001  0.0006  0.0024  0.0085  0.0204  0.0774  0.1734  0.2817  0.4354
 SCF Error: norm([F,P])=      0.000005668612, max([F,P])=      0.000001024919
 orbitals (Q,E):
 ---------------
 A :65...75          ( 2.00    -0.3181)  ( 2.00    -0.3014)  ( 2.00    -0.2810)  ( 2.00    -0.2681)
                     ( 2.00    -0.2474)  ( 2.00    -0.2342)  ( 2.00    -0.2203)  ( 2.00    -0.2135)
                     ( 2.00    -0.1999)  ( 2.00    -0.1835)  ( 0.00    -0.1193)

 CYCLE   14
  SDIIS (wt  1.000):  0.0000  0.0002  0.0006  0.0025  0.0067  0.0293  0.0746  0.1432  0.3202  0.4226
  DIIS coefficients:  0.0000  0.0002  0.0006  0.0025  0.0067  0.0293  0.0746  0.1432  0.3202  0.4226
 SCF Error: norm([F,P])=      0.000002276081, max([F,P])=      0.000000333436
 orbitals (Q,E):
 ---------------
 A :65...75          ( 2.00    -0.3181)  ( 2.00    -0.3014)  ( 2.00    -0.2810)  ( 2.00    -0.2681)
                     ( 2.00    -0.2474)  ( 2.00    -0.2342)  ( 2.00    -0.2203)  ( 2.00    -0.2135)
                     ( 2.00    -0.1999)  ( 2.00    -0.1835)  ( 0.00    -0.1193)

 SCF CONVERGED

 CYCLE   15
 *** Using FIT density in Focky
  SDIIS (wt  1.000):  0.0000  0.0002  0.0009  0.0029  0.0136  0.0357  0.0704  0.1738  0.3049  0.3976
  DIIS coefficients:  0.0000  0.0002  0.0009  0.0029  0.0136  0.0357  0.0704  0.1738  0.3049  0.3976
 SCF Error: norm([F,P])=      0.000001027173, max([F,P])=      0.000000093166
 orbitals (Q,E):
 ---------------
 A :65...84          ( 2.00    -0.3181)  ( 2.00    -0.3014)  ( 2.00    -0.2810)  ( 2.00    -0.2681)
                     ( 2.00    -0.2474)  ( 2.00    -0.2342)  ( 2.00    -0.2203)  ( 2.00    -0.2135)
                     ( 2.00    -0.1999)  ( 2.00    -0.1835)  ( 0.00    -0.1193)  ( 0.00    -0.1105)
                     ( 0.00    -0.0683)  ( 0.00    -0.0541)  ( 0.00    -0.0156)  ( 0.00    -0.0111)
                     ( 0.00    -0.0059)  ( 0.00    -0.0026)  ( 0.00    -0.0008)  ( 0.00     0.0098)


 Fit test: (difference of exact and fit density, squared integrated, result summed over spins)
         SCF:                                          0.00007280340828

 Gross Charges per Atom (Z minus electrons)
 ==========================================
            -0.0629    0.2169    0.2298    0.2433    0.2311    0.2182   -0.0901    0.0219   -0.0250    0.2341
            -0.1857   -0.2091   -0.2054   -0.2123   -0.1784    0.4972   -0.2042    0.0518   -0.4952   -0.1690
             0.0156    0.2399   -0.2900   -0.0699   -0.0243   -0.0070    0.5375   -0.1597   -0.1786    0.6407
            -0.2044   -0.2183   -0.1887
 Net Total:  0.00000000


 =================================================================
 M U L T I P O L E   D E R I V E D   C H A R G E   A N A L Y S I S
 =================================================================

 See: M. Swart, P.Th. van Duijnen, J.G. Snijders, J.Comput.Chem., (2001), p. 79-88.

 --------------------------------------- 
 Multipole derived atomic charges (a.u.)
 --------------------------------------- 

        Atom    Level:     MDC-m        MDC-d        MDC-q
 ---------------------------------------------------------
     1     C           -0.005162     0.041425     1.871646
     2     C            0.091643    -0.067038    -3.528216
     3     C            0.074682     0.114144    -1.256928
     4     C            0.078382    -0.229286     0.504799
     5     C            0.073593     0.059771    -0.277765
     6     C            0.074092     0.061879     3.579282
     7     C           -0.003243     0.022679    -1.142505
     8     C            0.003818     0.010527    -0.548835
     9     C            0.014030     0.101974     0.662318
    10     C            0.073496    -0.007999    -1.253059
    11     H           -0.046140     0.029766     1.387693
    12     H           -0.058657     0.048441     1.556209
    13     H           -0.058409     0.065354    -0.688544
    14     H           -0.058058    -0.018896    -0.209432
    15     H           -0.056253    -0.007885    -1.826348
    16     C            0.216600     0.270402     0.778279
    17     H           -0.058714    -0.031870     0.950676
    18     C            0.068382     0.163894     0.566230
    19     O           -0.345672    -0.442069    -0.969203
    20     N           -0.130494    -0.150106    -0.131689
    21     N           -0.039042    -0.342346    -0.411134
    22     C           -0.135544     0.033856     0.346990
    23     S            0.126855    -0.208336    -0.327408
    24     N           -0.067890    -0.187500    -0.446766
    25     H            0.015883     0.260444     0.296002
    26     H            0.026458     0.219757     0.211895
    27     C            0.250551     0.270791     0.562723
    28     H           -0.089541    -0.092655    -0.144279
    29     H           -0.070719    -0.038984    -0.104189
    30     C            0.234037     0.199249     0.135285
    31     H           -0.069232    -0.054437    -0.083693
    32     H           -0.064532    -0.045327    -0.043192
    33     H           -0.065198    -0.049618    -0.016841
 *** Using NEW gradient routines ***


 Geometry CYCLE 18
 ==============

 Energy gradients wrt nuclear displacements
 ==========================================

     Atom      Cartesian (a.u./angstrom)
                 X         Y         Z
 ----------------------------------------
     1 C    -0.006617  0.001533  0.003819
     2 C     0.000859  0.000514 -0.000243
     3 C     0.003170 -0.002419 -0.002577
     4 C    -0.004371  0.002884  0.003236
     5 C    -0.003352 -0.001272  0.002866
     6 C    -0.000162  0.000466 -0.000439
     7 C     0.006859  0.003593 -0.009196
     8 C    -0.000355 -0.002721  0.000155
     9 C    -0.000561 -0.006158 -0.000134
    10 C     0.004923  0.001877 -0.002136
    11 H    -0.000740  0.000567 -0.000082
    12 H    -0.000578 -0.000400 -0.000014
    13 H    -0.000104 -0.000751 -0.000136
    14 H     0.000908 -0.000576 -0.000030
    15 H     0.000012  0.001552  0.000898
    16 C    -0.017652  0.027590  0.017833
    17 H    -0.000015 -0.000825 -0.000086
    18 C     0.018951  0.020858 -0.000077
    19 O     0.015157 -0.025136 -0.009052
    20 N    -0.036909 -0.007282 -0.008910
    21 N     0.016888 -0.036350 -0.027626
    22 C     0.019973  0.006264  0.021458
    23 S    -0.006390  0.003549 -0.008252
    24 N    -0.016418  0.012316 -0.013971
    25 H    -0.004839  0.000906  0.015429
    26 H     0.009190 -0.003588  0.007219
    27 C     0.003156  0.001973  0.008608
    28 H    -0.001786 -0.001147  0.000417
    29 H    -0.000332 -0.000048  0.000273
    30 C     0.000751  0.003626  0.000316
    31 H     0.001166  0.000733 -0.001061
    32 H    -0.001380 -0.001049 -0.000416
    33 H     0.000597 -0.001075  0.001911
 ----------------------------------------
 Max Cartesian displacement   1.66878294344242     
 Limit Cartesian step to   0.566917837497000     

 dE(predicted):    -0.95550E-02, dE(actual):    -0.31470E-02, Trust radius:    0.861684, all in a.u.
 
----------------------------------------------------------------------
Geometry Convergence after Step  18       (Hartree/Angstrom,Angstrom)
----------------------------------------------------------------------
current energy                               -7.54861559 Hartree
energy change                      -0.00314703     0.00100000    F
constrained gradient max            0.03690877     0.00100000    F
constrained gradient rms            0.00981270     0.00066667    F
gradient max                        0.03690877
gradient rms                        0.00981270
cart. step max                      0.29137331     0.01000000    F
cart. step rms                      0.05418802     0.00666667    F
 


 Coordinates (Cartesian)
 =======================

     Atom                    bohr                                 angstrom                 Geometric Variables
                   X           Y           Z              X           Y           Z       (0:frozen, *:LT par.)
 --------------------------------------------------------------------------------------------------------------
[truncated: 890,232 more chars]
