# Supplementary material for: Functional, Aromatic, and Fluorinated Monothiosemicarbazones: Investigations into Their Structures and Activity toward the Gallium-68 Incorporation by Microwave Irradiation
Source: ACS Omega. 2022 Apr 11;7(16):13750–77. doi: 10.1021/acsomega.1c07396 (PMC9088960; doi:10.1021/acsomega.1c07396)
Supplement: Supplementary file 1 — ao1c07396_si_001.zip [file ao1c07396_si_001.zip › DFT_files/MonoTSCEt Isomer A.xyz]

33
Frame 41:  Geometry 42, Bond Energy: -7.56376 Hartree
C -0.09551005065441132 1.865101099014282 0.5811548233032227
C -1.296465039253235 1.273087978363037 0.9326626658439636
C -1.448822140693665 -0.1227605640888214 0.716349184513092
C -0.4310267865657806 -0.8989588022232056 0.1691692173480988
C 3.092371463775635 -0.2510175108909607 -1.063940286636353
C 3.196796655654907 1.15160870552063 -0.8353537917137146
C 2.115505695343018 1.83683454990387 -0.2900473475456238
C 0.9395605325698853 1.080466985702515 0.02053983882069588
C 0.814679741859436 -0.3122172653675079 -0.2002449631690979
C 1.946752786636353 -0.973081111907959 -0.7641450166702271
H -2.104472160339355 1.860014677047729 1.364937305450439
H -2.389397621154785 -0.5985702872276306 0.98795485496521
H -0.5855470299720764 -1.966882944107056 0.02077112346887589
H 3.949820995330811 -0.7679874300956726 -1.490485072135925
H 4.135073661804199 1.635147571563721 -1.096452832221985
C 0.4040021598339081 3.274110555648804 0.6718176603317261
H 1.910563707351685 -2.044143438339233 -0.9565725326538086
C 1.825485348701477 3.231719732284546 0.09713852405548096
O -0.1816993355751038 4.256442546844482 1.105218529701233
N 2.497226238250732 4.346070289611816 0.03633233904838562
N 3.733606576919556 4.385907649993896 -0.4782837927341461
C 4.455955028533936 5.591270446777344 -0.5520869493484497
S 5.978721141815186 5.566820621490479 -1.257813215255737
N 3.818630695343018 6.654352188110352 -0.02909500151872635
H 4.210494041442871 3.577353000640869 -0.8775442242622375
H 2.885438442230225 6.478623867034912 0.3446885049343109
C 4.369998931884766 8.015458106994629 0.01228527445346117
H 4.568532466888428 8.351584434509277 -1.014576315879822
H 5.34012508392334 7.98652172088623 0.5255826711654663
C 3.401509523391724 8.966703414916992 0.7220318913459778
H 3.217953443527222 8.652475357055664 1.757179260253906
H 3.828226804733276 9.975492477416992 0.7464532256126404
H 2.437830686569214 9.02120304107666 0.2000201195478439
