# Supplementary material for: Functional, Aromatic, and Fluorinated Monothiosemicarbazones: Investigations into Their Structures and Activity toward the Gallium-68 Incorporation by Microwave Irradiation
Source: ACS Omega. 2022 Apr 11;7(16):13750–77. doi: 10.1021/acsomega.1c07396 (PMC9088960; doi:10.1021/acsomega.1c07396)
Supplement: Supplementary file 1 — ao1c07396_si_001.zip [file ao1c07396_si_001.zip › DFT_files/MonoTSCEt Isomer B.out]

 Parallel Execution: Process Information
 ==============================================================================
 Rank   Node Name                              NodeID   MyNodeRank  NodeMaster
    0   CHPC-7106                                 0          0          0
    1   CHPC-7106                                 0          1         -1
    2   CHPC-7106                                 0          2         -1
    3   CHPC-7106                                 0          3         -1
 ==============================================================================


May use up to 15548MB of RAM as shared memory on node 0
 
    Atoms
    1 C      -0.095510040197       1.865100999797       0.581154757444
    2 C      -1.296464930515       1.273087908926       0.932662575987
    3 C      -1.448822048942      -0.122760555187       0.716349138278
    4 C      -0.431026760407      -0.898958721753       0.169169199648
    5 C       3.092371168347      -0.251017503585      -1.063940262684
    6 C       3.196796433254       1.151608614390      -0.835353713249
    7 C       2.115505442669       1.836834413112      -0.290047316093
    8 C       0.939560450522       1.080466901377       0.020539837434
    9 C       0.814679709976      -0.312217229142      -0.200244947265
    10 C       1.946752598809      -0.973081069619      -0.764144935702
    11 H      -2.104471940733       1.860014574877       1.364937251921
    12 H      -2.389397431646      -0.598570218317       0.987954785899
    13 H      -0.585546968069      -1.966882849227       0.020771122448
    14 H       3.949820641035      -0.767987385523      -1.490484950884
    15 H       4.135073477388       1.635147445604      -1.096452746919
    16 C       0.404002120126       3.274110294228       0.671817622889
    17 H       1.910563586800      -2.044143350774      -0.956572466359
    18 C       1.825485179690       3.231719509537       0.097138517956
    19 O      -0.181699324805       4.256442220304       1.105218434325
    20 N       2.497226088934       4.346069964046       0.036332337113
    21 N       1.936731000144       5.410616921202       0.200352417158
    22 C       3.261255473583       6.217428215790       0.337111837657
    23 S       4.820476275386       5.666255847695       0.049878692842
    24 N       2.875978125261       7.485942725458       0.565754785748
    25 H       1.634929303381       5.464244442834       1.202719205504
    26 H       1.875766123226       7.632683763661       0.705343524051
    27 C       3.788204103515       8.636917936420       0.603538222510
    28 H       4.293422979962       8.724072955648      -0.368057818815
    29 H       4.571456464459       8.440683993978       1.347489547428
    30 C       3.021546568732       9.920015612680       0.938913091064
    31 H       2.535049877039       9.851079585284       1.919999618248
    32 H       3.715779678714      10.767170633356       0.965521374178
    33 H       2.253825757852      10.137255186017       0.185550818442
    End
    GUIBonds
        1 1 2 1.5
        2 1 8 1.5
        3 1 16 1.0
        4 2 3 1.5
        5 2 11 1.0
        6 3 4 1.5
        7 3 12 1.0
        8 4 9 1.5
        9 4 13 1.0
        10 5 10 1.5
        11 5 6 1.5
        12 5 14 1.0
        13 6 7 1.5
        14 6 15 1.0
        15 7 8 1.5
        16 7 18 1.0
        17 8 9 1.5
        18 9 10 1.5
        19 10 17 1.0
        20 16 18 1.0
        21 16 19 1.0
        22 18 20 1.0
        23 20 21 1.0
        24 21 22 1.0
        25 21 25 1.0
        26 22 23 1.0
        27 22 24 1.0
        28 24 26 1.0
        29 24 27 1.0
        30 27 30 1.0
        31 27 28 1.0
        32 27 29 1.0
        33 30 31 1.0
        34 30 32 1.0
        35 30 33 1.0
    End
    NoPrint LOGFILE
    XC
        GGA BLYP
    End
    Geometry
    End
    AnalyticalFreq
    End
    NumericalQuality Good
    ScanFreq -1000 0

Fragments
H t21.H
N t21.N
S t21.S
O t21.O
C t21.C
End

 *******************************************************************************
 *                                                                             *
 *  --------------------------------                                           *
 *   Amsterdam Modeling Suite (AMS)              2019.304                      *
 *  --------------------------------                                           *
 *                                               r84175 2020-05-08             *
 *                                                                             *
 *                                                                             *
 *                              =================                              *
 *                              |               |                              *
 *                              |     A D F     |                              *
 *                              |               |                              *
 *                              =================                              *
 *                                                                             *
 *                                                                             *
 *   Online information and documentation:  https://www.scm.com/support/       *
 *   E-mail:  support@scm.com   info@scm.com                                   *
 *                                                                             *
 *   Scientific publications using AMS results must be properly referenced     *
 *   See the User Manuals (or the web site) for recommended citations          *
 *   The terms and conditions of the End User License Agreement apply to       *
 *   the use of AMS, https://www.scm.com/license-terms/                        *
 *                                                                             *
 *********************  x86_64_windows_intel / intelmpi  ***********************
 
 Licensed to: Dr. Sofia Pascu / University of Bath / Bath / UNITED KINGDOM
 SCM User ID: u10385
  
 ADF 2019.304  RunTime: Oct18-2021 09:28:16  Nodes: 1  Procs: 4

 Temporary files are created in C:\SCMTMP\/kid_0.23630736

Communication costs MPI_COMM_WORLD:      0.632 usec per message,   0.0027 usec per 8-byte item
Communication costs for intra-node:      0.627 usec per message,   0.0027 usec per 8-byte item

 *** (NO TITLE) ***


 ===========================
 A T T A C H E D   F I L E S
 ===========================
  


 ===============================
 M O D E L   P A R A M E T E R S
 ===============================
  
 DENSITY FUNCTIONAL POTENTIAL (scf)
    LDA:                               Exchange only                           == Not Default ==
    Gradient Corrections:              Becke88 LYP                             == Not Default ==

 SPIN  (restricted / unrestr.)
    Molecule:                          Restricted                               
    Fragments:                         Restricted                               

 OTHER ASPECTS
    Relativistic Corrections:          ---                                      

    Nuclear Charge Density Model:      Point Charge Nuclei                      
    Core Treatment:                    Frozen Orbital(s)                        

    Hyperfine or Zeeman Interaction:   ---                                      


 Fragment File(s)
 ----------------
 C:
         file : t21.C
         jobid: ADF 2019.304  RunTime: Oct18-2021 09:28:15  Nodes: 1  Procs: 1
         title: Carbon (TZ2P)
 H:
         file : t21.H
         jobid: ADF 2019.304  RunTime: Oct18-2021 09:28:12  Nodes: 1  Procs: 1
         title: Hydrogen (TZ2P)
 O:
         file : t21.O
         jobid: ADF 2019.304  RunTime: Oct18-2021 09:28:14  Nodes: 1  Procs: 1
         title: Oxygen (TZ2P)
 N:
         file : t21.N
         jobid: ADF 2019.304  RunTime: Oct18-2021 09:28:12  Nodes: 1  Procs: 1
         title: Nitrogen (TZ2P)
 S:
         file : t21.S
         jobid: ADF 2019.304  RunTime: Oct18-2021 09:28:13  Nodes: 1  Procs: 1
         title: Sulphur (TZ2P)


                                   *********************************************
                                   *  R U N   T Y P E : GEOMETRY OPTIMIZATION  *
                                   *********************************************
  


 ===============
 G E O M E T R Y  ***  3D  Molecule  ***
 ===============
  

 ATOMS
 =====                            X Y Z                    CHARGE
                                (Angstrom)             Nucl     +Core       At.Mass
                       --------------------------    ----------------       -------
    1  C              -0.0955    1.8651    0.5812      6.00      6.00       12.0000
    2  C              -1.2965    1.2731    0.9327      6.00      6.00       12.0000
    3  C              -1.4488   -0.1228    0.7163      6.00      6.00       12.0000
    4  C              -0.4310   -0.8990    0.1692      6.00      6.00       12.0000
    5  C               3.0924   -0.2510   -1.0639      6.00      6.00       12.0000
    6  C               3.1968    1.1516   -0.8354      6.00      6.00       12.0000
    7  C               2.1155    1.8368   -0.2900      6.00      6.00       12.0000
    8  C               0.9396    1.0805    0.0205      6.00      6.00       12.0000
    9  C               0.8147   -0.3122   -0.2002      6.00      6.00       12.0000
   10  C               1.9468   -0.9731   -0.7641      6.00      6.00       12.0000
   11  H              -2.1045    1.8600    1.3649      1.00      1.00        1.0078
   12  H              -2.3894   -0.5986    0.9880      1.00      1.00        1.0078
   13  H              -0.5855   -1.9669    0.0208      1.00      1.00        1.0078
   14  H               3.9498   -0.7680   -1.4905      1.00      1.00        1.0078
   15  H               4.1351    1.6351   -1.0965      1.00      1.00        1.0078
   16  C               0.4040    3.2741    0.6718      6.00      6.00       12.0000
   17  H               1.9106   -2.0441   -0.9566      1.00      1.00        1.0078
   18  C               1.8255    3.2317    0.0971      6.00      6.00       12.0000
   19  O              -0.1817    4.2564    1.1052      8.00      8.00       15.9949
   20  N               2.4972    4.3461    0.0363      7.00      7.00       14.0031
   21  N               1.9367    5.4106    0.2004      7.00      7.00       14.0031
   22  C               3.2613    6.2174    0.3371      6.00      6.00       12.0000
   23  S               4.8205    5.6663    0.0499     16.00     16.00       31.9721
   24  N               2.8760    7.4859    0.5658      7.00      7.00       14.0031
   25  H               1.6349    5.4642    1.2027      1.00      1.00        1.0078
   26  H               1.8758    7.6327    0.7053      1.00      1.00        1.0078
   27  C               3.7882    8.6369    0.6035      6.00      6.00       12.0000
   28  H               4.2934    8.7241   -0.3681      1.00      1.00        1.0078
   29  H               4.5715    8.4407    1.3475      1.00      1.00        1.0078
   30  C               3.0215    9.9200    0.9389      6.00      6.00       12.0000
   31  H               2.5350    9.8511    1.9200      1.00      1.00        1.0078
   32  H               3.7158   10.7672    0.9655      1.00      1.00        1.0078
   33  H               2.2538   10.1373    0.1856      1.00      1.00        1.0078


 FRAGMENTS
 =========                                     Atoms in this Fragment     Cart. coord.s (Angstrom)
                                               -------------------------------------------------------
    1  C                                                 1  C           -0.0955    1.8651    0.5812
    2  C                                                 2  C           -1.2965    1.2731    0.9327
    3  C                                                 3  C           -1.4488   -0.1228    0.7163
    4  C                                                 4  C           -0.4310   -0.8990    0.1692
    5  C                                                 5  C            3.0924   -0.2510   -1.0639
    6  C                                                 6  C            3.1968    1.1516   -0.8354
    7  C                                                 7  C            2.1155    1.8368   -0.2900
    8  C                                                 8  C            0.9396    1.0805    0.0205
    9  C                                                 9  C            0.8147   -0.3122   -0.2002
   10  C                                                10  C            1.9468   -0.9731   -0.7641
   11  C                                                16  C            0.4040    3.2741    0.6718
   12  C                                                18  C            1.8255    3.2317    0.0971
   13  C                                                22  C            3.2613    6.2174    0.3371
   14  C                                                27  C            3.7882    8.6369    0.6035
   15  C                                                30  C            3.0215    9.9200    0.9389
   16  H                                                11  H           -2.1045    1.8600    1.3649
   17  H                                                12  H           -2.3894   -0.5986    0.9880
   18  H                                                13  H           -0.5855   -1.9669    0.0208
   19  H                                                14  H            3.9498   -0.7680   -1.4905
   20  H                                                15  H            4.1351    1.6351   -1.0965
   21  H                                                17  H            1.9106   -2.0441   -0.9566
   22  H                                                25  H            1.6349    5.4642    1.2027
   23  H                                                26  H            1.8758    7.6327    0.7053
   24  H                                                28  H            4.2934    8.7241   -0.3681
   25  H                                                29  H            4.5715    8.4407    1.3475
   26  H                                                31  H            2.5350    9.8511    1.9200
   27  H                                                32  H            3.7158   10.7672    0.9655
   28  H                                                33  H            2.2538   10.1373    0.1856
   29  O                                                19  O           -0.1817    4.2564    1.1052
   30  N                                                20  N            2.4972    4.3461    0.0363
   31  N                                                21  N            1.9367    5.4106    0.2004
   32  N                                                24  N            2.8760    7.4859    0.5658
   33  S                                                23  S            4.8205    5.6663    0.0499


 =====================================
 S Y M M E T R Y ,   E L E C T R O N S
 =====================================
  
 Symmetry: NOSYM

 Irreducible Representations, including subspecies
 -------------------------------------------------
 A


 Configuration of Valence Electrons
 ==================================
 ( determined in the SCF procedure )

 Total:   148

 Net Charge: 0 (Nuclei minus Electrons)

 Aufbau principle for MO occupations will be applied through SCF cycle no.     150
 Thereafter, the program will assign electrons to MOs that are spatially
 similar to the occupied MOs in a "reference" cycle ("KeepOrbitals").
 The reference cycle is always the PREVIOUS cycle: it will evolve with
 the SCF procedure.
1
 ***************************************************************************************************


                                      ****************************************
                                      *  B U I L D : (Fragments, Functions)  *
                                      ****************************************
  

 Total nr. of (C)SFOs (summation over all irreps) :   671

 Specify PRINT SFO in the input file to get a full list

 Nr. of SFOs for ir.rep.           A :   671


 ================================
 (Slater-type)  F U N C T I O N S  ***  (Basis and Fit)  ***
 ================================
  

 Atom Type    1  (C)
 ==============

 Valence Basis Sets:  10
 -----------------------
   1 S    7.680000
   1 S    5.000000
   2 S    1.280000
   2 S    2.100000
   2 S    4.600000
   2 P    0.820000
   2 P    1.480000
   2 P    2.940000
   3 D    2.200000
   4 F    3.300000

 Atom Type    2  (H)
 ==============

 Valence Basis Sets:   5
 -----------------------
   1 S    0.690000
   1 S    0.920000
   1 S    1.580000
   2 P    1.250000
   3 D    2.500000

 Atom Type    3  (O)
 ==============

 Valence Basis Sets:  10
 -----------------------
   1 S    9.800000
   1 S    6.800000
   2 S    7.580000
   2 S    2.880000
   2 S    1.720000
   2 P    4.080000
   2 P    2.080000
   2 P    1.120000
   3 D    2.000000
   4 F    3.000000

 Atom Type    4  (N)
 ==============

 Valence Basis Sets:  10
 -----------------------
   1 S    8.740000
   1 S    5.900000
   2 S    5.150000
   2 S    2.500000
   2 S    1.500000
   2 P    3.680000
   2 P    1.880000
   2 P    1.000000
   3 D    2.200000
   4 F    3.300000

 Atom Type    5  (S)
 ==============

 Valence Basis Sets:  14
 -----------------------
   1 S   19.400000
   1 S   14.350000
   2 S    5.900000
   2 S    4.250000
   2 P    8.050000
   2 P    4.550000
   3 S    3.450000
   3 S    2.250000
   3 S    1.500000
   3 P    2.650000
   3 P    1.600000
   3 P    1.000000
   3 D    2.100000
   4 F    2.100000


 BAS: List of all Elementary Cartesian Basis Functions
 =====================================================

 The numbering in the list below (to the right of the function characteristics) is referred
 to in print-outs of MO eigenvectors and Mulliken populations in the BAS representation
 (as contrasted to the SFO representation).

 Notes:
 1. The functions are characterized by a polynomial prefactor (powers of x,y,z and r) and
    an exponential decay factor alpha.
 2. Since the basis sets are specific for an atom TYPE, the individual functions occur on
    all atoms of that type.
 3. The word 'Core' in the left margin signals that it is a Core Function (CF) : not a
    degree of freedom in the valence set, but only used to ensure orthogonalization of
    the other valence basis functions on the frozen Core Orbitals.


 (power of) X  Y  Z  R     Alpha  on Atom
            ==========     =====     ==========

 C                                    1    2    3    4    5    6    7    8    9   10   11   12   13   14   15
                                  ---------------------------------------------------------------------------
            0  0  0  0     7.680      1   31   61   91  121  151  181  211  241  271  301  331  361  391  421
            0  0  0  0     5.000      2   32   62   92  122  152  182  212  242  272  302  332  362  392  422
            0  0  0  1     1.280      3   33   63   93  123  153  183  213  243  273  303  333  363  393  423
            0  0  0  1     2.100      4   34   64   94  124  154  184  214  244  274  304  334  364  394  424
            0  0  0  1     4.600      5   35   65   95  125  155  185  215  245  275  305  335  365  395  425
            1  0  0  0     0.820      6   36   66   96  126  156  186  216  246  276  306  336  366  396  426
            0  1  0  0     0.820      7   37   67   97  127  157  187  217  247  277  307  337  367  397  427
            0  0  1  0     0.820      8   38   68   98  128  158  188  218  248  278  308  338  368  398  428
            1  0  0  0     1.480      9   39   69   99  129  159  189  219  249  279  309  339  369  399  429
            0  1  0  0     1.480     10   40   70  100  130  160  190  220  250  280  310  340  370  400  430
            0  0  1  0     1.480     11   41   71  101  131  161  191  221  251  281  311  341  371  401  431
            1  0  0  0     2.940     12   42   72  102  132  162  192  222  252  282  312  342  372  402  432
            0  1  0  0     2.940     13   43   73  103  133  163  193  223  253  283  313  343  373  403  433
            0  0  1  0     2.940     14   44   74  104  134  164  194  224  254  284  314  344  374  404  434
            2  0  0  0     2.200     15   45   75  105  135  165  195  225  255  285  315  345  375  405  435
            1  1  0  0     2.200     16   46   76  106  136  166  196  226  256  286  316  346  376  406  436
            1  0  1  0     2.200     17   47   77  107  137  167  197  227  257  287  317  347  377  407  437
            0  2  0  0     2.200     18   48   78  108  138  168  198  228  258  288  318  348  378  408  438
            0  1  1  0     2.200     19   49   79  109  139  169  199  229  259  289  319  349  379  409  439
            0  0  2  0     2.200     20   50   80  110  140  170  200  230  260  290  320  350  380  410  440
            3  0  0  0     3.300     21   51   81  111  141  171  201  231  261  291  321  351  381  411  441
            2  1  0  0     3.300     22   52   82  112  142  172  202  232  262  292  322  352  382  412  442
            2  0  1  0     3.300     23   53   83  113  143  173  203  233  263  293  323  353  383  413  443
            1  2  0  0     3.300     24   54   84  114  144  174  204  234  264  294  324  354  384  414  444
            1  1  1  0     3.300     25   55   85  115  145  175  205  235  265  295  325  355  385  415  445
            1  0  2  0     3.300     26   56   86  116  146  176  206  236  266  296  326  356  386  416  446
            0  3  0  0     3.300     27   57   87  117  147  177  207  237  267  297  327  357  387  417  447
            0  2  1  0     3.300     28   58   88  118  148  178  208  238  268  298  328  358  388  418  448
            0  1  2  0     3.300     29   59   89  119  149  179  209  239  269  299  329  359  389  419  449
            0  0  3  0     3.300     30   60   90  120  150  180  210  240  270  300  330  360  390  420  450

 H                                   16   17   18   19   20   21   22   23   24   25   26   27   28
                                  ---------------------------------------------------------------------------
            0  0  0  0     0.690    451  463  475  487  499  511  523  535  547  559  571  583  595
            0  0  0  0     0.920    452  464  476  488  500  512  524  536  548  560  572  584  596
            0  0  0  0     1.580    453  465  477  489  501  513  525  537  549  561  573  585  597
            1  0  0  0     1.250    454  466  478  490  502  514  526  538  550  562  574  586  598
            0  1  0  0     1.250    455  467  479  491  503  515  527  539  551  563  575  587  599
            0  0  1  0     1.250    456  468  480  492  504  516  528  540  552  564  576  588  600
            2  0  0  0     2.500    457  469  481  493  505  517  529  541  553  565  577  589  601
            1  1  0  0     2.500    458  470  482  494  506  518  530  542  554  566  578  590  602
            1  0  1  0     2.500    459  471  483  495  507  519  531  543  555  567  579  591  603
            0  2  0  0     2.500    460  472  484  496  508  520  532  544  556  568  580  592  604
            0  1  1  0     2.500    461  473  485  497  509  521  533  545  557  569  581  593  605
            0  0  2  0     2.500    462  474  486  498  510  522  534  546  558  570  582  594  606

 O                                   29
                                  ---------------------------------------------------------------------------
            0  0  0  0     9.800    607
            0  0  0  0     6.800    608
            0  0  0  1     7.580    609
            0  0  0  1     2.880    610
            0  0  0  1     1.720    611
            1  0  0  0     4.080    612
            0  1  0  0     4.080    613
            0  0  1  0     4.080    614
            1  0  0  0     2.080    615
            0  1  0  0     2.080    616
            0  0  1  0     2.080    617
            1  0  0  0     1.120    618
            0  1  0  0     1.120    619
            0  0  1  0     1.120    620
            2  0  0  0     2.000    621
            1  1  0  0     2.000    622
            1  0  1  0     2.000    623
            0  2  0  0     2.000    624
            0  1  1  0     2.000    625
            0  0  2  0     2.000    626
            3  0  0  0     3.000    627
            2  1  0  0     3.000    628
            2  0  1  0     3.000    629
            1  2  0  0     3.000    630
            1  1  1  0     3.000    631
            1  0  2  0     3.000    632
            0  3  0  0     3.000    633
            0  2  1  0     3.000    634
            0  1  2  0     3.000    635
            0  0  3  0     3.000    636

 N                                   30   31   32
                                  ---------------------------------------------------------------------------
            0  0  0  0     8.740    637  667  697
            0  0  0  0     5.900    638  668  698
            0  0  0  1     5.150    639  669  699
            0  0  0  1     2.500    640  670  700
            0  0  0  1     1.500    641  671  701
            1  0  0  0     3.680    642  672  702
            0  1  0  0     3.680    643  673  703
            0  0  1  0     3.680    644  674  704
            1  0  0  0     1.880    645  675  705
            0  1  0  0     1.880    646  676  706
            0  0  1  0     1.880    647  677  707
            1  0  0  0     1.000    648  678  708
            0  1  0  0     1.000    649  679  709
            0  0  1  0     1.000    650  680  710
            2  0  0  0     2.200    651  681  711
            1  1  0  0     2.200    652  682  712
            1  0  1  0     2.200    653  683  713
            0  2  0  0     2.200    654  684  714
            0  1  1  0     2.200    655  685  715
            0  0  2  0     2.200    656  686  716
            3  0  0  0     3.300    657  687  717
            2  1  0  0     3.300    658  688  718
            2  0  1  0     3.300    659  689  719
            1  2  0  0     3.300    660  690  720
            1  1  1  0     3.300    661  691  721
            1  0  2  0     3.300    662  692  722
            0  3  0  0     3.300    663  693  723
            0  2  1  0     3.300    664  694  724
            0  1  2  0     3.300    665  695  725
            0  0  3  0     3.300    666  696  726

 S                                   33
                                  ---------------------------------------------------------------------------
            0  0  0  0    19.400    727
            0  0  0  0    14.350    728
            0  0  0  1     5.900    729
            0  0  0  1     4.250    730
            1  0  0  0     8.050    731
            0  1  0  0     8.050    732
            0  0  1  0     8.050    733
            1  0  0  0     4.550    734
            0  1  0  0     4.550    735
            0  0  1  0     4.550    736
            0  0  0  2     3.450    737
            0  0  0  2     2.250    738
            0  0  0  2     1.500    739
            1  0  0  1     2.650    740
            0  1  0  1     2.650    741
            0  0  1  1     2.650    742
            1  0  0  1     1.600    743
            0  1  0  1     1.600    744
            0  0  1  1     1.600    745
            1  0  0  1     1.000    746
            0  1  0  1     1.000    747
            0  0  1  1     1.000    748
            2  0  0  0     2.100    749
            1  1  0  0     2.100    750
            1  0  1  0     2.100    751
            0  2  0  0     2.100    752
            0  1  1  0     2.100    753
            0  0  2  0     2.100    754
            3  0  0  0     2.100    755
            2  1  0  0     2.100    756
            2  0  1  0     2.100    757
            1  2  0  0     2.100    758
            1  1  1  0     2.100    759
            1  0  2  0     2.100    760
            0  3  0  0     2.100    761
            0  2  1  0     2.100    762
            0  1  2  0     2.100    763
            0  0  3  0     2.100    764

 Total number of charge fitting functions (nprimf)      2352
 Total number of Cartesian basis functions (naos)        764
 Total number of Cartesian core functions  (ncos)          0


 Coordinates (Cartesian)
 =======================

     Atom                    bohr                                 angstrom                 Geometric Variables
                   X           Y           Z              X           Y           Z       (0:frozen, *:LT par.)
 --------------------------------------------------------------------------------------------------------------
     1 C      -0.180488    3.524530    1.098223      -0.095510    1.865101    0.581155      1       2       3
     2 C      -2.449964    2.405787    1.762477      -1.296465    1.273088    0.932663      4       5       6
     3 C      -2.737877   -0.231984    1.353704      -1.448822   -0.122761    0.716349      7       8       9
     4 C      -0.814523   -1.698786    0.319683      -0.431027   -0.898959    0.169169     10      11      12
     5 C       5.843735   -0.474354   -2.010556       3.092371   -0.251018   -1.063940     13      14      15
     6 C       6.041070    2.176225   -1.578590       3.196796    1.151609   -0.835354     16      17      18
     7 C       3.997726    3.471114   -0.548110       2.115505    1.836834   -0.290047     19      20      21
     8 C       1.775512    2.041787    0.038815       0.939560    1.080467    0.020540     22      23      24
     9 C       1.539522   -0.590005   -0.378408       0.814680   -0.312217   -0.200245     25      26      27
    10 C       3.678829   -1.838857   -1.444025       1.946753   -0.973081   -0.764145     28      29      30
    11 H      -3.976876    3.514918    2.579358      -2.104472    1.860015    1.364937     31      32      33
    12 H      -4.515307   -1.131134    1.866964      -2.389397   -0.598570    0.987955     34      35      36
    13 H      -1.106523   -3.716870    0.039252      -0.585547   -1.966883    0.020771     37      38      39
    14 H       7.464079   -1.451286   -2.816608       3.949821   -0.767987   -1.490485     40      41      42
    15 H       7.814156    3.089981   -2.071995       4.135073    1.635147   -1.096453     43      44      45
    16 C       0.763453    6.187172    1.269551       0.404002    3.274110    0.671818     46      47      48
    17 H       3.610442   -3.862871   -1.807660       1.910564   -2.044143   -0.956572     49      50      51
    18 C       3.449667    6.107065    0.183565       1.825485    3.231720    0.097139     52      53      54
    19 O      -0.343362    8.043510    2.088560      -0.181699    4.256442    1.105218     55      56      57
    20 N       4.719073    8.212882    0.068658       2.497226    4.346070    0.036332     58      59      60
    21 N       3.659891   10.224584    0.378611       1.936731    5.410617    0.200352     61      62      63
    22 C       6.162880   11.749237    0.637049       3.261255    6.217428    0.337112     64      65      66
    23 S       9.109380   10.707672    0.094257       4.820476    5.666256    0.049879     67      68      69
    24 N       5.434811   14.146382    1.069122       2.875978    7.485943    0.565755     70      71      72
    25 H       3.089569   10.325925    2.272810       1.634929    5.464244    1.202719     73      74      75
    26 H       3.544684   14.423682    1.332906       1.875766    7.632684    0.705344     76      77      78
    27 C       7.158668   16.321409    1.140522       3.788204    8.636918    0.603538     79      80      81
    28 H       8.113394   16.486109   -0.695528       4.293423    8.724073   -0.368058     82      83      84
    29 H       8.638801   15.950581    2.546386       4.571456    8.440684    1.347490     85      86      87
    30 C       5.709895   18.746113    1.774289       3.021547    9.920016    0.938913     88      89      90
    31 H       4.790550   18.615842    3.628273       2.535050    9.851080    1.920000     91      92      93
    32 H       7.021806   20.347004    1.824571       3.715780   10.767171    0.965521     94      95      96
    33 H       4.259113   19.156636    0.350640       2.253826   10.137255    0.185551     97      98      99
 --------------------------------------------------------------------------------------------------------------
1
 ***************************************************************************************************


                                              ***********************
                                              *  T E C H N I C A L  *
                                              ***********************
  


 =============================================================
 P A R A L L E L I Z A T I O N  and  V E C T O R I Z A T I O N
 =============================================================
  
 Nr of parallel processes:                                4
 Maximum vector length in NumInt loops:                 128


 ===============================
 G E O M E T R Y   U P D A T E S
 ===============================
  
 Optimization coordinates:                       Delocalized
 Optimization code branch:                       NEW
 Hessian update method:                          BFGS (Broyden-Fletcher-Goldfarb-Shanno)

 Iterative Geometry Improvements:
    Max. nr. of iterations:                        198
    Convergence criteria:
         Change in energy (hartree):                 0.0010000000
         Gradients (au/Angstrom):                    0.0010000000
         Cart/bondlength changes (Angstrom):         0.0100000000
    Max. step to take:
         Trust Radius:                               0.2000000000

 GDIIS (Geometry Direct Inversion in Iteration Space):
    First geometry cycle:                            0
    Max. number expansion vectors:                   5


 =====================
 S C F   U P D A T E S
 =====================
  
 Max. nr. of cycles:                               300
 Convergence criterion:                              0.0000010000
   secondary criterion:                              0.0010000000

 Mix parameter (when DIIS does not apply):           0.2000000000
 Mixed ADIIS+SDIIS will be used                  
    Max number of expansion vectors:                10
    Pure ADIIS when Max([F,P]) is above              0.1000000000
    Pure SDIIS when Max([F,P]) is below              0.0010000000


 =================
 P R E C I S I O N  ***  (General: NumInt, NeglectFunctionTails, ...)  ***
 =================
  

 NumInt:           Target precision:                 6.0000000000
 -------           Initial precision:                6.0000000000
                   Min. precision (optimization):    6.0000000000

 Neglect Functions:          Basis functions:        0.1000000000E-07
 ------------------          Fit functions:          0.1000000000E-07


 ===========================
 L I N E A R   S C A L I N G
 ===========================
  

 Cut-off radii density fit:                        0.1000000000E-09
 Overlap cut-off criterion AO matrix elements:     0.1000000000E-07
 Cut-offs for Coulomb potential and fitted density:0.1000000000E-09
 Cut-off criterion for Coulomb multipole terms:    0.1000000000E-09
 Progressive Convergence parameter:                 0.000000000    
1
 ***************************************************************************************************


                                            ***************************
                                            *  C O M P U T A T I O N  *
                                            ***************************
  

 Number of elements of the density matrix on this node (used, total):     72528    292230


 ===========================================
 Numerical Integration : Fuzzy Cells (Becke)
 ===========================================
  
 Becke grid quality: GOOD           
  
 Lebedev angular grid order:             min:  11 max:  31
 Nr. of radial points:                   min:  54 max:  72

 Total nr. of points:     415454
 Nr. of blocks:             3246
 Block length:               128
 Nr. of dummy points:         34


 Test of Precision of the Numerical Integration Grid
 ===================================================

 Integral of the Total Core Density:                   0.00000000000000


 ========================
 Density Fitting (zlmFit)
 ========================
  
 ZlmFit Fit Quality: GOOD           
  
 Max L-expansion:                        min:   8 max:   9
 Nr. of radial interpolation points:     min:  78 max: 108


 =====
 S C F  ***  ScaSCF  ***
 =====
  
 Initial density matrix is calculated as sum of fragments

 CYCLE    1
 SCF Error: norm([F,P])=     11.179832521908, max([F,P])=      1.050811863865
 orbitals (Q,E):
 ---------------
 A :65...84          ( 2.00    -0.4428)  ( 2.00    -0.4328)  ( 2.00    -0.4229)  ( 2.00    -0.4185)
                     ( 2.00    -0.3897)  ( 2.00    -0.3755)  ( 2.00    -0.3550)  ( 2.00    -0.3463)
                     ( 2.00    -0.3060)  ( 2.00    -0.2809)  ( 0.00    -0.2525)  ( 0.00    -0.2429)
                     ( 0.00    -0.2098)  ( 0.00    -0.1595)  ( 0.00    -0.1496)  ( 0.00    -0.1426)
                     ( 0.00    -0.0700)  ( 0.00    -0.0661)  ( 0.00    -0.0634)  ( 0.00    -0.0603)

 CYCLE    2
   MIX coefficients:  0.8000  0.2000
 SCF Error: norm([F,P])=      1.609427672593, max([F,P])=      0.183860920608
 orbitals (Q,E):
 ---------------
 A :65...75          ( 2.00    -0.3968)  ( 2.00    -0.3751)  ( 2.00    -0.3640)  ( 2.00    -0.3542)
                     ( 2.00    -0.3269)  ( 2.00    -0.3177)  ( 2.00    -0.2922)  ( 2.00    -0.2879)
                     ( 2.00    -0.2724)  ( 2.00    -0.2517)  ( 0.00    -0.1968)

 CYCLE    3
  SDIIS (wt  0.000): -0.8432  1.8432
 A-DIIS (wt  1.000):  0.0000  1.0000
  DIIS coefficients:  0.0000  1.0000
 SCF Error: norm([F,P])=      0.874214490868, max([F,P])=      0.079272185431
 orbitals (Q,E):
 ---------------
 A :65...75          ( 2.00    -0.2180)  ( 2.00    -0.2000)  ( 2.00    -0.1956)  ( 2.00    -0.1793)
                     ( 2.00    -0.1614)  ( 2.00    -0.1511)  ( 2.00    -0.1424)  ( 2.00    -0.1330)
                     ( 2.00    -0.1148)  ( 2.00    -0.0994)  ( 0.00    -0.0367)

 CYCLE    4
  SDIIS (wt  0.000):  0.1058  0.4344  0.4599
 A-DIIS (wt  1.000):  0.0000  0.6242  0.3758
  DIIS coefficients:  0.0000  0.6242  0.3758
 SCF Error: norm([F,P])=      1.176231786975, max([F,P])=      0.123016577662
 orbitals (Q,E):
 ---------------
 A :65...75          ( 2.00    -0.2941)  ( 2.00    -0.2855)  ( 2.00    -0.2719)  ( 2.00    -0.2430)
                     ( 2.00    -0.2299)  ( 2.00    -0.2207)  ( 2.00    -0.1939)  ( 2.00    -0.1911)
                     ( 2.00    -0.1788)  ( 2.00    -0.1531)  ( 0.00    -0.1000)

 CYCLE    5
  SDIIS (wt  0.818): -0.0208  0.3095  0.1756  0.5358
 A-DIIS (wt  0.182):  0.0000  0.0000  0.0000  1.0000
  DIIS coefficients: -0.0170  0.2530  0.1435  0.6204
 SCF Error: norm([F,P])=      0.200115422753, max([F,P])=      0.019054503857
 orbitals (Q,E):
 ---------------
 A :65...75          ( 2.00    -0.3021)  ( 2.00    -0.2950)  ( 2.00    -0.2762)  ( 2.00    -0.2610)
                     ( 2.00    -0.2356)  ( 2.00    -0.2305)  ( 2.00    -0.2096)  ( 2.00    -0.2001)
                     ( 2.00    -0.1965)  ( 2.00    -0.1781)  ( 0.00    -0.1118)

 CYCLE    6
  SDIIS (wt  0.000): -0.0326  0.1731  0.0591  0.4943  0.3060
 A-DIIS (wt  1.000):  0.0000  0.0000  0.0000  0.5536  0.4464
  DIIS coefficients:  0.0000  0.0000  0.0000  0.5536  0.4464
 SCF Error: norm([F,P])=      0.234768535923, max([F,P])=      0.035031307502
 orbitals (Q,E):
 ---------------
 A :65...75          ( 2.00    -0.3083)  ( 2.00    -0.2943)  ( 2.00    -0.2807)  ( 2.00    -0.2561)
                     ( 2.00    -0.2371)  ( 2.00    -0.2309)  ( 2.00    -0.2072)  ( 2.00    -0.2009)
                     ( 2.00    -0.1946)  ( 2.00    -0.1703)  ( 0.00    -0.1129)

 CYCLE    7
  SDIIS (wt  0.720):  0.0159  0.0415  0.0403  0.3367  0.3000  0.2655
 A-DIIS (wt  0.280):  0.0000  0.0000  0.0000  0.1735  0.2961  0.5304
  DIIS coefficients:  0.0115  0.0299  0.0290  0.2910  0.2989  0.3397
 SCF Error: norm([F,P])=      0.136008063126, max([F,P])=      0.028730198418
 orbitals (Q,E):
 ---------------
 A :65...75          ( 2.00    -0.3030)  ( 2.00    -0.2931)  ( 2.00    -0.2760)  ( 2.00    -0.2543)
                     ( 2.00    -0.2337)  ( 2.00    -0.2279)  ( 2.00    -0.2042)  ( 2.00    -0.1976)
                     ( 2.00    -0.1906)  ( 2.00    -0.1679)  ( 0.00    -0.1077)

 CYCLE    8
  SDIIS (wt  0.911): -0.0045  0.0244  0.0094  0.1642  0.1735  0.2571  0.3759
 A-DIIS (wt  0.089):  0.0000  0.0000  0.0000  0.0000  0.0000  0.1908  0.8092
  DIIS coefficients: -0.0041  0.0222  0.0086  0.1496  0.1580  0.2512  0.4145
 SCF Error: norm([F,P])=      0.052531701901, max([F,P])=      0.009814392671
 orbitals (Q,E):
 ---------------
 A :65...75          ( 2.00    -0.3032)  ( 2.00    -0.2920)  ( 2.00    -0.2762)  ( 2.00    -0.2538)
                     ( 2.00    -0.2339)  ( 2.00    -0.2278)  ( 2.00    -0.2040)  ( 2.00    -0.1975)
                     ( 2.00    -0.1911)  ( 2.00    -0.1681)  ( 0.00    -0.1083)

 CYCLE    9
  SDIIS (wt  0.987): -0.0035  0.0114  0.0031  0.0810  0.0911  0.1644  0.3166  0.3358
 A-DIIS (wt  0.013):  0.0000  0.0000  0.0000  0.0000  0.0000  0.0000  0.0722  0.9278
  DIIS coefficients: -0.0034  0.0113  0.0031  0.0800  0.0899  0.1623  0.3135  0.3433
 SCF Error: norm([F,P])=      0.014188180181, max([F,P])=      0.002255318668
 orbitals (Q,E):
 ---------------
 A :65...75          ( 2.00    -0.3033)  ( 2.00    -0.2925)  ( 2.00    -0.2765)  ( 2.00    -0.2540)
                     ( 2.00    -0.2339)  ( 2.00    -0.2281)  ( 2.00    -0.2042)  ( 2.00    -0.1978)
                     ( 2.00    -0.1912)  ( 2.00    -0.1681)  ( 0.00    -0.1085)

 CYCLE   10
  SDIIS (wt  1.000): -0.0018  0.0047  0.0008  0.0362  0.0420  0.0822  0.1712  0.2469  0.4179
  DIIS coefficients: -0.0018  0.0047  0.0008  0.0362  0.0420  0.0822  0.1712  0.2469  0.4179
 SCF Error: norm([F,P])=      0.003581494354, max([F,P])=      0.000692780091
 orbitals (Q,E):
 ---------------
 A :65...75          ( 2.00    -0.3033)  ( 2.00    -0.2924)  ( 2.00    -0.2765)  ( 2.00    -0.2540)
                     ( 2.00    -0.2339)  ( 2.00    -0.2280)  ( 2.00    -0.2044)  ( 2.00    -0.1978)
                     ( 2.00    -0.1913)  ( 2.00    -0.1683)  ( 0.00    -0.1085)

 CYCLE   11
  SDIIS (wt  1.000): -0.0002  0.0007  0.0001  0.0082  0.0099  0.0221  0.0495  0.0944  0.2916  0.5237
  DIIS coefficients: -0.0002  0.0007  0.0001  0.0082  0.0099  0.0221  0.0495  0.0944  0.2916  0.5237
 SCF Error: norm([F,P])=      0.001234130914, max([F,P])=      0.000264479644
 orbitals (Q,E):
 ---------------
 A :65...75          ( 2.00    -0.3033)  ( 2.00    -0.2925)  ( 2.00    -0.2765)  ( 2.00    -0.2540)
                     ( 2.00    -0.2340)  ( 2.00    -0.2281)  ( 2.00    -0.2044)  ( 2.00    -0.1978)
                     ( 2.00    -0.1913)  ( 2.00    -0.1683)  ( 0.00    -0.1085)

 CYCLE   12
  SDIIS (wt  1.000):  0.0001  0.0000  0.0028  0.0035  0.0087  0.0204  0.0458  0.1704  0.3792  0.3692
  DIIS coefficients:  0.0001  0.0000  0.0028  0.0035  0.0087  0.0204  0.0458  0.1704  0.3792  0.3692
 SCF Error: norm([F,P])=      0.000541931125, max([F,P])=      0.000075094443
 orbitals (Q,E):
 ---------------
 A :65...75          ( 2.00    -0.3033)  ( 2.00    -0.2925)  ( 2.00    -0.2765)  ( 2.00    -0.2540)
                     ( 2.00    -0.2340)  ( 2.00    -0.2281)  ( 2.00    -0.2043)  ( 2.00    -0.1978)
                     ( 2.00    -0.1913)  ( 2.00    -0.1682)  ( 0.00    -0.1085)

 CYCLE   13
  SDIIS (wt  1.000):  0.0000  0.0006  0.0008  0.0023  0.0059  0.0163  0.0676  0.1777  0.2519  0.4770
  DIIS coefficients:  0.0000  0.0006  0.0008  0.0023  0.0059  0.0163  0.0676  0.1777  0.2519  0.4770
 SCF Error: norm([F,P])=      0.000169394738, max([F,P])=      0.000017011232
 orbitals (Q,E):
 ---------------
 A :65...75          ( 2.00    -0.3033)  ( 2.00    -0.2925)  ( 2.00    -0.2765)  ( 2.00    -0.2540)
                     ( 2.00    -0.2340)  ( 2.00    -0.2281)  ( 2.00    -0.2043)  ( 2.00    -0.1978)
                     ( 2.00    -0.1913)  ( 2.00    -0.1683)  ( 0.00    -0.1085)

 CYCLE   14
  SDIIS (wt  1.000):  0.0000  0.0000  0.0003  0.0010  0.0047  0.0212  0.0721  0.1307  0.3743  0.3956
  DIIS coefficients:  0.0000  0.0000  0.0003  0.0010  0.0047  0.0212  0.0721  0.1307  0.3743  0.3956
 SCF Error: norm([F,P])=      0.000092139434, max([F,P])=      0.000008735983
 orbitals (Q,E):
 ---------------
 A :65...75          ( 2.00    -0.3033)  ( 2.00    -0.2925)  ( 2.00    -0.2765)  ( 2.00    -0.2540)
                     ( 2.00    -0.2340)  ( 2.00    -0.2281)  ( 2.00    -0.2043)  ( 2.00    -0.1978)
                     ( 2.00    -0.1913)  ( 2.00    -0.1683)  ( 0.00    -0.1085)

 CYCLE   15
  SDIIS (wt  1.000):  0.0000  0.0001  0.0005  0.0026  0.0112  0.0401  0.0733  0.2222  0.2704  0.3794
  DIIS coefficients:  0.0000  0.0001  0.0005  0.0026  0.0112  0.0401  0.0733  0.2222  0.2704  0.3794
 SCF Error: norm([F,P])=      0.000025970584, max([F,P])=      0.000002825242
 orbitals (Q,E):
 ---------------
 A :65...75          ( 2.00    -0.3033)  ( 2.00    -0.2925)  ( 2.00    -0.2765)  ( 2.00    -0.2540)
                     ( 2.00    -0.2340)  ( 2.00    -0.2281)  ( 2.00    -0.2043)  ( 2.00    -0.1978)
                     ( 2.00    -0.1913)  ( 2.00    -0.1683)  ( 0.00    -0.1085)

 CYCLE   16
  SDIIS (wt  1.000):  0.0001  0.0002  0.0012  0.0053  0.0192  0.0338  0.1044  0.1376  0.2550  0.4432
  DIIS coefficients:  0.0001  0.0002  0.0012  0.0053  0.0192  0.0338  0.1044  0.1376  0.2550  0.4432
 SCF Error: norm([F,P])=      0.000007969554, max([F,P])=      0.000001332855
 orbitals (Q,E):
 ---------------
 A :65...75          ( 2.00    -0.3033)  ( 2.00    -0.2925)  ( 2.00    -0.2765)  ( 2.00    -0.2540)
                     ( 2.00    -0.2340)  ( 2.00    -0.2281)  ( 2.00    -0.2043)  ( 2.00    -0.1978)
                     ( 2.00    -0.1913)  ( 2.00    -0.1683)  ( 0.00    -0.1085)

 CYCLE   17
  SDIIS (wt  1.000):  0.0000  0.0001  0.0003  0.0021  0.0045  0.0190  0.0330  0.0819  0.2944  0.5645
  DIIS coefficients:  0.0000  0.0001  0.0003  0.0021  0.0045  0.0190  0.0330  0.0819  0.2944  0.5645
 SCF Error: norm([F,P])=      0.000003035274, max([F,P])=      0.000000456782
 orbitals (Q,E):
 ---------------
 A :65...75          ( 2.00    -0.3033)  ( 2.00    -0.2925)  ( 2.00    -0.2765)  ( 2.00    -0.2540)
                     ( 2.00    -0.2340)  ( 2.00    -0.2281)  ( 2.00    -0.2043)  ( 2.00    -0.1978)
                     ( 2.00    -0.1913)  ( 2.00    -0.1683)  ( 0.00    -0.1085)

 SCF CONVERGED

 CYCLE   18
 *** Using FIT density in Focky
  SDIIS (wt  1.000):  0.0001  0.0003  0.0013  0.0027  0.0105  0.0177  0.0419  0.1579  0.3463  0.4214
  DIIS coefficients:  0.0001  0.0003  0.0013  0.0027  0.0105  0.0177  0.0419  0.1579  0.3463  0.4214
 SCF Error: norm([F,P])=      0.000001297200, max([F,P])=      0.000000176731
 orbitals (Q,E):
 ---------------
 A :65...84          ( 2.00    -0.3033)  ( 2.00    -0.2925)  ( 2.00    -0.2765)  ( 2.00    -0.2540)
                     ( 2.00    -0.2340)  ( 2.00    -0.2281)  ( 2.00    -0.2043)  ( 2.00    -0.1978)
                     ( 2.00    -0.1913)  ( 2.00    -0.1683)  ( 0.00    -0.1085)  ( 0.00    -0.0949)
                     ( 0.00    -0.0586)  ( 0.00    -0.0527)  ( 0.00    -0.0202)  ( 0.00    -0.0038)
                     ( 0.00    -0.0013)  ( 0.00     0.0017)  ( 0.00     0.0075)  ( 0.00     0.0086)


 Fit test: (difference of exact and fit density, squared integrated, result summed over spins)
         SCF:                                          0.00007456758387

 Gross Charges per Atom (Z minus electrons)
 ==========================================
            -0.0599    0.2144    0.2272    0.2419    0.2353    0.2105   -0.0376    0.0107   -0.0256    0.2274
            -0.1967   -0.2149   -0.2090   -0.2172   -0.1872    0.4661   -0.2114    0.0260   -0.5349   -0.0531
            -0.0113    0.1935   -0.2255   -0.0372   -0.0043   -0.0551    0.5375   -0.1530   -0.1585    0.6066
            -0.1961   -0.2142   -0.1945
 Net Total:  0.00000000


 =================================================================
 M U L T I P O L E   D E R I V E D   C H A R G E   A N A L Y S I S
 =================================================================

 See: M. Swart, P.Th. van Duijnen, J.G. Snijders, J.Comput.Chem., (2001), p. 79-88.

 --------------------------------------- 
 Multipole derived atomic charges (a.u.)
 --------------------------------------- 

        Atom    Level:     MDC-m        MDC-d        MDC-q
 ---------------------------------------------------------
     1     C           -0.009753     0.002314     5.686179
     2     C            0.087434     0.086403    11.781243
     3     C            0.069784     0.073289   -15.927530
     4     C            0.077528     0.062322     9.129329
     5     C            0.071305    -0.017174    -0.943135
     6     C            0.078459    -0.007698    -8.636146
     7     C            0.007236     0.003082     0.305399
     8     C           -0.000529     0.026389    -0.719760
     9     C            0.012327     0.038445    -5.445031
    10     C            0.065329    -0.089607     1.884132
    11     H           -0.050794    -0.046632    -6.877334
    12     H           -0.062423    -0.044913     6.058858
    13     H           -0.060569    -0.041439    -2.662210
    14     H           -0.062012     0.039890     2.381207
    15     H           -0.054577     0.022380     3.670014
    16     C            0.202087     0.307960     1.285851
    17     H           -0.063697     0.007804     0.273229
    18     C            0.055043     0.148948     1.197251
    19     O           -0.369473    -0.474728    -1.687024
    20     N           -0.185729    -0.274898    -0.727522
    21     N            0.004539    -0.107204    -0.286619
    22     C           -0.141698    -0.092338     0.246806
    23     S            0.182163    -0.157412    -0.150364
    24     N           -0.060548    -0.009148    -0.356852
    25     H            0.041835     0.275214     0.028618
    26     H            0.036060     0.138952     0.273516
    27     C            0.246344     0.220151     0.345748
    28     H           -0.071803    -0.052142    -0.066886
    29     H           -0.076051    -0.095972    -0.086985
    30     C            0.232482     0.203325     0.170750
    31     H           -0.070043    -0.056094    -0.065635
    32     H           -0.060951    -0.037193    -0.032182
    33     H           -0.069306    -0.052277    -0.046916
 *** Using NEW gradient routines ***


 Geometry CYCLE 1
 ==============

 Energy gradients wrt nuclear displacements
 ==========================================

     Atom      Cartesian (a.u./angstrom)
                 X         Y         Z
 ----------------------------------------
     1 C     0.005977 -0.002014 -0.003636
     2 C     0.000454  0.002119 -0.000106
     3 C     0.001646 -0.000504 -0.000792
     4 C    -0.001050 -0.000832  0.000273
     5 C     0.003464 -0.001898 -0.000634
     6 C    -0.001593 -0.002667  0.000241
     7 C    -0.013871 -0.000961 -0.006787
     8 C    -0.004429 -0.004177  0.001068
     9 C    -0.000675  0.001591  0.002003
    10 C     0.001116  0.002100 -0.000078
    11 H     0.000489  0.000116 -0.000144
    12 H     0.000231  0.000236 -0.000056
    13 H     0.000039  0.000200 -0.000072
    14 H    -0.000124  0.000227  0.000206
    15 H     0.002754 -0.007559 -0.002567
    16 C    -0.005125  0.053664  0.018814
    17 H     0.000403  0.000379 -0.000285
    18 C     0.038425 -0.012063 -0.027124
    19 O     0.013558 -0.016872 -0.014398
    20 N    -0.059695  0.436389  0.146279
    21 N    -0.047829 -0.276328 -0.138191
    22 C     0.000776 -0.109283  0.029907
    23 S     0.032071 -0.020084 -0.013673
    24 N    -0.024282 -0.011140 -0.007182
    25 H     0.054128 -0.015451  0.019584
    26 H    -0.003898 -0.008193  0.005354
    27 C     0.006275 -0.006559 -0.008818
    28 H     0.001173  0.002414  0.000371
    29 H     0.000226  0.000162  0.000597
    30 C    -0.001205 -0.001762  0.000116
    31 H    -0.000201 -0.000253 -0.000535
    32 H     0.000739 -0.000709 -0.000123
    33 H     0.000030 -0.000290  0.000386
 ----------------------------------------
 Max Cartesian displacement   1.08157653523882     
 Limit Cartesian step to   0.566917837497000     
 
----------------------------------------------------------------------
Geometry Convergence after Step   1       (Hartree/Angstrom,Angstrom)
----------------------------------------------------------------------
current energy                               -7.46350528 Hartree
energy change                      -7.46350528     0.00100000    F
constrained gradient max            0.43638909     0.00100000    F
constrained gradient rms            0.05851202     0.00066667    F
gradient max                        0.43638909
gradient rms                        0.05851202
cart. step max                      0.29844808     0.01000000    F
cart. step rms                      0.10584937     0.00666667    F
 


 Coordinates (Cartesian)
 =======================

     Atom                    bohr                                 angstrom                 Geometric Variables
                   X           Y           Z              X           Y           Z       (0:frozen, *:LT par.)
 --------------------------------------------------------------------------------------------------------------
     1 C      -0.364170    3.327995    1.138835      -0.192711    1.761099    0.602645      1       2       3
     2 C      -2.550320    2.077115    1.850433      -1.349571    1.099162    0.979207      4       5       6
     3 C      -2.696321   -0.570584    1.429889      -1.426832   -0.301940    0.756665      7       8       9
     4 C      -0.711909   -1.919523    0.349000      -0.376726   -1.015768    0.184683     10      11      12
     5 C       5.845154   -0.306494   -2.035547       3.093122   -0.162190   -1.077165     13      14      15
     6 C       5.899544    2.347443   -1.577884       3.121904    1.242213   -0.834980     16      17      18
     7 C       3.791502    3.511769   -0.538661       2.006376    1.858348   -0.285047     19      20      21
     8 C       1.655945    1.962371    0.047363       0.876288    1.038442    0.025063     22      23      24
     9 C       1.565412   -0.677249   -0.378828       0.828380   -0.358385   -0.200467     25      26      27
    10 C       3.763569   -1.797457   -1.467231       1.991595   -0.951173   -0.776425     28      29      30
    11 H      -4.122009    3.093045    2.703440      -2.181273    1.636769    1.430599     31      32      33
    12 H      -4.408537   -1.573199    1.973161      -2.332897   -0.832501    1.044152     34      35      36
    13 H      -0.891722   -3.950648    0.067365      -0.471879   -2.090593    0.035648     37      38      39
    14 H       7.512461   -1.184531   -2.859918       3.975423   -0.626827   -1.513404     40      41      42
    15 H       7.601601    3.385687   -2.076217       4.022594    1.791629   -1.098687     43      44      45
    16 C       0.447427    6.034732    1.298836       0.236768    3.193443    0.687314     46      47      48
    17 H       3.808735   -3.821064   -1.838003       2.015496   -2.022020   -0.972629     49      50      51
    18 C       3.112911    6.125187    0.137800       1.647282    3.241309    0.072920     52      53      54
    19 O      -0.722660    7.810436    2.240534      -0.382415    4.133105    1.185640     55      56      57
    20 N       4.468164    8.194845   -0.050930       2.364451    4.336525   -0.026951     58      59      60
    21 N       3.561689   10.457045    0.268289       1.884764    5.533630    0.141972     61      62      63
    22 C       6.081650   11.860469    0.493302       3.218270    6.276290    0.261044     64      65      66
    23 S       8.985938   10.660891    0.325808       4.755153    5.641501    0.172410     67      68      69
    24 N       5.508911   14.317023    0.899246       2.915190    7.576242    0.475860     70      71      72
    25 H       2.742643   10.699396    2.053682       1.451344    5.661877    1.086762     73      74      75
    26 H       3.635012   14.762197    0.926939       1.923566    7.811818    0.490515     76      77      78
    27 C       7.363679   16.354198    1.248801       3.896691    8.654269    0.660837     79      80      81
    28 H       8.555673   16.459537   -0.447252       4.527467    8.710012   -0.236675     82      83      84
    29 H       8.617626   15.847906    2.821852       4.560251    8.386350    1.493260     85      86      87
    30 C       6.042232   18.883275    1.745065       3.197412    9.992599    0.923449     88      89      90
    31 H       4.885729   18.808402    3.464775       2.585417    9.952978    1.833480     91      92      93
    32 H       7.457130   20.373964    1.995340       3.946143   10.781438    1.055889     94      95      96
    33 H       4.823099   19.425821    0.157481       2.552274   10.279702    0.083335     97      98      99
 --------------------------------------------------------------------------------------------------------------

 Number of elements of the density matrix on this node (used, total):     72528    292230


 ===========================================
 Numerical Integration : Fuzzy Cells (Becke)
 ===========================================
  
 Becke grid quality: GOOD           
  
 Lebedev angular grid order:             min:  11 max:  31
 Nr. of radial points:                   min:  54 max:  72

 Total nr. of points:     415439
 Nr. of blocks:             3246
 Block length:               128
 Nr. of dummy points:         49


 Test of Precision of the Numerical Integration Grid
 ===================================================

 Integral of the Total Core Density:                   0.00000000000000


 ========================
 Density Fitting (zlmFit)
 ========================
  
 ZlmFit Fit Quality: GOOD           
  
 Max L-expansion:                        min:   8 max:   9
 Nr. of radial interpolation points:     min:  78 max: 108


 =====
 S C F  ***  ScaSCF  ***
 =====
  
 Initial density matrix is taken from previous geometry

 CYCLE    1
 SCF Error: norm([F,P])=      0.727607019237, max([F,P])=      0.156236697844
 orbitals (Q,E):
 ---------------
 A :65...84          ( 2.00    -0.3159)  ( 2.00    -0.3116)  ( 2.00    -0.2895)  ( 2.00    -0.2724)
                     ( 2.00    -0.2472)  ( 2.00    -0.2439)  ( 2.00    -0.2239)  ( 2.00    -0.2142)
                     ( 2.00    -0.2128)  ( 2.00    -0.1888)  ( 0.00    -0.1265)  ( 0.00    -0.1089)
                     ( 0.00    -0.0752)  ( 0.00    -0.0649)  ( 0.00    -0.0376)  ( 0.00    -0.0158)
                     ( 0.00    -0.0125)  ( 0.00    -0.0120)  ( 0.00    -0.0067)  ( 0.00     0.0003)

 CYCLE    2
  SDIIS (wt  0.000):  0.0566  0.9434
 A-DIIS (wt  1.000):  0.0000  1.0000
  DIIS coefficients:  0.0000  1.0000
 SCF Error: norm([F,P])=      0.159847592669, max([F,P])=      0.027048115032
 orbitals (Q,E):
 ---------------
 A :65...75          ( 2.00    -0.3077)  ( 2.00    -0.2834)  ( 2.00    -0.2698)  ( 2.00    -0.2452)
                     ( 2.00    -0.2368)  ( 2.00    -0.2272)  ( 2.00    -0.1984)  ( 2.00    -0.1920)
                     ( 2.00    -0.1898)  ( 2.00    -0.1637)  ( 0.00    -0.1102)

 CYCLE    3
  SDIIS (wt  0.000):  0.0116  0.7395  0.2489
 A-DIIS (wt  1.000):  0.0000  0.8303  0.1697
  DIIS coefficients:  0.0000  0.8303  0.1697
 SCF Error: norm([F,P])=      0.442220022500, max([F,P])=      0.084719560225
 orbitals (Q,E):
 ---------------
 A :65...75          ( 2.00    -0.3039)  ( 2.00    -0.2876)  ( 2.00    -0.2731)  ( 2.00    -0.2519)
                     ( 2.00    -0.2338)  ( 2.00    -0.2286)  ( 2.00    -0.2000)  ( 2.00    -0.1963)
                     ( 2.00    -0.1951)  ( 2.00    -0.1669)  ( 0.00    -0.1098)

 CYCLE    4
  SDIIS (wt  0.809):  0.4338 -0.0025  0.5686
 A-DIIS (wt  0.191):  0.3949  0.0000  0.6051
  DIIS coefficients:  0.4264 -0.0020  0.5756
 SCF Error: norm([F,P])=      0.124426368321, max([F,P])=      0.019895624339
 orbitals (Q,E):
 ---------------
 A :65...75          ( 2.00    -0.3048)  ( 2.00    -0.2922)  ( 2.00    -0.2760)  ( 2.00    -0.2560)
                     ( 2.00    -0.2350)  ( 2.00    -0.2301)  ( 2.00    -0.2039)  ( 2.00    -0.1993)
                     ( 2.00    -0.1986)  ( 2.00    -0.1705)  ( 0.00    -0.1126)

 CYCLE    5
  SDIIS (wt  0.953):  0.2117 -0.0395  0.4158  0.4120
 A-DIIS (wt  0.047):  0.0000  0.0000  0.0000  1.0000
  DIIS coefficients:  0.2017 -0.0376  0.3961  0.4398
 SCF Error: norm([F,P])=      0.036225587651, max([F,P])=      0.005688082436
 orbitals (Q,E):
 ---------------
 A :65...75          ( 2.00    -0.3045)  ( 2.00    -0.2925)  ( 2.00    -0.2755)  ( 2.00    -0.2558)
                     ( 2.00    -0.2349)  ( 2.00    -0.2303)  ( 2.00    -0.2040)  ( 2.00    -0.1991)
                     ( 2.00    -0.1985)  ( 2.00    -0.1709)  ( 0.00    -0.1121)

 CYCLE    6
  SDIIS (wt  0.994):  0.0973 -0.0241  0.2088  0.3022  0.4157
 A-DIIS (wt  0.006):  0.0000  0.0000  0.0000  0.1202  0.8798
  DIIS coefficients:  0.0967 -0.0240  0.2075  0.3011  0.4186
 SCF Error: norm([F,P])=      0.012131211644, max([F,P])=      0.001618029939
 orbitals (Q,E):
 ---------------
 A :65...75          ( 2.00    -0.3044)  ( 2.00    -0.2925)  ( 2.00    -0.2755)  ( 2.00    -0.2558)
                     ( 2.00    -0.2346)  ( 2.00    -0.2302)  ( 2.00    -0.2039)  ( 2.00    -0.1990)
                     ( 2.00    -0.1985)  ( 2.00    -0.1706)  ( 0.00    -0.1122)

 CYCLE    7
  SDIIS (wt  1.000):  0.0474 -0.0139  0.1061  0.1730  0.2996  0.3878
  DIIS coefficients:  0.0474 -0.0139  0.1061  0.1730  0.2996  0.3878
 SCF Error: norm([F,P])=      0.003783023119, max([F,P])=      0.000544863035
 orbitals (Q,E):
 ---------------
 A :65...75          ( 2.00    -0.3044)  ( 2.00    -0.2924)  ( 2.00    -0.2755)  ( 2.00    -0.2557)
                     ( 2.00    -0.2346)  ( 2.00    -0.2301)  ( 2.00    -0.2039)  ( 2.00    -0.1990)
                     ( 2.00    -0.1984)  ( 2.00    -0.1707)  ( 0.00    -0.1121)

 CYCLE    8
  SDIIS (wt  1.000):  0.0158 -0.0059  0.0377  0.0697  0.1466  0.3186  0.4174
  DIIS coefficients:  0.0158 -0.0059  0.0377  0.0697  0.1466  0.3186  0.4174
 SCF Error: norm([F,P])=      0.001778190450, max([F,P])=      0.000336064573
 orbitals (Q,E):
 ---------------
 A :65...75          ( 2.00    -0.3044)  ( 2.00    -0.2925)  ( 2.00    -0.2755)  ( 2.00    -0.2558)
                     ( 2.00    -0.2347)  ( 2.00    -0.2302)  ( 2.00    -0.2039)  ( 2.00    -0.1990)
                     ( 2.00    -0.1984)  ( 2.00    -0.1706)  ( 0.00    -0.1121)

 CYCLE    9
  SDIIS (wt  1.000):  0.0039 -0.0017  0.0098  0.0211  0.0524  0.1431  0.2399  0.5314
  DIIS coefficients:  0.0039 -0.0017  0.0098  0.0211  0.0524  0.1431  0.2399  0.5314
 SCF Error: norm([F,P])=      0.000362569955, max([F,P])=      0.000053474979
 orbitals (Q,E):
 ---------------
 A :65...75          ( 2.00    -0.3044)  ( 2.00    -0.2925)  ( 2.00    -0.2755)  ( 2.00    -0.2558)
                     ( 2.00    -0.2347)  ( 2.00    -0.2302)  ( 2.00    -0.2039)  ( 2.00    -0.1990)
                     ( 2.00    -0.1984)  ( 2.00    -0.1707)  ( 0.00    -0.1121)

 CYCLE   10
  SDIIS (wt  1.000):  0.0011 -0.0005  0.0029  0.0071  0.0196  0.0614  0.1116  0.3479  0.4490
  DIIS coefficients:  0.0011 -0.0005  0.0029  0.0071  0.0196  0.0614  0.1116  0.3479  0.4490
 SCF Error: norm([F,P])=      0.000155677416, max([F,P])=      0.000018725084
 orbitals (Q,E):
 ---------------
 A :65...75          ( 2.00    -0.3044)  ( 2.00    -0.2925)  ( 2.00    -0.2755)  ( 2.00    -0.2558)
                     ( 2.00    -0.2347)  ( 2.00    -0.2302)  ( 2.00    -0.2039)  ( 2.00    -0.1990)
                     ( 2.00    -0.1984)  ( 2.00    -0.1707)  ( 0.00    -0.1121)

 CYCLE   11
  SDIIS (wt  1.000):  0.0002 -0.0001  0.0005  0.0019  0.0062  0.0238  0.0467  0.1875  0.3585  0.3749
  DIIS coefficients:  0.0002 -0.0001  0.0005  0.0019  0.0062  0.0238  0.0467  0.1875  0.3585  0.3749
 SCF Error: norm([F,P])=      0.000090054321, max([F,P])=      0.000013074146
 orbitals (Q,E):
 ---------------
 A :65...75          ( 2.00    -0.3044)  ( 2.00    -0.2925)  ( 2.00    -0.2755)  ( 2.00    -0.2558)
                     ( 2.00    -0.2347)  ( 2.00    -0.2302)  ( 2.00    -0.2039)  ( 2.00    -0.1990)
                     ( 2.00    -0.1984)  ( 2.00    -0.1707)  ( 0.00    -0.1121)

 CYCLE   12
  SDIIS (wt  1.000):  0.0000  0.0000  0.0004  0.0019  0.0090  0.0190  0.0884  0.1955  0.2569  0.4289
  DIIS coefficients:  0.0000  0.0000  0.0004  0.0019  0.0090  0.0190  0.0884  0.1955  0.2569  0.4289
 SCF Error: norm([F,P])=      0.000024827293, max([F,P])=      0.000003738180
 orbitals (Q,E):
 ---------------
 A :65...75          ( 2.00    -0.3044)  ( 2.00    -0.2925)  ( 2.00    -0.2755)  ( 2.00    -0.2558)
                     ( 2.00    -0.2347)  ( 2.00    -0.2302)  ( 2.00    -0.2039)  ( 2.00    -0.1990)
                     ( 2.00    -0.1984)  ( 2.00    -0.1707)  ( 0.00    -0.1121)

 CYCLE   13
  SDIIS (wt  1.000):  0.0000  0.0001  0.0005  0.0028  0.0063  0.0311  0.0769  0.1144  0.3259  0.4419
  DIIS coefficients:  0.0000  0.0001  0.0005  0.0028  0.0063  0.0311  0.0769  0.1144  0.3259  0.4419
 SCF Error: norm([F,P])=      0.000011105872, max([F,P])=      0.000001515468
 orbitals (Q,E):
 ---------------
 A :65...75          ( 2.00    -0.3044)  ( 2.00    -0.2925)  ( 2.00    -0.2755)  ( 2.00    -0.2558)
                     ( 2.00    -0.2347)  ( 2.00    -0.2302)  ( 2.00    -0.2039)  ( 2.00    -0.1990)
                     ( 2.00    -0.1984)  ( 2.00    -0.1707)  ( 0.00    -0.1121)

 CYCLE   14
  SDIIS (wt  1.000):  0.0000  0.0002  0.0010  0.0025  0.0133  0.0353  0.0551  0.1866  0.3020  0.4038
  DIIS coefficients:  0.0000  0.0002  0.0010  0.0025  0.0133  0.0353  0.0551  0.1866  0.3020  0.4038
 SCF Error: norm([F,P])=      0.000003375037, max([F,P])=      0.000000327082
 orbitals (Q,E):
 ---------------
 A :65...75          ( 2.00    -0.3044)  ( 2.00    -0.2925)  ( 2.00    -0.2755)  ( 2.00    -0.2558)
                     ( 2.00    -0.2347)  ( 2.00    -0.2302)  ( 2.00    -0.2039)  ( 2.00    -0.1990)
                     ( 2.00    -0.1984)  ( 2.00    -0.1707)  ( 0.00    -0.1121)

 SCF CONVERGED

 CYCLE   15
 *** Using FIT density in Focky
  SDIIS (wt  1.000):  0.0000  0.0001  0.0003  0.0021  0.0070  0.0127  0.0599  0.1216  0.2822  0.5139
  DIIS coefficients:  0.0000  0.0001  0.0003  0.0021  0.0070  0.0127  0.0599  0.1216  0.2822  0.5139
 SCF Error: norm([F,P])=      0.000001211955, max([F,P])=      0.000000142332
 orbitals (Q,E):
 ---------------
 A :65...84          ( 2.00    -0.3044)  ( 2.00    -0.2925)  ( 2.00    -0.2755)  ( 2.00    -0.2558)
                     ( 2.00    -0.2347)  ( 2.00    -0.2302)  ( 2.00    -0.2039)  ( 2.00    -0.1990)
                     ( 2.00    -0.1984)  ( 2.00    -0.1707)  ( 0.00    -0.1121)  ( 0.00    -0.0961)
                     ( 0.00    -0.0564)  ( 0.00    -0.0535)  ( 0.00    -0.0198)  ( 0.00    -0.0039)
                     ( 0.00    -0.0012)  ( 0.00     0.0017)  ( 0.00     0.0065)  ( 0.00     0.0087)


 Fit test: (difference of exact and fit density, squared integrated, result summed over spins)
         SCF:                                          0.00007288073398

 Gross Charges per Atom (Z minus electrons)
 ==========================================
            -0.0587    0.2151    0.2270    0.2417    0.2344    0.2143   -0.0279    0.0135   -0.0258    0.2276
            -0.1944   -0.2136   -0.2078   -0.2166   -0.1836    0.4666   -0.2104    0.0451   -0.5356   -0.1020
            -0.0283    0.2212   -0.2313   -0.0479    0.0029   -0.0552    0.5383   -0.1525   -0.1592    0.6065
            -0.1956   -0.2129   -0.1949
 Net Total:  0.00000000


 =================================================================
 M U L T I P O L E   D E R I V E D   C H A R G E   A N A L Y S I S
 =================================================================

 See: M. Swart, P.Th. van Duijnen, J.G. Snijders, J.Comput.Chem., (2001), p. 79-88.

 --------------------------------------- 
 Multipole derived atomic charges (a.u.)
 --------------------------------------- 

        Atom    Level:     MDC-m        MDC-d        MDC-q
 ---------------------------------------------------------
     1     C           -0.007798    -0.054018     2.021682
     2     C            0.088089     0.131420    -1.065587
     3     C            0.070365     0.017829     2.889079
     4     C            0.078015    -0.105234     1.829794
     5     C            0.072105     0.009635     0.161580
     6     C            0.080126     0.058117     6.048137
     7     C            0.006999     0.024483    -2.452343
     8     C            0.001159    -0.021916    -0.965110
     9     C            0.012403     0.015751     0.404987
    10     C            0.065713    -0.176108    -8.708776
    11     H           -0.049951    -0.009549    -0.912716
    12     H           -0.061680     0.008113    -1.137916
    13     H           -0.060268     0.066746    -0.980732
    14     H           -0.061780     0.032056     0.815007
    15     H           -0.053805     0.003486    -2.196717
    16     C            0.208172     0.315833     2.343880
    17     H           -0.063188     0.095801     3.841833
    18     C            0.066355     0.148346    -0.579907
    19     O           -0.374118    -0.455690    -1.319789
    20     N           -0.192606    -0.245620    -0.323904
    21     N           -0.010904    -0.202702    -0.131853
    22     C           -0.139743    -0.037771     0.285923
    23     S            0.185901    -0.171953    -0.184831
    24     N           -0.066460    -0.016463    -0.395788
    25     H            0.044241     0.308943     0.226634
    26     H            0.032627     0.136494     0.272306
    27     C            0.246528     0.219208     0.344258
    28     H           -0.073469    -0.059600    -0.069673
    29     H           -0.076494    -0.095499    -0.087606
    30     C            0.233022     0.203817     0.176953
    31     H           -0.070131    -0.055804    -0.064060
    32     H           -0.060143    -0.035678    -0.033385
    33     H           -0.069280    -0.052473    -0.051363
 *** Using NEW gradient routines ***


 Geometry CYCLE 2
 ==============

 Energy gradients wrt nuclear displacements
 ==========================================

     Atom      Cartesian (a.u./angstrom)
                 X         Y         Z
 ----------------------------------------
     1 C     0.001162 -0.005005 -0.001116
     2 C     0.001545  0.000214  0.000689
     3 C     0.000492 -0.000927 -0.000470
     4 C    -0.001155 -0.000790 -0.000185
     5 C     0.001785 -0.001193 -0.001576
     6 C    -0.002689 -0.000767  0.003262
     7 C    -0.008775  0.001844  0.002319
     8 C    -0.005181 -0.002746  0.000251
     9 C    -0.000680  0.002600  0.000702
    10 C     0.000478  0.000931 -0.000279
    11 H     0.000144  0.000227 -0.000071
    12 H     0.000054  0.000017 -0.000019
    13 H     0.000185  0.000134  0.000192
    14 H    -0.000069  0.000310 -0.000018
    15 H     0.002484 -0.005395 -0.002417
    16 C     0.003156  0.017018  0.001156
    17 H     0.000271  0.000076  0.000144
    18 C     0.015392 -0.043844 -0.025774
    19 O    -0.004973 -0.006912  0.001224
    20 N     0.033193  0.212493  0.075838
    21 N    -0.083636 -0.073917 -0.077082
    22 C     0.013232 -0.071369 -0.003163
    23 S     0.016235 -0.011438  0.000166
    24 N    -0.008639 -0.004681 -0.001498
    25 H     0.025634  0.000758  0.025686
    26 H    -0.003106 -0.005928  0.002988
    27 C     0.002992 -0.002873 -0.000429
    28 H     0.000069  0.000244 -0.000425
    29 H    -0.000098  0.000768 -0.000031
    30 C     0.000288  0.000597  0.000154
    31 H     0.000001 -0.000232 -0.000460
    32 H     0.000220  0.000075 -0.000025
    33 H    -0.000010 -0.000288  0.000267
 ----------------------------------------

 dE(predicted):    -0.69985E-01, dE(actual):    -0.49312E-01, Trust radius:    1.148913, all in a.u.
 
----------------------------------------------------------------------
Geometry Convergence after Step   2       (Hartree/Angstrom,Angstrom)
----------------------------------------------------------------------
current energy                               -7.51281722 Hartree
energy change                      -0.04931194     0.00100000    F
constrained gradient max            0.21249306     0.00100000    F
constrained gradient rms            0.02860342     0.00066667    F
gradient max                        0.21249306
gradient rms                        0.02860342
cart. step max                      0.21326178     0.01000000    F
cart. step rms                      0.08637312     0.00666667    F
 


 Coordinates (Cartesian)
 =======================

     Atom                    bohr                                 angstrom                 Geometric Variables
                   X           Y           Z              X           Y           Z       (0:frozen, *:LT par.)
 --------------------------------------------------------------------------------------------------------------
     1 C      -0.300162    3.409587    1.111949      -0.158839    1.804276    0.588418      1       2       3
     2 C      -2.505859    2.230438    1.886998      -1.326044    1.180297    0.998556      4       5       6
     3 C      -2.689502   -0.431676    1.589472      -1.423223   -0.228433    0.841112      7       8       9
     4 C      -0.738251   -1.863119    0.546385      -0.390666   -0.985920    0.289135     10      11      12
     5 C       5.770536   -0.437806   -2.113392       3.053636   -0.231677   -1.118359     13      14      15
     6 C       5.852381    2.238729   -1.811702       3.096947    1.184684   -0.958711     16      17      18
     7 C       3.802363    3.434662   -0.719607       2.012124    1.817545   -0.380800     19      20      21
     8 C       1.678323    1.955893    0.029288       0.888130    1.035014    0.015499     22      23      24
     9 C       1.541704   -0.697139   -0.289981       0.815835   -0.368910   -0.153451     25      26      27
    10 C       3.697083   -1.884941   -1.397034       1.956412   -0.997468   -0.739279     28      29      30
    11 H      -4.048229    3.303385    2.723602      -2.142230    1.748076    1.441268     31      32      33
    12 H      -4.409409   -1.382957    2.197274      -2.333359   -0.731829    1.162747     34      35      36
    13 H      -0.965300   -3.899291    0.343811      -0.510815   -2.063416    0.181937     37      38      39
    14 H       7.400976   -1.372136   -2.950420       3.916428   -0.726103   -1.561295     40      41      42
    15 H       7.525764    3.285985   -2.383448       3.982463    1.738868   -1.261266     43      44      45
    16 C       0.591117    6.090048    1.175330       0.312806    3.222714    0.621958     46      47      48
    17 H       3.707245   -3.922088   -1.688782       1.961790   -2.075480   -0.893665     49      50      51
    18 C       3.192342    6.064718   -0.096244       1.689314    3.209310   -0.050930     52      53      54
    19 O      -0.449168    7.981138    2.046520      -0.237689    4.223436    1.082972     55      56      57
    20 N       4.674923    7.942409   -0.431677       2.473863    4.202942   -0.228434     58      59      60
    21 N       3.921694   10.319359    0.193215       2.075271    5.460769    0.102245     61      62      63
    22 C       6.215389   11.879423    0.480838       3.289042    6.286320    0.254448     64      65      66
    23 S       9.168361   10.924410    0.258541       4.851688    5.780949    0.136814     67      68      69
    24 N       5.544974   14.328271    0.891421       2.934274    7.582194    0.471720     70      71      72
    25 H       2.794468   10.346900    1.787444       1.478769    5.475344    0.945874     73      74      75
    26 H       3.691295   14.780875    0.651854       1.953349    7.821702    0.344946     76      77      78
    27 C       7.285277   16.405998    1.487384       3.855203    8.681680    0.787090     79      80      81
    28 H       8.673056   16.569269   -0.046412       4.589584    8.768080   -0.024560     82      83      84
    29 H       8.350427   15.901083    3.195132       4.418856    8.414491    1.690791     85      86      87
    30 C       5.836977   18.887521    1.852214       3.088795    9.994846    0.980149     88      89      90
    31 H       4.482723   18.753446    3.418011       2.372155    9.923896    1.808734     91      92      93
    32 H       7.165831   20.411771    2.294587       3.791994   10.801444    1.214243     94      95      96
    33 H       4.806437   19.425834    0.134196       2.543457   10.279709    0.071014     97      98      99
 --------------------------------------------------------------------------------------------------------------

 Number of elements of the density matrix on this node (used, total):     72528    292230


 ===========================================
 Numerical Integration : Fuzzy Cells (Becke)
 ===========================================
  
 Becke grid quality: GOOD           
  
 Lebedev angular grid order:             min:  11 max:  31
 Nr. of radial points:                   min:  54 max:  72

 Total nr. of points:     415469
 Nr. of blocks:             3246
 Block length:               128
 Nr. of dummy points:         19


 Test of Precision of the Numerical Integration Grid
 ===================================================

 Integral of the Total Core Density:                   0.00000000000000


 ========================
 Density Fitting (zlmFit)
 ========================
  
 ZlmFit Fit Quality: GOOD           
  
 Max L-expansion:                        min:   8 max:   9
 Nr. of radial interpolation points:     min:  78 max: 108


 =====
 S C F  ***  ScaSCF  ***
 =====
  
 Initial density matrix is taken from previous geometry

 CYCLE    1
 SCF Error: norm([F,P])=      0.717524985762, max([F,P])=      0.131552429279
 orbitals (Q,E):
 ---------------
 A :65...84          ( 2.00    -0.3125)  ( 2.00    -0.3001)  ( 2.00    -0.2820)  ( 2.00    -0.2707)
                     ( 2.00    -0.2426)  ( 2.00    -0.2362)  ( 2.00    -0.2096)  ( 2.00    -0.2080)
                     ( 2.00    -0.2020)  ( 2.00    -0.1770)  ( 0.00    -0.1207)  ( 0.00    -0.1002)
                     ( 0.00    -0.0618)  ( 0.00    -0.0524)  ( 0.00    -0.0236)  ( 0.00    -0.0094)
                     ( 0.00    -0.0085)  ( 0.00    -0.0014)  ( 0.00     0.0022)  ( 0.00     0.0042)

 CYCLE    2
  SDIIS (wt  0.000):  0.0550  0.9450
 A-DIIS (wt  1.000):  0.0000  1.0000
  DIIS coefficients:  0.0000  1.0000
 SCF Error: norm([F,P])=      0.154264051572, max([F,P])=      0.018587112720
 orbitals (Q,E):
 ---------------
 A :65...75          ( 2.00    -0.3075)  ( 2.00    -0.2934)  ( 2.00    -0.2790)  ( 2.00    -0.2721)
                     ( 2.00    -0.2360)  ( 2.00    -0.2278)  ( 2.00    -0.2084)  ( 2.00    -0.2012)
                     ( 2.00    -0.1943)  ( 2.00    -0.1729)  ( 0.00    -0.1179)

 CYCLE    3
  SDIIS (wt  0.000):  0.0048  0.6883  0.3068
 A-DIIS (wt  1.000):  0.0000  0.7757  0.2243
  DIIS coefficients:  0.0000  0.7757  0.2243
 SCF Error: norm([F,P])=      0.335233850445, max([F,P])=      0.049816550340
 orbitals (Q,E):
 ---------------
 A :65...75          ( 2.00    -0.3069)  ( 2.00    -0.2933)  ( 2.00    -0.2760)  ( 2.00    -0.2703)
                     ( 2.00    -0.2366)  ( 2.00    -0.2293)  ( 2.00    -0.2065)  ( 2.00    -0.2013)
                     ( 2.00    -0.1959)  ( 2.00    -0.1699)  ( 0.00    -0.1163)

 CYCLE    4
  SDIIS (wt  0.892):  0.4024  0.0589  0.5387
 A-DIIS (wt  0.108):  0.2532  0.0000  0.7468
  DIIS coefficients:  0.3863  0.0525  0.5612
 SCF Error: norm([F,P])=      0.083178532010, max([F,P])=      0.011718346153
 orbitals (Q,E):
 ---------------
 A :65...75          ( 2.00    -0.3084)  ( 2.00    -0.2933)  ( 2.00    -0.2764)  ( 2.00    -0.2697)
                     ( 2.00    -0.2379)  ( 2.00    -0.2306)  ( 2.00    -0.2064)  ( 2.00    -0.2020)
                     ( 2.00    -0.1970)  ( 2.00    -0.1716)  ( 0.00    -0.1170)

 CYCLE    5
  SDIIS (wt  0.935):  0.2012 -0.0126  0.4637  0.3476
 A-DIIS (wt  0.065):  0.0000  0.0000  0.1676  0.8324
  DIIS coefficients:  0.1882 -0.0118  0.4445  0.3792
 SCF Error: norm([F,P])=      0.038499878362, max([F,P])=      0.007438887789
 orbitals (Q,E):
 ---------------
 A :65...75          ( 2.00    -0.3078)  ( 2.00    -0.2941)  ( 2.00    -0.2766)  ( 2.00    -0.2700)
                     ( 2.00    -0.2375)  ( 2.00    -0.2305)  ( 2.00    -0.2066)  ( 2.00    -0.2022)
                     ( 2.00    -0.1969)  ( 2.00    -0.1709)  ( 0.00    -0.1169)

 CYCLE    6
  SDIIS (wt  0.988):  0.0982 -0.0108  0.2557  0.2800  0.3768
 A-DIIS (wt  0.012):  0.0000  0.0000  0.0000  0.1353  0.8647
  DIIS coefficients:  0.0970 -0.0106  0.2525  0.2782  0.3829
 SCF Error: norm([F,P])=      0.012504949475, max([F,P])=      0.002225116997
 orbitals (Q,E):
 ---------------
 A :65...75          ( 2.00    -0.3079)  ( 2.00    -0.2938)  ( 2.00    -0.2764)  ( 2.00    -0.2695)
                     ( 2.00    -0.2376)  ( 2.00    -0.2303)  ( 2.00    -0.2063)  ( 2.00    -0.2020)
                     ( 2.00    -0.1967)  ( 2.00    -0.1708)  ( 0.00    -0.1167)

 CYCLE    7
  SDIIS (wt  0.999):  0.0465 -0.0071  0.1317  0.1739  0.3242  0.3309
 A-DIIS (wt  0.001):  0.0000  0.0000  0.0000  0.0000  0.1746  0.8254
  DIIS coefficients:  0.0464 -0.0071  0.1316  0.1737  0.3241  0.3313
 SCF Error: norm([F,P])=      0.005154366628, max([F,P])=      0.001082375591
 orbitals (Q,E):
 ---------------
 A :65...75          ( 2.00    -0.3078)  ( 2.00    -0.2938)  ( 2.00    -0.2764)  ( 2.00    -0.2696)
                     ( 2.00    -0.2375)  ( 2.00    -0.2303)  ( 2.00    -0.2063)  ( 2.00    -0.2020)
                     ( 2.00    -0.1968)  ( 2.00    -0.1709)  ( 0.00    -0.1167)

 CYCLE    8
  SDIIS (wt  1.000):  0.0164 -0.0034  0.0502  0.0755  0.1651  0.2299  0.4664
  DIIS coefficients:  0.0164 -0.0034  0.0502  0.0755  0.1651  0.2299  0.4664
 SCF Error: norm([F,P])=      0.001244761388, max([F,P])=      0.000190763959
 orbitals (Q,E):
 ---------------
 A :65...75          ( 2.00    -0.3078)  ( 2.00    -0.2938)  ( 2.00    -0.2764)  ( 2.00    -0.2696)
                     ( 2.00    -0.2375)  ( 2.00    -0.2304)  ( 2.00    -0.2063)  ( 2.00    -0.2020)
                     ( 2.00    -0.1968)  ( 2.00    -0.1709)  ( 0.00    -0.1167)

 CYCLE    9
  SDIIS (wt  1.000):  0.0067 -0.0017  0.0219  0.0358  0.0840  0.1316  0.3308  0.3909
  DIIS coefficients:  0.0067 -0.0017  0.0219  0.0358  0.0840  0.1316  0.3308  0.3909
 SCF Error: norm([F,P])=      0.000514016423, max([F,P])=      0.000102447081
 orbitals (Q,E):
 ---------------
 A :65...75          ( 2.00    -0.3078)  ( 2.00    -0.2938)  ( 2.00    -0.2764)  ( 2.00    -0.2696)
                     ( 2.00    -0.2375)  ( 2.00    -0.2304)  ( 2.00    -0.2063)  ( 2.00    -0.2020)
                     ( 2.00    -0.1968)  ( 2.00    -0.1709)  ( 0.00    -0.1167)

 CYCLE   10
  SDIIS (wt  1.000):  0.0018 -0.0005  0.0061  0.0114  0.0289  0.0540  0.1541  0.3129  0.4313
  DIIS coefficients:  0.0018 -0.0005  0.0061  0.0114  0.0289  0.0540  0.1541  0.3129  0.4313
 SCF Error: norm([F,P])=      0.000235956570, max([F,P])=      0.000042932648
 orbitals (Q,E):
 ---------------
 A :65...75          ( 2.00    -0.3078)  ( 2.00    -0.2938)  ( 2.00    -0.2764)  ( 2.00    -0.2696)
                     ( 2.00    -0.2375)  ( 2.00    -0.2304)  ( 2.00    -0.2063)  ( 2.00    -0.2020)
                     ( 2.00    -0.1968)  ( 2.00    -0.1709)  ( 0.00    -0.1167)

 CYCLE   11
  SDIIS (wt  1.000):  0.0003 -0.0001  0.0013  0.0030  0.0081  0.0194  0.0583  0.1561  0.2843  0.4692
  DIIS coefficients:  0.0003 -0.0001  0.0013  0.0030  0.0081  0.0194  0.0583  0.1561  0.2843  0.4692
 SCF Error: norm([F,P])=      0.000066726549, max([F,P])=      0.000006299293
 orbitals (Q,E):
 ---------------
 A :65...75          ( 2.00    -0.3078)  ( 2.00    -0.2938)  ( 2.00    -0.2764)  ( 2.00    -0.2696)
                     ( 2.00    -0.2375)  ( 2.00    -0.2304)  ( 2.00    -0.2063)  ( 2.00    -0.2020)
                     ( 2.00    -0.1968)  ( 2.00    -0.1709)  ( 0.00    -0.1167)

 CYCLE   12
  SDIIS (wt  1.000):  0.0000  0.0002  0.0007  0.0022  0.0072  0.0222  0.0702  0.1466  0.3295  0.4212
  DIIS coefficients:  0.0000  0.0002  0.0007  0.0022  0.0072  0.0222  0.0702  0.1466  0.3295  0.4212
 SCF Error: norm([F,P])=      0.000027064995, max([F,P])=      0.000002872255
 orbitals (Q,E):
 ---------------
 A :65...75          ( 2.00    -0.3078)  ( 2.00    -0.2938)  ( 2.00    -0.2764)  ( 2.00    -0.2696)
                     ( 2.00    -0.2375)  ( 2.00    -0.2304)  ( 2.00    -0.2063)  ( 2.00    -0.2020)
                     ( 2.00    -0.1968)  ( 2.00    -0.1709)  ( 0.00    -0.1167)

 CYCLE   13
  SDIIS (wt  1.000):  0.0000  0.0001  0.0004  0.0019  0.0061  0.0216  0.0533  0.1397  0.2675  0.5092
  DIIS coefficients:  0.0000  0.0001  0.0004  0.0019  0.0061  0.0216  0.0533  0.1397  0.2675  0.5092
 SCF Error: norm([F,P])=      0.000008329767, max([F,P])=      0.000000837338
 orbitals (Q,E):
 ---------------
 A :65...75          ( 2.00    -0.3078)  ( 2.00    -0.2938)  ( 2.00    -0.2764)  ( 2.00    -0.2696)
                     ( 2.00    -0.2375)  ( 2.00    -0.2304)  ( 2.00    -0.2063)  ( 2.00    -0.2020)
                     ( 2.00    -0.1968)  ( 2.00    -0.1709)  ( 0.00    -0.1167)

 SCF CONVERGED

 CYCLE   14
 *** Using FIT density in Focky
  SDIIS (wt  1.000):  0.0001  0.0002  0.0009  0.0030  0.0101  0.0265  0.0709  0.1513  0.3636  0.3734
  DIIS coefficients:  0.0001  0.0002  0.0009  0.0030  0.0101  0.0265  0.0709  0.1513  0.3636  0.3734
 SCF Error: norm([F,P])=      0.000003955352, max([F,P])=      0.000000508726
 orbitals (Q,E):
 ---------------
 A :65...84          ( 2.00    -0.3078)  ( 2.00    -0.2938)  ( 2.00    -0.2764)  ( 2.00    -0.2696)
                     ( 2.00    -0.2375)  ( 2.00    -0.2304)  ( 2.00    -0.2063)  ( 2.00    -0.2020)
                     ( 2.00    -0.1968)  ( 2.00    -0.1709)  ( 0.00    -0.1167)  ( 0.00    -0.0969)
                     ( 0.00    -0.0568)  ( 0.00    -0.0490)  ( 0.00    -0.0153)  ( 0.00    -0.0059)
                     ( 0.00    -0.0038)  ( 0.00     0.0054)  ( 0.00     0.0065)  ( 0.00     0.0081)


 Fit test: (difference of exact and fit density, squared integrated, result summed over spins)
         SCF:                                          0.00007272068191

 Gross Charges per Atom (Z minus electrons)
 ==========================================
            -0.0642    0.2179    0.2270    0.2427    0.2336    0.2139   -0.0191    0.0131   -0.0245    0.2258
            -0.1940   -0.2119   -0.2062   -0.2149   -0.1815    0.4643   -0.2093    0.0608   -0.5393   -0.1199
            -0.0151    0.2327   -0.2531   -0.0618    0.0067   -0.0519    0.5402   -0.1526   -0.1625    0.6074
            -0.1953   -0.2138   -0.1952
 Net Total:  0.00000000


 =================================================================
 M U L T I P O L E   D E R I V E D   C H A R G E   A N A L Y S I S
 =================================================================

 See: M. Swart, P.Th. van Duijnen, J.G. Snijders, J.Comput.Chem., (2001), p. 79-88.

 --------------------------------------- 
 Multipole derived atomic charges (a.u.)
 --------------------------------------- 

        Atom    Level:     MDC-m        MDC-d        MDC-q
 ---------------------------------------------------------
     1     C           -0.007233     0.012817    -2.129664
     2     C            0.089235    -0.108763     7.492738
     3     C            0.071037     0.148577   -13.731491
     4     C            0.080520    -0.213383     3.828801
     5     C            0.073752     0.179642    -3.762720
     6     C            0.082125    -0.232148    -2.548444
     7     C            0.006463     0.082065     2.607512
     8     C            0.000862     0.028583     0.698996
     9     C            0.012730     0.108840     0.111201
    10     C            0.065276    -0.098666     3.696648
    11     H           -0.048936     0.049055    -2.093512
    12     H           -0.060886    -0.013230     5.741662
    13     H           -0.059431     0.089426    -0.968361
    14     H           -0.061226    -0.032583     2.323485
    15     H           -0.049843     0.089548    -0.112260
    16     C            0.211623     0.332625     1.928311
    17     H           -0.062691     0.017755    -1.510569
    18     C            0.066581     0.152311    -0.025563
    19     O           -0.364968    -0.453662    -1.400259
    20     N           -0.175661    -0.256731    -0.413612
    21     N           -0.018201    -0.225864    -0.104283
    22     C           -0.145458    -0.020421     0.283761
    23     S            0.174929    -0.185651    -0.215022
    24     N           -0.075649    -0.024025    -0.398927
    25     H            0.040776     0.313270     0.230376
    26     H            0.029343     0.138274     0.256621
    27     C            0.246070     0.221837     0.354776
    28     H           -0.079570    -0.066474    -0.068157
    29     H           -0.074748    -0.093528    -0.094592
    30     C            0.233437     0.205095     0.165876
    31     H           -0.070366    -0.056878    -0.059343
    32     H           -0.060638    -0.036368    -0.030024
    33     H           -0.069254    -0.051344    -0.053961
 *** Using NEW gradient routines ***


 Geometry CYCLE 3
 ==============

 Energy gradients wrt nuclear displacements
 ==========================================

     Atom      Cartesian (a.u./angstrom)
                 X         Y         Z
 ----------------------------------------
     1 C    -0.001959 -0.003945 -0.001601
     2 C    -0.001366  0.001499 -0.002389
     3 C     0.000081 -0.000172  0.000588
     4 C     0.000705 -0.000091  0.001791
     5 C     0.001617  0.000124  0.000973
     6 C    -0.003316  0.004011 -0.003304
     7 C     0.007234  0.006250  0.003128
     8 C    -0.001369  0.001278  0.003063
     9 C     0.000467  0.000280 -0.001636
    10 C    -0.000313 -0.001429  0.001026
    11 H     0.000222  0.000382  0.000374
    12 H    -0.000085  0.000081  0.000108
    13 H     0.000212  0.000211 -0.000893
    14 H     0.000339  0.000640  0.000090
    15 H     0.001304 -0.001366  0.000934
    16 C    -0.001589  0.009149  0.008743
    17 H    -0.000450 -0.000126 -0.000563
    18 C     0.024077  0.014124 -0.020347
    19 O     0.003465 -0.001418 -0.005814
    20 N    -0.002834  0.002808  0.032274
    21 N    -0.062516  0.002275 -0.028867
    22 C     0.023560 -0.035816  0.002261
    23 S    -0.012672  0.007762 -0.001683
    24 N     0.012762  0.001628 -0.003679
    25 H     0.013921 -0.009829  0.014210
    26 H     0.000538 -0.000147 -0.001186
    27 C    -0.000659  0.002112  0.003312
    28 H    -0.000606 -0.001002 -0.000210
    29 H    -0.000667 -0.000379 -0.000190
    30 C     0.000323  0.001096 -0.000767
    31 H     0.000012 -0.000060  0.000143
    32 H    -0.000238 -0.000097  0.000066
    33 H    -0.000201  0.000169  0.000042
 ----------------------------------------
 Max Cartesian displacement   1.43757924837296     
 Limit Cartesian step to   0.566917837497000     

 dE(predicted):    -0.24167E-01, dE(actual):    -0.29874E-01, Trust radius:    1.148913, all in a.u.
 
----------------------------------------------------------------------
Geometry Convergence after Step   3       (Hartree/Angstrom,Angstrom)
----------------------------------------------------------------------
current energy                               -7.54269139 Hartree
energy change                      -0.02987417     0.00100000    F
constrained gradient max            0.06251557     0.00100000    F
constrained gradient rms            0.01013645     0.00066667    F
gradient max                        0.06251557
gradient rms                        0.01013645
cart. step max                      0.29244167     0.01000000    F
cart. step rms                      0.07754269     0.00666667    F
 


 Coordinates (Cartesian)
 =======================

     Atom                    bohr                                 angstrom                 Geometric Variables
                   X           Y           Z              X           Y           Z       (0:frozen, *:LT par.)
 --------------------------------------------------------------------------------------------------------------
     1 C      -0.180824    3.451333    1.185586      -0.095688    1.826367    0.627385      1       2       3
     2 C      -2.397128    2.329336    2.016041      -1.268505    1.232632    1.066843      4       5       6
     3 C      -2.688107   -0.315777    1.661217      -1.422485   -0.167102    0.879078      7       8       9
     4 C      -0.822921   -1.792296    0.527842      -0.435471   -0.948442    0.279322     10      11      12
     5 C       5.666102   -0.541172   -2.265920       2.998372   -0.286376   -1.199073     13      14      15
     6 C       5.860298    2.120497   -1.891625       3.101136    1.122118   -1.001005     16      17      18
     7 C       3.874626    3.364007   -0.736707       2.050364    1.780156   -0.389848     19      20      21
     8 C       1.715121    1.948738    0.022426       0.907603    1.031228    0.011867     22      23      24
     9 C       1.477368   -0.691904   -0.340346       0.781789   -0.366140   -0.180103     25      26      27
    10 C       3.559600   -1.928895   -1.529857       1.883659   -1.020727   -0.809566     28      29      30
    11 H      -3.880122    3.437123    2.912143      -2.053272    1.818847    1.541040     31      32      33
    12 H      -4.423156   -1.218586    2.299049      -2.340633   -0.644848    1.216604     34      35      36
    13 H      -1.126781   -3.815832    0.299260      -0.596267   -2.019251    0.158361     37      38      39
    14 H       7.237827   -1.515494   -3.167441       3.830093   -0.801965   -1.676138     40      41      42
    15 H       7.544292    3.134492   -2.491281       3.992268    1.658702   -1.318329     43      44      45
    16 C       0.792887    6.100187    1.247934       0.419577    3.228080    0.660378     46      47      48
    17 H       3.492241   -3.958925   -1.860219       1.848014   -2.094973   -0.984385     49      50      51
    18 C       3.384114    6.005194   -0.038044       1.790796    3.177812   -0.020132     52      53      54
    19 O      -0.140642    8.005430    2.211750      -0.074425    4.236291    1.170407     55      56      57
    20 N       4.960599    7.820523   -0.383094       2.625036    4.138443   -0.202724     58      59      60
    21 N       4.201425   10.248757    0.129430       2.223298    5.423409    0.068491     61      62      63
    22 C       6.362305   11.875689    0.616043       3.366787    6.284344    0.325996     64      65      66
    23 S       9.342709   10.991335    0.811175       4.943949    5.816364    0.429256     67      68      69
    24 N       5.572311   14.311478    0.887443       2.948740    7.573308    0.469615     70      71      72
    25 H       2.812026   10.307666    1.489288       1.488060    5.454582    0.788097     73      74      75
    26 H       3.746885   14.705530    0.429344       1.982766    7.781831    0.227199     76      77      78
    27 C       7.180870   16.459144    1.591705       3.799953    8.709804    0.842294     79      80      81
    28 H       8.708391   16.637231    0.198713       4.608282    8.804043    0.105154     82      83      84
    29 H       8.088455   16.032574    3.408852       4.280226    8.484073    1.803887     85      86      87
    30 C       5.621675   18.894075    1.748098       2.974862    9.998314    0.925054     88      89      90
    31 H       4.124423   18.748501    3.176748       2.182551    9.921280    1.681063     91      92      93
    32 H       6.849452   20.474290    2.277834       3.624574   10.834528    1.205378     94      95      96
    33 H       4.749469   19.355750   -0.076620       2.513311   10.242622   -0.040546     97      98      99
 --------------------------------------------------------------------------------------------------------------

 Number of elements of the density matrix on this node (used, total):     72528    292230


 ===========================================
 Numerical Integration : Fuzzy Cells (Becke)
 ===========================================
  
 Becke grid quality: GOOD           
  
 Lebedev angular grid order:             min:  11 max:  31
 Nr. of radial points:                   min:  54 max:  72

 Total nr. of points:     415449
 Nr. of blocks:             3246
 Block length:               128
 Nr. of dummy points:         39


 Test of Precision of the Numerical Integration Grid
 ===================================================

 Integral of the Total Core Density:                   0.00000000000000


 ========================
 Density Fitting (zlmFit)
 ========================
  
 ZlmFit Fit Quality: GOOD           
  
 Max L-expansion:                        min:   8 max:   9
 Nr. of radial interpolation points:     min:  78 max: 108


 =====
 S C F  ***  ScaSCF  ***
 =====
  
 Initial density matrix is taken from previous geometry

 CYCLE    1
 SCF Error: norm([F,P])=      0.534911993006, max([F,P])=      0.161091112687
 orbitals (Q,E):
 ---------------
 A :65...84          ( 2.00    -0.3226)  ( 2.00    -0.3126)  ( 2.00    -0.2957)  ( 2.00    -0.2914)
                     ( 2.00    -0.2515)  ( 2.00    -0.2485)  ( 2.00    -0.2280)  ( 2.00    -0.2218)
                     ( 2.00    -0.2174)  ( 2.00    -0.1946)  ( 0.00    -0.1361)  ( 0.00    -0.1137)
                     ( 0.00    -0.0721)  ( 0.00    -0.0691)  ( 0.00    -0.0298)  ( 0.00    -0.0184)
                     ( 0.00    -0.0155)  ( 0.00    -0.0094)  ( 0.00    -0.0070)  ( 0.00    -0.0022)

 CYCLE    2
  SDIIS (wt  0.000):  0.0632  0.9368
 A-DIIS (wt  1.000):  0.0000  1.0000
  DIIS coefficients:  0.0000  1.0000
 SCF Error: norm([F,P])=      0.120354272670, max([F,P])=      0.017434478650
 orbitals (Q,E):
 ---------------
 A :65...75          ( 2.00    -0.3058)  ( 2.00    -0.2857)  ( 2.00    -0.2664)  ( 2.00    -0.2593)
                     ( 2.00    -0.2407)  ( 2.00    -0.2221)  ( 2.00    -0.1965)  ( 2.00    -0.1900)
                     ( 2.00    -0.1807)  ( 2.00    -0.1573)  ( 0.00    -0.1146)

 CYCLE    3
  SDIIS (wt  0.000):  0.0111  0.7378  0.2511
 A-DIIS (wt  1.000):  0.0000  0.8259  0.1741
  DIIS coefficients:  0.0000  0.8259  0.1741
 SCF Error: norm([F,P])=      0.331237651859, max([F,P])=      0.050022089178
 orbitals (Q,E):
 ---------------
 A :65...75          ( 2.00    -0.3074)  ( 2.00    -0.2897)  ( 2.00    -0.2723)  ( 2.00    -0.2689)
                     ( 2.00    -0.2379)  ( 2.00    -0.2259)  ( 2.00    -0.2042)  ( 2.00    -0.1975)
                     ( 2.00    -0.1887)  ( 2.00    -0.1630)  ( 0.00    -0.1157)

 CYCLE    4
  SDIIS (wt  0.887):  0.4357  0.0115  0.5528
 A-DIIS (wt  0.113):  0.3831  0.0000  0.6169
  DIIS coefficients:  0.4298  0.0102  0.5600
 SCF Error: norm([F,P])=      0.089243934152, max([F,P])=      0.012150838250
 orbitals (Q,E):
 ---------------
 A :65...75          ( 2.00    -0.3092)  ( 2.00    -0.2943)  ( 2.00    -0.2771)  ( 2.00    -0.2745)
                     ( 2.00    -0.2384)  ( 2.00    -0.2304)  ( 2.00    -0.2103)  ( 2.00    -0.2021)
                     ( 2.00    -0.1965)  ( 2.00    -0.1707)  ( 0.00    -0.1198)

 CYCLE    5
  SDIIS (wt  0.974):  0.2632 -0.0130  0.4120  0.3377
 A-DIIS (wt  0.026):  0.0000  0.0000  0.0000  1.0000
  DIIS coefficients:  0.2564 -0.0126  0.4013  0.3549
 SCF Error: norm([F,P])=      0.026614544463, max([F,P])=      0.003561280746
 orbitals (Q,E):
 ---------------
 A :65...75          ( 2.00    -0.3089)  ( 2.00    -0.2942)  ( 2.00    -0.2765)  ( 2.00    -0.2740)
                     ( 2.00    -0.2386)  ( 2.00    -0.2301)  ( 2.00    -0.2092)  ( 2.00    -0.2017)
                     ( 2.00    -0.1966)  ( 2.00    -0.1711)  ( 0.00    -0.1190)

 CYCLE    6
  SDIIS (wt  0.998):  0.1049 -0.0132  0.1902  0.2908  0.4273
 A-DIIS (wt  0.002):  0.0000  0.0000  0.0000  0.2356  0.7644
  DIIS coefficients:  0.1047 -0.0132  0.1898  0.2907  0.4281
 SCF Error: norm([F,P])=      0.011937847322, max([F,P])=      0.001213102150
 orbitals (Q,E):
 ---------------
 A :65...75          ( 2.00    -0.3090)  ( 2.00    -0.2942)  ( 2.00    -0.2767)  ( 2.00    -0.2741)
                     ( 2.00    -0.2385)  ( 2.00    -0.2301)  ( 2.00    -0.2095)  ( 2.00    -0.2018)
                     ( 2.00    -0.1964)  ( 2.00    -0.1706)  ( 0.00    -0.1192)

 CYCLE    7
  SDIIS (wt  1.000):  0.0502 -0.0084  0.0965  0.1720  0.3011  0.3886
  DIIS coefficients:  0.0502 -0.0084  0.0965  0.1720  0.3011  0.3886
 SCF Error: norm([F,P])=      0.003289513335, max([F,P])=      0.000358009911
 orbitals (Q,E):
 ---------------
 A :65...75          ( 2.00    -0.3090)  ( 2.00    -0.2942)  ( 2.00    -0.2767)  ( 2.00    -0.2741)
                     ( 2.00    -0.2385)  ( 2.00    -0.2301)  ( 2.00    -0.2095)  ( 2.00    -0.2018)
                     ( 2.00    -0.1964)  ( 2.00    -0.1707)  ( 0.00    -0.1192)

 CYCLE    8
  SDIIS (wt  1.000):  0.0155 -0.0033  0.0314  0.0647  0.1309  0.2761  0.4847
  DIIS coefficients:  0.0155 -0.0033  0.0314  0.0647  0.1309  0.2761  0.4847
 SCF Error: norm([F,P])=      0.001121686989, max([F,P])=      0.000120733742
 orbitals (Q,E):
 ---------------
 A :65...75          ( 2.00    -0.3089)  ( 2.00    -0.2942)  ( 2.00    -0.2767)  ( 2.00    -0.2741)
                     ( 2.00    -0.2385)  ( 2.00    -0.2301)  ( 2.00    -0.2095)  ( 2.00    -0.2018)
                     ( 2.00    -0.1965)  ( 2.00    -0.1708)  ( 0.00    -0.1192)

 CYCLE    9
  SDIIS (wt  1.000):  0.0052 -0.0012  0.0110  0.0252  0.0541  0.1412  0.3091  0.4554
  DIIS coefficients:  0.0052 -0.0012  0.0110  0.0252  0.0541  0.1412  0.3091  0.4554
 SCF Error: norm([F,P])=      0.000347613496, max([F,P])=      0.000027109790
 orbitals (Q,E):
 ---------------
 A :65...75          ( 2.00    -0.3090)  ( 2.00    -0.2942)  ( 2.00    -0.2767)  ( 2.00    -0.2741)
                     ( 2.00    -0.2385)  ( 2.00    -0.2301)  ( 2.00    -0.2095)  ( 2.00    -0.2018)
                     ( 2.00    -0.1965)  ( 2.00    -0.1708)  ( 0.00    -0.1192)

 CYCLE   10
  SDIIS (wt  1.000):  0.0016 -0.0004  0.0036  0.0093  0.0208  0.0653  0.1603  0.3486  0.3909
  DIIS coefficients:  0.0016 -0.0004  0.0036  0.0093  0.0208  0.0653  0.1603  0.3486  0.3909
 SCF Error: norm([F,P])=      0.000181249668, max([F,P])=      0.000032837550
 orbitals (Q,E):
 ---------------
 A :65...75          ( 2.00    -0.3090)  ( 2.00    -0.2942)  ( 2.00    -0.2767)  ( 2.00    -0.2741)
                     ( 2.00    -0.2385)  ( 2.00    -0.2302)  ( 2.00    -0.2095)  ( 2.00    -0.2018)
                     ( 2.00    -0.1965)  ( 2.00    -0.1708)  ( 0.00    -0.1192)

 CYCLE   11
  SDIIS (wt  1.000):  0.0003 -0.0001  0.0008  0.0025  0.0059  0.0235  0.0639  0.1802  0.2940  0.4288
  DIIS coefficients:  0.0003 -0.0001  0.0008  0.0025  0.0059  0.0235  0.0639  0.1802  0.2940  0.4288
 SCF Error: norm([F,P])=      0.000070223834, max([F,P])=      0.000014842155
 orbitals (Q,E):
 ---------------
 A :65...75          ( 2.00    -0.3090)  ( 2.00    -0.2942)  ( 2.00    -0.2767)  ( 2.00    -0.2741)
                     ( 2.00    -0.2385)  ( 2.00    -0.2301)  ( 2.00    -0.2095)  ( 2.00    -0.2018)
                     ( 2.00    -0.1965)  ( 2.00    -0.1708)  ( 0.00    -0.1192)

 CYCLE   12
  SDIIS (wt  1.000):  0.0000  0.0001  0.0006  0.0016  0.0085  0.0260  0.0858  0.1622  0.2913  0.4239
  DIIS coefficients:  0.0000  0.0001  0.0006  0.0016  0.0085  0.0260  0.0858  0.1622  0.2913  0.4239
 SCF Error: norm([F,P])=      0.000022036652, max([F,P])=      0.000002581652
 orbitals (Q,E):
 ---------------
 A :65...75          ( 2.00    -0.3090)  ( 2.00    -0.2942)  ( 2.00    -0.2767)  ( 2.00    -0.2741)
                     ( 2.00    -0.2385)  ( 2.00    -0.2301)  ( 2.00    -0.2095)  ( 2.00    -0.2018)
                     ( 2.00    -0.1965)  ( 2.00    -0.1708)  ( 0.00    -0.1192)

 CYCLE   13
  SDIIS (wt  1.000):  0.0000  0.0001  0.0004  0.0024  0.0082  0.0300  0.0654  0.1277  0.3228  0.4430
  DIIS coefficients:  0.0000  0.0001  0.0004  0.0024  0.0082  0.0300  0.0654  0.1277  0.3228  0.4430
 SCF Error: norm([F,P])=      0.000010196937, max([F,P])=      0.000001064061
 orbitals (Q,E):
 ---------------
 A :65...75          ( 2.00    -0.3090)  ( 2.00    -0.2942)  ( 2.00    -0.2767)  ( 2.00    -0.2741)
                     ( 2.00    -0.2385)  ( 2.00    -0.2301)  ( 2.00    -0.2095)  ( 2.00    -0.2018)
                     ( 2.00    -0.1965)  ( 2.00    -0.1708)  ( 0.00    -0.1192)

 CYCLE   14
  SDIIS (wt  1.000):  0.0001  0.0002  0.0010  0.0033  0.0118  0.0275  0.0544  0.1741  0.3001  0.4276
  DIIS coefficients:  0.0001  0.0002  0.0010  0.0033  0.0118  0.0275  0.0544  0.1741  0.3001  0.4276
 SCF Error: norm([F,P])=      0.000003323347, max([F,P])=      0.000000400744
 orbitals (Q,E):
 ---------------
 A :65...75          ( 2.00    -0.3090)  ( 2.00    -0.2942)  ( 2.00    -0.2767)  ( 2.00    -0.2741)
                     ( 2.00    -0.2385)  ( 2.00    -0.2301)  ( 2.00    -0.2095)  ( 2.00    -0.2018)
                     ( 2.00    -0.1965)  ( 2.00    -0.1708)  ( 0.00    -0.1192)

 SCF CONVERGED

 CYCLE   15
 *** Using FIT density in Focky
  SDIIS (wt  1.000):  0.0000  0.0001  0.0006  0.0030  0.0087  0.0188  0.0752  0.1468  0.2848  0.4620
  DIIS coefficients:  0.0000  0.0001  0.0006  0.0030  0.0087  0.0188  0.0752  0.1468  0.2848  0.4620
 SCF Error: norm([F,P])=      0.000001228150, max([F,P])=      0.000000205685
 orbitals (Q,E):
 ---------------
 A :65...84          ( 2.00    -0.3090)  ( 2.00    -0.2942)  ( 2.00    -0.2767)  ( 2.00    -0.2741)
                     ( 2.00    -0.2385)  ( 2.00    -0.2301)  ( 2.00    -0.2095)  ( 2.00    -0.2018)
                     ( 2.00    -0.1965)  ( 2.00    -0.1708)  ( 0.00    -0.1192)  ( 0.00    -0.0983)
                     ( 0.00    -0.0579)  ( 0.00    -0.0462)  ( 0.00    -0.0144)  ( 0.00    -0.0066)
                     ( 0.00    -0.0051)  ( 0.00     0.0048)  ( 0.00     0.0059)  ( 0.00     0.0088)


 Fit test: (difference of exact and fit density, squared integrated, result summed over spins)
         SCF:                                          0.00007249029282

 Gross Charges per Atom (Z minus electrons)
 ==========================================
            -0.0637    0.2183    0.2276    0.2432    0.2330    0.2139   -0.0159    0.0136   -0.0250    0.2261
            -0.1934   -0.2115   -0.2057   -0.2140   -0.1816    0.4704   -0.2091    0.0592   -0.5446   -0.1291
            -0.0049    0.2296   -0.2591   -0.0637    0.0115   -0.0538    0.5405   -0.1534   -0.1615    0.6080
            -0.1946   -0.2142   -0.1960
 Net Total:  0.00000000


 =================================================================
 M U L T I P O L E   D E R I V E D   C H A R G E   A N A L Y S I S
 =================================================================

 See: M. Swart, P.Th. van Duijnen, J.G. Snijders, J.Comput.Chem., (2001), p. 79-88.

 --------------------------------------- 
 Multipole derived atomic charges (a.u.)
 --------------------------------------- 

        Atom    Level:     MDC-m        MDC-d        MDC-q
 ---------------------------------------------------------
     1     C           -0.006566    -0.078917    -1.240931
     2     C            0.089831     0.150362     8.367553
     3     C            0.071308    -0.109431    -8.980469
     4     C            0.081409     0.144953     2.088880
     5     C            0.074119     0.114652   -12.896680
     6     C            0.082409    -0.425849    -4.266101
     7     C            0.006360     0.112613     5.525507
     8     C            0.001018     0.036727    -1.537697
     9     C            0.012962     0.019353    -3.337191
    10     C            0.065334     0.191625    14.610848
    11     H           -0.048686    -0.010821    -4.882206
    12     H           -0.060539    -0.017672     5.728347
    13     H           -0.058960    -0.049078    -2.570255
    14     H           -0.061017     0.053222     5.646708
    15     H           -0.048889     0.118894     0.722856
    16     C            0.213128     0.273470     3.141682
    17     H           -0.062534    -0.134415    -3.720370
    18     C            0.066075     0.144746    -1.025407
    19     O           -0.360180    -0.401238    -1.461126
    20     N           -0.172035    -0.261087     0.023635
    21     N           -0.019661    -0.224970    -0.289904
    22     C           -0.144051    -0.009835     0.309059
    23     S            0.166194    -0.192196    -0.233446
    24     N           -0.076531    -0.027604    -0.388592
    25     H            0.035543     0.320896     0.201770
    26     H            0.029094     0.136760     0.259452
    27     C            0.246142     0.222907     0.351416
    28     H           -0.078985    -0.065156    -0.065270
    29     H           -0.075173    -0.092944    -0.108329
    30     C            0.233455     0.205255     0.180975
    31     H           -0.070070    -0.056325    -0.057867
    32     H           -0.060769    -0.036562    -0.033941
    33     H           -0.069737    -0.052335    -0.062905
 *** Using NEW gradient routines ***


 Geometry CYCLE 4
 ==============

 Energy gradients wrt nuclear displacements
 ==========================================

     Atom      Cartesian (a.u./angstrom)
                 X         Y         Z
 ----------------------------------------
     1 C    -0.001848 -0.003323 -0.000457
     2 C     0.000037  0.000578  0.000216
     3 C    -0.000307 -0.000106 -0.000352
     4 C    -0.000135  0.000304  0.000187
     5 C     0.000258 -0.000095  0.000349
     6 C    -0.001078  0.003259  0.000057
     7 C     0.004597  0.003864 -0.003240
     8 C    -0.000440  0.001109  0.001584
     9 C     0.001193 -0.000852  0.000086
    10 C    -0.000526 -0.000966  0.000247
    11 H     0.000056  0.000366 -0.000118
    12 H    -0.000143 -0.000037 -0.000008
    13 H     0.000295 -0.000071 -0.000242
    14 H     0.000294  0.000419  0.000139
    15 H     0.000090 -0.000040  0.000139
    16 C    -0.008531  0.008260  0.002891
    17 H    -0.000298 -0.000157 -0.000118
    18 C     0.018439  0.012986 -0.007310
    19 O     0.006063 -0.004369 -0.001979
    20 N     0.001200 -0.015801  0.025420
    21 N    -0.049352  0.020917 -0.025129
    22 C     0.021234 -0.025625  0.002001
    23 S    -0.012929  0.007198 -0.001692
    24 N     0.010589  0.000657 -0.000201
    25 H     0.013475 -0.010412  0.006465
    26 H     0.000214  0.000395 -0.000439
    27 C    -0.001174  0.002528  0.001687
    28 H    -0.000409 -0.000981  0.000052
    29 H    -0.000527 -0.000362 -0.000010
    30 C     0.000018  0.000460 -0.000641
    31 H    -0.000154  0.000076  0.000221
    32 H    -0.000142 -0.000221  0.000125
    33 H    -0.000061  0.000041  0.000071
 ----------------------------------------
 Max Cartesian displacement  0.646109486873041     
 Limit Cartesian step to   0.566917837497000     

 dE(predicted):    -0.10481E-01, dE(actual):    -0.60121E-02, Trust radius:    1.148913, all in a.u.
 
----------------------------------------------------------------------
Geometry Convergence after Step   4       (Hartree/Angstrom,Angstrom)
----------------------------------------------------------------------
current energy                               -7.54870351 Hartree
energy change                      -0.00601212     0.00100000    F
constrained gradient max            0.04935203     0.00100000    F
constrained gradient rms            0.00843650     0.00066667    F
gradient max                        0.04935203
gradient rms                        0.00843650
cart. step max                      0.30066172     0.01000000    F
cart. step rms                      0.11330891     0.00666667    F
 


 Coordinates (Cartesian)
 =======================

     Atom                    bohr                                 angstrom                 Geometric Variables
                   X           Y           Z              X           Y           Z       (0:frozen, *:LT par.)
 --------------------------------------------------------------------------------------------------------------
     1 C       0.025172    3.614609    1.143752       0.013320    1.912769    0.605248      1       2       3
     2 C      -2.237355    2.641535    2.040156      -1.183957    1.397840    1.079604      4       5       6
     3 C      -2.683283    0.009747    1.766321      -1.419932    0.005158    0.934697      7       8       9
     4 C      -0.943291   -1.595793    0.610970      -0.499168   -0.844457    0.323311     10      11      12
     5 C       5.545990   -0.784167   -2.338617       2.934812   -0.414964   -1.237543     13      14      15
     6 C       5.920335    1.860290   -1.985311       3.132906    0.984423   -1.050582     16      17      18
     7 C       4.025040    3.246028   -0.833224       2.129960    1.717724   -0.440923     19      20      21
     8 C       1.797634    1.977691   -0.030820       0.951267    1.046549   -0.016309     22      23      24
     9 C       1.390146   -0.648041   -0.342746       0.735634   -0.342928   -0.181373     25      26      27
    10 C       3.370252   -2.025695   -1.550864       1.783461   -1.071952   -0.820682     28      29      30
    11 H      -3.631435    3.848115    2.950703      -1.921673    2.036335    1.561445     31      32      33
    12 H      -4.446559   -0.777347    2.475124      -2.353018   -0.411355    1.309779     34      35      36
    13 H      -1.370757   -3.602820    0.442467      -0.725373   -1.906530    0.234143     37      38      39
    14 H       7.031052   -1.869533   -3.260460       3.720672   -0.989314   -1.725361     40      41      42
    15 H       7.643455    2.776046   -2.630201       4.044742    1.469020   -1.391842     43      44      45
    16 C       1.140124    6.197692    1.106007       0.603328    3.279677    0.585274     46      47      48
    17 H       3.178142   -4.053475   -1.841104       1.681800   -2.145007   -0.974270     49      50      51
    18 C       3.694148    5.945362   -0.215544       1.954859    3.146150   -0.114061     52      53      54
    19 O       0.262812    8.204323    1.945025       0.139074    4.341541    1.029263     55      56      57
    20 N       5.428450    7.666701   -0.589539       2.872612    4.057044   -0.311971     58      59      60
    21 N       4.683764   10.104280    0.101860       2.478541    5.346955    0.053902     61      62      63
    22 C       6.590949   11.875353    0.693096       3.487780    6.284166    0.366771     64      65      66
    23 S       9.631310   11.203235    1.078488       5.096670    5.928497    0.570711     67      68      69
    24 N       5.553247   14.221670    0.972818       2.938652    7.525784    0.514793     70      71      72
    25 H       3.092317   10.089099    1.227077       1.636384    5.338921    0.649341     73      74      75
    26 H       3.718761   14.464188    0.453725       1.967884    7.654119    0.240101     76      77      78
    27 C       6.972182   16.500768    1.667317       3.689520    8.731830    0.882306     79      80      81
    28 H       8.462230   16.832854    0.260832       4.478019    8.907563    0.138027     82      83      84
    29 H       7.938393   16.155170    3.472127       4.200817    8.548948    1.837371     85      86      87
    30 C       5.197818   18.779723    1.855857       2.750567    9.937802    0.982077     88      89      90
    31 H       3.738686   18.491344    3.301594       1.978427    9.785198    1.747128     91      92      93
    32 H       6.281283   20.465516    2.376496       3.323912   10.829885    1.257588     94      95      96
    33 H       4.264776   19.165531    0.043383       2.256822   10.141962    0.022957     97      98      99
 --------------------------------------------------------------------------------------------------------------

 Number of elements of the density matrix on this node (used, total):     72528    292230


 ===========================================
 Numerical Integration : Fuzzy Cells (Becke)
 ===========================================
  
 Becke grid quality: GOOD           
  
 Lebedev angular grid order:             min:  11 max:  31
 Nr. of radial points:                   min:  54 max:  72

 Total nr. of points:     415407
 Nr. of blocks:             3246
 Block length:               128
 Nr. of dummy points:         81


 Test of Precision of the Numerical Integration Grid
 ===================================================

 Integral of the Total Core Density:                   0.00000000000000


 ========================
 Density Fitting (zlmFit)
 ========================
  
 ZlmFit Fit Quality: GOOD           
  
 Max L-expansion:                        min:   8 max:   9
 Nr. of radial interpolation points:     min:  78 max: 108


 =====
 S C F  ***  ScaSCF  ***
 =====
  
 Initial density matrix is taken from previous geometry

 CYCLE    1
 SCF Error: norm([F,P])=      0.576633982028, max([F,P])=      0.083854854174
 orbitals (Q,E):
 ---------------
 A :65...84          ( 2.00    -0.3341)  ( 2.00    -0.3185)  ( 2.00    -0.3138)  ( 2.00    -0.3001)
                     ( 2.00    -0.2621)  ( 2.00    -0.2549)  ( 2.00    -0.2416)  ( 2.00    -0.2289)
                     ( 2.00    -0.2191)  ( 2.00    -0.1953)  ( 0.00    -0.1506)  ( 0.00    -0.1259)
                     ( 0.00    -0.0814)  ( 0.00    -0.0670)  ( 0.00    -0.0304)  ( 0.00    -0.0294)
                     ( 0.00    -0.0220)  ( 0.00    -0.0208)  ( 0.00    -0.0094)  ( 0.00    -0.0063)

 CYCLE    2
  SDIIS (wt  0.000):  0.0691  0.9309
 A-DIIS (wt  1.000):  0.0000  1.0000
  DIIS coefficients:  0.0000  1.0000
 SCF Error: norm([F,P])=      0.137723918968, max([F,P])=      0.016096480105
 orbitals (Q,E):
 ---------------
 A :65...75          ( 2.00    -0.3003)  ( 2.00    -0.2838)  ( 2.00    -0.2663)  ( 2.00    -0.2635)
                     ( 2.00    -0.2367)  ( 2.00    -0.2165)  ( 2.00    -0.1968)  ( 2.00    -0.1866)
                     ( 2.00    -0.1799)  ( 2.00    -0.1583)  ( 0.00    -0.1119)

 CYCLE    3
  SDIIS (wt  0.000):  0.0091  0.7049  0.2860
 A-DIIS (wt  1.000):  0.0000  0.7964  0.2036
  DIIS coefficients:  0.0000  0.7964  0.2036
 SCF Error: norm([F,P])=      0.321438270267, max([F,P])=      0.039197566320
 orbitals (Q,E):
 ---------------
 A :65...75          ( 2.00    -0.3068)  ( 2.00    -0.2905)  ( 2.00    -0.2796)  ( 2.00    -0.2715)
                     ( 2.00    -0.2375)  ( 2.00    -0.2238)  ( 2.00    -0.2081)  ( 2.00    -0.1982)
                     ( 2.00    -0.1875)  ( 2.00    -0.1633)  ( 0.00    -0.1188)

 CYCLE    4
  SDIIS (wt  0.925):  0.4219  0.0566  0.5215
 A-DIIS (wt  0.075):  0.2858  0.0000  0.7142
  DIIS coefficients:  0.4117  0.0523  0.5360
 SCF Error: norm([F,P])=      0.082530368169, max([F,P])=      0.008447059251
 orbitals (Q,E):
 ---------------
 A :65...75          ( 2.00    -0.3115)  ( 2.00    -0.2950)  ( 2.00    -0.2862)  ( 2.00    -0.2766)
                     ( 2.00    -0.2409)  ( 2.00    -0.2293)  ( 2.00    -0.2153)  ( 2.00    -0.2038)
                     ( 2.00    -0.1932)  ( 2.00    -0.1694)  ( 0.00    -0.1249)

 CYCLE    5
  SDIIS (wt  0.970):  0.2503  0.0176  0.3806  0.3514
 A-DIIS (wt  0.030):  0.0000  0.0000  0.0000  1.0000
  DIIS coefficients:  0.2428  0.0171  0.3693  0.3708
 SCF Error: norm([F,P])=      0.025521812784, max([F,P])=      0.003956083526
 orbitals (Q,E):
 ---------------
 A :65...75          ( 2.00    -0.3111)  ( 2.00    -0.2951)  ( 2.00    -0.2865)  ( 2.00    -0.2763)
                     ( 2.00    -0.2408)  ( 2.00    -0.2293)  ( 2.00    -0.2147)  ( 2.00    -0.2038)
                     ( 2.00    -0.1936)  ( 2.00    -0.1697)  ( 0.00    -0.1245)

 CYCLE    6
  SDIIS (wt  0.985):  0.1197  0.0034  0.2020  0.3174  0.3575
 A-DIIS (wt  0.015):  0.0000  0.0000  0.0000  0.2987  0.7013
  DIIS coefficients:  0.1178  0.0034  0.1989  0.3171  0.3627
 SCF Error: norm([F,P])=      0.014177960660, max([F,P])=      0.002506973245
 orbitals (Q,E):
 ---------------
 A :65...75          ( 2.00    -0.3113)  ( 2.00    -0.2951)  ( 2.00    -0.2863)  ( 2.00    -0.2764)
                     ( 2.00    -0.2409)  ( 2.00    -0.2292)  ( 2.00    -0.2149)  ( 2.00    -0.2038)
                     ( 2.00    -0.1933)  ( 2.00    -0.1694)  ( 0.00    -0.1247)

 CYCLE    7
  SDIIS (wt  1.000):  0.0598  0.0003  0.1051  0.2034  0.2942  0.3371
  DIIS coefficients:  0.0598  0.0003  0.1051  0.2034  0.2942  0.3371
 SCF Error: norm([F,P])=      0.005200569154, max([F,P])=      0.000751648684
 orbitals (Q,E):
 ---------------
 A :65...75          ( 2.00    -0.3113)  ( 2.00    -0.2951)  ( 2.00    -0.2863)  ( 2.00    -0.2764)
                     ( 2.00    -0.2408)  ( 2.00    -0.2292)  ( 2.00    -0.2148)  ( 2.00    -0.2038)
                     ( 2.00    -0.1933)  ( 2.00    -0.1694)  ( 0.00    -0.1246)

 CYCLE    8
  SDIIS (wt  1.000):  0.0157 -0.0004  0.0286  0.0698  0.1212  0.2166  0.5486
  DIIS coefficients:  0.0157 -0.0004  0.0286  0.0698  0.1212  0.2166  0.5486
 SCF Error: norm([F,P])=      0.001126454725, max([F,P])=      0.000118254127
 orbitals (Q,E):
 ---------------
 A :65...75          ( 2.00    -0.3113)  ( 2.00    -0.2951)  ( 2.00    -0.2863)  ( 2.00    -0.2764)
                     ( 2.00    -0.2408)  ( 2.00    -0.2293)  ( 2.00    -0.2149)  ( 2.00    -0.2038)
                     ( 2.00    -0.1934)  ( 2.00    -0.1695)  ( 0.00    -0.1246)

 CYCLE    9
  SDIIS (wt  1.000):  0.0039 -0.0003  0.0076  0.0255  0.0503  0.1154  0.3896  0.4079
  DIIS coefficients:  0.0039 -0.0003  0.0076  0.0255  0.0503  0.1154  0.3896  0.4079
 SCF Error: norm([F,P])=      0.000554107491, max([F,P])=      0.000043220221
 orbitals (Q,E):
 ---------------
 A :65...75          ( 2.00    -0.3113)  ( 2.00    -0.2951)  ( 2.00    -0.2863)  ( 2.00    -0.2764)
                     ( 2.00    -0.2409)  ( 2.00    -0.2293)  ( 2.00    -0.2149)  ( 2.00    -0.2038)
                     ( 2.00    -0.1934)  ( 2.00    -0.1695)  ( 0.00    -0.1246)

 CYCLE   10
  SDIIS (wt  1.000):  0.0007 -0.0001  0.0015  0.0080  0.0171  0.0488  0.1866  0.2720  0.4655
  DIIS coefficients:  0.0007 -0.0001  0.0015  0.0080  0.0171  0.0488  0.1866  0.2720  0.4655
 SCF Error: norm([F,P])=      0.000172464397, max([F,P])=      0.000015858978
 orbitals (Q,E):
 ---------------
 A :65...75          ( 2.00    -0.3113)  ( 2.00    -0.2951)  ( 2.00    -0.2863)  ( 2.00    -0.2764)
                     ( 2.00    -0.2409)  ( 2.00    -0.2293)  ( 2.00    -0.2149)  ( 2.00    -0.2038)
                     ( 2.00    -0.1934)  ( 2.00    -0.1695)  ( 0.00    -0.1246)

 CYCLE   11
  SDIIS (wt  1.000): -0.0001  0.0000  0.0000  0.0018  0.0042  0.0167  0.0724  0.1320  0.3374  0.4356
  DIIS coefficients: -0.0001  0.0000  0.0000  0.0018  0.0042  0.0167  0.0724  0.1320  0.3374  0.4356
 SCF Error: norm([F,P])=      0.000075690987, max([F,P])=      0.000009291263
 orbitals (Q,E):
 ---------------
 A :65...75          ( 2.00    -0.3113)  ( 2.00    -0.2951)  ( 2.00    -0.2863)  ( 2.00    -0.2764)
                     ( 2.00    -0.2409)  ( 2.00    -0.2293)  ( 2.00    -0.2149)  ( 2.00    -0.2038)
                     ( 2.00    -0.1934)  ( 2.00    -0.1695)  ( 0.00    -0.1246)

 CYCLE   12
  SDIIS (wt  1.000):  0.0000  0.0001  0.0010  0.0021  0.0087  0.0378  0.0728  0.2008  0.3107  0.3660
  DIIS coefficients:  0.0000  0.0001  0.0010  0.0021  0.0087  0.0378  0.0728  0.2008  0.3107  0.3660
 SCF Error: norm([F,P])=      0.000027349150, max([F,P])=      0.000003823386
 orbitals (Q,E):
 ---------------
 A :65...75          ( 2.00    -0.3113)  ( 2.00    -0.2951)  ( 2.00    -0.2863)  ( 2.00    -0.2764)
                     ( 2.00    -0.2409)  ( 2.00    -0.2293)  ( 2.00    -0.2149)  ( 2.00    -0.2038)
                     ( 2.00    -0.1934)  ( 2.00    -0.1695)  ( 0.00    -0.1246)

 CYCLE   13
  SDIIS (wt  1.000):  0.0000  0.0003  0.0006  0.0028  0.0130  0.0277  0.0838  0.1527  0.2729  0.4463
  DIIS coefficients:  0.0000  0.0003  0.0006  0.0028  0.0130  0.0277  0.0838  0.1527  0.2729  0.4463
 SCF Error: norm([F,P])=      0.000010429399, max([F,P])=      0.000001754159
 orbitals (Q,E):
 ---------------
 A :65...75          ( 2.00    -0.3113)  ( 2.00    -0.2951)  ( 2.00    -0.2863)  ( 2.00    -0.2764)
                     ( 2.00    -0.2409)  ( 2.00    -0.2293)  ( 2.00    -0.2149)  ( 2.00    -0.2038)
                     ( 2.00    -0.1934)  ( 2.00    -0.1695)  ( 0.00    -0.1246)

 CYCLE   14
  SDIIS (wt  1.000):  0.0001  0.0002  0.0010  0.0048  0.0098  0.0288  0.0593  0.1352  0.3401  0.4208
  DIIS coefficients:  0.0001  0.0002  0.0010  0.0048  0.0098  0.0288  0.0593  0.1352  0.3401  0.4208
 SCF Error: norm([F,P])=      0.000004923929, max([F,P])=      0.000000835149
 orbitals (Q,E):
 ---------------
 A :65...75          ( 2.00    -0.3113)  ( 2.00    -0.2951)  ( 2.00    -0.2863)  ( 2.00    -0.2764)
                     ( 2.00    -0.2409)  ( 2.00    -0.2293)  ( 2.00    -0.2149)  ( 2.00    -0.2038)
                     ( 2.00    -0.1934)  ( 2.00    -0.1695)  ( 0.00    -0.1246)

 SCF CONVERGED

 CYCLE   15
 *** Using FIT density in Focky
  SDIIS (wt  1.000):  0.0000  0.0001  0.0008  0.0023  0.0089  0.0228  0.0621  0.1811  0.2944  0.4275
  DIIS coefficients:  0.0000  0.0001  0.0008  0.0023  0.0089  0.0228  0.0621  0.1811  0.2944  0.4275
 SCF Error: norm([F,P])=      0.000001867811, max([F,P])=      0.000000252512
 orbitals (Q,E):
 ---------------
 A :65...84          ( 2.00    -0.3113)  ( 2.00    -0.2951)  ( 2.00    -0.2863)  ( 2.00    -0.2764)
                     ( 2.00    -0.2409)  ( 2.00    -0.2293)  ( 2.00    -0.2149)  ( 2.00    -0.2038)
                     ( 2.00    -0.1934)  ( 2.00    -0.1695)  ( 0.00    -0.1246)  ( 0.00    -0.1022)
                     ( 0.00    -0.0603)  ( 0.00    -0.0412)  ( 0.00    -0.0131)  ( 0.00    -0.0083)
                     ( 0.00    -0.0080)  ( 0.00     0.0014)  ( 0.00     0.0044)  ( 0.00     0.0101)


 Fit test: (difference of exact and fit density, squared integrated, result summed over spins)
         SCF:                                          0.00007185772721

 Gross Charges per Atom (Z minus electrons)
 ==========================================
            -0.0629    0.2192    0.2288    0.2441    0.2321    0.2145   -0.0116    0.0159   -0.0265    0.2276
            -0.1926   -0.2109   -0.2051   -0.2129   -0.1817    0.4688   -0.2090    0.0565   -0.5472   -0.1402
             0.0195    0.2194   -0.2742   -0.0659    0.0187   -0.0545    0.5408   -0.1546   -0.1593    0.6098
            -0.1939   -0.2148   -0.1979
 Net Total:  0.00000000


 =================================================================
 M U L T I P O L E   D E R I V E D   C H A R G E   A N A L Y S I S
 =================================================================

 See: M. Swart, P.Th. van Duijnen, J.G. Snijders, J.Comput.Chem., (2001), p. 79-88.

 --------------------------------------- 
 Multipole derived atomic charges (a.u.)
 --------------------------------------- 

        Atom    Level:     MDC-m        MDC-d        MDC-q
 ---------------------------------------------------------
     1     C           -0.005342     0.141388    -3.178844
     2     C            0.091240    -0.294451     5.932107
     3     C            0.071951     0.296035     1.457192
     4     C            0.082875    -0.216264    -0.048083
     5     C            0.074715     0.108584     3.751256
     6     C            0.082870     0.162432     5.261418
     7     C            0.005465     0.063474    -5.497051
     8     C            0.000914    -0.032780     1.955510
     9     C            0.013452    -0.073705     0.563973
    10     C            0.066187    -0.288552   -10.761877
    11     H           -0.048111     0.107039    -1.298686
    12     H           -0.059859    -0.015016    -3.437806
    13     H           -0.058079     0.130209     1.957849
    14     H           -0.060311    -0.038440    -1.159606
    15     H           -0.047979    -0.023387    -0.700067
    16     C            0.213638     0.315812     2.553102
    17     H           -0.062118     0.160647     3.911515
    18     C            0.065800     0.070760     0.360319
    19     O           -0.353267    -0.452239    -1.378653
    20     N           -0.161193    -0.255846    -0.240143
    21     N           -0.020846    -0.179212    -0.188798
    22     C           -0.139875    -0.009411     0.346320
    23     S            0.142041    -0.207721    -0.261471
    24     N           -0.076756    -0.042876    -0.400404
    25     H            0.028637     0.305294     0.021238
    26     H            0.030653     0.138575     0.280979
    27     C            0.245917     0.225865     0.347263
    28     H           -0.077847    -0.058947    -0.066520
    29     H           -0.076559    -0.095717    -0.114510
    30     C            0.233337     0.205411     0.207759
    31     H           -0.069775    -0.056209    -0.062624
    32     H           -0.061176    -0.037188    -0.039841
    33     H           -0.070600    -0.053564    -0.072816
 *** Using NEW gradient routines ***


 Geometry CYCLE 5
 ==============

 Energy gradients wrt nuclear displacements
 ==========================================

     Atom      Cartesian (a.u./angstrom)
                 X         Y         Z
 ----------------------------------------
     1 C    -0.000699 -0.001555  0.000879
     2 C    -0.000876 -0.000523 -0.002303
     3 C     0.000746 -0.000127  0.001349
     4 C    -0.000227  0.000269  0.000052
     5 C    -0.002048 -0.000175 -0.000808
     6 C     0.002157 -0.000466  0.002131
     7 C     0.001726 -0.004716  0.005403
     8 C     0.000997  0.000614 -0.001827
     9 C    -0.001128 -0.000919 -0.001317
    10 C     0.000307  0.000482 -0.000472
    11 H     0.000091 -0.000081  0.000152
    12 H     0.000011 -0.000112  0.000007
    13 H    -0.000071 -0.000185  0.000097
    14 H    -0.000192 -0.000105 -0.000447
    15 H    -0.000942  0.001754  0.000216
    16 C    -0.002569 -0.003295  0.007574
    17 H     0.000207  0.000035  0.000688
    18 C    -0.009028  0.011830 -0.005541
    19 O     0.002051  0.005075 -0.003309
    20 N     0.028480 -0.033982 -0.010379
    21 N    -0.023569  0.048946 -0.000518
    22 C     0.001930 -0.010157 -0.000071
    23 S    -0.007519 -0.000395  0.002088
    24 N     0.000273 -0.001515  0.000175
    25 H     0.011235 -0.011929  0.006143
    26 H    -0.000743  0.001286  0.001274
    27 C    -0.000760  0.000930 -0.001855
    28 H    -0.000027 -0.000083  0.000424
    29 H     0.000201 -0.000057  0.000488
    30 C    -0.000258 -0.000754 -0.000635
    31 H    -0.000073  0.000166  0.000176
    32 H     0.000130 -0.000135  0.000134
    33 H     0.000187 -0.000122  0.000034
 ----------------------------------------

 dE(predicted):    -0.59313E-02, dE(actual):    -0.39567E-02, Trust radius:    1.148913, all in a.u.
 
----------------------------------------------------------------------
Geometry Convergence after Step   5       (Hartree/Angstrom,Angstrom)
----------------------------------------------------------------------
current energy                               -7.55266026 Hartree
energy change                      -0.00395675     0.00100000    F
constrained gradient max            0.04894645     0.00100000    F
constrained gradient rms            0.00776890     0.00066667    F
gradient max                        0.04894645
gradient rms                        0.00776890
cart. step max                      0.23974862     0.01000000    F
cart. step rms                      0.06862183     0.00666667    F
 


 Coordinates (Cartesian)
 =======================

     Atom                    bohr                                 angstrom                 Geometric Variables
                   X           Y           Z              X           Y           Z       (0:frozen, *:LT par.)
 --------------------------------------------------------------------------------------------------------------
     1 C      -0.038294    3.512197    1.180176      -0.020265    1.858575    0.624522      1       2       3
     2 C      -2.255285    2.476793    2.121110      -1.193446    1.310662    1.122443      4       5       6
     3 C      -2.639953   -0.163071    1.839099      -1.397003   -0.086294    0.973209      7       8       9
     4 C      -0.877649   -1.719932    0.651143      -0.464432   -0.910149    0.344570     10      11      12
     5 C       5.534463   -0.727356   -2.407971       2.928712   -0.384900   -1.274243     13      14      15
     6 C       5.823450    1.930333   -2.087292       3.081637    1.021488   -1.104547     16      17      18
     7 C       3.922469    3.261377   -0.871514       2.075681    1.725846   -0.461185     19      20      21
     8 C       1.754159    1.925689   -0.027337       0.928261    1.019031   -0.014466     22      23      24
     9 C       1.411882   -0.707472   -0.340434       0.747136   -0.374378   -0.180150     25      26      27
    10 C       3.408029   -2.028609   -1.585057       1.803451   -1.073494   -0.838776     28      29      30
    11 H      -3.662962    3.641037    3.065054      -1.938356    1.926754    1.621957     31      32      33
    12 H      -4.368305   -0.997874    2.577889      -2.311608   -0.528052    1.364160     34      35      36
    13 H      -1.260724   -3.735004    0.476271      -0.667146   -1.976479    0.252032     37      38      39
    14 H       7.038514   -1.774061   -3.343547       3.724621   -0.938793   -1.769329     40      41      42
    15 H       7.525801    2.886232   -2.729538       3.982482    1.527328   -1.444409     43      44      45
    16 C       0.993296    6.118972    1.120735       0.525630    3.238021    0.593068     46      47      48
    17 H       3.261935   -4.058194   -1.888758       1.726142   -2.147504   -0.999488     49      50      51
    18 C       3.558604    5.940938   -0.170041       1.883132    3.143809   -0.089982     52      53      54
    19 O       0.017607    8.089949    1.957395       0.009317    4.281017    1.035809     55      56      57
    20 N       5.287109    7.704336   -0.516519       2.797818    4.076959   -0.273330     58      59      60
    21 N       4.652220   10.196570    0.031918       2.461849    5.395793    0.016890     61      62      63
    22 C       6.556394   11.900332    0.871020       3.469494    6.297384    0.460924     64      65      66
    23 S       9.560477   11.124452    1.481449       5.059187    5.886806    0.783949     67      68      69
    24 N       5.582075   14.290351    0.993531       2.953907    7.562128    0.525754     70      71      72
    25 H       2.856203   10.477336    0.774018       1.511438    5.544367    0.409593     73      74      75
    26 H       3.831551   14.594890    0.264794       2.027570    7.723283    0.140123     76      77      78
    27 C       7.045957   16.520853    1.751137       3.728560    8.742459    0.926662     79      80      81
    28 H       8.650707   16.764320    0.455596       4.577757    8.871296    0.241091     82      83      84
    29 H       7.860720   16.174830    3.628655       4.159714    8.559352    1.920202     85      86      87
    30 C       5.367928   18.879519    1.767808       2.840585    9.990611    0.935484     88      89      90
    31 H       3.796841   18.684485    3.107124       2.009202    9.887403    1.644219     91      92      93
    32 H       6.484514   20.529049    2.333826       3.431457   10.863505    1.235008     94      95      96
    33 H       4.586055   19.266731   -0.114975       2.426836   10.195515   -0.060842     97      98      99
 --------------------------------------------------------------------------------------------------------------

 Number of elements of the density matrix on this node (used, total):     72528    292230


 ===========================================
 Numerical Integration : Fuzzy Cells (Becke)
 ===========================================
  
 Becke grid quality: GOOD           
  
 Lebedev angular grid order:             min:  11 max:  31
 Nr. of radial points:                   min:  54 max:  72

 Total nr. of points:     415432
 Nr. of blocks:             3246
 Block length:               128
 Nr. of dummy points:         56


 Test of Precision of the Numerical Integration Grid
 ===================================================

 Integral of the Total Core Density:                   0.00000000000000


 ========================
 Density Fitting (zlmFit)
 ========================
  
 ZlmFit Fit Quality: GOOD           
  
 Max L-expansion:                        min:   8 max:   9
 Nr. of radial interpolation points:     min:  78 max: 108


 =====
 S C F  ***  ScaSCF  ***
 =====
  
 Initial density matrix is taken from previous geometry

 CYCLE    1
 SCF Error: norm([F,P])=      0.473292231514, max([F,P])=      0.116143951403
 orbitals (Q,E):
 ---------------
 A :65...84          ( 2.00    -0.3242)  ( 2.00    -0.3140)  ( 2.00    -0.3060)  ( 2.00    -0.2924)
                     ( 2.00    -0.2539)  ( 2.00    -0.2513)  ( 2.00    -0.2365)  ( 2.00    -0.2236)
                     ( 2.00    -0.2169)  ( 2.00    -0.1937)  ( 0.00    -0.1459)  ( 0.00    -0.1186)
                     ( 0.00    -0.0730)  ( 0.00    -0.0693)  ( 0.00    -0.0356)  ( 0.00    -0.0209)
                     ( 0.00    -0.0170)  ( 0.00    -0.0143)  ( 0.00    -0.0101)  ( 0.00    -0.0041)

 CYCLE    2
  SDIIS (wt  0.000):  0.1411  0.8589
 A-DIIS (wt  1.000):  0.0000  1.0000
  DIIS coefficients:  0.0000  1.0000
 SCF Error: norm([F,P])=      0.172709726027, max([F,P])=      0.028381100820
 orbitals (Q,E):
 ---------------
 A :65...75          ( 2.00    -0.3039)  ( 2.00    -0.2830)  ( 2.00    -0.2628)  ( 2.00    -0.2480)
                     ( 2.00    -0.2476)  ( 2.00    -0.2228)  ( 2.00    -0.1938)  ( 2.00    -0.1834)
                     ( 2.00    -0.1776)  ( 2.00    -0.1631)  ( 0.00    -0.1157)

 CYCLE    3
  SDIIS (wt  0.000):  0.0210  0.7596  0.2194
 A-DIIS (wt  1.000):  0.0000  0.8490  0.1510
  DIIS coefficients:  0.0000  0.8490  0.1510
 SCF Error: norm([F,P])=      0.568676870688, max([F,P])=      0.083594352942
 orbitals (Q,E):
 ---------------
 A :65...75          ( 2.00    -0.3097)  ( 2.00    -0.2867)  ( 2.00    -0.2707)  ( 2.00    -0.2644)
                     ( 2.00    -0.2411)  ( 2.00    -0.2246)  ( 2.00    -0.2047)  ( 2.00    -0.1928)
                     ( 2.00    -0.1877)  ( 2.00    -0.1671)  ( 0.00    -0.1167)

 CYCLE    4
  SDIIS (wt  0.700):  0.4702 -0.0409  0.5708
 A-DIIS (wt  0.300):  0.5125  0.0000  0.4875
  DIIS coefficients:  0.4829 -0.0286  0.5457
 SCF Error: norm([F,P])=      0.181051427677, max([F,P])=      0.030723045604
 orbitals (Q,E):
 ---------------
 A :65...75          ( 2.00    -0.3104)  ( 2.00    -0.2938)  ( 2.00    -0.2797)  ( 2.00    -0.2738)
                     ( 2.00    -0.2397)  ( 2.00    -0.2304)  ( 2.00    -0.2147)  ( 2.00    -0.2016)
                     ( 2.00    -0.1928)  ( 2.00    -0.1696)  ( 0.00    -0.1248)

 CYCLE    5
  SDIIS (wt  0.950):  0.2772 -0.0617  0.4529  0.3316
 A-DIIS (wt  0.050):  0.0000  0.0000  0.0000  1.0000
  DIIS coefficients:  0.2634 -0.0586  0.4304  0.3648
 SCF Error: norm([F,P])=      0.044119454130, max([F,P])=      0.005921008159
 orbitals (Q,E):
 ---------------
 A :65...75          ( 2.00    -0.3102)  ( 2.00    -0.2937)  ( 2.00    -0.2792)  ( 2.00    -0.2734)
                     ( 2.00    -0.2400)  ( 2.00    -0.2301)  ( 2.00    -0.2132)  ( 2.00    -0.2015)
                     ( 2.00    -0.1944)  ( 2.00    -0.1721)  ( 0.00    -0.1236)

 CYCLE    6
  SDIIS (wt  0.988):  0.1340 -0.0349  0.2311  0.2780  0.3918
 A-DIIS (wt  0.012):  0.0000  0.0000  0.0000  0.1831  0.8169
  DIIS coefficients:  0.1323 -0.0345  0.2283  0.2768  0.3970
 SCF Error: norm([F,P])=      0.017338530456, max([F,P])=      0.002224936199
 orbitals (Q,E):
 ---------------
 A :65...75          ( 2.00    -0.3101)  ( 2.00    -0.2937)  ( 2.00    -0.2791)  ( 2.00    -0.2734)
                     ( 2.00    -0.2399)  ( 2.00    -0.2303)  ( 2.00    -0.2135)  ( 2.00    -0.2017)
                     ( 2.00    -0.1943)  ( 2.00    -0.1718)  ( 0.00    -0.1237)

 CYCLE    7
  SDIIS (wt  1.000):  0.0536 -0.0168  0.0978  0.1524  0.3131  0.3999
  DIIS coefficients:  0.0536 -0.0168  0.0978  0.1524  0.3131  0.3999
 SCF Error: norm([F,P])=      0.006509377267, max([F,P])=      0.000940149106
 orbitals (Q,E):
 ---------------
 A :65...75          ( 2.00    -0.3102)  ( 2.00    -0.2937)  ( 2.00    -0.2793)  ( 2.00    -0.2735)
                     ( 2.00    -0.2398)  ( 2.00    -0.2303)  ( 2.00    -0.2135)  ( 2.00    -0.2017)
                     ( 2.00    -0.1942)  ( 2.00    -0.1717)  ( 0.00    -0.1238)

 CYCLE    8
  SDIIS (wt  1.000):  0.0232 -0.0074  0.0421  0.0751  0.1772  0.2727  0.4171
  DIIS coefficients:  0.0232 -0.0074  0.0421  0.0751  0.1772  0.2727  0.4171
 SCF Error: norm([F,P])=      0.001731362581, max([F,P])=      0.000280130323
 orbitals (Q,E):
 ---------------
 A :65...75          ( 2.00    -0.3101)  ( 2.00    -0.2937)  ( 2.00    -0.2793)  ( 2.00    -0.2734)
                     ( 2.00    -0.2399)  ( 2.00    -0.2302)  ( 2.00    -0.2135)  ( 2.00    -0.2017)
                     ( 2.00    -0.1942)  ( 2.00    -0.1717)  ( 0.00    -0.1238)

 CYCLE    9
  SDIIS (wt  1.000):  0.0085 -0.0026  0.0149  0.0311  0.0831  0.1425  0.3331  0.3894
  DIIS coefficients:  0.0085 -0.0026  0.0149  0.0311  0.0831  0.1425  0.3331  0.3894
 SCF Error: norm([F,P])=      0.000881334380, max([F,P])=      0.000149127685
 orbitals (Q,E):
 ---------------
 A :65...75          ( 2.00    -0.3102)  ( 2.00    -0.2937)  ( 2.00    -0.2793)  ( 2.00    -0.2735)
                     ( 2.00    -0.2399)  ( 2.00    -0.2303)  ( 2.00    -0.2135)  ( 2.00    -0.2017)
                     ( 2.00    -0.1943)  ( 2.00    -0.1717)  ( 0.00    -0.1238)

 CYCLE   10
  SDIIS (wt  1.000):  0.0032 -0.0009  0.0053  0.0128  0.0364  0.0655  0.1777  0.2746  0.4254
  DIIS coefficients:  0.0032 -0.0009  0.0053  0.0128  0.0364  0.0655  0.1777  0.2746  0.4254
 SCF Error: norm([F,P])=      0.000273229583, max([F,P])=      0.000043117782
 orbitals (Q,E):
 ---------------
 A :65...75          ( 2.00    -0.3102)  ( 2.00    -0.2937)  ( 2.00    -0.2793)  ( 2.00    -0.2735)
                     ( 2.00    -0.2399)  ( 2.00    -0.2303)  ( 2.00    -0.2135)  ( 2.00    -0.2017)
                     ( 2.00    -0.1943)  ( 2.00    -0.1717)  ( 0.00    -0.1238)

 CYCLE   11
  SDIIS (wt  1.000):  0.0008 -0.0002  0.0012  0.0037  0.0110  0.0215  0.0686  0.1322  0.3034  0.4577
  DIIS coefficients:  0.0008 -0.0002  0.0012  0.0037  0.0110  0.0215  0.0686  0.1322  0.3034  0.4577
 SCF Error: norm([F,P])=      0.000105103861, max([F,P])=      0.000011145407
 orbitals (Q,E):
 ---------------
 A :65...75          ( 2.00    -0.3102)  ( 2.00    -0.2937)  ( 2.00    -0.2793)  ( 2.00    -0.2735)
                     ( 2.00    -0.2399)  ( 2.00    -0.2303)  ( 2.00    -0.2135)  ( 2.00    -0.2017)
                     ( 2.00    -0.1943)  ( 2.00    -0.1717)  ( 0.00    -0.1238)

 CYCLE   12
  SDIIS (wt  1.000):  0.0000 -0.0001  0.0005  0.0020  0.0048  0.0207  0.0491  0.1363  0.2812  0.5055
  DIIS coefficients:  0.0000 -0.0001  0.0005  0.0020  0.0048  0.0207  0.0491  0.1363  0.2812  0.5055
 SCF Error: norm([F,P])=      0.000027087748, max([F,P])=      0.000002008577
 orbitals (Q,E):
 ---------------
 A :65...75          ( 2.00    -0.3102)  ( 2.00    -0.2937)  ( 2.00    -0.2793)  ( 2.00    -0.2735)
                     ( 2.00    -0.2399)  ( 2.00    -0.2303)  ( 2.00    -0.2135)  ( 2.00    -0.2017)
                     ( 2.00    -0.1943)  ( 2.00    -0.1717)  ( 0.00    -0.1238)

 CYCLE   13
  SDIIS (wt  1.000):  0.0000  0.0002  0.0008  0.0018  0.0081  0.0194  0.0560  0.1337  0.3584  0.4216
  DIIS coefficients:  0.0000  0.0002  0.0008  0.0018  0.0081  0.0194  0.0560  0.1337  0.3584  0.4216
 SCF Error: norm([F,P])=      0.000013896641, max([F,P])=      0.000001399691
 orbitals (Q,E):
 ---------------
 A :65...75          ( 2.00    -0.3102)  ( 2.00    -0.2937)  ( 2.00    -0.2793)  ( 2.00    -0.2735)
                     ( 2.00    -0.2399)  ( 2.00    -0.2303)  ( 2.00    -0.2135)  ( 2.00    -0.2017)
                     ( 2.00    -0.1943)  ( 2.00    -0.1717)  ( 0.00    -0.1238)

 CYCLE   14
  SDIIS (wt  1.000):  0.0000  0.0000 -0.0001  0.0009  0.0033  0.0132  0.0452  0.1793  0.3092  0.4491
  DIIS coefficients:  0.0000  0.0000 -0.0001  0.0009  0.0033  0.0132  0.0452  0.1793  0.3092  0.4491
 SCF Error: norm([F,P])=      0.000005455460, max([F,P])=      0.000000515361
 orbitals (Q,E):
 ---------------
 A :65...75          ( 2.00    -0.3102)  ( 2.00    -0.2937)  ( 2.00    -0.2793)  ( 2.00    -0.2735)
                     ( 2.00    -0.2399)  ( 2.00    -0.2303)  ( 2.00    -0.2135)  ( 2.00    -0.2017)
                     ( 2.00    -0.1943)  ( 2.00    -0.1717)  ( 0.00    -0.1238)

 SCF CONVERGED

 CYCLE   15
 *** Using FIT density in Focky
  SDIIS (wt  1.000):  0.0000  0.0001  0.0007  0.0022  0.0082  0.0257  0.0969  0.1693  0.3137  0.3832
  DIIS coefficients:  0.0000  0.0001  0.0007  0.0022  0.0082  0.0257  0.0969  0.1693  0.3137  0.3832
 SCF Error: norm([F,P])=      0.000002562544, max([F,P])=      0.000000295792
 orbitals (Q,E):
 ---------------
 A :65...84          ( 2.00    -0.3102)  ( 2.00    -0.2937)  ( 2.00    -0.2793)  ( 2.00    -0.2735)
                     ( 2.00    -0.2399)  ( 2.00    -0.2303)  ( 2.00    -0.2135)  ( 2.00    -0.2017)
                     ( 2.00    -0.1943)  ( 2.00    -0.1717)  ( 0.00    -0.1238)  ( 0.00    -0.1023)
                     ( 0.00    -0.0591)  ( 0.00    -0.0422)  ( 0.00    -0.0166)  ( 0.00    -0.0073)
                     ( 0.00    -0.0068)  ( 0.00     0.0017)  ( 0.00     0.0049)  ( 0.00     0.0072)


 Fit test: (difference of exact and fit density, squared integrated, result summed over spins)
         SCF:                                          0.00007118176138

 Gross Charges per Atom (Z minus electrons)
 ==========================================
            -0.0608    0.2186    0.2290    0.2431    0.2319    0.2134   -0.0089    0.0185   -0.0277    0.2281
            -0.1920   -0.2113   -0.2051   -0.2131   -0.1809    0.4659   -0.2089    0.0598   -0.5502   -0.1453
             0.0300    0.2210   -0.2706   -0.0653    0.0043   -0.0577    0.5407   -0.1541   -0.1566    0.6106
            -0.1932   -0.2142   -0.1992
 Net Total:  0.00000000


 =================================================================
 M U L T I P O L E   D E R I V E D   C H A R G E   A N A L Y S I S
 =================================================================

 See: M. Swart, P.Th. van Duijnen, J.G. Snijders, J.Comput.Chem., (2001), p. 79-88.

 --------------------------------------- 
 Multipole derived atomic charges (a.u.)
 --------------------------------------- 

        Atom    Level:     MDC-m        MDC-d        MDC-q
 ---------------------------------------------------------
     1     C           -0.004673     0.202426    -0.885181
     2     C            0.091342    -0.448172     8.061361
     3     C            0.071819    -0.251437    -0.300780
     4     C            0.081971     0.371472    -0.958304
     5     C            0.074373     0.287845    -7.561132
     6     C            0.082370    -0.504542    -3.688671
     7     C            0.005767     0.103729     3.028219
     8     C            0.001568     0.027339     1.052148
     9     C            0.013343    -0.251528    -3.589654
    10     C            0.066467     0.110432     6.992396
    11     H           -0.047991     0.256955    -3.788290
    12     H           -0.060214     0.202403    -1.529212
    13     H           -0.058479    -0.088852     2.072620
    14     H           -0.060373    -0.006646     4.085726
    15     H           -0.048760     0.193197     2.146452
    16     C            0.212364     0.284385    -1.957636
    17     H           -0.062258    -0.076611    -3.139402
    18     C            0.069599     0.170478    -0.494696
    19     O           -0.372180    -0.463674     0.648478
    20     N           -0.164155    -0.238798    -0.481944
    21     N           -0.011779    -0.158752    -0.322504
    22     C           -0.133873    -0.023756     0.353681
    23     S            0.137377    -0.194223    -0.279432
    24     N           -0.076939    -0.054414    -0.377455
    25     H            0.038506     0.268441     0.462974
    26     H            0.030695     0.146209     0.257765
    27     C            0.246111     0.228667     0.344008
    28     H           -0.078250    -0.055435    -0.059595
    29     H           -0.075593    -0.095343    -0.122564
    30     C            0.233205     0.204997     0.206381
    31     H           -0.069650    -0.056742    -0.059134
    32     H           -0.060702    -0.036071    -0.037237
    33     H           -0.071008    -0.053980    -0.079382
 *** Using NEW gradient routines ***


 Geometry CYCLE 6
 ==============

 Energy gradients wrt nuclear displacements
 ==========================================

     Atom      Cartesian (a.u./angstrom)
                 X         Y         Z
 ----------------------------------------
     1 C     0.001040  0.004240 -0.001082
     2 C    -0.001009 -0.000978 -0.001079
     3 C    -0.000091  0.000474  0.000156
     4 C     0.000841  0.000016  0.000798
     5 C    -0.000095 -0.001048  0.002346
     6 C    -0.000704 -0.002316 -0.005422
     7 C    -0.006982 -0.004252  0.001870
     8 C     0.003016 -0.000603 -0.000850
     9 C    -0.001257  0.000656 -0.000004
    10 C     0.001316  0.000955 -0.000343
    11 H    -0.000083 -0.000509  0.000400
    12 H     0.000230  0.000066  0.000095
    13 H    -0.000399  0.000091 -0.000121
    14 H    -0.000085 -0.000534  0.000118
    15 H     0.000003  0.001097  0.001685
    16 C     0.008124 -0.023576 -0.003146
    17 H    -0.000157  0.000289 -0.000581
    18 C    -0.016703 -0.018009  0.006599
    19 O    -0.008999  0.010199  0.007760
    20 N     0.022780 -0.017217 -0.010668
    21 N     0.003917  0.044224 -0.017445
    22 C    -0.002784  0.001336  0.020252
    23 S     0.011845 -0.001904  0.000123
    24 N    -0.005875  0.001683 -0.005365
    25 H    -0.008925  0.007330  0.004011
    26 H    -0.000400 -0.000356  0.000800
    27 C    -0.000062 -0.001914 -0.002092
    28 H     0.000298  0.000575  0.000604
    29 H     0.000684  0.000480  0.000787
    30 C     0.000187 -0.000629 -0.000333
    31 H     0.000143 -0.000005 -0.000033
    32 H     0.000056  0.000264  0.000157
    33 H     0.000128 -0.000123  0.000006
 ----------------------------------------
 Interpolation step length   0.137522348569477     

 dE(predicted):    -0.25918E-02, dE(actual):     0.24829E-03, Trust radius:    0.137522, all in a.u.
 
----------------------------------------------------------------------
Geometry Convergence after Step   6       (Hartree/Angstrom,Angstrom)
----------------------------------------------------------------------
current energy                               -7.55241197 Hartree
energy change                       0.00024829     0.00100000    T
constrained gradient max            0.04422390     0.00100000    F
constrained gradient rms            0.00757252     0.00066667    F
gradient max                        0.04422390
gradient rms                        0.00757252
cart. step max                      0.09203675     0.01000000    F
cart. step rms                      0.02117269     0.00666667    F
 


 Coordinates (Cartesian)
 =======================

     Atom                    bohr                                 angstrom                 Geometric Variables
                   X           Y           Z              X           Y           Z       (0:frozen, *:LT par.)
 --------------------------------------------------------------------------------------------------------------
     1 C      -0.045275    3.535106    1.147024      -0.023958    1.870698    0.606979      1       2       3
     2 C      -2.263118    2.507389    2.093139      -1.197591    1.326853    1.107642      4       5       6
     3 C      -2.649228   -0.134335    1.827094      -1.401911   -0.071087    0.966856      7       8       9
     4 C      -0.879669   -1.702039    0.664014      -0.465501   -0.900680    0.351381     10      11      12
     5 C       5.550821   -0.738185   -2.366654       2.937368   -0.390631   -1.252379     13      14      15
     6 C       5.840812    1.921586   -2.064791       3.090825    1.016859   -1.092640     16      17      18
     7 C       3.930920    3.264459   -0.877802       2.080153    1.727477   -0.464513     19      20      21
     8 C       1.756078    1.937226   -0.032692       0.929277    1.025136   -0.017300     22      23      24
     9 C       1.418459   -0.699728   -0.318392       0.750616   -0.370280   -0.168486     25      26      27
    10 C       3.421220   -2.032797   -1.539569       1.810432   -1.075710   -0.814705     28      29      30
    11 H      -3.678952    3.682203    3.011527      -1.946818    1.948538    1.593631     31      32      33
    12 H      -4.383733   -0.961875    2.559834      -2.319772   -0.509002    1.354606     34      35      36
    13 H      -1.260736   -3.718885    0.506154      -0.667153   -1.967949    0.267845     37      38      39
    14 H       7.060223   -1.792693   -3.284516       3.736109   -0.948652   -1.738091     40      41      42
    15 H       7.545212    2.869071   -2.714064       3.992754    1.518247   -1.436221     43      44      45
    16 C       0.979305    6.145314    1.053942       0.518226    3.251960    0.557722     46      47      48
    17 H       3.277473   -4.065601   -1.822878       1.734364   -2.151423   -0.964626     49      50      51
    18 C       3.565284    5.944676   -0.191390       1.886667    3.145787   -0.101279     52      53      54
    19 O       0.007648    8.119764    1.873998       0.004047    4.296794    0.991677     55      56      57
    20 N       5.283743    7.702501   -0.544652       2.796036    4.075988   -0.288217     58      59      60
    21 N       4.647793   10.175470    0.027724       2.459506    5.384627    0.014671     61      62      63
    22 C       6.569684   11.900475    0.785652       3.476527    6.297460    0.415749     64      65      66
    23 S       9.591143   11.143727    1.307525       5.075415    5.897006    0.691912     67      68      69
    24 N       5.583056   14.280261    0.973644       2.954426    7.556789    0.515230     70      71      72
    25 H       2.882814   10.425657    0.844305       1.525520    5.517020    0.446787     73      74      75
    26 H       3.805804   14.578174    0.309617       2.013945    7.714438    0.163842     76      77      78
    27 C       7.046254   16.512964    1.727401       3.728717    8.738284    0.914101     79      80      81
    28 H       8.607535   16.794796    0.387279       4.554912    8.887423    0.204939     82      83      84
    29 H       7.921202   16.140692    3.572111       4.191720    8.541286    1.890280     85      86      87
    30 C       5.346778   18.854079    1.839336       2.829393    9.977149    0.973335     88      89      90
    31 H       3.819841   18.618671    3.222582       2.021373    9.852576    1.705317     91      92      93
    32 H       6.464428   20.504223    2.401086       3.420828   10.850368    1.270600     94      95      96
    33 H       4.502969   19.267653   -0.010823       2.382869   10.196003   -0.005727     97      98      99
 --------------------------------------------------------------------------------------------------------------

 Number of elements of the density matrix on this node (used, total):     72528    292230


 ===========================================
 Numerical Integration : Fuzzy Cells (Becke)
 ===========================================
  
 Becke grid quality: GOOD           
  
 Lebedev angular grid order:             min:  11 max:  31
 Nr. of radial points:                   min:  54 max:  72

 Total nr. of points:     415433
 Nr. of blocks:             3246
 Block length:               128
 Nr. of dummy points:         55


 Test of Precision of the Numerical Integration Grid
 ===================================================

 Integral of the Total Core Density:                   0.00000000000000


 ========================
 Density Fitting (zlmFit)
 ========================
  
 ZlmFit Fit Quality: GOOD           
  
 Max L-expansion:                        min:   8 max:   9
 Nr. of radial interpolation points:     min:  78 max: 108


 =====
 S C F  ***  ScaSCF  ***
 =====
  
 Initial density matrix is taken from previous geometry

 CYCLE    1
 SCF Error: norm([F,P])=      0.149511560608, max([F,P])=      0.043664221746
 orbitals (Q,E):
 ---------------
 A :65...84          ( 2.00    -0.3098)  ( 2.00    -0.2935)  ( 2.00    -0.2778)  ( 2.00    -0.2734)
                     ( 2.00    -0.2396)  ( 2.00    -0.2290)  ( 2.00    -0.2118)  ( 2.00    -0.2014)
                     ( 2.00    -0.1938)  ( 2.00    -0.1714)  ( 0.00    -0.1219)  ( 0.00    -0.1010)
                     ( 0.00    -0.0588)  ( 0.00    -0.0416)  ( 0.00    -0.0161)  ( 0.00    -0.0072)
                     ( 0.00    -0.0063)  ( 0.00     0.0028)  ( 0.00     0.0052)  ( 0.00     0.0076)

 CYCLE    2
   MIX coefficients:  0.8000  0.2000
 SCF Error: norm([F,P])=      0.022678796986, max([F,P])=      0.002905771101
 orbitals (Q,E):
 ---------------
 A :65...75          ( 2.00    -0.3097)  ( 2.00    -0.2938)  ( 2.00    -0.2790)  ( 2.00    -0.2738)
                     ( 2.00    -0.2394)  ( 2.00    -0.2292)  ( 2.00    -0.2126)  ( 2.00    -0.2017)
                     ( 2.00    -0.1941)  ( 2.00    -0.1716)  ( 0.00    -0.1225)

 CYCLE    3
  SDIIS (wt  0.000): -0.3276  1.3276
 A-DIIS (wt  1.000):  0.0000  1.0000
  DIIS coefficients:  0.0000  1.0000
 SCF Error: norm([F,P])=      0.010121947522, max([F,P])=      0.001500759563
 orbitals (Q,E):
 ---------------
 A :65...75          ( 2.00    -0.3100)  ( 2.00    -0.2943)  ( 2.00    -0.2807)  ( 2.00    -0.2745)
                     ( 2.00    -0.2396)  ( 2.00    -0.2298)  ( 2.00    -0.2141)  ( 2.00    -0.2023)
                     ( 2.00    -0.1944)  ( 2.00    -0.1716)  ( 0.00    -0.1238)

 CYCLE    4
  SDIIS (wt  0.000):  0.1741  0.2972  0.5286
 A-DIIS (wt  1.000):  0.0000  0.6220  0.3780
  DIIS coefficients:  0.0000  0.6220  0.3780
 SCF Error: norm([F,P])=      0.012604719415, max([F,P])=      0.001628700253
 orbitals (Q,E):
 ---------------
 A :65...75          ( 2.00    -0.3101)  ( 2.00    -0.2941)  ( 2.00    -0.2795)  ( 2.00    -0.2742)
                     ( 2.00    -0.2398)  ( 2.00    -0.2296)  ( 2.00    -0.2131)  ( 2.00    -0.2021)
                     ( 2.00    -0.1943)  ( 2.00    -0.1717)  ( 0.00    -0.1231)

 CYCLE    5
  SDIIS (wt  1.000): -0.0217  0.3099  0.2426  0.4692
  DIIS coefficients: -0.0217  0.3099  0.2426  0.4692
 SCF Error: norm([F,P])=      0.004870580311, max([F,P])=      0.000680569851
 orbitals (Q,E):
 ---------------
 A :65...75          ( 2.00    -0.3100)  ( 2.00    -0.2941)  ( 2.00    -0.2798)  ( 2.00    -0.2742)
                     ( 2.00    -0.2396)  ( 2.00    -0.2296)  ( 2.00    -0.2134)  ( 2.00    -0.2021)
                     ( 2.00    -0.1944)  ( 2.00    -0.1717)  ( 0.00    -0.1232)

 CYCLE    6
  SDIIS (wt  1.000): -0.0400  0.1807  0.1019  0.3622  0.3951
  DIIS coefficients: -0.0400  0.1807  0.1019  0.3622  0.3951
 SCF Error: norm([F,P])=      0.002515870945, max([F,P])=      0.000330992293
 orbitals (Q,E):
 ---------------
 A :65...75          ( 2.00    -0.3100)  ( 2.00    -0.2941)  ( 2.00    -0.2797)  ( 2.00    -0.2742)
                     ( 2.00    -0.2397)  ( 2.00    -0.2296)  ( 2.00    -0.2133)  ( 2.00    -0.2021)
                     ( 2.00    -0.1943)  ( 2.00    -0.1717)  ( 0.00    -0.1232)

 CYCLE    7
  SDIIS (wt  1.000): -0.0242  0.0777  0.0329  0.1785  0.2827  0.4523
  DIIS coefficients: -0.0242  0.0777  0.0329  0.1785  0.2827  0.4523
 SCF Error: norm([F,P])=      0.000818349771, max([F,P])=      0.000088379122
 orbitals (Q,E):
 ---------------
 A :65...75          ( 2.00    -0.3100)  ( 2.00    -0.2941)  ( 2.00    -0.2797)  ( 2.00    -0.2742)
                     ( 2.00    -0.2397)  ( 2.00    -0.2296)  ( 2.00    -0.2133)  ( 2.00    -0.2021)
                     ( 2.00    -0.1943)  ( 2.00    -0.1717)  ( 0.00    -0.1232)

 CYCLE    8
  SDIIS (wt  1.000): -0.0133  0.0367  0.0128  0.0878  0.1582  0.3149  0.4030
  DIIS coefficients: -0.0133  0.0367  0.0128  0.0878  0.1582  0.3149  0.4030
 SCF Error: norm([F,P])=      0.000285415215, max([F,P])=      0.000025627658
 orbitals (Q,E):
 ---------------
 A :65...75          ( 2.00    -0.3100)  ( 2.00    -0.2941)  ( 2.00    -0.2797)  ( 2.00    -0.2742)
                     ( 2.00    -0.2397)  ( 2.00    -0.2296)  ( 2.00    -0.2133)  ( 2.00    -0.2021)
                     ( 2.00    -0.1943)  ( 2.00    -0.1717)  ( 0.00    -0.1232)

 CYCLE    9
  SDIIS (wt  1.000): -0.0063  0.0154  0.0044  0.0369  0.0732  0.1618  0.2926  0.4220
  DIIS coefficients: -0.0063  0.0154  0.0044  0.0369  0.0732  0.1618  0.2926  0.4220
 SCF Error: norm([F,P])=      0.000107728649, max([F,P])=      0.000015012805
 orbitals (Q,E):
 ---------------
 A :65...75          ( 2.00    -0.3100)  ( 2.00    -0.2941)  ( 2.00    -0.2797)  ( 2.00    -0.2742)
                     ( 2.00    -0.2397)  ( 2.00    -0.2296)  ( 2.00    -0.2133)  ( 2.00    -0.2021)
                     ( 2.00    -0.1943)  ( 2.00    -0.1717)  ( 0.00    -0.1232)

 CYCLE   10
  SDIIS (wt  1.000): -0.0026  0.0059  0.0015  0.0142  0.0305  0.0734  0.1579  0.3252  0.3940
  DIIS coefficients: -0.0026  0.0059  0.0015  0.0142  0.0305  0.0734  0.1579  0.3252  0.3940
 SCF Error: norm([F,P])=      0.000049038140, max([F,P])=      0.000008186186
 orbitals (Q,E):
 ---------------
 A :65...75          ( 2.00    -0.3100)  ( 2.00    -0.2941)  ( 2.00    -0.2797)  ( 2.00    -0.2742)
                     ( 2.00    -0.2397)  ( 2.00    -0.2296)  ( 2.00    -0.2133)  ( 2.00    -0.2021)
                     ( 2.00    -0.1943)  ( 2.00    -0.1717)  ( 0.00    -0.1232)

 CYCLE   11
  SDIIS (wt  1.000): -0.0008  0.0016  0.0003  0.0039  0.0093  0.0256  0.0648  0.1672  0.2878  0.4403
  DIIS coefficients: -0.0008  0.0016  0.0003  0.0039  0.0093  0.0256  0.0648  0.1672  0.2878  0.4403
 SCF Error: norm([F,P])=      0.000017459317, max([F,P])=      0.000002393754
 orbitals (Q,E):
 ---------------
 A :65...75          ( 2.00    -0.3100)  ( 2.00    -0.2941)  ( 2.00    -0.2797)  ( 2.00    -0.2742)
                     ( 2.00    -0.2397)  ( 2.00    -0.2296)  ( 2.00    -0.2133)  ( 2.00    -0.2021)
                     ( 2.00    -0.1943)  ( 2.00    -0.1717)  ( 0.00    -0.1232)

 CYCLE   12
  SDIIS (wt  1.000): -0.0002 -0.0002 -0.0005 -0.0002  0.0022  0.0131  0.0535  0.1269  0.3039  0.5015
  DIIS coefficients: -0.0002 -0.0002 -0.0005 -0.0002  0.0022  0.0131  0.0535  0.1269  0.3039  0.5015
 SCF Error: norm([F,P])=      0.000005983835, max([F,P])=      0.000000971187
 orbitals (Q,E):
 ---------------
 A :65...75          ( 2.00    -0.3100)  ( 2.00    -0.2941)  ( 2.00    -0.2797)  ( 2.00    -0.2742)
                     ( 2.00    -0.2397)  ( 2.00    -0.2296)  ( 2.00    -0.2133)  ( 2.00    -0.2021)
                     ( 2.00    -0.1943)  ( 2.00    -0.1717)  ( 0.00    -0.1232)

 SCF CONVERGED

 CYCLE   13
 *** Using FIT density in Focky
  SDIIS (wt  1.000):  0.0000  0.0001  0.0003  0.0016  0.0064  0.0247  0.0592  0.1602  0.3421  0.4055
  DIIS coefficients:  0.0000  0.0001  0.0003  0.0016  0.0064  0.0247  0.0592  0.1602  0.3421  0.4055
 SCF Error: norm([F,P])=      0.000002843202, max([F,P])=      0.000000349620
 orbitals (Q,E):
 ---------------
 A :65...84          ( 2.00    -0.3100)  ( 2.00    -0.2941)  ( 2.00    -0.2797)  ( 2.00    -0.2742)
                     ( 2.00    -0.2397)  ( 2.00    -0.2296)  ( 2.00    -0.2133)  ( 2.00    -0.2021)
                     ( 2.00    -0.1943)  ( 2.00    -0.1717)  ( 0.00    -0.1232)  ( 0.00    -0.1017)
                     ( 0.00    -0.0589)  ( 0.00    -0.0421)  ( 0.00    -0.0162)  ( 0.00    -0.0073)
                     ( 0.00    -0.0066)  ( 0.00     0.0024)  ( 0.00     0.0050)  ( 0.00     0.0074)


 Fit test: (difference of exact and fit density, squared integrated, result summed over spins)
         SCF:                                          0.00007127654766

 Gross Charges per Atom (Z minus electrons)
 ==========================================
            -0.0610    0.2186    0.2288    0.2431    0.2321    0.2135   -0.0107    0.0181   -0.0274    0.2277
            -0.1925   -0.2114   -0.2052   -0.2133   -0.1813    0.4669   -0.2091    0.0581   -0.5512   -0.1420
             0.0327    0.2200   -0.2706   -0.0654    0.0050   -0.0576    0.5407   -0.1540   -0.1567    0.6104
            -0.1932   -0.2140   -0.1990
 Net Total:  0.00000000


 =================================================================
 M U L T I P O L E   D E R I V E D   C H A R G E   A N A L Y S I S
 =================================================================

 See: M. Swart, P.Th. van Duijnen, J.G. Snijders, J.Comput.Chem., (2001), p. 79-88.

 --------------------------------------- 
 Multipole derived atomic charges (a.u.)
 --------------------------------------- 

        Atom    Level:     MDC-m        MDC-d        MDC-q
 ---------------------------------------------------------
     1     C           -0.005054     0.006163    -1.957003
     2     C            0.091129     0.392829    -1.527874
     3     C            0.071691    -0.531350    21.620829
     4     C            0.081961     0.129444   -11.124204
     5     C            0.074312     0.130622    -7.719978
     6     C            0.082228    -0.496395    -4.197302
     7     C            0.005763     0.073471     3.076867
     8     C            0.001214    -0.016209     0.295156
     9     C            0.013285    -0.128506    -2.015793
    10     C            0.066141     0.189216     6.719614
    11     H           -0.048138    -0.016139    -2.866215
    12     H           -0.060299     0.216700    -7.782146
    13     H           -0.058538     0.016407     2.660480
    14     H           -0.060471     0.064527     4.089824
    15     H           -0.048809     0.212714     2.546412
    16     C            0.212094     0.180979     0.507385
    17     H           -0.062361    -0.083915    -1.957987
    18     C            0.068320     0.204682    -0.916542
    19     O           -0.369549    -0.446323     0.850035
    20     N           -0.162803    -0.233756    -0.344976
    21     N           -0.011276    -0.160328    -0.342371
    22     C           -0.134776    -0.020192     0.333144
    23     S            0.138346    -0.196281    -0.268059
    24     N           -0.076737    -0.050660    -0.395473
    25     H            0.037056     0.283395     0.271921
    26     H            0.030734     0.144289     0.252587
    27     C            0.246219     0.227774     0.341498
    28     H           -0.077988    -0.056568    -0.062537
    29     H           -0.075810    -0.095112    -0.119653
    30     C            0.233251     0.204934     0.207902
    31     H           -0.069614    -0.056489    -0.060774
    32     H           -0.060631    -0.035991    -0.037176
    33     H           -0.070891    -0.053932    -0.077593
 *** Using NEW gradient routines ***


 Geometry CYCLE 7
 ==============

 Energy gradients wrt nuclear displacements
 ==========================================

     Atom      Cartesian (a.u./angstrom)
                 X         Y         Z
 ----------------------------------------
     1 C     0.001591  0.003495  0.000681
     2 C     0.000066 -0.000835  0.000769
     3 C    -0.000447  0.000533 -0.000557
     4 C     0.000562 -0.000020  0.000244
     5 C     0.000067 -0.000498  0.001471
     6 C    -0.000248 -0.002115 -0.003975
     7 C    -0.005322 -0.002772  0.000284
     8 C     0.002245 -0.000180 -0.000511
     9 C    -0.000751  0.000455  0.000402
    10 C     0.000866  0.000697 -0.000160
    11 H    -0.000130 -0.000342  0.000139
    12 H     0.000134  0.000081  0.000004
    13 H    -0.000197  0.000053  0.000082
    14 H    -0.000039 -0.000409  0.000166
    15 H    -0.000074  0.000877  0.001061
    16 C     0.001901 -0.014469 -0.007303
    17 H    -0.000150  0.000196 -0.000512
    18 C    -0.009694 -0.012743  0.009277
    19 O    -0.005754  0.004535  0.006346
    20 N     0.016420 -0.019835 -0.010042
    21 N    -0.000140  0.037491 -0.015695
    22 C    -0.001261  0.001888  0.014545
    23 S     0.009018 -0.001553  0.001013
    24 N    -0.003995  0.002212 -0.003264
    25 H    -0.005492  0.004521  0.005328
    26 H    -0.000071 -0.000446  0.000756
    27 C    -0.000441 -0.001506 -0.001394
    28 H     0.000263  0.000296  0.000347
    29 H     0.000523  0.000536  0.000592
    30 C     0.000312 -0.000283 -0.000148
    31 H     0.000116 -0.000009 -0.000032
    32 H    -0.000010  0.000269  0.000107
    33 H     0.000130 -0.000120 -0.000023
 ----------------------------------------

 dE(predicted):    -0.14950E-02, dE(actual):    -0.14785E-02, Trust radius:    0.275045, all in a.u.
 
----------------------------------------------------------------------
Geometry Convergence after Step   7       (Hartree/Angstrom,Angstrom)
----------------------------------------------------------------------
current energy                               -7.55389052 Hartree
energy change                      -0.00147854     0.00100000    F
constrained gradient max            0.03749123     0.00100000    F
constrained gradient rms            0.00605016     0.00066667    F
gradient max                        0.03749123
gradient rms                        0.00605016
cart. step max                      0.23026098     0.01000000    F
cart. step rms                      0.04858729     0.00666667    F
 


 Coordinates (Cartesian)
 =======================

     Atom                    bohr                                 angstrom                 Geometric Variables
                   X           Y           Z              X           Y           Z       (0:frozen, *:LT par.)
 --------------------------------------------------------------------------------------------------------------
     1 C      -0.039048    3.568245    1.129620      -0.020663    1.888234    0.597769      1       2       3
     2 C      -2.292685    2.566631    2.015360      -1.213237    1.358203    1.066483      4       5       6
     3 C      -2.702862   -0.070910    1.735844      -1.430293   -0.037524    0.918569      7       8       9
     4 C      -0.922235   -1.657826    0.616140      -0.488026   -0.877283    0.326047     10      11      12
     5 C       5.583062   -0.762987   -2.273482       2.954429   -0.403755   -1.203075     13      14      15
     6 C       5.897908    1.893093   -1.961833       3.121038    1.001782   -1.038157     16      17      18
     7 C       3.977470    3.256403   -0.820338       2.104787    1.723214   -0.434104     19      20      21
     8 C       1.770937    1.951862   -0.012762       0.937139    1.032881   -0.006753     22      23      24
     9 C       1.412705   -0.681996   -0.305260       0.747571   -0.360897   -0.161537     25      26      27
    10 C       3.426338   -2.037393   -1.483128       1.813140   -1.078142   -0.784837     28      29      30
    11 H      -3.715831    3.758309    2.900320      -1.966333    1.988812    1.534783     31      32      33
    12 H      -4.465743   -0.878985    2.421616      -2.363170   -0.465139    1.281464     34      35      36
    13 H      -1.321609   -3.670098    0.445436      -0.699365   -1.942132    0.235715     37      38      39
    14 H       7.098250   -1.830816   -3.165736       3.756232   -0.968826   -1.675236     40      41      42
    15 H       7.617626    2.819350   -2.601254       4.031074    1.491936   -1.376524     43      44      45
    16 C       1.034409    6.164895    1.095456       0.547386    3.262322    0.579691     46      47      48
    17 H       3.269847   -4.070032   -1.762171       1.730329   -2.153768   -0.932501     49      50      51
    18 C       3.613399    5.936951   -0.157591       1.912128    3.141699   -0.083394     52      53      54
    19 O       0.085239    8.148436    1.902025       0.045107    4.311966    1.006508     55      56      57
    20 N       5.301536    7.691811   -0.544899       2.805452    4.070331   -0.288348     58      59      60
    21 N       4.662278   10.124886    0.063199       2.467171    5.357859    0.033443     61      62      63
    22 C       6.600242   11.911879    0.619201       3.492698    6.303495    0.327667     64      65      66
    23 S       9.664675   11.233433    0.872395       5.114326    5.944477    0.461651     67      68      69
    24 N       5.580273   14.261494    0.932739       2.952953    7.546858    0.493584     70      71      72
    25 H       2.969595   10.316606    1.021716       1.571442    5.459313    0.540669     73      74      75
    26 H       3.743882   14.521151    0.432451       1.981177    7.684262    0.228843     76      77      78
    27 C       7.035051   16.518648    1.630170       3.722789    8.741292    0.862649     79      80      81
    28 H       8.470665   16.882291    0.174369       4.482483    8.933724    0.092272     82      83      84
    29 H       8.068308   16.120356    3.384472       4.269565    8.530525    1.790985     85      86      87
    30 C       5.283766   18.802260    1.952228       2.796049    9.949727    1.033075     88      89      90
    31 H       3.884583   18.481254    3.448927       2.055633    9.779858    1.825093     91      92      93
    32 H       6.397042   20.469418    2.469765       3.385169   10.831949    1.306943     94      95      96
    33 H       4.276715   19.241379    0.191775       2.263140   10.182099    0.101483     97      98      99
 --------------------------------------------------------------------------------------------------------------

 Number of elements of the density matrix on this node (used, total):     72528    292230


 ===========================================
 Numerical Integration : Fuzzy Cells (Becke)
 ===========================================
  
 Becke grid quality: GOOD           
  
 Lebedev angular grid order:             min:  11 max:  31
 Nr. of radial points:                   min:  54 max:  72

 Total nr. of points:     415405
 Nr. of blocks:             3246
 Block length:               128
 Nr. of dummy points:         83


 Test of Precision of the Numerical Integration Grid
 ===================================================

 Integral of the Total Core Density:                   0.00000000000000


 ========================
 Density Fitting (zlmFit)
 ========================
  
 ZlmFit Fit Quality: GOOD           
  
 Max L-expansion:                        min:   8 max:   9
 Nr. of radial interpolation points:     min:  78 max: 108


 =====
 S C F  ***  ScaSCF  ***
 =====
  
 Initial density matrix is taken from previous geometry

 CYCLE    1
 SCF Error: norm([F,P])=      0.363767991402, max([F,P])=      0.121632835458
 orbitals (Q,E):
 ---------------
 A :65...84          ( 2.00    -0.3127)  ( 2.00    -0.2996)  ( 2.00    -0.2820)  ( 2.00    -0.2789)
                     ( 2.00    -0.2424)  ( 2.00    -0.2332)  ( 2.00    -0.2142)  ( 2.00    -0.2081)
                     ( 2.00    -0.1996)  ( 2.00    -0.1786)  ( 0.00    -0.1245)  ( 0.00    -0.1034)
                     ( 0.00    -0.0618)  ( 0.00    -0.0488)  ( 0.00    -0.0214)  ( 0.00    -0.0095)
                     ( 0.00    -0.0091)  ( 0.00    -0.0007)  ( 0.00     0.0027)  ( 0.00     0.0042)

 CYCLE    2
  SDIIS (wt  0.000):  0.0358  0.9642
 A-DIIS (wt  1.000):  0.0000  1.0000
  DIIS coefficients:  0.0000  1.0000
 SCF Error: norm([F,P])=      0.060592060494, max([F,P])=      0.007726991862
 orbitals (Q,E):
 ---------------
 A :65...75          ( 2.00    -0.3094)  ( 2.00    -0.2930)  ( 2.00    -0.2864)  ( 2.00    -0.2734)
                     ( 2.00    -0.2387)  ( 2.00    -0.2275)  ( 2.00    -0.2161)  ( 2.00    -0.2009)
                     ( 2.00    -0.1905)  ( 2.00    -0.1693)  ( 0.00    -0.1243)

 CYCLE    3
  SDIIS (wt  0.000):  0.0050  0.7078  0.2871
 A-DIIS (wt  1.000):  0.0000  0.7907  0.2093
  DIIS coefficients:  0.0000  0.7907  0.2093
 SCF Error: norm([F,P])=      0.142451415949, max([F,P])=      0.020650669748
 orbitals (Q,E):
 ---------------
 A :65...75          ( 2.00    -0.3097)  ( 2.00    -0.2942)  ( 2.00    -0.2820)  ( 2.00    -0.2749)
                     ( 2.00    -0.2393)  ( 2.00    -0.2288)  ( 2.00    -0.2133)  ( 2.00    -0.2019)
                     ( 2.00    -0.1923)  ( 2.00    -0.1692)  ( 0.00    -0.1227)

 CYCLE    4
  SDIIS (wt  0.971):  0.4122  0.0548  0.5330
 A-DIIS (wt  0.029):  0.2692  0.0000  0.7308
  DIIS coefficients:  0.4080  0.0532  0.5388
 SCF Error: norm([F,P])=      0.034599569421, max([F,P])=      0.003902458591
 orbitals (Q,E):
 ---------------
 A :65...75          ( 2.00    -0.3097)  ( 2.00    -0.2948)  ( 2.00    -0.2802)  ( 2.00    -0.2752)
                     ( 2.00    -0.2394)  ( 2.00    -0.2289)  ( 2.00    -0.2120)  ( 2.00    -0.2024)
                     ( 2.00    -0.1945)  ( 2.00    -0.1722)  ( 0.00    -0.1219)

 CYCLE    5
  SDIIS (wt  0.994):  0.1918 -0.0024  0.3686  0.4420
 A-DIIS (wt  0.006):  0.0000  0.0000  0.0000  1.0000
  DIIS coefficients:  0.1907 -0.0024  0.3665  0.4452
 SCF Error: norm([F,P])=      0.010617280547, max([F,P])=      0.001578922988
 orbitals (Q,E):
 ---------------
 A :65...75          ( 2.00    -0.3095)  ( 2.00    -0.2950)  ( 2.00    -0.2809)  ( 2.00    -0.2753)
                     ( 2.00    -0.2391)  ( 2.00    -0.2291)  ( 2.00    -0.2124)  ( 2.00    -0.2026)
                     ( 2.00    -0.1944)  ( 2.00    -0.1719)  ( 0.00    -0.1222)

 CYCLE    6
  SDIIS (wt  0.997):  0.0994 -0.0099  0.2243  0.3721  0.3141
 A-DIIS (wt  0.003):  0.0000  0.0000  0.0000  0.3165  0.6835
  DIIS coefficients:  0.0990 -0.0098  0.2236  0.3719  0.3153
 SCF Error: norm([F,P])=      0.006647608214, max([F,P])=      0.001315128455
 orbitals (Q,E):
 ---------------
 A :65...75          ( 2.00    -0.3097)  ( 2.00    -0.2949)  ( 2.00    -0.2807)  ( 2.00    -0.2753)
                     ( 2.00    -0.2393)  ( 2.00    -0.2291)  ( 2.00    -0.2124)  ( 2.00    -0.2025)
                     ( 2.00    -0.1942)  ( 2.00    -0.1716)  ( 0.00    -0.1222)

 CYCLE    7
  SDIIS (wt  1.000):  0.0399 -0.0073  0.1036  0.2059  0.2464  0.4115
  DIIS coefficients:  0.0399 -0.0073  0.1036  0.2059  0.2464  0.4115
 SCF Error: norm([F,P])=      0.002071266811, max([F,P])=      0.000412823542
 orbitals (Q,E):
 ---------------
 A :65...75          ( 2.00    -0.3096)  ( 2.00    -0.2949)  ( 2.00    -0.2806)  ( 2.00    -0.2753)
                     ( 2.00    -0.2393)  ( 2.00    -0.2291)  ( 2.00    -0.2123)  ( 2.00    -0.2025)
                     ( 2.00    -0.1943)  ( 2.00    -0.1717)  ( 0.00    -0.1221)

 CYCLE    8
  SDIIS (wt  1.000):  0.0171 -0.0041  0.0480  0.1042  0.1429  0.3080  0.3839
  DIIS coefficients:  0.0171 -0.0041  0.0480  0.1042  0.1429  0.3080  0.3839
 SCF Error: norm([F,P])=      0.000777368430, max([F,P])=      0.000142307493
 orbitals (Q,E):
 ---------------
 A :65...75          ( 2.00    -0.3096)  ( 2.00    -0.2949)  ( 2.00    -0.2806)  ( 2.00    -0.2753)
                     ( 2.00    -0.2392)  ( 2.00    -0.2291)  ( 2.00    -0.2123)  ( 2.00    -0.2025)
                     ( 2.00    -0.1943)  ( 2.00    -0.1717)  ( 0.00    -0.1221)

 CYCLE    9
  SDIIS (wt  1.000):  0.0067 -0.0020  0.0205  0.0467  0.0702  0.1726  0.2955  0.3898
  DIIS coefficients:  0.0067 -0.0020  0.0205  0.0467  0.0702  0.1726  0.2955  0.3898
 SCF Error: norm([F,P])=      0.000320379041, max([F,P])=      0.000062617467
 orbitals (Q,E):
 ---------------
 A :65...75          ( 2.00    -0.3096)  ( 2.00    -0.2949)  ( 2.00    -0.2806)  ( 2.00    -0.2753)
                     ( 2.00    -0.2392)  ( 2.00    -0.2291)  ( 2.00    -0.2123)  ( 2.00    -0.2025)
                     ( 2.00    -0.1943)  ( 2.00    -0.1717)  ( 0.00    -0.1221)

 CYCLE   10
  SDIIS (wt  1.000):  0.0020 -0.0007  0.0069  0.0162  0.0269  0.0747  0.1504  0.2813  0.4425
  DIIS coefficients:  0.0020 -0.0007  0.0069  0.0162  0.0269  0.0747  0.1504  0.2813  0.4425
 SCF Error: norm([F,P])=      0.000109777585, max([F,P])=      0.000019080512
 orbitals (Q,E):
 ---------------
 A :65...75          ( 2.00    -0.3096)  ( 2.00    -0.2949)  ( 2.00    -0.2806)  ( 2.00    -0.2753)
                     ( 2.00    -0.2393)  ( 2.00    -0.2291)  ( 2.00    -0.2123)  ( 2.00    -0.2025)
                     ( 2.00    -0.1943)  ( 2.00    -0.1717)  ( 0.00    -0.1221)

 CYCLE   11
  SDIIS (wt  1.000):  0.0004 -0.0002  0.0019  0.0045  0.0085  0.0266  0.0619  0.1388  0.3126  0.4451
  DIIS coefficients:  0.0004 -0.0002  0.0019  0.0045  0.0085  0.0266  0.0619  0.1388  0.3126  0.4451
 SCF Error: norm([F,P])=      0.000041268112, max([F,P])=      0.000004431085
 orbitals (Q,E):
 ---------------
 A :65...75          ( 2.00    -0.3096)  ( 2.00    -0.2949)  ( 2.00    -0.2806)  ( 2.00    -0.2753)
                     ( 2.00    -0.2393)  ( 2.00    -0.2291)  ( 2.00    -0.2123)  ( 2.00    -0.2025)
                     ( 2.00    -0.1943)  ( 2.00    -0.1717)  ( 0.00    -0.1221)

 CYCLE   12
  SDIIS (wt  1.000): -0.0001  0.0003  0.0008  0.0021  0.0074  0.0211  0.0543  0.1519  0.3081  0.4541
  DIIS coefficients: -0.0001  0.0003  0.0008  0.0021  0.0074  0.0211  0.0543  0.1519  0.3081  0.4541
 SCF Error: norm([F,P])=      0.000014985759, max([F,P])=      0.000001298926
 orbitals (Q,E):
 ---------------
 A :65...75          ( 2.00    -0.3096)  ( 2.00    -0.2949)  ( 2.00    -0.2806)  ( 2.00    -0.2753)
                     ( 2.00    -0.2393)  ( 2.00    -0.2291)  ( 2.00    -0.2123)  ( 2.00    -0.2025)
                     ( 2.00    -0.1943)  ( 2.00    -0.1717)  ( 0.00    -0.1221)

 CYCLE   13
  SDIIS (wt  1.000):  0.0000  0.0000  0.0003  0.0014  0.0060  0.0183  0.0642  0.1568  0.3261  0.4268
  DIIS coefficients:  0.0000  0.0000  0.0003  0.0014  0.0060  0.0183  0.0642  0.1568  0.3261  0.4268
 SCF Error: norm([F,P])=      0.000006188275, max([F,P])=      0.000000600790
 orbitals (Q,E):
 ---------------
 A :65...75          ( 2.00    -0.3096)  ( 2.00    -0.2949)  ( 2.00    -0.2806)  ( 2.00    -0.2753)
                     ( 2.00    -0.2393)  ( 2.00    -0.2291)  ( 2.00    -0.2123)  ( 2.00    -0.2025)
                     ( 2.00    -0.1943)  ( 2.00    -0.1717)  ( 0.00    -0.1221)

 SCF CONVERGED

 CYCLE   14
 *** Using FIT density in Focky
  SDIIS (wt  1.000):  0.0000  0.0002  0.0007  0.0027  0.0077  0.0287  0.0742  0.1787  0.3297  0.3774
  DIIS coefficients:  0.0000  0.0002  0.0007  0.0027  0.0077  0.0287  0.0742  0.1787  0.3297  0.3774
 SCF Error: norm([F,P])=      0.000003171095, max([F,P])=      0.000000319263
 orbitals (Q,E):
 ---------------
 A :65...84          ( 2.00    -0.3096)  ( 2.00    -0.2949)  ( 2.00    -0.2806)  ( 2.00    -0.2753)
                     ( 2.00    -0.2393)  ( 2.00    -0.2291)  ( 2.00    -0.2123)  ( 2.00    -0.2025)
                     ( 2.00    -0.1943)  ( 2.00    -0.1717)  ( 0.00    -0.1221)  ( 0.00    -0.1006)
                     ( 0.00    -0.0585)  ( 0.00    -0.0414)  ( 0.00    -0.0158)  ( 0.00    -0.0071)
                     ( 0.00    -0.0062)  ( 0.00     0.0034)  ( 0.00     0.0052)  ( 0.00     0.0078)


 Fit test: (difference of exact and fit density, squared integrated, result summed over spins)
         SCF:                                          0.00007143251583

 Gross Charges per Atom (Z minus electrons)
 ==========================================
            -0.0620    0.2185    0.2284    0.2433    0.2326    0.2130   -0.0136    0.0170   -0.0268    0.2268
            -0.1935   -0.2116   -0.2056   -0.2138   -0.1819    0.4693   -0.2094    0.0532   -0.5528   -0.1359
             0.0426    0.2180   -0.2706   -0.0656    0.0033   -0.0571    0.5406   -0.1538   -0.1573    0.6103
            -0.1930   -0.2139   -0.1988
 Net Total:  0.00000000


 =================================================================
 M U L T I P O L E   D E R I V E D   C H A R G E   A N A L Y S I S
 =================================================================

 See: M. Swart, P.Th. van Duijnen, J.G. Snijders, J.Comput.Chem., (2001), p. 79-88.

 --------------------------------------- 
 Multipole derived atomic charges (a.u.)
 --------------------------------------- 

        Atom    Level:     MDC-m        MDC-d        MDC-q
 ---------------------------------------------------------
     1     C           -0.005770    -0.165087    11.045288
     2     C            0.090660     0.406714    -0.853840
     3     C            0.071427    -0.496593     4.679416
     4     C            0.081894     0.071784    -1.727741
     5     C            0.074157    -0.700569   -21.290235
     6     C            0.081909    -0.274039    -6.808035
     7     C            0.005777     0.043047     8.299772
     8     C            0.000483    -0.037220    -1.035551
     9     C            0.013160     0.080989   -12.403430
    10     C            0.065528     0.442147    18.786552
    11     H           -0.048450     0.015024    -4.440780
    12     H           -0.060453     0.140782     0.107379
    13     H           -0.058662    -0.035618     0.274897
    14     H           -0.060704     0.338623    10.602433
    15     H           -0.048873     0.180259     2.221399
    16     C            0.211615     0.336742    -1.257337
    17     H           -0.062533     0.012890    -3.994136
    18     C            0.065366     0.180148    -0.307259
    19     O           -0.365634    -0.454635    -1.473049
    20     N           -0.160383    -0.234719    -0.361601
    21     N           -0.008498    -0.169744    -0.211453
    22     C           -0.136990    -0.017032     0.268757
    23     S            0.140905    -0.197158    -0.216813
    24     N           -0.076642    -0.043782    -0.414798
    25     H            0.034561     0.304716     0.016633
    26     H            0.030746     0.140082     0.297269
    27     C            0.246473     0.226320     0.342656
    28     H           -0.077631    -0.059019    -0.069796
    29     H           -0.076006    -0.093985    -0.110723
    30     C            0.233342     0.204786     0.209559
    31     H           -0.069525    -0.056020    -0.065640
    32     H           -0.060569    -0.035952    -0.037151
    33     H           -0.070678    -0.053881    -0.072638
 *** Using NEW gradient routines ***


 Geometry CYCLE 8
 ==============

 Energy gradients wrt nuclear displacements
 ==========================================

     Atom      Cartesian (a.u./angstrom)
                 X         Y         Z
 ----------------------------------------
     1 C    -0.000190  0.002087 -0.001568
     2 C    -0.000024  0.000021  0.000185
     3 C    -0.000063  0.000209 -0.000026
     4 C     0.000163 -0.000098 -0.000289
     5 C     0.000175  0.000369  0.000016
     6 C     0.000405 -0.001098 -0.000680
     7 C    -0.000914 -0.000794 -0.000492
     8 C     0.000733  0.000313  0.000114
     9 C    -0.000028 -0.000059  0.000536
    10 C     0.000109  0.000146  0.000264
    11 H    -0.000103 -0.000064 -0.000123
    12 H     0.000025  0.000028  0.000047
    13 H    -0.000083  0.000066 -0.000053
    14 H    -0.000040 -0.000118  0.000082
    15 H    -0.000163  0.000375  0.000131
    16 C     0.000668 -0.002686  0.003713
    17 H     0.000009 -0.000005 -0.000055
    18 C    -0.000203 -0.000548  0.002331
    19 O    -0.001844 -0.001857 -0.000285
    20 N     0.003026 -0.021602 -0.003672
    21 N    -0.007662  0.023002 -0.014390
    22 C     0.001556  0.002552  0.007790
    23 S     0.002963 -0.000397  0.000711
    24 N     0.000331  0.001990 -0.000958
    25 H     0.000943 -0.001349  0.005783
    26 H     0.000278 -0.000513  0.000218
    27 C    -0.000696 -0.000598  0.000309
    28 H     0.000214 -0.000225 -0.000008
    29 H     0.000131  0.000472  0.000277
    30 C     0.000357  0.000239 -0.000023
    31 H    -0.000007  0.000047  0.000033
    32 H    -0.000112  0.000134  0.000092
    33 H     0.000046 -0.000040 -0.000009
 ----------------------------------------

 dE(predicted):    -0.21302E-02, dE(actual):    -0.17652E-02, Trust radius:    0.550089, all in a.u.
 
----------------------------------------------------------------------
Geometry Convergence after Step   8       (Hartree/Angstrom,Angstrom)
----------------------------------------------------------------------
current energy                               -7.55565570 Hartree
energy change                      -0.00176518     0.00100000    F
constrained gradient max            0.02300179     0.00100000    F
constrained gradient rms            0.00383040     0.00066667    F
gradient max                        0.02300179
gradient rms                        0.00383040
cart. step max                      0.19453151     0.01000000    F
cart. step rms                      0.04905574     0.00666667    F
 


 Coordinates (Cartesian)
 =======================

     Atom                    bohr                                 angstrom                 Geometric Variables
                   X           Y           Z              X           Y           Z       (0:frozen, *:LT par.)
 --------------------------------------------------------------------------------------------------------------
     1 C      -0.018565    3.615282    1.093708      -0.009824    1.913125    0.578765      1       2       3
     2 C      -2.299077    2.649299    1.948824      -1.216619    1.401949    1.031273      4       5       6
     3 C      -2.743140    0.016473    1.670412      -1.451607    0.008717    0.883944      7       8       9
     4 C      -0.969550   -1.598567    0.580009      -0.513064   -0.845925    0.306928     10      11      12
     5 C       5.597512   -0.809037   -2.197934       2.962076   -0.428124   -1.163097     13      14      15
     6 C       5.951409    1.841757   -1.879391       3.149350    0.974616   -0.994531     16      17      18
     7 C       4.030597    3.238190   -0.782681       2.132900    1.713576   -0.414177     19      20      21
     8 C       1.785936    1.969283   -0.015386       0.945077    1.042099   -0.008142     22      23      24
     9 C       1.393753   -0.659648   -0.307892       0.737543   -0.349071   -0.162929     25      26      27
    10 C       3.405280   -2.048753   -1.449425       1.801997   -1.084153   -0.767003     28      29      30
    11 H      -3.716618    3.864770    2.810315      -1.966749    2.045148    1.487155     31      32      33
    12 H      -4.527847   -0.764359    2.331148      -2.396034   -0.404481    1.233591     34      35      36
    13 H      -1.394322   -3.605638    0.409313      -0.737843   -1.908022    0.216599     37      38      39
    14 H       7.113054   -1.900663   -3.060064       3.764066   -1.005788   -1.619316     40      41      42
    15 H       7.699754    2.732778   -2.490785       4.074535    1.446124   -1.318067     43      44      45
    16 C       1.094396    6.199142    1.063108       0.579130    3.280445    0.562573     46      47      48
    17 H       3.223424   -4.079856   -1.725078       1.705762   -2.158967   -0.912872     49      50      51
    18 C       3.692008    5.919250   -0.127715       1.953726    3.132332   -0.067584     52      53      54
    19 O       0.180267    8.201174    1.864470       0.095393    4.339874    0.986635     55      56      57
    20 N       5.380099    7.664235   -0.506653       2.847026    4.055739   -0.268109     58      59      60
    21 N       4.739667   10.057606    0.133705       2.508124    5.322256    0.070753     61      62      63
    22 C       6.648220   11.918221    0.525731       3.518086    6.306851    0.278205     64      65      66
    23 S       9.740534   11.354648    0.504783       5.154469    6.008621    0.267120     67      68      69
    24 N       5.575738   14.227345    0.934061       2.950553    7.528787    0.494284     70      71      72
    25 H       3.069634   10.230909    1.128546       1.624380    5.413964    0.597201     73      74      75
    26 H       3.697533   14.424521    0.580074       1.956650    7.633128    0.306962     76      77      78
    27 C       6.998395   16.532291    1.536462       3.703391    8.748511    0.813061     79      80      81
    28 H       8.277948   16.976282   -0.037739       4.380502    8.983462   -0.019970     82      83      84
    29 H       8.201576   16.146205    3.180626       4.340087    8.544204    1.683115     85      86      87
    30 C       5.193194   18.735398    2.061602       2.748120    9.914346    1.090953     88      89      90
    31 H       3.953354   18.332798    3.674481       2.092025    9.701299    1.944452     91      92      93
    32 H       6.282294   20.439148    2.505370       3.324447   10.815931    1.325785     94      95      96
    33 H       4.009328   19.159515    0.410760       2.121645   10.138779    0.217365     97      98      99
 --------------------------------------------------------------------------------------------------------------

 Number of elements of the density matrix on this node (used, total):     72528    292230


 ===========================================
 Numerical Integration : Fuzzy Cells (Becke)
 ===========================================
  
 Becke grid quality: GOOD           
  
 Lebedev angular grid order:             min:  11 max:  31
 Nr. of radial points:                   min:  54 max:  72

 Total nr. of points:     415407
 Nr. of blocks:             3246
 Block length:               128
 Nr. of dummy points:         81


 Test of Precision of the Numerical Integration Grid
 ===================================================

 Integral of the Total Core Density:                   0.00000000000000


 ========================
 Density Fitting (zlmFit)
 ========================
  
 ZlmFit Fit Quality: GOOD           
  
 Max L-expansion:                        min:   8 max:   9
 Nr. of radial interpolation points:     min:  78 max: 108


 =====
 S C F  ***  ScaSCF  ***
 =====
  
 Initial density matrix is taken from previous geometry

 CYCLE    1
 SCF Error: norm([F,P])=      0.352988020194, max([F,P])=      0.121195999835
 orbitals (Q,E):
 ---------------
 A :65...84          ( 2.00    -0.3132)  ( 2.00    -0.3012)  ( 2.00    -0.2844)  ( 2.00    -0.2806)
                     ( 2.00    -0.2428)  ( 2.00    -0.2328)  ( 2.00    -0.2151)  ( 2.00    -0.2094)
                     ( 2.00    -0.1999)  ( 2.00    -0.1800)  ( 0.00    -0.1252)  ( 0.00    -0.1036)
                     ( 0.00    -0.0622)  ( 0.00    -0.0478)  ( 0.00    -0.0219)  ( 0.00    -0.0099)
                     ( 0.00    -0.0098)  ( 0.00    -0.0010)  ( 0.00     0.0022)  ( 0.00     0.0039)

 CYCLE    2
  SDIIS (wt  0.000):  0.0373  0.9627
 A-DIIS (wt  1.000):  0.0000  1.0000
  DIIS coefficients:  0.0000  1.0000
 SCF Error: norm([F,P])=      0.061342235948, max([F,P])=      0.007094712218
 orbitals (Q,E):
 ---------------
 A :65...75          ( 2.00    -0.3087)  ( 2.00    -0.2930)  ( 2.00    -0.2878)  ( 2.00    -0.2737)
                     ( 2.00    -0.2382)  ( 2.00    -0.2270)  ( 2.00    -0.2140)  ( 2.00    -0.2008)
                     ( 2.00    -0.1905)  ( 2.00    -0.1694)  ( 0.00    -0.1225)

 CYCLE    3
  SDIIS (wt  0.000):  0.0044  0.7140  0.2816
 A-DIIS (wt  1.000):  0.0000  0.7940  0.2060
  DIIS coefficients:  0.0000  0.7940  0.2060
 SCF Error: norm([F,P])=      0.149208527639, max([F,P])=      0.019890493114
 orbitals (Q,E):
 ---------------
 A :65...75          ( 2.00    -0.3095)  ( 2.00    -0.2945)  ( 2.00    -0.2834)  ( 2.00    -0.2754)
                     ( 2.00    -0.2391)  ( 2.00    -0.2280)  ( 2.00    -0.2128)  ( 2.00    -0.2019)
                     ( 2.00    -0.1917)  ( 2.00    -0.1691)  ( 0.00    -0.1221)

 CYCLE    4
  SDIIS (wt  0.973):  0.4464  0.0762  0.4774
 A-DIIS (wt  0.027):  0.2962  0.0000  0.7038
  DIIS coefficients:  0.4424  0.0741  0.4836
 SCF Error: norm([F,P])=      0.036928774013, max([F,P])=      0.003694178174
 orbitals (Q,E):
 ---------------
 A :65...75          ( 2.00    -0.3093)  ( 2.00    -0.2954)  ( 2.00    -0.2821)  ( 2.00    -0.2757)
                     ( 2.00    -0.2389)  ( 2.00    -0.2281)  ( 2.00    -0.2114)  ( 2.00    -0.2027)
                     ( 2.00    -0.1941)  ( 2.00    -0.1723)  ( 0.00    -0.1212)

 CYCLE    5
  SDIIS (wt  0.987):  0.2331  0.0121  0.3591  0.3957
 A-DIIS (wt  0.013):  0.0000  0.0000  0.0000  1.0000
  DIIS coefficients:  0.2301  0.0119  0.3546  0.4034
 SCF Error: norm([F,P])=      0.012535516252, max([F,P])=      0.002248320020
 orbitals (Q,E):
 ---------------
 A :65...75          ( 2.00    -0.3094)  ( 2.00    -0.2954)  ( 2.00    -0.2824)  ( 2.00    -0.2759)
                     ( 2.00    -0.2390)  ( 2.00    -0.2282)  ( 2.00    -0.2121)  ( 2.00    -0.2027)
                     ( 2.00    -0.1941)  ( 2.00    -0.1723)  ( 0.00    -0.1217)

 CYCLE    6
  SDIIS (wt  0.998):  0.1053 -0.0063  0.2053  0.3518  0.3439
 A-DIIS (wt  0.002):  0.0000  0.0000  0.0000  0.3181  0.6819
  DIIS coefficients:  0.1051 -0.0063  0.2050  0.3518  0.3445
 SCF Error: norm([F,P])=      0.007670983893, max([F,P])=      0.001166546707
 orbitals (Q,E):
 ---------------
 A :65...75          ( 2.00    -0.3094)  ( 2.00    -0.2955)  ( 2.00    -0.2824)  ( 2.00    -0.2759)
                     ( 2.00    -0.2390)  ( 2.00    -0.2283)  ( 2.00    -0.2120)  ( 2.00    -0.2028)
                     ( 2.00    -0.1939)  ( 2.00    -0.1720)  ( 0.00    -0.1216)

 CYCLE    7
  SDIIS (wt  1.000):  0.0451 -0.0061  0.0995  0.1960  0.2379  0.4277
  DIIS coefficients:  0.0451 -0.0061  0.0995  0.1960  0.2379  0.4277
 SCF Error: norm([F,P])=      0.001738695695, max([F,P])=      0.000269853312
 orbitals (Q,E):
 ---------------
 A :65...75          ( 2.00    -0.3094)  ( 2.00    -0.2954)  ( 2.00    -0.2823)  ( 2.00    -0.2759)
                     ( 2.00    -0.2390)  ( 2.00    -0.2282)  ( 2.00    -0.2119)  ( 2.00    -0.2027)
                     ( 2.00    -0.1939)  ( 2.00    -0.1720)  ( 0.00    -0.1215)

 CYCLE    8
  SDIIS (wt  1.000):  0.0170 -0.0035  0.0417  0.0887  0.1207  0.3169  0.4185
  DIIS coefficients:  0.0170 -0.0035  0.0417  0.0887  0.1207  0.3169  0.4185
 SCF Error: norm([F,P])=      0.000728327696, max([F,P])=      0.000094666666
 orbitals (Q,E):
 ---------------
 A :65...75          ( 2.00    -0.3094)  ( 2.00    -0.2955)  ( 2.00    -0.2823)  ( 2.00    -0.2759)
                     ( 2.00    -0.2390)  ( 2.00    -0.2282)  ( 2.00    -0.2119)  ( 2.00    -0.2027)
                     ( 2.00    -0.1939)  ( 2.00    -0.1721)  ( 0.00    -0.1216)

 CYCLE    9
  SDIIS (wt  1.000):  0.0058 -0.0016  0.0161  0.0360  0.0535  0.1731  0.3193  0.3978
  DIIS coefficients:  0.0058 -0.0016  0.0161  0.0360  0.0535  0.1731  0.3193  0.3978
 SCF Error: norm([F,P])=      0.000313261684, max([F,P])=      0.000048747998
 orbitals (Q,E):
 ---------------
 A :65...75          ( 2.00    -0.3094)  ( 2.00    -0.2955)  ( 2.00    -0.2823)  ( 2.00    -0.2759)
                     ( 2.00    -0.2390)  ( 2.00    -0.2282)  ( 2.00    -0.2119)  ( 2.00    -0.2027)
                     ( 2.00    -0.1939)  ( 2.00    -0.1720)  ( 0.00    -0.1216)

 CYCLE   10
  SDIIS (wt  1.000):  0.0017 -0.0007  0.0054  0.0127  0.0206  0.0787  0.1712  0.2844  0.4259
  DIIS coefficients:  0.0017 -0.0007  0.0054  0.0127  0.0206  0.0787  0.1712  0.2844  0.4259
 SCF Error: norm([F,P])=      0.000107936739, max([F,P])=      0.000017893644
 orbitals (Q,E):
 ---------------
 A :65...75          ( 2.00    -0.3094)  ( 2.00    -0.2955)  ( 2.00    -0.2823)  ( 2.00    -0.2759)
                     ( 2.00    -0.2390)  ( 2.00    -0.2282)  ( 2.00    -0.2119)  ( 2.00    -0.2027)
                     ( 2.00    -0.1939)  ( 2.00    -0.1720)  ( 0.00    -0.1216)

 CYCLE   11
  SDIIS (wt  1.000):  0.0003 -0.0002  0.0013  0.0032  0.0057  0.0273  0.0688  0.1365  0.3055  0.4516
  DIIS coefficients:  0.0003 -0.0002  0.0013  0.0032  0.0057  0.0273  0.0688  0.1365  0.3055  0.4516
 SCF Error: norm([F,P])=      0.000041533176, max([F,P])=      0.000005146094
 orbitals (Q,E):
 ---------------
 A :65...75          ( 2.00    -0.3094)  ( 2.00    -0.2955)  ( 2.00    -0.2823)  ( 2.00    -0.2759)
                     ( 2.00    -0.2390)  ( 2.00    -0.2282)  ( 2.00    -0.2119)  ( 2.00    -0.2027)
                     ( 2.00    -0.1939)  ( 2.00    -0.1720)  ( 0.00    -0.1216)

 CYCLE   12
  SDIIS (wt  1.000):  0.0000  0.0002  0.0007  0.0014  0.0087  0.0242  0.0546  0.1461  0.3038  0.4603
  DIIS coefficients:  0.0000  0.0002  0.0007  0.0014  0.0087  0.0242  0.0546  0.1461  0.3038  0.4603
 SCF Error: norm([F,P])=      0.000014142086, max([F,P])=      0.000001144036
 orbitals (Q,E):
 ---------------
 A :65...75          ( 2.00    -0.3094)  ( 2.00    -0.2955)  ( 2.00    -0.2823)  ( 2.00    -0.2759)
                     ( 2.00    -0.2390)  ( 2.00    -0.2282)  ( 2.00    -0.2119)  ( 2.00    -0.2027)
                     ( 2.00    -0.1939)  ( 2.00    -0.1720)  ( 0.00    -0.1216)

 CYCLE   13
  SDIIS (wt  1.000):  0.0000  0.0001  0.0002  0.0022  0.0075  0.0201  0.0639  0.1573  0.3243  0.4244
  DIIS coefficients:  0.0000  0.0001  0.0002  0.0022  0.0075  0.0201  0.0639  0.1573  0.3243  0.4244
 SCF Error: norm([F,P])=      0.000005492999, max([F,P])=      0.000000490112
 orbitals (Q,E):
 ---------------
 A :65...75          ( 2.00    -0.3094)  ( 2.00    -0.2955)  ( 2.00    -0.2823)  ( 2.00    -0.2759)
                     ( 2.00    -0.2390)  ( 2.00    -0.2282)  ( 2.00    -0.2119)  ( 2.00    -0.2027)
                     ( 2.00    -0.1939)  ( 2.00    -0.1720)  ( 0.00    -0.1216)

 SCF CONVERGED

 CYCLE   14
 *** Using FIT density in Focky
  SDIIS (wt  1.000):  0.0001  0.0001  0.0009  0.0029  0.0077  0.0254  0.0673  0.1652  0.3283  0.4020
  DIIS coefficients:  0.0001  0.0001  0.0009  0.0029  0.0077  0.0254  0.0673  0.1652  0.3283  0.4020
 SCF Error: norm([F,P])=      0.000002755104, max([F,P])=      0.000000253567
 orbitals (Q,E):
 ---------------
 A :65...84          ( 2.00    -0.3094)  ( 2.00    -0.2955)  ( 2.00    -0.2823)  ( 2.00    -0.2759)
                     ( 2.00    -0.2390)  ( 2.00    -0.2282)  ( 2.00    -0.2119)  ( 2.00    -0.2027)
                     ( 2.00    -0.1939)  ( 2.00    -0.1720)  ( 0.00    -0.1216)  ( 0.00    -0.1000)
                     ( 0.00    -0.0583)  ( 0.00    -0.0399)  ( 0.00    -0.0157)  ( 0.00    -0.0071)
                     ( 0.00    -0.0061)  ( 0.00     0.0041)  ( 0.00     0.0053)  ( 0.00     0.0079)


 Fit test: (difference of exact and fit density, squared integrated, result summed over spins)
         SCF:                                          0.00007157091347

 Gross Charges per Atom (Z minus electrons)
 ==========================================
            -0.0616    0.2183    0.2282    0.2434    0.2331    0.2120   -0.0161    0.0164   -0.0264    0.2259
            -0.1942   -0.2118   -0.2059   -0.2142   -0.1826    0.4693   -0.2096    0.0481   -0.5553   -0.1309
             0.0588    0.2152   -0.2707   -0.0663   -0.0007   -0.0565    0.5405   -0.1541   -0.1571    0.6110
            -0.1928   -0.2141   -0.1992
 Net Total:  0.00000000


 =================================================================
 M U L T I P O L E   D E R I V E D   C H A R G E   A N A L Y S I S
 =================================================================

 See: M. Swart, P.Th. van Duijnen, J.G. Snijders, J.Comput.Chem., (2001), p. 79-88.

 --------------------------------------- 
 Multipole derived atomic charges (a.u.)
 --------------------------------------- 

        Atom    Level:     MDC-m        MDC-d        MDC-q
 ---------------------------------------------------------
     1     C           -0.006172    -0.103032     4.281039
     2     C            0.090370     0.116342    17.833928
     3     C            0.071227     0.056129   -22.868023
     4     C            0.081840    -0.145805    16.864143
     5     C            0.073964    -0.515446   -22.238246
     6     C            0.081411     0.218133    14.739617
     7     C            0.005698    -0.083334    -3.054835
     8     C           -0.000256    -0.106749    -4.553069
     9     C            0.013091     0.190829    -0.261525
    10     C            0.065045    -0.344622    -3.331197
    11     H           -0.048685     0.077442    -7.993844
    12     H           -0.060563    -0.027235     6.791718
    13     H           -0.058771     0.086160    -5.785496
    14     H           -0.060911     0.286726     9.924903
    15     H           -0.049042     0.040225    -3.951068
    16     C            0.210654     0.256562     0.433687
    17     H           -0.062649     0.290360     4.181048
    18     C            0.062590     0.226405     0.940351
    19     O           -0.364246    -0.435166    -1.708182
    20     N           -0.156939    -0.251414    -0.051581
    21     N           -0.003791    -0.154557    -0.337200
    22     C           -0.138729    -0.024552     0.247605
    23     S            0.141690    -0.197495    -0.206213
    24     N           -0.076707    -0.043549    -0.426250
    25     H            0.032956     0.316500     0.018854
    26     H            0.030956     0.138617     0.310792
    27     C            0.246653     0.226446     0.342673
    28     H           -0.077291    -0.059561    -0.077464
    29     H           -0.076176    -0.093156    -0.100876
    30     C            0.233365     0.204551     0.214593
    31     H           -0.069372    -0.055755    -0.073100
    32     H           -0.060615    -0.036088    -0.037870
    33     H           -0.070597    -0.053910    -0.068911
 *** Using NEW gradient routines ***


 Geometry CYCLE 9
 ==============

 Energy gradients wrt nuclear displacements
 ==========================================

     Atom      Cartesian (a.u./angstrom)
                 X         Y         Z
 ----------------------------------------
     1 C     0.000550  0.000071  0.000329
     2 C     0.000100  0.000428  0.000388
     3 C    -0.000005 -0.000023 -0.000005
     4 C     0.000025 -0.000157 -0.000283
     5 C     0.000663  0.000866 -0.000290
     6 C     0.000092  0.000019  0.000686
     7 C     0.001553  0.000533 -0.001398
     8 C    -0.000471  0.000487  0.000291
     9 C     0.000400 -0.000340  0.000204
    10 C    -0.000818 -0.000171 -0.000071
    11 H     0.000055  0.000080  0.000022
    12 H    -0.000074  0.000011 -0.000023
    13 H     0.000068  0.000060  0.000040
    14 H    -0.000008  0.000083  0.000077
    15 H    -0.000051 -0.000105 -0.000308
    16 C    -0.003599  0.005054 -0.000689
    17 H     0.000076 -0.000101  0.000144
    18 C     0.008553  0.007047  0.003126
    19 O     0.002038 -0.003114 -0.001088
    20 N    -0.006003 -0.018368 -0.000605
    21 N    -0.012878  0.006124 -0.013145
    22 C     0.002981  0.004641  0.007505
    23 S    -0.000360  0.000020  0.000194
    24 N     0.002524  0.001031 -0.001281
    25 H     0.004597 -0.003769  0.005611
    26 H     0.000258 -0.000564 -0.000418
    27 C     0.000214  0.000039  0.000837
    28 H    -0.000030 -0.000473 -0.000003
    29 H    -0.000204  0.000245  0.000047
    30 C     0.000048  0.000241  0.000058
    31 H    -0.000083  0.000078  0.000034
    32 H    -0.000102 -0.000024  0.000030
    33 H    -0.000108  0.000052 -0.000014
 ----------------------------------------

 dE(predicted):    -0.91564E-03, dE(actual):    -0.10117E-02, Trust radius:    0.550089, all in a.u.
 
----------------------------------------------------------------------
Geometry Convergence after Step   9       (Hartree/Angstrom,Angstrom)
----------------------------------------------------------------------
current energy                               -7.55666744 Hartree
energy change                      -0.00101174     0.00100000    F
constrained gradient max            0.01836840     0.00100000    F
constrained gradient rms            0.00334861     0.00066667    F
gradient max                        0.01836840
gradient rms                        0.00334861
cart. step max                      0.25155895     0.01000000    F
cart. step rms                      0.06546212     0.00666667    F
 


 Coordinates (Cartesian)
 =======================

     Atom                    bohr                                 angstrom                 Geometric Variables
                   X           Y           Z              X           Y           Z       (0:frozen, *:LT par.)
 --------------------------------------------------------------------------------------------------------------
     1 C      -0.032329    3.629047    1.057332      -0.017108    1.920409    0.559516      1       2       3
     2 C      -2.344695    2.682860    1.846073      -1.240759    1.419708    0.976900      4       5       6
     3 C      -2.805104    0.054462    1.549594      -1.484397    0.028820    0.820010      7       8       9
     4 C      -1.012551   -1.575968    0.514924      -0.535819   -0.833967    0.272486     10      11      12
     5 C       5.638470   -0.842401   -2.069149       2.983750   -0.445780   -1.094946     13      14      15
     6 C       6.005179    1.806418   -1.741665       3.177804    0.955915   -0.921649     16      17      18
     7 C       4.065389    3.221184   -0.704336       2.151311    1.704577   -0.372718     19      20      21
     8 C       1.789497    1.967843    0.001310       0.946961    1.041337    0.000693     22      23      24
     9 C       1.385254   -0.657830   -0.300159       0.733045   -0.348109   -0.158837     25      26      27
    10 C       3.417618   -2.065362   -1.380598       1.808525   -1.092942   -0.730581     28      29      30
    11 H      -3.778296    3.912003    2.660392      -1.999388    2.070143    1.407819     31      32      33
    12 H      -4.616386   -0.710664    2.154048      -2.442886   -0.376067    1.139873     34      35      36
    13 H      -1.448852   -3.579488    0.331332      -0.766700   -1.894183    0.175333     37      38      39
    14 H       7.168764   -1.945222   -2.889958       3.793546   -1.029367   -1.529300     40      41      42
    15 H       7.778398    2.677028   -2.309538       4.116151    1.416622   -1.222155     43      44      45
    16 C       1.106534    6.204268    1.057009       0.585553    3.283157    0.559345     46      47      48
    17 H       3.225658   -4.094457   -1.664458       1.706945   -2.166693   -0.880793     49      50      51
    18 C       3.722994    5.903031   -0.067439       1.970123    3.123749   -0.035687     52      53      54
    19 O       0.183629    8.218694    1.821542       0.097172    4.349146    0.963918     55      56      57
    20 N       5.411155    7.656193   -0.438207       2.863460    4.051483   -0.231889     58      59      60
    21 N       4.800591   10.021083    0.214301       2.540364    5.302929    0.113403     61      62      63
    22 C       6.675071   11.950264    0.384644       3.532295    6.323808    0.203545     64      65      66
    23 S       9.761802   11.495351    0.029406       5.165723    6.083078    0.015561     67      68      69
    24 N       5.573135   14.213932    0.942820       2.949176    7.521689    0.498919     70      71      72
    25 H       3.136365   10.238547    1.206225       1.659693    5.418006    0.638307     73      74      75
    26 H       3.659873   14.346677    0.821855       1.936721    7.591935    0.434907     76      77      78
    27 C       6.975830   16.569690    1.371995       3.691451    8.768302    0.726028     79      80      81
    28 H       7.978506   17.098713   -0.368499       4.222044    9.048249   -0.195001     82      83      84
    29 H       8.430718   16.203608    2.802033       4.461344    8.574580    1.482772     85      86      87
    30 C       5.184562   18.681048    2.221743       2.743552    9.885585    1.175696     88      89      90
    31 H       4.228311   18.194876    3.996307       2.237526    9.628314    2.114755     91      92      93
    32 H       6.258800   20.423340    2.531387       3.312014   10.807566    1.339552     94      95      96
    33 H       3.741898   19.081232    0.784503       1.980127   10.097353    0.415141     97      98      99
 --------------------------------------------------------------------------------------------------------------

 Number of elements of the density matrix on this node (used, total):     72528    292230


 ===========================================
 Numerical Integration : Fuzzy Cells (Becke)
 ===========================================
  
 Becke grid quality: GOOD           
  
 Lebedev angular grid order:             min:  11 max:  31
 Nr. of radial points:                   min:  54 max:  72

 Total nr. of points:     415439
 Nr. of blocks:             3246
 Block length:               128
 Nr. of dummy points:         49


 Test of Precision of the Numerical Integration Grid
 ===================================================

 Integral of the Total Core Density:                   0.00000000000000


 ========================
 Density Fitting (zlmFit)
 ========================
  
 ZlmFit Fit Quality: GOOD           
  
 Max L-expansion:                        min:   8 max:   9
 Nr. of radial interpolation points:     min:  78 max: 108


 =====
 S C F  ***  ScaSCF  ***
 =====
  
 Initial density matrix is taken from previous geometry

 CYCLE    1
 SCF Error: norm([F,P])=      0.459351541868, max([F,P])=      0.152537500949
 orbitals (Q,E):
 ---------------
 A :65...84          ( 2.00    -0.3176)  ( 2.00    -0.3101)  ( 2.00    -0.2923)  ( 2.00    -0.2872)
                     ( 2.00    -0.2469)  ( 2.00    -0.2401)  ( 2.00    -0.2224)  ( 2.00    -0.2203)
                     ( 2.00    -0.2070)  ( 2.00    -0.1912)  ( 0.00    -0.1316)  ( 0.00    -0.1094)
                     ( 0.00    -0.0667)  ( 0.00    -0.0573)  ( 0.00    -0.0334)  ( 0.00    -0.0143)
                     ( 0.00    -0.0137)  ( 0.00    -0.0111)  ( 0.00    -0.0029)  ( 0.00    -0.0002)

 CYCLE    2
  SDIIS (wt  0.000):  0.0720  0.9280
 A-DIIS (wt  1.000):  0.0000  1.0000
  DIIS coefficients:  0.0000  1.0000
 SCF Error: norm([F,P])=      0.112467361153, max([F,P])=      0.015864521367
 orbitals (Q,E):
 ---------------
 A :65...75          ( 2.00    -0.3095)  ( 2.00    -0.2887)  ( 2.00    -0.2822)  ( 2.00    -0.2705)
                     ( 2.00    -0.2401)  ( 2.00    -0.2246)  ( 2.00    -0.2098)  ( 2.00    -0.1964)
                     ( 2.00    -0.1858)  ( 2.00    -0.1696)  ( 0.00    -0.1196)

 CYCLE    3
  SDIIS (wt  0.000):  0.0076  0.7187  0.2736
 A-DIIS (wt  1.000):  0.0000  0.8024  0.1976
  DIIS coefficients:  0.0000  0.8024  0.1976
 SCF Error: norm([F,P])=      0.283949813953, max([F,P])=      0.048240162391
 orbitals (Q,E):
 ---------------
 A :65...75          ( 2.00    -0.3090)  ( 2.00    -0.2929)  ( 2.00    -0.2818)  ( 2.00    -0.2745)
                     ( 2.00    -0.2388)  ( 2.00    -0.2268)  ( 2.00    -0.2111)  ( 2.00    -0.2003)
                     ( 2.00    -0.1902)  ( 2.00    -0.1687)  ( 0.00    -0.1205)

 CYCLE    4
  SDIIS (wt  0.925):  0.4585  0.0611  0.4804
 A-DIIS (wt  0.075):  0.3287  0.0000  0.6713
  DIIS coefficients:  0.4488  0.0565  0.4947
 SCF Error: norm([F,P])=      0.075366197373, max([F,P])=      0.008406768470
 orbitals (Q,E):
 ---------------
 A :65...75          ( 2.00    -0.3089)  ( 2.00    -0.2954)  ( 2.00    -0.2812)  ( 2.00    -0.2758)
                     ( 2.00    -0.2384)  ( 2.00    -0.2274)  ( 2.00    -0.2107)  ( 2.00    -0.2026)
                     ( 2.00    -0.1935)  ( 2.00    -0.1733)  ( 0.00    -0.1204)

 CYCLE    5
  SDIIS (wt  0.986):  0.2190  0.0085  0.3093  0.4631
 A-DIIS (wt  0.014):  0.0000  0.0000  0.0000  1.0000
  DIIS coefficients:  0.2160  0.0084  0.3051  0.4705
 SCF Error: norm([F,P])=      0.014080196611, max([F,P])=      0.002355103326
 orbitals (Q,E):
 ---------------
 A :65...75          ( 2.00    -0.3084)  ( 2.00    -0.2957)  ( 2.00    -0.2820)  ( 2.00    -0.2758)
                     ( 2.00    -0.2380)  ( 2.00    -0.2276)  ( 2.00    -0.2114)  ( 2.00    -0.2030)
                     ( 2.00    -0.1940)  ( 2.00    -0.1738)  ( 0.00    -0.1207)

 CYCLE    6
  SDIIS (wt  0.992):  0.1002 -0.0042  0.1671  0.4087  0.3282
 A-DIIS (wt  0.008):  0.0000  0.0000  0.0000  0.4208  0.5792
  DIIS coefficients:  0.0994 -0.0042  0.1658  0.4088  0.3302
 SCF Error: norm([F,P])=      0.011227236972, max([F,P])=      0.001792184122
 orbitals (Q,E):
 ---------------
 A :65...75          ( 2.00    -0.3087)  ( 2.00    -0.2957)  ( 2.00    -0.2817)  ( 2.00    -0.2759)
                     ( 2.00    -0.2383)  ( 2.00    -0.2277)  ( 2.00    -0.2114)  ( 2.00    -0.2030)
                     ( 2.00    -0.1938)  ( 2.00    -0.1735)  ( 0.00    -0.1208)

 CYCLE    7
  SDIIS (wt  1.000):  0.0487 -0.0044  0.0885  0.2546  0.2494  0.3632
  DIIS coefficients:  0.0487 -0.0044  0.0885  0.2546  0.2494  0.3632
 SCF Error: norm([F,P])=      0.003226480223, max([F,P])=      0.000661564044
 orbitals (Q,E):
 ---------------
 A :65...75          ( 2.00    -0.3087)  ( 2.00    -0.2957)  ( 2.00    -0.2817)  ( 2.00    -0.2758)
                     ( 2.00    -0.2382)  ( 2.00    -0.2276)  ( 2.00    -0.2112)  ( 2.00    -0.2029)
                     ( 2.00    -0.1938)  ( 2.00    -0.1735)  ( 0.00    -0.1207)

 CYCLE    8
  SDIIS (wt  1.000):  0.0188 -0.0026  0.0367  0.1203  0.1295  0.2849  0.4124
  DIIS coefficients:  0.0188 -0.0026  0.0367  0.1203  0.1295  0.2849  0.4124
 SCF Error: norm([F,P])=      0.001280783836, max([F,P])=      0.000228294582
 orbitals (Q,E):
 ---------------
 A :65...75          ( 2.00    -0.3086)  ( 2.00    -0.2957)  ( 2.00    -0.2817)  ( 2.00    -0.2758)
                     ( 2.00    -0.2382)  ( 2.00    -0.2276)  ( 2.00    -0.2112)  ( 2.00    -0.2029)
                     ( 2.00    -0.1938)  ( 2.00    -0.1735)  ( 0.00    -0.1207)

 CYCLE    9
  SDIIS (wt  1.000):  0.0067 -0.0012  0.0140  0.0510  0.0576  0.1598  0.3169  0.3952
  DIIS coefficients:  0.0067 -0.0012  0.0140  0.0510  0.0576  0.1598  0.3169  0.3952
 SCF Error: norm([F,P])=      0.000533865179, max([F,P])=      0.000110089408
 orbitals (Q,E):
 ---------------
 A :65...75          ( 2.00    -0.3086)  ( 2.00    -0.2957)  ( 2.00    -0.2817)  ( 2.00    -0.2758)
                     ( 2.00    -0.2382)  ( 2.00    -0.2276)  ( 2.00    -0.2112)  ( 2.00    -0.2029)
                     ( 2.00    -0.1938)  ( 2.00    -0.1735)  ( 0.00    -0.1207)

 CYCLE   10
  SDIIS (wt  1.000):  0.0017 -0.0004  0.0042  0.0173  0.0204  0.0702  0.1641  0.2852  0.4373
  DIIS coefficients:  0.0017 -0.0004  0.0042  0.0173  0.0204  0.0702  0.1641  0.2852  0.4373
 SCF Error: norm([F,P])=      0.000182946991, max([F,P])=      0.000034350154
 orbitals (Q,E):
 ---------------
 A :65...75          ( 2.00    -0.3086)  ( 2.00    -0.2957)  ( 2.00    -0.2817)  ( 2.00    -0.2758)
                     ( 2.00    -0.2382)  ( 2.00    -0.2276)  ( 2.00    -0.2112)  ( 2.00    -0.2029)
                     ( 2.00    -0.1938)  ( 2.00    -0.1735)  ( 0.00    -0.1207)

 CYCLE   11
  SDIIS (wt  1.000):  0.0003 -0.0002  0.0011  0.0049  0.0062  0.0256  0.0673  0.1399  0.3011  0.4538
  DIIS coefficients:  0.0003 -0.0002  0.0011  0.0049  0.0062  0.0256  0.0673  0.1399  0.3011  0.4538
 SCF Error: norm([F,P])=      0.000063829590, max([F,P])=      0.000007035804
 orbitals (Q,E):
 ---------------
 A :65...75          ( 2.00    -0.3086)  ( 2.00    -0.2957)  ( 2.00    -0.2817)  ( 2.00    -0.2758)
                     ( 2.00    -0.2382)  ( 2.00    -0.2276)  ( 2.00    -0.2112)  ( 2.00    -0.2029)
                     ( 2.00    -0.1938)  ( 2.00    -0.1735)  ( 0.00    -0.1207)

 CYCLE   12
  SDIIS (wt  1.000):  0.0000  0.0002  0.0011  0.0017  0.0084  0.0251  0.0589  0.1503  0.3236  0.4306
  DIIS coefficients:  0.0000  0.0002  0.0011  0.0017  0.0084  0.0251  0.0589  0.1503  0.3236  0.4306
 SCF Error: norm([F,P])=      0.000025819338, max([F,P])=      0.000002002353
 orbitals (Q,E):
 ---------------
 A :65...75          ( 2.00    -0.3086)  ( 2.00    -0.2957)  ( 2.00    -0.2817)  ( 2.00    -0.2758)
                     ( 2.00    -0.2382)  ( 2.00    -0.2276)  ( 2.00    -0.2112)  ( 2.00    -0.2029)
                     ( 2.00    -0.1938)  ( 2.00    -0.1735)  ( 0.00    -0.1207)

 CYCLE   13
  SDIIS (wt  1.000):  0.0000  0.0000  0.0002  0.0018  0.0069  0.0197  0.0624  0.1655  0.3126  0.4309
  DIIS coefficients:  0.0000  0.0000  0.0002  0.0018  0.0069  0.0197  0.0624  0.1655  0.3126  0.4309
 SCF Error: norm([F,P])=      0.000009951235, max([F,P])=      0.000001091295
 orbitals (Q,E):
 ---------------
 A :65...75          ( 2.00    -0.3086)  ( 2.00    -0.2957)  ( 2.00    -0.2817)  ( 2.00    -0.2758)
                     ( 2.00    -0.2382)  ( 2.00    -0.2276)  ( 2.00    -0.2112)  ( 2.00    -0.2029)
                     ( 2.00    -0.1938)  ( 2.00    -0.1735)  ( 0.00    -0.1207)

 CYCLE   14
  SDIIS (wt  1.000):  0.0001  0.0002  0.0009  0.0031  0.0081  0.0260  0.0708  0.1535  0.3117  0.4257
  DIIS coefficients:  0.0001  0.0002  0.0009  0.0031  0.0081  0.0260  0.0708  0.1535  0.3117  0.4257
 SCF Error: norm([F,P])=      0.000004504541, max([F,P])=      0.000000381205
 orbitals (Q,E):
 ---------------
 A :65...75          ( 2.00    -0.3086)  ( 2.00    -0.2957)  ( 2.00    -0.2817)  ( 2.00    -0.2758)
                     ( 2.00    -0.2382)  ( 2.00    -0.2276)  ( 2.00    -0.2112)  ( 2.00    -0.2029)
                     ( 2.00    -0.1938)  ( 2.00    -0.1735)  ( 0.00    -0.1207)

 SCF CONVERGED

 CYCLE   15
 *** Using FIT density in Focky
  SDIIS (wt  1.000):  0.0000  0.0002  0.0010  0.0032  0.0121  0.0357  0.0806  0.1741  0.2730  0.4200
  DIIS coefficients:  0.0000  0.0002  0.0010  0.0032  0.0121  0.0357  0.0806  0.1741  0.2730  0.4200
 SCF Error: norm([F,P])=      0.000001481023, max([F,P])=      0.000000151361
 orbitals (Q,E):
 ---------------
 A :65...84          ( 2.00    -0.3086)  ( 2.00    -0.2957)  ( 2.00    -0.2817)  ( 2.00    -0.2758)
                     ( 2.00    -0.2382)  ( 2.00    -0.2276)  ( 2.00    -0.2112)  ( 2.00    -0.2029)
                     ( 2.00    -0.1938)  ( 2.00    -0.1735)  ( 0.00    -0.1207)  ( 0.00    -0.0995)
                     ( 0.00    -0.0576)  ( 0.00    -0.0387)  ( 0.00    -0.0167)  ( 0.00    -0.0067)
                     ( 0.00    -0.0055)  ( 0.00     0.0041)  ( 0.00     0.0058)  ( 0.00     0.0074)


 Fit test: (difference of exact and fit density, squared integrated, result summed over spins)
         SCF:                                          0.00007146277212

 Gross Charges per Atom (Z minus electrons)
 ==========================================
            -0.0609    0.2179    0.2280    0.2431    0.2333    0.2111   -0.0171    0.0165   -0.0265    0.2252
            -0.1950   -0.2122   -0.2063   -0.2146   -0.1831    0.4692   -0.2100    0.0415   -0.5592   -0.1276
             0.0835    0.2128   -0.2684   -0.0672   -0.0127   -0.0562    0.5402   -0.1552   -0.1557    0.6121
            -0.1923   -0.2142   -0.2000
 Net Total:  0.00000000


 =================================================================
 M U L T I P O L E   D E R I V E D   C H A R G E   A N A L Y S I S
 =================================================================

 See: M. Swart, P.Th. van Duijnen, J.G. Snijders, J.Comput.Chem., (2001), p. 79-88.

 --------------------------------------- 
 Multipole derived atomic charges (a.u.)
 --------------------------------------- 

        Atom    Level:     MDC-m        MDC-d        MDC-q
 ---------------------------------------------------------
     1     C           -0.006402     0.037858    14.795509
     2     C            0.089996     0.041072    -9.540740
     3     C            0.070944     0.022139     9.790572
     4     C            0.081440    -0.110696     1.770074
     5     C            0.073623    -0.638635   -33.195529
     6     C            0.080630     0.420259    12.772306
     7     C            0.005615    -0.155483    -4.448485
     8     C           -0.000908    -0.167146    -5.984368
     9     C            0.012967     0.075304    -2.988334
    10     C            0.064550     0.358647    15.107769
    11     H           -0.049003     0.039305    -1.890083
    12     H           -0.060799     0.008381    -1.525690
    13     H           -0.059026     0.015616    -4.191556
    14     H           -0.061194     0.145749    12.707789
    15     H           -0.049454    -0.030954    -1.596393
    16     C            0.209301     0.309660     0.215668
    17     H           -0.062845     0.000712    -1.170833
    18     C            0.060472     0.200996     1.672227
    19     O           -0.369118    -0.471286    -1.774353
    20     N           -0.154510    -0.270867    -0.482358
    21     N            0.004751    -0.139814    -0.225247
    22     C           -0.139737    -0.032520     0.251868
    23     S            0.143713    -0.194800    -0.167427
    24     N           -0.076842    -0.048312    -0.433474
    25     H            0.034404     0.311419    -0.014336
    26     H            0.031223     0.138267     0.350435
    27     C            0.246638     0.227704     0.319632
    28     H           -0.076113    -0.058258    -0.087771
    29     H           -0.077396    -0.092830    -0.076251
    30     C            0.233353     0.204162     0.239533
    31     H           -0.069087    -0.055447    -0.093014
    32     H           -0.060523    -0.035914    -0.043031
    33     H           -0.070661    -0.054287    -0.064110
 *** Using NEW gradient routines ***


 Geometry CYCLE 10
 ==============

 Energy gradients wrt nuclear displacements
 ==========================================

     Atom      Cartesian (a.u./angstrom)
                 X         Y         Z
 ----------------------------------------
     1 C     0.000219 -0.000425  0.000393
     2 C     0.000441  0.000301  0.001257
     3 C    -0.000211 -0.000110 -0.000468
     4 C    -0.000231 -0.000122 -0.000306
     5 C     0.000567  0.000704 -0.000627
     6 C    -0.000321  0.000757  0.001657
     7 C     0.002168  0.001525 -0.000996
     8 C    -0.001202  0.000193  0.000091
     9 C     0.000712 -0.000139 -0.000103
    10 C    -0.000623 -0.000412  0.000545
    11 H    -0.000013  0.000191 -0.000261
    12 H    -0.000077 -0.000005 -0.000067
    13 H     0.000103  0.000042  0.000075
    14 H    -0.000023  0.000174  0.000028
    15 H     0.000206 -0.000547 -0.000521
    16 C    -0.002040  0.005075 -0.000969
    17 H     0.000029 -0.000109 -0.000009
    18 C     0.007560  0.004494  0.001849
    19 O     0.001668 -0.002668 -0.001829
    20 N    -0.009276 -0.004247  0.002775
    21 N    -0.012028 -0.009120 -0.011566
    22 C     0.006102  0.007448  0.001530
    23 S    -0.001317  0.000281  0.001425
    24 N     0.001875 -0.000139 -0.000282
    25 H     0.005517 -0.002309  0.005744
    26 H     0.000154 -0.000695 -0.000307
    27 C     0.000805 -0.000011  0.000575
    28 H    -0.000138 -0.000467 -0.000036
    29 H    -0.000338  0.000060  0.000096
    30 C     0.000020  0.000275  0.000333
    31 H    -0.000106  0.000000  0.000028
    32 H    -0.000063 -0.000041 -0.000016
    33 H    -0.000137  0.000043 -0.000038
 ----------------------------------------

 dE(predicted):    -0.78692E-03, dE(actual):    -0.91710E-03, Trust radius:    0.550089, all in a.u.
 
----------------------------------------------------------------------
Geometry Convergence after Step  10       (Hartree/Angstrom,Angstrom)
----------------------------------------------------------------------
current energy                               -7.55758454 Hartree
energy change                      -0.00091710     0.00100000    T
constrained gradient max            0.01202837     0.00100000    F
constrained gradient rms            0.00282618     0.00066667    F
gradient max                        0.01202837
gradient rms                        0.00282618
cart. step max                      0.19461967     0.01000000    F
cart. step rms                      0.05314170     0.00666667    F
 


 Coordinates (Cartesian)
 =======================

     Atom                    bohr                                 angstrom                 Geometric Variables
                   X           Y           Z              X           Y           Z       (0:frozen, *:LT par.)
 --------------------------------------------------------------------------------------------------------------
     1 C      -0.053836    3.612413    1.042289      -0.028489    1.911606    0.551556      1       2       3
     2 C      -2.390544    2.671407    1.762627      -1.265021    1.413648    0.932742      4       5       6
     3 C      -2.854191    0.047299    1.436494      -1.510373    0.025030    0.760160      7       8       9
     4 C      -1.044282   -1.582827    0.432542      -0.552610   -0.837596    0.228891     10      11      12
     5 C       5.664913   -0.856643   -1.996031       2.997743   -0.453316   -1.056254     13      14      15
     6 C       6.037156    1.787441   -1.632237       3.194725    0.945873   -0.863743     16      17      18
     7 C       4.083173    3.202037   -0.618855       2.160722    1.694445   -0.327484     19      20      21
     8 C       1.786198    1.950793    0.019922       0.945215    1.032315    0.010542     22      23      24
     9 C       1.376089   -0.668880   -0.317627       0.728195   -0.353956   -0.168081     25      26      27
    10 C       3.424860   -2.075846   -1.368140       1.812358   -1.098491   -0.723988     28      29      30
    11 H      -3.837289    3.899384    2.555127      -2.030606    2.063465    1.352115     31      32      33
    12 H      -4.682141   -0.714649    1.992605      -2.477682   -0.378176    1.054441     34      35      36
    13 H      -1.486138   -3.582267    0.219206      -0.786430   -1.895654    0.115999     37      38      39
    14 H       7.207304   -1.958339   -2.795793       3.813941   -1.036309   -1.479470     40      41      42
    15 H       7.828072    2.653144   -2.149751       4.142437    1.403983   -1.137599     43      44      45
    16 C       1.103546    6.178399    1.103448       0.583971    3.269468    0.583919     46      47      48
    17 H       3.227829   -4.100010   -1.681726       1.708094   -2.169632   -0.889931     49      50      51
    18 C       3.736148    5.877426    0.040591       1.977085    3.110200    0.021480     52      53      54
    19 O       0.164633    8.189788    1.865057       0.087120    4.333849    0.986946     55      56      57
    20 N       5.450042    7.635352   -0.267609       2.884038    4.040454   -0.141613     58      59      60
    21 N       4.849123   10.003315    0.355131       2.566045    5.293527    0.187927     61      62      63
    22 C       6.691156   11.970945    0.364764       3.540807    6.334751    0.193025     64      65      66
    23 S       9.749364   11.590549   -0.243053       5.159141    6.133455   -0.128618     67      68      69
    24 N       5.577206   14.214005    0.997675       2.951330    7.521728    0.527947     70      71      72
    25 H       3.125717   10.296365    1.218500       1.654058    5.448602    0.644802     73      74      75
    26 H       3.658463   14.306064    1.042281       1.935975    7.570443    0.551551     76      77      78
    27 C       6.949491   16.616704    1.216648       3.677512    8.793181    0.643822     79      80      81
    28 H       7.688570   17.164304   -0.646912       4.068616    9.082958   -0.342331     82      83      84
    29 H       8.596049   16.303948    2.434255       4.548833    8.627678    1.288152     85      86      87
    30 C       5.227990   18.681665    2.293194       2.766533    9.885911    1.213506     88      89      90
    31 H       4.542621   18.183742    4.185467       2.403851    9.622422    2.214854     91      92      93
    32 H       6.279769   20.458722    2.439295       3.323111   10.826289    1.290819     94      95      96
    33 H       3.588726   19.024247    1.067381       1.899072   10.067198    0.564833     97      98      99
 --------------------------------------------------------------------------------------------------------------

 Number of elements of the density matrix on this node (used, total):     72528    292230


 ===========================================
 Numerical Integration : Fuzzy Cells (Becke)
 ===========================================
  
 Becke grid quality: GOOD           
  
 Lebedev angular grid order:             min:  11 max:  31
 Nr. of radial points:                   min:  54 max:  72

 Total nr. of points:     415436
 Nr. of blocks:             3246
 Block length:               128
 Nr. of dummy points:         52


 Test of Precision of the Numerical Integration Grid
 ===================================================

 Integral of the Total Core Density:                   0.00000000000000


 ========================
 Density Fitting (zlmFit)
 ========================
  
 ZlmFit Fit Quality: GOOD           
  
 Max L-expansion:                        min:   8 max:   9
 Nr. of radial interpolation points:     min:  78 max: 108


 =====
 S C F  ***  ScaSCF  ***
 =====
  
 Initial density matrix is taken from previous geometry

 CYCLE    1
 SCF Error: norm([F,P])=      0.362414896587, max([F,P])=      0.108515364926
 orbitals (Q,E):
 ---------------
 A :65...84          ( 2.00    -0.3156)  ( 2.00    -0.3075)  ( 2.00    -0.2915)  ( 2.00    -0.2850)
                     ( 2.00    -0.2448)  ( 2.00    -0.2378)  ( 2.00    -0.2217)  ( 2.00    -0.2169)
                     ( 2.00    -0.2047)  ( 2.00    -0.1885)  ( 0.00    -0.1304)  ( 0.00    -0.1080)
                     ( 0.00    -0.0644)  ( 0.00    -0.0524)  ( 0.00    -0.0313)  ( 0.00    -0.0124)
                     ( 0.00    -0.0120)  ( 0.00    -0.0091)  ( 0.00    -0.0011)  ( 0.00     0.0013)

 CYCLE    2
  SDIIS (wt  0.000):  0.0607  0.9393
 A-DIIS (wt  1.000):  0.0000  1.0000
  DIIS coefficients:  0.0000  1.0000
 SCF Error: norm([F,P])=      0.081411133020, max([F,P])=      0.011071119105
 orbitals (Q,E):
 ---------------
 A :65...75          ( 2.00    -0.3100)  ( 2.00    -0.2893)  ( 2.00    -0.2757)  ( 2.00    -0.2719)
                     ( 2.00    -0.2404)  ( 2.00    -0.2248)  ( 2.00    -0.2076)  ( 2.00    -0.1951)
                     ( 2.00    -0.1891)  ( 2.00    -0.1712)  ( 0.00    -0.1185)

 CYCLE    3
  SDIIS (wt  0.000):  0.0076  0.7276  0.2647
 A-DIIS (wt  1.000):  0.0000  0.8101  0.1899
  DIIS coefficients:  0.0000  0.8101  0.1899
 SCF Error: norm([F,P])=      0.212502530691, max([F,P])=      0.034721875326
 orbitals (Q,E):
 ---------------
 A :65...75          ( 2.00    -0.3085)  ( 2.00    -0.2930)  ( 2.00    -0.2794)  ( 2.00    -0.2744)
                     ( 2.00    -0.2384)  ( 2.00    -0.2264)  ( 2.00    -0.2103)  ( 2.00    -0.2003)
                     ( 2.00    -0.1913)  ( 2.00    -0.1713)  ( 0.00    -0.1198)

 CYCLE    4
  SDIIS (wt  0.941):  0.4607  0.0524  0.4868
 A-DIIS (wt  0.059):  0.3437  0.0000  0.6563
  DIIS coefficients:  0.4538  0.0493  0.4969
 SCF Error: norm([F,P])=      0.057356119151, max([F,P])=      0.006885651813
 orbitals (Q,E):
 ---------------
 A :65...75          ( 2.00    -0.3085)  ( 2.00    -0.2953)  ( 2.00    -0.2804)  ( 2.00    -0.2756)
                     ( 2.00    -0.2380)  ( 2.00    -0.2272)  ( 2.00    -0.2114)  ( 2.00    -0.2029)
                     ( 2.00    -0.1932)  ( 2.00    -0.1742)  ( 0.00    -0.1206)

 CYCLE    5
  SDIIS (wt  0.984):  0.2580  0.0060  0.3591  0.3770
 A-DIIS (wt  0.016):  0.0000  0.0000  0.0000  1.0000
  DIIS coefficients:  0.2539  0.0059  0.3534  0.3868
 SCF Error: norm([F,P])=      0.016101118376, max([F,P])=      0.002562879368
 orbitals (Q,E):
 ---------------
 A :65...75          ( 2.00    -0.3081)  ( 2.00    -0.2955)  ( 2.00    -0.2808)  ( 2.00    -0.2754)
                     ( 2.00    -0.2378)  ( 2.00    -0.2272)  ( 2.00    -0.2112)  ( 2.00    -0.2030)
                     ( 2.00    -0.1937)  ( 2.00    -0.1750)  ( 0.00    -0.1204)

 CYCLE    6
  SDIIS (wt  0.993):  0.1079 -0.0085  0.1836  0.3527  0.3644
 A-DIIS (wt  0.007):  0.0000  0.0000  0.0000  0.3499  0.6501
  DIIS coefficients:  0.1071 -0.0084  0.1822  0.3526  0.3665
 SCF Error: norm([F,P])=      0.010320844064, max([F,P])=      0.001739891553
 orbitals (Q,E):
 ---------------
 A :65...75          ( 2.00    -0.3083)  ( 2.00    -0.2955)  ( 2.00    -0.2807)  ( 2.00    -0.2756)
                     ( 2.00    -0.2379)  ( 2.00    -0.2274)  ( 2.00    -0.2116)  ( 2.00    -0.2031)
                     ( 2.00    -0.1936)  ( 2.00    -0.1746)  ( 0.00    -0.1207)

 CYCLE    7
  SDIIS (wt  1.000):  0.0521 -0.0064  0.0949  0.2140  0.2592  0.3861
  DIIS coefficients:  0.0521 -0.0064  0.0949  0.2140  0.2592  0.3861
 SCF Error: norm([F,P])=      0.002487706574, max([F,P])=      0.000406429037
 orbitals (Q,E):
 ---------------
 A :65...75          ( 2.00    -0.3083)  ( 2.00    -0.2955)  ( 2.00    -0.2807)  ( 2.00    -0.2755)
                     ( 2.00    -0.2378)  ( 2.00    -0.2273)  ( 2.00    -0.2114)  ( 2.00    -0.2031)
                     ( 2.00    -0.1936)  ( 2.00    -0.1746)  ( 0.00    -0.1206)

 CYCLE    8
  SDIIS (wt  1.000):  0.0165 -0.0027  0.0320  0.0857  0.1160  0.2833  0.4693
  DIIS coefficients:  0.0165 -0.0027  0.0320  0.0857  0.1160  0.2833  0.4693
 SCF Error: norm([F,P])=      0.000930273571, max([F,P])=      0.000150039571
 orbitals (Q,E):
 ---------------
 A :65...75          ( 2.00    -0.3082)  ( 2.00    -0.2955)  ( 2.00    -0.2807)  ( 2.00    -0.2755)
                     ( 2.00    -0.2378)  ( 2.00    -0.2273)  ( 2.00    -0.2114)  ( 2.00    -0.2031)
                     ( 2.00    -0.1936)  ( 2.00    -0.1746)  ( 0.00    -0.1206)

 CYCLE    9
  SDIIS (wt  1.000):  0.0063 -0.0011  0.0126  0.0384  0.0546  0.1640  0.3444  0.3809
  DIIS coefficients:  0.0063 -0.0011  0.0126  0.0384  0.0546  0.1640  0.3444  0.3809
 SCF Error: norm([F,P])=      0.000393793069, max([F,P])=      0.000075310571
 orbitals (Q,E):
 ---------------
 A :65...75          ( 2.00    -0.3082)  ( 2.00    -0.2955)  ( 2.00    -0.2807)  ( 2.00    -0.2755)
                     ( 2.00    -0.2378)  ( 2.00    -0.2273)  ( 2.00    -0.2114)  ( 2.00    -0.2031)
                     ( 2.00    -0.1936)  ( 2.00    -0.1746)  ( 0.00    -0.1206)

 CYCLE   10
  SDIIS (wt  1.000):  0.0015 -0.0003  0.0034  0.0128  0.0192  0.0724  0.1751  0.2936  0.4223
  DIIS coefficients:  0.0015 -0.0003  0.0034  0.0128  0.0192  0.0724  0.1751  0.2936  0.4223
 SCF Error: norm([F,P])=      0.000159463663, max([F,P])=      0.000034076972
 orbitals (Q,E):
 ---------------
 A :65...75          ( 2.00    -0.3083)  ( 2.00    -0.2955)  ( 2.00    -0.2807)  ( 2.00    -0.2755)
                     ( 2.00    -0.2378)  ( 2.00    -0.2273)  ( 2.00    -0.2114)  ( 2.00    -0.2031)
                     ( 2.00    -0.1936)  ( 2.00    -0.1746)  ( 0.00    -0.1206)

 CYCLE   11
  SDIIS (wt  1.000):  0.0002 -0.0001  0.0006  0.0032  0.0051  0.0242  0.0643  0.1378  0.2665  0.4982
  DIIS coefficients:  0.0002 -0.0001  0.0006  0.0032  0.0051  0.0242  0.0643  0.1378  0.2665  0.4982
 SCF Error: norm([F,P])=      0.000042531947, max([F,P])=      0.000005088286
 orbitals (Q,E):
 ---------------
 A :65...75          ( 2.00    -0.3083)  ( 2.00    -0.2955)  ( 2.00    -0.2807)  ( 2.00    -0.2755)
                     ( 2.00    -0.2378)  ( 2.00    -0.2273)  ( 2.00    -0.2114)  ( 2.00    -0.2031)
                     ( 2.00    -0.1936)  ( 2.00    -0.1746)  ( 0.00    -0.1206)

 CYCLE   12
  SDIIS (wt  1.000):  0.0000  0.0001  0.0009  0.0015  0.0092  0.0263  0.0654  0.1429  0.3691  0.3845
  DIIS coefficients:  0.0000  0.0001  0.0009  0.0015  0.0092  0.0263  0.0654  0.1429  0.3691  0.3845
 SCF Error: norm([F,P])=      0.000021999291, max([F,P])=      0.000001971775
 orbitals (Q,E):
 ---------------
 A :65...75          ( 2.00    -0.3083)  ( 2.00    -0.2955)  ( 2.00    -0.2807)  ( 2.00    -0.2755)
                     ( 2.00    -0.2378)  ( 2.00    -0.2273)  ( 2.00    -0.2114)  ( 2.00    -0.2031)
                     ( 2.00    -0.1936)  ( 2.00    -0.1746)  ( 0.00    -0.1206)

 CYCLE   13
  SDIIS (wt  1.000):  0.0000  0.0002  0.0004  0.0026  0.0085  0.0244  0.0600  0.1798  0.2678  0.4563
  DIIS coefficients:  0.0000  0.0002  0.0004  0.0026  0.0085  0.0244  0.0600  0.1798  0.2678  0.4563
 SCF Error: norm([F,P])=      0.000006853394, max([F,P])=      0.000000810262
 orbitals (Q,E):
 ---------------
 A :65...75          ( 2.00    -0.3083)  ( 2.00    -0.2955)  ( 2.00    -0.2807)  ( 2.00    -0.2755)
                     ( 2.00    -0.2378)  ( 2.00    -0.2273)  ( 2.00    -0.2114)  ( 2.00    -0.2031)
                     ( 2.00    -0.1936)  ( 2.00    -0.1746)  ( 0.00    -0.1206)

 SCF CONVERGED

 CYCLE   14
 *** Using FIT density in Focky
  SDIIS (wt  1.000):  0.0000  0.0001  0.0007  0.0023  0.0070  0.0194  0.0646  0.1247  0.3209  0.4602
  DIIS coefficients:  0.0000  0.0001  0.0007  0.0023  0.0070  0.0194  0.0646  0.1247  0.3209  0.4602
 SCF Error: norm([F,P])=      0.000002771831, max([F,P])=      0.000000273070
 orbitals (Q,E):
 ---------------
 A :65...84          ( 2.00    -0.3083)  ( 2.00    -0.2955)  ( 2.00    -0.2807)  ( 2.00    -0.2755)
                     ( 2.00    -0.2378)  ( 2.00    -0.2273)  ( 2.00    -0.2114)  ( 2.00    -0.2031)
                     ( 2.00    -0.1936)  ( 2.00    -0.1746)  ( 0.00    -0.1206)  ( 0.00    -0.0995)
                     ( 0.00    -0.0573)  ( 0.00    -0.0375)  ( 0.00    -0.0180)  ( 0.00    -0.0064)
                     ( 0.00    -0.0052)  ( 0.00     0.0032)  ( 0.00     0.0064)  ( 0.00     0.0074)


 Fit test: (difference of exact and fit density, squared integrated, result summed over spins)
         SCF:                                          0.00007128219365

 Gross Charges per Atom (Z minus electrons)
 ==========================================
            -0.0601    0.2178    0.2281    0.2428    0.2331    0.2105   -0.0168    0.0174   -0.0269    0.2250
            -0.1953   -0.2124   -0.2064   -0.2147   -0.1830    0.4701   -0.2101    0.0380   -0.5625   -0.1279
             0.0997    0.2120   -0.2663   -0.0682   -0.0213   -0.0577    0.5399   -0.1570   -0.1542    0.6139
            -0.1918   -0.2142   -0.2016
 Net Total:  0.00000000


 =================================================================
 M U L T I P O L E   D E R I V E D   C H A R G E   A N A L Y S I S
 =================================================================

 See: M. Swart, P.Th. van Duijnen, J.G. Snijders, J.Comput.Chem., (2001), p. 79-88.

 --------------------------------------- 
 Multipole derived atomic charges (a.u.)
 --------------------------------------- 

        Atom    Level:     MDC-m        MDC-d        MDC-q
 ---------------------------------------------------------
     1     C           -0.006372    -0.240979    13.219398
     2     C            0.089884     0.240128    11.268118
     3     C            0.070842    -0.326606    13.752721
     4     C            0.081159     0.145822   -27.168368
     5     C            0.073432    -0.390874    -8.803782
     6     C            0.080217     0.260259    -7.542717
     7     C            0.005582    -0.189233    -5.803710
     8     C           -0.001130    -0.061783    -0.387399
     9     C            0.012917     0.163907   -24.898192
    10     C            0.064433     0.054025    43.842837
    11     H           -0.049123     0.019322    -9.370710
    12     H           -0.060930     0.112875    -2.986331
    13     H           -0.059168    -0.022111    11.831081
    14     H           -0.061271     0.121042    -0.896251
    15     H           -0.049689     0.009578     5.790610
    16     C            0.208579     0.352487     1.047980
    17     H           -0.062922     0.049109   -11.496464
    18     C            0.060214     0.239239     2.770405
    19     O           -0.374116    -0.448129    -3.561214
    20     N           -0.153826    -0.278903    -0.596940
    21     N            0.010576    -0.117306    -0.417502
    22     C           -0.139313    -0.036463     0.287337
    23     S            0.145210    -0.189936    -0.114309
    24     N           -0.077705    -0.061904    -0.461236
    25     H            0.036734     0.317507     0.088819
    26     H            0.031010     0.138603     0.414377
    27     C            0.246330     0.231368     0.300135
    28     H           -0.075510    -0.056182    -0.094330
    29     H           -0.078930    -0.092315    -0.057289
    30     C            0.233297     0.203799     0.284214
    31     H           -0.068805    -0.055435    -0.119128
    32     H           -0.060531    -0.035761    -0.051877
    33     H           -0.071077    -0.055149    -0.070285
 *** Using NEW gradient routines ***


 Geometry CYCLE 11
 ==============

 Energy gradients wrt nuclear displacements
 ==========================================

     Atom      Cartesian (a.u./angstrom)
                 X         Y         Z
 ----------------------------------------
     1 C    -0.000217  0.000552 -0.000809
     2 C     0.000035  0.000103  0.000480
     3 C    -0.000126 -0.000128 -0.000242
     4 C    -0.000131 -0.000007 -0.000067
     5 C     0.000263  0.000065 -0.000546
     6 C    -0.000428  0.000599  0.000957
     7 C     0.000494  0.002265 -0.001579
     8 C    -0.000776 -0.000391  0.000410
     9 C     0.000701  0.000269  0.000346
    10 C    -0.000176 -0.000355  0.000583
    11 H     0.000020  0.000072 -0.000044
    12 H     0.000046 -0.000018  0.000057
    13 H    -0.000021  0.000031 -0.000071
    14 H    -0.000008  0.000035  0.000034
    15 H     0.000269 -0.000643 -0.000399
    16 C     0.002575  0.000961 -0.000497
    17 H    -0.000038 -0.000061 -0.000217
    18 C    -0.001051 -0.004691  0.001305
    19 O    -0.000587 -0.001735 -0.000279
    20 N    -0.002034  0.003136  0.004293
    21 N    -0.012328 -0.009556 -0.007733
    22 C     0.010632  0.007443 -0.000803
    23 S     0.000677  0.001392  0.000876
    24 N    -0.001769 -0.000838  0.000368
    25 H     0.003009  0.002120  0.003432
    26 H     0.000291 -0.000247 -0.000412
    27 C     0.001087 -0.000358  0.000512
    28 H    -0.000141 -0.000162 -0.000068
    29 H    -0.000261 -0.000043 -0.000040
    30 C    -0.000035  0.000424  0.000155
    31 H    -0.000015 -0.000080  0.000026
    32 H    -0.000069 -0.000126 -0.000069
    33 H     0.000111 -0.000027  0.000041
 ----------------------------------------

 dE(predicted):    -0.80667E-03, dE(actual):    -0.80062E-03, Trust radius:    1.100179, all in a.u.
 
----------------------------------------------------------------------
Geometry Convergence after Step  11       (Hartree/Angstrom,Angstrom)
----------------------------------------------------------------------
current energy                               -7.55838517 Hartree
energy change                      -0.00080062     0.00100000    T
constrained gradient max            0.01232835     0.00100000    F
constrained gradient rms            0.00243967     0.00066667    F
gradient max                        0.01232835
gradient rms                        0.00243967
cart. step max                      0.25851198     0.01000000    F
cart. step rms                      0.06919725     0.00666667    F
 


 Coordinates (Cartesian)
 =======================

     Atom                    bohr                                 angstrom                 Geometric Variables
                   X           Y           Z              X           Y           Z       (0:frozen, *:LT par.)
 --------------------------------------------------------------------------------------------------------------
     1 C      -0.091060    3.587154    1.017163      -0.048187    1.898240    0.538259      1       2       3
     2 C      -2.451064    2.643328    1.652857      -1.297047    1.398789    0.874654      4       5       6
     3 C      -2.907856    0.023529    1.286545      -1.538771    0.012451    0.680810      7       8       9
     4 C      -1.068273   -1.600642    0.328054      -0.565306   -0.847023    0.173599     10      11      12
     5 C       5.716095   -0.862001   -1.876841       3.024827   -0.456151   -0.993181     13      14      15
     6 C       6.074440    1.781223   -1.490613       3.214455    0.942583   -0.788798     16      17      18
     7 C       4.092516    3.188223   -0.520278       2.165666    1.687135   -0.275319     19      20      21
     8 C       1.777432    1.931983    0.036874       0.940576    1.022362    0.019513     22      23      24
     9 C       1.374947   -0.683161   -0.338415       0.727591   -0.361513   -0.179082     25      26      27
    10 C       3.455956   -2.083718   -1.333776       1.828813   -1.102656   -0.705804     28      29      30
    11 H      -3.922201    3.865851    2.407970      -2.075539    2.045720    1.274243     31      32      33
    12 H      -4.754242   -0.740112    1.775260      -2.515837   -0.391650    0.939427     34      35      36
    13 H      -1.505179   -3.597794    0.084630      -0.796506   -1.903871    0.044784     37      38      39
    14 H       7.284033   -1.959297   -2.632050       3.854544   -1.036815   -1.392821     40      41      42
    15 H       7.882201    2.650273   -1.939200       4.171081    1.402464   -1.026180     43      44      45
    16 C       1.071101    6.148618    1.142019       0.566802    3.253709    0.604330     46      47      48
    17 H       3.268880   -4.105572   -1.666956       1.729817   -2.172575   -0.882115     49      50      51
    18 C       3.722900    5.859110    0.145437       1.970074    3.100507    0.076962     52      53      54
    19 O       0.107623    8.156537    1.895469       0.056951    4.316253    1.003039     55      56      57
    20 N       5.451871    7.624106   -0.104165       2.885006    4.034503   -0.055122     58      59      60
    21 N       4.862833    9.999671    0.514699       2.573300    5.291598    0.272367     61      62      63
    22 C       6.668921   11.992104    0.330197       3.529041    6.345948    0.174733     64      65      66
    23 S       9.634340   11.669519   -0.656173       5.098273    6.175243   -0.347232     67      68      69
    24 N       5.586727   14.221770    1.076783       2.956368    7.525837    0.569809     70      71      72
    25 H       3.089099   10.332328    1.255576       1.634681    5.467633    0.664422     73      74      75
    26 H       3.686303   14.281661    1.353970       1.950708    7.557530    0.716490     76      77      78
    27 C       6.905062   16.664592    1.036312       3.654002    8.818522    0.548393     79      80      81
    28 H       7.290591   17.218580   -0.930447       3.858015    9.111680   -0.492371     82      83      84
    29 H       8.747166   16.405016    1.945738       4.628801    8.681161    1.029640     85      86      87
    30 C       5.342521   18.692992    2.388796       2.827140    9.891905    1.264096     88      89      90
    31 H       5.018736   18.195794    4.374880       2.655800    9.628799    2.315087     91      92      93
    32 H       6.351130   20.500250    2.334495       3.360873   10.848265    1.235362     94      95      96
    33 H       3.502241   18.978083    1.471955       1.853306   10.042769    0.778925     97      98      99
 --------------------------------------------------------------------------------------------------------------

 Number of elements of the density matrix on this node (used, total):     72528    292230


 ===========================================
 Numerical Integration : Fuzzy Cells (Becke)
 ===========================================
  
 Becke grid quality: GOOD           
  
 Lebedev angular grid order:             min:  11 max:  31
 Nr. of radial points:                   min:  54 max:  72

 Total nr. of points:     415490
 Nr. of blocks:             3247
 Block length:               128
 Nr. of dummy points:        126


 Test of Precision of the Numerical Integration Grid
 ===================================================

 Integral of the Total Core Density:                   0.00000000000000


 ========================
 Density Fitting (zlmFit)
 ========================
  
 ZlmFit Fit Quality: GOOD           
  
 Max L-expansion:                        min:   8 max:   9
 Nr. of radial interpolation points:     min:  78 max: 108


 =====
 S C F  ***  ScaSCF  ***
 =====
  
 Initial density matrix is taken from previous geometry

 CYCLE    1
 SCF Error: norm([F,P])=      0.475435862331, max([F,P])=      0.158356444925
 orbitals (Q,E):
 ---------------
 A :65...84          ( 2.00    -0.3192)  ( 2.00    -0.3137)  ( 2.00    -0.2971)  ( 2.00    -0.2899)
                     ( 2.00    -0.2486)  ( 2.00    -0.2448)  ( 2.00    -0.2277)  ( 2.00    -0.2269)
                     ( 2.00    -0.2113)  ( 2.00    -0.2002)  ( 0.00    -0.1367)  ( 0.00    -0.1130)
                     ( 0.00    -0.0686)  ( 0.00    -0.0624)  ( 0.00    -0.0415)  ( 0.00    -0.0193)
                     ( 0.00    -0.0162)  ( 0.00    -0.0142)  ( 0.00    -0.0052)  ( 0.00    -0.0017)

 CYCLE    2
  SDIIS (wt  0.000):  0.0946  0.9054
 A-DIIS (wt  1.000):  0.0000  1.0000
  DIIS coefficients:  0.0000  1.0000
 SCF Error: norm([F,P])=      0.136229930738, max([F,P])=      0.017401491015
 orbitals (Q,E):
 ---------------
 A :65...75          ( 2.00    -0.3054)  ( 2.00    -0.2879)  ( 2.00    -0.2701)  ( 2.00    -0.2670)
                     ( 2.00    -0.2438)  ( 2.00    -0.2245)  ( 2.00    -0.2068)  ( 2.00    -0.1907)
                     ( 2.00    -0.1804)  ( 2.00    -0.1653)  ( 0.00    -0.1194)

 CYCLE    3
  SDIIS (wt  0.000):  0.0137  0.7439  0.2423
 A-DIIS (wt  1.000):  0.0000  0.8283  0.1717
  DIIS coefficients:  0.0000  0.8283  0.1717
 SCF Error: norm([F,P])=      0.395317477829, max([F,P])=      0.056380825768
 orbitals (Q,E):
 ---------------
 A :65...75          ( 2.00    -0.3091)  ( 2.00    -0.2905)  ( 2.00    -0.2762)  ( 2.00    -0.2731)
                     ( 2.00    -0.2394)  ( 2.00    -0.2256)  ( 2.00    -0.2092)  ( 2.00    -0.1981)
                     ( 2.00    -0.1881)  ( 2.00    -0.1683)  ( 0.00    -0.1192)

 CYCLE    4
  SDIIS (wt  0.869):  0.4878  0.0386  0.4736
 A-DIIS (wt  0.131):  0.4086  0.0000  0.5914
  DIIS coefficients:  0.4774  0.0335  0.4890
 SCF Error: norm([F,P])=      0.111961287537, max([F,P])=      0.013936133462
 orbitals (Q,E):
 ---------------
 A :65...75          ( 2.00    -0.3085)  ( 2.00    -0.2952)  ( 2.00    -0.2794)  ( 2.00    -0.2756)
                     ( 2.00    -0.2379)  ( 2.00    -0.2272)  ( 2.00    -0.2122)  ( 2.00    -0.2030)
                     ( 2.00    -0.1927)  ( 2.00    -0.1740)  ( 0.00    -0.1212)

 CYCLE    5
  SDIIS (wt  0.973):  0.2986  0.0029  0.3615  0.3370
 A-DIIS (wt  0.027):  0.0000  0.0000  0.0000  1.0000
  DIIS coefficients:  0.2906  0.0028  0.3518  0.3547
 SCF Error: norm([F,P])=      0.028840831607, max([F,P])=      0.003644161585
 orbitals (Q,E):
 ---------------
 A :65...75          ( 2.00    -0.3080)  ( 2.00    -0.2951)  ( 2.00    -0.2792)  ( 2.00    -0.2751)
                     ( 2.00    -0.2377)  ( 2.00    -0.2271)  ( 2.00    -0.2110)  ( 2.00    -0.2031)
                     ( 2.00    -0.1936)  ( 2.00    -0.1757)  ( 0.00    -0.1205)

 CYCLE    6
  SDIIS (wt  0.990):  0.1165 -0.0082  0.1647  0.3119  0.4151
 A-DIIS (wt  0.010):  0.0000  0.0000  0.0000  0.2775  0.7225
  DIIS coefficients:  0.1153 -0.0081  0.1630  0.3116  0.4182
 SCF Error: norm([F,P])=      0.014788498366, max([F,P])=      0.001994084927
 orbitals (Q,E):
 ---------------
 A :65...75          ( 2.00    -0.3081)  ( 2.00    -0.2954)  ( 2.00    -0.2793)  ( 2.00    -0.2754)
                     ( 2.00    -0.2377)  ( 2.00    -0.2274)  ( 2.00    -0.2117)  ( 2.00    -0.2033)
                     ( 2.00    -0.1935)  ( 2.00    -0.1753)  ( 0.00    -0.1209)

 CYCLE    7
  SDIIS (wt  1.000):  0.0542 -0.0064  0.0823  0.1894  0.2973  0.3833
  DIIS coefficients:  0.0542 -0.0064  0.0823  0.1894  0.2973  0.3833
 SCF Error: norm([F,P])=      0.004059797198, max([F,P])=      0.000724965293
 orbitals (Q,E):
 ---------------
 A :65...75          ( 2.00    -0.3081)  ( 2.00    -0.2954)  ( 2.00    -0.2794)  ( 2.00    -0.2754)
                     ( 2.00    -0.2377)  ( 2.00    -0.2273)  ( 2.00    -0.2116)  ( 2.00    -0.2033)
                     ( 2.00    -0.1935)  ( 2.00    -0.1753)  ( 0.00    -0.1209)

 CYCLE    8
  SDIIS (wt  1.000):  0.0188 -0.0027  0.0294  0.0777  0.1336  0.2532  0.4901
  DIIS coefficients:  0.0188 -0.0027  0.0294  0.0777  0.1336  0.2532  0.4901
 SCF Error: norm([F,P])=      0.001172420050, max([F,P])=      0.000152143410
 orbitals (Q,E):
 ---------------
 A :65...75          ( 2.00    -0.3081)  ( 2.00    -0.2953)  ( 2.00    -0.2793)  ( 2.00    -0.2753)
                     ( 2.00    -0.2377)  ( 2.00    -0.2272)  ( 2.00    -0.2115)  ( 2.00    -0.2033)
                     ( 2.00    -0.1935)  ( 2.00    -0.1753)  ( 0.00    -0.1208)

 CYCLE    9
  SDIIS (wt  1.000):  0.0072 -0.0011  0.0115  0.0343  0.0616  0.1411  0.3749  0.3706
  DIIS coefficients:  0.0072 -0.0011  0.0115  0.0343  0.0616  0.1411  0.3749  0.3706
 SCF Error: norm([F,P])=      0.000643807150, max([F,P])=      0.000121707966
 orbitals (Q,E):
 ---------------
 A :65...75          ( 2.00    -0.3081)  ( 2.00    -0.2953)  ( 2.00    -0.2793)  ( 2.00    -0.2753)
                     ( 2.00    -0.2377)  ( 2.00    -0.2273)  ( 2.00    -0.2115)  ( 2.00    -0.2033)
                     ( 2.00    -0.1935)  ( 2.00    -0.1753)  ( 0.00    -0.1208)

 CYCLE   10
  SDIIS (wt  1.000):  0.0018 -0.0004  0.0032  0.0115  0.0217  0.0613  0.1983  0.2869  0.4157
  DIIS coefficients:  0.0018 -0.0004  0.0032  0.0115  0.0217  0.0613  0.1983  0.2869  0.4157
 SCF Error: norm([F,P])=      0.000249493900, max([F,P])=      0.000052964830
 orbitals (Q,E):
 ---------------
 A :65...75          ( 2.00    -0.3081)  ( 2.00    -0.2953)  ( 2.00    -0.2794)  ( 2.00    -0.2754)
                     ( 2.00    -0.2377)  ( 2.00    -0.2273)  ( 2.00    -0.2115)  ( 2.00    -0.2033)
                     ( 2.00    -0.1935)  ( 2.00    -0.1753)  ( 0.00    -0.1208)

 CYCLE   11
  SDIIS (wt  1.000):  0.0003 -0.0001  0.0007  0.0030  0.0058  0.0209  0.0760  0.1352  0.2566  0.5017
  DIIS coefficients:  0.0003 -0.0001  0.0007  0.0030  0.0058  0.0209  0.0760  0.1352  0.2566  0.5017
 SCF Error: norm([F,P])=      0.000062382800, max([F,P])=      0.000007798182
 orbitals (Q,E):
 ---------------
 A :65...75          ( 2.00    -0.3081)  ( 2.00    -0.2953)  ( 2.00    -0.2794)  ( 2.00    -0.2754)
                     ( 2.00    -0.2377)  ( 2.00    -0.2273)  ( 2.00    -0.2115)  ( 2.00    -0.2033)
                     ( 2.00    -0.1935)  ( 2.00    -0.1753)  ( 0.00    -0.1208)

 CYCLE   12
  SDIIS (wt  1.000):  0.0000  0.0001  0.0007  0.0015  0.0069  0.0278  0.0572  0.1244  0.3514  0.4300
  DIIS coefficients:  0.0000  0.0001  0.0007  0.0015  0.0069  0.0278  0.0572  0.1244  0.3514  0.4300
 SCF Error: norm([F,P])=      0.000028408865, max([F,P])=      0.000002733599
 orbitals (Q,E):
 ---------------
 A :65...75          ( 2.00    -0.3081)  ( 2.00    -0.2953)  ( 2.00    -0.2794)  ( 2.00    -0.2754)
                     ( 2.00    -0.2377)  ( 2.00    -0.2273)  ( 2.00    -0.2115)  ( 2.00    -0.2033)
                     ( 2.00    -0.1935)  ( 2.00    -0.1753)  ( 0.00    -0.1208)

 CYCLE   13
  SDIIS (wt  1.000):  0.0000  0.0000  0.0002  0.0015  0.0077  0.0188  0.0483  0.1656  0.2873  0.4707
  DIIS coefficients:  0.0000  0.0000  0.0002  0.0015  0.0077  0.0188  0.0483  0.1656  0.2873  0.4707
 SCF Error: norm([F,P])=      0.000009441939, max([F,P])=      0.000000821936
 orbitals (Q,E):
 ---------------
 A :65...75          ( 2.00    -0.3081)  ( 2.00    -0.2953)  ( 2.00    -0.2794)  ( 2.00    -0.2754)
                     ( 2.00    -0.2377)  ( 2.00    -0.2273)  ( 2.00    -0.2115)  ( 2.00    -0.2033)
                     ( 2.00    -0.1935)  ( 2.00    -0.1753)  ( 0.00    -0.1208)

 SCF CONVERGED

 CYCLE   14
 *** Using FIT density in Focky
  SDIIS (wt  1.000):  0.0001  0.0002  0.0008  0.0036  0.0081  0.0217  0.0743  0.1442  0.3330  0.4142
  DIIS coefficients:  0.0001  0.0002  0.0008  0.0036  0.0081  0.0217  0.0743  0.1442  0.3330  0.4142
 SCF Error: norm([F,P])=      0.000004638258, max([F,P])=      0.000000374684
 orbitals (Q,E):
 ---------------
 A :65...84          ( 2.00    -0.3081)  ( 2.00    -0.2953)  ( 2.00    -0.2794)  ( 2.00    -0.2754)
                     ( 2.00    -0.2377)  ( 2.00    -0.2273)  ( 2.00    -0.2115)  ( 2.00    -0.2033)
                     ( 2.00    -0.1935)  ( 2.00    -0.1753)  ( 0.00    -0.1208)  ( 0.00    -0.0997)
                     ( 0.00    -0.0571)  ( 0.00    -0.0370)  ( 0.00    -0.0189)  ( 0.00    -0.0063)
                     ( 0.00    -0.0052)  ( 0.00     0.0027)  ( 0.00     0.0067)  ( 0.00     0.0073)


 Fit test: (difference of exact and fit density, squared integrated, result summed over spins)
         SCF:                                          0.00007105738826

 Gross Charges per Atom (Z minus electrons)
 ==========================================
            -0.0595    0.2179    0.2280    0.2425    0.2329    0.2102   -0.0160    0.0182   -0.0272    0.2250
            -0.1955   -0.2124   -0.2064   -0.2146   -0.1825    0.4693   -0.2102    0.0375   -0.5643   -0.1287
             0.1070    0.2126   -0.2642   -0.0688   -0.0265   -0.0588    0.5387   -0.1591   -0.1529    0.6163
            -0.1912   -0.2145   -0.2031
 Net Total:  0.00000000


 =================================================================
 M U L T I P O L E   D E R I V E D   C H A R G E   A N A L Y S I S
 =================================================================

 See: M. Swart, P.Th. van Duijnen, J.G. Snijders, J.Comput.Chem., (2001), p. 79-88.

 --------------------------------------- 
 Multipole derived atomic charges (a.u.)
 --------------------------------------- 

        Atom    Level:     MDC-m        MDC-d        MDC-q
 ---------------------------------------------------------
     1     C           -0.006250    -0.175264     9.056244
     2     C            0.089878     0.160067    -1.283163
     3     C            0.070827    -0.188718     6.197184
     4     C            0.081031     0.141911    -0.891014
     5     C            0.073382     0.195858    -5.531733
     6     C            0.080156    -0.316628   -10.378518
     7     C            0.005613     0.040348     8.900028
     8     C           -0.001149    -0.008003    -2.266943
     9     C            0.012907    -0.006048    -3.730330
    10     C            0.064476     0.029023    -7.012537
    11     H           -0.049140     0.005219    -5.858740
    12     H           -0.060974     0.039019     1.467315
    13     H           -0.059221    -0.018478    -2.363902
    14     H           -0.061268    -0.037548     9.913301
    15     H           -0.049734     0.126234    -0.903806
    16     C            0.208303     0.415772     4.694562
    17     H           -0.062931    -0.006530     4.034404
    18     C            0.060814     0.191071     1.211275
    19     O           -0.378075    -0.445161    -5.454770
    20     N           -0.154570    -0.333472     0.219203
    21     N            0.013264    -0.055690    -1.925016
    22     C           -0.138439    -0.047165     0.673137
    23     S            0.147030    -0.185590    -0.239279
    24     N           -0.078671    -0.076817    -0.599909
    25     H            0.038770     0.272472     1.357495
    26     H            0.030693     0.137794     0.506296
    27     C            0.246057     0.235988     0.343299
    28     H           -0.074963    -0.055617    -0.120764
    29     H           -0.080403    -0.090140    -0.018261
    30     C            0.233202     0.203311     0.293733
    31     H           -0.068511    -0.055346    -0.148596
    32     H           -0.060659    -0.035863    -0.053456
    33     H           -0.071444    -0.056009    -0.086737
 *** Using NEW gradient routines ***


 Geometry CYCLE 12
 ==============

 Energy gradients wrt nuclear displacements
 ==========================================

     Atom      Cartesian (a.u./angstrom)
                 X         Y         Z
 ----------------------------------------
     1 C    -0.000463  0.000999 -0.001405
     2 C     0.000068 -0.000219  0.000516
     3 C    -0.000182 -0.000013 -0.000336
     4 C     0.000064  0.000148  0.000088
     5 C     0.000226 -0.000573  0.000600
     6 C    -0.000836  0.000641 -0.000912
     7 C    -0.000352  0.002486 -0.000435
     8 C    -0.000337 -0.000918  0.000222
     9 C     0.000318  0.000647  0.000256
    10 C     0.000093 -0.000230  0.000077
    11 H    -0.000112  0.000016 -0.000190
    12 H     0.000047  0.000014 -0.000020
    13 H    -0.000043 -0.000014 -0.000027
    14 H     0.000046 -0.000067  0.000101
    15 H     0.000320 -0.000592  0.000184
    16 C     0.007674 -0.004779 -0.000842
    17 H    -0.000016 -0.000010 -0.000191
    18 C    -0.008461 -0.012221 -0.000898
    19 O    -0.003681  0.001645  0.001585
    20 N     0.002988  0.004948  0.004562
    21 N    -0.011103 -0.001870 -0.001751
    22 C     0.016242  0.005041 -0.000546
    23 S     0.001374  0.002154 -0.002141
    24 N    -0.004652 -0.000779  0.001358
    25 H     0.000068  0.002974  0.001031
    26 H     0.000205  0.000773 -0.000916
    27 C     0.000406 -0.000515 -0.000001
    28 H    -0.000088  0.000194  0.000041
    29 H    -0.000030 -0.000228 -0.000099
    30 C     0.000144  0.000505  0.000179
    31 H     0.000063 -0.000117 -0.000031
    32 H    -0.000079 -0.000088 -0.000030
    33 H     0.000092  0.000048 -0.000029
 ----------------------------------------
 
----------------------------------------------------------------------
Geometry Convergence after Step  12       (Hartree/Angstrom,Angstrom)
----------------------------------------------------------------------
current energy                               -7.55844407 Hartree
energy change                      -0.00005890     0.00100000    T
constrained gradient max            0.01624206     0.00100000    F
constrained gradient rms            0.00294583     0.00066667    F
gradient max                        0.01624206
gradient rms                        0.00294583
cart. step max                      0.07619495     0.01000000    F
cart. step rms                      0.02703474     0.00666667    F
 


 Coordinates (Cartesian)
 =======================

     Atom                    bohr                                 angstrom                 Geometric Variables
                   X           Y           Z              X           Y           Z       (0:frozen, *:LT par.)
 --------------------------------------------------------------------------------------------------------------
     1 C      -0.044821    3.630937    1.015301      -0.023718    1.921409    0.537274      1       2       3
     2 C      -2.409635    2.716851    1.676263      -1.275124    1.437696    0.887040      4       5       6
     3 C      -2.898768    0.100557    1.327414      -1.533962    0.053212    0.702437      7       8       9
     4 C      -1.086195   -1.548950    0.360558      -0.574790   -0.819669    0.190799     10      11      12
     5 C       5.688773   -0.898616   -1.901577       3.010369   -0.475527   -1.006271     13      14      15
     6 C       6.081397    1.741253   -1.527784       3.218137    0.921431   -0.808468     16      17      18
     7 C       4.122792    3.175171   -0.549622       2.181688    1.680228   -0.290848     19      20      21
     8 C       1.797053    1.949577    0.028878       0.950960    1.031672    0.015282     22      23      24
     9 C       1.361485   -0.662519   -0.331044       0.720467   -0.350590   -0.175181     25      26      27
    10 C       3.418422   -2.091206   -1.336486       1.808951   -1.106619   -0.707238     28      29      30
    11 H      -3.860451    3.959462    2.437853      -2.042862    2.095257    1.290056     31      32      33
    12 H      -4.749253   -0.639785    1.836070      -2.513196   -0.338560    0.971606     34      35      36
    13 H      -1.547988   -3.542027    0.130288      -0.819160   -1.874360    0.068945     37      38      39
    14 H       7.237797   -2.017559   -2.663983       3.830077   -1.067646   -1.409719     40      41      42
    15 H       7.895813    2.588422   -1.991225       4.178285    1.369734   -1.053711     43      44      45
    16 C       1.143791    6.180950    1.109544       0.605268    3.270818    0.587145     46      47      48
    17 H       3.204883   -4.111895   -1.660610       1.695951   -2.175921   -0.878757     49      50      51
    18 C       3.791697    5.853286    0.110150       2.006480    3.097426    0.058289     52      53      54
    19 O       0.209708    8.204296    1.858804       0.110973    4.341526    0.983637     55      56      57
    20 N       5.544966    7.590531   -0.146066       2.934270    4.016736   -0.077295     58      59      60
    21 N       4.954804    9.962511    0.481000       2.621970    5.271934    0.254534     61      62      63
    22 C       6.709947   11.982417    0.339546       3.550751    6.340822    0.179680     64      65      66
    23 S       9.704356   11.702184   -0.571410       5.135324    6.192529   -0.302377     67      68      69
    24 N       5.581936   14.192879    1.073994       2.953833    7.510548    0.568333     70      71      72
    25 H       3.150305   10.248799    1.167511       1.667070    5.423431    0.617820     73      74      75
    26 H       3.675928   14.222602    1.315298       1.945218    7.526277    0.696025     76      77      78
    27 C       6.863956   16.655189    1.072342       3.632249    8.813546    0.567459     79      80      81
    28 H       7.287370   17.221315   -0.883088       3.856310    9.113127   -0.467310     82      83      84
    29 H       8.687950   16.421744    2.024649       4.597465    8.690013    1.071398     85      86      87
    30 C       5.238077   18.654472    2.393079       2.771871    9.871521    1.266363     88      89      90
    31 H       4.874748   18.145928    4.369435       2.579606    9.602411    2.312205     91      92      93
    32 H       6.219079   20.477587    2.368315       3.290995   10.836272    1.253258     94      95      96
    33 H       3.415861   18.913638    1.433370       1.807596   10.008666    0.758507     97      98      99
 --------------------------------------------------------------------------------------------------------------

 Number of elements of the density matrix on this node (used, total):     72528    292230


 ===========================================
 Numerical Integration : Fuzzy Cells (Becke)
 ===========================================
  
 Becke grid quality: GOOD           
  
 Lebedev angular grid order:             min:  11 max:  31
 Nr. of radial points:                   min:  54 max:  72

 Total nr. of points:     415474
 Nr. of blocks:             3246
 Block length:               128
 Nr. of dummy points:         14


 Test of Precision of the Numerical Integration Grid
 ===================================================

 Integral of the Total Core Density:                   0.00000000000000


 ========================
 Density Fitting (zlmFit)
 ========================
  
 ZlmFit Fit Quality: GOOD           
  
 Max L-expansion:                        min:   8 max:   9
 Nr. of radial interpolation points:     min:  78 max: 108


 =====
 S C F  ***  ScaSCF  ***
 =====
  
 Initial density matrix is taken from previous geometry

 CYCLE    1
 SCF Error: norm([F,P])=      0.130767650387, max([F,P])=      0.029111382345
 orbitals (Q,E):
 ---------------
 A :65...84          ( 2.00    -0.3090)  ( 2.00    -0.2958)  ( 2.00    -0.2810)  ( 2.00    -0.2759)
                     ( 2.00    -0.2385)  ( 2.00    -0.2277)  ( 2.00    -0.2118)  ( 2.00    -0.2037)
                     ( 2.00    -0.1935)  ( 2.00    -0.1756)  ( 0.00    -0.1216)  ( 0.00    -0.1003)
                     ( 0.00    -0.0579)  ( 0.00    -0.0357)  ( 0.00    -0.0180)  ( 0.00    -0.0068)
                     ( 0.00    -0.0060)  ( 0.00     0.0031)  ( 0.00     0.0062)  ( 0.00     0.0072)

 CYCLE    2
   MIX coefficients:  0.8000  0.2000
 SCF Error: norm([F,P])=      0.019411590051, max([F,P])=      0.003016494822
 orbitals (Q,E):
 ---------------
 A :65...75          ( 2.00    -0.3088)  ( 2.00    -0.2959)  ( 2.00    -0.2815)  ( 2.00    -0.2759)
                     ( 2.00    -0.2383)  ( 2.00    -0.2277)  ( 2.00    -0.2122)  ( 2.00    -0.2037)
                     ( 2.00    -0.1933)  ( 2.00    -0.1751)  ( 0.00    -0.1217)

 CYCLE    3
  SDIIS (wt  0.000): -0.4608  1.4608
 A-DIIS (wt  1.000):  0.0000  1.0000
  DIIS coefficients:  0.0000  1.0000
 SCF Error: norm([F,P])=      0.009108237756, max([F,P])=      0.001908851134
 orbitals (Q,E):
 ---------------
 A :65...75          ( 2.00    -0.3086)  ( 2.00    -0.2958)  ( 2.00    -0.2820)  ( 2.00    -0.2758)
                     ( 2.00    -0.2382)  ( 2.00    -0.2274)  ( 2.00    -0.2126)  ( 2.00    -0.2032)
                     ( 2.00    -0.1928)  ( 2.00    -0.1741)  ( 0.00    -0.1219)

 CYCLE    4
  SDIIS (wt  0.000):  0.2233  0.2393  0.5374
 A-DIIS (wt  1.000):  0.0000  0.6405  0.3595
  DIIS coefficients:  0.0000  0.6405  0.3595
 SCF Error: norm([F,P])=      0.011851701058, max([F,P])=      0.001528143215
 orbitals (Q,E):
 ---------------
 A :65...75          ( 2.00    -0.3086)  ( 2.00    -0.2957)  ( 2.00    -0.2815)  ( 2.00    -0.2757)
                     ( 2.00    -0.2382)  ( 2.00    -0.2275)  ( 2.00    -0.2121)  ( 2.00    -0.2034)
                     ( 2.00    -0.1930)  ( 2.00    -0.1747)  ( 0.00    -0.1216)

 CYCLE    5
  SDIIS (wt  1.000): -0.0591  0.3354  0.1677  0.5559
  DIIS coefficients: -0.0591  0.3354  0.1677  0.5559
 SCF Error: norm([F,P])=      0.003233316267, max([F,P])=      0.000482100230
 orbitals (Q,E):
 ---------------
 A :65...75          ( 2.00    -0.3086)  ( 2.00    -0.2958)  ( 2.00    -0.2816)  ( 2.00    -0.2758)
                     ( 2.00    -0.2382)  ( 2.00    -0.2275)  ( 2.00    -0.2124)  ( 2.00    -0.2034)
                     ( 2.00    -0.1930)  ( 2.00    -0.1746)  ( 0.00    -0.1218)

 CYCLE    6
  SDIIS (wt  1.000): -0.0645  0.2286  0.0769  0.4330  0.3260
  DIIS coefficients: -0.0645  0.2286  0.0769  0.4330  0.3260
 SCF Error: norm([F,P])=      0.002071286934, max([F,P])=      0.000369838833
 orbitals (Q,E):
 ---------------
 A :65...75          ( 2.00    -0.3086)  ( 2.00    -0.2958)  ( 2.00    -0.2816)  ( 2.00    -0.2758)
                     ( 2.00    -0.2382)  ( 2.00    -0.2275)  ( 2.00    -0.2123)  ( 2.00    -0.2034)
                     ( 2.00    -0.1930)  ( 2.00    -0.1747)  ( 0.00    -0.1217)

 CYCLE    7
  SDIIS (wt  1.000): -0.0361  0.0987  0.0194  0.2107  0.2689  0.4384
  DIIS coefficients: -0.0361  0.0987  0.0194  0.2107  0.2689  0.4384
 SCF Error: norm([F,P])=      0.000803887226, max([F,P])=      0.000133174953
 orbitals (Q,E):
 ---------------
 A :65...75          ( 2.00    -0.3086)  ( 2.00    -0.2958)  ( 2.00    -0.2816)  ( 2.00    -0.2758)
                     ( 2.00    -0.2382)  ( 2.00    -0.2275)  ( 2.00    -0.2123)  ( 2.00    -0.2034)
                     ( 2.00    -0.1930)  ( 2.00    -0.1746)  ( 0.00    -0.1217)

 CYCLE    8
  SDIIS (wt  1.000): -0.0146  0.0333  0.0028  0.0772  0.1313  0.2746  0.4956
  DIIS coefficients: -0.0146  0.0333  0.0028  0.0772  0.1313  0.2746  0.4956
 SCF Error: norm([F,P])=      0.000209746484, max([F,P])=      0.000022300430
 orbitals (Q,E):
 ---------------
 A :65...75          ( 2.00    -0.3086)  ( 2.00    -0.2958)  ( 2.00    -0.2816)  ( 2.00    -0.2758)
                     ( 2.00    -0.2382)  ( 2.00    -0.2275)  ( 2.00    -0.2123)  ( 2.00    -0.2034)
                     ( 2.00    -0.1930)  ( 2.00    -0.1747)  ( 0.00    -0.1217)

 CYCLE    9
  SDIIS (wt  1.000): -0.0063  0.0123 -0.0002  0.0296  0.0624  0.1434  0.3642  0.3946
  DIIS coefficients: -0.0063  0.0123 -0.0002  0.0296  0.0624  0.1434  0.3642  0.3946
 SCF Error: norm([F,P])=      0.000106659424, max([F,P])=      0.000012571705
 orbitals (Q,E):
 ---------------
 A :65...75          ( 2.00    -0.3086)  ( 2.00    -0.2958)  ( 2.00    -0.2816)  ( 2.00    -0.2758)
                     ( 2.00    -0.2382)  ( 2.00    -0.2275)  ( 2.00    -0.2123)  ( 2.00    -0.2034)
                     ( 2.00    -0.1930)  ( 2.00    -0.1747)  ( 0.00    -0.1217)

 CYCLE   10
  SDIIS (wt  1.000): -0.0023  0.0038 -0.0006  0.0092  0.0248  0.0601  0.1866  0.2803  0.4381
  DIIS coefficients: -0.0023  0.0038 -0.0006  0.0092  0.0248  0.0601  0.1866  0.2803  0.4381
 SCF Error: norm([F,P])=      0.000036582130, max([F,P])=      0.000003944098
 orbitals (Q,E):
 ---------------
 A :65...75          ( 2.00    -0.3086)  ( 2.00    -0.2958)  ( 2.00    -0.2816)  ( 2.00    -0.2758)
                     ( 2.00    -0.2382)  ( 2.00    -0.2275)  ( 2.00    -0.2123)  ( 2.00    -0.2034)
                     ( 2.00    -0.1930)  ( 2.00    -0.1747)  ( 0.00    -0.1217)

 CYCLE   11
  SDIIS (wt  1.000): -0.0008  0.0009 -0.0004  0.0022  0.0084  0.0215  0.0793  0.1421  0.3280  0.4189
  DIIS coefficients: -0.0008  0.0009 -0.0004  0.0022  0.0084  0.0215  0.0793  0.1421  0.3280  0.4189
 SCF Error: norm([F,P])=      0.000016090822, max([F,P])=      0.000001707194
 orbitals (Q,E):
 ---------------
 A :65...75          ( 2.00    -0.3086)  ( 2.00    -0.2958)  ( 2.00    -0.2816)  ( 2.00    -0.2758)
                     ( 2.00    -0.2382)  ( 2.00    -0.2275)  ( 2.00    -0.2123)  ( 2.00    -0.2034)
                     ( 2.00    -0.1930)  ( 2.00    -0.1747)  ( 0.00    -0.1217)

 CYCLE   12
  SDIIS (wt  1.000): -0.0004 -0.0003 -0.0008  0.0007  0.0033  0.0229  0.0554  0.1701  0.3051  0.4440
  DIIS coefficients: -0.0004 -0.0003 -0.0008  0.0007  0.0033  0.0229  0.0554  0.1701  0.3051  0.4440
 SCF Error: norm([F,P])=      0.000005786850, max([F,P])=      0.000000687979
 orbitals (Q,E):
 ---------------
 A :65...75          ( 2.00    -0.3086)  ( 2.00    -0.2958)  ( 2.00    -0.2816)  ( 2.00    -0.2758)
                     ( 2.00    -0.2382)  ( 2.00    -0.2275)  ( 2.00    -0.2123)  ( 2.00    -0.2034)
                     ( 2.00    -0.1930)  ( 2.00    -0.1747)  ( 0.00    -0.1217)

 SCF CONVERGED

 CYCLE   13
 *** Using FIT density in Focky
  SDIIS (wt  1.000):  0.0000  0.0001  0.0008  0.0023  0.0101  0.0234  0.0733  0.1464  0.2995  0.4440
  DIIS coefficients:  0.0000  0.0001  0.0008  0.0023  0.0101  0.0234  0.0733  0.1464  0.2995  0.4440
 SCF Error: norm([F,P])=      0.000002575926, max([F,P])=      0.000000317574
 orbitals (Q,E):
 ---------------
 A :65...84          ( 2.00    -0.3086)  ( 2.00    -0.2958)  ( 2.00    -0.2816)  ( 2.00    -0.2758)
                     ( 2.00    -0.2382)  ( 2.00    -0.2275)  ( 2.00    -0.2123)  ( 2.00    -0.2034)
                     ( 2.00    -0.1930)  ( 2.00    -0.1747)  ( 0.00    -0.1217)  ( 0.00    -0.1002)
                     ( 0.00    -0.0576)  ( 0.00    -0.0356)  ( 0.00    -0.0180)  ( 0.00    -0.0067)
                     ( 0.00    -0.0058)  ( 0.00     0.0033)  ( 0.00     0.0063)  ( 0.00     0.0073)


 Fit test: (difference of exact and fit density, squared integrated, result summed over spins)
         SCF:                                          0.00007120716323

 Gross Charges per Atom (Z minus electrons)
 ==========================================
            -0.0600    0.2181    0.2282    0.2428    0.2330    0.2103   -0.0158    0.0183   -0.0272    0.2252
            -0.1956   -0.2123   -0.2064   -0.2145   -0.1829    0.4694   -0.2102    0.0365   -0.5639   -0.1295
             0.1110    0.2092   -0.2677   -0.0690   -0.0224   -0.0588    0.5388   -0.1593   -0.1529    0.6163
            -0.1911   -0.2146   -0.2030
 Net Total:  0.00000000


 =================================================================
 M U L T I P O L E   D E R I V E D   C H A R G E   A N A L Y S I S
 =================================================================

 See: M. Swart, P.Th. van Duijnen, J.G. Snijders, J.Comput.Chem., (2001), p. 79-88.

 --------------------------------------- 
 Multipole derived atomic charges (a.u.)
 --------------------------------------- 

        Atom    Level:     MDC-m        MDC-d        MDC-q
 ---------------------------------------------------------
     1     C           -0.006205    -0.216279    12.846433
     2     C            0.090082     0.269164     2.327646
     3     C            0.070934    -0.238785    19.803252
     4     C            0.081369     0.196393   -12.725029
     5     C            0.073533     0.213198   -14.883835
     6     C            0.080329    -0.383067   -11.163375
     7     C            0.005497     0.007780     8.383793
     8     C           -0.001211    -0.077811    -5.114098
     9     C            0.012978    -0.073292    -3.199117
    10     C            0.064569     0.086963     1.688011
    11     H           -0.049044    -0.002595    -8.277991
    12     H           -0.060838     0.054834    -6.269750
    13     H           -0.059051    -0.025864     2.333342
    14     H           -0.061144    -0.025213    11.304973
    15     H           -0.049553     0.160320     3.608397
    16     C            0.208444     0.322882     1.820078
    17     H           -0.062854    -0.010247     2.407949
    18     C            0.060277     0.261953    -1.782855
    19     O           -0.374524    -0.390602    -4.046574
    20     N           -0.153250    -0.315476     1.310336
    21     N            0.013049     0.028814    -2.027164
    22     C           -0.138303    -0.071468     0.696296
    23     S            0.143628    -0.190138    -0.192289
    24     N           -0.078605    -0.076508    -0.487370
    25     H            0.035391     0.208841     1.004324
    26     H            0.030959     0.139893     0.432847
    27     C            0.246212     0.235877     0.331116
    28     H           -0.074997    -0.056175    -0.116374
    29     H           -0.080345    -0.089745    -0.028941
    30     C            0.233273     0.203460     0.314905
    31     H           -0.068461    -0.055081    -0.155143
    32     H           -0.060709    -0.036034    -0.059332
    33     H           -0.071433    -0.055993    -0.084462
 *** Using NEW gradient routines ***


 Geometry CYCLE 13
 ==============

 Energy gradients wrt nuclear displacements
 ==========================================

     Atom      Cartesian (a.u./angstrom)
                 X         Y         Z
 ----------------------------------------
     1 C    -0.000425  0.000489 -0.000580
     2 C     0.000173 -0.000255  0.000568
     3 C    -0.000151 -0.000003 -0.000354
     4 C     0.000008  0.000057  0.000163
     5 C     0.000244 -0.000416  0.000571
     6 C    -0.000708  0.000350 -0.001039
     7 C    -0.000077  0.001950 -0.000826
     8 C    -0.000418 -0.000599  0.000230
     9 C     0.000258  0.000512  0.000151
    10 C     0.000103 -0.000148  0.000097
    11 H    -0.000073  0.000001 -0.000104
    12 H     0.000039 -0.000007 -0.000007
    13 H    -0.000051 -0.000013 -0.000009
    14 H     0.000036 -0.000066  0.000081
    15 H     0.000256 -0.000463  0.000189
    16 C     0.005076 -0.001934 -0.002038
    17 H    -0.000058  0.000010 -0.000240
    18 C    -0.006417 -0.006727  0.001274
    19 O    -0.002001  0.000314  0.001818
    20 N    -0.002114  0.002622  0.004338
    21 N    -0.000145 -0.001121 -0.002936
    22 C     0.008923  0.005519  0.000126
    23 S    -0.000172  0.001423 -0.000800
    24 N    -0.003088 -0.000657  0.001417
    25 H     0.000181 -0.001768 -0.001252
    26 H     0.000282  0.000855 -0.000932
    27 C     0.000222 -0.000232  0.000223
    28 H    -0.000111  0.000122 -0.000009
    29 H    -0.000021 -0.000144 -0.000125
    30 C     0.000168  0.000403  0.000124
    31 H     0.000071 -0.000090 -0.000034
    32 H    -0.000080 -0.000052 -0.000036
    33 H     0.000070  0.000069 -0.000050
 ----------------------------------------

 dE(predicted):    -0.61259E-03, dE(actual):    -0.33679E-03, Trust radius:    1.100179, all in a.u.
 
----------------------------------------------------------------------
Geometry Convergence after Step  13       (Hartree/Angstrom,Angstrom)
----------------------------------------------------------------------
current energy                               -7.55878086 Hartree
energy change                      -0.00033679     0.00100000    T
constrained gradient max            0.00892295     0.00100000    F
constrained gradient rms            0.00177039     0.00066667    F
gradient max                        0.00892295
gradient rms                        0.00177039
cart. step max                      0.08110234     0.01000000    F
cart. step rms                      0.02390975     0.00666667    F
 


 Coordinates (Cartesian)
 =======================

     Atom                    bohr                                 angstrom                 Geometric Variables
                   X           Y           Z              X           Y           Z       (0:frozen, *:LT par.)
 --------------------------------------------------------------------------------------------------------------
     1 C      -0.012378    3.665660    1.009054      -0.006550    1.939784    0.533968      1       2       3
     2 C      -2.377387    2.770748    1.695009      -1.258059    1.466216    0.896960      4       5       6
     3 C      -2.880901    0.152845    1.380645      -1.524507    0.080882    0.730606      7       8       9
     4 C      -1.087694   -1.514229    0.407450      -0.575583   -0.801295    0.215613     10      11      12
     5 C       5.666086   -0.917774   -1.934119       2.998364   -0.485665   -1.023492     13      14      15
     6 C       6.082494    1.719362   -1.569835       3.218717    0.909847   -0.830721     16      17      18
     7 C       4.139671    3.170945   -0.587778       2.190619    1.677992   -0.311039     19      20      21
     8 C       1.811548    1.965846    0.019426       0.958630    1.040281    0.010280     22      23      24
     9 C       1.356917   -0.646566   -0.317665       0.718049   -0.342148   -0.168101     25      26      27
    10 C       3.394563   -2.092818   -1.337146       1.796325   -1.107472   -0.707587     28      29      30
    11 H      -3.813306    4.027042    2.462299      -2.017915    2.131019    1.302992     31      32      33
    12 H      -4.729510   -0.573512    1.915741      -2.502749   -0.303489    1.013766     34      35      36
    13 H      -1.562170   -3.506679    0.198829      -0.826665   -1.855655    0.105216     37      38      39
    14 H       7.198736   -2.050276   -2.709387       3.809407   -1.084959   -1.433746     40      41      42
    15 H       7.893105    2.557854   -2.062962       4.176851    1.353558   -1.091672     43      44      45
    16 C       1.187079    6.211580    1.064973       0.628175    3.287026    0.563559     46      47      48
    17 H       3.166842   -4.114782   -1.642803       1.675821   -2.177449   -0.869334     49      50      51
    18 C       3.832408    5.859077    0.049661       2.028023    3.100490    0.026279     52      53      54
    19 O       0.274570    8.251865    1.790975       0.145296    4.366699    0.947743     55      56      57
    20 N       5.592014    7.578740   -0.224586       2.959167    4.010496   -0.118846     58      59      60
    21 N       4.996854    9.944358    0.434351       2.644221    5.262328    0.229849     61      62      63
    22 C       6.732110   11.963918    0.357165       3.562479    6.331033    0.189004     64      65      66
    23 S       9.756297   11.684845   -0.454101       5.162810    6.183354   -0.240300     67      68      69
    24 N       5.582630   14.166785    1.071901       2.954200    7.496740    0.567225     70      71      72
    25 H       3.197502   10.227830    1.141252       1.692045    5.412335    0.603924     73      74      75
    26 H       3.672669   14.178668    1.286447       1.943493    7.503028    0.680758     76      77      78
    27 C       6.848330   16.636469    1.120980       3.623980    8.803640    0.593197     79      80      81
    28 H       7.340353   17.207554   -0.816531       3.884347    9.105846   -0.432089     82      83      84
    29 H       8.637401   16.417370    2.141579       4.570716    8.687698    1.133275     85      86      87
    30 C       5.156079   18.618896    2.381894       2.728480    9.852695    1.260444     88      89      90
    31 H       4.721487   18.104414    4.342398       2.498503    9.580443    2.297898     91      92      93
    32 H       6.121773   20.450401    2.397942       3.239503   10.821886    1.268936     94      95      96
    33 H       3.369617   18.863563    1.353710       1.783124    9.982168    0.716352     97      98      99
 --------------------------------------------------------------------------------------------------------------

 Number of elements of the density matrix on this node (used, total):     72528    292230


 ===========================================
 Numerical Integration : Fuzzy Cells (Becke)
 ===========================================
  
 Becke grid quality: GOOD           
  
 Lebedev angular grid order:             min:  11 max:  31
 Nr. of radial points:                   min:  54 max:  72

 Total nr. of points:     415446
 Nr. of blocks:             3246
 Block length:               128
 Nr. of dummy points:         42


 Test of Precision of the Numerical Integration Grid
 ===================================================

 Integral of the Total Core Density:                   0.00000000000000


 ========================
 Density Fitting (zlmFit)
 ========================
  
 ZlmFit Fit Quality: GOOD           
  
 Max L-expansion:                        min:   8 max:   9
 Nr. of radial interpolation points:     min:  78 max: 108


 =====
 S C F  ***  ScaSCF  ***
 =====
  
 Initial density matrix is taken from previous geometry

 CYCLE    1
 SCF Error: norm([F,P])=      0.143263363888, max([F,P])=      0.041097034767
 orbitals (Q,E):
 ---------------
 A :65...84          ( 2.00    -0.3095)  ( 2.00    -0.2967)  ( 2.00    -0.2837)  ( 2.00    -0.2765)
                     ( 2.00    -0.2390)  ( 2.00    -0.2282)  ( 2.00    -0.2129)  ( 2.00    -0.2043)
                     ( 2.00    -0.1936)  ( 2.00    -0.1754)  ( 0.00    -0.1225)  ( 0.00    -0.1009)
                     ( 0.00    -0.0584)  ( 0.00    -0.0352)  ( 0.00    -0.0182)  ( 0.00    -0.0072)
                     ( 0.00    -0.0065)  ( 0.00     0.0028)  ( 0.00     0.0056)  ( 0.00     0.0068)

 CYCLE    2
  SDIIS (wt  0.000):  0.0137  0.9863
 A-DIIS (wt  1.000):  0.0000  1.0000
  DIIS coefficients:  0.0000  1.0000
 SCF Error: norm([F,P])=      0.015403145022, max([F,P])=      0.001888756827
 orbitals (Q,E):
 ---------------
 A :65...75          ( 2.00    -0.3095)  ( 2.00    -0.2964)  ( 2.00    -0.2849)  ( 2.00    -0.2764)
                     ( 2.00    -0.2391)  ( 2.00    -0.2277)  ( 2.00    -0.2141)  ( 2.00    -0.2031)
                     ( 2.00    -0.1907)  ( 2.00    -0.1706)  ( 0.00    -0.1229)

 CYCLE    3
  SDIIS (wt  0.000):  0.0014  0.6869  0.3117
 A-DIIS (wt  1.000):  0.0000  0.7668  0.2332
  DIIS coefficients:  0.0000  0.7668  0.2332
 SCF Error: norm([F,P])=      0.032217942306, max([F,P])=      0.004713441856
 orbitals (Q,E):
 ---------------
 A :65...75          ( 2.00    -0.3093)  ( 2.00    -0.2961)  ( 2.00    -0.2840)  ( 2.00    -0.2761)
                     ( 2.00    -0.2389)  ( 2.00    -0.2276)  ( 2.00    -0.2129)  ( 2.00    -0.2031)
                     ( 2.00    -0.1918)  ( 2.00    -0.1725)  ( 0.00    -0.1222)

 CYCLE    4
  SDIIS (wt  1.000):  0.4118  0.0971  0.4912
  DIIS coefficients:  0.4118  0.0971  0.4912
 SCF Error: norm([F,P])=      0.008053728532, max([F,P])=      0.000821862662
 orbitals (Q,E):
 ---------------
 A :65...75          ( 2.00    -0.3093)  ( 2.00    -0.2962)  ( 2.00    -0.2837)  ( 2.00    -0.2762)
                     ( 2.00    -0.2388)  ( 2.00    -0.2277)  ( 2.00    -0.2130)  ( 2.00    -0.2034)
                     ( 2.00    -0.1922)  ( 2.00    -0.1732)  ( 0.00    -0.1223)

 CYCLE    5
  SDIIS (wt  1.000):  0.1867  0.0041  0.4209  0.3882
  DIIS coefficients:  0.1867  0.0041  0.4209  0.3882
 SCF Error: norm([F,P])=      0.004845468762, max([F,P])=      0.000784460689
 orbitals (Q,E):
 ---------------
 A :65...75          ( 2.00    -0.3092)  ( 2.00    -0.2962)  ( 2.00    -0.2838)  ( 2.00    -0.2761)
                     ( 2.00    -0.2388)  ( 2.00    -0.2277)  ( 2.00    -0.2129)  ( 2.00    -0.2034)
                     ( 2.00    -0.1923)  ( 2.00    -0.1733)  ( 0.00    -0.1222)

 CYCLE    6
  SDIIS (wt  1.000):  0.1017 -0.0063  0.2672  0.2888  0.3486
  DIIS coefficients:  0.1017 -0.0063  0.2672  0.2888  0.3486
 SCF Error: norm([F,P])=      0.001525900545, max([F,P])=      0.000247426063
 orbitals (Q,E):
 ---------------
 A :65...75          ( 2.00    -0.3093)  ( 2.00    -0.2962)  ( 2.00    -0.2838)  ( 2.00    -0.2761)
                     ( 2.00    -0.2388)  ( 2.00    -0.2276)  ( 2.00    -0.2129)  ( 2.00    -0.2033)
                     ( 2.00    -0.1923)  ( 2.00    -0.1732)  ( 0.00    -0.1222)

 CYCLE    7
  SDIIS (wt  1.000):  0.0439 -0.0066  0.1322  0.1577  0.2934  0.3793
  DIIS coefficients:  0.0439 -0.0066  0.1322  0.1577  0.2934  0.3793
 SCF Error: norm([F,P])=      0.000716171517, max([F,P])=      0.000087481209
 orbitals (Q,E):
 ---------------
 A :65...75          ( 2.00    -0.3092)  ( 2.00    -0.2962)  ( 2.00    -0.2838)  ( 2.00    -0.2761)
                     ( 2.00    -0.2388)  ( 2.00    -0.2277)  ( 2.00    -0.2129)  ( 2.00    -0.2033)
                     ( 2.00    -0.1923)  ( 2.00    -0.1732)  ( 0.00    -0.1222)

 CYCLE    8
  SDIIS (wt  1.000):  0.0102 -0.0031  0.0389  0.0531  0.1343  0.2607  0.5060
  DIIS coefficients:  0.0102 -0.0031  0.0389  0.0531  0.1343  0.2607  0.5060
 SCF Error: norm([F,P])=      0.000206705927, max([F,P])=      0.000028076944
 orbitals (Q,E):
 ---------------
 A :65...75          ( 2.00    -0.3092)  ( 2.00    -0.2962)  ( 2.00    -0.2838)  ( 2.00    -0.2761)
                     ( 2.00    -0.2388)  ( 2.00    -0.2276)  ( 2.00    -0.2129)  ( 2.00    -0.2033)
                     ( 2.00    -0.1923)  ( 2.00    -0.1732)  ( 0.00    -0.1222)

 CYCLE    9
  SDIIS (wt  1.000):  0.0027 -0.0012  0.0129  0.0200  0.0605  0.1412  0.3531  0.4107
  DIIS coefficients:  0.0027 -0.0012  0.0129  0.0200  0.0605  0.1412  0.3531  0.4107
 SCF Error: norm([F,P])=      0.000085496103, max([F,P])=      0.000013160909
 orbitals (Q,E):
 ---------------
 A :65...75          ( 2.00    -0.3092)  ( 2.00    -0.2962)  ( 2.00    -0.2838)  ( 2.00    -0.2761)
                     ( 2.00    -0.2388)  ( 2.00    -0.2276)  ( 2.00    -0.2129)  ( 2.00    -0.2033)
                     ( 2.00    -0.1923)  ( 2.00    -0.1732)  ( 0.00    -0.1222)

 CYCLE   10
  SDIIS (wt  1.000):  0.0004 -0.0004  0.0035  0.0067  0.0240  0.0649  0.1836  0.2972  0.4201
  DIIS coefficients:  0.0004 -0.0004  0.0035  0.0067  0.0240  0.0649  0.1836  0.2972  0.4201
 SCF Error: norm([F,P])=      0.000032708572, max([F,P])=      0.000004656314
 orbitals (Q,E):
 ---------------
 A :65...75          ( 2.00    -0.3092)  ( 2.00    -0.2962)  ( 2.00    -0.2838)  ( 2.00    -0.2761)
                     ( 2.00    -0.2388)  ( 2.00    -0.2277)  ( 2.00    -0.2129)  ( 2.00    -0.2033)
                     ( 2.00    -0.1923)  ( 2.00    -0.1732)  ( 0.00    -0.1222)

 CYCLE   11
  SDIIS (wt  1.000): -0.0001 -0.0001  0.0007  0.0020  0.0089  0.0270  0.0826  0.1541  0.3178  0.4072
  DIIS coefficients: -0.0001 -0.0001  0.0007  0.0020  0.0089  0.0270  0.0826  0.1541  0.3178  0.4072
 SCF Error: norm([F,P])=      0.000013962628, max([F,P])=      0.000002074004
 orbitals (Q,E):
 ---------------
 A :65...75          ( 2.00    -0.3092)  ( 2.00    -0.2962)  ( 2.00    -0.2838)  ( 2.00    -0.2761)
                     ( 2.00    -0.2388)  ( 2.00    -0.2277)  ( 2.00    -0.2129)  ( 2.00    -0.2033)
                     ( 2.00    -0.1923)  ( 2.00    -0.1732)  ( 0.00    -0.1222)

 CYCLE   12
  SDIIS (wt  1.000):  0.0000  0.0003  0.0008  0.0034  0.0100  0.0312  0.0638  0.1583  0.2746  0.4577
  DIIS coefficients:  0.0000  0.0003  0.0008  0.0034  0.0100  0.0312  0.0638  0.1583  0.2746  0.4577
 SCF Error: norm([F,P])=      0.000004392894, max([F,P])=      0.000000548462
 orbitals (Q,E):
 ---------------
 A :65...75          ( 2.00    -0.3092)  ( 2.00    -0.2962)  ( 2.00    -0.2838)  ( 2.00    -0.2761)
                     ( 2.00    -0.2388)  ( 2.00    -0.2277)  ( 2.00    -0.2129)  ( 2.00    -0.2033)
                     ( 2.00    -0.1923)  ( 2.00    -0.1732)  ( 0.00    -0.1222)

 SCF CONVERGED

 CYCLE   13
 *** Using FIT density in Focky
  SDIIS (wt  1.000):  0.0000  0.0001  0.0007  0.0023  0.0078  0.0206  0.0624  0.1328  0.3137  0.4596
  DIIS coefficients:  0.0000  0.0001  0.0007  0.0023  0.0078  0.0206  0.0624  0.1328  0.3137  0.4596
 SCF Error: norm([F,P])=      0.000001644672, max([F,P])=      0.000000129845
 orbitals (Q,E):
 ---------------
 A :65...84          ( 2.00    -0.3092)  ( 2.00    -0.2962)  ( 2.00    -0.2838)  ( 2.00    -0.2761)
                     ( 2.00    -0.2388)  ( 2.00    -0.2277)  ( 2.00    -0.2129)  ( 2.00    -0.2033)
                     ( 2.00    -0.1923)  ( 2.00    -0.1732)  ( 0.00    -0.1222)  ( 0.00    -0.1006)
                     ( 0.00    -0.0582)  ( 0.00    -0.0340)  ( 0.00    -0.0174)  ( 0.00    -0.0071)
                     ( 0.00    -0.0063)  ( 0.00     0.0035)  ( 0.00     0.0058)  ( 0.00     0.0071)


 Fit test: (difference of exact and fit density, squared integrated, result summed over spins)
         SCF:                                          0.00007128038242

 Gross Charges per Atom (Z minus electrons)
 ==========================================
            -0.0605    0.2182    0.2284    0.2431    0.2330    0.2108   -0.0165    0.0177   -0.0269    0.2254
            -0.1955   -0.2122   -0.2064   -0.2143   -0.1831    0.4708   -0.2102    0.0378   -0.5631   -0.1293
             0.1120    0.2076   -0.2726   -0.0689   -0.0199   -0.0596    0.5392   -0.1590   -0.1534    0.6161
            -0.1912   -0.2151   -0.2025
 Net Total:  0.00000000


 =================================================================
 M U L T I P O L E   D E R I V E D   C H A R G E   A N A L Y S I S
 =================================================================

 See: M. Swart, P.Th. van Duijnen, J.G. Snijders, J.Comput.Chem., (2001), p. 79-88.

 --------------------------------------- 
 Multipole derived atomic charges (a.u.)
 --------------------------------------- 

        Atom    Level:     MDC-m        MDC-d        MDC-q
 ---------------------------------------------------------
     1     C           -0.006145     0.100802    -8.347174
     2     C            0.090233    -0.374386    31.827577
     3     C            0.071062     0.220536   -15.238761
     4     C            0.081687     0.089312     4.471476
     5     C            0.073729    -0.226154    -4.096641
     6     C            0.080603     0.334392    16.580872
     7     C            0.005363    -0.062211   -10.221832
     8     C           -0.001073    -0.078020    -3.998377
     9     C            0.013062    -0.004974    13.707420
    10     C            0.064736    -0.222132   -28.081050
    11     H           -0.048947     0.157557    -4.085914
    12     H           -0.060693    -0.017318    -8.288668
    13     H           -0.058868     0.016645     6.196630
    14     H           -0.061007     0.066854    -1.200288
    15     H           -0.049249    -0.047492     2.177282
    16     C            0.208796     0.236916    -0.566933
    17     H           -0.062764     0.142485    11.141667
    18     C            0.060186     0.162350     0.253461
    19     O           -0.371596    -0.451228    -1.356511
    20     N           -0.151905    -0.270046    -0.324462
    21     N            0.012124     0.014880    -1.191322
    22     C           -0.138746    -0.066072     0.384128
    23     S            0.138666    -0.195301    -0.075346
    24     N           -0.078691    -0.072099    -0.514442
    25     H            0.034049     0.263975     0.204106
    26     H            0.030674     0.136219     0.452843
    27     C            0.246650     0.234389     0.310381
    28     H           -0.074720    -0.055735    -0.103530
    29     H           -0.079886    -0.090673    -0.051586
    30     C            0.233323     0.203632     0.339846
    31     H           -0.068550    -0.055006    -0.157739
    32     H           -0.060773    -0.036309    -0.064969
    33     H           -0.071331    -0.055786    -0.082140
 *** Using NEW gradient routines ***


 Geometry CYCLE 14
 ==============

 Energy gradients wrt nuclear displacements
 ==========================================

     Atom      Cartesian (a.u./angstrom)
                 X         Y         Z
 ----------------------------------------
     1 C    -0.000082 -0.000383  0.000501
     2 C    -0.000188  0.000085 -0.000629
     3 C     0.000153 -0.000093  0.000381
     4 C    -0.000028 -0.000011  0.000052
     5 C    -0.000243 -0.000044 -0.000334
     6 C     0.000079 -0.000031  0.000728
     7 C     0.000252  0.000117 -0.000334
     8 C    -0.000279 -0.000310 -0.000111
     9 C     0.000009  0.000079 -0.000069
    10 C     0.000071  0.000003 -0.000176
    11 H     0.000065 -0.000047  0.000192
    12 H     0.000004 -0.000025  0.000028
    13 H    -0.000034 -0.000009 -0.000025
    14 H    -0.000010  0.000020 -0.000052
    15 H    -0.000048 -0.000027 -0.000230
    16 C     0.001107 -0.000133 -0.000943
    17 H     0.000029 -0.000003  0.000099
    18 C    -0.000974  0.001075  0.000949
    19 O     0.000850  0.000507  0.000218
    20 N    -0.002814 -0.002917  0.000671
    21 N     0.004407 -0.002405 -0.003887
    22 C     0.000434  0.004486  0.001529
    23 S    -0.001870 -0.000443  0.000810
    24 N    -0.000721 -0.001133  0.000904
    25 H    -0.000063  0.001427  0.000562
    26 H    -0.000102  0.000026 -0.000388
    27 C     0.000100  0.000328 -0.000277
    28 H    -0.000024  0.000117 -0.000003
    29 H     0.000013 -0.000050 -0.000110
    30 C    -0.000115 -0.000196  0.000060
    31 H    -0.000026 -0.000006 -0.000013
    32 H     0.000044 -0.000037 -0.000071
    33 H     0.000005  0.000036 -0.000033
 ----------------------------------------
 
----------------------------------------------------------------------
Geometry Convergence after Step  14       (Hartree/Angstrom,Angstrom)
----------------------------------------------------------------------
current energy                               -7.55889977 Hartree
energy change                      -0.00011891     0.00100000    T
constrained gradient max            0.00448604     0.00100000    F
constrained gradient rms            0.00099521     0.00066667    F
gradient max                        0.00448604
gradient rms                        0.00099521
cart. step max                      0.05621833     0.01000000    F
cart. step rms                      0.01525115     0.00666667    F
 


 Coordinates (Cartesian)
 =======================

     Atom                    bohr                                 angstrom                 Geometric Variables
                   X           Y           Z              X           Y           Z       (0:frozen, *:LT par.)
 --------------------------------------------------------------------------------------------------------------
     1 C      -0.031667    3.654411    0.999402      -0.016758    1.933831    0.528861      1       2       3
     2 C      -2.397887    2.750405    1.669008      -1.268907    1.455452    0.883201      4       5       6
     3 C      -2.889013    0.130523    1.351850      -1.528800    0.069070    0.715368      7       8       9
     4 C      -1.081094   -1.530511    0.395734      -0.572090   -0.809912    0.209414     10      11      12
     5 C       5.685205   -0.907820   -1.902748       3.008481   -0.480398   -1.006891     13      14      15
     6 C       6.085299    1.732829   -1.546240       3.220201    0.916974   -0.818235     16      17      18
     7 C       4.131261    3.176229   -0.574249       2.186169    1.680788   -0.303879     19      20      21
     8 C       1.806386    1.961336    0.024553       0.955898    1.037895    0.012993     22      23      24
     9 C       1.365353   -0.653601   -0.311724       0.722514   -0.345871   -0.164957     25      26      27
    10 C       3.416028   -2.092383   -1.315612       1.807684   -1.107241   -0.696192     28      29      30
    11 H      -3.844658    4.001619    2.424115      -2.034505    2.117566    1.282786     31      32      33
    12 H      -4.738689   -0.602746    1.873645      -2.507606   -0.318959    0.991490     34      35      36
    13 H      -1.545985   -3.524971    0.184890      -0.818100   -1.865334    0.097840     37      38      39
    14 H       7.227762   -2.034739   -2.666435       3.824767   -1.076737   -1.411017     40      41      42
    15 H       7.895107    2.579134   -2.028863       4.177911    1.364819   -1.073628     43      44      45
    16 C       1.157449    6.204733    1.065322       0.612495    3.283403    0.563744     46      47      48
    17 H       3.198477   -4.115453   -1.621361       1.692561   -2.177804   -0.857987     49      50      51
    18 C       3.809494    5.863860    0.058311       2.015898    3.103021    0.030857     52      53      54
    19 O       0.229579    8.240793    1.782573       0.121488    4.360840    0.943297     55      56      57
    20 N       5.561762    7.590909   -0.217062       2.943158    4.016936   -0.114864     58      59      60
    21 N       4.959826    9.955900    0.443822       2.624627    5.268436    0.234861     61      62      63
    22 C       6.704142   11.969657    0.328979       3.547679    6.334070    0.174088     64      65      66
    23 S       9.711392   11.683828   -0.545718       5.139047    6.182815   -0.288781     67      68      69
    24 N       5.580695   14.176803    1.071603       2.953177    7.502041    0.567068     70      71      72
    25 H       3.163874   10.237080    1.159468       1.674250    5.417230    0.613564     73      74      75
    26 H       3.677964   14.193768    1.343067       1.946295    7.511019    0.710720     76      77      78
    27 C       6.855785   16.641934    1.092996       3.627925    8.806532    0.578389     79      80      81
    28 H       7.294515   17.217915   -0.855922       3.860091    9.111328   -0.452934     82      83      84
    29 H       8.672228   16.413191    2.061611       4.589146    8.685487    1.090958     85      86      87
    30 C       5.206981   18.625736    2.408116       2.755415    9.856315    1.274320     88      89      90
    31 H       4.827724   18.106417    4.378772       2.554722    9.581503    2.317147     91      92      93
    32 H       6.178292   20.454369    2.401867       3.269411   10.823986    1.271013     94      95      96
    33 H       3.392202   18.878841    1.432993       1.795076    9.990253    0.758307     97      98      99
 --------------------------------------------------------------------------------------------------------------

 Number of elements of the density matrix on this node (used, total):     72528    292230


 ===========================================
 Numerical Integration : Fuzzy Cells (Becke)
 ===========================================
  
 Becke grid quality: GOOD           
  
 Lebedev angular grid order:             min:  11 max:  31
 Nr. of radial points:                   min:  54 max:  72

 Total nr. of points:     415457
 Nr. of blocks:             3246
 Block length:               128
 Nr. of dummy points:         31


 Test of Precision of the Numerical Integration Grid
 ===================================================

 Integral of the Total Core Density:                   0.00000000000000


 ========================
 Density Fitting (zlmFit)
 ========================
  
 ZlmFit Fit Quality: GOOD           
  
 Max L-expansion:                        min:   8 max:   9
 Nr. of radial interpolation points:     min:  78 max: 108


 =====
 S C F  ***  ScaSCF  ***
 =====
  
 Initial density matrix is taken from previous geometry

 CYCLE    1
 SCF Error: norm([F,P])=      0.090488556344, max([F,P])=      0.027821301224
 orbitals (Q,E):
 ---------------
 A :65...84          ( 2.00    -0.3098)  ( 2.00    -0.2971)  ( 2.00    -0.2848)  ( 2.00    -0.2769)
                     ( 2.00    -0.2393)  ( 2.00    -0.2285)  ( 2.00    -0.2140)  ( 2.00    -0.2043)
                     ( 2.00    -0.1934)  ( 2.00    -0.1745)  ( 0.00    -0.1231)  ( 0.00    -0.1013)
                     ( 0.00    -0.0587)  ( 0.00    -0.0356)  ( 0.00    -0.0187)  ( 0.00    -0.0075)
                     ( 0.00    -0.0068)  ( 0.00     0.0026)  ( 0.00     0.0052)  ( 0.00     0.0063)

 CYCLE    2
  SDIIS (wt  0.000):  0.0194  0.9806
 A-DIIS (wt  1.000):  0.0000  1.0000
  DIIS coefficients:  0.0000  1.0000
 SCF Error: norm([F,P])=      0.010898145391, max([F,P])=      0.001947467631
 orbitals (Q,E):
 ---------------
 A :65...75          ( 2.00    -0.3094)  ( 2.00    -0.2954)  ( 2.00    -0.2825)  ( 2.00    -0.2758)
                     ( 2.00    -0.2390)  ( 2.00    -0.2272)  ( 2.00    -0.2124)  ( 2.00    -0.2024)
                     ( 2.00    -0.1915)  ( 2.00    -0.1724)  ( 0.00    -0.1217)

 CYCLE    3
  SDIIS (wt  0.000):  0.0045  0.7138  0.2817
 A-DIIS (wt  1.000):  0.0000  0.8025  0.1975
  DIIS coefficients:  0.0000  0.8025  0.1975
 SCF Error: norm([F,P])=      0.025225538041, max([F,P])=      0.004021526982
 orbitals (Q,E):
 ---------------
 A :65...75          ( 2.00    -0.3092)  ( 2.00    -0.2958)  ( 2.00    -0.2833)  ( 2.00    -0.2759)
                     ( 2.00    -0.2387)  ( 2.00    -0.2275)  ( 2.00    -0.2127)  ( 2.00    -0.2029)
                     ( 2.00    -0.1919)  ( 2.00    -0.1727)  ( 0.00    -0.1219)

 CYCLE    4
  SDIIS (wt  1.000):  0.3987  0.0655  0.5358
 A-DIIS (wt  0.000):  0.2250  0.0000  0.7750
  DIIS coefficients:  0.3987  0.0655  0.5358
 SCF Error: norm([F,P])=      0.006008487828, max([F,P])=      0.001012102647
 orbitals (Q,E):
 ---------------
 A :65...75          ( 2.00    -0.3092)  ( 2.00    -0.2961)  ( 2.00    -0.2836)  ( 2.00    -0.2761)
                     ( 2.00    -0.2387)  ( 2.00    -0.2276)  ( 2.00    -0.2130)  ( 2.00    -0.2032)
                     ( 2.00    -0.1922)  ( 2.00    -0.1731)  ( 0.00    -0.1222)

 CYCLE    5
  SDIIS (wt  1.000):  0.2048  0.0108  0.4040  0.3805
  DIIS coefficients:  0.2048  0.0108  0.4040  0.3805
 SCF Error: norm([F,P])=      0.003165410915, max([F,P])=      0.000405360846
 orbitals (Q,E):
 ---------------
 A :65...75          ( 2.00    -0.3092)  ( 2.00    -0.2960)  ( 2.00    -0.2836)  ( 2.00    -0.2760)
                     ( 2.00    -0.2387)  ( 2.00    -0.2276)  ( 2.00    -0.2129)  ( 2.00    -0.2032)
                     ( 2.00    -0.1922)  ( 2.00    -0.1732)  ( 0.00    -0.1221)

 CYCLE    6
  SDIIS (wt  1.000):  0.0935 -0.0026  0.2253  0.3061  0.3777
  DIIS coefficients:  0.0935 -0.0026  0.2253  0.3061  0.3777
 SCF Error: norm([F,P])=      0.001415643277, max([F,P])=      0.000158212096
 orbitals (Q,E):
 ---------------
 A :65...75          ( 2.00    -0.3092)  ( 2.00    -0.2961)  ( 2.00    -0.2836)  ( 2.00    -0.2760)
                     ( 2.00    -0.2387)  ( 2.00    -0.2276)  ( 2.00    -0.2129)  ( 2.00    -0.2032)
                     ( 2.00    -0.1922)  ( 2.00    -0.1731)  ( 0.00    -0.1221)

 CYCLE    7
  SDIIS (wt  1.000):  0.0365 -0.0038  0.1022  0.1662  0.2819  0.4170
  DIIS coefficients:  0.0365 -0.0038  0.1022  0.1662  0.2819  0.4170
 SCF Error: norm([F,P])=      0.000490435798, max([F,P])=      0.000053743183
 orbitals (Q,E):
 ---------------
 A :65...75          ( 2.00    -0.3092)  ( 2.00    -0.2960)  ( 2.00    -0.2836)  ( 2.00    -0.2760)
                     ( 2.00    -0.2387)  ( 2.00    -0.2276)  ( 2.00    -0.2129)  ( 2.00    -0.2032)
                     ( 2.00    -0.1922)  ( 2.00    -0.1731)  ( 0.00    -0.1221)

 CYCLE    8
  SDIIS (wt  1.000):  0.0109 -0.0021  0.0357  0.0664  0.1324  0.2646  0.4921
  DIIS coefficients:  0.0109 -0.0021  0.0357  0.0664  0.1324  0.2646  0.4921
 SCF Error: norm([F,P])=      0.000132555255, max([F,P])=      0.000012363070
 orbitals (Q,E):
 ---------------
 A :65...75          ( 2.00    -0.3092)  ( 2.00    -0.2961)  ( 2.00    -0.2836)  ( 2.00    -0.2760)
                     ( 2.00    -0.2387)  ( 2.00    -0.2276)  ( 2.00    -0.2129)  ( 2.00    -0.2032)
                     ( 2.00    -0.1922)  ( 2.00    -0.1731)  ( 0.00    -0.1221)

 CYCLE    9
  SDIIS (wt  1.000):  0.0040 -0.0009  0.0145  0.0295  0.0624  0.1402  0.3382  0.4121
  DIIS coefficients:  0.0040 -0.0009  0.0145  0.0295  0.0624  0.1402  0.3382  0.4121
 SCF Error: norm([F,P])=      0.000053735770, max([F,P])=      0.000008538654
 orbitals (Q,E):
 ---------------
 A :65...75          ( 2.00    -0.3092)  ( 2.00    -0.2961)  ( 2.00    -0.2836)  ( 2.00    -0.2760)
                     ( 2.00    -0.2387)  ( 2.00    -0.2276)  ( 2.00    -0.2129)  ( 2.00    -0.2032)
                     ( 2.00    -0.1922)  ( 2.00    -0.1731)  ( 0.00    -0.1221)

 CYCLE   10
  SDIIS (wt  1.000):  0.0010 -0.0003  0.0045  0.0103  0.0235  0.0594  0.1714  0.3243  0.4059
  DIIS coefficients:  0.0010 -0.0003  0.0045  0.0103  0.0235  0.0594  0.1714  0.3243  0.4059
 SCF Error: norm([F,P])=      0.000025879478, max([F,P])=      0.000005505672
 orbitals (Q,E):
 ---------------
 A :65...75          ( 2.00    -0.3092)  ( 2.00    -0.2961)  ( 2.00    -0.2836)  ( 2.00    -0.2760)
                     ( 2.00    -0.2387)  ( 2.00    -0.2276)  ( 2.00    -0.2129)  ( 2.00    -0.2032)
                     ( 2.00    -0.1922)  ( 2.00    -0.1731)  ( 0.00    -0.1221)

 CYCLE   11
  SDIIS (wt  1.000):  0.0001 -0.0001  0.0007  0.0023  0.0062  0.0182  0.0655  0.1671  0.3006  0.4393
  DIIS coefficients:  0.0001 -0.0001  0.0007  0.0023  0.0062  0.0182  0.0655  0.1671  0.3006  0.4393
 SCF Error: norm([F,P])=      0.000009664905, max([F,P])=      0.000002101798
 orbitals (Q,E):
 ---------------
 A :65...75          ( 2.00    -0.3092)  ( 2.00    -0.2961)  ( 2.00    -0.2836)  ( 2.00    -0.2760)
                     ( 2.00    -0.2387)  ( 2.00    -0.2276)  ( 2.00    -0.2129)  ( 2.00    -0.2032)
                     ( 2.00    -0.1922)  ( 2.00    -0.1731)  ( 0.00    -0.1221)

 CYCLE   12
  SDIIS (wt  1.000):  0.0000  0.0002  0.0007  0.0021  0.0064  0.0254  0.0752  0.1560  0.2992  0.4349
  DIIS coefficients:  0.0000  0.0002  0.0007  0.0021  0.0064  0.0254  0.0752  0.1560  0.2992  0.4349
 SCF Error: norm([F,P])=      0.000003236749, max([F,P])=      0.000000338077
 orbitals (Q,E):
 ---------------
 A :65...75          ( 2.00    -0.3092)  ( 2.00    -0.2961)  ( 2.00    -0.2836)  ( 2.00    -0.2760)
                     ( 2.00    -0.2387)  ( 2.00    -0.2276)  ( 2.00    -0.2129)  ( 2.00    -0.2032)
                     ( 2.00    -0.1922)  ( 2.00    -0.1731)  ( 0.00    -0.1221)

 SCF CONVERGED

 CYCLE   13
 *** Using FIT density in Focky
  SDIIS (wt  1.000):  0.0000  0.0001  0.0004  0.0017  0.0083  0.0299  0.0703  0.1521  0.3019  0.4352
  DIIS coefficients:  0.0000  0.0001  0.0004  0.0017  0.0083  0.0299  0.0703  0.1521  0.3019  0.4352
 SCF Error: norm([F,P])=      0.000001153611, max([F,P])=      0.000000107869
 orbitals (Q,E):
 ---------------
 A :65...84          ( 2.00    -0.3092)  ( 2.00    -0.2961)  ( 2.00    -0.2836)  ( 2.00    -0.2760)
                     ( 2.00    -0.2387)  ( 2.00    -0.2276)  ( 2.00    -0.2129)  ( 2.00    -0.2032)
                     ( 2.00    -0.1922)  ( 2.00    -0.1731)  ( 0.00    -0.1221)  ( 0.00    -0.1005)
                     ( 0.00    -0.0581)  ( 0.00    -0.0341)  ( 0.00    -0.0176)  ( 0.00    -0.0070)
                     ( 0.00    -0.0062)  ( 0.00     0.0034)  ( 0.00     0.0059)  ( 0.00     0.0070)


 Fit test: (difference of exact and fit density, squared integrated, result summed over spins)
         SCF:                                          0.00007123197860

 Gross Charges per Atom (Z minus electrons)
 ==========================================
            -0.0604    0.2183    0.2284    0.2431    0.2330    0.2109   -0.0164    0.0175   -0.0269    0.2254
            -0.1955   -0.2121   -0.2063   -0.2143   -0.1829    0.4709   -0.2102    0.0376   -0.5630   -0.1287
             0.1109    0.2087   -0.2724   -0.0686   -0.0207   -0.0599    0.5391   -0.1592   -0.1533    0.6161
            -0.1913   -0.2152   -0.2025
 Net Total:  0.00000000


 =================================================================
 M U L T I P O L E   D E R I V E D   C H A R G E   A N A L Y S I S
 =================================================================

 See: M. Swart, P.Th. van Duijnen, J.G. Snijders, J.Comput.Chem., (2001), p. 79-88.

 --------------------------------------- 
 Multipole derived atomic charges (a.u.)
 --------------------------------------- 

        Atom    Level:     MDC-m        MDC-d        MDC-q
 ---------------------------------------------------------
     1     C           -0.006150     0.016332   -20.151996
     2     C            0.090224    -0.337489    55.417151
     3     C            0.071051     0.017613   -73.839664
     4     C            0.081673     0.023914     7.710412
     5     C            0.073730    -0.193434    28.588484
     6     C            0.080621    -0.337855   -49.252226
     7     C            0.005358    -0.012643    20.165630
     8     C           -0.001044     0.032803   -12.678822
     9     C            0.013047     0.113017     8.918840
    10     C            0.064713     0.133251    24.881075
    11     H           -0.048951     0.178176    -4.424897
    12     H           -0.060708     0.054028    22.032715
    13     H           -0.058884     0.007993     0.425697
    14     H           -0.061006     0.101474   -20.298909
    15     H           -0.049219     0.216497    20.225395
    16     C            0.208830     0.348629     4.701231
    17     H           -0.062788    -0.003192    -6.702022
    18     C            0.060125     0.165557    -0.482691
    19     O           -0.371928    -0.476838    -5.084795
    20     N           -0.152451    -0.280249     0.386875
    21     N            0.012007     0.007296    -1.114552
    22     C           -0.138277    -0.066759     0.404888
    23     S            0.138887    -0.194705    -0.011673
    24     N           -0.078744    -0.068649    -0.525253
    25     H            0.035088     0.276574     0.058265
    26     H            0.030508     0.135025     0.464127
    27     C            0.246571     0.234017     0.310329
    28     H           -0.074552    -0.056336    -0.107715
    29     H           -0.080282    -0.090571    -0.039975
    30     C            0.233300     0.203676     0.336089
    31     H           -0.068607    -0.054948    -0.164715
    32     H           -0.060769    -0.036287    -0.063594
    33     H           -0.071375    -0.055916    -0.083703
 *** Using NEW gradient routines ***


 Geometry CYCLE 15
 ==============

 Energy gradients wrt nuclear displacements
 ==========================================

     Atom      Cartesian (a.u./angstrom)
                 X         Y         Z
 ----------------------------------------
     1 C    -0.000327 -0.000187 -0.000040
     2 C    -0.000121  0.000076 -0.000514
     3 C     0.000047 -0.000062  0.000112
     4 C    -0.000009 -0.000015  0.000126
     5 C    -0.000126 -0.000124 -0.000004
     6 C    -0.000134  0.000133 -0.000065
     7 C     0.000176 -0.000028 -0.000270
     8 C    -0.000029 -0.000184  0.000177
     9 C    -0.000034  0.000073  0.000023
    10 C     0.000174 -0.000026  0.000073
    11 H     0.000037 -0.000034  0.000141
    12 H     0.000028 -0.000019  0.000057
    13 H    -0.000037  0.000010 -0.000077
    14 H     0.000024  0.000014 -0.000007
    15 H     0.000042 -0.000039  0.000029
    16 C     0.001196 -0.000382  0.000275
    17 H    -0.000025  0.000033 -0.000062
    18 C    -0.001077  0.000784  0.000346
    19 O     0.000024  0.000351 -0.000152
    20 N    -0.000303 -0.002435  0.000224
    21 N     0.000091 -0.001124 -0.002100
    22 C     0.001880  0.003214 -0.000058
    23 S    -0.000625 -0.000094  0.000512
    24 N    -0.000633 -0.000922  0.001117
    25 H    -0.000187  0.000852  0.000826
    26 H    -0.000144 -0.000005 -0.000322
    27 C     0.000121  0.000255 -0.000247
    28 H    -0.000018  0.000126 -0.000034
    29 H     0.000002 -0.000042 -0.000118
    30 C    -0.000065 -0.000200  0.000098
    31 H    -0.000026  0.000001 -0.000036
    32 H     0.000044 -0.000005 -0.000048
    33 H     0.000034  0.000005  0.000016
 ----------------------------------------
 
----------------------------------------------------------------------
Geometry Convergence after Step  15       (Hartree/Angstrom,Angstrom)
----------------------------------------------------------------------
current energy                               -7.55896392 Hartree
energy change                      -0.00006415     0.00100000    T
constrained gradient max            0.00321439     0.00100000    F
constrained gradient rms            0.00059521     0.00066667    T
gradient max                        0.00321439
gradient rms                        0.00059521
cart. step max                      0.04825414     0.01000000    F
cart. step rms                      0.01362937     0.00666667    F
 


 Coordinates (Cartesian)
 =======================

     Atom                    bohr                                 angstrom                 Geometric Variables
                   X           Y           Z              X           Y           Z       (0:frozen, *:LT par.)
 --------------------------------------------------------------------------------------------------------------
     1 C      -0.048200    3.641654    0.995553      -0.025507    1.927080    0.526824      1       2       3
     2 C      -2.413907    2.727785    1.653432      -1.277385    1.443482    0.874959      4       5       6
     3 C      -2.894982    0.107248    1.326825      -1.531958    0.056753    0.702125      7       8       9
     4 C      -1.076434   -1.545694    0.376678      -0.569624   -0.817946    0.199329     10      11      12
     5 C       5.700862   -0.896164   -1.882069       3.016766   -0.474230   -0.995948     13      14      15
     6 C       6.091563    1.744185   -1.514174       3.223516    0.922983   -0.801266     16      17      18
     7 C       4.125893    3.179488   -0.553634       2.183329    1.682512   -0.292970     19      20      21
     8 C       1.801091    1.956764    0.027652       0.953096    1.035475    0.014633     22      23      24
     9 C       1.370987   -0.659287   -0.315205       0.725495   -0.348880   -0.166799     25      26      27
    10 C       3.431953   -2.089169   -1.310577       1.816111   -1.105540   -0.693528     28      29      30
    11 H      -3.870519    3.973539    2.398548      -2.048190    2.102706    1.269257     31      32      33
    12 H      -4.745825   -0.632788    1.834813      -2.511382   -0.334857    0.970941     34      35      36
    13 H      -1.532683   -3.541626    0.161081      -0.811061   -1.874148    0.085240     37      38      39
    14 H       7.250848   -2.016330   -2.640571       3.836983   -1.066996   -1.397330     40      41      42
    15 H       7.899349    2.599106   -1.989047       4.180155    1.375388   -1.052558     43      44      45
    16 C       1.128715    6.197029    1.067639       0.597290    3.279327    0.564970     46      47      48
    17 H       3.223658   -4.112850   -1.618867       1.705886   -2.176426   -0.856667     49      50      51
    18 C       3.789908    5.866326    0.074446       2.005533    3.104326    0.039395     52      53      54
    19 O       0.190539    8.228217    1.783466       0.100829    4.354185    0.943769     55      56      57
    20 N       5.534053    7.601447   -0.195281       2.928495    4.022513   -0.103338     58      59      60
    21 N       4.928442    9.963470    0.471820       2.608019    5.272441    0.249676     61      62      63
    22 C       6.675640   11.971331    0.318574       3.532596    6.334956    0.168582     64      65      66
    23 S       9.661765   11.677549   -0.627695       5.112786    6.179493   -0.332162     67      68      69
    24 N       5.579106   14.186716    1.076659       2.952336    7.507287    0.569743     70      71      72
    25 H       3.132827   10.243772    1.186983       1.657821    5.420771    0.628124     73      74      75
    26 H       3.685880   14.209802    1.407743       1.950483    7.519504    0.744945     76      77      78
    27 C       6.863936   16.646486    1.066874       3.632238    8.808941    0.564565     79      80      81
    28 H       7.259834   17.218439   -0.892369       3.841739    9.111605   -0.472221     82      83      84
    29 H       8.701168   16.411412    1.993805       4.604460    8.684545    1.055076     85      86      87
    30 C       5.253562   18.638491    2.416980       2.780065    9.863064    1.279011     88      89      90
    31 H       4.918911   18.123401    4.396833       2.602976    9.590491    2.326704     91      92      93
    32 H       6.230709   20.463763    2.385378       3.297149   10.828957    1.262288     94      95      96
    33 H       3.417140   18.896484    1.484473       1.808273    9.999589    0.785549     97      98      99
 --------------------------------------------------------------------------------------------------------------

 Number of elements of the density matrix on this node (used, total):     72528    292230


 ===========================================
 Numerical Integration : Fuzzy Cells (Becke)
 ===========================================
  
 Becke grid quality: GOOD           
  
 Lebedev angular grid order:             min:  11 max:  31
 Nr. of radial points:                   min:  54 max:  72

 Total nr. of points:     415468
 Nr. of blocks:             3246
 Block length:               128
 Nr. of dummy points:         20


 Test of Precision of the Numerical Integration Grid
 ===================================================

 Integral of the Total Core Density:                   0.00000000000000


 ========================
 Density Fitting (zlmFit)
 ========================
  
 ZlmFit Fit Quality: GOOD           
  
 Max L-expansion:                        min:   8 max:   9
 Nr. of radial interpolation points:     min:  78 max: 108


 =====
 S C F  ***  ScaSCF  ***
 =====
  
 Initial density matrix is taken from previous geometry

 CYCLE    1
 SCF Error: norm([F,P])=      0.086305948742, max([F,P])=      0.028986948842
 orbitals (Q,E):
 ---------------
 A :65...84          ( 2.00    -0.3096)  ( 2.00    -0.2968)  ( 2.00    -0.2841)  ( 2.00    -0.2766)
                     ( 2.00    -0.2391)  ( 2.00    -0.2282)  ( 2.00    -0.2135)  ( 2.00    -0.2039)
                     ( 2.00    -0.1930)  ( 2.00    -0.1741)  ( 0.00    -0.1226)  ( 0.00    -0.1010)
                     ( 0.00    -0.0585)  ( 0.00    -0.0351)  ( 0.00    -0.0185)  ( 0.00    -0.0073)
                     ( 0.00    -0.0065)  ( 0.00     0.0027)  ( 0.00     0.0054)  ( 0.00     0.0064)

 CYCLE    2
  SDIIS (wt  0.000):  0.0183  0.9817
 A-DIIS (wt  1.000):  0.0000  1.0000
  DIIS coefficients:  0.0000  1.0000
 SCF Error: norm([F,P])=      0.009996298752, max([F,P])=      0.002163500054
 orbitals (Q,E):
 ---------------
 A :65...75          ( 2.00    -0.3094)  ( 2.00    -0.2955)  ( 2.00    -0.2829)  ( 2.00    -0.2759)
                     ( 2.00    -0.2389)  ( 2.00    -0.2275)  ( 2.00    -0.2127)  ( 2.00    -0.2026)
                     ( 2.00    -0.1913)  ( 2.00    -0.1717)  ( 0.00    -0.1218)

 CYCLE    3
  SDIIS (wt  0.000):  0.0026  0.6202  0.3772
 A-DIIS (wt  1.000):  0.0000  0.6898  0.3102
  DIIS coefficients:  0.0000  0.6898  0.3102
 SCF Error: norm([F,P])=      0.015749002453, max([F,P])=      0.001890309941
 orbitals (Q,E):
 ---------------
 A :65...75          ( 2.00    -0.3092)  ( 2.00    -0.2959)  ( 2.00    -0.2833)  ( 2.00    -0.2759)
                     ( 2.00    -0.2387)  ( 2.00    -0.2276)  ( 2.00    -0.2128)  ( 2.00    -0.2030)
                     ( 2.00    -0.1918)  ( 2.00    -0.1725)  ( 0.00    -0.1219)

 CYCLE    4
  SDIIS (wt  1.000):  0.3480  0.1929  0.4591
  DIIS coefficients:  0.3480  0.1929  0.4591
 SCF Error: norm([F,P])=      0.004110042359, max([F,P])=      0.000683295644
 orbitals (Q,E):
 ---------------
 A :65...75          ( 2.00    -0.3092)  ( 2.00    -0.2959)  ( 2.00    -0.2833)  ( 2.00    -0.2760)
                     ( 2.00    -0.2387)  ( 2.00    -0.2275)  ( 2.00    -0.2129)  ( 2.00    -0.2030)
                     ( 2.00    -0.1920)  ( 2.00    -0.1728)  ( 0.00    -0.1219)

 CYCLE    5
  SDIIS (wt  1.000):  0.1776  0.0924  0.3858  0.3442
  DIIS coefficients:  0.1776  0.0924  0.3858  0.3442
 SCF Error: norm([F,P])=      0.003211638078, max([F,P])=      0.000457149397
 orbitals (Q,E):
 ---------------
 A :65...75          ( 2.00    -0.3092)  ( 2.00    -0.2959)  ( 2.00    -0.2833)  ( 2.00    -0.2760)
                     ( 2.00    -0.2387)  ( 2.00    -0.2276)  ( 2.00    -0.2129)  ( 2.00    -0.2031)
                     ( 2.00    -0.1920)  ( 2.00    -0.1728)  ( 0.00    -0.1219)

 CYCLE    6
  SDIIS (wt  1.000):  0.0795  0.0387  0.2143  0.2609  0.4067
  DIIS coefficients:  0.0795  0.0387  0.2143  0.2609  0.4067
 SCF Error: norm([F,P])=      0.001005264256, max([F,P])=      0.000149788973
 orbitals (Q,E):
 ---------------
 A :65...75          ( 2.00    -0.3092)  ( 2.00    -0.2959)  ( 2.00    -0.2833)  ( 2.00    -0.2760)
                     ( 2.00    -0.2387)  ( 2.00    -0.2276)  ( 2.00    -0.2129)  ( 2.00    -0.2030)
                     ( 2.00    -0.1919)  ( 2.00    -0.1727)  ( 0.00    -0.1220)

 CYCLE    7
  SDIIS (wt  1.000):  0.0350  0.0162  0.1097  0.1515  0.3201  0.3675
  DIIS coefficients:  0.0350  0.0162  0.1097  0.1515  0.3201  0.3675
 SCF Error: norm([F,P])=      0.000448514049, max([F,P])=      0.000056823283
 orbitals (Q,E):
 ---------------
 A :65...75          ( 2.00    -0.3092)  ( 2.00    -0.2959)  ( 2.00    -0.2833)  ( 2.00    -0.2760)
                     ( 2.00    -0.2387)  ( 2.00    -0.2276)  ( 2.00    -0.2129)  ( 2.00    -0.2030)
                     ( 2.00    -0.1920)  ( 2.00    -0.1727)  ( 0.00    -0.1219)

 CYCLE    8
  SDIIS (wt  1.000):  0.0120  0.0052  0.0440  0.0671  0.1687  0.2806  0.4224
  DIIS coefficients:  0.0120  0.0052  0.0440  0.0671  0.1687  0.2806  0.4224
 SCF Error: norm([F,P])=      0.000163838242, max([F,P])=      0.000022817421
 orbitals (Q,E):
 ---------------
 A :65...75          ( 2.00    -0.3092)  ( 2.00    -0.2959)  ( 2.00    -0.2833)  ( 2.00    -0.2760)
                     ( 2.00    -0.2387)  ( 2.00    -0.2276)  ( 2.00    -0.2129)  ( 2.00    -0.2030)
                     ( 2.00    -0.1920)  ( 2.00    -0.1727)  ( 0.00    -0.1219)

 CYCLE    9
  SDIIS (wt  1.000):  0.0041  0.0017  0.0169  0.0277  0.0747  0.1459  0.2728  0.4562
  DIIS coefficients:  0.0041  0.0017  0.0169  0.0277  0.0747  0.1459  0.2728  0.4562
 SCF Error: norm([F,P])=      0.000044029566, max([F,P])=      0.000004048225
 orbitals (Q,E):
 ---------------
 A :65...75          ( 2.00    -0.3092)  ( 2.00    -0.2959)  ( 2.00    -0.2833)  ( 2.00    -0.2760)
                     ( 2.00    -0.2387)  ( 2.00    -0.2276)  ( 2.00    -0.2129)  ( 2.00    -0.2030)
                     ( 2.00    -0.1920)  ( 2.00    -0.1727)  ( 0.00    -0.1219)

 CYCLE   10
  SDIIS (wt  1.000):  0.0010  0.0004  0.0046  0.0082  0.0240  0.0544  0.1180  0.3008  0.4887
  DIIS coefficients:  0.0010  0.0004  0.0046  0.0082  0.0240  0.0544  0.1180  0.3008  0.4887
 SCF Error: norm([F,P])=      0.000015963297, max([F,P])=      0.000001671754
 orbitals (Q,E):
 ---------------
 A :65...75          ( 2.00    -0.3092)  ( 2.00    -0.2959)  ( 2.00    -0.2833)  ( 2.00    -0.2760)
                     ( 2.00    -0.2387)  ( 2.00    -0.2276)  ( 2.00    -0.2129)  ( 2.00    -0.2030)
                     ( 2.00    -0.1920)  ( 2.00    -0.1727)  ( 0.00    -0.1219)

 CYCLE   11
  SDIIS (wt  1.000):  0.0001  0.0000  0.0008  0.0018  0.0062  0.0168  0.0440  0.1488  0.3623  0.4192
  DIIS coefficients:  0.0001  0.0000  0.0008  0.0018  0.0062  0.0168  0.0440  0.1488  0.3623  0.4192
 SCF Error: norm([F,P])=      0.000007946672, max([F,P])=      0.000000842349
 orbitals (Q,E):
 ---------------
 A :65...75          ( 2.00    -0.3092)  ( 2.00    -0.2959)  ( 2.00    -0.2833)  ( 2.00    -0.2760)
                     ( 2.00    -0.2387)  ( 2.00    -0.2276)  ( 2.00    -0.2129)  ( 2.00    -0.2030)
                     ( 2.00    -0.1920)  ( 2.00    -0.1727)  ( 0.00    -0.1219)

 SCF CONVERGED

 CYCLE   12
 *** Using FIT density in Focky
  SDIIS (wt  1.000):  0.0000  0.0002  0.0006  0.0022  0.0060  0.0174  0.0671  0.1892  0.2873  0.4299
  DIIS coefficients:  0.0000  0.0002  0.0006  0.0022  0.0060  0.0174  0.0671  0.1892  0.2873  0.4299
 SCF Error: norm([F,P])=      0.000002530826, max([F,P])=      0.000000213018
 orbitals (Q,E):
 ---------------
 A :65...84          ( 2.00    -0.3092)  ( 2.00    -0.2959)  ( 2.00    -0.2833)  ( 2.00    -0.2760)
                     ( 2.00    -0.2387)  ( 2.00    -0.2276)  ( 2.00    -0.2129)  ( 2.00    -0.2030)
                     ( 2.00    -0.1920)  ( 2.00    -0.1727)  ( 0.00    -0.1219)  ( 0.00    -0.1004)
                     ( 0.00    -0.0580)  ( 0.00    -0.0339)  ( 0.00    -0.0177)  ( 0.00    -0.0070)
                     ( 0.00    -0.0061)  ( 0.00     0.0034)  ( 0.00     0.0059)  ( 0.00     0.0069)


 Fit test: (difference of exact and fit density, squared integrated, result summed over spins)
         SCF:                                          0.00007121218113

 Gross Charges per Atom (Z minus electrons)
 ==========================================
            -0.0603    0.2184    0.2283    0.2431    0.2330    0.2110   -0.0163    0.0171   -0.0268    0.2254
            -0.1954   -0.2121   -0.2063   -0.2143   -0.1827    0.4710   -0.2101    0.0374   -0.5629   -0.1281
             0.1115    0.2098   -0.2731   -0.0682   -0.0219   -0.0607    0.5392   -0.1591   -0.1535    0.6159
            -0.1914   -0.2152   -0.2024
 Net Total:  0.00000000


 =================================================================
 M U L T I P O L E   D E R I V E D   C H A R G E   A N A L Y S I S
 =================================================================

 See: M. Swart, P.Th. van Duijnen, J.G. Snijders, J.Comput.Chem., (2001), p. 79-88.

 --------------------------------------- 
 Multipole derived atomic charges (a.u.)
 --------------------------------------- 

        Atom    Level:     MDC-m        MDC-d        MDC-q
 ---------------------------------------------------------
     1     C           -0.006170    -0.012806    27.940428
     2     C            0.090220     0.095125   -51.746809
     3     C            0.071041    -0.016216    -4.095314
     4     C            0.081677    -0.019947   -11.364024
     5     C            0.073744    -0.003149    17.404442
     6     C            0.080675     0.029280    15.475640
     7     C            0.005389     0.081242   -26.428822
     8     C           -0.000987    -0.088664    -2.045668
     9     C            0.013040     0.128834    21.254756
    10     C            0.064703    -0.249866    -7.829172
    11     H           -0.048947    -0.009369    32.317011
    12     H           -0.060718    -0.012034     1.604352
    13     H           -0.058890     0.054223     2.375580
    14     H           -0.061003    -0.023235   -23.169634
    15     H           -0.049166     0.029614     3.359241
    16     C            0.208814     0.293211    -1.821060
    17     H           -0.062799     0.146696     9.370554
    18     C            0.060052     0.126476     3.393481
    19     O           -0.372114    -0.476805    -6.984412
    20     N           -0.153162    -0.320578     1.115936
    21     N            0.012508     0.038001    -0.877712
    22     C           -0.137765    -0.077879     0.415039
    23     S            0.138526    -0.196052     0.097854
    24     N           -0.078869    -0.063787    -0.561279
    25     H            0.035930     0.271853     0.106001
    26     H            0.030230     0.133789     0.507719
    27     C            0.246543     0.233161     0.322748
    28     H           -0.074505    -0.057681    -0.118031
    29     H           -0.080475    -0.090197    -0.026368
    30     C            0.233279     0.203792     0.324422
    31     H           -0.068705    -0.054876    -0.173742
    32     H           -0.060728    -0.036207    -0.059020
    33     H           -0.071367    -0.055948    -0.084136
 *** Using NEW gradient routines ***


 Geometry CYCLE 16
 ==============

 Energy gradients wrt nuclear displacements
 ==========================================

     Atom      Cartesian (a.u./angstrom)
                 X         Y         Z
 ----------------------------------------
     1 C    -0.000035 -0.000163  0.000225
     2 C     0.000112  0.000003  0.000211
     3 C     0.000021  0.000013  0.000026
     4 C    -0.000039  0.000022 -0.000146
     5 C    -0.000162  0.000034 -0.000323
     6 C     0.000243 -0.000033  0.000787
     7 C     0.000148 -0.000416  0.000366
     8 C     0.000016  0.000049 -0.000274
     9 C    -0.000072 -0.000001 -0.000002
    10 C     0.000025  0.000013 -0.000082
    11 H    -0.000043  0.000018 -0.000101
    12 H    -0.000032  0.000026 -0.000076
    13 H     0.000032  0.000000  0.000038
    14 H     0.000014  0.000037 -0.000019
    15 H    -0.000054  0.000059 -0.000164
    16 C    -0.000078  0.000012 -0.000332
    17 H     0.000043 -0.000012  0.000135
    18 C    -0.000095  0.000222 -0.000310
    19 O    -0.000079  0.000049 -0.000003
    20 N     0.000431 -0.000815 -0.000066
    21 N    -0.001572 -0.000171 -0.000803
    22 C     0.001672  0.000703  0.000238
    23 S    -0.000336  0.000010 -0.000286
    24 N     0.000178 -0.000109  0.000624
    25 H    -0.000057  0.000325  0.000782
    26 H    -0.000168  0.000015 -0.000327
    27 C    -0.000029  0.000161 -0.000165
    28 H    -0.000070  0.000113 -0.000022
    29 H    -0.000026 -0.000102 -0.000076
    30 C     0.000027 -0.000060  0.000137
    31 H    -0.000029 -0.000015 -0.000044
    32 H     0.000015  0.000031  0.000009
    33 H    -0.000003 -0.000016  0.000042
 ----------------------------------------
 
----------------------------------------------------------------------
Geometry Convergence after Step  16       (Hartree/Angstrom,Angstrom)
----------------------------------------------------------------------
current energy                               -7.55898678 Hartree
energy change                      -0.00002286     0.00100000    T
constrained gradient max            0.00167189     0.00100000    F
constrained gradient rms            0.00032872     0.00066667    T
gradient max                        0.00167189
gradient rms                        0.00032872
cart. step max                      0.01522888     0.01000000    F
cart. step rms                      0.00395909     0.00666667    T
 


 Coordinates (Cartesian)
 =======================

     Atom                    bohr                                 angstrom                 Geometric Variables
                   X           Y           Z              X           Y           Z       (0:frozen, *:LT par.)
 --------------------------------------------------------------------------------------------------------------
     1 C      -0.046421    3.640624    0.999903      -0.024565    1.926535    0.529126      1       2       3
     2 C      -2.411800    2.726463    1.658687      -1.276270    1.442782    0.877739      4       5       6
     3 C      -2.893552    0.106334    1.329836      -1.531202    0.056270    0.703719      7       8       9
     4 C      -1.076338   -1.545738    0.375613      -0.569574   -0.817969    0.198766     10      11      12
     5 C       5.697763   -0.894354   -1.892127       3.015126   -0.473272   -1.001271     13      14      15
     6 C       6.088464    1.745961   -1.524177       3.221877    0.923923   -0.806560     16      17      18
     7 C       4.125541    3.179772   -0.555631       2.183142    1.682663   -0.294027     19      20      21
     8 C       1.801462    1.956652    0.027723       0.953293    1.035416    0.014671     22      23      24
     9 C       1.370168   -0.658753   -0.318777       0.725061   -0.348597   -0.168689     25      26      27
    10 C       3.429410   -2.087687   -1.318972       1.814766   -1.104757   -0.697970     28      29      30
    11 H      -3.866786    3.971277    2.408524      -2.046215    2.101509    1.274536     31      32      33
    12 H      -4.743388   -0.634326    1.840577      -2.510093   -0.335671    0.973991     34      35      36
    13 H      -1.533199   -3.541319    0.158055      -0.811334   -1.873985    0.083639     37      38      39
    14 H       7.246494   -2.013961   -2.654000       3.834679   -1.065742   -1.404436     40      41      42
    15 H       7.896567    2.600771   -1.998001       4.178683    1.376268   -1.057297     43      44      45
    16 C       1.131730    6.195097    1.076410       0.598885    3.278304    0.569611     46      47      48
    17 H       3.219841   -4.110686   -1.630936       1.703867   -2.175281   -0.863054     49      50      51
    18 C       3.792571    5.864710    0.081424       2.006942    3.103471    0.043088     52      53      54
    19 O       0.194738    8.225718    1.795256       0.103051    4.352862    0.950009     55      56      57
    20 N       5.537626    7.599350   -0.183266       2.930385    4.021403   -0.096980     58      59      60
    21 N       4.929882    9.961189    0.482703       2.608781    5.271234    0.255435     61      62      63
    22 C       6.676277   11.968691    0.330398       3.532934    6.333559    0.174839     64      65      66
    23 S       9.667816   11.671784   -0.598987       5.115988    6.176442   -0.316970     67      68      69
    24 N       5.578367   14.186789    1.078360       2.951944    7.507325    0.570644     70      71      72
    25 H       3.130662   10.240615    1.188562       1.656675    5.419100    0.628960     73      74      75
    26 H       3.684396   14.212001    1.404554       1.949699    7.520667    0.743258     76      77      78
    27 C       6.866393   16.644796    1.070619       3.633539    8.808047    0.566547     79      80      81
    28 H       7.277003   17.209732   -0.887599       3.850824    9.106998   -0.469697     82      83      84
    29 H       8.696754   16.410574    2.011339       4.602124    8.684102    1.064355     85      86      87
    30 C       5.249086   18.643634    2.402249       2.777697    9.865786    1.271215     88      89      90
    31 H       4.899715   18.136000    4.381514       2.592818    9.597158    2.318597     91      92      93
    32 H       6.228832   20.467504    2.371238       3.296156   10.830937    1.254805     94      95      96
    33 H       3.419712   18.900786    1.455695       1.809634   10.001865    0.770320     97      98      99
 --------------------------------------------------------------------------------------------------------------

 Number of elements of the density matrix on this node (used, total):     72528    292230


 ===========================================
 Numerical Integration : Fuzzy Cells (Becke)
 ===========================================
  
 Becke grid quality: GOOD           
  
 Lebedev angular grid order:             min:  11 max:  31
 Nr. of radial points:                   min:  54 max:  72

 Total nr. of points:     415474
 Nr. of blocks:             3246
 Block length:               128
 Nr. of dummy points:         14


 Test of Precision of the Numerical Integration Grid
 ===================================================

 Integral of the Total Core Density:                   0.00000000000000


 ========================
 Density Fitting (zlmFit)
 ========================
  
 ZlmFit Fit Quality: GOOD           
  
 Max L-expansion:                        min:   8 max:   9
 Nr. of radial interpolation points:     min:  78 max: 108


 =====
 S C F  ***  ScaSCF  ***
 =====
  
 Initial density matrix is taken from previous geometry

 CYCLE    1
 SCF Error: norm([F,P])=      0.024338129119, max([F,P])=      0.007375754998
 orbitals (Q,E):
 ---------------
 A :65...84          ( 2.00    -0.3092)  ( 2.00    -0.2960)  ( 2.00    -0.2834)  ( 2.00    -0.2760)
                     ( 2.00    -0.2387)  ( 2.00    -0.2276)  ( 2.00    -0.2129)  ( 2.00    -0.2031)
                     ( 2.00    -0.1920)  ( 2.00    -0.1728)  ( 0.00    -0.1220)  ( 0.00    -0.1004)
                     ( 0.00    -0.0581)  ( 0.00    -0.0339)  ( 0.00    -0.0177)  ( 0.00    -0.0070)
                     ( 0.00    -0.0061)  ( 0.00     0.0033)  ( 0.00     0.0059)  ( 0.00     0.0069)

 CYCLE    2
   MIX coefficients:  0.8000  0.2000
 SCF Error: norm([F,P])=      0.001984133515, max([F,P])=      0.000302460073
 orbitals (Q,E):
 ---------------
 A :65...75          ( 2.00    -0.3092)  ( 2.00    -0.2960)  ( 2.00    -0.2834)  ( 2.00    -0.2760)
                     ( 2.00    -0.2387)  ( 2.00    -0.2276)  ( 2.00    -0.2129)  ( 2.00    -0.2031)
                     ( 2.00    -0.1920)  ( 2.00    -0.1727)  ( 0.00    -0.1220)

 CYCLE    3
  SDIIS (wt  0.000): -0.7578  1.7578
 A-DIIS (wt  1.000):  0.0000  1.0000
  DIIS coefficients:  0.0000  1.0000
 SCF Error: norm([F,P])=      0.001161771961, max([F,P])=      0.000201776689
 orbitals (Q,E):
 ---------------
 A :65...75          ( 2.00    -0.3092)  ( 2.00    -0.2959)  ( 2.00    -0.2834)  ( 2.00    -0.2760)
                     ( 2.00    -0.2387)  ( 2.00    -0.2276)  ( 2.00    -0.2129)  ( 2.00    -0.2030)
                     ( 2.00    -0.1918)  ( 2.00    -0.1725)  ( 0.00    -0.1220)

 CYCLE    4
  SDIIS (wt  1.000):  0.3256  0.0134  0.6610
  DIIS coefficients:  0.3256  0.0134  0.6610
 SCF Error: norm([F,P])=      0.001029879662, max([F,P])=      0.000144612081
 orbitals (Q,E):
 ---------------
 A :65...75          ( 2.00    -0.3092)  ( 2.00    -0.2959)  ( 2.00    -0.2834)  ( 2.00    -0.2760)
                     ( 2.00    -0.2387)  ( 2.00    -0.2276)  ( 2.00    -0.2129)  ( 2.00    -0.2030)
                     ( 2.00    -0.1919)  ( 2.00    -0.1727)  ( 0.00    -0.1220)

 CYCLE    5
  SDIIS (wt  1.000):  0.3143 -0.1878  0.4512  0.4223
  DIIS coefficients:  0.3143 -0.1878  0.4512  0.4223
 SCF Error: norm([F,P])=      0.000433992024, max([F,P])=      0.000062510733
 orbitals (Q,E):
 ---------------
 A :65...75          ( 2.00    -0.3092)  ( 2.00    -0.2959)  ( 2.00    -0.2834)  ( 2.00    -0.2760)
                     ( 2.00    -0.2387)  ( 2.00    -0.2276)  ( 2.00    -0.2129)  ( 2.00    -0.2030)
                     ( 2.00    -0.1919)  ( 2.00    -0.1726)  ( 0.00    -0.1220)

 CYCLE    6
  SDIIS (wt  1.000):  0.2095 -0.1570  0.2726  0.3408  0.3341
  DIIS coefficients:  0.2095 -0.1570  0.2726  0.3408  0.3341
 SCF Error: norm([F,P])=      0.000238407594, max([F,P])=      0.000052866580
 orbitals (Q,E):
 ---------------
 A :65...75          ( 2.00    -0.3092)  ( 2.00    -0.2959)  ( 2.00    -0.2834)  ( 2.00    -0.2760)
                     ( 2.00    -0.2387)  ( 2.00    -0.2276)  ( 2.00    -0.2129)  ( 2.00    -0.2030)
                     ( 2.00    -0.1919)  ( 2.00    -0.1726)  ( 0.00    -0.1220)

 CYCLE    7
  SDIIS (wt  1.000):  0.0952 -0.0843  0.1118  0.1820  0.2844  0.4108
  DIIS coefficients:  0.0952 -0.0843  0.1118  0.1820  0.2844  0.4108
 SCF Error: norm([F,P])=      0.000101938437, max([F,P])=      0.000015215119
 orbitals (Q,E):
 ---------------
 A :65...75          ( 2.00    -0.3092)  ( 2.00    -0.2959)  ( 2.00    -0.2834)  ( 2.00    -0.2760)
                     ( 2.00    -0.2387)  ( 2.00    -0.2276)  ( 2.00    -0.2129)  ( 2.00    -0.2030)
                     ( 2.00    -0.1919)  ( 2.00    -0.1726)  ( 0.00    -0.1220)

 CYCLE    8
  SDIIS (wt  1.000):  0.0405 -0.0389  0.0455  0.0863  0.1628  0.2955  0.4083
  DIIS coefficients:  0.0405 -0.0389  0.0455  0.0863  0.1628  0.2955  0.4083
 SCF Error: norm([F,P])=      0.000033054955, max([F,P])=      0.000004498302
 orbitals (Q,E):
 ---------------
 A :65...75          ( 2.00    -0.3092)  ( 2.00    -0.2959)  ( 2.00    -0.2834)  ( 2.00    -0.2760)
                     ( 2.00    -0.2387)  ( 2.00    -0.2276)  ( 2.00    -0.2129)  ( 2.00    -0.2030)
                     ( 2.00    -0.1919)  ( 2.00    -0.1726)  ( 0.00    -0.1220)

 CYCLE    9
  SDIIS (wt  1.000):  0.0150 -0.0153  0.0165  0.0357  0.0786  0.1561  0.3059  0.4074
  DIIS coefficients:  0.0150 -0.0153  0.0165  0.0357  0.0786  0.1561  0.3059  0.4074
 SCF Error: norm([F,P])=      0.000013421800, max([F,P])=      0.000002659420
 orbitals (Q,E):
 ---------------
 A :65...75          ( 2.00    -0.3092)  ( 2.00    -0.2959)  ( 2.00    -0.2834)  ( 2.00    -0.2760)
                     ( 2.00    -0.2387)  ( 2.00    -0.2276)  ( 2.00    -0.2129)  ( 2.00    -0.2030)
                     ( 2.00    -0.1919)  ( 2.00    -0.1726)  ( 0.00    -0.1220)

 CYCLE   10
  SDIIS (wt  1.000):  0.0039 -0.0044  0.0042  0.0110  0.0291  0.0618  0.1512  0.2935  0.4498
  DIIS coefficients:  0.0039 -0.0044  0.0042  0.0110  0.0291  0.0618  0.1512  0.2935  0.4498
 SCF Error: norm([F,P])=      0.000004825627, max([F,P])=      0.000000860805
 orbitals (Q,E):
 ---------------
 A :65...75          ( 2.00    -0.3092)  ( 2.00    -0.2959)  ( 2.00    -0.2834)  ( 2.00    -0.2760)
                     ( 2.00    -0.2387)  ( 2.00    -0.2276)  ( 2.00    -0.2129)  ( 2.00    -0.2030)
                     ( 2.00    -0.1919)  ( 2.00    -0.1726)  ( 0.00    -0.1220)

 SCF CONVERGED

 CYCLE   11
 *** Using FIT density in Focky
  SDIIS (wt  1.000):  0.0006 -0.0009  0.0006  0.0027  0.0092  0.0218  0.0637  0.1521  0.3330  0.4173
  DIIS coefficients:  0.0006 -0.0009  0.0006  0.0027  0.0092  0.0218  0.0637  0.1521  0.3330  0.4173
 SCF Error: norm([F,P])=      0.000002081196, max([F,P])=      0.000000270130
 orbitals (Q,E):
 ---------------
 A :65...84          ( 2.00    -0.3092)  ( 2.00    -0.2959)  ( 2.00    -0.2834)  ( 2.00    -0.2760)
                     ( 2.00    -0.2387)  ( 2.00    -0.2276)  ( 2.00    -0.2129)  ( 2.00    -0.2030)
                     ( 2.00    -0.1919)  ( 2.00    -0.1726)  ( 0.00    -0.1220)  ( 0.00    -0.1004)
                     ( 0.00    -0.0581)  ( 0.00    -0.0338)  ( 0.00    -0.0177)  ( 0.00    -0.0070)
                     ( 0.00    -0.0061)  ( 0.00     0.0034)  ( 0.00     0.0059)  ( 0.00     0.0069)


 Fit test: (difference of exact and fit density, squared integrated, result summed over spins)
         SCF:                                          0.00007121757552

 Gross Charges per Atom (Z minus electrons)
 ==========================================
            -0.0603    0.2184    0.2283    0.2431    0.2330    0.2110   -0.0163    0.0171   -0.0268    0.2254
            -0.1954   -0.2121   -0.2063   -0.2143   -0.1827    0.4711   -0.2101    0.0374   -0.5629   -0.1281
             0.1117    0.2098   -0.2734   -0.0681   -0.0219   -0.0609    0.5393   -0.1590   -0.1535    0.6156
            -0.1915   -0.2152   -0.2023
 Net Total:  0.00000000


 =================================================================
 M U L T I P O L E   D E R I V E D   C H A R G E   A N A L Y S I S
 =================================================================

 See: M. Swart, P.Th. van Duijnen, J.G. Snijders, J.Comput.Chem., (2001), p. 79-88.

 --------------------------------------- 
 Multipole derived atomic charges (a.u.)
 --------------------------------------- 

        Atom    Level:     MDC-m        MDC-d        MDC-q
 ---------------------------------------------------------
     1     C           -0.006172    -0.049353   -10.928966
     2     C            0.090235    -0.112910    22.250198
     3     C            0.071045    -0.067691   -40.417344
     4     C            0.081694     0.105058   -24.949858
     5     C            0.073752     0.055157    52.500559
     6     C            0.080695    -0.116738   -39.054558
     7     C            0.005397     0.049525    12.116449
     8     C           -0.000981    -0.056538   -12.306297
     9     C            0.013043     0.026891    47.527813
    10     C            0.064710    -0.140761   -32.156458
    11     H           -0.048940     0.092214    12.450279
    12     H           -0.060711    -0.001004     8.098683
    13     H           -0.058882     0.086939     9.918591
    14     H           -0.060996    -0.085145   -31.971771
    15     H           -0.049153     0.091269    19.406942
    16     C            0.208815     0.331865    -1.899479
    17     H           -0.062792     0.132317    14.785039
    18     C            0.060030     0.172480    -0.899897
    19     O           -0.371922    -0.467409    -4.789895
    20     N           -0.153221    -0.295801     1.066644
    21     N            0.012570     0.057562    -1.268828
    22     C           -0.137636    -0.083288     0.343572
    23     S            0.138288    -0.196024     0.112971
    24     N           -0.078853    -0.062780    -0.528141
    25     H            0.035866     0.258909    -0.086461
    26     H            0.030204     0.133684     0.492217
    27     C            0.246506     0.232895     0.319711
    28     H           -0.074578    -0.058089    -0.112653
    29     H           -0.080484    -0.090154    -0.030658
    30     C            0.233280     0.203867     0.329058
    31     H           -0.068732    -0.054843    -0.172465
    32     H           -0.060709    -0.036158    -0.060430
    33     H           -0.071364    -0.055948    -0.084568
 *** Using NEW gradient routines ***


 Geometry CYCLE 17
 ==============

 Energy gradients wrt nuclear displacements
 ==========================================

     Atom      Cartesian (a.u./angstrom)
                 X         Y         Z
 ----------------------------------------
     1 C    -0.000031 -0.000086  0.000014
     2 C     0.000032  0.000046  0.000044
     3 C     0.000003  0.000023 -0.000016
     4 C     0.000003 -0.000003 -0.000046
     5 C    -0.000018 -0.000009  0.000016
     6 C     0.000051  0.000053  0.000081
     7 C     0.000016 -0.000270  0.000072
     8 C     0.000077  0.000056 -0.000052
     9 C    -0.000044 -0.000019  0.000009
    10 C     0.000013  0.000012 -0.000044
    11 H    -0.000014  0.000003 -0.000032
    12 H    -0.000012  0.000014 -0.000015
    13 H     0.000022  0.000003  0.000016
    14 H     0.000010  0.000028 -0.000009
    15 H    -0.000012  0.000035 -0.000019
    16 C    -0.000129  0.000103  0.000046
    17 H     0.000006 -0.000005  0.000030
    18 C     0.000216  0.000221 -0.000242
    19 O    -0.000002 -0.000008 -0.000034
    20 N     0.000424 -0.000877  0.000383
    21 N    -0.001549  0.000037 -0.000647
    22 C     0.001008  0.000423 -0.000175
    23 S    -0.000184 -0.000023 -0.000084
    24 N     0.000338  0.000025  0.000646
    25 H     0.000027  0.000107  0.000454
    26 H    -0.000109  0.000028 -0.000314
    27 C    -0.000031  0.000060 -0.000023
    28 H    -0.000098  0.000103 -0.000060
    29 H    -0.000036 -0.000101 -0.000097
    30 C     0.000068  0.000006  0.000121
    31 H    -0.000013 -0.000024 -0.000045
    32 H    -0.000005  0.000041  0.000001
    33 H    -0.000025 -0.000001  0.000020
 ----------------------------------------
 
----------------------------------------------------------------------
Geometry Convergence after Step  17       (Hartree/Angstrom,Angstrom)
----------------------------------------------------------------------
current energy                               -7.55899457 Hartree
energy change                      -0.00000780     0.00100000    T
constrained gradient max            0.00154924     0.00100000    F
constrained gradient rms            0.00025492     0.00066667    T
gradient max                        0.00154924
gradient rms                        0.00025492
cart. step max                      0.04183751     0.01000000    F
cart. step rms                      0.00986941     0.00666667    F
 


 Coordinates (Cartesian)
 =======================

     Atom                    bohr                                 angstrom                 Geometric Variables
                   X           Y           Z              X           Y           Z       (0:frozen, *:LT par.)
 --------------------------------------------------------------------------------------------------------------
     1 C      -0.042944    3.639380    1.008223      -0.022725    1.925877    0.533529      1       2       3
     2 C      -2.405350    2.723483    1.675729      -1.272856    1.441205    0.886757      4       5       6
     3 C      -2.888257    0.103922    1.344184      -1.528400    0.054993    0.711311      7       8       9
     4 C      -1.075024   -1.545974    0.378837      -0.568878   -0.818094    0.200472     10      11      12
     5 C       5.689140   -0.889847   -1.916502       3.010563   -0.470887   -1.014169     13      14      15
     6 C       6.081602    1.749596   -1.544564       3.218245    0.925846   -0.817348     16      17      18
     7 C       4.123009    3.181789   -0.564472       2.181802    1.683730   -0.298706     19      20      21
     8 C       1.801244    1.957452    0.025778       0.953177    1.035839    0.013641     22      23      24
     9 C       1.368507   -0.657382   -0.324012       0.724183   -0.347872   -0.171460     25      26      27
    10 C       3.423285   -2.084315   -1.335802       1.811524   -1.102972   -0.706876     28      29      30
    11 H      -3.856930    3.966611    2.434892      -2.041000    2.099040    1.288489     31      32      33
    12 H      -4.735414   -0.638195    1.862441      -2.505873   -0.337718    0.985561     34      35      36
    13 H      -1.532914   -3.541054    0.158720      -0.811183   -1.873845    0.083991     37      38      39
    14 H       7.234691   -2.008438   -2.686277       3.828434   -1.062819   -1.421517     40      41      42
    15 H       7.888605    2.604901   -2.021586       4.174470    1.378454   -1.069777     43      44      45
    16 C       1.134762    6.193555    1.084343       0.600490    3.277488    0.573809     46      47      48
    17 H       3.211880   -4.106431   -1.652257       1.699654   -2.173030   -0.874337     49      50      51
    18 C       3.794632    5.864626    0.083432       2.008033    3.103426    0.044150     52      53      54
    19 O       0.198809    8.223284    1.806649       0.105205    4.351575    0.956038     55      56      57
    20 N       5.541640    7.598215   -0.176553       2.932509    4.020802   -0.093428     58      59      60
    21 N       4.936202    9.957692    0.500055       2.612126    5.269384    0.264618     61      62      63
    22 C       6.681453   11.962862    0.355351       3.535673    6.330474    0.188044     64      65      66
    23 S       9.682958   11.661732   -0.544481       5.124000    6.171123   -0.288127     67      68      69
    24 N       5.579446   14.185403    1.081940       2.952516    7.506592    0.572538     70      71      72
    25 H       3.134668   10.237073    1.199230       1.658795    5.417226    0.634605     73      74      75
    26 H       3.684049   14.213809    1.398716       1.949515    7.521624    0.740168     76      77      78
    27 C       6.875770   16.638846    1.089142       3.638501    8.804898    0.576349     79      80      81
    28 H       7.334023   17.188519   -0.862599       3.880998    9.095772   -0.456468     82      83      84
    29 H       8.683265   16.406608    2.074061       4.594986    8.682003    1.097546     85      86      87
    30 C       5.233923   18.651919    2.368074       2.769673    9.870170    1.253131     88      89      90
    31 H       4.836584   18.160275    4.342448       2.559410    9.610004    2.297925     91      92      93
    32 H       6.220159   20.472341    2.346994       3.291566   10.833496    1.241976     94      95      96
    33 H       3.428316   18.907740    1.376633       1.814187   10.005545    0.728483     97      98      99
 --------------------------------------------------------------------------------------------------------------

 Number of elements of the density matrix on this node (used, total):     72528    292230


 ===========================================
 Numerical Integration : Fuzzy Cells (Becke)
 ===========================================
  
 Becke grid quality: GOOD           
  
 Lebedev angular grid order:             min:  11 max:  31
 Nr. of radial points:                   min:  54 max:  72

 Total nr. of points:     415477
 Nr. of blocks:             3246
 Block length:               128
 Nr. of dummy points:         11


 Test of Precision of the Numerical Integration Grid
 ===================================================

 Integral of the Total Core Density:                   0.00000000000000


 ========================
 Density Fitting (zlmFit)
 ========================
  
 ZlmFit Fit Quality: GOOD           
  
 Max L-expansion:                        min:   8 max:   9
 Nr. of radial interpolation points:     min:  78 max: 108


 =====
 S C F  ***  ScaSCF  ***
 =====
  
 Initial density matrix is taken from previous geometry

 CYCLE    1
 SCF Error: norm([F,P])=      0.053449355321, max([F,P])=      0.014094273326
 orbitals (Q,E):
 ---------------
 A :65...84          ( 2.00    -0.3094)  ( 2.00    -0.2962)  ( 2.00    -0.2837)  ( 2.00    -0.2762)
                     ( 2.00    -0.2389)  ( 2.00    -0.2278)  ( 2.00    -0.2132)  ( 2.00    -0.2033)
                     ( 2.00    -0.1922)  ( 2.00    -0.1731)  ( 0.00    -0.1222)  ( 0.00    -0.1007)
                     ( 0.00    -0.0583)  ( 0.00    -0.0340)  ( 0.00    -0.0180)  ( 0.00    -0.0071)
                     ( 0.00    -0.0063)  ( 0.00     0.0030)  ( 0.00     0.0057)  ( 0.00     0.0067)

 CYCLE    2
  SDIIS (wt  0.000):  0.0078  0.9922
 A-DIIS (wt  1.000):  0.0000  1.0000
  DIIS coefficients:  0.0000  1.0000
 SCF Error: norm([F,P])=      0.004535959981, max([F,P])=      0.000420750808
 orbitals (Q,E):
 ---------------
 A :65...75          ( 2.00    -0.3093)  ( 2.00    -0.2958)  ( 2.00    -0.2836)  ( 2.00    -0.2760)
                     ( 2.00    -0.2388)  ( 2.00    -0.2277)  ( 2.00    -0.2131)  ( 2.00    -0.2029)
                     ( 2.00    -0.1915)  ( 2.00    -0.1719)  ( 0.00    -0.1221)

 CYCLE    3
  SDIIS (wt  0.000):  0.0004  0.6390  0.3606
 A-DIIS (wt  1.000):  0.0000  0.7027  0.2973
  DIIS coefficients:  0.0000  0.7027  0.2973
 SCF Error: norm([F,P])=      0.007597298105, max([F,P])=      0.001046547607
 orbitals (Q,E):
 ---------------
 A :65...75          ( 2.00    -0.3093)  ( 2.00    -0.2958)  ( 2.00    -0.2835)  ( 2.00    -0.2760)
                     ( 2.00    -0.2388)  ( 2.00    -0.2276)  ( 2.00    -0.2129)  ( 2.00    -0.2029)
                     ( 2.00    -0.1917)  ( 2.00    -0.1723)  ( 0.00    -0.1220)

 CYCLE    4
  SDIIS (wt  1.000):  0.3531  0.2026  0.4442
  DIIS coefficients:  0.3531  0.2026  0.4442
 SCF Error: norm([F,P])=      0.002176451964, max([F,P])=      0.000263708250
 orbitals (Q,E):
 ---------------
 A :65...75          ( 2.00    -0.3092)  ( 2.00    -0.2959)  ( 2.00    -0.2835)  ( 2.00    -0.2760)
                     ( 2.00    -0.2387)  ( 2.00    -0.2276)  ( 2.00    -0.2129)  ( 2.00    -0.2030)
                     ( 2.00    -0.1918)  ( 2.00    -0.1725)  ( 0.00    -0.1220)

 CYCLE    5
  SDIIS (wt  1.000):  0.1789  0.0967  0.3471  0.3773
  DIIS coefficients:  0.1789  0.0967  0.3471  0.3773
 SCF Error: norm([F,P])=      0.001327779952, max([F,P])=      0.000219552441
 orbitals (Q,E):
 ---------------
 A :65...75          ( 2.00    -0.3092)  ( 2.00    -0.2959)  ( 2.00    -0.2835)  ( 2.00    -0.2760)
                     ( 2.00    -0.2387)  ( 2.00    -0.2276)  ( 2.00    -0.2130)  ( 2.00    -0.2030)
                     ( 2.00    -0.1917)  ( 2.00    -0.1724)  ( 0.00    -0.1220)

 CYCLE    6
  SDIIS (wt  1.000):  0.0887  0.0459  0.2132  0.3022  0.3499
  DIIS coefficients:  0.0887  0.0459  0.2132  0.3022  0.3499
 SCF Error: norm([F,P])=      0.000573622733, max([F,P])=      0.000121406881
 orbitals (Q,E):
 ---------------
 A :65...75          ( 2.00    -0.3092)  ( 2.00    -0.2959)  ( 2.00    -0.2835)  ( 2.00    -0.2760)
                     ( 2.00    -0.2387)  ( 2.00    -0.2276)  ( 2.00    -0.2129)  ( 2.00    -0.2030)
                     ( 2.00    -0.1917)  ( 2.00    -0.1724)  ( 0.00    -0.1220)

 CYCLE    7
  SDIIS (wt  1.000):  0.0303  0.0145  0.0909  0.1555  0.2737  0.4351
  DIIS coefficients:  0.0303  0.0145  0.0909  0.1555  0.2737  0.4351
 SCF Error: norm([F,P])=      0.000212034979, max([F,P])=      0.000028753164
 orbitals (Q,E):
 ---------------
 A :65...75          ( 2.00    -0.3092)  ( 2.00    -0.2959)  ( 2.00    -0.2835)  ( 2.00    -0.2760)
                     ( 2.00    -0.2387)  ( 2.00    -0.2276)  ( 2.00    -0.2130)  ( 2.00    -0.2030)
                     ( 2.00    -0.1917)  ( 2.00    -0.1724)  ( 0.00    -0.1220)

 CYCLE    8
  SDIIS (wt  1.000):  0.0060  0.0024  0.0290  0.0619  0.1491  0.3492  0.4025
  DIIS coefficients:  0.0060  0.0024  0.0290  0.0619  0.1491  0.3492  0.4025
 SCF Error: norm([F,P])=      0.000104681931, max([F,P])=      0.000014874373
 orbitals (Q,E):
 ---------------
 A :65...75          ( 2.00    -0.3092)  ( 2.00    -0.2959)  ( 2.00    -0.2835)  ( 2.00    -0.2760)
                     ( 2.00    -0.2387)  ( 2.00    -0.2276)  ( 2.00    -0.2130)  ( 2.00    -0.2030)
                     ( 2.00    -0.1917)  ( 2.00    -0.1724)  ( 0.00    -0.1220)

 CYCLE    9
  SDIIS (wt  1.000):  0.0008  0.0002  0.0091  0.0229  0.0685  0.1785  0.2626  0.4575
  DIIS coefficients:  0.0008  0.0002  0.0091  0.0229  0.0685  0.1785  0.2626  0.4575
 SCF Error: norm([F,P])=      0.000026183652, max([F,P])=      0.000005023947
 orbitals (Q,E):
 ---------------
 A :65...75          ( 2.00    -0.3092)  ( 2.00    -0.2959)  ( 2.00    -0.2835)  ( 2.00    -0.2760)
                     ( 2.00    -0.2387)  ( 2.00    -0.2276)  ( 2.00    -0.2130)  ( 2.00    -0.2030)
                     ( 2.00    -0.1917)  ( 2.00    -0.1724)  ( 0.00    -0.1220)

 CYCLE   10
  SDIIS (wt  1.000): -0.0003 -0.0002  0.0026  0.0081  0.0301  0.0838  0.1399  0.3441  0.3918
  DIIS coefficients: -0.0003 -0.0002  0.0026  0.0081  0.0301  0.0838  0.1399  0.3441  0.3918
 SCF Error: norm([F,P])=      0.000012750939, max([F,P])=      0.000002214775
 orbitals (Q,E):
 ---------------
 A :65...75          ( 2.00    -0.3092)  ( 2.00    -0.2959)  ( 2.00    -0.2835)  ( 2.00    -0.2760)
                     ( 2.00    -0.2387)  ( 2.00    -0.2276)  ( 2.00    -0.2130)  ( 2.00    -0.2030)
                     ( 2.00    -0.1917)  ( 2.00    -0.1724)  ( 0.00    -0.1220)

 CYCLE   11
  SDIIS (wt  1.000): -0.0003 -0.0001  0.0005  0.0023  0.0108  0.0325  0.0587  0.1728  0.2840  0.4389
  DIIS coefficients: -0.0003 -0.0001  0.0005  0.0023  0.0108  0.0325  0.0587  0.1728  0.2840  0.4389
 SCF Error: norm([F,P])=      0.000004413113, max([F,P])=      0.000000609904
 orbitals (Q,E):
 ---------------
 A :65...75          ( 2.00    -0.3092)  ( 2.00    -0.2959)  ( 2.00    -0.2835)  ( 2.00    -0.2760)
                     ( 2.00    -0.2387)  ( 2.00    -0.2276)  ( 2.00    -0.2130)  ( 2.00    -0.2030)
                     ( 2.00    -0.1917)  ( 2.00    -0.1724)  ( 0.00    -0.1220)

 SCF CONVERGED

 CYCLE   12
 *** Using FIT density in Focky
  SDIIS (wt  1.000):  0.0000  0.0004  0.0011  0.0041  0.0120  0.0221  0.0724  0.1375  0.2873  0.4631
  DIIS coefficients:  0.0000  0.0004  0.0011  0.0041  0.0120  0.0221  0.0724  0.1375  0.2873  0.4631
 SCF Error: norm([F,P])=      0.000001405019, max([F,P])=      0.000000143917
 orbitals (Q,E):
 ---------------
 A :65...84          ( 2.00    -0.3092)  ( 2.00    -0.2959)  ( 2.00    -0.2835)  ( 2.00    -0.2760)
                     ( 2.00    -0.2387)  ( 2.00    -0.2276)  ( 2.00    -0.2130)  ( 2.00    -0.2030)
                     ( 2.00    -0.1917)  ( 2.00    -0.1724)  ( 0.00    -0.1220)  ( 0.00    -0.1005)
                     ( 0.00    -0.0581)  ( 0.00    -0.0336)  ( 0.00    -0.0176)  ( 0.00    -0.0070)
                     ( 0.00    -0.0061)  ( 0.00     0.0033)  ( 0.00     0.0059)  ( 0.00     0.0069)


 Fit test: (difference of exact and fit density, squared integrated, result summed over spins)
         SCF:                                          0.00007122922797

 Gross Charges per Atom (Z minus electrons)
 ==========================================
            -0.0603    0.2183    0.2283    0.2431    0.2330    0.2111   -0.0163    0.0171   -0.0269    0.2254
            -0.1954   -0.2121   -0.2063   -0.2143   -0.1827    0.4711   -0.2101    0.0373   -0.5628   -0.1282
             0.1125    0.2098   -0.2742   -0.0678   -0.0220   -0.0614    0.5395   -0.1584   -0.1536    0.6150
            -0.1917   -0.2153   -0.2020
 Net Total:  0.00000000


 =================================================================
 M U L T I P O L E   D E R I V E D   C H A R G E   A N A L Y S I S
 =================================================================

 See: M. Swart, P.Th. van Duijnen, J.G. Snijders, J.Comput.Chem., (2001), p. 79-88.

 --------------------------------------- 
 Multipole derived atomic charges (a.u.)
 --------------------------------------- 

        Atom    Level:     MDC-m        MDC-d        MDC-q
 ---------------------------------------------------------
     1     C           -0.006160     0.009497   -20.526332
     2     C            0.090262    -0.200382    65.372173
     3     C            0.071057    -0.408684   -42.755825
     4     C            0.081719     0.237732   -33.577887
     5     C            0.073766    -0.270052     0.317002
     6     C            0.080725    -0.258030   -35.332745
     7     C            0.005389     0.022610    20.508459
     8     C           -0.000956     0.021812   -15.466694
     9     C            0.013048     0.054415    19.215407
    10     C            0.064736     0.198615    39.127618
    11     H           -0.048933     0.171345    -9.011947
    12     H           -0.060690     0.207280     5.439587
    13     H           -0.058866    -0.004291    20.524505
    14     H           -0.060980     0.108969   -10.833836
    15     H           -0.049140     0.177573    19.510905
    16     C            0.208829     0.315548    -6.598523
    17     H           -0.062777    -0.040017   -14.361060
    18     C            0.060050     0.187218    -2.405598
    19     O           -0.371808    -0.485746     0.904997
    20     N           -0.153233    -0.299381     1.174194
    21     N            0.012889     0.094298    -1.261733
    22     C           -0.137377    -0.095432     0.196856
    23     S            0.137285    -0.197634     0.015698
    24     N           -0.078786    -0.059011    -0.496949
    25     H            0.035828     0.236574    -0.304824
    26     H            0.030194     0.135038     0.436978
    27     C            0.246451     0.231851     0.307670
    28     H           -0.074807    -0.059211    -0.105935
    29     H           -0.080216    -0.089925    -0.037163
    30     C            0.233286     0.204101     0.345664
    31     H           -0.068833    -0.054869    -0.169516
    32     H           -0.060665    -0.036043    -0.064400
    33     H           -0.071286    -0.055770    -0.086748
 *** Using NEW gradient routines ***


 Geometry CYCLE 18
 ==============

 Energy gradients wrt nuclear displacements
 ==========================================

     Atom      Cartesian (a.u./angstrom)
                 X         Y         Z
 ----------------------------------------
     1 C     0.000066  0.000079  0.000005
     2 C    -0.000006 -0.000005  0.000060
     3 C    -0.000029 -0.000003 -0.000069
     4 C    -0.000005 -0.000013  0.000005
     5 C    -0.000030  0.000038 -0.000055
     6 C     0.000014 -0.000019 -0.000168
     7 C    -0.000168 -0.000049 -0.000107
     8 C     0.000099  0.000080  0.000105
     9 C     0.000016 -0.000064  0.000057
    10 C     0.000018  0.000006  0.000081
    11 H     0.000009 -0.000011  0.000015
    12 H     0.000010 -0.000011  0.000035
    13 H    -0.000005  0.000001 -0.000004
    14 H     0.000000 -0.000012  0.000025
    15 H    -0.000012  0.000040  0.000053
    16 C    -0.000505 -0.000020  0.000026
    17 H    -0.000017  0.000000 -0.000045
    18 C     0.000498  0.000232 -0.000061
    19 O     0.000000 -0.000108 -0.000096
    20 N     0.000651 -0.000446  0.000167
    21 N    -0.000580  0.000636 -0.000444
    22 C    -0.000697 -0.000362  0.000232
    23 S     0.000197 -0.000111 -0.000020
    24 N     0.000422  0.000075  0.000347
    25 H     0.000189  0.000106  0.000235
    26 H    -0.000066 -0.000028 -0.000260
    27 C     0.000053 -0.000039  0.000114
    28 H    -0.000073  0.000117 -0.000079
    29 H    -0.000073 -0.000094 -0.000125
    30 C     0.000088 -0.000031  0.000048
    31 H     0.000000 -0.000026 -0.000019
    32 H    -0.000019  0.000016 -0.000041
    33 H    -0.000047  0.000025 -0.000017
 ----------------------------------------
 
----------------------------------------------------------------------
Geometry Convergence after Step  18       (Hartree/Angstrom,Angstrom)
----------------------------------------------------------------------
current energy                               -7.55900369 Hartree
energy change                      -0.00000911     0.00100000    T
constrained gradient max            0.00069699     0.00100000    T
constrained gradient rms            0.00019099     0.00066667    T
gradient max                        0.00069699
gradient rms                        0.00019099
cart. step max                      0.01331672     0.01000000    F
cart. step rms                      0.00342520     0.00666667    T
 


 Coordinates (Cartesian)
 =======================

     Atom                    bohr                                 angstrom                 Geometric Variables
                   X           Y           Z              X           Y           Z       (0:frozen, *:LT par.)
 --------------------------------------------------------------------------------------------------------------
     1 C      -0.040142    3.638894    1.013587      -0.021242    1.925620    0.536367      1       2       3
     2 C      -2.403204    2.723800    1.679930      -1.271721    1.441373    0.888981      4       5       6
     3 C      -2.888543    0.105334    1.343446      -1.528551    0.055740    0.710921      7       8       9
     4 C      -1.077267   -1.544115    0.373704      -0.570065   -0.817111    0.197756     10      11      12
     5 C       5.686656   -0.889597   -1.922570       3.009249   -0.470755   -1.017380     13      14      15
     6 C       6.081250    1.748974   -1.546689       3.218059    0.925517   -0.818473     16      17      18
     7 C       4.124486    3.181124   -0.562718       2.182584    1.683378   -0.297778     19      20      21
     8 C       1.801937    1.957453    0.026363       0.953544    1.035839    0.013950     22      23      24
     9 C       1.366646   -0.656222   -0.328717       0.723198   -0.347258   -0.173950     25      26      27
    10 C       3.419746   -2.083074   -1.343923       1.809652   -1.102315   -0.711173     28      29      30
    11 H      -3.853005    3.966539    2.443136      -2.038923    2.099002    1.292852     31      32      33
    12 H      -4.736110   -0.636228    1.861017      -2.506241   -0.336677    0.984808     34      35      36
    13 H      -1.537151   -3.538284    0.149463      -0.813425   -1.872379    0.079092     37      38      39
    14 H       7.230883   -2.008158   -2.695050       3.826418   -1.062672   -1.426159     40      41      42
    15 H       7.888913    2.603391   -2.022799       4.174633    1.377655   -1.070419     43      44      45
    16 C       1.140417    6.191429    1.095940       0.603483    3.276363    0.579947     46      47      48
    17 H       3.206467   -4.104399   -1.664116       1.696789   -2.171954   -0.880612     49      50      51
    18 C       3.798366    5.862788    0.090636       2.010009    3.102454    0.047963     52      53      54
    19 O       0.206839    8.220636    1.823092       0.109455    4.350173    0.964739     55      56      57
    20 N       5.545132    7.596796   -0.169406       2.934358    4.020051   -0.089646     58      59      60
    21 N       4.941985    9.954734    0.513376       2.615186    5.267818    0.271667     61      62      63
    22 C       6.684023   11.961325    0.361035       3.537033    6.329661    0.191051     64      65      66
    23 S       9.685463   11.662690   -0.541221       5.125326    6.171630   -0.286402     67      68      69
    24 N       5.580301   14.184140    1.083853       2.952968    7.505924    0.573550     70      71      72
    25 H       3.139848   10.235378    1.210581       1.661536    5.416329    0.640612     73      74      75
    26 H       3.686477   14.210700    1.409638       1.950799    7.519979    0.745948     76      77      78
    27 C       6.876372   16.637719    1.091184       3.638819    8.804302    0.577430     79      80      81
    28 H       7.345683   17.180878   -0.859584       3.887168    9.091729   -0.454872     82      83      84
    29 H       8.678564   16.409801    2.087150       4.592498    8.683693    1.104472     85      86      87
    30 C       5.226736   18.654476    2.354173       2.765869    9.871524    1.245775     88      89      90
    31 H       4.818258   18.169562    4.327995       2.549712    9.614918    2.290276     91      92      93
    32 H       6.212860   20.474913    2.332793       3.287704   10.834857    1.234461     94      95      96
    33 H       3.426903   18.906602    1.351468       1.813439   10.004943    0.715166     97      98      99
 --------------------------------------------------------------------------------------------------------------

 Number of elements of the density matrix on this node (used, total):     72528    292230


 ===========================================
 Numerical Integration : Fuzzy Cells (Becke)
 ===========================================
  
 Becke grid quality: GOOD           
  
 Lebedev angular grid order:             min:  11 max:  31
 Nr. of radial points:                   min:  54 max:  72

 Total nr. of points:     415478
 Nr. of blocks:             3246
 Block length:               128
 Nr. of dummy points:         10


 Test of Precision of the Numerical Integration Grid
 ===================================================

 Integral of the Total Core Density:                   0.00000000000000


 ========================
 Density Fitting (zlmFit)
 ========================
  
 ZlmFit Fit Quality: GOOD           
  
 Max L-expansion:                        min:   8 max:   9
 Nr. of radial interpolation points:     min:  78 max: 108


 =====
 S C F  ***  ScaSCF  ***
 =====
  
 Initial density matrix is taken from previous geometry

 CYCLE    1
 SCF Error: norm([F,P])=      0.019087852942, max([F,P])=      0.003021004745
 orbitals (Q,E):
 ---------------
 A :65...84          ( 2.00    -0.3093)  ( 2.00    -0.2959)  ( 2.00    -0.2835)  ( 2.00    -0.2760)
                     ( 2.00    -0.2388)  ( 2.00    -0.2276)  ( 2.00    -0.2130)  ( 2.00    -0.2030)
                     ( 2.00    -0.1918)  ( 2.00    -0.1725)  ( 0.00    -0.1220)  ( 0.00    -0.1005)
                     ( 0.00    -0.0581)  ( 0.00    -0.0335)  ( 0.00    -0.0176)  ( 0.00    -0.0070)
                     ( 0.00    -0.0061)  ( 0.00     0.0032)  ( 0.00     0.0059)  ( 0.00     0.0068)

 CYCLE    2
   MIX coefficients:  0.8000  0.2000
 SCF Error: norm([F,P])=      0.002074899384, max([F,P])=      0.000514388979
 orbitals (Q,E):
 ---------------
 A :65...75          ( 2.00    -0.3093)  ( 2.00    -0.2959)  ( 2.00    -0.2835)  ( 2.00    -0.2760)
                     ( 2.00    -0.2388)  ( 2.00    -0.2276)  ( 2.00    -0.2130)  ( 2.00    -0.2030)
                     ( 2.00    -0.1918)  ( 2.00    -0.1725)  ( 0.00    -0.1220)

 CYCLE    3
  SDIIS (wt  0.000): -0.8738  1.8738
 A-DIIS (wt  1.000):  0.0000  1.0000
  DIIS coefficients:  0.0000  1.0000
 SCF Error: norm([F,P])=      0.001272574829, max([F,P])=      0.000339677410
 orbitals (Q,E):
 ---------------
 A :65...75          ( 2.00    -0.3092)  ( 2.00    -0.2959)  ( 2.00    -0.2835)  ( 2.00    -0.2760)
                     ( 2.00    -0.2387)  ( 2.00    -0.2276)  ( 2.00    -0.2130)  ( 2.00    -0.2030)
                     ( 2.00    -0.1917)  ( 2.00    -0.1724)  ( 0.00    -0.1220)

 CYCLE    4
  SDIIS (wt  1.000):  0.1197  0.2718  0.6085
  DIIS coefficients:  0.1197  0.2718  0.6085
 SCF Error: norm([F,P])=      0.000981058937, max([F,P])=      0.000244425258
 orbitals (Q,E):
 ---------------
 A :65...75          ( 2.00    -0.3092)  ( 2.00    -0.2959)  ( 2.00    -0.2835)  ( 2.00    -0.2760)
                     ( 2.00    -0.2387)  ( 2.00    -0.2276)  ( 2.00    -0.2129)  ( 2.00    -0.2030)
                     ( 2.00    -0.1917)  ( 2.00    -0.1724)  ( 0.00    -0.1220)

 CYCLE    5
  SDIIS (wt  1.000):  0.1618  0.0531  0.4467  0.3385
  DIIS coefficients:  0.1618  0.0531  0.4467  0.3385
 SCF Error: norm([F,P])=      0.000507480159, max([F,P])=      0.000100667403
 orbitals (Q,E):
 ---------------
 A :65...75          ( 2.00    -0.3092)  ( 2.00    -0.2959)  ( 2.00    -0.2835)  ( 2.00    -0.2760)
                     ( 2.00    -0.2387)  ( 2.00    -0.2276)  ( 2.00    -0.2129)  ( 2.00    -0.2030)
                     ( 2.00    -0.1917)  ( 2.00    -0.1724)  ( 0.00    -0.1220)

 CYCLE    6
  SDIIS (wt  1.000):  0.0967 -0.0114  0.2126  0.2362  0.4659
  DIIS coefficients:  0.0967 -0.0114  0.2126  0.2362  0.4659
 SCF Error: norm([F,P])=      0.000143701217, max([F,P])=      0.000018888208
 orbitals (Q,E):
 ---------------
 A :65...75          ( 2.00    -0.3092)  ( 2.00    -0.2959)  ( 2.00    -0.2835)  ( 2.00    -0.2760)
                     ( 2.00    -0.2387)  ( 2.00    -0.2276)  ( 2.00    -0.2129)  ( 2.00    -0.2030)
                     ( 2.00    -0.1917)  ( 2.00    -0.1724)  ( 0.00    -0.1220)

 CYCLE    7
  SDIIS (wt  1.000):  0.0434 -0.0194  0.0769  0.1200  0.3724  0.4068
  DIIS coefficients:  0.0434 -0.0194  0.0769  0.1200  0.3724  0.4068
 SCF Error: norm([F,P])=      0.000080674692, max([F,P])=      0.000010884799
 orbitals (Q,E):
 ---------------
 A :65...75          ( 2.00    -0.3092)  ( 2.00    -0.2959)  ( 2.00    -0.2835)  ( 2.00    -0.2760)
                     ( 2.00    -0.2387)  ( 2.00    -0.2276)  ( 2.00    -0.2129)  ( 2.00    -0.2030)
                     ( 2.00    -0.1917)  ( 2.00    -0.1724)  ( 0.00    -0.1220)

 CYCLE    8
  SDIIS (wt  1.000):  0.0163 -0.0114  0.0236  0.0504  0.1952  0.2888  0.4371
  DIIS coefficients:  0.0163 -0.0114  0.0236  0.0504  0.1952  0.2888  0.4371
 SCF Error: norm([F,P])=      0.000026340441, max([F,P])=      0.000003363440
 orbitals (Q,E):
 ---------------
 A :65...75          ( 2.00    -0.3092)  ( 2.00    -0.2959)  ( 2.00    -0.2835)  ( 2.00    -0.2760)
                     ( 2.00    -0.2387)  ( 2.00    -0.2276)  ( 2.00    -0.2129)  ( 2.00    -0.2030)
                     ( 2.00    -0.1917)  ( 2.00    -0.1724)  ( 0.00    -0.1220)

 CYCLE    9
  SDIIS (wt  1.000):  0.0057 -0.0053  0.0064  0.0191  0.0866  0.1464  0.3020  0.4391
  DIIS coefficients:  0.0057 -0.0053  0.0064  0.0191  0.0866  0.1464  0.3020  0.4391
 SCF Error: norm([F,P])=      0.000009194603, max([F,P])=      0.000001018653
 orbitals (Q,E):
 ---------------
 A :65...75          ( 2.00    -0.3092)  ( 2.00    -0.2959)  ( 2.00    -0.2835)  ( 2.00    -0.2760)
                     ( 2.00    -0.2387)  ( 2.00    -0.2276)  ( 2.00    -0.2129)  ( 2.00    -0.2030)
                     ( 2.00    -0.1917)  ( 2.00    -0.1724)  ( 0.00    -0.1220)

 CYCLE   10
  SDIIS (wt  1.000):  0.0016 -0.0019  0.0013  0.0061  0.0319  0.0595  0.1414  0.2843  0.4759
  DIIS coefficients:  0.0016 -0.0019  0.0013  0.0061  0.0319  0.0595  0.1414  0.2843  0.4759
 SCF Error: norm([F,P])=      0.000002834487, max([F,P])=      0.000000458868
 orbitals (Q,E):
 ---------------
 A :65...75          ( 2.00    -0.3092)  ( 2.00    -0.2959)  ( 2.00    -0.2835)  ( 2.00    -0.2760)
                     ( 2.00    -0.2387)  ( 2.00    -0.2276)  ( 2.00    -0.2129)  ( 2.00    -0.2030)
                     ( 2.00    -0.1917)  ( 2.00    -0.1724)  ( 0.00    -0.1220)

 SCF CONVERGED

 CYCLE   11
 *** Using FIT density in Focky
  SDIIS (wt  1.000):  0.0002 -0.0006 -0.0001  0.0016  0.0106  0.0226  0.0609  0.1508  0.3833  0.3708
  DIIS coefficients:  0.0002 -0.0006 -0.0001  0.0016  0.0106  0.0226  0.0609  0.1508  0.3833  0.3708
 SCF Error: norm([F,P])=      0.000001755293, max([F,P])=      0.000000337376
 orbitals (Q,E):
 ---------------
 A :65...84          ( 2.00    -0.3092)  ( 2.00    -0.2959)  ( 2.00    -0.2835)  ( 2.00    -0.2760)
                     ( 2.00    -0.2387)  ( 2.00    -0.2276)  ( 2.00    -0.2129)  ( 2.00    -0.2030)
                     ( 2.00    -0.1917)  ( 2.00    -0.1724)  ( 0.00    -0.1220)  ( 0.00    -0.1005)
                     ( 0.00    -0.0581)  ( 0.00    -0.0335)  ( 0.00    -0.0176)  ( 0.00    -0.0070)
                     ( 0.00    -0.0061)  ( 0.00     0.0032)  ( 0.00     0.0059)  ( 0.00     0.0068)


 Fit test: (difference of exact and fit density, squared integrated, result summed over spins)
         SCF:                                          0.00007122912596

 Gross Charges per Atom (Z minus electrons)
 ==========================================
            -0.0603    0.2183    0.2284    0.2431    0.2330    0.2110   -0.0164    0.0171   -0.0269    0.2255
            -0.1954   -0.2121   -0.2063   -0.2143   -0.1827    0.4711   -0.2101    0.0373   -0.5628   -0.1282
             0.1129    0.2098   -0.2744   -0.0677   -0.0221   -0.0616    0.5397   -0.1581   -0.1537    0.6146
            -0.1917   -0.2153   -0.2018
 Net Total:  0.00000000


 =================================================================
 M U L T I P O L E   D E R I V E D   C H A R G E   A N A L Y S I S
 =================================================================

 See: M. Swart, P.Th. van Duijnen, J.G. Snijders, J.Comput.Chem., (2001), p. 79-88.

 --------------------------------------- 
 Multipole derived atomic charges (a.u.)
 --------------------------------------- 

        Atom    Level:     MDC-m        MDC-d        MDC-q
 ---------------------------------------------------------
     1     C           -0.006162    -0.000043   -22.751186
     2     C            0.090265    -0.289150    79.345390
     3     C            0.071056    -0.260086   -60.018312
     4     C            0.081720     0.245824   -21.864673
     5     C            0.073764    -0.094870    17.289046
     6     C            0.080725    -0.383566   -27.322301
     7     C            0.005397     0.037199    15.968968
     8     C           -0.000961    -0.001275   -20.998710
     9     C            0.013049     0.017430    38.560429
    10     C            0.064741     0.241018    -6.127301
    11     H           -0.048934     0.196488   -11.828772
    12     H           -0.060689     0.147924     8.684047
    13     H           -0.058867    -0.019035    14.778243
    14     H           -0.060979     0.046814   -16.394966
    15     H           -0.049146     0.207650    17.446702
    16     C            0.208809     0.337126    -5.740739
    17     H           -0.062774    -0.087497     3.710187
    18     C            0.060045     0.196072    -2.290785
    19     O           -0.371864    -0.486723    -0.666953
    20     N           -0.153203    -0.306650     1.095057
    21     N            0.013063     0.118704    -1.056359
    22     C           -0.137323    -0.105107     0.121943
    23     S            0.136989    -0.197801     0.067652
    24     N           -0.078760    -0.056225    -0.471648
    25     H            0.035830     0.220006    -0.151195
    26     H            0.030204     0.136320     0.425309
    27     C            0.246433     0.231263     0.302441
    28     H           -0.074890    -0.060000    -0.102894
    29     H           -0.080081    -0.089535    -0.037026
    30     C            0.233293     0.204220     0.351514
    31     H           -0.068874    -0.054810    -0.171861
    32     H           -0.060639    -0.035986    -0.065658
    33     H           -0.071238    -0.055697    -0.085592
 *** Using NEW gradient routines ***


 Geometry CYCLE 19
 ==============

 Energy gradients wrt nuclear displacements
 ==========================================

     Atom      Cartesian (a.u./angstrom)
                 X         Y         Z
 ----------------------------------------
     1 C     0.000080  0.000141 -0.000097
     2 C    -0.000058 -0.000002 -0.000063
     3 C    -0.000006 -0.000010 -0.000003
     4 C     0.000014 -0.000009  0.000042
     5 C     0.000046  0.000025  0.000079
     6 C    -0.000025 -0.000043 -0.000285
     7 C    -0.000132  0.000067 -0.000026
     8 C     0.000056  0.000044  0.000112
     9 C     0.000029 -0.000050  0.000014
    10 C    -0.000026  0.000009  0.000045
    11 H     0.000017 -0.000012  0.000039
    12 H     0.000010 -0.000011  0.000027
    13 H    -0.000018  0.000003 -0.000023
    14 H    -0.000012 -0.000023  0.000009
    15 H    -0.000006  0.000022  0.000069
    16 C    -0.000347 -0.000158  0.000313
    17 H    -0.000016  0.000000 -0.000045
    18 C     0.000387  0.000050 -0.000219
    19 O     0.000027 -0.000036 -0.000133
    20 N     0.000548 -0.000165  0.000117
    21 N    -0.000259  0.000600 -0.000157
    22 C    -0.001032 -0.000608  0.000149
    23 S     0.000388 -0.000079 -0.000047
    24 N     0.000261  0.000028  0.000300
    25 H     0.000147  0.000283  0.000111
    26 H    -0.000053 -0.000019 -0.000231
    27 C     0.000068 -0.000035  0.000103
    28 H    -0.000049  0.000109 -0.000059
    29 H    -0.000059 -0.000071 -0.000119
    30 C     0.000071 -0.000053  0.000049
    31 H    -0.000001 -0.000017 -0.000006
    32 H    -0.000016 -0.000005 -0.000050
    33 H    -0.000034  0.000024 -0.000018
 ----------------------------------------
 
----------------------------------------------------------------------
Geometry Convergence after Step  19       (Hartree/Angstrom,Angstrom)
----------------------------------------------------------------------
current energy                               -7.55901013 Hartree
energy change                      -0.00000644     0.00100000    T
constrained gradient max            0.00103167     0.00100000    F
constrained gradient rms            0.00018717     0.00066667    T
gradient max                        0.00103167
gradient rms                        0.00018717
cart. step max                      0.02752226     0.01000000    F
cart. step rms                      0.00694082     0.00666667    F
 


 Coordinates (Cartesian)
 =======================

     Atom                    bohr                                 angstrom                 Geometric Variables
                   X           Y           Z              X           Y           Z       (0:frozen, *:LT par.)
 --------------------------------------------------------------------------------------------------------------
     1 C      -0.037407    3.635568    1.024526      -0.019795    1.923860    0.542156      1       2       3
     2 C      -2.401209    2.720320    1.687868      -1.270665    1.439531    0.893181      4       5       6
     3 C      -2.889645    0.103884    1.340309      -1.529134    0.054973    0.709261      7       8       9
     4 C      -1.080726   -1.543320    0.362357      -0.571895   -0.816690    0.191751     10      11      12
     5 C       5.682538   -0.886238   -1.934955       3.007069   -0.468977   -1.023934     13      14      15
     6 C       6.080543    1.750082   -1.546853       3.217685    0.926103   -0.818559     16      17      18
     7 C       4.125461    3.180490   -0.557174       2.183100    1.683043   -0.294844     19      20      21
     8 C       1.801859    1.956548    0.027900       0.953503    1.035361    0.014764     22      23      24
     9 C       1.363619   -0.655034   -0.338063       0.721596   -0.346629   -0.178895     25      26      27
    10 C       3.414741   -2.079851   -1.360160       1.807003   -1.100610   -0.719766     28      29      30
    11 H      -3.849153    3.961412    2.457289      -2.036884    2.096289    1.300341     31      32      33
    12 H      -4.737784   -0.637856    1.855540      -2.507127   -0.337539    0.981909     34      35      36
    13 H      -1.542672   -3.536138    0.130454      -0.816347   -1.871244    0.069033     37      38      39
    14 H       7.225198   -2.003032   -2.713109       3.823410   -1.059959   -1.435715     40      41      42
    15 H       7.888579    2.604406   -2.021813       4.174456    1.378192   -1.069897     43      44      45
    16 C       1.146437    6.186327    1.117830       0.606668    3.273663    0.591530     46      47      48
    17 H       3.199516   -4.099720   -1.687991       1.693111   -2.169478   -0.893246     49      50      51
    18 C       3.801436    5.859760    0.106381       2.011633    3.100852    0.056295     52      53      54
    19 O       0.215885    8.213608    1.855314       0.114242    4.346454    0.981790     55      56      57
    20 N       5.546358    7.595740   -0.155812       2.935006    4.019492   -0.082452     58      59      60
    21 N       4.948563    9.950531    0.540292       2.618667    5.265594    0.285910     61      62      63
    22 C       6.688956   11.958802    0.371895       3.539643    6.328325    0.196799     64      65      66
    23 S       9.686594   11.662698   -0.543582       5.125925    6.171634   -0.287651     67      68      69
    24 N       5.584475   14.182756    1.089534       2.955177    7.505191    0.576556     70      71      72
    25 H       3.147964   10.231980    1.242164       1.665831    5.414531    0.657325     73      74      75
    26 H       3.695182   14.205984    1.440239       1.955406    7.517483    0.762142     76      77      78
    27 C       6.880825   16.636263    1.094807       3.641176    8.803531    0.579347     79      80      81
    28 H       7.371892   17.164240   -0.854357       3.901037    9.082925   -0.452106     82      83      84
    29 H       8.672466   16.417577    2.112664       4.589271    8.687808    1.117974     85      86      87
    30 C       5.216879   18.661905    2.324590       2.760653    9.875455    1.230120     88      89      90
    31 H       4.785909   18.191680    4.297280       2.532594    9.626622    2.274023     91      92      93
    32 H       6.203623   20.481960    2.301942       3.282816   10.838587    1.218135     94      95      96
    33 H       3.428886   18.906668    1.299459       1.814488   10.004978    0.687644     97      98      99
 --------------------------------------------------------------------------------------------------------------

 Number of elements of the density matrix on this node (used, total):     72528    292230


 ===========================================
 Numerical Integration : Fuzzy Cells (Becke)
 ===========================================
  
 Becke grid quality: GOOD           
  
 Lebedev angular grid order:             min:  11 max:  31
 Nr. of radial points:                   min:  54 max:  72

 Total nr. of points:     415480
 Nr. of blocks:             3246
 Block length:               128
 Nr. of dummy points:          8


 Test of Precision of the Numerical Integration Grid
 ===================================================

 Integral of the Total Core Density:                   0.00000000000000


 ========================
 Density Fitting (zlmFit)
 ========================
  
 ZlmFit Fit Quality: GOOD           
  
 Max L-expansion:                        min:   8 max:   9
 Nr. of radial interpolation points:     min:  78 max: 108


 =====
 S C F  ***  ScaSCF  ***
 =====
  
 Initial density matrix is taken from previous geometry

 CYCLE    1
 SCF Error: norm([F,P])=      0.039116286990, max([F,P])=      0.006423335196
 orbitals (Q,E):
 ---------------
 A :65...84          ( 2.00    -0.3093)  ( 2.00    -0.2960)  ( 2.00    -0.2836)  ( 2.00    -0.2761)
                     ( 2.00    -0.2389)  ( 2.00    -0.2278)  ( 2.00    -0.2131)  ( 2.00    -0.2031)
                     ( 2.00    -0.1919)  ( 2.00    -0.1727)  ( 0.00    -0.1222)  ( 0.00    -0.1006)
                     ( 0.00    -0.0582)  ( 0.00    -0.0337)  ( 0.00    -0.0178)  ( 0.00    -0.0071)
                     ( 0.00    -0.0063)  ( 0.00     0.0030)  ( 0.00     0.0058)  ( 0.00     0.0066)

 CYCLE    2
  SDIIS (wt  0.000):  0.0169  0.9831
 A-DIIS (wt  1.000):  0.0000  1.0000
  DIIS coefficients:  0.0000  1.0000
 SCF Error: norm([F,P])=      0.004436789061, max([F,P])=      0.001342549150
 orbitals (Q,E):
 ---------------
 A :65...75          ( 2.00    -0.3091)  ( 2.00    -0.2957)  ( 2.00    -0.2832)  ( 2.00    -0.2758)
                     ( 2.00    -0.2387)  ( 2.00    -0.2275)  ( 2.00    -0.2127)  ( 2.00    -0.2028)
                     ( 2.00    -0.1918)  ( 2.00    -0.1726)  ( 0.00    -0.1218)

 CYCLE    3
  SDIIS (wt  0.000):  0.0020  0.5501  0.4479
 A-DIIS (wt  1.000):  0.0000  0.6132  0.3868
  DIIS coefficients:  0.0000  0.6132  0.3868
 SCF Error: norm([F,P])=      0.005315892253, max([F,P])=      0.001002215315
 orbitals (Q,E):
 ---------------
 A :65...75          ( 2.00    -0.3092)  ( 2.00    -0.2959)  ( 2.00    -0.2834)  ( 2.00    -0.2760)
                     ( 2.00    -0.2387)  ( 2.00    -0.2276)  ( 2.00    -0.2130)  ( 2.00    -0.2030)
                     ( 2.00    -0.1917)  ( 2.00    -0.1724)  ( 0.00    -0.1220)

 CYCLE    4
  SDIIS (wt  1.000):  0.3193  0.3247  0.3560
  DIIS coefficients:  0.3193  0.3247  0.3560
 SCF Error: norm([F,P])=      0.003023998197, max([F,P])=      0.000496529818
 orbitals (Q,E):
 ---------------
 A :65...75          ( 2.00    -0.3092)  ( 2.00    -0.2958)  ( 2.00    -0.2834)  ( 2.00    -0.2759)
                     ( 2.00    -0.2387)  ( 2.00    -0.2276)  ( 2.00    -0.2129)  ( 2.00    -0.2029)
                     ( 2.00    -0.1918)  ( 2.00    -0.1725)  ( 0.00    -0.1220)

 CYCLE    5
  SDIIS (wt  1.000):  0.1433  0.1530  0.2066  0.4971
  DIIS coefficients:  0.1433  0.1530  0.2066  0.4971
 SCF Error: norm([F,P])=      0.000531864403, max([F,P])=      0.000060195529
 orbitals (Q,E):
 ---------------
 A :65...75          ( 2.00    -0.3092)  ( 2.00    -0.2958)  ( 2.00    -0.2834)  ( 2.00    -0.2759)
                     ( 2.00    -0.2387)  ( 2.00    -0.2276)  ( 2.00    -0.2129)  ( 2.00    -0.2029)
                     ( 2.00    -0.1918)  ( 2.00    -0.1725)  ( 0.00    -0.1220)

 CYCLE    6
  SDIIS (wt  1.000):  0.0589  0.0641  0.1006  0.3604  0.4160
  DIIS coefficients:  0.0589  0.0641  0.1006  0.3604  0.4160
 SCF Error: norm([F,P])=      0.000284663053, max([F,P])=      0.000040096064
 orbitals (Q,E):
 ---------------
 A :65...75          ( 2.00    -0.3092)  ( 2.00    -0.2958)  ( 2.00    -0.2834)  ( 2.00    -0.2759)
                     ( 2.00    -0.2387)  ( 2.00    -0.2276)  ( 2.00    -0.2129)  ( 2.00    -0.2029)
                     ( 2.00    -0.1918)  ( 2.00    -0.1725)  ( 0.00    -0.1220)

 CYCLE    7
  SDIIS (wt  1.000):  0.0218  0.0241  0.0442  0.2045  0.3373  0.3682
  DIIS coefficients:  0.0218  0.0241  0.0442  0.2045  0.3373  0.3682
 SCF Error: norm([F,P])=      0.000147401798, max([F,P])=      0.000027484418
 orbitals (Q,E):
 ---------------
 A :65...75          ( 2.00    -0.3092)  ( 2.00    -0.2958)  ( 2.00    -0.2834)  ( 2.00    -0.2759)
                     ( 2.00    -0.2387)  ( 2.00    -0.2276)  ( 2.00    -0.2129)  ( 2.00    -0.2029)
                     ( 2.00    -0.1918)  ( 2.00    -0.1725)  ( 0.00    -0.1220)

 CYCLE    8
[truncated: 598,940 more chars]
