# Supplementary material for: Functional, Aromatic, and Fluorinated Monothiosemicarbazones: Investigations into Their Structures and Activity toward the Gallium-68 Incorporation by Microwave Irradiation
Source: ACS Omega. 2022 Apr 11;7(16):13750–77. doi: 10.1021/acsomega.1c07396 (PMC9088960; doi:10.1021/acsomega.1c07396)
Supplement: Supplementary file 1 — ao1c07396_si_001.zip [file ao1c07396_si_001.zip › DFT_files/MonoTSCEt Isomer B.xyz]

33
Frame 27:  Geometry 28, Bond Energy: -7.55904 Hartree
C -0.01428359933197498 1.922582864761353 0.553412914276123
C -1.262676119804382 1.437784314155579 0.9124392867088318
C -1.524115681648254 0.05434826016426086 0.723871648311615
C -0.572420060634613 -0.8155454993247986 0.1933605223894119
C 2.996776342391968 -0.4654562473297119 -1.050104856491089
C 3.211191654205322 0.9280751347541809 -0.8378650546073914
C 2.18189549446106 1.683233499526978 -0.3014415502548218
C 0.9537870287895203 1.035663485527039 0.01390342973172665
C 0.7184795737266541 -0.3449536561965942 -0.1855638772249222
C 1.798383474349976 -1.097216606140137 -0.7396910190582275
H -2.024852752685547 2.093190908432007 1.329247713088989
H -2.500124454498291 -0.3385346829891205 1.003010153770447
H -0.819144070148468 -1.869127631187439 0.06692079454660416
H 3.808856725692749 -1.055015087127686 -1.472219705581665
H 4.16649055480957 1.380384206771851 -1.094305157661438
C 0.6139593720436096 3.271780252456665 0.6036519408226013
H 1.681515336036682 -2.16488790512085 -0.9185120463371277
C 2.01503586769104 3.099514007568359 0.0584828145802021
O 0.1256699711084366 4.34320592880249 1.002551674842834
N 2.939990282058716 4.016571521759033 -0.07944291830062866
N 2.626546859741211 5.261360645294189 0.2950486540794373
C 3.545825242996216 6.325743198394775 0.208945095539093
S 5.129281044006348 6.173501491546631 -0.2851886749267578
N 2.963489532470703 7.500176429748535 0.5970891118049622
H 1.673658609390259 5.407441139221191 0.66722172498703
H 1.972450613975525 7.506180286407471 0.8243480324745178
C 3.654894828796387 8.795687675476074 0.6166276335716248
H 3.983203411102295 9.044539451599121 -0.4022016227245331
H 4.565532207489014 8.695167541503906 1.220598936080933
C 2.737188816070557 9.886384963989258 1.178206562995911
H 2.433160305023193 9.663934707641602 2.208999156951904
H 3.265872001647949 10.84593105316162 1.183508276939392
H 1.833804965019226 10.00771331787109 0.5660106539726257
