# Supplementary material for: Functional, Aromatic, and Fluorinated Monothiosemicarbazones: Investigations into Their Structures and Activity toward the Gallium-68 Incorporation by Microwave Irradiation
Source: ACS Omega. 2022 Apr 11;7(16):13750–77. doi: 10.1021/acsomega.1c07396 (PMC9088960; doi:10.1021/acsomega.1c07396)
Supplement: Supplementary file 1 — ao1c07396_si_001.zip [file ao1c07396_si_001.zip › DFT_files/MonoTSCEt Isomer C.out]

 Parallel Execution: Process Information
 ==============================================================================
 Rank   Node Name                              NodeID   MyNodeRank  NodeMaster
    0   CHPC-7106                                 0          0          0
    1   CHPC-7106                                 0          1         -1
    2   CHPC-7106                                 0          2         -1
    3   CHPC-7106                                 0          3         -1
 ==============================================================================


May use up to 15548MB of RAM as shared memory on node 0
 
    Atoms
    1 C      -0.095510040000       1.865101000000       0.581154760000
    2 C      -1.296464930000       1.273087910000       0.932662580000
    3 C      -1.448822050000      -0.122760560000       0.716349140000
    4 C      -0.431026760000      -0.898958720000       0.169169200000
    5 C       3.092371170000      -0.251017500000      -1.063940260000
    6 C       3.196796430000       1.151608610000      -0.835353710000
    7 C       2.115505440000       1.836834410000      -0.290047320000
    8 C       0.939560450000       1.080466900000       0.020539840000
    9 C       0.814679710000      -0.312217230000      -0.200244950000
    10 C       1.946752600000      -0.973081070000      -0.764144940000
    11 H      -2.104471940000       1.860014570000       1.364937250000
    12 H      -2.389397430000      -0.598570220000       0.987954790000
    13 H      -0.585546970000      -1.966882850000       0.020771120000
    14 H       3.949820640000      -0.767987390000      -1.490484950000
    15 H       4.135073480000       1.635147450000      -1.096452750000
    16 C       0.404002120000       3.274110290000       0.671817620000
    17 H       1.910563590000      -2.044143350000      -0.956572470000
    18 C       1.825485180000       3.231719510000       0.097138520000
    19 O      -0.181699320000       4.256442220000       1.105218430000
    20 N       2.667245090000       4.351560870000      -0.196673430000
    21 N       2.188584190000       5.533527320000      -0.785874560000
    22 C       2.790166620000       6.634635120000      -0.089699070000
    23 S       1.860715990000       7.649987560000       0.716934660000
    24 N       4.210026760000       6.851522990000      -0.265433530000
    25 H       1.145773800000       5.564272730000      -0.699978750000
    26 H       4.357281870000       7.152467690000      -1.260784400000
    27 C       4.801271300000       7.864159810000       0.626138860000
    28 H       4.429837600000       8.881481270000       0.358069580000
    29 H       4.542394040000       7.642626290000       1.687232990000
    30 C       6.319579740000       7.844861570000       0.497534790000
    31 H       6.619802700000       8.061615430000      -0.551044210000
    32 H       6.760445680000       8.619391140000       1.162602680000
    33 H       6.714797480000       6.848054310000       0.793909450000
    End
    GUIBonds
        1 1 16 1.0
        2 1 8 1.5
        3 1 2 1.5
        4 2 11 1.0
        5 2 3 1.5
        6 3 12 1.0
        7 3 4 1.5
        8 4 13 1.0
        9 4 9 1.5
        10 5 14 1.0
        11 5 6 1.5
        12 5 10 1.5
        13 6 15 1.0
        14 6 7 1.5
        15 7 18 1.0
        16 7 8 1.5
        17 8 9 1.5
        18 9 10 1.5
        19 10 17 1.0
        20 16 19 1.0
        21 16 18 1.0
        22 18 20 1.0
        23 20 21 1.0
        24 21 25 1.0
        25 21 22 1.0
        26 22 24 1.0
        27 22 23 1.0
        28 24 27 1.0
        29 24 26 1.0
        30 27 29 1.0
        31 27 28 1.0
        32 27 30 1.0
        33 30 33 1.0
        34 30 32 1.0
        35 30 31 1.0
    End
    NoPrint LOGFILE
    XC
        GGA BLYP
    End
    Geometry
    End
    AnalyticalFreq
    End
    NumericalQuality Good
    ScanFreq -1000 0

Fragments
H t21.H
N t21.N
S t21.S
O t21.O
C t21.C
End

 *******************************************************************************
 *                                                                             *
 *  --------------------------------                                           *
 *   Amsterdam Modeling Suite (AMS)              2019.304                      *
 *  --------------------------------                                           *
 *                                               r84175 2020-05-08             *
 *                                                                             *
 *                                                                             *
 *                              =================                              *
 *                              |               |                              *
 *                              |     A D F     |                              *
 *                              |               |                              *
 *                              =================                              *
 *                                                                             *
 *                                                                             *
 *   Online information and documentation:  https://www.scm.com/support/       *
 *   E-mail:  support@scm.com   info@scm.com                                   *
 *                                                                             *
 *   Scientific publications using AMS results must be properly referenced     *
 *   See the User Manuals (or the web site) for recommended citations          *
 *   The terms and conditions of the End User License Agreement apply to       *
 *   the use of AMS, https://www.scm.com/license-terms/                        *
 *                                                                             *
 *********************  x86_64_windows_intel / intelmpi  ***********************
 
 Licensed to: Dr. Sofia Pascu / University of Bath / Bath / UNITED KINGDOM 2022-01-21 16:12:49
 SCM User ID: u10385
  
 ADF 2019.304  RunTime: Jan31-2022 10:02:03  Nodes: 1  Procs: 4

 Temporary files are created in C:\SCMTMP\/kid_0.446252314

Communication costs MPI_COMM_WORLD:      0.668 usec per message,   0.0028 usec per 8-byte item
Communication costs for intra-node:      0.618 usec per message,   0.0028 usec per 8-byte item

 *** (NO TITLE) ***


 ===========================
 A T T A C H E D   F I L E S
 ===========================
  


 ===============================
 M O D E L   P A R A M E T E R S
 ===============================
  
 DENSITY FUNCTIONAL POTENTIAL (scf)
    LDA:                               Exchange only                           == Not Default ==
    Gradient Corrections:              Becke88 LYP                             == Not Default ==

 SPIN  (restricted / unrestr.)
    Molecule:                          Restricted                               
    Fragments:                         Restricted                               

 OTHER ASPECTS
    Relativistic Corrections:          ---                                      

    Nuclear Charge Density Model:      Point Charge Nuclei                      
    Core Treatment:                    Frozen Orbital(s)                        

    Hyperfine or Zeeman Interaction:   ---                                      


 Fragment File(s)
 ----------------
 C:
         file : t21.C
         jobid: ADF 2019.304  RunTime: Jan31-2022 10:02:03  Nodes: 1  Procs: 1
         title: Carbon (TZ2P)
 H:
         file : t21.H
         jobid: ADF 2019.304  RunTime: Jan31-2022 10:02:00  Nodes: 1  Procs: 1
         title: Hydrogen (TZ2P)
 O:
         file : t21.O
         jobid: ADF 2019.304  RunTime: Jan31-2022 10:02:02  Nodes: 1  Procs: 1
         title: Oxygen (TZ2P)
 N:
         file : t21.N
         jobid: ADF 2019.304  RunTime: Jan31-2022 10:02:00  Nodes: 1  Procs: 1
         title: Nitrogen (TZ2P)
 S:
         file : t21.S
         jobid: ADF 2019.304  RunTime: Jan31-2022 10:02:01  Nodes: 1  Procs: 1
         title: Sulphur (TZ2P)


                                   *********************************************
                                   *  R U N   T Y P E : GEOMETRY OPTIMIZATION  *
                                   *********************************************
  


 ===============
 G E O M E T R Y  ***  3D  Molecule  ***
 ===============
  

 ATOMS
 =====                            X Y Z                    CHARGE
                                (Angstrom)             Nucl     +Core       At.Mass
                       --------------------------    ----------------       -------
    1  C              -0.0955    1.8651    0.5812      6.00      6.00       12.0000
    2  C              -1.2965    1.2731    0.9327      6.00      6.00       12.0000
    3  C              -1.4488   -0.1228    0.7163      6.00      6.00       12.0000
    4  C              -0.4310   -0.8990    0.1692      6.00      6.00       12.0000
    5  C               3.0924   -0.2510   -1.0639      6.00      6.00       12.0000
    6  C               3.1968    1.1516   -0.8354      6.00      6.00       12.0000
    7  C               2.1155    1.8368   -0.2900      6.00      6.00       12.0000
    8  C               0.9396    1.0805    0.0205      6.00      6.00       12.0000
    9  C               0.8147   -0.3122   -0.2002      6.00      6.00       12.0000
   10  C               1.9468   -0.9731   -0.7641      6.00      6.00       12.0000
   11  H              -2.1045    1.8600    1.3649      1.00      1.00        1.0078
   12  H              -2.3894   -0.5986    0.9880      1.00      1.00        1.0078
   13  H              -0.5855   -1.9669    0.0208      1.00      1.00        1.0078
   14  H               3.9498   -0.7680   -1.4905      1.00      1.00        1.0078
   15  H               4.1351    1.6351   -1.0965      1.00      1.00        1.0078
   16  C               0.4040    3.2741    0.6718      6.00      6.00       12.0000
   17  H               1.9106   -2.0441   -0.9566      1.00      1.00        1.0078
   18  C               1.8255    3.2317    0.0971      6.00      6.00       12.0000
   19  O              -0.1817    4.2564    1.1052      8.00      8.00       15.9949
   20  N               2.6672    4.3516   -0.1967      7.00      7.00       14.0031
   21  N               2.1886    5.5335   -0.7859      7.00      7.00       14.0031
   22  C               2.7902    6.6346   -0.0897      6.00      6.00       12.0000
   23  S               1.8607    7.6500    0.7169     16.00     16.00       31.9721
   24  N               4.2100    6.8515   -0.2654      7.00      7.00       14.0031
   25  H               1.1458    5.5643   -0.7000      1.00      1.00        1.0078
   26  H               4.3573    7.1525   -1.2608      1.00      1.00        1.0078
   27  C               4.8013    7.8642    0.6261      6.00      6.00       12.0000
   28  H               4.4298    8.8815    0.3581      1.00      1.00        1.0078
   29  H               4.5424    7.6426    1.6872      1.00      1.00        1.0078
   30  C               6.3196    7.8449    0.4975      6.00      6.00       12.0000
   31  H               6.6198    8.0616   -0.5510      1.00      1.00        1.0078
   32  H               6.7604    8.6194    1.1626      1.00      1.00        1.0078
   33  H               6.7148    6.8481    0.7939      1.00      1.00        1.0078


 FRAGMENTS
 =========                                     Atoms in this Fragment     Cart. coord.s (Angstrom)
                                               -------------------------------------------------------
    1  C                                                 1  C           -0.0955    1.8651    0.5812
    2  C                                                 2  C           -1.2965    1.2731    0.9327
    3  C                                                 3  C           -1.4488   -0.1228    0.7163
    4  C                                                 4  C           -0.4310   -0.8990    0.1692
    5  C                                                 5  C            3.0924   -0.2510   -1.0639
    6  C                                                 6  C            3.1968    1.1516   -0.8354
    7  C                                                 7  C            2.1155    1.8368   -0.2900
    8  C                                                 8  C            0.9396    1.0805    0.0205
    9  C                                                 9  C            0.8147   -0.3122   -0.2002
   10  C                                                10  C            1.9468   -0.9731   -0.7641
   11  C                                                16  C            0.4040    3.2741    0.6718
   12  C                                                18  C            1.8255    3.2317    0.0971
   13  C                                                22  C            2.7902    6.6346   -0.0897
   14  C                                                27  C            4.8013    7.8642    0.6261
   15  C                                                30  C            6.3196    7.8449    0.4975
   16  H                                                11  H           -2.1045    1.8600    1.3649
   17  H                                                12  H           -2.3894   -0.5986    0.9880
   18  H                                                13  H           -0.5855   -1.9669    0.0208
   19  H                                                14  H            3.9498   -0.7680   -1.4905
   20  H                                                15  H            4.1351    1.6351   -1.0965
   21  H                                                17  H            1.9106   -2.0441   -0.9566
   22  H                                                25  H            1.1458    5.5643   -0.7000
   23  H                                                26  H            4.3573    7.1525   -1.2608
   24  H                                                28  H            4.4298    8.8815    0.3581
   25  H                                                29  H            4.5424    7.6426    1.6872
   26  H                                                31  H            6.6198    8.0616   -0.5510
   27  H                                                32  H            6.7604    8.6194    1.1626
   28  H                                                33  H            6.7148    6.8481    0.7939
   29  O                                                19  O           -0.1817    4.2564    1.1052
   30  N                                                20  N            2.6672    4.3516   -0.1967
   31  N                                                21  N            2.1886    5.5335   -0.7859
   32  N                                                24  N            4.2100    6.8515   -0.2654
   33  S                                                23  S            1.8607    7.6500    0.7169


 =====================================
 S Y M M E T R Y ,   E L E C T R O N S
 =====================================
  
 Symmetry: NOSYM

 Irreducible Representations, including subspecies
 -------------------------------------------------
 A


 Configuration of Valence Electrons
 ==================================
 ( determined in the SCF procedure )

 Total:   148

 Net Charge: 0 (Nuclei minus Electrons)

 Aufbau principle for MO occupations will be applied through SCF cycle no.     150
 Thereafter, the program will assign electrons to MOs that are spatially
 similar to the occupied MOs in a "reference" cycle ("KeepOrbitals").
 The reference cycle is always the PREVIOUS cycle: it will evolve with
 the SCF procedure.
1
 ***************************************************************************************************


                                      ****************************************
                                      *  B U I L D : (Fragments, Functions)  *
                                      ****************************************
  

 Total nr. of (C)SFOs (summation over all irreps) :   671

 Specify PRINT SFO in the input file to get a full list

 Nr. of SFOs for ir.rep.           A :   671


 ================================
 (Slater-type)  F U N C T I O N S  ***  (Basis and Fit)  ***
 ================================
  

 Atom Type    1  (C)
 ==============

 Valence Basis Sets:  10
 -----------------------
   1 S    7.680000
   1 S    5.000000
   2 S    1.280000
   2 S    2.100000
   2 S    4.600000
   2 P    0.820000
   2 P    1.480000
   2 P    2.940000
   3 D    2.200000
   4 F    3.300000

 Atom Type    2  (H)
 ==============

 Valence Basis Sets:   5
 -----------------------
   1 S    0.690000
   1 S    0.920000
   1 S    1.580000
   2 P    1.250000
   3 D    2.500000

 Atom Type    3  (O)
 ==============

 Valence Basis Sets:  10
 -----------------------
   1 S    9.800000
   1 S    6.800000
   2 S    7.580000
   2 S    2.880000
   2 S    1.720000
   2 P    4.080000
   2 P    2.080000
   2 P    1.120000
   3 D    2.000000
   4 F    3.000000

 Atom Type    4  (N)
 ==============

 Valence Basis Sets:  10
 -----------------------
   1 S    8.740000
   1 S    5.900000
   2 S    5.150000
   2 S    2.500000
   2 S    1.500000
   2 P    3.680000
   2 P    1.880000
   2 P    1.000000
   3 D    2.200000
   4 F    3.300000

 Atom Type    5  (S)
 ==============

 Valence Basis Sets:  14
 -----------------------
   1 S   19.400000
   1 S   14.350000
   2 S    5.900000
   2 S    4.250000
   2 P    8.050000
   2 P    4.550000
   3 S    3.450000
   3 S    2.250000
   3 S    1.500000
   3 P    2.650000
   3 P    1.600000
   3 P    1.000000
   3 D    2.100000
   4 F    2.100000


 BAS: List of all Elementary Cartesian Basis Functions
 =====================================================

 The numbering in the list below (to the right of the function characteristics) is referred
 to in print-outs of MO eigenvectors and Mulliken populations in the BAS representation
 (as contrasted to the SFO representation).

 Notes:
 1. The functions are characterized by a polynomial prefactor (powers of x,y,z and r) and
    an exponential decay factor alpha.
 2. Since the basis sets are specific for an atom TYPE, the individual functions occur on
    all atoms of that type.
 3. The word 'Core' in the left margin signals that it is a Core Function (CF) : not a
    degree of freedom in the valence set, but only used to ensure orthogonalization of
    the other valence basis functions on the frozen Core Orbitals.


 (power of) X  Y  Z  R     Alpha  on Atom
            ==========     =====     ==========

 C                                    1    2    3    4    5    6    7    8    9   10   11   12   13   14   15
                                  ---------------------------------------------------------------------------
            0  0  0  0     7.680      1   31   61   91  121  151  181  211  241  271  301  331  361  391  421
            0  0  0  0     5.000      2   32   62   92  122  152  182  212  242  272  302  332  362  392  422
            0  0  0  1     1.280      3   33   63   93  123  153  183  213  243  273  303  333  363  393  423
            0  0  0  1     2.100      4   34   64   94  124  154  184  214  244  274  304  334  364  394  424
            0  0  0  1     4.600      5   35   65   95  125  155  185  215  245  275  305  335  365  395  425
            1  0  0  0     0.820      6   36   66   96  126  156  186  216  246  276  306  336  366  396  426
            0  1  0  0     0.820      7   37   67   97  127  157  187  217  247  277  307  337  367  397  427
            0  0  1  0     0.820      8   38   68   98  128  158  188  218  248  278  308  338  368  398  428
            1  0  0  0     1.480      9   39   69   99  129  159  189  219  249  279  309  339  369  399  429
            0  1  0  0     1.480     10   40   70  100  130  160  190  220  250  280  310  340  370  400  430
            0  0  1  0     1.480     11   41   71  101  131  161  191  221  251  281  311  341  371  401  431
            1  0  0  0     2.940     12   42   72  102  132  162  192  222  252  282  312  342  372  402  432
            0  1  0  0     2.940     13   43   73  103  133  163  193  223  253  283  313  343  373  403  433
            0  0  1  0     2.940     14   44   74  104  134  164  194  224  254  284  314  344  374  404  434
            2  0  0  0     2.200     15   45   75  105  135  165  195  225  255  285  315  345  375  405  435
            1  1  0  0     2.200     16   46   76  106  136  166  196  226  256  286  316  346  376  406  436
            1  0  1  0     2.200     17   47   77  107  137  167  197  227  257  287  317  347  377  407  437
            0  2  0  0     2.200     18   48   78  108  138  168  198  228  258  288  318  348  378  408  438
            0  1  1  0     2.200     19   49   79  109  139  169  199  229  259  289  319  349  379  409  439
            0  0  2  0     2.200     20   50   80  110  140  170  200  230  260  290  320  350  380  410  440
            3  0  0  0     3.300     21   51   81  111  141  171  201  231  261  291  321  351  381  411  441
            2  1  0  0     3.300     22   52   82  112  142  172  202  232  262  292  322  352  382  412  442
            2  0  1  0     3.300     23   53   83  113  143  173  203  233  263  293  323  353  383  413  443
            1  2  0  0     3.300     24   54   84  114  144  174  204  234  264  294  324  354  384  414  444
            1  1  1  0     3.300     25   55   85  115  145  175  205  235  265  295  325  355  385  415  445
            1  0  2  0     3.300     26   56   86  116  146  176  206  236  266  296  326  356  386  416  446
            0  3  0  0     3.300     27   57   87  117  147  177  207  237  267  297  327  357  387  417  447
            0  2  1  0     3.300     28   58   88  118  148  178  208  238  268  298  328  358  388  418  448
            0  1  2  0     3.300     29   59   89  119  149  179  209  239  269  299  329  359  389  419  449
            0  0  3  0     3.300     30   60   90  120  150  180  210  240  270  300  330  360  390  420  450

 H                                   16   17   18   19   20   21   22   23   24   25   26   27   28
                                  ---------------------------------------------------------------------------
            0  0  0  0     0.690    451  463  475  487  499  511  523  535  547  559  571  583  595
            0  0  0  0     0.920    452  464  476  488  500  512  524  536  548  560  572  584  596
            0  0  0  0     1.580    453  465  477  489  501  513  525  537  549  561  573  585  597
            1  0  0  0     1.250    454  466  478  490  502  514  526  538  550  562  574  586  598
            0  1  0  0     1.250    455  467  479  491  503  515  527  539  551  563  575  587  599
            0  0  1  0     1.250    456  468  480  492  504  516  528  540  552  564  576  588  600
            2  0  0  0     2.500    457  469  481  493  505  517  529  541  553  565  577  589  601
            1  1  0  0     2.500    458  470  482  494  506  518  530  542  554  566  578  590  602
            1  0  1  0     2.500    459  471  483  495  507  519  531  543  555  567  579  591  603
            0  2  0  0     2.500    460  472  484  496  508  520  532  544  556  568  580  592  604
            0  1  1  0     2.500    461  473  485  497  509  521  533  545  557  569  581  593  605
            0  0  2  0     2.500    462  474  486  498  510  522  534  546  558  570  582  594  606

 O                                   29
                                  ---------------------------------------------------------------------------
            0  0  0  0     9.800    607
            0  0  0  0     6.800    608
            0  0  0  1     7.580    609
            0  0  0  1     2.880    610
            0  0  0  1     1.720    611
            1  0  0  0     4.080    612
            0  1  0  0     4.080    613
            0  0  1  0     4.080    614
            1  0  0  0     2.080    615
            0  1  0  0     2.080    616
            0  0  1  0     2.080    617
            1  0  0  0     1.120    618
            0  1  0  0     1.120    619
            0  0  1  0     1.120    620
            2  0  0  0     2.000    621
            1  1  0  0     2.000    622
            1  0  1  0     2.000    623
            0  2  0  0     2.000    624
            0  1  1  0     2.000    625
            0  0  2  0     2.000    626
            3  0  0  0     3.000    627
            2  1  0  0     3.000    628
            2  0  1  0     3.000    629
            1  2  0  0     3.000    630
            1  1  1  0     3.000    631
            1  0  2  0     3.000    632
            0  3  0  0     3.000    633
            0  2  1  0     3.000    634
            0  1  2  0     3.000    635
            0  0  3  0     3.000    636

 N                                   30   31   32
                                  ---------------------------------------------------------------------------
            0  0  0  0     8.740    637  667  697
            0  0  0  0     5.900    638  668  698
            0  0  0  1     5.150    639  669  699
            0  0  0  1     2.500    640  670  700
            0  0  0  1     1.500    641  671  701
            1  0  0  0     3.680    642  672  702
            0  1  0  0     3.680    643  673  703
            0  0  1  0     3.680    644  674  704
            1  0  0  0     1.880    645  675  705
            0  1  0  0     1.880    646  676  706
            0  0  1  0     1.880    647  677  707
            1  0  0  0     1.000    648  678  708
            0  1  0  0     1.000    649  679  709
            0  0  1  0     1.000    650  680  710
            2  0  0  0     2.200    651  681  711
            1  1  0  0     2.200    652  682  712
            1  0  1  0     2.200    653  683  713
            0  2  0  0     2.200    654  684  714
            0  1  1  0     2.200    655  685  715
            0  0  2  0     2.200    656  686  716
            3  0  0  0     3.300    657  687  717
            2  1  0  0     3.300    658  688  718
            2  0  1  0     3.300    659  689  719
            1  2  0  0     3.300    660  690  720
            1  1  1  0     3.300    661  691  721
            1  0  2  0     3.300    662  692  722
            0  3  0  0     3.300    663  693  723
            0  2  1  0     3.300    664  694  724
            0  1  2  0     3.300    665  695  725
            0  0  3  0     3.300    666  696  726

 S                                   33
                                  ---------------------------------------------------------------------------
            0  0  0  0    19.400    727
            0  0  0  0    14.350    728
            0  0  0  1     5.900    729
            0  0  0  1     4.250    730
            1  0  0  0     8.050    731
            0  1  0  0     8.050    732
            0  0  1  0     8.050    733
            1  0  0  0     4.550    734
            0  1  0  0     4.550    735
            0  0  1  0     4.550    736
            0  0  0  2     3.450    737
            0  0  0  2     2.250    738
            0  0  0  2     1.500    739
            1  0  0  1     2.650    740
            0  1  0  1     2.650    741
            0  0  1  1     2.650    742
            1  0  0  1     1.600    743
            0  1  0  1     1.600    744
            0  0  1  1     1.600    745
            1  0  0  1     1.000    746
            0  1  0  1     1.000    747
            0  0  1  1     1.000    748
            2  0  0  0     2.100    749
            1  1  0  0     2.100    750
            1  0  1  0     2.100    751
            0  2  0  0     2.100    752
            0  1  1  0     2.100    753
            0  0  2  0     2.100    754
            3  0  0  0     2.100    755
            2  1  0  0     2.100    756
            2  0  1  0     2.100    757
            1  2  0  0     2.100    758
            1  1  1  0     2.100    759
            1  0  2  0     2.100    760
            0  3  0  0     2.100    761
            0  2  1  0     2.100    762
            0  1  2  0     2.100    763
            0  0  3  0     2.100    764

 Total number of charge fitting functions (nprimf)      2352
 Total number of Cartesian basis functions (naos)        764
 Total number of Cartesian core functions  (ncos)          0


 Coordinates (Cartesian)
 =======================

     Atom                    bohr                                 angstrom                 Geometric Variables
                   X           Y           Z              X           Y           Z       (0:frozen, *:LT par.)
 --------------------------------------------------------------------------------------------------------------
     1 C      -0.180488    3.524530    1.098223      -0.095510    1.865101    0.581155      1       2       3
     2 C      -2.449964    2.405787    1.762477      -1.296465    1.273088    0.932663      4       5       6
     3 C      -2.737877   -0.231984    1.353704      -1.448822   -0.122761    0.716349      7       8       9
     4 C      -0.814523   -1.698786    0.319683      -0.431027   -0.898959    0.169169     10      11      12
     5 C       5.843735   -0.474354   -2.010556       3.092371   -0.251018   -1.063940     13      14      15
     6 C       6.041070    2.176225   -1.578590       3.196796    1.151609   -0.835354     16      17      18
     7 C       3.997726    3.471114   -0.548110       2.115505    1.836834   -0.290047     19      20      21
     8 C       1.775512    2.041787    0.038815       0.939560    1.080467    0.020540     22      23      24
     9 C       1.539522   -0.590005   -0.378408       0.814680   -0.312217   -0.200245     25      26      27
    10 C       3.678829   -1.838857   -1.444025       1.946753   -0.973081   -0.764145     28      29      30
    11 H      -3.976876    3.514918    2.579358      -2.104472    1.860015    1.364937     31      32      33
    12 H      -4.515307   -1.131134    1.866964      -2.389397   -0.598570    0.987955     34      35      36
    13 H      -1.106523   -3.716870    0.039252      -0.585547   -1.966883    0.020771     37      38      39
    14 H       7.464079   -1.451286   -2.816608       3.949821   -0.767987   -1.490485     40      41      42
    15 H       7.814156    3.089981   -2.071995       4.135073    1.635147   -1.096453     43      44      45
    16 C       0.763453    6.187172    1.269551       0.404002    3.274110    0.671818     46      47      48
    17 H       3.610442   -3.862871   -1.807660       1.910564   -2.044143   -0.956572     49      50      51
    18 C       3.449667    6.107065    0.183565       1.825485    3.231720    0.097139     52      53      54
    19 O      -0.343362    8.043510    2.088560      -0.181699    4.256442    1.105218     55      56      57
    20 N       5.040363    8.223258   -0.371659       2.667245    4.351561   -0.196673     58      59      60
    21 N       4.135825   10.456851   -1.485088       2.188584    5.533527   -0.785875     61      62      63
    22 C       5.272651   12.537643   -0.169507       2.790167    6.634635   -0.089699     64      65      66
    23 S       3.516244   14.456381    1.354810       1.860716    7.649988    0.716935     67      68      69
    24 N       7.955798   12.947502   -0.501597       4.210027    6.851523   -0.265434     70      71      72
    25 H       2.165199   10.514952   -1.322768       1.145774    5.564273   -0.699979     73      74      75
    26 H       8.234069   13.516205   -2.382537       4.357282    7.152468   -1.260784     76      77      78
    27 C       9.073088   14.861108    1.183231       4.801271    7.864160    0.626139     79      80      81
    28 H       8.371180   16.783567    0.676653       4.429838    8.881481    0.358070     82      83      84
    29 H       8.583881   14.442471    3.188408       4.542394    7.642626    1.687233     85      86      87
    30 C      11.942275   14.824640    0.940204       6.319580    7.844862    0.497535     88      89      90
    31 H      12.509614   15.234245   -1.041323       6.619803    8.061615   -0.551044     91      92      93
    32 H      12.775391   16.288289    2.197001       6.760446    8.619391    1.162603     94      95      96
    33 H      12.689128   12.940947    1.500271       6.714797    6.848054    0.793909     97      98      99
 --------------------------------------------------------------------------------------------------------------
1
 ***************************************************************************************************


                                              ***********************
                                              *  T E C H N I C A L  *
                                              ***********************
  


 =============================================================
 P A R A L L E L I Z A T I O N  and  V E C T O R I Z A T I O N
 =============================================================
  
 Nr of parallel processes:                                4
 Maximum vector length in NumInt loops:                 128


 ===============================
 G E O M E T R Y   U P D A T E S
 ===============================
  
 Optimization coordinates:                       Delocalized
 Optimization code branch:                       NEW
 Hessian update method:                          BFGS (Broyden-Fletcher-Goldfarb-Shanno)

 Iterative Geometry Improvements:
    Max. nr. of iterations:                        198
    Convergence criteria:
         Change in energy (hartree):                 0.0010000000
         Gradients (au/Angstrom):                    0.0010000000
         Cart/bondlength changes (Angstrom):         0.0100000000
    Max. step to take:
         Trust Radius:                               0.2000000000

 GDIIS (Geometry Direct Inversion in Iteration Space):
    First geometry cycle:                            0
    Max. number expansion vectors:                   5


 =====================
 S C F   U P D A T E S
 =====================
  
 Max. nr. of cycles:                               300
 Convergence criterion:                              0.0000010000
   secondary criterion:                              0.0010000000

 Mix parameter (when DIIS does not apply):           0.2000000000
 Mixed ADIIS+SDIIS will be used                  
    Max number of expansion vectors:                10
    Pure ADIIS when Max([F,P]) is above              0.1000000000
    Pure SDIIS when Max([F,P]) is below              0.0010000000


 =================
 P R E C I S I O N  ***  (General: NumInt, NeglectFunctionTails, ...)  ***
 =================
  

 NumInt:           Target precision:                 6.0000000000
 -------           Initial precision:                6.0000000000
                   Min. precision (optimization):    6.0000000000

 Neglect Functions:          Basis functions:        0.1000000000E-07
 ------------------          Fit functions:          0.1000000000E-07


 ===========================
 L I N E A R   S C A L I N G
 ===========================
  

 Cut-off radii density fit:                        0.1000000000E-09
 Overlap cut-off criterion AO matrix elements:     0.1000000000E-07
 Cut-offs for Coulomb potential and fitted density:0.1000000000E-09
 Cut-off criterion for Coulomb multipole terms:    0.1000000000E-09
 Progressive Convergence parameter:                 0.000000000    
1
 ***************************************************************************************************


                                            ***************************
                                            *  C O M P U T A T I O N  *
                                            ***************************
  

 Number of elements of the density matrix on this node (used, total):     72528    292230


 ===========================================
 Numerical Integration : Fuzzy Cells (Becke)
 ===========================================
  
 Becke grid quality: GOOD           
  
 Lebedev angular grid order:             min:  11 max:  31
 Nr. of radial points:                   min:  54 max:  72

 Total nr. of points:     415175
 Nr. of blocks:             3244
 Block length:               128
 Nr. of dummy points:         57


 Test of Precision of the Numerical Integration Grid
 ===================================================

 Integral of the Total Core Density:                   0.00000000000000


 ========================
 Density Fitting (zlmFit)
 ========================
  
 ZlmFit Fit Quality: GOOD           
  
 Max L-expansion:                        min:   8 max:   9
 Nr. of radial interpolation points:     min:  78 max: 108


 =====
 S C F  ***  ScaSCF  ***
 =====
  
 Initial density matrix is calculated as sum of fragments

 CYCLE    1
 SCF Error: norm([F,P])=     10.790123681256, max([F,P])=      1.055821462880
 orbitals (Q,E):
 ---------------
 A :65...84          ( 2.00    -0.4499)  ( 2.00    -0.4297)  ( 2.00    -0.4080)  ( 2.00    -0.3951)
                     ( 2.00    -0.3896)  ( 2.00    -0.3825)  ( 2.00    -0.3649)  ( 2.00    -0.3324)
                     ( 2.00    -0.3209)  ( 2.00    -0.2829)  ( 0.00    -0.2544)  ( 0.00    -0.2497)
                     ( 0.00    -0.2101)  ( 0.00    -0.1757)  ( 0.00    -0.1544)  ( 0.00    -0.1447)
                     ( 0.00    -0.0806)  ( 0.00    -0.0690)  ( 0.00    -0.0600)  ( 0.00    -0.0551)

 CYCLE    2
   MIX coefficients:  0.8000  0.2000
 SCF Error: norm([F,P])=      1.640534423859, max([F,P])=      0.204827095051
 orbitals (Q,E):
 ---------------
 A :65...75          ( 2.00    -0.3919)  ( 2.00    -0.3655)  ( 2.00    -0.3525)  ( 2.00    -0.3453)
                     ( 2.00    -0.3203)  ( 2.00    -0.3179)  ( 2.00    -0.3081)  ( 2.00    -0.2988)
                     ( 2.00    -0.2808)  ( 2.00    -0.2599)  ( 0.00    -0.2074)

 CYCLE    3
  SDIIS (wt  0.000): -0.6403  1.6403
 A-DIIS (wt  1.000):  0.0000  1.0000
  DIIS coefficients:  0.0000  1.0000
 SCF Error: norm([F,P])=      0.848588297533, max([F,P])=      0.073490916051
 orbitals (Q,E):
 ---------------
 A :65...75          ( 2.00    -0.2214)  ( 2.00    -0.2172)  ( 2.00    -0.2110)  ( 2.00    -0.1952)
                     ( 2.00    -0.1726)  ( 2.00    -0.1583)  ( 2.00    -0.1540)  ( 2.00    -0.1416)
                     ( 2.00    -0.1354)  ( 2.00    -0.1157)  ( 0.00    -0.0762)

 CYCLE    4
  SDIIS (wt  0.000):  0.0633  0.5120  0.4246
 A-DIIS (wt  1.000):  0.0000  0.6475  0.3525
  DIIS coefficients:  0.0000  0.6475  0.3525
 SCF Error: norm([F,P])=      1.231288353100, max([F,P])=      0.118592142690
 orbitals (Q,E):
 ---------------
 A :65...75          ( 2.00    -0.2885)  ( 2.00    -0.2691)  ( 2.00    -0.2634)  ( 2.00    -0.2479)
                     ( 2.00    -0.2255)  ( 2.00    -0.2233)  ( 2.00    -0.2129)  ( 2.00    -0.1958)
                     ( 2.00    -0.1775)  ( 2.00    -0.1595)  ( 0.00    -0.1147)

 CYCLE    5
  SDIIS (wt  0.283):  0.0212  0.3480  0.2582  0.3726
 A-DIIS (wt  0.717):  0.0000  0.0000  0.0000  1.0000
  DIIS coefficients:  0.0060  0.0984  0.0730  0.8225
 SCF Error: norm([F,P])=      0.372648727159, max([F,P])=      0.071997874778
 orbitals (Q,E):
 ---------------
 A :65...75          ( 2.00    -0.3065)  ( 2.00    -0.3022)  ( 2.00    -0.2689)  ( 2.00    -0.2602)
                     ( 2.00    -0.2542)  ( 2.00    -0.2493)  ( 2.00    -0.2281)  ( 2.00    -0.2212)
                     ( 2.00    -0.1947)  ( 2.00    -0.1829)  ( 0.00    -0.1329)

 CYCLE    6
  SDIIS (wt  0.000): -0.0210  0.2277  0.0983  0.5461  0.1490
 A-DIIS (wt  1.000):  0.0000  0.0000  0.0000  0.8129  0.1871
  DIIS coefficients:  0.0000  0.0000  0.0000  0.8129  0.1871
 SCF Error: norm([F,P])=      1.062681293314, max([F,P])=      0.170825712249
 orbitals (Q,E):
 ---------------
 A :65...75          ( 2.00    -0.3136)  ( 2.00    -0.2937)  ( 2.00    -0.2772)  ( 2.00    -0.2706)
                     ( 2.00    -0.2450)  ( 2.00    -0.2428)  ( 2.00    -0.2255)  ( 2.00    -0.2216)
                     ( 2.00    -0.2034)  ( 2.00    -0.1892)  ( 0.00    -0.1423)

 CYCLE    7
  SDIIS (wt  0.429):  0.0141  0.0607  0.0366  0.4807  0.0449  0.3630
 A-DIIS (wt  0.571):  0.0000  0.0000  0.0000  0.4543  0.0000  0.5457
  DIIS coefficients:  0.0060  0.0261  0.0157  0.4656  0.0193  0.4673
 SCF Error: norm([F,P])=      0.333837322233, max([F,P])=      0.057508953423
 orbitals (Q,E):
 ---------------
 A :65...75          ( 2.00    -0.3075)  ( 2.00    -0.2844)  ( 2.00    -0.2702)  ( 2.00    -0.2596)
                     ( 2.00    -0.2370)  ( 2.00    -0.2343)  ( 2.00    -0.2265)  ( 2.00    -0.2120)
                     ( 2.00    -0.1963)  ( 2.00    -0.1751)  ( 0.00    -0.1294)

 CYCLE    8
  SDIIS (wt  0.753):  0.0013  0.0287  0.0171  0.2940 -0.0176  0.3722  0.3044
 A-DIIS (wt  0.247):  0.0000  0.0000  0.0000  0.0000  0.0000  0.0060  0.9940
  DIIS coefficients:  0.0009  0.0216  0.0129  0.2213 -0.0133  0.2817  0.4748
 SCF Error: norm([F,P])=      0.115205615321, max([F,P])=      0.025462223314
 orbitals (Q,E):
 ---------------
 A :65...75          ( 2.00    -0.3071)  ( 2.00    -0.2824)  ( 2.00    -0.2721)  ( 2.00    -0.2624)
                     ( 2.00    -0.2363)  ( 2.00    -0.2333)  ( 2.00    -0.2215)  ( 2.00    -0.2097)
                     ( 2.00    -0.1933)  ( 2.00    -0.1772)  ( 0.00    -0.1322)

 CYCLE    9
  SDIIS (wt  0.753):  0.0015  0.0051  0.0062  0.1388 -0.0112  0.2082  0.4138  0.2377
 A-DIIS (wt  0.247):  0.0000  0.0000  0.0000  0.0000  0.0000  0.0000  0.5351  0.4649
  DIIS coefficients:  0.0011  0.0038  0.0047  0.1045 -0.0084  0.1568  0.4437  0.2938
 SCF Error: norm([F,P])=      0.125988993638, max([F,P])=      0.026810432133
 orbitals (Q,E):
 ---------------
 A :65...75          ( 2.00    -0.3071)  ( 2.00    -0.2832)  ( 2.00    -0.2699)  ( 2.00    -0.2601)
                     ( 2.00    -0.2366)  ( 2.00    -0.2329)  ( 2.00    -0.2224)  ( 2.00    -0.2109)
                     ( 2.00    -0.1941)  ( 2.00    -0.1758)  ( 0.00    -0.1300)

 CYCLE   10
  SDIIS (wt  0.949): -0.0001  0.0017  0.0021  0.0576 -0.0081  0.0931  0.3166  0.2307  0.3064
 A-DIIS (wt  0.051):  0.0000  0.0000  0.0000  0.0000  0.0000  0.0000  0.0000  0.0277  0.9723
  DIIS coefficients: -0.0001  0.0016  0.0020  0.0547 -0.0077  0.0884  0.3005  0.2204  0.3402
 SCF Error: norm([F,P])=      0.025503894771, max([F,P])=      0.006025601048
 orbitals (Q,E):
 ---------------
 A :65...75          ( 2.00    -0.3069)  ( 2.00    -0.2835)  ( 2.00    -0.2708)  ( 2.00    -0.2610)
                     ( 2.00    -0.2364)  ( 2.00    -0.2335)  ( 2.00    -0.2233)  ( 2.00    -0.2112)
                     ( 2.00    -0.1949)  ( 2.00    -0.1764)  ( 0.00    -0.1309)

 CYCLE   11
  SDIIS (wt  0.993): -0.0007  0.0008  0.0002  0.0196 -0.0029  0.0323  0.1716  0.1387  0.2867  0.3537
 A-DIIS (wt  0.007):  0.0000  0.0000  0.0000  0.0000  0.0000  0.0000  0.0000  0.0000  0.1741  0.8259
  DIIS coefficients: -0.0007  0.0008  0.0002  0.0195 -0.0029  0.0321  0.1704  0.1378  0.2860  0.3569
 SCF Error: norm([F,P])=      0.008541286503, max([F,P])=      0.001657031645
 orbitals (Q,E):
 ---------------
 A :65...75          ( 2.00    -0.3071)  ( 2.00    -0.2834)  ( 2.00    -0.2706)  ( 2.00    -0.2607)
                     ( 2.00    -0.2366)  ( 2.00    -0.2334)  ( 2.00    -0.2231)  ( 2.00    -0.2111)
                     ( 2.00    -0.1947)  ( 2.00    -0.1762)  ( 0.00    -0.1306)

 CYCLE   12
  SDIIS (wt  1.000): -0.0001  0.0001  0.0060 -0.0010  0.0092  0.0614  0.0536  0.1392  0.2552  0.4764
  DIIS coefficients: -0.0001  0.0001  0.0060 -0.0010  0.0092  0.0614  0.0536  0.1392  0.2552  0.4764
 SCF Error: norm([F,P])=      0.002201137479, max([F,P])=      0.000328906743
 orbitals (Q,E):
 ---------------
 A :65...75          ( 2.00    -0.3070)  ( 2.00    -0.2833)  ( 2.00    -0.2706)  ( 2.00    -0.2607)
                     ( 2.00    -0.2365)  ( 2.00    -0.2334)  ( 2.00    -0.2231)  ( 2.00    -0.2110)
                     ( 2.00    -0.1948)  ( 2.00    -0.1762)  ( 0.00    -0.1306)

 CYCLE   13
  SDIIS (wt  1.000):  0.0000  0.0006 -0.0002  0.0002  0.0237  0.0239  0.0769  0.1712  0.3996  0.3040
  DIIS coefficients:  0.0000  0.0006 -0.0002  0.0002  0.0237  0.0239  0.0769  0.1712  0.3996  0.3040
 SCF Error: norm([F,P])=      0.001656987569, max([F,P])=      0.000233535159
 orbitals (Q,E):
 ---------------
 A :65...75          ( 2.00    -0.3070)  ( 2.00    -0.2834)  ( 2.00    -0.2706)  ( 2.00    -0.2607)
                     ( 2.00    -0.2365)  ( 2.00    -0.2333)  ( 2.00    -0.2231)  ( 2.00    -0.2110)
                     ( 2.00    -0.1947)  ( 2.00    -0.1762)  ( 0.00    -0.1306)

 CYCLE   14
  SDIIS (wt  1.000):  0.0001 -0.0001 -0.0003  0.0081  0.0086  0.0327  0.0870  0.2187  0.2046  0.4405
  DIIS coefficients:  0.0001 -0.0001 -0.0003  0.0081  0.0086  0.0327  0.0870  0.2187  0.2046  0.4405
 SCF Error: norm([F,P])=      0.000368675109, max([F,P])=      0.000063861874
 orbitals (Q,E):
 ---------------
 A :65...75          ( 2.00    -0.3070)  ( 2.00    -0.2834)  ( 2.00    -0.2706)  ( 2.00    -0.2607)
                     ( 2.00    -0.2365)  ( 2.00    -0.2333)  ( 2.00    -0.2231)  ( 2.00    -0.2110)
                     ( 2.00    -0.1947)  ( 2.00    -0.1762)  ( 0.00    -0.1306)

 CYCLE   15
  SDIIS (wt  1.000): -0.0001 -0.0002  0.0014  0.0016  0.0084  0.0318  0.0766  0.0957  0.3516  0.4332
  DIIS coefficients: -0.0001 -0.0002  0.0014  0.0016  0.0084  0.0318  0.0766  0.0957  0.3516  0.4332
 SCF Error: norm([F,P])=      0.000178497748, max([F,P])=      0.000022359970
 orbitals (Q,E):
 ---------------
 A :65...75          ( 2.00    -0.3070)  ( 2.00    -0.2834)  ( 2.00    -0.2706)  ( 2.00    -0.2607)
                     ( 2.00    -0.2365)  ( 2.00    -0.2333)  ( 2.00    -0.2231)  ( 2.00    -0.2110)
                     ( 2.00    -0.1947)  ( 2.00    -0.1762)  ( 0.00    -0.1306)

 CYCLE   16
  SDIIS (wt  1.000): -0.0001  0.0002  0.0003  0.0023  0.0123  0.0280  0.0401  0.1773  0.2755  0.4642
  DIIS coefficients: -0.0001  0.0002  0.0003  0.0023  0.0123  0.0280  0.0401  0.1773  0.2755  0.4642
 SCF Error: norm([F,P])=      0.000045578433, max([F,P])=      0.000005602464
 orbitals (Q,E):
 ---------------
 A :65...75          ( 2.00    -0.3070)  ( 2.00    -0.2834)  ( 2.00    -0.2706)  ( 2.00    -0.2607)
                     ( 2.00    -0.2365)  ( 2.00    -0.2333)  ( 2.00    -0.2231)  ( 2.00    -0.2110)
                     ( 2.00    -0.1947)  ( 2.00    -0.1762)  ( 0.00    -0.1306)

 CYCLE   17
  SDIIS (wt  1.000): -0.0001 -0.0001 -0.0002  0.0018  0.0032  0.0085  0.0634  0.1215  0.3179  0.4841
  DIIS coefficients: -0.0001 -0.0001 -0.0002  0.0018  0.0032  0.0085  0.0634  0.1215  0.3179  0.4841
 SCF Error: norm([F,P])=      0.000022782140, max([F,P])=      0.000002745646
 orbitals (Q,E):
 ---------------
 A :65...75          ( 2.00    -0.3070)  ( 2.00    -0.2834)  ( 2.00    -0.2706)  ( 2.00    -0.2607)
                     ( 2.00    -0.2365)  ( 2.00    -0.2333)  ( 2.00    -0.2231)  ( 2.00    -0.2110)
                     ( 2.00    -0.1947)  ( 2.00    -0.1762)  ( 0.00    -0.1306)

 CYCLE   18
  SDIIS (wt  1.000):  0.0000  0.0001  0.0012  0.0024  0.0041  0.0260  0.0513  0.1479  0.3196  0.4475
  DIIS coefficients:  0.0000  0.0001  0.0012  0.0024  0.0041  0.0260  0.0513  0.1479  0.3196  0.4475
 SCF Error: norm([F,P])=      0.000011406076, max([F,P])=      0.000001001809
 orbitals (Q,E):
 ---------------
 A :65...75          ( 2.00    -0.3070)  ( 2.00    -0.2834)  ( 2.00    -0.2706)  ( 2.00    -0.2607)
                     ( 2.00    -0.2365)  ( 2.00    -0.2333)  ( 2.00    -0.2231)  ( 2.00    -0.2110)
                     ( 2.00    -0.1947)  ( 2.00    -0.1762)  ( 0.00    -0.1306)

 CYCLE   19
  SDIIS (wt  1.000):  0.0000  0.0007  0.0015  0.0026  0.0164  0.0326  0.0960  0.2076  0.3073  0.3352
  DIIS coefficients:  0.0000  0.0007  0.0015  0.0026  0.0164  0.0326  0.0960  0.2076  0.3073  0.3352
 SCF Error: norm([F,P])=      0.000002937834, max([F,P])=      0.000000354550
 orbitals (Q,E):
 ---------------
 A :65...75          ( 2.00    -0.3070)  ( 2.00    -0.2834)  ( 2.00    -0.2706)  ( 2.00    -0.2607)
                     ( 2.00    -0.2365)  ( 2.00    -0.2333)  ( 2.00    -0.2231)  ( 2.00    -0.2110)
                     ( 2.00    -0.1947)  ( 2.00    -0.1762)  ( 0.00    -0.1306)

 SCF CONVERGED

 CYCLE   20
 *** Using FIT density in Focky
  SDIIS (wt  1.000):  0.0003  0.0008  0.0015  0.0093  0.0182  0.0522  0.1101  0.1742  0.2734  0.3600
  DIIS coefficients:  0.0003  0.0008  0.0015  0.0093  0.0182  0.0522  0.1101  0.1742  0.2734  0.3600
 SCF Error: norm([F,P])=      0.000001403519, max([F,P])=      0.000000271953
 orbitals (Q,E):
 ---------------
 A :65...84          ( 2.00    -0.3070)  ( 2.00    -0.2834)  ( 2.00    -0.2706)  ( 2.00    -0.2607)
                     ( 2.00    -0.2365)  ( 2.00    -0.2333)  ( 2.00    -0.2231)  ( 2.00    -0.2110)
                     ( 2.00    -0.1947)  ( 2.00    -0.1762)  ( 0.00    -0.1306)  ( 0.00    -0.1028)
                     ( 0.00    -0.0916)  ( 0.00    -0.0560)  ( 0.00    -0.0165)  ( 0.00    -0.0092)
                     ( 0.00    -0.0053)  ( 0.00     0.0010)  ( 0.00     0.0063)  ( 0.00     0.0105)


 Fit test: (difference of exact and fit density, squared integrated, result summed over spins)
         SCF:                                          0.00007280415838

 Gross Charges per Atom (Z minus electrons)
 ==========================================
            -0.0594    0.2173    0.2282    0.2399    0.2358    0.2050    0.0035    0.0150   -0.0268    0.2276
            -0.1907   -0.2126   -0.2062   -0.2155   -0.1850    0.4658   -0.2089    0.0238   -0.5149   -0.1916
             0.0110    0.2392   -0.1522   -0.1564    0.0037   -0.0054    0.5411   -0.1747   -0.1517    0.5920
            -0.2062   -0.2098   -0.1810
 Net Total:  0.00000000


 =================================================================
 M U L T I P O L E   D E R I V E D   C H A R G E   A N A L Y S I S
 =================================================================

 See: M. Swart, P.Th. van Duijnen, J.G. Snijders, J.Comput.Chem., (2001), p. 79-88.

 --------------------------------------- 
 Multipole derived atomic charges (a.u.)
 --------------------------------------- 

        Atom    Level:     MDC-m        MDC-d        MDC-q
 ---------------------------------------------------------
     1     C           -0.006329     0.006571     1.392304
     2     C            0.089489     0.107910     9.882613
     3     C            0.071096    -0.196430    -6.344274
     4     C            0.077004     0.078013     0.225416
     5     C            0.071364    -0.025513    -1.249440
     6     C            0.077013    -0.017470    -6.890237
     7     C            0.008308     0.012984     1.334041
     8     C            0.000809    -0.001009    -0.242697
     9     C            0.012525     0.037012    -0.741059
    10     C            0.066573    -0.101660    -0.410778
    11     H           -0.048290     0.069046    -5.917108
    12     H           -0.061163     0.002243     3.133983
    13     H           -0.060227     0.043794    -0.734098
    14     H           -0.061751     0.051729     1.840389
    15     H           -0.054207     0.038665     3.204600
    16     C            0.202420     0.326483     1.439242
    17     H           -0.062986     0.037698     1.373462
    18     C            0.064999     0.113787     0.673607
    19     O           -0.376188    -0.480140    -1.355307
    20     N           -0.186414    -0.262113    -0.938301
    21     N           -0.007040    -0.172278    -0.206776
    22     C           -0.141398     0.095151     0.582811
    23     S            0.303365    -0.074734    -0.266596
    24     N           -0.116847    -0.369083    -0.673547
    25     H            0.023352     0.241985     0.318476
    26     H            0.036476     0.249361     0.253017
    27     C            0.228523     0.279355     0.510545
    28     H           -0.096509    -0.077787    -0.134082
    29     H           -0.074172    -0.058587    -0.078080
    30     C            0.227690     0.207242     0.369033
    31     H           -0.074735    -0.062780    -0.126161
    32     H           -0.066236    -0.046262    -0.125612
    33     H           -0.066516    -0.053181    -0.099384
 *** Using NEW gradient routines ***


 Geometry CYCLE 1
 ==============

 Energy gradients wrt nuclear displacements
 ==========================================

     Atom      Cartesian (a.u./angstrom)
                 X         Y         Z
 ----------------------------------------
     1 C    -0.003714  0.002861 -0.008629
     2 C    -0.000275 -0.000185 -0.001768
     3 C     0.000604  0.000206  0.000252
     4 C    -0.000174 -0.000797 -0.000226
     5 C     0.002688 -0.005466  0.000490
     6 C    -0.005363  0.001171  0.002971
     7 C    -0.017814 -0.007544 -0.034962
     8 C     0.001907 -0.000178 -0.002363
     9 C     0.000511 -0.000615  0.004673
    10 C     0.001916  0.003544 -0.000603
    11 H     0.000132  0.000112 -0.000290
    12 H     0.000235 -0.000068  0.000232
    13 H    -0.000107  0.000161 -0.000180
    14 H    -0.000113  0.000023  0.000370
    15 H     0.002703 -0.007396 -0.002894
    16 C    -0.001718  0.006079  0.038818
    17 H     0.000248  0.000347 -0.000576
    18 C    -0.042432 -0.123942  0.053711
    19 O     0.005387 -0.013004 -0.008075
    20 N     0.018152  0.142151  0.032159
    21 N     0.030866  0.061742 -0.079569
    22 C    -0.066471 -0.032169  0.041261
    23 S     0.057559 -0.042084 -0.047647
    24 N     0.055026  0.008788  0.029522
    25 H    -0.018101 -0.019929  0.005923
    26 H    -0.004675  0.032347 -0.028228
    27 C    -0.007845 -0.018733 -0.012622
    28 H     0.000630  0.014194 -0.013787
    29 H     0.006562 -0.004317  0.025420
    30 C    -0.020246  0.004606  0.003090
    31 H    -0.002622  0.003566 -0.016095
    32 H     0.004664  0.011989  0.012258
    33 H     0.001879 -0.017460  0.007364
 ----------------------------------------
 Max Cartesian displacement   2.63736183592384     
 Limit Cartesian step to   0.566917837497000     
 
----------------------------------------------------------------------
Geometry Convergence after Step   1       (Hartree/Angstrom,Angstrom)
----------------------------------------------------------------------
current energy                               -7.47512617 Hartree
energy change                      -7.47512617     0.00100000    F
constrained gradient max            0.14215128     0.00100000    F
constrained gradient rms            0.02853282     0.00066667    F
gradient max                        0.14215128
gradient rms                        0.02853282
cart. step max                      0.29878211     0.01000000    F
cart. step rms                      0.09840659     0.00666667    F
 


 Coordinates (Cartesian)
 =======================

     Atom                    bohr                                 angstrom                 Geometric Variables
                   X           Y           Z              X           Y           Z       (0:frozen, *:LT par.)
 --------------------------------------------------------------------------------------------------------------
     1 C      -0.273392    3.521169    0.967789      -0.144673    1.863322    0.512132      1       2       3
     2 C      -2.553803    2.363183    1.517809      -1.351414    1.250542    0.803190      4       5       6
     3 C      -2.771552   -0.280937    1.104747      -1.466642   -0.148665    0.584607      7       8       9
     4 C      -0.769683   -1.715928    0.179913      -0.407298   -0.908030    0.095206     10      11      12
     5 C       5.986560   -0.375589   -1.783115       3.167951   -0.198753   -0.943584     13      14      15
     6 C       6.113002    2.278595   -1.347868       3.234861    1.205780   -0.713261     16      17      18
     7 C       3.989525    3.534708   -0.443501       2.111165    1.870487   -0.234690     19      20      21
     8 C       1.763007    2.069096    0.023384       0.932943    1.094919    0.012374     22      23      24
     9 C       1.598609   -0.567419   -0.395263       0.845948   -0.300265   -0.209164     25      26      27
    10 C       3.817265   -1.779340   -1.334841       2.020009   -0.941586   -0.706368     28      29      30
    11 H      -4.142641    3.447107    2.245678      -2.192191    1.824130    1.188361     31      32      33
    12 H      -4.557481   -1.210675    1.525859      -2.411715   -0.640662    0.807450     34      35      36
    13 H      -1.009792   -3.740075   -0.106221      -0.534359   -1.979163   -0.056210     37      38      39
    14 H       7.667343   -1.324908   -2.492804       4.057383   -0.701111   -1.319135     40      41      42
    15 H       7.890687    3.231446   -1.740838       4.175572    1.710008   -0.921212     43      44      45
    16 C       0.611096    6.203158    1.164734       0.323378    3.282570    0.616351     46      47      48
    17 H       3.806813   -3.805585   -1.692654       2.014479   -2.013829   -0.895714     49      50      51
    18 C       3.354023    6.158668    0.235375       1.774873    3.259027    0.124555     52      53      54
    19 O      -0.567085    8.047355    1.918984      -0.300089    4.258477    1.015482     55      56      57
    20 N       4.932869    8.261261   -0.208580       2.610362    4.371671   -0.110376     58      59      60
    21 N       3.931409   10.553108   -1.083184       2.080412    5.584464   -0.573197     61      62      63
    22 C       5.182254   12.613893    0.168990       2.742330    6.674985    0.089426     64      65      66
    23 S       3.579745   14.516086    1.908233       1.894320    7.681582    1.009794     67      68      69
    24 N       7.820376   12.952221   -0.424663       4.138365    6.854020   -0.224722     70      71      72
    25 H       1.985750   10.613213   -0.758152       1.050814    5.616270   -0.401197     73      74      75
    26 H       7.935416   13.480187   -2.324832       4.199241    7.133408   -1.230248     76      77      78
    27 C       9.191212   14.821117    1.120578       4.863780    7.842997    0.592984     79      80      81
    28 H       8.519139   16.767841    0.689787       4.508134    8.873159    0.365019     82      83      84
    29 H       8.885851   14.423605    3.159575       4.702190    7.632643    1.671975     85      86      87
    30 C      12.018903   14.659802    0.576477       6.360130    7.757633    0.305059     88      89      90
    31 H      12.399572   15.044698   -1.449851       6.561571    7.961311   -0.767228     91      92      93
    32 H      13.040873   16.081846    1.729542       6.900933    8.510146    0.915234     94      95      96
    33 H      12.742105   12.751096    1.059215       6.742832    6.747590    0.560513     97      98      99
 --------------------------------------------------------------------------------------------------------------

 Number of elements of the density matrix on this node (used, total):     72528    292230


 ===========================================
 Numerical Integration : Fuzzy Cells (Becke)
 ===========================================
  
 Becke grid quality: GOOD           
  
 Lebedev angular grid order:             min:  11 max:  31
 Nr. of radial points:                   min:  54 max:  72

 Total nr. of points:     415227
 Nr. of blocks:             3244
 Block length:               128
 Nr. of dummy points:          5


 Test of Precision of the Numerical Integration Grid
 ===================================================

 Integral of the Total Core Density:                   0.00000000000000


 ========================
 Density Fitting (zlmFit)
 ========================
  
 ZlmFit Fit Quality: GOOD           
  
 Max L-expansion:                        min:   8 max:   9
 Nr. of radial interpolation points:     min:  78 max: 108


 =====
 S C F  ***  ScaSCF  ***
 =====
  
 Initial density matrix is taken from previous geometry

 CYCLE    1
 SCF Error: norm([F,P])=      0.513844801702, max([F,P])=      0.105792123098
 orbitals (Q,E):
 ---------------
 A :65...84          ( 2.00    -0.3144)  ( 2.00    -0.2914)  ( 2.00    -0.2794)  ( 2.00    -0.2674)
                     ( 2.00    -0.2443)  ( 2.00    -0.2416)  ( 2.00    -0.2338)  ( 2.00    -0.2177)
                     ( 2.00    -0.2047)  ( 2.00    -0.1856)  ( 0.00    -0.1306)  ( 0.00    -0.1094)
                     ( 0.00    -0.0997)  ( 0.00    -0.0633)  ( 0.00    -0.0226)  ( 0.00    -0.0139)
                     ( 0.00    -0.0102)  ( 0.00    -0.0053)  ( 0.00     0.0014)  ( 0.00     0.0044)

 CYCLE    2
  SDIIS (wt  0.000):  0.0408  0.9592
 A-DIIS (wt  1.000):  0.0000  1.0000
  DIIS coefficients:  0.0000  1.0000
 SCF Error: norm([F,P])=      0.094148974676, max([F,P])=      0.010092578233
 orbitals (Q,E):
 ---------------
 A :65...75          ( 2.00    -0.3043)  ( 2.00    -0.2879)  ( 2.00    -0.2729)  ( 2.00    -0.2652)
                     ( 2.00    -0.2349)  ( 2.00    -0.2326)  ( 2.00    -0.2167)  ( 2.00    -0.2115)
                     ( 2.00    -0.1935)  ( 2.00    -0.1811)  ( 0.00    -0.1346)

 CYCLE    3
  SDIIS (wt  0.000):  0.0054  0.7341  0.2605
 A-DIIS (wt  1.000):  0.0000  0.8187  0.1813
  DIIS coefficients:  0.0000  0.8187  0.1813
 SCF Error: norm([F,P])=      0.252450208299, max([F,P])=      0.041772598078
 orbitals (Q,E):
 ---------------
 A :65...75          ( 2.00    -0.3066)  ( 2.00    -0.2850)  ( 2.00    -0.2683)  ( 2.00    -0.2642)
                     ( 2.00    -0.2363)  ( 2.00    -0.2331)  ( 2.00    -0.2200)  ( 2.00    -0.2116)
                     ( 2.00    -0.1930)  ( 2.00    -0.1796)  ( 0.00    -0.1279)

 CYCLE    4
  SDIIS (wt  0.945):  0.5200  0.0981  0.3819
 A-DIIS (wt  0.055):  0.3975  0.0000  0.6025
  DIIS coefficients:  0.5133  0.0927  0.3940
 SCF Error: norm([F,P])=      0.072805266357, max([F,P])=      0.006409275810
 orbitals (Q,E):
 ---------------
 A :65...75          ( 2.00    -0.3071)  ( 2.00    -0.2847)  ( 2.00    -0.2712)  ( 2.00    -0.2638)
                     ( 2.00    -0.2370)  ( 2.00    -0.2337)  ( 2.00    -0.2242)  ( 2.00    -0.2111)
                     ( 2.00    -0.1952)  ( 2.00    -0.1801)  ( 0.00    -0.1265)

 CYCLE    5
  SDIIS (wt  0.945):  0.3006  0.0178  0.3707  0.3109
 A-DIIS (wt  0.055):  0.0450  0.0000  0.2426  0.7124
  DIIS coefficients:  0.2866  0.0169  0.3637  0.3328
 SCF Error: norm([F,P])=      0.039451330087, max([F,P])=      0.008738946156
 orbitals (Q,E):
 ---------------
 A :65...75          ( 2.00    -0.3077)  ( 2.00    -0.2852)  ( 2.00    -0.2708)  ( 2.00    -0.2639)
                     ( 2.00    -0.2374)  ( 2.00    -0.2342)  ( 2.00    -0.2242)  ( 2.00    -0.2118)
                     ( 2.00    -0.1958)  ( 2.00    -0.1805)  ( 0.00    -0.1269)

 CYCLE    6
  SDIIS (wt  0.988):  0.1392  0.0005  0.2082  0.2768  0.3753
 A-DIIS (wt  0.012):  0.0000  0.0000  0.0000  0.1912  0.8088
  DIIS coefficients:  0.1376  0.0005  0.2057  0.2757  0.3805
 SCF Error: norm([F,P])=      0.014750594024, max([F,P])=      0.002185262020
 orbitals (Q,E):
 ---------------
 A :65...75          ( 2.00    -0.3076)  ( 2.00    -0.2852)  ( 2.00    -0.2708)  ( 2.00    -0.2640)
                     ( 2.00    -0.2373)  ( 2.00    -0.2340)  ( 2.00    -0.2240)  ( 2.00    -0.2117)
                     ( 2.00    -0.1956)  ( 2.00    -0.1804)  ( 0.00    -0.1269)

 CYCLE    7
  SDIIS (wt  1.000):  0.0694 -0.0019  0.1119  0.1694  0.2787  0.3724
  DIIS coefficients:  0.0694 -0.0019  0.1119  0.1694  0.2787  0.3724
 SCF Error: norm([F,P])=      0.004054134565, max([F,P])=      0.000523123220
 orbitals (Q,E):
 ---------------
 A :65...75          ( 2.00    -0.3076)  ( 2.00    -0.2852)  ( 2.00    -0.2708)  ( 2.00    -0.2639)
                     ( 2.00    -0.2373)  ( 2.00    -0.2340)  ( 2.00    -0.2240)  ( 2.00    -0.2117)
                     ( 2.00    -0.1955)  ( 2.00    -0.1803)  ( 0.00    -0.1269)

 CYCLE    8
  SDIIS (wt  1.000):  0.0273 -0.0015  0.0469  0.0783  0.1410  0.2777  0.4304
  DIIS coefficients:  0.0273 -0.0015  0.0469  0.0783  0.1410  0.2777  0.4304
 SCF Error: norm([F,P])=      0.001437483299, max([F,P])=      0.000212338260
 orbitals (Q,E):
 ---------------
 A :65...75          ( 2.00    -0.3076)  ( 2.00    -0.2852)  ( 2.00    -0.2707)  ( 2.00    -0.2639)
                     ( 2.00    -0.2373)  ( 2.00    -0.2340)  ( 2.00    -0.2240)  ( 2.00    -0.2117)
                     ( 2.00    -0.1955)  ( 2.00    -0.1803)  ( 0.00    -0.1268)

 CYCLE    9
  SDIIS (wt  1.000):  0.0089 -0.0007  0.0161  0.0295  0.0570  0.1402  0.3213  0.4277
  DIIS coefficients:  0.0089 -0.0007  0.0161  0.0295  0.0570  0.1402  0.3213  0.4277
 SCF Error: norm([F,P])=      0.000592114371, max([F,P])=      0.000079457669
 orbitals (Q,E):
 ---------------
 A :65...75          ( 2.00    -0.3076)  ( 2.00    -0.2852)  ( 2.00    -0.2708)  ( 2.00    -0.2639)
                     ( 2.00    -0.2373)  ( 2.00    -0.2340)  ( 2.00    -0.2240)  ( 2.00    -0.2117)
                     ( 2.00    -0.1955)  ( 2.00    -0.1803)  ( 0.00    -0.1268)

 CYCLE   10
  SDIIS (wt  1.000):  0.0017 -0.0003  0.0037  0.0082  0.0181  0.0561  0.1650  0.3093  0.4381
  DIIS coefficients:  0.0017 -0.0003  0.0037  0.0082  0.0181  0.0561  0.1650  0.3093  0.4381
 SCF Error: norm([F,P])=      0.000230501630, max([F,P])=      0.000028561281
 orbitals (Q,E):
 ---------------
 A :65...75          ( 2.00    -0.3076)  ( 2.00    -0.2852)  ( 2.00    -0.2708)  ( 2.00    -0.2639)
                     ( 2.00    -0.2373)  ( 2.00    -0.2340)  ( 2.00    -0.2240)  ( 2.00    -0.2117)
                     ( 2.00    -0.1955)  ( 2.00    -0.1803)  ( 0.00    -0.1268)

 CYCLE   11
  SDIIS (wt  1.000):  0.0001 -0.0001  0.0006  0.0022  0.0057  0.0222  0.0779  0.1719  0.3204  0.3991
  DIIS coefficients:  0.0001 -0.0001  0.0006  0.0022  0.0057  0.0222  0.0779  0.1719  0.3204  0.3991
 SCF Error: norm([F,P])=      0.000092468621, max([F,P])=      0.000010479152
 orbitals (Q,E):
 ---------------
 A :65...75          ( 2.00    -0.3076)  ( 2.00    -0.2852)  ( 2.00    -0.2708)  ( 2.00    -0.2639)
                     ( 2.00    -0.2373)  ( 2.00    -0.2340)  ( 2.00    -0.2240)  ( 2.00    -0.2117)
                     ( 2.00    -0.1955)  ( 2.00    -0.1803)  ( 0.00    -0.1268)

 CYCLE   12
  SDIIS (wt  1.000):  0.0000  0.0001  0.0007  0.0019  0.0084  0.0315  0.0762  0.1570  0.2728  0.4515
  DIIS coefficients:  0.0000  0.0001  0.0007  0.0019  0.0084  0.0315  0.0762  0.1570  0.2728  0.4515
 SCF Error: norm([F,P])=      0.000029624278, max([F,P])=      0.000002801364
 orbitals (Q,E):
 ---------------
 A :65...75          ( 2.00    -0.3076)  ( 2.00    -0.2852)  ( 2.00    -0.2708)  ( 2.00    -0.2639)
                     ( 2.00    -0.2373)  ( 2.00    -0.2340)  ( 2.00    -0.2240)  ( 2.00    -0.2117)
                     ( 2.00    -0.1955)  ( 2.00    -0.1803)  ( 0.00    -0.1268)

 CYCLE   13
  SDIIS (wt  1.000):  0.0000  0.0002  0.0006  0.0027  0.0108  0.0286  0.0631  0.1299  0.2980  0.4661
  DIIS coefficients:  0.0000  0.0002  0.0006  0.0027  0.0108  0.0286  0.0631  0.1299  0.2980  0.4661
 SCF Error: norm([F,P])=      0.000009749113, max([F,P])=      0.000001092373
 orbitals (Q,E):
 ---------------
 A :65...75          ( 2.00    -0.3076)  ( 2.00    -0.2852)  ( 2.00    -0.2708)  ( 2.00    -0.2639)
                     ( 2.00    -0.2373)  ( 2.00    -0.2340)  ( 2.00    -0.2240)  ( 2.00    -0.2117)
                     ( 2.00    -0.1955)  ( 2.00    -0.1803)  ( 0.00    -0.1268)

 CYCLE   14
  SDIIS (wt  1.000):  0.0001  0.0002  0.0008  0.0034  0.0096  0.0219  0.0511  0.1441  0.3446  0.4241
  DIIS coefficients:  0.0001  0.0002  0.0008  0.0034  0.0096  0.0219  0.0511  0.1441  0.3446  0.4241
 SCF Error: norm([F,P])=      0.000004717491, max([F,P])=      0.000000889461
 orbitals (Q,E):
 ---------------
 A :65...75          ( 2.00    -0.3076)  ( 2.00    -0.2852)  ( 2.00    -0.2708)  ( 2.00    -0.2639)
                     ( 2.00    -0.2373)  ( 2.00    -0.2340)  ( 2.00    -0.2240)  ( 2.00    -0.2117)
                     ( 2.00    -0.1955)  ( 2.00    -0.1803)  ( 0.00    -0.1268)

 SCF CONVERGED

 CYCLE   15
 *** Using FIT density in Focky
  SDIIS (wt  1.000):  0.0000  0.0000  0.0006  0.0027  0.0078  0.0235  0.0779  0.2184  0.3376  0.3313
  DIIS coefficients:  0.0000  0.0000  0.0006  0.0027  0.0078  0.0235  0.0779  0.2184  0.3376  0.3313
 SCF Error: norm([F,P])=      0.000002971557, max([F,P])=      0.000000482788
 orbitals (Q,E):
 ---------------
 A :65...84          ( 2.00    -0.3076)  ( 2.00    -0.2852)  ( 2.00    -0.2708)  ( 2.00    -0.2639)
                     ( 2.00    -0.2373)  ( 2.00    -0.2340)  ( 2.00    -0.2240)  ( 2.00    -0.2117)
                     ( 2.00    -0.1955)  ( 2.00    -0.1803)  ( 0.00    -0.1268)  ( 0.00    -0.1033)
                     ( 0.00    -0.0891)  ( 0.00    -0.0565)  ( 0.00    -0.0152)  ( 0.00    -0.0078)
                     ( 0.00    -0.0055)  ( 0.00     0.0002)  ( 0.00     0.0058)  ( 0.00     0.0119)


 Fit test: (difference of exact and fit density, squared integrated, result summed over spins)
         SCF:                                          0.00007258581599

 Gross Charges per Atom (Z minus electrons)
 ==========================================
            -0.0602    0.2176    0.2282    0.2407    0.2353    0.2054    0.0005    0.0155   -0.0266    0.2272
            -0.1907   -0.2123   -0.2060   -0.2156   -0.1857    0.4680   -0.2090    0.0280   -0.5198   -0.1802
             0.0084    0.2321   -0.1654   -0.1500    0.0096   -0.0068    0.5415   -0.1747   -0.1538    0.5985
            -0.2063   -0.2111   -0.1823
 Net Total:  0.00000000


 =================================================================
 M U L T I P O L E   D E R I V E D   C H A R G E   A N A L Y S I S
 =================================================================

 See: M. Swart, P.Th. van Duijnen, J.G. Snijders, J.Comput.Chem., (2001), p. 79-88.

 --------------------------------------- 
 Multipole derived atomic charges (a.u.)
 --------------------------------------- 

        Atom    Level:     MDC-m        MDC-d        MDC-q
 ---------------------------------------------------------
     1     C           -0.006357    -0.016474     3.637845
     2     C            0.089785     0.172907     5.201806
     3     C            0.071357    -0.049504   -13.329323
     4     C            0.077932    -0.110264    16.202819
     5     C            0.071522    -0.164764    11.872166
     6     C            0.077152     0.072305    -6.891288
     7     C            0.007922     0.008949    -0.389360
     8     C            0.000970     0.007131    -1.587394
     9     C            0.012657     0.038800    -1.395494
    10     C            0.065982    -0.141955   -14.562893
    11     H           -0.048100     0.028359    -3.443456
    12     H           -0.060903    -0.035869     4.896201
    13     H           -0.059900     0.110329    -6.793322
    14     H           -0.061821     0.098289    -3.150083
    15     H           -0.053926     0.039962     3.087360
    16     C            0.205608     0.319036     1.051572
    17     H           -0.062974     0.098231     6.465403
    18     C            0.063976     0.106087     0.749532
    19     O           -0.370783    -0.475286    -0.933279
    20     N           -0.178234    -0.252667    -1.028626
    21     N           -0.011646    -0.168282    -0.215177
    22     C           -0.140984     0.085277     0.595275
    23     S            0.279638    -0.089634    -0.292098
    24     N           -0.112213    -0.359646    -0.620312
    25     H            0.023063     0.240785     0.348752
    26     H            0.035711     0.248935     0.233607
    27     C            0.231431     0.278661     0.510525
    28     H           -0.093283    -0.072569    -0.137797
    29     H           -0.074384    -0.061167    -0.089039
    30     C            0.228453     0.206481     0.316233
    31     H           -0.074556    -0.062499    -0.107699
    32     H           -0.066394    -0.046470    -0.108225
    33     H           -0.066704    -0.053471    -0.094233
 *** Using NEW gradient routines ***


 Geometry CYCLE 2
 ==============

 Energy gradients wrt nuclear displacements
 ==========================================

     Atom      Cartesian (a.u./angstrom)
                 X         Y         Z
 ----------------------------------------
     1 C    -0.002488  0.000192 -0.007662
     2 C     0.000652  0.000244 -0.001229
     3 C     0.000560 -0.000221 -0.000013
     4 C    -0.000450 -0.000766 -0.000115
     5 C     0.003039 -0.003688  0.000177
     6 C    -0.003937  0.000443  0.002570
     7 C    -0.012087 -0.003047 -0.030722
     8 C    -0.000746 -0.000566 -0.001236
     9 C     0.000081  0.000282  0.003954
    10 C     0.001155  0.002503 -0.000432
    11 H     0.000191  0.000198 -0.000264
    12 H     0.000177 -0.000049  0.000173
    13 H     0.000016  0.000178 -0.000124
    14 H    -0.000065  0.000196  0.000250
    15 H     0.002784 -0.006595 -0.002412
    16 C    -0.004258  0.009305  0.029935
    17 H     0.000203  0.000245 -0.000410
    18 C    -0.046888 -0.118612  0.042152
    19 O     0.005018 -0.011738 -0.003387
    20 N     0.033275  0.122407  0.035785
    21 N     0.019066  0.051141 -0.073209
    22 C    -0.056898 -0.021421  0.043554
    23 S     0.038582 -0.032292 -0.042906
    24 N     0.056762  0.001170  0.017635
    25 H    -0.015286 -0.015523  0.005054
    26 H    -0.006758  0.030605 -0.022784
    27 C    -0.007902 -0.015203 -0.009983
    28 H     0.000366  0.012015 -0.011915
    29 H     0.008020 -0.003939  0.020938
    30 C    -0.016236  0.004475  0.004121
    31 H    -0.003257  0.003064 -0.013426
    32 H     0.005467  0.009882  0.009890
    33 H     0.001843 -0.014882  0.006044
 ----------------------------------------
 Max Cartesian displacement   2.51540077105031     
 Limit Cartesian step to   0.566917837497000     

 dE(predicted):    -0.72900E-01, dE(actual):    -0.20680E-01, Trust radius:    1.148913, all in a.u.
 
----------------------------------------------------------------------
Geometry Convergence after Step   2       (Hartree/Angstrom,Angstrom)
----------------------------------------------------------------------
current energy                               -7.49580581 Hartree
energy change                      -0.02067963     0.00100000    F
constrained gradient max            0.12240724     0.00100000    F
constrained gradient rms            0.02540819     0.00066667    F
gradient max                        0.12240724
gradient rms                        0.02540819
cart. step max                      0.31513784     0.01000000    F
cart. step rms                      0.08988300     0.00666667    F
 


 Coordinates (Cartesian)
 =======================

     Atom                    bohr                                 angstrom                 Geometric Variables
                   X           Y           Z              X           Y           Z       (0:frozen, *:LT par.)
 --------------------------------------------------------------------------------------------------------------
     1 C      -0.327617    3.537299    0.844265      -0.173367    1.871858    0.446766      1       2       3
     2 C      -2.627575    2.365092    1.274112      -1.390453    1.251553    0.674231      4       5       6
     3 C      -2.803830   -0.281172    0.855463      -1.483723   -0.148790    0.452691      7       8       9
     4 C      -0.746012   -1.704059    0.038715      -0.394772   -0.901749    0.020487     10      11      12
     5 C       6.093394   -0.313205   -1.575318       3.224485   -0.165741   -0.833622     13      14      15
     6 C       6.176013    2.343239   -1.139795       3.268205    1.239989   -0.603153     16      17      18
     7 C       3.999254    3.577182   -0.348120       2.116314    1.892963   -0.184217     19      20      21
     8 C       1.764840    2.096749    0.007761       0.933913    1.109552    0.004107     22      23      24
     9 C       1.641465   -0.541158   -0.415743       0.868626   -0.286369   -0.220002     25      26      27
    10 C       3.915574   -1.735883   -1.237186       2.072033   -0.918590   -0.654691     28      29      30
    11 H      -4.260517    3.438355    1.915170      -2.254568    1.819499    1.013464     31      32      33
    12 H      -4.602908   -1.222939    1.183845      -2.435754   -0.647151    0.626464     34      35      36
    13 H      -0.958067   -3.730205   -0.256180      -0.506987   -1.973939   -0.135565     37      38      39
    14 H       7.816142   -1.250108   -2.195579       4.136124   -0.661529   -1.161850     40      41      42
    15 H       7.957776    3.322308   -1.438876       4.211073    1.758090   -0.761420     43      44      45
    16 C       0.531726    6.223508    1.076458       0.281377    3.293339    0.569637     46      47      48
    17 H       3.940408   -3.762572   -1.591952       2.085174   -1.991067   -0.842425     49      50      51
    18 C       3.315585    6.194581    0.291766       1.754532    3.278031    0.154396     52      53      54
    19 O      -0.697188    8.075145    1.738706      -0.368936    4.273183    0.920083     55      56      57
    20 N       4.874219    8.249059   -0.041502       2.579326    4.365214   -0.021962     58      59      60
    21 N       3.807490   10.582871   -0.653138       2.014837    5.600214   -0.345626     61      62      63
    22 C       5.163569   12.620781    0.521005       2.732443    6.678630    0.275704     64      65      66
    23 S       3.746170   14.512300    2.454664       1.982388    7.679579    1.298952     67      68      69
    24 N       7.709892   12.917503   -0.330425       4.079899    6.835648   -0.174853     70      71      72
    25 H       1.903214   10.634771   -0.162628       1.007137    5.627679   -0.086059     73      74      75
    26 H       7.659593   13.374771   -2.239579       4.053282    7.077624   -1.185134     76      77      78
    27 C       9.256713   14.787563    1.040175       4.898442    7.825241    0.550437     79      80      81
    28 H       8.574309   16.733819    0.652289       4.537329    8.855156    0.345176     82      83      84
    29 H       9.120446   14.426421    3.095675       4.826332    7.634133    1.638161     85      86      87
    30 C      12.021686   14.566518    0.233939       6.361602    7.708270    0.123795     88      89      90
    31 H      12.224630   14.914114   -1.818886       6.468996    7.892209   -0.962513     91      92      93
    32 H      13.169528   15.981911    1.258484       6.969014    8.457263    0.665961     94      95      96
    33 H      12.758054   12.659443    0.672713       6.751272    6.699089    0.355984     97      98      99
 --------------------------------------------------------------------------------------------------------------

 Number of elements of the density matrix on this node (used, total):     72528    292230


 ===========================================
 Numerical Integration : Fuzzy Cells (Becke)
 ===========================================
  
 Becke grid quality: GOOD           
  
 Lebedev angular grid order:             min:  11 max:  31
 Nr. of radial points:                   min:  54 max:  72

 Total nr. of points:     415216
 Nr. of blocks:             3244
 Block length:               128
 Nr. of dummy points:         16


 Test of Precision of the Numerical Integration Grid
 ===================================================

 Integral of the Total Core Density:                   0.00000000000000


 ========================
 Density Fitting (zlmFit)
 ========================
  
 ZlmFit Fit Quality: GOOD           
  
 Max L-expansion:                        min:   8 max:   9
 Nr. of radial interpolation points:     min:  78 max: 108


 =====
 S C F  ***  ScaSCF  ***
 =====
  
 Initial density matrix is taken from previous geometry

 CYCLE    1
 SCF Error: norm([F,P])=      0.508682353277, max([F,P])=      0.117192913271
 orbitals (Q,E):
 ---------------
 A :65...84          ( 2.00    -0.3114)  ( 2.00    -0.2896)  ( 2.00    -0.2759)  ( 2.00    -0.2668)
                     ( 2.00    -0.2415)  ( 2.00    -0.2374)  ( 2.00    -0.2303)  ( 2.00    -0.2143)
                     ( 2.00    -0.2015)  ( 2.00    -0.1851)  ( 0.00    -0.1233)  ( 0.00    -0.1055)
                     ( 0.00    -0.0918)  ( 0.00    -0.0605)  ( 0.00    -0.0178)  ( 0.00    -0.0090)
                     ( 0.00    -0.0081)  ( 0.00    -0.0018)  ( 0.00     0.0033)  ( 0.00     0.0091)

 CYCLE    2
  SDIIS (wt  0.000):  0.0454  0.9546
 A-DIIS (wt  1.000):  0.0000  1.0000
  DIIS coefficients:  0.0000  1.0000
 SCF Error: norm([F,P])=      0.100309058455, max([F,P])=      0.011946195764
 orbitals (Q,E):
 ---------------
 A :65...75          ( 2.00    -0.3071)  ( 2.00    -0.2937)  ( 2.00    -0.2804)  ( 2.00    -0.2689)
                     ( 2.00    -0.2368)  ( 2.00    -0.2345)  ( 2.00    -0.2181)  ( 2.00    -0.2135)
                     ( 2.00    -0.1985)  ( 2.00    -0.1794)  ( 0.00    -0.1342)

 CYCLE    3
  SDIIS (wt  0.000):  0.0060  0.7399  0.2541
 A-DIIS (wt  1.000):  0.0000  0.8236  0.1764
  DIIS coefficients:  0.0000  0.8236  0.1764
 SCF Error: norm([F,P])=      0.278874397186, max([F,P])=      0.045776054343
 orbitals (Q,E):
 ---------------
 A :65...75          ( 2.00    -0.3077)  ( 2.00    -0.2881)  ( 2.00    -0.2733)  ( 2.00    -0.2682)
                     ( 2.00    -0.2374)  ( 2.00    -0.2343)  ( 2.00    -0.2201)  ( 2.00    -0.2126)
                     ( 2.00    -0.1956)  ( 2.00    -0.1818)  ( 0.00    -0.1261)

 CYCLE    4
  SDIIS (wt  0.916):  0.4807  0.0415  0.4778
 A-DIIS (wt  0.084):  0.4048  0.0000  0.5952
  DIIS coefficients:  0.4743  0.0380  0.4877
 SCF Error: norm([F,P])=      0.079312170519, max([F,P])=      0.009327717019
 orbitals (Q,E):
 ---------------
 A :65...75          ( 2.00    -0.3081)  ( 2.00    -0.2872)  ( 2.00    -0.2730)  ( 2.00    -0.2678)
                     ( 2.00    -0.2380)  ( 2.00    -0.2344)  ( 2.00    -0.2241)  ( 2.00    -0.2118)
                     ( 2.00    -0.1963)  ( 2.00    -0.1830)  ( 0.00    -0.1235)

 CYCLE    5
  SDIIS (wt  0.943):  0.2714 -0.0214  0.4265  0.3234
 A-DIIS (wt  0.057):  0.0000  0.0000  0.0689  0.9311
  DIIS coefficients:  0.2560 -0.0201  0.4062  0.3580
 SCF Error: norm([F,P])=      0.032451857694, max([F,P])=      0.006634698525
 orbitals (Q,E):
 ---------------
 A :65...75          ( 2.00    -0.3086)  ( 2.00    -0.2875)  ( 2.00    -0.2723)  ( 2.00    -0.2678)
                     ( 2.00    -0.2383)  ( 2.00    -0.2345)  ( 2.00    -0.2237)  ( 2.00    -0.2124)
                     ( 2.00    -0.1964)  ( 2.00    -0.1831)  ( 0.00    -0.1238)

 CYCLE    6
  SDIIS (wt  0.977):  0.1417 -0.0208  0.2592  0.3156  0.3043
 A-DIIS (wt  0.023):  0.0000  0.0000  0.0000  0.2913  0.7087
  DIIS coefficients:  0.1385 -0.0204  0.2532  0.3151  0.3136
 SCF Error: norm([F,P])=      0.017232379778, max([F,P])=      0.003260740956
 orbitals (Q,E):
 ---------------
 A :65...75          ( 2.00    -0.3083)  ( 2.00    -0.2874)  ( 2.00    -0.2725)  ( 2.00    -0.2678)
                     ( 2.00    -0.2381)  ( 2.00    -0.2344)  ( 2.00    -0.2236)  ( 2.00    -0.2122)
                     ( 2.00    -0.1964)  ( 2.00    -0.1831)  ( 0.00    -0.1237)

 CYCLE    7
  SDIIS (wt  1.000):  0.0741 -0.0134  0.1430  0.2041  0.2431  0.3491
  DIIS coefficients:  0.0741 -0.0134  0.1430  0.2041  0.2431  0.3491
 SCF Error: norm([F,P])=      0.004408884676, max([F,P])=      0.000697182315
 orbitals (Q,E):
 ---------------
 A :65...75          ( 2.00    -0.3083)  ( 2.00    -0.2874)  ( 2.00    -0.2724)  ( 2.00    -0.2678)
                     ( 2.00    -0.2382)  ( 2.00    -0.2344)  ( 2.00    -0.2235)  ( 2.00    -0.2122)
                     ( 2.00    -0.1963)  ( 2.00    -0.1830)  ( 0.00    -0.1237)

 CYCLE    8
  SDIIS (wt  1.000):  0.0269 -0.0057  0.0542  0.0895  0.1178  0.2548  0.4624
  DIIS coefficients:  0.0269 -0.0057  0.0542  0.0895  0.1178  0.2548  0.4624
 SCF Error: norm([F,P])=      0.001314343939, max([F,P])=      0.000270228092
 orbitals (Q,E):
 ---------------
 A :65...75          ( 2.00    -0.3083)  ( 2.00    -0.2874)  ( 2.00    -0.2724)  ( 2.00    -0.2678)
                     ( 2.00    -0.2381)  ( 2.00    -0.2344)  ( 2.00    -0.2235)  ( 2.00    -0.2122)
                     ( 2.00    -0.1963)  ( 2.00    -0.1830)  ( 0.00    -0.1237)

 CYCLE    9
  SDIIS (wt  1.000):  0.0085 -0.0019  0.0175  0.0334  0.0465  0.1229  0.3143  0.4588
  DIIS coefficients:  0.0085 -0.0019  0.0175  0.0334  0.0465  0.1229  0.3143  0.4588
 SCF Error: norm([F,P])=      0.000466926090, max([F,P])=      0.000057951677
 orbitals (Q,E):
 ---------------
 A :65...75          ( 2.00    -0.3083)  ( 2.00    -0.2874)  ( 2.00    -0.2724)  ( 2.00    -0.2678)
                     ( 2.00    -0.2381)  ( 2.00    -0.2344)  ( 2.00    -0.2236)  ( 2.00    -0.2122)
                     ( 2.00    -0.1963)  ( 2.00    -0.1830)  ( 0.00    -0.1237)

 CYCLE   10
  SDIIS (wt  1.000):  0.0018 -0.0005  0.0039  0.0098  0.0150  0.0479  0.1542  0.3204  0.4474
  DIIS coefficients:  0.0018 -0.0005  0.0039  0.0098  0.0150  0.0479  0.1542  0.3204  0.4474
 SCF Error: norm([F,P])=      0.000190003214, max([F,P])=      0.000021174781
 orbitals (Q,E):
 ---------------
 A :65...75          ( 2.00    -0.3083)  ( 2.00    -0.2874)  ( 2.00    -0.2724)  ( 2.00    -0.2678)
                     ( 2.00    -0.2381)  ( 2.00    -0.2344)  ( 2.00    -0.2236)  ( 2.00    -0.2122)
                     ( 2.00    -0.1963)  ( 2.00    -0.1830)  ( 0.00    -0.1237)

 CYCLE   11
  SDIIS (wt  1.000):  0.0003 -0.0001  0.0007  0.0029  0.0049  0.0188  0.0716  0.1749  0.3298  0.3961
  DIIS coefficients:  0.0003 -0.0001  0.0007  0.0029  0.0049  0.0188  0.0716  0.1749  0.3298  0.3961
 SCF Error: norm([F,P])=      0.000080202772, max([F,P])=      0.000008845128
 orbitals (Q,E):
 ---------------
 A :65...75          ( 2.00    -0.3083)  ( 2.00    -0.2874)  ( 2.00    -0.2724)  ( 2.00    -0.2678)
                     ( 2.00    -0.2382)  ( 2.00    -0.2344)  ( 2.00    -0.2236)  ( 2.00    -0.2122)
                     ( 2.00    -0.1963)  ( 2.00    -0.1830)  ( 0.00    -0.1237)

 CYCLE   12
  SDIIS (wt  1.000):  0.0000  0.0001  0.0008  0.0016  0.0069  0.0286  0.0761  0.1631  0.2725  0.4504
  DIIS coefficients:  0.0000  0.0001  0.0008  0.0016  0.0069  0.0286  0.0761  0.1631  0.2725  0.4504
 SCF Error: norm([F,P])=      0.000025561790, max([F,P])=      0.000002248368
 orbitals (Q,E):
 ---------------
 A :65...75          ( 2.00    -0.3083)  ( 2.00    -0.2874)  ( 2.00    -0.2724)  ( 2.00    -0.2678)
                     ( 2.00    -0.2381)  ( 2.00    -0.2344)  ( 2.00    -0.2236)  ( 2.00    -0.2122)
                     ( 2.00    -0.1963)  ( 2.00    -0.1830)  ( 0.00    -0.1237)

 CYCLE   13
  SDIIS (wt  1.000):  0.0000  0.0003  0.0006  0.0026  0.0111  0.0311  0.0718  0.1397  0.3116  0.4311
  DIIS coefficients:  0.0000  0.0003  0.0006  0.0026  0.0111  0.0311  0.0718  0.1397  0.3116  0.4311
 SCF Error: norm([F,P])=      0.000009520856, max([F,P])=      0.000001358515
 orbitals (Q,E):
 ---------------
 A :65...75          ( 2.00    -0.3083)  ( 2.00    -0.2874)  ( 2.00    -0.2724)  ( 2.00    -0.2678)
                     ( 2.00    -0.2381)  ( 2.00    -0.2344)  ( 2.00    -0.2236)  ( 2.00    -0.2122)
                     ( 2.00    -0.1963)  ( 2.00    -0.1830)  ( 0.00    -0.1237)

 CYCLE   14
  SDIIS (wt  1.000):  0.0001  0.0002  0.0009  0.0039  0.0112  0.0270  0.0592  0.1593  0.3246  0.4135
  DIIS coefficients:  0.0001  0.0002  0.0009  0.0039  0.0112  0.0270  0.0592  0.1593  0.3246  0.4135
 SCF Error: norm([F,P])=      0.000004323814, max([F,P])=      0.000000950876
 orbitals (Q,E):
 ---------------
 A :65...75          ( 2.00    -0.3083)  ( 2.00    -0.2874)  ( 2.00    -0.2724)  ( 2.00    -0.2678)
                     ( 2.00    -0.2381)  ( 2.00    -0.2344)  ( 2.00    -0.2236)  ( 2.00    -0.2122)
                     ( 2.00    -0.1963)  ( 2.00    -0.1830)  ( 0.00    -0.1237)

 SCF CONVERGED

 CYCLE   15
 *** Using FIT density in Focky
  SDIIS (wt  1.000):  0.0000  0.0001  0.0005  0.0024  0.0080  0.0236  0.0775  0.1911  0.3168  0.3799
  DIIS coefficients:  0.0000  0.0001  0.0005  0.0024  0.0080  0.0236  0.0775  0.1911  0.3168  0.3799
 SCF Error: norm([F,P])=      0.000002082492, max([F,P])=      0.000000254963
 orbitals (Q,E):
 ---------------
 A :65...84          ( 2.00    -0.3083)  ( 2.00    -0.2874)  ( 2.00    -0.2724)  ( 2.00    -0.2678)
                     ( 2.00    -0.2381)  ( 2.00    -0.2344)  ( 2.00    -0.2236)  ( 2.00    -0.2122)
                     ( 2.00    -0.1963)  ( 2.00    -0.1830)  ( 0.00    -0.1237)  ( 0.00    -0.1033)
                     ( 0.00    -0.0849)  ( 0.00    -0.0572)  ( 0.00    -0.0139)  ( 0.00    -0.0068)
                     ( 0.00    -0.0057)  ( 0.00     0.0000)  ( 0.00     0.0053)  ( 0.00     0.0133)


 Fit test: (difference of exact and fit density, squared integrated, result summed over spins)
         SCF:                                          0.00007274975251

 Gross Charges per Atom (Z minus electrons)
 ==========================================
            -0.0601    0.2178    0.2284    0.2414    0.2345    0.2060   -0.0054    0.0160   -0.0264    0.2269
            -0.1906   -0.2119   -0.2059   -0.2156   -0.1870    0.4718   -0.2092    0.0347   -0.5257   -0.1676
             0.0047    0.2286   -0.1837   -0.1402    0.0164   -0.0098    0.5424   -0.1746   -0.1554    0.6049
            -0.2074   -0.2130   -0.1850
 Net Total:  0.00000000


 =================================================================
 M U L T I P O L E   D E R I V E D   C H A R G E   A N A L Y S I S
 =================================================================

 See: M. Swart, P.Th. van Duijnen, J.G. Snijders, J.Comput.Chem., (2001), p. 79-88.

 --------------------------------------- 
 Multipole derived atomic charges (a.u.)
 --------------------------------------- 

        Atom    Level:     MDC-m        MDC-d        MDC-q
 ---------------------------------------------------------
     1     C           -0.006261     0.003470     2.881856
     2     C            0.090157     0.127516    10.447656
     3     C            0.071631     0.064633   -22.554971
     4     C            0.078940    -0.055895    20.702594
     5     C            0.071729    -0.174638    12.394260
     6     C            0.077226     0.050500    -8.507025
     7     C            0.007327     0.014587    -0.453920
     8     C            0.000919     0.016217     0.049749
     9     C            0.012819    -0.019891    -2.668751
    10     C            0.065518    -0.133132   -13.842880
    11     H           -0.047797     0.030644    -5.096504
    12     H           -0.060594    -0.097294     8.320871
    13     H           -0.059554     0.084081    -8.079025
    14     H           -0.061914     0.114614    -3.265112
    15     H           -0.053794     0.047931     3.627579
    16     C            0.208757     0.318858     0.376239
    17     H           -0.062867     0.095010     6.197436
    18     C            0.063533     0.099212     0.724057
    19     O           -0.362712    -0.473443    -0.638892
    20     N           -0.169154    -0.250315    -0.970760
    21     N           -0.015751    -0.159319    -0.250259
    22     C           -0.140427     0.078005     0.601702
    23     S            0.257069    -0.106616    -0.319744
    24     N           -0.105710    -0.348765    -0.564992
    25     H            0.020074     0.235395     0.408805
    26     H            0.035670     0.251074     0.218025
    27     C            0.232659     0.278483     0.486582
    28     H           -0.091524    -0.069010    -0.130039
    29     H           -0.076478    -0.065314    -0.092403
    30     C            0.229022     0.206199     0.270756
    31     H           -0.074614    -0.062294    -0.091525
    32     H           -0.066674    -0.046584    -0.092935
    33     H           -0.067227    -0.053920    -0.088430
 *** Using NEW gradient routines ***


 Geometry CYCLE 3
 ==============

 Energy gradients wrt nuclear displacements
 ==========================================

     Atom      Cartesian (a.u./angstrom)
                 X         Y         Z
 ----------------------------------------
     1 C    -0.001507 -0.001457 -0.007644
     2 C     0.000556  0.000370 -0.001218
     3 C     0.000592 -0.000420  0.000162
     4 C    -0.000500 -0.000747 -0.000003
     5 C     0.002564 -0.002541  0.000500
     6 C    -0.003326  0.000325  0.001860
     7 C    -0.007697  0.001936 -0.026755
     8 C    -0.001774 -0.000750 -0.000732
     9 C     0.000314  0.000459  0.003150
    10 C     0.000536  0.001744 -0.000274
    11 H     0.000097  0.000235 -0.000264
    12 H     0.000044 -0.000089  0.000115
    13 H     0.000088  0.000112 -0.000182
    14 H    -0.000101  0.000273  0.000271
    15 H     0.002457 -0.005388 -0.001738
    16 C    -0.004188  0.011409  0.025479
    17 H     0.000130  0.000128 -0.000315
    18 C    -0.039477 -0.094514  0.028997
    19 O     0.004717 -0.010557 -0.001760
    20 N     0.033469  0.090560  0.037668
    21 N     0.009257  0.036355 -0.064994
    22 C    -0.044078 -0.012213  0.046288
    23 S     0.028408 -0.022523 -0.037957
    24 N     0.049888 -0.006375  0.003844
    25 H    -0.009573 -0.011143  0.004643
    26 H    -0.008853  0.027969 -0.016057
    27 C    -0.010727 -0.011614 -0.004951
    28 H    -0.000088  0.009276 -0.009876
    29 H     0.007658 -0.003005  0.015630
    30 C    -0.011752  0.003690  0.004304
    31 H    -0.003478  0.002202 -0.009939
    32 H     0.004824  0.007508  0.007062
    33 H     0.001521 -0.011215  0.004684
 ----------------------------------------
 Max Cartesian displacement   1.89586494278583     
 Limit Cartesian step to   0.566917837497000     

 dE(predicted):    -0.66515E-01, dE(actual):    -0.19484E-01, Trust radius:    1.148913, all in a.u.
 
----------------------------------------------------------------------
Geometry Convergence after Step   3       (Hartree/Angstrom,Angstrom)
----------------------------------------------------------------------
current energy                               -7.51528981 Hartree
energy change                      -0.01948400     0.00100000    F
constrained gradient max            0.09451369     0.00100000    F
constrained gradient rms            0.02054610     0.00066667    F
gradient max                        0.09451369
gradient rms                        0.02054610
cart. step max                      0.30149705     0.01000000    F
cart. step rms                      0.08648377     0.00666667    F
 


 Coordinates (Cartesian)
 =======================

     Atom                    bohr                                 angstrom                 Geometric Variables
                   X           Y           Z              X           Y           Z       (0:frozen, *:LT par.)
 --------------------------------------------------------------------------------------------------------------
     1 C      -0.399263    3.547774    0.692197      -0.211281    1.877401    0.366295      1       2       3
     2 C      -2.690334    2.336588    1.060196      -1.423663    1.236469    0.561032      4       5       6
     3 C      -2.795513   -0.320527    0.691915      -1.479322   -0.169616    0.366146      7       8       9
     4 C      -0.679017   -1.716296   -0.016169      -0.359320   -0.908225   -0.008556     10      11      12
     5 C       6.188153   -0.212183   -1.398011       3.274630   -0.112282   -0.739796     13      14      15
     6 C       6.198887    2.453773   -1.011763       3.280310    1.298481   -0.535402     16      17      18
     7 C       3.967342    3.653246   -0.333867       2.099427    1.933215   -0.176675     19      20      21
     8 C       1.753513    2.134127   -0.033200       0.927919    1.129331   -0.017569     22      23      24
     9 C       1.700590   -0.514075   -0.404614       0.899913   -0.272037   -0.214112     25      26      27
    10 C       4.029310   -1.675147   -1.114090       2.132219   -0.886450   -0.589551     28      29      30
    11 H      -4.368855    3.387606    1.614383      -2.311898    1.792644    0.854295     31      32      33
    12 H      -4.585765   -1.293595    0.973450      -2.426682   -0.684541    0.515128     34      35      36
    13 H      -0.839138   -3.752297   -0.273930      -0.444053   -1.985630   -0.144958     37      38      39
    14 H       7.952433   -1.124220   -1.933373       4.208246   -0.594912   -1.023097     40      41      42
    15 H       7.965835    3.472857   -1.261359       4.215338    1.837757   -0.667482     43      44      45
    16 C       0.394226    6.255070    0.877429       0.208615    3.310041    0.464316     46      47      48
    17 H       4.110278   -3.707267   -1.426592       2.175066   -1.961801   -0.754920     49      50      51
    18 C       3.210774    6.270322    0.228208       1.699068    3.318111    0.120763     52      53      54
    19 O      -0.903903    8.106033    1.407830      -0.478325    4.289528    0.744992     55      56      57
    20 N       4.737164    8.317450   -0.013766       2.506799    4.401405   -0.007285     58      59      60
    21 N       3.654690   10.700166   -0.288803       1.933978    5.662284   -0.152828     61      62      63
    22 C       5.161316   12.644426    0.847161       2.731251    6.691142    0.448298     64      65      66
    23 S       3.976444   14.444222    3.024410       2.104244    7.643553    1.600449     67      68      69
    24 N       7.622272   12.894018   -0.203401       4.033533    6.823220   -0.107635     70      71      72
    25 H       1.813090   10.733733    0.397328       0.959446    5.680047    0.210257     73      74      75
    26 H       7.449601   13.268032   -2.117975       3.942159    7.021140   -1.120784     76      77      78
    27 C       9.340876   14.737389    0.990717       4.942979    7.798690    0.524265     79      80      81
    28 H       8.683479   16.694772    0.632239       4.595099    8.834493    0.334566     82      83      84
    29 H       9.360248   14.414937    3.052730       4.953230    7.628056    1.615435     85      86      87
    30 C      12.020226   14.415501   -0.045780       6.360829    7.628355   -0.024226     88      89      90
    31 H      12.060222   14.723421   -2.111869       6.381995    7.791299   -1.117553     91      92      93
    32 H      13.293801   15.807614    0.847813       7.034776    8.365029    0.448643     94      95      96
    33 H      12.734994   12.496533    0.360855       6.739069    6.612881    0.190956     97      98      99
 --------------------------------------------------------------------------------------------------------------

 Number of elements of the density matrix on this node (used, total):     72528    292230


 ===========================================
 Numerical Integration : Fuzzy Cells (Becke)
 ===========================================
  
 Becke grid quality: GOOD           
  
 Lebedev angular grid order:             min:  11 max:  31
 Nr. of radial points:                   min:  54 max:  72

 Total nr. of points:     415149
 Nr. of blocks:             3244
 Block length:               128
 Nr. of dummy points:         83


 Test of Precision of the Numerical Integration Grid
 ===================================================

 Integral of the Total Core Density:                   0.00000000000000


 ========================
 Density Fitting (zlmFit)
 ========================
  
 ZlmFit Fit Quality: GOOD           
  
 Max L-expansion:                        min:   8 max:   9
 Nr. of radial interpolation points:     min:  78 max: 108


 =====
 S C F  ***  ScaSCF  ***
 =====
  
 Initial density matrix is taken from previous geometry

 CYCLE    1
 SCF Error: norm([F,P])=      0.548979563092, max([F,P])=      0.144736787952
 orbitals (Q,E):
 ---------------
 A :65...84          ( 2.00    -0.3161)  ( 2.00    -0.2976)  ( 2.00    -0.2845)  ( 2.00    -0.2787)
                     ( 2.00    -0.2460)  ( 2.00    -0.2428)  ( 2.00    -0.2351)  ( 2.00    -0.2198)
                     ( 2.00    -0.2095)  ( 2.00    -0.1966)  ( 0.00    -0.1296)  ( 0.00    -0.1099)
                     ( 0.00    -0.0937)  ( 0.00    -0.0647)  ( 0.00    -0.0210)  ( 0.00    -0.0130)
                     ( 0.00    -0.0113)  ( 0.00    -0.0055)  ( 0.00     0.0000)  ( 0.00     0.0063)

 CYCLE    2
  SDIIS (wt  0.000):  0.0264  0.9736
 A-DIIS (wt  1.000):  0.0000  1.0000
  DIIS coefficients:  0.0000  1.0000
 SCF Error: norm([F,P])=      0.078175517634, max([F,P])=      0.007943779797
 orbitals (Q,E):
 ---------------
 A :65...75          ( 2.00    -0.3087)  ( 2.00    -0.2855)  ( 2.00    -0.2707)  ( 2.00    -0.2666)
                     ( 2.00    -0.2392)  ( 2.00    -0.2296)  ( 2.00    -0.2130)  ( 2.00    -0.2081)
                     ( 2.00    -0.1942)  ( 2.00    -0.1742)  ( 0.00    -0.1191)

 CYCLE    3
  SDIIS (wt  0.000):  0.0044  0.7147  0.2809
 A-DIIS (wt  1.000):  0.0000  0.7974  0.2026
  DIIS coefficients:  0.0000  0.7974  0.2026
 SCF Error: norm([F,P])=      0.186298721576, max([F,P])=      0.025904262379
 orbitals (Q,E):
 ---------------
 A :65...75          ( 2.00    -0.3080)  ( 2.00    -0.2866)  ( 2.00    -0.2736)  ( 2.00    -0.2686)
                     ( 2.00    -0.2377)  ( 2.00    -0.2316)  ( 2.00    -0.2183)  ( 2.00    -0.2101)
                     ( 2.00    -0.1965)  ( 2.00    -0.1808)  ( 0.00    -0.1199)

 CYCLE    4
  SDIIS (wt  0.961):  0.4572  0.1031  0.4397
 A-DIIS (wt  0.039):  0.2816  0.0000  0.7184
  DIIS coefficients:  0.4503  0.0990  0.4506
 SCF Error: norm([F,P])=      0.048423761478, max([F,P])=      0.004894634144
 orbitals (Q,E):
 ---------------
 A :65...75          ( 2.00    -0.3092)  ( 2.00    -0.2884)  ( 2.00    -0.2742)  ( 2.00    -0.2698)
                     ( 2.00    -0.2388)  ( 2.00    -0.2333)  ( 2.00    -0.2223)  ( 2.00    -0.2116)
                     ( 2.00    -0.1986)  ( 2.00    -0.1850)  ( 0.00    -0.1210)

 CYCLE    5
  SDIIS (wt  0.961):  0.2574  0.0319  0.3740  0.3367
 A-DIIS (wt  0.039):  0.0000  0.0000  0.2208  0.7792
  DIIS coefficients:  0.2473  0.0306  0.3679  0.3541
 SCF Error: norm([F,P])=      0.027076703168, max([F,P])=      0.005866998954
 orbitals (Q,E):
 ---------------
 A :65...75          ( 2.00    -0.3091)  ( 2.00    -0.2886)  ( 2.00    -0.2753)  ( 2.00    -0.2704)
                     ( 2.00    -0.2388)  ( 2.00    -0.2335)  ( 2.00    -0.2226)  ( 2.00    -0.2116)
                     ( 2.00    -0.1989)  ( 2.00    -0.1851)  ( 0.00    -0.1213)

 CYCLE    6
  SDIIS (wt  0.989):  0.1195  0.0077  0.2099  0.2903  0.3726
 A-DIIS (wt  0.011):  0.0000  0.0000  0.0000  0.1939  0.8061
  DIIS coefficients:  0.1183  0.0076  0.2077  0.2893  0.3772
 SCF Error: norm([F,P])=      0.011055136975, max([F,P])=      0.002052224748
 orbitals (Q,E):
 ---------------
 A :65...75          ( 2.00    -0.3091)  ( 2.00    -0.2885)  ( 2.00    -0.2750)  ( 2.00    -0.2702)
                     ( 2.00    -0.2387)  ( 2.00    -0.2334)  ( 2.00    -0.2222)  ( 2.00    -0.2117)
                     ( 2.00    -0.1988)  ( 2.00    -0.1849)  ( 0.00    -0.1213)

 CYCLE    7
  SDIIS (wt  1.000):  0.0598  0.0016  0.1141  0.1767  0.2802  0.3677
  DIIS coefficients:  0.0598  0.0016  0.1141  0.1767  0.2802  0.3677
 SCF Error: norm([F,P])=      0.003451570312, max([F,P])=      0.000733104039
 orbitals (Q,E):
 ---------------
 A :65...75          ( 2.00    -0.3091)  ( 2.00    -0.2884)  ( 2.00    -0.2749)  ( 2.00    -0.2702)
                     ( 2.00    -0.2387)  ( 2.00    -0.2334)  ( 2.00    -0.2222)  ( 2.00    -0.2116)
                     ( 2.00    -0.1987)  ( 2.00    -0.1848)  ( 0.00    -0.1212)

 CYCLE    8
  SDIIS (wt  1.000):  0.0238 -0.0004  0.0490  0.0806  0.1443  0.2711  0.4316
  DIIS coefficients:  0.0238 -0.0004  0.0490  0.0806  0.1443  0.2711  0.4316
 SCF Error: norm([F,P])=      0.001174064169, max([F,P])=      0.000221425921
 orbitals (Q,E):
 ---------------
 A :65...75          ( 2.00    -0.3090)  ( 2.00    -0.2884)  ( 2.00    -0.2749)  ( 2.00    -0.2702)
                     ( 2.00    -0.2387)  ( 2.00    -0.2334)  ( 2.00    -0.2223)  ( 2.00    -0.2116)
                     ( 2.00    -0.1987)  ( 2.00    -0.1849)  ( 0.00    -0.1212)

 CYCLE    9
  SDIIS (wt  1.000):  0.0060 -0.0005  0.0137  0.0241  0.0499  0.1198  0.3043  0.4827
  DIIS coefficients:  0.0060 -0.0005  0.0137  0.0241  0.0499  0.1198  0.3043  0.4827
 SCF Error: norm([F,P])=      0.000421127685, max([F,P])=      0.000058618511
 orbitals (Q,E):
 ---------------
 A :65...75          ( 2.00    -0.3090)  ( 2.00    -0.2884)  ( 2.00    -0.2749)  ( 2.00    -0.2702)
                     ( 2.00    -0.2387)  ( 2.00    -0.2334)  ( 2.00    -0.2223)  ( 2.00    -0.2116)
                     ( 2.00    -0.1987)  ( 2.00    -0.1849)  ( 0.00    -0.1212)

 CYCLE   10
  SDIIS (wt  1.000):  0.0015 -0.0003  0.0041  0.0079  0.0186  0.0525  0.1622  0.3278  0.4256
  DIIS coefficients:  0.0015 -0.0003  0.0041  0.0079  0.0186  0.0525  0.1622  0.3278  0.4256
 SCF Error: norm([F,P])=      0.000151836203, max([F,P])=      0.000012519982
 orbitals (Q,E):
 ---------------
 A :65...75          ( 2.00    -0.3091)  ( 2.00    -0.2884)  ( 2.00    -0.2749)  ( 2.00    -0.2702)
                     ( 2.00    -0.2387)  ( 2.00    -0.2334)  ( 2.00    -0.2223)  ( 2.00    -0.2116)
                     ( 2.00    -0.1987)  ( 2.00    -0.1849)  ( 0.00    -0.1212)

 CYCLE   11
  SDIIS (wt  1.000):  0.0002 -0.0001  0.0009  0.0021  0.0062  0.0206  0.0751  0.1753  0.3219  0.3978
  DIIS coefficients:  0.0002 -0.0001  0.0009  0.0021  0.0062  0.0206  0.0751  0.1753  0.3219  0.3978
 SCF Error: norm([F,P])=      0.000069926195, max([F,P])=      0.000006837806
 orbitals (Q,E):
 ---------------
 A :65...75          ( 2.00    -0.3090)  ( 2.00    -0.2884)  ( 2.00    -0.2749)  ( 2.00    -0.2702)
                     ( 2.00    -0.2387)  ( 2.00    -0.2334)  ( 2.00    -0.2223)  ( 2.00    -0.2116)
                     ( 2.00    -0.1987)  ( 2.00    -0.1849)  ( 0.00    -0.1212)

 CYCLE   12
  SDIIS (wt  1.000):  0.0000  0.0002  0.0006  0.0021  0.0078  0.0314  0.0808  0.1739  0.2925  0.4108
  DIIS coefficients:  0.0000  0.0002  0.0006  0.0021  0.0078  0.0314  0.0808  0.1739  0.2925  0.4108
 SCF Error: norm([F,P])=      0.000025530921, max([F,P])=      0.000003303691
 orbitals (Q,E):
 ---------------
 A :65...75          ( 2.00    -0.3090)  ( 2.00    -0.2884)  ( 2.00    -0.2749)  ( 2.00    -0.2702)
                     ( 2.00    -0.2387)  ( 2.00    -0.2334)  ( 2.00    -0.2223)  ( 2.00    -0.2116)
                     ( 2.00    -0.1987)  ( 2.00    -0.1849)  ( 0.00    -0.1212)

 CYCLE   13
  SDIIS (wt  1.000):  0.0000  0.0001  0.0005  0.0017  0.0082  0.0244  0.0620  0.1275  0.2770  0.4986
  DIIS coefficients:  0.0000  0.0001  0.0005  0.0017  0.0082  0.0244  0.0620  0.1275  0.2770  0.4986
 SCF Error: norm([F,P])=      0.000008057026, max([F,P])=      0.000000923664
 orbitals (Q,E):
 ---------------
 A :65...75          ( 2.00    -0.3090)  ( 2.00    -0.2884)  ( 2.00    -0.2749)  ( 2.00    -0.2702)
                     ( 2.00    -0.2387)  ( 2.00    -0.2334)  ( 2.00    -0.2223)  ( 2.00    -0.2116)
                     ( 2.00    -0.1987)  ( 2.00    -0.1849)  ( 0.00    -0.1212)

 SCF CONVERGED

 CYCLE   14
 *** Using FIT density in Focky
  SDIIS (wt  1.000):  0.0001  0.0002  0.0009  0.0041  0.0118  0.0297  0.0628  0.1522  0.3511  0.3871
  DIIS coefficients:  0.0001  0.0002  0.0009  0.0041  0.0118  0.0297  0.0628  0.1522  0.3511  0.3871
 SCF Error: norm([F,P])=      0.000003796590, max([F,P])=      0.000000372540
 orbitals (Q,E):
 ---------------
 A :65...84          ( 2.00    -0.3090)  ( 2.00    -0.2884)  ( 2.00    -0.2749)  ( 2.00    -0.2702)
                     ( 2.00    -0.2387)  ( 2.00    -0.2334)  ( 2.00    -0.2223)  ( 2.00    -0.2116)
                     ( 2.00    -0.1987)  ( 2.00    -0.1849)  ( 0.00    -0.1212)  ( 0.00    -0.1027)
                     ( 0.00    -0.0798)  ( 0.00    -0.0577)  ( 0.00    -0.0137)  ( 0.00    -0.0068)
                     ( 0.00    -0.0058)  ( 0.00     0.0012)  ( 0.00     0.0049)  ( 0.00     0.0138)


 Fit test: (difference of exact and fit density, squared integrated, result summed over spins)
         SCF:                                          0.00007271316096

 Gross Charges per Atom (Z minus electrons)
 ==========================================
            -0.0609    0.2183    0.2286    0.2420    0.2342    0.2063   -0.0109    0.0169   -0.0264    0.2274
            -0.1906   -0.2118   -0.2059   -0.2159   -0.1878    0.4779   -0.2094    0.0379   -0.5318   -0.1617
             0.0018    0.2324   -0.2043   -0.1323    0.0248   -0.0124    0.5416   -0.1745   -0.1557    0.6089
            -0.2073   -0.2133   -0.1859
 Net Total:  0.00000000


 =================================================================
 M U L T I P O L E   D E R I V E D   C H A R G E   A N A L Y S I S
 =================================================================

 See: M. Swart, P.Th. van Duijnen, J.G. Snijders, J.Comput.Chem., (2001), p. 79-88.

 --------------------------------------- 
 Multipole derived atomic charges (a.u.)
 --------------------------------------- 

        Atom    Level:     MDC-m        MDC-d        MDC-q
 ---------------------------------------------------------
     1     C           -0.006002     0.000969     3.591198
     2     C            0.090561     0.200391    -1.763619
     3     C            0.071875    -0.061574     2.408491
     4     C            0.079534    -0.164849     6.640900
     5     C            0.071844    -0.275767    -5.532215
     6     C            0.077463     0.123427     1.924687
     7     C            0.006760     0.001939    -3.183641
     8     C            0.000869     0.017629     1.640322
     9     C            0.012945    -0.019019    -5.040772
    10     C            0.065522    -0.068118     1.073960
    11     H           -0.047560     0.012301    -2.054282
    12     H           -0.060387    -0.008661    -0.337660
    13     H           -0.059356     0.150522    -3.775077
    14     H           -0.061922     0.136029     2.382092
    15     H           -0.053821     0.044666     0.954123
    16     C            0.210720     0.317696    -1.213940
    17     H           -0.062728     0.086678     1.199649
    18     C            0.063982     0.080889     1.124199
    19     O           -0.355568    -0.466720     0.479299
    20     N           -0.165639    -0.239792    -0.912603
    21     N           -0.019155    -0.141059    -0.228654
    22     C           -0.141032     0.067023     0.591605
    23     S            0.236891    -0.124833    -0.348528
    24     N           -0.099724    -0.335573    -0.510849
    25     H            0.017806     0.224833     0.446375
    26     H            0.035642     0.252504     0.199163
    27     C            0.234898     0.277260     0.481168
    28     H           -0.087783    -0.061851    -0.136282
    29     H           -0.078182    -0.070254    -0.092996
    30     C            0.229580     0.205491     0.241044
    31     H           -0.074453    -0.062060    -0.080729
    32     H           -0.066311    -0.046016    -0.081396
    33     H           -0.067272    -0.054098    -0.085031
 *** Using NEW gradient routines ***


 Geometry CYCLE 4
 ==============

 Energy gradients wrt nuclear displacements
 ==========================================

     Atom      Cartesian (a.u./angstrom)
                 X         Y         Z
 ----------------------------------------
     1 C    -0.000345 -0.002627 -0.004604
     2 C     0.000473  0.000152 -0.000595
     3 C     0.000532 -0.000195  0.000014
     4 C    -0.000600 -0.000653 -0.000164
     5 C     0.001900 -0.002006  0.000168
     6 C    -0.002593  0.000099  0.001929
     7 C    -0.004907  0.002045 -0.019839
     8 C    -0.002159 -0.001172 -0.000862
     9 C    -0.000015  0.000750  0.002138
    10 C     0.000632  0.001427 -0.000181
    11 H     0.000121  0.000228 -0.000162
    12 H     0.000040 -0.000035  0.000086
    13 H     0.000143  0.000072 -0.000075
    14 H    -0.000025  0.000200  0.000113
    15 H     0.002250 -0.004632 -0.001347
    16 C    -0.007318  0.012025  0.017461
    17 H     0.000118  0.000099 -0.000253
    18 C    -0.031134 -0.080117  0.020622
    19 O     0.004039 -0.010698 -0.001853
    20 N     0.031513  0.070340  0.032248
    21 N     0.001780  0.035872 -0.053822
    22 C    -0.040713 -0.005983  0.044990
    23 S     0.020553 -0.019876 -0.037319
    24 N     0.048211 -0.011565  0.000156
    25 H    -0.005414 -0.008712  0.007932
    26 H    -0.009317  0.025942 -0.013734
    27 C    -0.009198 -0.008256 -0.003169
    28 H    -0.000013  0.007710 -0.008562
    29 H     0.007783 -0.002529  0.012725
    30 C    -0.008984  0.003442  0.004547
    31 H    -0.003644  0.001773 -0.008080
    32 H     0.004937  0.006331  0.005504
    33 H     0.001354 -0.009450  0.003988
 ----------------------------------------
 Max Cartesian displacement   1.25638937105589     
 Limit Cartesian step to   0.566917837497000     

 dE(predicted):    -0.42505E-01, dE(actual):    -0.14853E-01, Trust radius:    1.148913, all in a.u.
 
----------------------------------------------------------------------
Geometry Convergence after Step   4       (Hartree/Angstrom,Angstrom)
----------------------------------------------------------------------
current energy                               -7.53014310 Hartree
energy change                      -0.01485329     0.00100000    F
constrained gradient max            0.08011696     0.00100000    F
constrained gradient rms            0.01756792     0.00066667    F
gradient max                        0.08011696
gradient rms                        0.01756792
cart. step max                      0.31085975     0.01000000    F
cart. step rms                      0.07469424     0.00666667    F
 


 Coordinates (Cartesian)
 =======================

     Atom                    bohr                                 angstrom                 Geometric Variables
                   X           Y           Z              X           Y           Z       (0:frozen, *:LT par.)
 --------------------------------------------------------------------------------------------------------------
     1 C      -0.377246    3.594942    0.612247      -0.199630    1.902361    0.323987      1       2       3
     2 C      -2.686094    2.409943    0.959968      -1.421420    1.275287    0.507993      4       5       6
     3 C      -2.811703   -0.248296    0.608660      -1.487889   -0.131393    0.322089      7       8       9
     4 C      -0.699916   -1.670896   -0.063075      -0.370380   -0.884200   -0.033378     10      11      12
     5 C       6.195788   -0.237307   -1.391041       3.278670   -0.125577   -0.736107     13      14      15
     6 C       6.223610    2.432901   -1.029580       3.293393    1.287436   -0.544830     16      17      18
     7 C       3.997222    3.646317   -0.375788       2.115239    1.929548   -0.198858     19      20      21
     8 C       1.769953    2.153129   -0.083285       0.936619    1.139387   -0.044073     22      23      24
     9 C       1.696356   -0.497325   -0.435557       0.897673   -0.263173   -0.230487     25      26      27
    10 C       4.022807   -1.682144   -1.113801       2.128778   -0.890152   -0.589398     28      29      30
    11 H      -4.359504    3.478908    1.494777      -2.306950    1.840959    0.791002     31      32      33
    12 H      -4.613528   -1.202602    0.879838      -2.441374   -0.636390    0.465590     34      35      36
    13 H      -0.879568   -3.706969   -0.307662      -0.465447   -1.961644   -0.162808     37      38      39
    14 H       7.957067   -1.168632   -1.903222       4.210699   -0.618413   -1.007142     40      41      42
    15 H       7.991502    3.453178   -1.268896       4.228921    1.827343   -0.671471     43      44      45
    16 C       0.453689    6.285467    0.807698       0.240082    3.326126    0.427416     46      47      48
    17 H       4.090710   -3.717146   -1.409826       2.164710   -1.967029   -0.746048     49      50      51
    18 C       3.265989    6.274004    0.172357       1.728287    3.320060    0.091208     52      53      54
    19 O      -0.819591    8.171908    1.310237      -0.433709    4.324387    0.693348     55      56      57
    20 N       4.790354    8.239878    0.042246       2.534946    4.360356    0.022355     58      59      60
    21 N       3.700321   10.618991    0.031684       1.958126    5.619328    0.016766     61      62      63
    22 C       5.206361   12.557406    1.159093       2.755087    6.645093    0.613366     64      65      66
    23 S       4.019700   14.375484    3.359436       2.127133    7.607178    1.777737     67      68      69
    24 N       7.613874   12.775733    0.065881       4.029089    6.760627    0.034863     70      71      72
    25 H       1.858400   10.611116    0.707683       0.983423    5.615161    0.374490     73      74      75
    26 H       7.478611   12.680593   -1.872203       3.957510    6.710281   -0.990727     76      77      78
    27 C       9.283331   14.857070    0.879742       4.912527    7.862023    0.465539     79      80      81
    28 H       8.542444   16.692736    0.211162       4.520467    8.833416    0.111742     82      83      84
    29 H       9.310308   14.901564    2.956490       4.926803    7.885568    1.564507     85      86      87
    30 C      11.964650   14.448231   -0.134344       6.331420    7.645675   -0.071092     88      89      90
    31 H      11.980677   14.392621   -2.216898       6.339901    7.616247   -1.173132     91      92      93
    32 H      13.194689   16.011357    0.476469       6.982329    8.472845    0.252137     94      95      96
    33 H      12.756715   12.661843    0.579810       6.750563    6.700359    0.306822     97      98      99
 --------------------------------------------------------------------------------------------------------------

 Number of elements of the density matrix on this node (used, total):     72528    292230


 ===========================================
 Numerical Integration : Fuzzy Cells (Becke)
 ===========================================
  
 Becke grid quality: GOOD           
  
 Lebedev angular grid order:             min:  11 max:  31
 Nr. of radial points:                   min:  54 max:  72

 Total nr. of points:     415181
 Nr. of blocks:             3244
 Block length:               128
 Nr. of dummy points:         51


 Test of Precision of the Numerical Integration Grid
 ===================================================

 Integral of the Total Core Density:                   0.00000000000000


 ========================
 Density Fitting (zlmFit)
 ========================
  
 ZlmFit Fit Quality: GOOD           
  
 Max L-expansion:                        min:   8 max:   9
 Nr. of radial interpolation points:     min:  78 max: 108


 =====
 S C F  ***  ScaSCF  ***
 =====
  
 Initial density matrix is taken from previous geometry

 CYCLE    1
 SCF Error: norm([F,P])=      0.454193753406, max([F,P])=      0.121713932170
 orbitals (Q,E):
 ---------------
 A :65...84          ( 2.00    -0.3113)  ( 2.00    -0.2972)  ( 2.00    -0.2820)  ( 2.00    -0.2752)
                     ( 2.00    -0.2410)  ( 2.00    -0.2371)  ( 2.00    -0.2305)  ( 2.00    -0.2128)
                     ( 2.00    -0.2048)  ( 2.00    -0.1915)  ( 0.00    -0.1213)  ( 0.00    -0.1029)
                     ( 0.00    -0.0808)  ( 0.00    -0.0598)  ( 0.00    -0.0250)  ( 0.00    -0.0089)
                     ( 0.00    -0.0071)  ( 0.00     0.0016)  ( 0.00     0.0026)  ( 0.00     0.0038)

 CYCLE    2
  SDIIS (wt  0.000):  0.0897  0.9103
 A-DIIS (wt  1.000):  0.0000  1.0000
  DIIS coefficients:  0.0000  1.0000
 SCF Error: norm([F,P])=      0.124391735928, max([F,P])=      0.018186147325
 orbitals (Q,E):
 ---------------
 A :65...75          ( 2.00    -0.3011)  ( 2.00    -0.2948)  ( 2.00    -0.2900)  ( 2.00    -0.2733)
                     ( 2.00    -0.2433)  ( 2.00    -0.2342)  ( 2.00    -0.2202)  ( 2.00    -0.2069)
                     ( 2.00    -0.1983)  ( 2.00    -0.1754)  ( 0.00    -0.1288)

 CYCLE    3
  SDIIS (wt  0.000):  0.0103  0.6849  0.3047
 A-DIIS (wt  1.000):  0.0000  0.7713  0.2287
  DIIS coefficients:  0.0000  0.7713  0.2287
 SCF Error: norm([F,P])=      0.268559082794, max([F,P])=      0.029382054740
 orbitals (Q,E):
 ---------------
 A :65...75          ( 2.00    -0.3103)  ( 2.00    -0.2917)  ( 2.00    -0.2831)  ( 2.00    -0.2732)
                     ( 2.00    -0.2409)  ( 2.00    -0.2332)  ( 2.00    -0.2165)  ( 2.00    -0.2098)
                     ( 2.00    -0.2004)  ( 2.00    -0.1810)  ( 0.00    -0.1220)

 CYCLE    4
  SDIIS (wt  0.924):  0.4371  0.1043  0.4585
 A-DIIS (wt  0.076):  0.2309  0.0000  0.7691
  DIIS coefficients:  0.4215  0.0964  0.4821
 SCF Error: norm([F,P])=      0.067354015045, max([F,P])=      0.008503335137
 orbitals (Q,E):
 ---------------
 A :65...75          ( 2.00    -0.3110)  ( 2.00    -0.2918)  ( 2.00    -0.2806)  ( 2.00    -0.2733)
                     ( 2.00    -0.2401)  ( 2.00    -0.2330)  ( 2.00    -0.2183)  ( 2.00    -0.2108)
                     ( 2.00    -0.2001)  ( 2.00    -0.1836)  ( 0.00    -0.1208)

 CYCLE    5
  SDIIS (wt  0.948):  0.2219  0.0191  0.3992  0.3598
 A-DIIS (wt  0.052):  0.0000  0.0000  0.1821  0.8179
  DIIS coefficients:  0.2103  0.0181  0.3879  0.3837
 SCF Error: norm([F,P])=      0.034274423399, max([F,P])=      0.006174699173
 orbitals (Q,E):
 ---------------
 A :65...75          ( 2.00    -0.3102)  ( 2.00    -0.2919)  ( 2.00    -0.2818)  ( 2.00    -0.2733)
                     ( 2.00    -0.2395)  ( 2.00    -0.2330)  ( 2.00    -0.2182)  ( 2.00    -0.2107)
                     ( 2.00    -0.2003)  ( 2.00    -0.1838)  ( 0.00    -0.1207)

 CYCLE    6
  SDIIS (wt  0.969):  0.1162  0.0020  0.2494  0.3186  0.3138
 A-DIIS (wt  0.031):  0.0000  0.0000  0.0000  0.2465  0.7535
  DIIS coefficients:  0.1125  0.0020  0.2417  0.3164  0.3274
 SCF Error: norm([F,P])=      0.016451618768, max([F,P])=      0.004071959113
 orbitals (Q,E):
 ---------------
 A :65...75          ( 2.00    -0.3105)  ( 2.00    -0.2918)  ( 2.00    -0.2811)  ( 2.00    -0.2732)
                     ( 2.00    -0.2398)  ( 2.00    -0.2329)  ( 2.00    -0.2180)  ( 2.00    -0.2106)
                     ( 2.00    -0.2001)  ( 2.00    -0.1835)  ( 0.00    -0.1207)

 CYCLE    7
  SDIIS (wt  1.000):  0.0616 -0.0008  0.1405  0.2009  0.2568  0.3411
  DIIS coefficients:  0.0616 -0.0008  0.1405  0.2009  0.2568  0.3411
 SCF Error: norm([F,P])=      0.004964548892, max([F,P])=      0.000878926047
 orbitals (Q,E):
 ---------------
 A :65...75          ( 2.00    -0.3104)  ( 2.00    -0.2918)  ( 2.00    -0.2811)  ( 2.00    -0.2732)
                     ( 2.00    -0.2398)  ( 2.00    -0.2330)  ( 2.00    -0.2181)  ( 2.00    -0.2106)
                     ( 2.00    -0.2001)  ( 2.00    -0.1835)  ( 0.00    -0.1206)

 CYCLE    8
  SDIIS (wt  1.000):  0.0188 -0.0016  0.0476  0.0767  0.1234  0.2602  0.4747
  DIIS coefficients:  0.0188 -0.0016  0.0476  0.0767  0.1234  0.2602  0.4747
 SCF Error: norm([F,P])=      0.001581901759, max([F,P])=      0.000248536816
 orbitals (Q,E):
 ---------------
 A :65...75          ( 2.00    -0.3104)  ( 2.00    -0.2918)  ( 2.00    -0.2811)  ( 2.00    -0.2732)
                     ( 2.00    -0.2397)  ( 2.00    -0.2329)  ( 2.00    -0.2181)  ( 2.00    -0.2106)
                     ( 2.00    -0.2001)  ( 2.00    -0.1835)  ( 0.00    -0.1206)

 CYCLE    9
  SDIIS (wt  1.000):  0.0079 -0.0010  0.0210  0.0362  0.0645  0.1557  0.3460  0.3696
  DIIS coefficients:  0.0079 -0.0010  0.0210  0.0362  0.0645  0.1557  0.3460  0.3696
 SCF Error: norm([F,P])=      0.000617233113, max([F,P])=      0.000095859708
 orbitals (Q,E):
 ---------------
 A :65...75          ( 2.00    -0.3104)  ( 2.00    -0.2918)  ( 2.00    -0.2811)  ( 2.00    -0.2732)
                     ( 2.00    -0.2397)  ( 2.00    -0.2329)  ( 2.00    -0.2181)  ( 2.00    -0.2106)
                     ( 2.00    -0.2001)  ( 2.00    -0.1835)  ( 0.00    -0.1206)

 CYCLE   10
  SDIIS (wt  1.000):  0.0022 -0.0003  0.0062  0.0115  0.0221  0.0608  0.1478  0.2479  0.5017
  DIIS coefficients:  0.0022 -0.0003  0.0062  0.0115  0.0221  0.0608  0.1478  0.2479  0.5017
 SCF Error: norm([F,P])=      0.000177389811, max([F,P])=      0.000029838637
 orbitals (Q,E):
 ---------------
 A :65...75          ( 2.00    -0.3104)  ( 2.00    -0.2918)  ( 2.00    -0.2811)  ( 2.00    -0.2732)
                     ( 2.00    -0.2397)  ( 2.00    -0.2329)  ( 2.00    -0.2181)  ( 2.00    -0.2106)
                     ( 2.00    -0.2001)  ( 2.00    -0.1835)  ( 0.00    -0.1206)

 CYCLE   11
  SDIIS (wt  1.000):  0.0004 -0.0001  0.0014  0.0030  0.0066  0.0219  0.0578  0.1284  0.3588  0.4219
  DIIS coefficients:  0.0004 -0.0001  0.0014  0.0030  0.0066  0.0219  0.0578  0.1284  0.3588  0.4219
 SCF Error: norm([F,P])=      0.000080221960, max([F,P])=      0.000009522665
 orbitals (Q,E):
 ---------------
 A :65...75          ( 2.00    -0.3104)  ( 2.00    -0.2918)  ( 2.00    -0.2811)  ( 2.00    -0.2732)
                     ( 2.00    -0.2397)  ( 2.00    -0.2329)  ( 2.00    -0.2181)  ( 2.00    -0.2106)
                     ( 2.00    -0.2001)  ( 2.00    -0.1835)  ( 0.00    -0.1206)

 CYCLE   12
  SDIIS (wt  1.000):  0.0000  0.0001  0.0006  0.0016  0.0068  0.0196  0.0539  0.1787  0.2873  0.4514
  DIIS coefficients:  0.0000  0.0001  0.0006  0.0016  0.0068  0.0196  0.0539  0.1787  0.2873  0.4514
 SCF Error: norm([F,P])=      0.000026391548, max([F,P])=      0.000003148672
 orbitals (Q,E):
 ---------------
 A :65...75          ( 2.00    -0.3104)  ( 2.00    -0.2918)  ( 2.00    -0.2811)  ( 2.00    -0.2732)
                     ( 2.00    -0.2397)  ( 2.00    -0.2329)  ( 2.00    -0.2181)  ( 2.00    -0.2106)
                     ( 2.00    -0.2001)  ( 2.00    -0.1835)  ( 0.00    -0.1206)

 CYCLE   13
  SDIIS (wt  1.000):  0.0000  0.0001  0.0004  0.0019  0.0061  0.0189  0.0714  0.1320  0.2954  0.4737
  DIIS coefficients:  0.0000  0.0001  0.0004  0.0019  0.0061  0.0189  0.0714  0.1320  0.2954  0.4737
 SCF Error: norm([F,P])=      0.000008684083, max([F,P])=      0.000000757327
 orbitals (Q,E):
 ---------------
 A :65...75          ( 2.00    -0.3104)  ( 2.00    -0.2918)  ( 2.00    -0.2811)  ( 2.00    -0.2732)
                     ( 2.00    -0.2397)  ( 2.00    -0.2329)  ( 2.00    -0.2181)  ( 2.00    -0.2106)
                     ( 2.00    -0.2001)  ( 2.00    -0.1835)  ( 0.00    -0.1206)

 SCF CONVERGED

 CYCLE   14
 *** Using FIT density in Focky
  SDIIS (wt  1.000):  0.0000  0.0001  0.0005  0.0019  0.0055  0.0225  0.0452  0.1247  0.3072  0.4923
  DIIS coefficients:  0.0000  0.0001  0.0005  0.0019  0.0055  0.0225  0.0452  0.1247  0.3072  0.4923
 SCF Error: norm([F,P])=      0.000003135965, max([F,P])=      0.000000287005
 orbitals (Q,E):
 ---------------
 A :65...84          ( 2.00    -0.3104)  ( 2.00    -0.2918)  ( 2.00    -0.2811)  ( 2.00    -0.2732)
                     ( 2.00    -0.2397)  ( 2.00    -0.2329)  ( 2.00    -0.2181)  ( 2.00    -0.2106)
                     ( 2.00    -0.2001)  ( 2.00    -0.1835)  ( 0.00    -0.1206)  ( 0.00    -0.1020)
                     ( 0.00    -0.0700)  ( 0.00    -0.0587)  ( 0.00    -0.0132)  ( 0.00    -0.0072)
                     ( 0.00    -0.0064)  ( 0.00     0.0023)  ( 0.00     0.0042)  ( 0.00     0.0154)


 Fit test: (difference of exact and fit density, squared integrated, result summed over spins)
         SCF:                                          0.00007282447095

 Gross Charges per Atom (Z minus electrons)
 ==========================================
            -0.0607    0.2190    0.2288    0.2425    0.2336    0.2066   -0.0180    0.0172   -0.0261    0.2272
            -0.1906   -0.2114   -0.2058   -0.2158   -0.1906    0.4743   -0.2094    0.0491   -0.5330   -0.1568
             0.0018    0.2323   -0.2327   -0.1101    0.0294   -0.0182    0.5396   -0.1757   -0.1553    0.6184
            -0.2077   -0.2143   -0.1878
 Net Total:  0.00000000


 =================================================================
 M U L T I P O L E   D E R I V E D   C H A R G E   A N A L Y S I S
 =================================================================

 See: M. Swart, P.Th. van Duijnen, J.G. Snijders, J.Comput.Chem., (2001), p. 79-88.

 --------------------------------------- 
 Multipole derived atomic charges (a.u.)
 --------------------------------------- 

        Atom    Level:     MDC-m        MDC-d        MDC-q
 ---------------------------------------------------------
     1     C           -0.005537     0.116546     1.560125
     2     C            0.091238    -0.021947    12.400012
     3     C            0.072239    -0.370368    -8.058649
     4     C            0.080367     0.157671     2.187203
     5     C            0.072030    -0.357517     0.958775
     6     C            0.077196    -0.131890   -10.274265
     7     C            0.005586     0.013839     0.073959
     8     C            0.000531     0.034865     1.363497
     9     C            0.013055    -0.045873    -3.370634
    10     C            0.065502    -0.099938     2.635023
    11     H           -0.047074     0.140050    -6.922690
    12     H           -0.060041     0.136800     3.116054
    13     H           -0.059110     0.044926    -0.768773
    14     H           -0.061941     0.259275     1.185831
    15     H           -0.054247     0.168068     4.706222
    16     C            0.211686     0.324211    -1.477794
    17     H           -0.062505     0.097998    -0.531592
    18     C            0.063373     0.144300     1.854493
    19     O           -0.349500    -0.466958    -0.129952
    20     N           -0.158029    -0.251861    -0.876928
    21     N           -0.021930    -0.131324    -0.209279
    22     C           -0.139652     0.055253     0.529866
    23     S            0.204356    -0.146417    -0.386433
    24     N           -0.088179    -0.318080    -0.396629
    25     H            0.016144     0.202943     0.469580
    26     H            0.035109     0.252640     0.153723
    27     C            0.239193     0.277678     0.431802
    28     H           -0.081565    -0.050560    -0.117347
    29     H           -0.081649    -0.077110    -0.097135
    30     C            0.230653     0.203804     0.202256
    31     H           -0.074300    -0.061857    -0.070548
    32     H           -0.065839    -0.045189    -0.061040
    33     H           -0.067159    -0.053976    -0.078731
 *** Using NEW gradient routines ***


 Geometry CYCLE 5
 ==============

 Energy gradients wrt nuclear displacements
 ==========================================

     Atom      Cartesian (a.u./angstrom)
                 X         Y         Z
 ----------------------------------------
     1 C    -0.000795 -0.002466 -0.005149
     2 C    -0.000173  0.000316 -0.001027
     3 C     0.000084 -0.000099  0.000018
     4 C    -0.000298 -0.000272  0.000135
     5 C     0.001121 -0.001378  0.000551
     6 C    -0.002477  0.000966  0.001275
     7 C    -0.001425  0.003008 -0.015260
     8 C    -0.001047  0.000128 -0.000225
     9 C     0.000407  0.000040  0.001717
    10 C     0.000343  0.000679 -0.000130
    11 H     0.000069  0.000160  0.000036
    12 H     0.000056  0.000018  0.000242
    13 H     0.000126  0.000119 -0.000173
    14 H     0.000044  0.000209  0.000108
    15 H     0.001387 -0.002999 -0.000847
    16 C    -0.000800  0.006231  0.017234
    17 H     0.000001  0.000080 -0.000235
    18 C    -0.006914 -0.026841  0.008665
    19 O     0.003522 -0.001925 -0.002820
    20 N     0.008867  0.017437  0.028054
    21 N    -0.002593  0.022677 -0.043827
    22 C    -0.032025 -0.003236  0.041826
    23 S     0.011277 -0.012138 -0.024327
    24 N     0.040364 -0.016188 -0.001534
    25 H    -0.003929 -0.006631  0.004744
    26 H    -0.008900  0.018479 -0.012100
    27 C    -0.008999 -0.001308 -0.001568
    28 H     0.001045  0.003823 -0.005756
    29 H     0.004703 -0.000051  0.007290
    30 C    -0.004437  0.001919  0.002123
    31 H    -0.002206  0.000026 -0.004586
    32 H     0.002640  0.004178  0.002500
    33 H     0.000960 -0.004960  0.003045
 ----------------------------------------
 Max Cartesian displacement   1.24369739046948     
 Limit Cartesian step to   0.566917837497000     

 dE(predicted):    -0.30786E-01, dE(actual):    -0.15164E-01, Trust radius:    1.148913, all in a.u.
 
----------------------------------------------------------------------
Geometry Convergence after Step   5       (Hartree/Angstrom,Angstrom)
----------------------------------------------------------------------
current energy                               -7.54530756 Hartree
energy change                      -0.01516446     0.00100000    F
constrained gradient max            0.04382679     0.00100000    F
constrained gradient rms            0.01084594     0.00066667    F
gradient max                        0.04382679
gradient rms                        0.01084594
cart. step max                      0.31524320     0.01000000    F
cart. step rms                      0.09557898     0.00666667    F
 


 Coordinates (Cartesian)
 =======================

     Atom                    bohr                                 angstrom                 Geometric Variables
                   X           Y           Z              X           Y           Z       (0:frozen, *:LT par.)
 --------------------------------------------------------------------------------------------------------------
     1 C      -0.448399    3.595996    0.526096      -0.237282    1.902919    0.278398      1       2       3
     2 C      -2.732271    2.348188    0.819075      -1.445856    1.242607    0.433436      4       5       6
     3 C      -2.780437   -0.309693    0.446893      -1.471344   -0.163882    0.236486      7       8       9
     4 C      -0.617764   -1.673527   -0.185186      -0.326907   -0.885592   -0.097996     10      11      12
     5 C       6.271361   -0.051885   -1.322768       3.318661   -0.027456   -0.699979     13      14      15
     6 C       6.218844    2.615376   -0.939759       3.290870    1.383997   -0.497299     16      17      18
     7 C       3.944174    3.761090   -0.339165       2.087167    1.990283   -0.179478     19      20      21
     8 C       1.751166    2.211937   -0.123646       0.926677    1.170507   -0.065431     22      23      24
     9 C       1.755895   -0.437404   -0.492127       0.929179   -0.231464   -0.260422     25      26      27
    10 C       4.130411   -1.555585   -1.114941       2.185719   -0.823180   -0.590001     28      29      30
    11 H      -4.446089    3.369289    1.317936      -2.352769    1.782951    0.697422     31      32      33
    12 H      -4.563237   -1.311660    0.667006      -2.414761   -0.694100    0.352964     34      35      36
    13 H      -0.740265   -3.712126   -0.444540      -0.391731   -1.964373   -0.235240     37      38      39
    14 H       8.069869   -0.934149   -1.790731       4.270391   -0.494330   -0.947614     40      41      42
    15 H       7.959078    3.694427   -1.117977       4.211762    1.955007   -0.591608     43      44      45
    16 C       0.310481    6.301448    0.749885       0.164300    3.334583    0.396822     46      47      48
    17 H       4.261173   -3.586384   -1.418437       2.254916   -1.897833   -0.750605     49      50      51
    18 C       3.141071    6.370918    0.210398       1.662183    3.371345    0.111338     52      53      54
    19 O      -1.018861    8.146628    1.277776      -0.539158    4.311010    0.676170     55      56      57
    20 N       4.652454    8.327645    0.223788       2.461972    4.406800    0.118423     58      59      60
    21 N       3.610340   10.705234    0.479499       1.910510    5.664966    0.253740     61      62      63
    22 C       5.228484   12.636941    1.435358       2.766795    6.687181    0.759559     64      65      66
    23 S       4.234030   14.553947    3.673934       2.240552    7.701617    1.944162     67      68      69
    24 N       7.581069   12.673662    0.282895       4.011729    6.706613    0.149702     70      71      72
    25 H       1.819949   10.712328    1.275840       0.963075    5.668720    0.675145     73      74      75
    26 H       7.476232   12.118154   -1.569090       3.956252    6.412651   -0.830327     76      77      78
    27 C       9.299451   14.831990    0.682263       4.921057    7.848751    0.361038     79      80      81
    28 H       8.554006   16.530332   -0.272099       4.526585    8.747475   -0.143989     82      83      84
    29 H       9.352336   15.238437    2.712988       4.949043    8.063833    1.435651     85      86      87
    30 C      11.954580   14.214076   -0.299734       6.326091    7.521765   -0.158612     88      89      90
    31 H      11.930384   13.796897   -2.337293       6.313287    7.301004   -1.236842     91      92      93
    32 H      13.212118   15.838920    0.001315       6.991552    8.381595    0.000696     94      95      96
    33 H      12.746345   12.572557    0.694849       6.745076    6.653110    0.367698     97      98      99
 --------------------------------------------------------------------------------------------------------------

 Number of elements of the density matrix on this node (used, total):     72528    292230


 ===========================================
 Numerical Integration : Fuzzy Cells (Becke)
 ===========================================
  
 Becke grid quality: GOOD           
  
 Lebedev angular grid order:             min:  11 max:  31
 Nr. of radial points:                   min:  54 max:  72

 Total nr. of points:     415185
 Nr. of blocks:             3244
 Block length:               128
 Nr. of dummy points:         47


 Test of Precision of the Numerical Integration Grid
 ===================================================

 Integral of the Total Core Density:                   0.00000000000000


 ========================
 Density Fitting (zlmFit)
 ========================
  
 ZlmFit Fit Quality: GOOD           
  
 Max L-expansion:                        min:   8 max:   9
 Nr. of radial interpolation points:     min:  78 max: 108


 =====
 S C F  ***  ScaSCF  ***
 =====
  
 Initial density matrix is taken from previous geometry

 CYCLE    1
 SCF Error: norm([F,P])=      0.512424302891, max([F,P])=      0.128435713751
 orbitals (Q,E):
 ---------------
 A :65...84          ( 2.00    -0.3219)  ( 2.00    -0.3118)  ( 2.00    -0.2962)  ( 2.00    -0.2896)
                     ( 2.00    -0.2511)  ( 2.00    -0.2478)  ( 2.00    -0.2362)  ( 2.00    -0.2239)
                     ( 2.00    -0.2190)  ( 2.00    -0.2040)  ( 0.00    -0.1345)  ( 0.00    -0.1144)
                     ( 0.00    -0.0829)  ( 0.00    -0.0695)  ( 0.00    -0.0324)  ( 0.00    -0.0173)
                     ( 0.00    -0.0156)  ( 0.00    -0.0084)  ( 0.00    -0.0051)  ( 0.00    -0.0025)

 CYCLE    2
  SDIIS (wt  0.000):  0.0686  0.9314
 A-DIIS (wt  1.000):  0.0000  1.0000
  DIIS coefficients:  0.0000  1.0000
 SCF Error: norm([F,P])=      0.118764863438, max([F,P])=      0.017167755398
 orbitals (Q,E):
 ---------------
 A :65...75          ( 2.00    -0.3014)  ( 2.00    -0.2885)  ( 2.00    -0.2749)  ( 2.00    -0.2699)
                     ( 2.00    -0.2432)  ( 2.00    -0.2280)  ( 2.00    -0.2104)  ( 2.00    -0.2003)
                     ( 2.00    -0.1920)  ( 2.00    -0.1740)  ( 0.00    -0.1197)

 CYCLE    3
  SDIIS (wt  0.000):  0.0084  0.6845  0.3071
 A-DIIS (wt  1.000):  0.0000  0.7678  0.2322
  DIIS coefficients:  0.0000  0.7678  0.2322
 SCF Error: norm([F,P])=      0.252427956666, max([F,P])=      0.039846732169
 orbitals (Q,E):
 ---------------
 A :65...75          ( 2.00    -0.3115)  ( 2.00    -0.2925)  ( 2.00    -0.2810)  ( 2.00    -0.2742)
                     ( 2.00    -0.2409)  ( 2.00    -0.2308)  ( 2.00    -0.2141)  ( 2.00    -0.2030)
                     ( 2.00    -0.2025)  ( 2.00    -0.1782)  ( 0.00    -0.1203)

 CYCLE    4
  SDIIS (wt  0.922):  0.4453  0.1308  0.4239
 A-DIIS (wt  0.078):  0.2138  0.0000  0.7862
  DIIS coefficients:  0.4273  0.1206  0.4520
 SCF Error: norm([F,P])=      0.064621003832, max([F,P])=      0.008687918481
 orbitals (Q,E):
 ---------------
 A :65...75          ( 2.00    -0.3114)  ( 2.00    -0.2946)  ( 2.00    -0.2802)  ( 2.00    -0.2754)
                     ( 2.00    -0.2405)  ( 2.00    -0.2314)  ( 2.00    -0.2165)  ( 2.00    -0.2069)
                     ( 2.00    -0.2038)  ( 2.00    -0.1843)  ( 0.00    -0.1207)

 CYCLE    5
  SDIIS (wt  0.958):  0.2222  0.0380  0.3496  0.3902
 A-DIIS (wt  0.042):  0.0000  0.0000  0.1535  0.8465
  DIIS coefficients:  0.2128  0.0364  0.3413  0.4095
 SCF Error: norm([F,P])=      0.030170889307, max([F,P])=      0.005180539418
 orbitals (Q,E):
 ---------------
 A :65...75          ( 2.00    -0.3113)  ( 2.00    -0.2950)  ( 2.00    -0.2816)  ( 2.00    -0.2756)
                     ( 2.00    -0.2404)  ( 2.00    -0.2321)  ( 2.00    -0.2164)  ( 2.00    -0.2071)
                     ( 2.00    -0.2042)  ( 2.00    -0.1843)  ( 0.00    -0.1210)

 CYCLE    6
  SDIIS (wt  0.984):  0.1088  0.0110  0.2074  0.3409  0.3318
 A-DIIS (wt  0.016):  0.0000  0.0000  0.0000  0.2586  0.7414
  DIIS coefficients:  0.1071  0.0108  0.2041  0.3396  0.3384
 SCF Error: norm([F,P])=      0.015440079113, max([F,P])=      0.002589066548
 orbitals (Q,E):
 ---------------
 A :65...75          ( 2.00    -0.3115)  ( 2.00    -0.2950)  ( 2.00    -0.2815)  ( 2.00    -0.2757)
                     ( 2.00    -0.2406)  ( 2.00    -0.2320)  ( 2.00    -0.2165)  ( 2.00    -0.2069)
                     ( 2.00    -0.2042)  ( 2.00    -0.1837)  ( 0.00    -0.1212)

 CYCLE    7
  SDIIS (wt  1.000):  0.0490  0.0025  0.1037  0.1948  0.2481  0.4019
  DIIS coefficients:  0.0490  0.0025  0.1037  0.1948  0.2481  0.4019
 SCF Error: norm([F,P])=      0.004098348802, max([F,P])=      0.000686081885
 orbitals (Q,E):
 ---------------
 A :65...75          ( 2.00    -0.3113)  ( 2.00    -0.2949)  ( 2.00    -0.2813)  ( 2.00    -0.2755)
                     ( 2.00    -0.2405)  ( 2.00    -0.2319)  ( 2.00    -0.2164)  ( 2.00    -0.2069)
                     ( 2.00    -0.2041)  ( 2.00    -0.1838)  ( 0.00    -0.1209)

 CYCLE    8
  SDIIS (wt  1.000):  0.0176 -0.0003  0.0417  0.0851  0.1255  0.2987  0.4317
  DIIS coefficients:  0.0176 -0.0003  0.0417  0.0851  0.1255  0.2987  0.4317
 SCF Error: norm([F,P])=      0.001533539110, max([F,P])=      0.000205087571
 orbitals (Q,E):
 ---------------
 A :65...75          ( 2.00    -0.3113)  ( 2.00    -0.2949)  ( 2.00    -0.2813)  ( 2.00    -0.2756)
                     ( 2.00    -0.2405)  ( 2.00    -0.2319)  ( 2.00    -0.2164)  ( 2.00    -0.2069)
                     ( 2.00    -0.2041)  ( 2.00    -0.1838)  ( 0.00    -0.1210)

 CYCLE    9
  SDIIS (wt  1.000):  0.0061 -0.0004  0.0155  0.0343  0.0560  0.1611  0.3005  0.4269
  DIIS coefficients:  0.0061 -0.0004  0.0155  0.0343  0.0560  0.1611  0.3005  0.4269
 SCF Error: norm([F,P])=      0.000512592812, max([F,P])=      0.000052602209
 orbitals (Q,E):
 ---------------
 A :65...75          ( 2.00    -0.3113)  ( 2.00    -0.2949)  ( 2.00    -0.2813)  ( 2.00    -0.2756)
                     ( 2.00    -0.2405)  ( 2.00    -0.2319)  ( 2.00    -0.2164)  ( 2.00    -0.2069)
                     ( 2.00    -0.2041)  ( 2.00    -0.1838)  ( 0.00    -0.1210)

 CYCLE   10
  SDIIS (wt  1.000):  0.0019 -0.0002  0.0053  0.0128  0.0226  0.0737  0.1582  0.3211  0.4045
  DIIS coefficients:  0.0019 -0.0002  0.0053  0.0128  0.0226  0.0737  0.1582  0.3211  0.4045
 SCF Error: norm([F,P])=      0.000226180463, max([F,P])=      0.000034423344
 orbitals (Q,E):
 ---------------
 A :65...75          ( 2.00    -0.3114)  ( 2.00    -0.2949)  ( 2.00    -0.2813)  ( 2.00    -0.2756)
                     ( 2.00    -0.2405)  ( 2.00    -0.2319)  ( 2.00    -0.2164)  ( 2.00    -0.2069)
                     ( 2.00    -0.2041)  ( 2.00    -0.1838)  ( 0.00    -0.1210)

 CYCLE   11
  SDIIS (wt  1.000):  0.0003 -0.0001  0.0012  0.0034  0.0068  0.0252  0.0630  0.1560  0.2903  0.4539
  DIIS coefficients:  0.0003 -0.0001  0.0012  0.0034  0.0068  0.0252  0.0630  0.1560  0.2903  0.4539
 SCF Error: norm([F,P])=      0.000080477384, max([F,P])=      0.000014543486
 orbitals (Q,E):
 ---------------
 A :65...75          ( 2.00    -0.3114)  ( 2.00    -0.2949)  ( 2.00    -0.2813)  ( 2.00    -0.2756)
                     ( 2.00    -0.2405)  ( 2.00    -0.2319)  ( 2.00    -0.2164)  ( 2.00    -0.2069)
                     ( 2.00    -0.2041)  ( 2.00    -0.1838)  ( 0.00    -0.1210)

 CYCLE   12
  SDIIS (wt  1.000):  0.0000  0.0001  0.0007  0.0019  0.0085  0.0256  0.0742  0.1641  0.3433  0.3816
  DIIS coefficients:  0.0000  0.0001  0.0007  0.0019  0.0085  0.0256  0.0742  0.1641  0.3433  0.3816
 SCF Error: norm([F,P])=      0.000037714434, max([F,P])=      0.000006520334
 orbitals (Q,E):
 ---------------
 A :65...75          ( 2.00    -0.3114)  ( 2.00    -0.2949)  ( 2.00    -0.2813)  ( 2.00    -0.2756)
                     ( 2.00    -0.2405)  ( 2.00    -0.2319)  ( 2.00    -0.2164)  ( 2.00    -0.2069)
                     ( 2.00    -0.2041)  ( 2.00    -0.1838)  ( 0.00    -0.1210)

 CYCLE   13
  SDIIS (wt  1.000):  0.0000  0.0002  0.0006  0.0028  0.0095  0.0314  0.0765  0.1819  0.2657  0.4313
  DIIS coefficients:  0.0000  0.0002  0.0006  0.0028  0.0095  0.0314  0.0765  0.1819  0.2657  0.4313
 SCF Error: norm([F,P])=      0.000011562509, max([F,P])=      0.000001846377
 orbitals (Q,E):
 ---------------
 A :65...75          ( 2.00    -0.3114)  ( 2.00    -0.2949)  ( 2.00    -0.2813)  ( 2.00    -0.2756)
                     ( 2.00    -0.2405)  ( 2.00    -0.2319)  ( 2.00    -0.2164)  ( 2.00    -0.2069)
                     ( 2.00    -0.2041)  ( 2.00    -0.1838)  ( 0.00    -0.1210)

 CYCLE   14
  SDIIS (wt  1.000):  0.0000  0.0001  0.0007  0.0026  0.0099  0.0255  0.0676  0.1228  0.3145  0.4562
  DIIS coefficients:  0.0000  0.0001  0.0007  0.0026  0.0099  0.0255  0.0676  0.1228  0.3145  0.4562
 SCF Error: norm([F,P])=      0.000004762845, max([F,P])=      0.000000560737
 orbitals (Q,E):
 ---------------
 A :65...75          ( 2.00    -0.3114)  ( 2.00    -0.2949)  ( 2.00    -0.2813)  ( 2.00    -0.2756)
                     ( 2.00    -0.2405)  ( 2.00    -0.2319)  ( 2.00    -0.2164)  ( 2.00    -0.2069)
                     ( 2.00    -0.2041)  ( 2.00    -0.1838)  ( 0.00    -0.1210)

 SCF CONVERGED

 CYCLE   15
 *** Using FIT density in Focky
  SDIIS (wt  1.000):  0.0000  0.0002  0.0009  0.0042  0.0118  0.0328  0.0645  0.1789  0.3290  0.3778
  DIIS coefficients:  0.0000  0.0002  0.0009  0.0042  0.0118  0.0328  0.0645  0.1789  0.3290  0.3778
 SCF Error: norm([F,P])=      0.000002154066, max([F,P])=      0.000000238526
 orbitals (Q,E):
 ---------------
 A :65...84          ( 2.00    -0.3114)  ( 2.00    -0.2949)  ( 2.00    -0.2813)  ( 2.00    -0.2756)
                     ( 2.00    -0.2405)  ( 2.00    -0.2319)  ( 2.00    -0.2164)  ( 2.00    -0.2069)
                     ( 2.00    -0.2041)  ( 2.00    -0.1838)  ( 0.00    -0.1210)  ( 0.00    -0.1026)
                     ( 0.00    -0.0621)  ( 0.00    -0.0585)  ( 0.00    -0.0145)  ( 0.00    -0.0075)
                     ( 0.00    -0.0070)  ( 0.00     0.0026)  ( 0.00     0.0034)  ( 0.00     0.0150)


 Fit test: (difference of exact and fit density, squared integrated, result summed over spins)
         SCF:                                          0.00007237976361

 Gross Charges per Atom (Z minus electrons)
 ==========================================
            -0.0608    0.2194    0.2290    0.2426    0.2330    0.2078   -0.0202    0.0173   -0.0261    0.2275
            -0.1905   -0.2111   -0.2057   -0.2158   -0.1925    0.4702   -0.2092    0.0544   -0.5344   -0.1649
             0.0197    0.2384   -0.2553   -0.0926    0.0228   -0.0244    0.5391   -0.1762   -0.1542    0.6243
            -0.2082   -0.2144   -0.1889
 Net Total:  0.00000000


 =================================================================
 M U L T I P O L E   D E R I V E D   C H A R G E   A N A L Y S I S
 =================================================================

 See: M. Swart, P.Th. van Duijnen, J.G. Snijders, J.Comput.Chem., (2001), p. 79-88.

 --------------------------------------- 
 Multipole derived atomic charges (a.u.)
 --------------------------------------- 

        Atom    Level:     MDC-m        MDC-d        MDC-q
 ---------------------------------------------------------
     1     C           -0.005161     0.005410     2.146380
     2     C            0.091570     0.313737     0.703062
     3     C            0.072519    -0.178443     5.931665
     4     C            0.080431    -0.056001    -0.566630
     5     C            0.072014    -0.413568    -0.651153
     6     C            0.076553    -0.078630     0.514211
     7     C            0.004683     0.003325    -1.263938
     8     C            0.000465    -0.087039    -1.055650
     9     C            0.013136     0.007344     2.610788
    10     C            0.065752    -0.171460    -8.853663
    11     H           -0.046882     0.011652    -3.401380
    12     H           -0.059862     0.011796    -1.083308
    13     H           -0.059006     0.111898    -2.222679
    14     H           -0.061981     0.261763     1.491534
    15     H           -0.055100     0.163297     0.440284
    16     C            0.211417     0.281541    -0.910223
    17     H           -0.062288     0.194611     4.846686
    18     C            0.064988     0.211812     1.096707
    19     O           -0.353983    -0.454656     0.618109
    20     N           -0.155094    -0.217385    -0.173742
    21     N           -0.016585    -0.147505    -0.213741
    22     C           -0.138251     0.047872     0.535037
    23     S            0.179120    -0.162679    -0.415717
    24     N           -0.079938    -0.300509    -0.368572
    25     H            0.021944     0.193240    -0.068082
    26     H            0.033775     0.250608     0.132195
    27     C            0.242465     0.278985     0.375578
    28     H           -0.077280    -0.040525    -0.097812
    29     H           -0.085222    -0.083234    -0.091426
    30     C            0.231591     0.202152     0.178627
    31     H           -0.073956    -0.061597    -0.065663
    32     H           -0.064893    -0.043783    -0.046538
    33     H           -0.066938    -0.054028    -0.070947
 *** Using NEW gradient routines ***


 Geometry CYCLE 6
 ==============

 Energy gradients wrt nuclear displacements
 ==========================================

     Atom      Cartesian (a.u./angstrom)
                 X         Y         Z
 ----------------------------------------
     1 C    -0.000630 -0.000954 -0.000503
     2 C    -0.000112 -0.000492  0.000313
     3 C    -0.000233  0.000113 -0.000222
     4 C    -0.000045  0.000032 -0.000018
     5 C     0.000283 -0.001425  0.000237
     6 C    -0.002300  0.001340  0.001132
     7 C    -0.000814  0.001118 -0.008241
     8 C     0.000121  0.000406 -0.000559
     9 C    -0.000038  0.000001  0.000876
    10 C     0.000390  0.000524 -0.000118
    11 H    -0.000022  0.000090 -0.000020
    12 H     0.000013  0.000043 -0.000030
    13 H     0.000112 -0.000035  0.000033
    14 H     0.000032  0.000153  0.000185
    15 H     0.000909 -0.001811 -0.000637
    16 C     0.001795 -0.002173  0.003237
    17 H    -0.000022  0.000060 -0.000013
    18 C    -0.000269 -0.009799  0.003417
    19 O    -0.001601  0.000804 -0.000452
    20 N     0.003041 -0.003380  0.022873
    21 N     0.000549  0.023275 -0.036732
    22 C    -0.023714  0.010783  0.025763
    23 S     0.009858 -0.011346 -0.013900
    24 N     0.031333 -0.017314  0.004534
    25 H    -0.004152 -0.006181  0.008351
    26 H    -0.008142  0.011808 -0.009975
    27 C    -0.008864  0.000830 -0.001205
    28 H     0.000818  0.001575 -0.003496
    29 H     0.002560  0.001028  0.003703
    30 C    -0.001431  0.001232  0.001085
    31 H    -0.001372 -0.000475 -0.002457
    32 H     0.001561  0.002522  0.000888
    33 H     0.000382 -0.002353  0.001952
 ----------------------------------------
 Max Cartesian displacement   1.37379020155468     
 Limit Cartesian step to   0.566917837497000     

 dE(predicted):    -0.17873E-01, dE(actual):    -0.93937E-02, Trust radius:    1.148913, all in a.u.
 
----------------------------------------------------------------------
Geometry Convergence after Step   6       (Hartree/Angstrom,Angstrom)
----------------------------------------------------------------------
current energy                               -7.55470130 Hartree
energy change                      -0.00939373     0.00100000    F
constrained gradient max            0.03673201     0.00100000    F
constrained gradient rms            0.00797517     0.00066667    F
gradient max                        0.03673201
gradient rms                        0.00797517
cart. step max                      0.30121528     0.01000000    F
cart. step rms                      0.08127838     0.00666667    F
 


 Coordinates (Cartesian)
 =======================

     Atom                    bohr                                 angstrom                 Geometric Variables
                   X           Y           Z              X           Y           Z       (0:frozen, *:LT par.)
 --------------------------------------------------------------------------------------------------------------
     1 C      -0.438040    3.613093    0.569432      -0.231801    1.911967    0.301330      1       2       3
     2 C      -2.692718    2.327624    0.920961      -1.424925    1.231726    0.487352      4       5       6
     3 C      -2.707867   -0.329759    0.541282      -1.432942   -0.174501    0.286434      7       8       9
     4 C      -0.543581   -1.657252   -0.160245      -0.287650   -0.876980   -0.084798     10      11      12
     5 C       6.285246    0.082039   -1.484286       3.326009    0.043413   -0.785451     13      14      15
     6 C       6.200327    2.745521   -1.081622       3.281072    1.452867   -0.572370     16      17      18
     7 C       3.924215    3.846333   -0.410343       2.076605    2.035392   -0.217144     19      20      21
     8 C       1.764000    2.263602   -0.144868       0.933469    1.197847   -0.076661     22      23      24
     9 C       1.801045   -0.383306   -0.528184       0.953072   -0.202837   -0.279503     25      26      27
    10 C       4.175417   -1.458291   -1.224644       2.209535   -0.771694   -0.648054     28      29      30
    11 H      -4.407741    3.318089    1.474154      -2.332476    1.755857    0.780089     31      32      33
    12 H      -4.467263   -1.361112    0.808922      -2.363974   -0.720269    0.428063     34      35      36
    13 H      -0.643182   -3.696218   -0.426631      -0.340357   -1.955954   -0.225763     37      38      39
    14 H       8.082575   -0.768227   -2.012560       4.277114   -0.406528   -1.065001     40      41      42
    15 H       7.910372    3.864249   -1.303769       4.185989    2.044873   -0.689925     43      44      45
    16 C       0.288309    6.325385    0.794577       0.152567    3.347250    0.420472     46      47      48
    17 H       4.330725   -3.484697   -1.545521       2.291721   -1.844022   -0.817854     49      50      51
    18 C       3.093404    6.446648    0.148770       1.636959    3.411419    0.078726     52      53      54
    19 O      -1.045155    8.145913    1.393217      -0.553072    4.310631    0.737259     55      56      57
    20 N       4.578611    8.404669    0.147824       2.422896    4.447559    0.078225     58      59      60
    21 N       3.537138   10.747926    0.552647       1.871773    5.687558    0.292448     61      62      63
    22 C       5.146026   12.715907    1.427604       2.723160    6.728968    0.755455     64      65      66
    23 S       4.051356   14.853332    3.431808       2.143885    7.860045    1.816035     67      68      69
    24 N       7.539183   12.600441    0.431096       3.989564    6.667866    0.228126     70      71      72
    25 H       1.750641   10.756388    1.343249       0.926399    5.692036    0.710817     73      74      75
    26 H       7.612529   11.626694   -1.232830       4.028377    6.152581   -0.652386     76      77      78
    27 C       9.264964   14.785637    0.553627       4.902808    7.824222    0.292967     79      80      81
    28 H       8.598791   16.288475   -0.725701       4.550284    8.619490   -0.384025     82      83      84
    29 H       9.176259   15.543834    2.474727       4.855867    8.225442    1.309569     85      86      87
    30 C      11.970643   13.997974   -0.125739       6.334591    7.407409   -0.066538     88      89      90
    31 H      12.079255   13.227683   -2.051750       6.392066    6.999788   -1.085740     91      92      93
    32 H      13.226129   15.645306   -0.034944       6.998966    8.279139   -0.018492     94      95      96
    33 H      12.676365   12.560101    1.190042       6.708043    6.646519    0.629743     97      98      99
 --------------------------------------------------------------------------------------------------------------

 Number of elements of the density matrix on this node (used, total):     72528    292230


 ===========================================
 Numerical Integration : Fuzzy Cells (Becke)
 ===========================================
  
 Becke grid quality: GOOD           
  
 Lebedev angular grid order:             min:  11 max:  31
 Nr. of radial points:                   min:  54 max:  72

 Total nr. of points:     415148
 Nr. of blocks:             3244
 Block length:               128
 Nr. of dummy points:         84


 Test of Precision of the Numerical Integration Grid
 ===================================================

 Integral of the Total Core Density:                   0.00000000000000


 ========================
 Density Fitting (zlmFit)
 ========================
  
 ZlmFit Fit Quality: GOOD           
  
 Max L-expansion:                        min:   8 max:   9
 Nr. of radial interpolation points:     min:  78 max: 108


 =====
 S C F  ***  ScaSCF  ***
 =====
  
 Initial density matrix is taken from previous geometry

 CYCLE    1
 SCF Error: norm([F,P])=      0.505175685179, max([F,P])=      0.114102208827
 orbitals (Q,E):
 ---------------
 A :65...84          ( 2.00    -0.3224)  ( 2.00    -0.3141)  ( 2.00    -0.2985)  ( 2.00    -0.2902)
                     ( 2.00    -0.2522)  ( 2.00    -0.2496)  ( 2.00    -0.2353)  ( 2.00    -0.2238)
                     ( 2.00    -0.2192)  ( 2.00    -0.2068)  ( 0.00    -0.1349)  ( 0.00    -0.1149)
                     ( 0.00    -0.0788)  ( 0.00    -0.0694)  ( 0.00    -0.0362)  ( 0.00    -0.0173)
                     ( 0.00    -0.0162)  ( 0.00    -0.0083)  ( 0.00    -0.0073)  ( 0.00    -0.0034)

 CYCLE    2
  SDIIS (wt  0.000):  0.1045  0.8955
 A-DIIS (wt  1.000):  0.0000  1.0000
  DIIS coefficients:  0.0000  1.0000
 SCF Error: norm([F,P])=      0.150261968822, max([F,P])=      0.023581037568
 orbitals (Q,E):
 ---------------
 A :65...75          ( 2.00    -0.2977)  ( 2.00    -0.2912)  ( 2.00    -0.2820)  ( 2.00    -0.2696)
                     ( 2.00    -0.2463)  ( 2.00    -0.2283)  ( 2.00    -0.2164)  ( 2.00    -0.2006)
                     ( 2.00    -0.1820)  ( 2.00    -0.1696)  ( 0.00    -0.1250)

 CYCLE    3
  SDIIS (wt  0.000):  0.0128  0.6982  0.2890
 A-DIIS (wt  1.000):  0.0000  0.7829  0.2171
  DIIS coefficients:  0.0000  0.7829  0.2171
 SCF Error: norm([F,P])=      0.347416632215, max([F,P])=      0.058910673272
 orbitals (Q,E):
 ---------------
 A :65...75          ( 2.00    -0.3119)  ( 2.00    -0.2940)  ( 2.00    -0.2857)  ( 2.00    -0.2754)
                     ( 2.00    -0.2432)  ( 2.00    -0.2311)  ( 2.00    -0.2149)  ( 2.00    -0.2053)
                     ( 2.00    -0.1953)  ( 2.00    -0.1754)  ( 0.00    -0.1227)

 CYCLE    4
  SDIIS (wt  0.906):  0.4715  0.1145  0.4139
 A-DIIS (wt  0.094):  0.2739  0.0000  0.7261
  DIIS coefficients:  0.4529  0.1037  0.4433
 SCF Error: norm([F,P])=      0.091157232870, max([F,P])=      0.010320171028
 orbitals (Q,E):
 ---------------
 A :65...75          ( 2.00    -0.3129)  ( 2.00    -0.2964)  ( 2.00    -0.2835)  ( 2.00    -0.2767)
                     ( 2.00    -0.2418)  ( 2.00    -0.2316)  ( 2.00    -0.2156)  ( 2.00    -0.2069)
                     ( 2.00    -0.2014)  ( 2.00    -0.1834)  ( 0.00    -0.1221)

 CYCLE    5
  SDIIS (wt  0.947):  0.2390  0.0288  0.3371  0.3951
 A-DIIS (wt  0.053):  0.0000  0.0000  0.0309  0.9691
  DIIS coefficients:  0.2263  0.0272  0.3208  0.4257
 SCF Error: norm([F,P])=      0.034054823647, max([F,P])=      0.006277634707
 orbitals (Q,E):
 ---------------
 A :65...75          ( 2.00    -0.3126)  ( 2.00    -0.2969)  ( 2.00    -0.2855)  ( 2.00    -0.2768)
                     ( 2.00    -0.2415)  ( 2.00    -0.2323)  ( 2.00    -0.2156)  ( 2.00    -0.2072)
                     ( 2.00    -0.2020)  ( 2.00    -0.1839)  ( 0.00    -0.1224)

 CYCLE    6
  SDIIS (wt  0.974):  0.1133  0.0059  0.1872  0.3575  0.3360
 A-DIIS (wt  0.026):  0.0000  0.0000  0.0000  0.3027  0.6973
  DIIS coefficients:  0.1103  0.0058  0.1823  0.3561  0.3455
 SCF Error: norm([F,P])=      0.019246924552, max([F,P])=      0.003600854857
 orbitals (Q,E):
 ---------------
 A :65...75          ( 2.00    -0.3129)  ( 2.00    -0.2970)  ( 2.00    -0.2852)  ( 2.00    -0.2770)
                     ( 2.00    -0.2418)  ( 2.00    -0.2323)  ( 2.00    -0.2159)  ( 2.00    -0.2074)
                     ( 2.00    -0.2015)  ( 2.00    -0.1830)  ( 0.00    -0.1226)

 CYCLE    7
  SDIIS (wt  1.000):  0.0482  0.0000  0.0884  0.2033  0.2455  0.4146
  DIIS coefficients:  0.0482  0.0000  0.0884  0.2033  0.2455  0.4146
 SCF Error: norm([F,P])=      0.004475231646, max([F,P])=      0.000633365551
 orbitals (Q,E):
 ---------------
 A :65...75          ( 2.00    -0.3128)  ( 2.00    -0.2968)  ( 2.00    -0.2849)  ( 2.00    -0.2768)
                     ( 2.00    -0.2417)  ( 2.00    -0.2322)  ( 2.00    -0.2156)  ( 2.00    -0.2072)
                     ( 2.00    -0.2016)  ( 2.00    -0.1833)  ( 0.00    -0.1223)

 CYCLE    8
  SDIIS (wt  1.000):  0.0185 -0.0012  0.0374  0.0950  0.1257  0.3083  0.4162
  DIIS coefficients:  0.0185 -0.0012  0.0374  0.0950  0.1257  0.3083  0.4162
 SCF Error: norm([F,P])=      0.001743400459, max([F,P])=      0.000194100822
 orbitals (Q,E):
 ---------------
 A :65...75          ( 2.00    -0.3128)  ( 2.00    -0.2968)  ( 2.00    -0.2850)  ( 2.00    -0.2768)
                     ( 2.00    -0.2416)  ( 2.00    -0.2322)  ( 2.00    -0.2157)  ( 2.00    -0.2073)
                     ( 2.00    -0.2016)  ( 2.00    -0.1832)  ( 0.00    -0.1224)

 CYCLE    9
  SDIIS (wt  1.000):  0.0067 -0.0007  0.0144  0.0395  0.0557  0.1724  0.3088  0.4032
  DIIS coefficients:  0.0067 -0.0007  0.0144  0.0395  0.0557  0.1724  0.3088  0.4032
 SCF Error: norm([F,P])=      0.000677558614, max([F,P])=      0.000077429608
 orbitals (Q,E):
 ---------------
 A :65...75          ( 2.00    -0.3128)  ( 2.00    -0.2968)  ( 2.00    -0.2850)  ( 2.00    -0.2768)
                     ( 2.00    -0.2417)  ( 2.00    -0.2322)  ( 2.00    -0.2157)  ( 2.00    -0.2073)
                     ( 2.00    -0.2016)  ( 2.00    -0.1832)  ( 0.00    -0.1224)

 CYCLE   10
  SDIIS (wt  1.000):  0.0022 -0.0003  0.0051  0.0149  0.0221  0.0790  0.1603  0.2915  0.4253
  DIIS coefficients:  0.0022 -0.0003  0.0051  0.0149  0.0221  0.0790  0.1603  0.2915  0.4253
 SCF Error: norm([F,P])=      0.000244776200, max([F,P])=      0.000035497682
 orbitals (Q,E):
 ---------------
 A :65...75          ( 2.00    -0.3128)  ( 2.00    -0.2968)  ( 2.00    -0.2850)  ( 2.00    -0.2768)
                     ( 2.00    -0.2417)  ( 2.00    -0.2322)  ( 2.00    -0.2157)  ( 2.00    -0.2073)
                     ( 2.00    -0.2016)  ( 2.00    -0.1832)  ( 0.00    -0.1224)

 CYCLE   11
  SDIIS (wt  1.000):  0.0005 -0.0001  0.0013  0.0044  0.0071  0.0293  0.0671  0.1477  0.3133  0.4295
  DIIS coefficients:  0.0005 -0.0001  0.0013  0.0044  0.0071  0.0293  0.0671  0.1477  0.3133  0.4295
 SCF Error: norm([F,P])=      0.000100410568, max([F,P])=      0.000017029134
 orbitals (Q,E):
 ---------------
 A :65...75          ( 2.00    -0.3128)  ( 2.00    -0.2968)  ( 2.00    -0.2850)  ( 2.00    -0.2768)
                     ( 2.00    -0.2417)  ( 2.00    -0.2322)  ( 2.00    -0.2157)  ( 2.00    -0.2073)
                     ( 2.00    -0.2016)  ( 2.00    -0.1832)  ( 0.00    -0.1224)

 CYCLE   12
  SDIIS (wt  1.000):  0.0000  0.0002  0.0008  0.0017  0.0089  0.0243  0.0640  0.1646  0.3119  0.4238
  DIIS coefficients:  0.0000  0.0002  0.0008  0.0017  0.0089  0.0243  0.0640  0.1646  0.3119  0.4238
 SCF Error: norm([F,P])=      0.000039283980, max([F,P])=      0.000007847130
 orbitals (Q,E):
 ---------------
 A :65...75          ( 2.00    -0.3128)  ( 2.00    -0.2968)  ( 2.00    -0.2850)  ( 2.00    -0.2768)
                     ( 2.00    -0.2417)  ( 2.00    -0.2322)  ( 2.00    -0.2157)  ( 2.00    -0.2073)
                     ( 2.00    -0.2016)  ( 2.00    -0.1832)  ( 0.00    -0.1224)

 CYCLE   13
  SDIIS (wt  1.000):  0.0000  0.0002  0.0005  0.0028  0.0090  0.0277  0.0801  0.1752  0.3097  0.3948
  DIIS coefficients:  0.0000  0.0002  0.0005  0.0028  0.0090  0.0277  0.0801  0.1752  0.3097  0.3948
 SCF Error: norm([F,P])=      0.000014755301, max([F,P])=      0.000002199815
 orbitals (Q,E):
 ---------------
 A :65...75          ( 2.00    -0.3128)  ( 2.00    -0.2968)  ( 2.00    -0.2850)  ( 2.00    -0.2768)
                     ( 2.00    -0.2417)  ( 2.00    -0.2322)  ( 2.00    -0.2157)  ( 2.00    -0.2073)
                     ( 2.00    -0.2016)  ( 2.00    -0.1832)  ( 0.00    -0.1224)

 CYCLE   14
  SDIIS (wt  1.000):  0.0000  0.0002  0.0009  0.0029  0.0094  0.0271  0.0648  0.1355  0.2798  0.4795
  DIIS coefficients:  0.0000  0.0002  0.0009  0.0029  0.0094  0.0271  0.0648  0.1355  0.2798  0.4795
 SCF Error: norm([F,P])=      0.000005366356, max([F,P])=      0.000000685120
 orbitals (Q,E):
 ---------------
 A :65...75          ( 2.00    -0.3128)  ( 2.00    -0.2968)  ( 2.00    -0.2850)  ( 2.00    -0.2768)
                     ( 2.00    -0.2417)  ( 2.00    -0.2322)  ( 2.00    -0.2157)  ( 2.00    -0.2073)
                     ( 2.00    -0.2016)  ( 2.00    -0.1832)  ( 0.00    -0.1224)

 SCF CONVERGED

 CYCLE   15
 *** Using FIT density in Focky
  SDIIS (wt  1.000):  0.0000  0.0002  0.0009  0.0037  0.0119  0.0306  0.0694  0.1617  0.3461  0.3755
  DIIS coefficients:  0.0000  0.0002  0.0009  0.0037  0.0119  0.0306  0.0694  0.1617  0.3461  0.3755
 SCF Error: norm([F,P])=      0.000002659869, max([F,P])=      0.000000287572
 orbitals (Q,E):
 ---------------
 A :65...84          ( 2.00    -0.3128)  ( 2.00    -0.2968)  ( 2.00    -0.2850)  ( 2.00    -0.2768)
                     ( 2.00    -0.2417)  ( 2.00    -0.2322)  ( 2.00    -0.2157)  ( 2.00    -0.2073)
                     ( 2.00    -0.2016)  ( 2.00    -0.1832)  ( 0.00    -0.1224)  ( 0.00    -0.1038)
                     ( 0.00    -0.0612)  ( 0.00    -0.0515)  ( 0.00    -0.0148)  ( 0.00    -0.0081)
                     ( 0.00    -0.0078)  ( 0.00     0.0018)  ( 0.00     0.0027)  ( 0.00     0.0152)


 Fit test: (difference of exact and fit density, squared integrated, result summed over spins)
         SCF:                                          0.00007218752120

 Gross Charges per Atom (Z minus electrons)
 ==========================================
            -0.0608    0.2199    0.2293    0.2427    0.2327    0.2094   -0.0221    0.0172   -0.0259    0.2275
            -0.1901   -0.2107   -0.2054   -0.2157   -0.1958    0.4696   -0.2088    0.0575   -0.5338   -0.1777
             0.0443    0.2336   -0.2707   -0.0814    0.0211   -0.0274    0.5395   -0.1771   -0.1558    0.6286
            -0.2088   -0.2151   -0.1897
 Net Total:  0.00000000


 =================================================================
 M U L T I P O L E   D E R I V E D   C H A R G E   A N A L Y S I S
 =================================================================

 See: M. Swart, P.Th. van Duijnen, J.G. Snijders, J.Comput.Chem., (2001), p. 79-88.

 --------------------------------------- 
 Multipole derived atomic charges (a.u.)
 --------------------------------------- 

        Atom    Level:     MDC-m        MDC-d        MDC-q
 ---------------------------------------------------------
     1     C           -0.004904    -0.043254     0.959010
     2     C            0.092013    -0.103206    15.900773
     3     C            0.072873    -0.082977   -16.468975
     4     C            0.080768    -0.057855    11.131025
     5     C            0.072145    -0.407821     7.505301
     6     C            0.075957     0.111409     5.431850
     7     C            0.003920     0.031154    -2.323099
     8     C            0.000538    -0.089187    -1.665536
     9     C            0.013294     0.030045     1.760379
    10     C            0.066055    -0.180684   -23.454911
    11     H           -0.046534     0.204159    -7.077948
    12     H           -0.059568     0.052224     5.109199
    13     H           -0.058760     0.122417    -3.874938
    14     H           -0.061870     0.194374    -1.454593
    15     H           -0.055997     0.102913    -1.840299
    16     C            0.211541     0.313855     1.414902
    17     H           -0.061993     0.203521    10.778103
    18     C            0.065674     0.124447    -0.766418
    19     O           -0.352924    -0.416077    -1.144308
    20     N           -0.150319    -0.170085     0.311271
    21     N           -0.011773    -0.176445    -0.157001
    22     C           -0.136236     0.045199     0.474022
    23     S            0.159511    -0.176357    -0.415485
    24     N           -0.077739    -0.287433    -0.390700
    25     H            0.023284     0.215935    -0.033285
    26     H            0.030333     0.238979     0.089522
    27     C            0.245243     0.280036     0.347174
    28     H           -0.075192    -0.032634    -0.061798
    29     H           -0.086405    -0.087735    -0.093878
    30     C            0.232280     0.200651     0.187419
    31     H           -0.073729    -0.061468    -0.079901
    32     H           -0.064478    -0.043220    -0.048008
    33     H           -0.067007    -0.054880    -0.048870
 *** Using NEW gradient routines ***


 Geometry CYCLE 7
 ==============

 Energy gradients wrt nuclear displacements
 ==========================================

     Atom      Cartesian (a.u./angstrom)
                 X         Y         Z
 ----------------------------------------
     1 C    -0.000952  0.000345 -0.000641
     2 C    -0.000200 -0.000382 -0.000064
     3 C    -0.000124  0.000243  0.000234
     4 C     0.000049  0.000151 -0.000113
     5 C    -0.000262 -0.001173 -0.000094
     6 C    -0.001481  0.001344  0.001167
     7 C    -0.000093 -0.000663 -0.002415
     8 C     0.000713  0.000526 -0.000709
     9 C     0.000014 -0.000153  0.000276
    10 C     0.000276  0.000214 -0.000076
    11 H     0.000059  0.000042  0.000025
    12 H    -0.000063 -0.000008  0.000019
    13 H     0.000070 -0.000061 -0.000025
    14 H     0.000066  0.000134  0.000015
    15 H     0.000433 -0.000787 -0.000358
    16 C     0.002762 -0.003960  0.002881
    17 H    -0.000048  0.000016  0.000072
    18 C     0.004949  0.007956 -0.000265
    19 O    -0.001118  0.001080 -0.000155
    20 N    -0.002278 -0.019111  0.015910
    21 N    -0.001172  0.016927 -0.032664
    22 C    -0.014305  0.012722  0.020517
    23 S     0.007150 -0.008564 -0.006855
    24 N     0.017546 -0.015809  0.007973
    25 H    -0.001894 -0.003831  0.006032
    26 H    -0.005919  0.008897 -0.007790
    27 C    -0.006241  0.002547 -0.002627
    28 H     0.000603  0.000322 -0.001224
    29 H     0.000735  0.000650  0.000557
    30 C     0.000690  0.000570  0.000427
    31 H    -0.000420 -0.000387 -0.000809
    32 H     0.000502  0.000863  0.000178
    33 H    -0.000046 -0.000661  0.000601
 ----------------------------------------
 Max Cartesian displacement   1.23822756788392     
 Limit Cartesian step to   0.566917837497000     

 dE(predicted):    -0.11120E-01, dE(actual):    -0.55459E-02, Trust radius:    1.148913, all in a.u.
 
----------------------------------------------------------------------
Geometry Convergence after Step   7       (Hartree/Angstrom,Angstrom)
----------------------------------------------------------------------
current energy                               -7.56024720 Hartree
energy change                      -0.00554590     0.00100000    F
constrained gradient max            0.03266385     0.00100000    F
constrained gradient rms            0.00634596     0.00066667    F
gradient max                        0.03266385
gradient rms                        0.00634596
cart. step max                      0.28027097     0.01000000    F
cart. step rms                      0.07642074     0.00666667    F
 


 Coordinates (Cartesian)
 =======================

     Atom                    bohr                                 angstrom                 Geometric Variables
                   X           Y           Z              X           Y           Z       (0:frozen, *:LT par.)
 --------------------------------------------------------------------------------------------------------------
     1 C      -0.449962    3.647342    0.526524      -0.238110    1.930090    0.278625      1       2       3
     2 C      -2.687675    2.332752    0.882378      -1.422257    1.234439    0.466934      4       5       6
     3 C      -2.667887   -0.324825    0.504444      -1.411785   -0.171890    0.266940      7       8       9
     4 C      -0.487630   -1.625697   -0.199563      -0.258043   -0.860282   -0.105604     10      11      12
     5 C       6.320426    0.204139   -1.518276       3.344626    0.108026   -0.803437     13      14      15
     6 C       6.199001    2.865946   -1.111261       3.280370    1.516593   -0.588054     16      17      18
     7 C       3.907127    3.929939   -0.442163       2.067563    2.079634   -0.233983     19      20      21
     8 C       1.769054    2.322636   -0.185107       0.936143    1.229086   -0.097955     22      23      24
     9 C       1.841127   -0.323650   -0.568038       0.974282   -0.171268   -0.300593     25      26      27
    10 C       4.231113   -1.365523   -1.262241       2.239008   -0.722603   -0.667949     28      29      30
    11 H      -4.415227    3.299988    1.437329      -2.336438    1.746278    0.760602     31      32      33
    12 H      -4.413652   -1.378654    0.773747      -2.335604   -0.729552    0.409449     34      35      36
    13 H      -0.563385   -3.665918   -0.464855      -0.298131   -1.939920   -0.245991     37      38      39
    14 H       8.129033   -0.622161   -2.046526       4.301699   -0.329233   -1.082975     40      41      42
    15 H       7.885432    4.021282   -1.328500       4.172791    2.127971   -0.703012     43      44      45
    16 C       0.248255    6.362537    0.757292       0.131371    3.366909    0.400742     46      47      48
    17 H       4.415033   -3.389523   -1.583064       2.336335   -1.793658   -0.837721     49      50      51
    18 C       3.046787    6.526394    0.102485       1.612291    3.453619    0.054232     52      53      54
    19 O      -1.098067    8.165948    1.391372      -0.581072    4.321234    0.736283     55      56      57
    20 N       4.520189    8.453075    0.171599       2.391981    4.473175    0.090807     58      59      60
    21 N       3.523799   10.748254    0.815622       1.864714    5.687731    0.431609     61      62      63
    22 C       5.147132   12.736036    1.590447       2.723745    6.739620    0.841628     64      65      66
    23 S       4.062283   14.983319    3.514017       2.149668    7.928831    1.859538     67      68      69
    24 N       7.514491   12.520107    0.640304       3.976497    6.625355    0.338834     70      71      72
    25 H       1.767253   10.742717    1.659653       0.935190    5.684801    0.878250     73      74      75
    26 H       7.698469   11.162335   -0.703195       4.073854    5.906853   -0.372115     76      77      78
    27 C       9.214135   14.710070    0.359805       4.875910    7.784234    0.190401     79      80      81
    28 H       8.530284   15.931934   -1.176522       4.514032    8.430816   -0.622589     82      83      84
    29 H       9.067175   15.813731    2.093313       4.798142    8.368266    1.107733     85      86      87
    30 C      11.942421   13.855239   -0.133189       6.319657    7.331876   -0.070481     88      89      90
    31 H      12.095532   12.738924   -1.873243       6.400680    6.741148   -0.991277     91      92      93
    32 H      13.168349   15.507303   -0.345679       6.968390    8.206111   -0.182926     94      95      96
    33 H      12.657562   12.708005    1.431393       6.698093    6.724787    0.757461     97      98      99
 --------------------------------------------------------------------------------------------------------------

 Number of elements of the density matrix on this node (used, total):     72528    292230


 ===========================================
 Numerical Integration : Fuzzy Cells (Becke)
 ===========================================
  
 Becke grid quality: GOOD           
  
 Lebedev angular grid order:             min:  11 max:  31
 Nr. of radial points:                   min:  54 max:  72

 Total nr. of points:     415144
 Nr. of blocks:             3244
 Block length:               128
 Nr. of dummy points:         88


 Test of Precision of the Numerical Integration Grid
 ===================================================

 Integral of the Total Core Density:                   0.00000000000000


 ========================
 Density Fitting (zlmFit)
 ========================
  
 ZlmFit Fit Quality: GOOD           
  
 Max L-expansion:                        min:   8 max:   9
 Nr. of radial interpolation points:     min:  78 max: 108


 =====
 S C F  ***  ScaSCF  ***
 =====
  
 Initial density matrix is taken from previous geometry

 CYCLE    1
 SCF Error: norm([F,P])=      0.454631824382, max([F,P])=      0.114882671646
 orbitals (Q,E):
 ---------------
 A :65...84          ( 2.00    -0.3213)  ( 2.00    -0.3129)  ( 2.00    -0.2995)  ( 2.00    -0.2889)
                     ( 2.00    -0.2503)  ( 2.00    -0.2476)  ( 2.00    -0.2281)  ( 2.00    -0.2233)
                     ( 2.00    -0.2128)  ( 2.00    -0.2021)  ( 0.00    -0.1333)  ( 0.00    -0.1130)
                     ( 0.00    -0.0698)  ( 0.00    -0.0646)  ( 0.00    -0.0331)  ( 0.00    -0.0158)
                     ( 0.00    -0.0152)  ( 0.00    -0.0069)  ( 0.00    -0.0061)  ( 0.00     0.0009)

 CYCLE    2
  SDIIS (wt  0.000):  0.1275  0.8725
 A-DIIS (wt  1.000):  0.0000  1.0000
  DIIS coefficients:  0.0000  1.0000
 SCF Error: norm([F,P])=      0.152164903106, max([F,P])=      0.026170682366
 orbitals (Q,E):
 ---------------
 A :65...75          ( 2.00    -0.3019)  ( 2.00    -0.2934)  ( 2.00    -0.2836)  ( 2.00    -0.2742)
                     ( 2.00    -0.2488)  ( 2.00    -0.2301)  ( 2.00    -0.2174)  ( 2.00    -0.2022)
                     ( 2.00    -0.1807)  ( 2.00    -0.1737)  ( 0.00    -0.1272)

 CYCLE    3
  SDIIS (wt  0.000):  0.0157  0.7100  0.2743
 A-DIIS (wt  1.000):  0.0000  0.7990  0.2010
  DIIS coefficients:  0.0000  0.7990  0.2010
 SCF Error: norm([F,P])=      0.376296928399, max([F,P])=      0.066565984052
 orbitals (Q,E):
 ---------------
 A :65...75          ( 2.00    -0.3139)  ( 2.00    -0.2962)  ( 2.00    -0.2884)  ( 2.00    -0.2777)
                     ( 2.00    -0.2450)  ( 2.00    -0.2316)  ( 2.00    -0.2154)  ( 2.00    -0.2085)
                     ( 2.00    -0.1908)  ( 2.00    -0.1764)  ( 0.00    -0.1245)

 CYCLE    4
  SDIIS (wt  0.859):  0.4682  0.0810  0.4508
 A-DIIS (wt  0.141):  0.3163  0.0000  0.6837
  DIIS coefficients:  0.4468  0.0696  0.4837
 SCF Error: norm([F,P])=      0.099289721915, max([F,P])=      0.014994381618
 orbitals (Q,E):
 ---------------
 A :65...75          ( 2.00    -0.3145)  ( 2.00    -0.2985)  ( 2.00    -0.2868)  ( 2.00    -0.2784)
                     ( 2.00    -0.2430)  ( 2.00    -0.2321)  ( 2.00    -0.2152)  ( 2.00    -0.2104)
                     ( 2.00    -0.1966)  ( 2.00    -0.1831)  ( 0.00    -0.1236)

 CYCLE    5
  SDIIS (wt  0.956):  0.2291  0.0053  0.3638  0.4018
 A-DIIS (wt  0.044):  0.0000  0.0000  0.0000  1.0000
  DIIS coefficients:  0.2191  0.0050  0.3479  0.4279
 SCF Error: norm([F,P])=      0.033440364031, max([F,P])=      0.005317385221
 orbitals (Q,E):
 ---------------
 A :65...75          ( 2.00    -0.3143)  ( 2.00    -0.2989)  ( 2.00    -0.2885)  ( 2.00    -0.2784)
                     ( 2.00    -0.2428)  ( 2.00    -0.2327)  ( 2.00    -0.2149)  ( 2.00    -0.2105)
                     ( 2.00    -0.1969)  ( 2.00    -0.1833)  ( 0.00    -0.1238)

 CYCLE    6
  SDIIS (wt  0.982):  0.1092 -0.0057  0.2038  0.3508  0.3419
 A-DIIS (wt  0.018):  0.0000  0.0000  0.0000  0.2733  0.7267
  DIIS coefficients:  0.1073 -0.0056  0.2002  0.3494  0.3487
 SCF Error: norm([F,P])=      0.017652183968, max([F,P])=      0.002753001674
 orbitals (Q,E):
 ---------------
 A :65...75          ( 2.00    -0.3146)  ( 2.00    -0.2989)  ( 2.00    -0.2883)  ( 2.00    -0.2786)
                     ( 2.00    -0.2431)  ( 2.00    -0.2327)  ( 2.00    -0.2155)  ( 2.00    -0.2107)
                     ( 2.00    -0.1964)  ( 2.00    -0.1825)  ( 0.00    -0.1240)

 CYCLE    7
  SDIIS (wt  1.000):  0.0500 -0.0054  0.1029  0.2055  0.2522  0.3947
  DIIS coefficients:  0.0500 -0.0054  0.1029  0.2055  0.2522  0.3947
 SCF Error: norm([F,P])=      0.004492154946, max([F,P])=      0.000679840535
 orbitals (Q,E):
 ---------------
 A :65...75          ( 2.00    -0.3144)  ( 2.00    -0.2988)  ( 2.00    -0.2880)  ( 2.00    -0.2784)
                     ( 2.00    -0.2430)  ( 2.00    -0.2326)  ( 2.00    -0.2151)  ( 2.00    -0.2105)
                     ( 2.00    -0.1965)  ( 2.00    -0.1827)  ( 0.00    -0.1237)

 CYCLE    8
  SDIIS (wt  1.000):  0.0169 -0.0032  0.0389  0.0856  0.1179  0.2911  0.4527
  DIIS coefficients:  0.0169 -0.0032  0.0389  0.0856  0.1179  0.2911  0.4527
 SCF Error: norm([F,P])=      0.001631406781, max([F,P])=      0.000222495354
 orbitals (Q,E):
 ---------------
 A :65...75          ( 2.00    -0.3144)  ( 2.00    -0.2988)  ( 2.00    -0.2881)  ( 2.00    -0.2784)
                     ( 2.00    -0.2429)  ( 2.00    -0.2326)  ( 2.00    -0.2152)  ( 2.00    -0.2106)
                     ( 2.00    -0.1965)  ( 2.00    -0.1827)  ( 0.00    -0.1238)

 CYCLE    9
  SDIIS (wt  1.000):  0.0069 -0.0016  0.0168  0.0389  0.0570  0.1715  0.3299  0.3806
  DIIS coefficients:  0.0069 -0.0016  0.0168  0.0389  0.0570  0.1715  0.3299  0.3806
 SCF Error: norm([F,P])=      0.000621445853, max([F,P])=      0.000080986984
 orbitals (Q,E):
 ---------------
 A :65...75          ( 2.00    -0.3144)  ( 2.00    -0.2988)  ( 2.00    -0.2881)  ( 2.00    -0.2784)
                     ( 2.00    -0.2429)  ( 2.00    -0.2326)  ( 2.00    -0.2152)  ( 2.00    -0.2106)
                     ( 2.00    -0.1965)  ( 2.00    -0.1827)  ( 0.00    -0.1238)

 CYCLE   10
  SDIIS (wt  1.000):  0.0023 -0.0006  0.0059  0.0144  0.0220  0.0754  0.1633  0.2736  0.4438
  DIIS coefficients:  0.0023 -0.0006  0.0059  0.0144  0.0220  0.0754  0.1633  0.2736  0.4438
 SCF Error: norm([F,P])=      0.000214598324, max([F,P])=      0.000025730319
 orbitals (Q,E):
 ---------------
 A :65...75          ( 2.00    -0.3144)  ( 2.00    -0.2988)  ( 2.00    -0.2881)  ( 2.00    -0.2785)
                     ( 2.00    -0.2430)  ( 2.00    -0.2326)  ( 2.00    -0.2152)  ( 2.00    -0.2106)
                     ( 2.00    -0.1965)  ( 2.00    -0.1827)  ( 0.00    -0.1238)

 CYCLE   11
  SDIIS (wt  1.000):  0.0006 -0.0002  0.0017  0.0044  0.0071  0.0280  0.0680  0.1398  0.3310  0.4197
  DIIS coefficients:  0.0006 -0.0002  0.0017  0.0044  0.0071  0.0280  0.0680  0.1398  0.3310  0.4197
 SCF Error: norm([F,P])=      0.000095653827, max([F,P])=      0.000015077187
 orbitals (Q,E):
 ---------------
 A :65...75          ( 2.00    -0.3144)  ( 2.00    -0.2988)  ( 2.00    -0.2881)  ( 2.00    -0.2785)
                     ( 2.00    -0.2430)  ( 2.00    -0.2326)  ( 2.00    -0.2152)  ( 2.00    -0.2106)
                     ( 2.00    -0.1965)  ( 2.00    -0.1827)  ( 0.00    -0.1238)

 CYCLE   12
  SDIIS (wt  1.000):  0.0000  0.0002  0.0007  0.0015  0.0079  0.0236  0.0604  0.1774  0.3131  0.4154
  DIIS coefficients:  0.0000  0.0002  0.0007  0.0015  0.0079  0.0236  0.0604  0.1774  0.3131  0.4154
 SCF Error: norm([F,P])=      0.000039020803, max([F,P])=      0.000007332342
 orbitals (Q,E):
 ---------------
 A :65...75          ( 2.00    -0.3144)  ( 2.00    -0.2988)  ( 2.00    -0.2881)  ( 2.00    -0.2785)
                     ( 2.00    -0.2430)  ( 2.00    -0.2326)  ( 2.00    -0.2152)  ( 2.00    -0.2106)
                     ( 2.00    -0.1965)  ( 2.00    -0.1827)  ( 0.00    -0.1238)

 CYCLE   13
  SDIIS (wt  1.000):  0.0000  0.0001  0.0003  0.0020  0.0075  0.0246  0.0836  0.1717  0.2987  0.4115
  DIIS coefficients:  0.0000  0.0001  0.0003  0.0020  0.0075  0.0246  0.0836  0.1717  0.2987  0.4115
 SCF Error: norm([F,P])=      0.000013770947, max([F,P])=      0.000002178386
 orbitals (Q,E):
 ---------------
 A :65...75          ( 2.00    -0.3144)  ( 2.00    -0.2988)  ( 2.00    -0.2881)  ( 2.00    -0.2785)
                     ( 2.00    -0.2430)  ( 2.00    -0.2326)  ( 2.00    -0.2152)  ( 2.00    -0.2106)
                     ( 2.00    -0.1965)  ( 2.00    -0.1827)  ( 0.00    -0.1238)

 CYCLE   14
  SDIIS (wt  1.000):  0.0000  0.0001  0.0008  0.0030  0.0102  0.0339  0.0726  0.1431  0.2960  0.4401
  DIIS coefficients:  0.0000  0.0001  0.0008  0.0030  0.0102  0.0339  0.0726  0.1431  0.2960  0.4401
 SCF Error: norm([F,P])=      0.000005580374, max([F,P])=      0.000000727875
 orbitals (Q,E):
 ---------------
 A :65...75          ( 2.00    -0.3144)  ( 2.00    -0.2988)  ( 2.00    -0.2881)  ( 2.00    -0.2785)
                     ( 2.00    -0.2430)  ( 2.00    -0.2326)  ( 2.00    -0.2152)  ( 2.00    -0.2106)
                     ( 2.00    -0.1965)  ( 2.00    -0.1827)  ( 0.00    -0.1238)

 SCF CONVERGED

 CYCLE   15
 *** Using FIT density in Focky
  SDIIS (wt  1.000):  0.0000  0.0002  0.0009  0.0039  0.0138  0.0316  0.0687  0.1638  0.3192  0.3980
  DIIS coefficients:  0.0000  0.0002  0.0009  0.0039  0.0138  0.0316  0.0687  0.1638  0.3192  0.3980
 SCF Error: norm([F,P])=      0.000002336916, max([F,P])=      0.000000249448
 orbitals (Q,E):
 ---------------
 A :65...84          ( 2.00    -0.3144)  ( 2.00    -0.2988)  ( 2.00    -0.2881)  ( 2.00    -0.2785)
                     ( 2.00    -0.2430)  ( 2.00    -0.2326)  ( 2.00    -0.2152)  ( 2.00    -0.2106)
                     ( 2.00    -0.1965)  ( 2.00    -0.1827)  ( 0.00    -0.1238)  ( 0.00    -0.1048)
                     ( 0.00    -0.0624)  ( 0.00    -0.0443)  ( 0.00    -0.0151)  ( 0.00    -0.0093)
                     ( 0.00    -0.0080)  ( 0.00     0.0007)  ( 0.00     0.0025)  ( 0.00     0.0148)


 Fit test: (difference of exact and fit density, squared integrated, result summed over spins)
         SCF:                                          0.00007211499362

 Gross Charges per Atom (Z minus electrons)
 ==========================================
            -0.0601    0.2206    0.2296    0.2429    0.2320    0.2123   -0.0249    0.0170   -0.0256    0.2276
            -0.1900   -0.2102   -0.2052   -0.2154   -0.2005    0.4654   -0.2084    0.0625   -0.5327   -0.1882
             0.0739    0.2230   -0.2840   -0.0674    0.0157   -0.0292    0.5404   -0.1789   -0.1586    0.6345
            -0.2102   -0.2171   -0.1908
 Net Total:  0.00000000


 =================================================================
 M U L T I P O L E   D E R I V E D   C H A R G E   A N A L Y S I S
 =================================================================

 See: M. Swart, P.Th. van Duijnen, J.G. Snijders, J.Comput.Chem., (2001), p. 79-88.

 --------------------------------------- 
 Multipole derived atomic charges (a.u.)
 --------------------------------------- 

        Atom    Level:     MDC-m        MDC-d        MDC-q
 ---------------------------------------------------------
     1     C           -0.004447    -0.073226    -0.508326
     2     C            0.092544    -0.000695    10.100298
     3     C            0.073296     0.116589    -6.346930
     4     C            0.081172    -0.117511     5.663022
     5     C            0.072354    -0.200995     4.915330
     6     C            0.075262     0.189439     4.223058
     7     C            0.003048     0.036796    -1.057136
     8     C            0.000597    -0.068592    -1.925937
     9     C            0.013481     0.044025     1.261765
    10     C            0.066361    -0.210712   -16.156334
    11     H           -0.046147     0.076669    -4.469889
    12     H           -0.059232    -0.012909     1.294732
    13     H           -0.058492     0.081558    -2.178282
    14     H           -0.061746     0.086495    -1.111144
    15     H           -0.056999     0.000938    -1.298958
    16     C            0.211538     0.322888     2.104170
    17     H           -0.061645     0.173840     7.704915
    18     C            0.066699     0.037797    -1.402830
    19     O           -0.354053    -0.422682    -1.205681
    20     N           -0.140780    -0.101892     0.617418
    21     N           -0.006861    -0.203484    -0.237038
    22     C           -0.133220     0.034155     0.516020
    23     S            0.137494    -0.191381    -0.419846
    24     N           -0.074841    -0.263750    -0.422362
    25     H            0.025386     0.240644     0.031868
    26     H            0.022840     0.217983     0.100439
    27     C            0.248623     0.283447     0.225415
    28     H           -0.072725    -0.020943    -0.005776
    29     H           -0.088266    -0.094117    -0.059272
    30     C            0.233256     0.198797     0.234074
    31     H           -0.073384    -0.060729    -0.097010
    32     H           -0.064112    -0.042867    -0.051681
    33     H           -0.067001    -0.055576    -0.038093
 *** Using NEW gradient routines ***


 Geometry CYCLE 8
 ==============

 Energy gradients wrt nuclear displacements
 ==========================================

     Atom      Cartesian (a.u./angstrom)
                 X         Y         Z
 ----------------------------------------
     1 C    -0.001186  0.001823  0.001349
     2 C    -0.000290 -0.000630  0.000242
     3 C    -0.000360  0.000326  0.000419
     4 C     0.000320  0.000417 -0.000267
     5 C    -0.001188 -0.001088 -0.000489
     6 C    -0.001141  0.001931  0.001126
     7 C     0.001217 -0.002350  0.005950
     8 C     0.001967  0.001099 -0.000959
     9 C    -0.000136 -0.000414 -0.000607
    10 C     0.000288 -0.000156 -0.000064
    11 H     0.000048 -0.000047  0.000074
    12 H    -0.000107 -0.000025 -0.000061
    13 H     0.000044 -0.000135  0.000014
    14 H     0.000083  0.000111 -0.000069
    15 H    -0.000347  0.000613  0.000111
    16 C     0.006888 -0.010151 -0.003817
    17 H    -0.000070 -0.000038  0.000233
    18 C     0.019637  0.042371 -0.003964
    19 O    -0.003187  0.004821  0.001118
    20 N    -0.020588 -0.050242  0.004901
    21 N     0.003221  0.009196 -0.026971
    22 C     0.001563  0.015421  0.008368
    23 S     0.004738 -0.003544  0.002346
    24 N    -0.004229 -0.017337  0.011153
    25 H     0.000189 -0.002821  0.007184
    26 H    -0.002542  0.009239  0.000299
    27 C    -0.006115  0.004802 -0.005142
    28 H     0.000145  0.000169  0.002646
    29 H    -0.002189 -0.001838 -0.004251
    30 C     0.004230 -0.001363 -0.000150
    31 H     0.000747  0.000700  0.001613
    32 H    -0.001070 -0.001788 -0.000003
    33 H    -0.000586  0.000929 -0.002332
 ----------------------------------------
 Max Cartesian displacement   2.16851041173784     
 Limit Cartesian step to   0.566917837497000     

 dE(predicted):    -0.82982E-03, dE(actual):    -0.30146E-02, Trust radius:    1.148913, all in a.u.
 
----------------------------------------------------------------------
Geometry Convergence after Step   8       (Hartree/Angstrom,Angstrom)
----------------------------------------------------------------------
current energy                               -7.56326179 Hartree
energy change                      -0.00301459     0.00100000    F
constrained gradient max            0.05024188     0.00100000    F
constrained gradient rms            0.00862063     0.00066667    F
gradient max                        0.05024188
gradient rms                        0.00862063
cart. step max                      0.26739393     0.01000000    F
cart. step rms                      0.07704781     0.00666667    F
 


 Coordinates (Cartesian)
 =======================

     Atom                    bohr                                 angstrom                 Geometric Variables
                   X           Y           Z              X           Y           Z       (0:frozen, *:LT par.)
 --------------------------------------------------------------------------------------------------------------
     1 C      -0.430874    3.638616    0.617517      -0.228009    1.925473    0.326776      1       2       3
     2 C      -2.637239    2.291585    1.041063      -1.395567    1.212654    0.550907      4       5       6
     3 C      -2.595119   -0.363266    0.644490      -1.373278   -0.192232    0.341049      7       8       9
     4 C      -0.424646   -1.630432   -0.145837      -0.224713   -0.862788   -0.077174     10      11      12
     5 C       6.299954    0.304433   -1.723809       3.333792    0.161099   -0.912200     13      14      15
     6 C       6.157184    2.961396   -1.296422       3.258242    1.567103   -0.686037     16      17      18
     7 C       3.881329    3.986021   -0.517999       2.053911    2.109312   -0.274113     19      20      21
     8 C       1.777736    2.347667   -0.184731       0.940738    1.242332   -0.097755     22      23      24
     9 C       1.870672   -0.294072   -0.592837       0.989917   -0.155616   -0.313716     25      26      27
    10 C       4.244884   -1.296602   -1.392085       2.246296   -0.686132   -0.736660     28      29      30
    11 H      -4.357292    3.231468    1.662443      -2.305780    1.710019    0.879727     31      32      33
    12 H      -4.315861   -1.442338    0.968813      -2.283855   -0.763253    0.512674     34      35      36
    13 H      -0.484050   -3.669265   -0.425176      -0.256148   -1.941691   -0.224994     37      38      39
    14 H       8.096222   -0.493039   -2.332338       4.284336   -0.260905   -1.234220     40      41      42
    15 H       7.816419    4.143705   -1.570522       4.136271    2.192754   -0.831084     43      44      45
    16 C       0.237484    6.362631    0.841624       0.125671    3.366959    0.445368     46      47      48
    17 H       4.442879   -3.314965   -1.739047       2.351070   -1.754204   -0.920264     49      50      51
    18 C       3.012343    6.562083    0.100988       1.594063    3.472505    0.053440     52      53      54
    19 O      -1.107438    8.144562    1.531391      -0.586031    4.309916    0.810377     55      56      57
    20 N       4.459443    8.521199    0.115686       2.359835    4.509224    0.061219     58      59      60
    21 N       3.446854   10.793099    0.779810       1.823997    5.711462    0.412658     61      62      63
    22 C       5.045961   12.844321    1.411920       2.670207    6.796922    0.747156     64      65      66
    23 S       3.854978   15.294941    3.008715       2.039967    8.093734    1.592144     67      68      69
    24 N       7.468943   12.515584    0.662913       3.952394    6.622962    0.350798     70      71      72
    25 H       1.701105   10.799722    1.638892       0.900186    5.714967    0.867264     73      74      75
    26 H       7.760498   10.972890   -0.441218       4.106679    5.806604   -0.233483     76      77      78
    27 C       9.232372   14.638581    0.278734       4.885561    7.746403    0.147500     79      80      81
    28 H       8.704308   15.679655   -1.440952       4.606122    8.297316   -0.762519     82      83      84
    29 H       8.964053   15.938100    1.855319       4.743572    8.434079    0.981793     85      86      87
    30 C      11.972127   13.700438    0.122029       6.335377    7.249959    0.064575     88      89      90
    31 H      12.245695   12.386613   -1.457520       6.480143    6.554713   -0.771287     91      92      93
    32 H      13.246330   15.301627   -0.175615       7.009656    8.097272   -0.092931     94      95      96
    33 H      12.530720   12.737046    1.864062       6.630971    6.740155    0.986419     97      98      99
 --------------------------------------------------------------------------------------------------------------

 Number of elements of the density matrix on this node (used, total):     72528    292230


 ===========================================
 Numerical Integration : Fuzzy Cells (Becke)
 ===========================================
  
 Becke grid quality: GOOD           
  
 Lebedev angular grid order:             min:  11 max:  31
 Nr. of radial points:                   min:  54 max:  72

 Total nr. of points:     415190
 Nr. of blocks:             3244
 Block length:               128
 Nr. of dummy points:         42


 Test of Precision of the Numerical Integration Grid
 ===================================================

 Integral of the Total Core Density:                   0.00000000000000


 ========================
 Density Fitting (zlmFit)
 ========================
  
 ZlmFit Fit Quality: GOOD           
  
 Max L-expansion:                        min:   8 max:   9
 Nr. of radial interpolation points:     min:  78 max: 108


 =====
 S C F  ***  ScaSCF  ***
 =====
  
 Initial density matrix is taken from previous geometry

 CYCLE    1
 SCF Error: norm([F,P])=      0.502735970510, max([F,P])=      0.144816161375
 orbitals (Q,E):
 ---------------
 A :65...84          ( 2.00    -0.3262)  ( 2.00    -0.3160)  ( 2.00    -0.3055)  ( 2.00    -0.2928)
                     ( 2.00    -0.2542)  ( 2.00    -0.2501)  ( 2.00    -0.2302)  ( 2.00    -0.2280)
                     ( 2.00    -0.2143)  ( 2.00    -0.2054)  ( 0.00    -0.1382)  ( 0.00    -0.1180)
                     ( 0.00    -0.0737)  ( 0.00    -0.0645)  ( 0.00    -0.0313)  ( 0.00    -0.0204)
                     ( 0.00    -0.0172)  ( 0.00    -0.0108)  ( 0.00    -0.0078)  ( 0.00     0.0015)

 CYCLE    2
  SDIIS (wt  0.000):  0.0679  0.9321
 A-DIIS (wt  1.000):  0.0000  1.0000
  DIIS coefficients:  0.0000  1.0000
 SCF Error: norm([F,P])=      0.117681644612, max([F,P])=      0.018335248790
 orbitals (Q,E):
 ---------------
 A :65...75          ( 2.00    -0.3077)  ( 2.00    -0.2923)  ( 2.00    -0.2829)  ( 2.00    -0.2716)
                     ( 2.00    -0.2459)  ( 2.00    -0.2274)  ( 2.00    -0.2154)  ( 2.00    -0.2007)
                     ( 2.00    -0.1793)  ( 2.00    -0.1694)  ( 0.00    -0.1243)

 CYCLE    3
  SDIIS (wt  0.000):  0.0076  0.7057  0.2867
 A-DIIS (wt  1.000):  0.0000  0.7876  0.2124
  DIIS coefficients:  0.0000  0.7876  0.2124
 SCF Error: norm([F,P])=      0.278200146316, max([F,P])=      0.044557072762
 orbitals (Q,E):
 ---------------
 A :65...75          ( 2.00    -0.3151)  ( 2.00    -0.2960)  ( 2.00    -0.2887)  ( 2.00    -0.2771)
                     ( 2.00    -0.2441)  ( 2.00    -0.2311)  ( 2.00    -0.2148)  ( 2.00    -0.2085)
                     ( 2.00    -0.1879)  ( 2.00    -0.1748)  ( 0.00    -0.1237)

 CYCLE    4
  SDIIS (wt  0.917):  0.4725  0.1034  0.4241
 A-DIIS (wt  0.083):  0.2917  0.0000  0.7083
  DIIS coefficients:  0.4575  0.0948  0.4478
 SCF Error: norm([F,P])=      0.073498372459, max([F,P])=      0.009240165051
 orbitals (Q,E):
 ---------------
 A :65...75          ( 2.00    -0.3149)  ( 2.00    -0.2988)  ( 2.00    -0.2886)  ( 2.00    -0.2788)
                     ( 2.00    -0.2434)  ( 2.00    -0.2324)  ( 2.00    -0.2156)  ( 2.00    -0.2109)
                     ( 2.00    -0.1941)  ( 2.00    -0.1824)  ( 0.00    -0.1242)

 CYCLE    5
  SDIIS (wt  0.971):  0.2408  0.0267  0.3265  0.4060
 A-DIIS (wt  0.029):  0.0000  0.0000  0.0000  1.0000
  DIIS coefficients:  0.2339  0.0260  0.3172  0.4230
 SCF Error: norm([F,P])=      0.023121810289, max([F,P])=      0.003831283771
 orbitals (Q,E):
 ---------------
 A :65...75          ( 2.00    -0.3149)  ( 2.00    -0.2991)  ( 2.00    -0.2901)  ( 2.00    -0.2788)
                     ( 2.00    -0.2434)  ( 2.00    -0.2329)  ( 2.00    -0.2156)  ( 2.00    -0.2111)
                     ( 2.00    -0.1946)  ( 2.00    -0.1828)  ( 0.00    -0.1245)

 CYCLE    6
  SDIIS (wt  0.991):  0.1157  0.0061  0.1782  0.3438  0.3563
 A-DIIS (wt  0.009):  0.0000  0.0000  0.0000  0.2754  0.7246
  DIIS coefficients:  0.1146  0.0060  0.1765  0.3431  0.3598
 SCF Error: norm([F,P])=      0.012070258010, max([F,P])=      0.001940264960
 orbitals (Q,E):
 ---------------
 A :65...75          ( 2.00    -0.3152)  ( 2.00    -0.2992)  ( 2.00    -0.2901)  ( 2.00    -0.2790)
                     ( 2.00    -0.2436)  ( 2.00    -0.2330)  ( 2.00    -0.2160)  ( 2.00    -0.2113)
                     ( 2.00    -0.1942)  ( 2.00    -0.1821)  ( 0.00    -0.1247)

 CYCLE    7
  SDIIS (wt  1.000):  0.0478 -0.0001  0.0818  0.1951  0.2741  0.4013
  DIIS coefficients:  0.0478 -0.0001  0.0818  0.1951  0.2741  0.4013
 SCF Error: norm([F,P])=      0.003833056645, max([F,P])=      0.000487218545
 orbitals (Q,E):
 ---------------
 A :65...75          ( 2.00    -0.3150)  ( 2.00    -0.2991)  ( 2.00    -0.2898)  ( 2.00    -0.2789)
                     ( 2.00    -0.2435)  ( 2.00    -0.2329)  ( 2.00    -0.2157)  ( 2.00    -0.2112)
                     ( 2.00    -0.1943)  ( 2.00    -0.1823)  ( 0.00    -0.1245)

 CYCLE    8
  SDIIS (wt  1.000):  0.0195 -0.0009  0.0361  0.0957  0.1464  0.2928  0.4104
  DIIS coefficients:  0.0195 -0.0009  0.0361  0.0957  0.1464  0.2928  0.4104
 SCF Error: norm([F,P])=      0.001331070403, max([F,P])=      0.000119765189
 orbitals (Q,E):
 ---------------
 A :65...75          ( 2.00    -0.3150)  ( 2.00    -0.2991)  ( 2.00    -0.2899)  ( 2.00    -0.2789)
                     ( 2.00    -0.2435)  ( 2.00    -0.2329)  ( 2.00    -0.2158)  ( 2.00    -0.2112)
                     ( 2.00    -0.1943)  ( 2.00    -0.1823)  ( 0.00    -0.1245)

 CYCLE    9
  SDIIS (wt  1.000):  0.0067 -0.0006  0.0132  0.0385  0.0626  0.1604  0.3136  0.4057
  DIIS coefficients:  0.0067 -0.0006  0.0132  0.0385  0.0626  0.1604  0.3136  0.4057
 SCF Error: norm([F,P])=      0.000564911793, max([F,P])=      0.000081432503
 orbitals (Q,E):
 ---------------
 A :65...75          ( 2.00    -0.3150)  ( 2.00    -0.2991)  ( 2.00    -0.2899)  ( 2.00    -0.2789)
                     ( 2.00    -0.2435)  ( 2.00    -0.2329)  ( 2.00    -0.2158)  ( 2.00    -0.2112)
                     ( 2.00    -0.1943)  ( 2.00    -0.1823)  ( 0.00    -0.1245)

 CYCLE   10
  SDIIS (wt  1.000):  0.0020 -0.0003  0.0044  0.0140  0.0239  0.0728  0.1626  0.2920  0.4285
  DIIS coefficients:  0.0020 -0.0003  0.0044  0.0140  0.0239  0.0728  0.1626  0.2920  0.4285
 SCF Error: norm([F,P])=      0.000195601855, max([F,P])=      0.000032938745
 orbitals (Q,E):
 ---------------
 A :65...75          ( 2.00    -0.3151)  ( 2.00    -0.2991)  ( 2.00    -0.2899)  ( 2.00    -0.2789)
                     ( 2.00    -0.2435)  ( 2.00    -0.2329)  ( 2.00    -0.2158)  ( 2.00    -0.2112)
                     ( 2.00    -0.1943)  ( 2.00    -0.1823)  ( 0.00    -0.1245)

 CYCLE   11
  SDIIS (wt  1.000):  0.0005 -0.0001  0.0013  0.0045  0.0083  0.0288  0.0710  0.1525  0.3117  0.4216
  DIIS coefficients:  0.0005 -0.0001  0.0013  0.0045  0.0083  0.0288  0.0710  0.1525  0.3117  0.4216
 SCF Error: norm([F,P])=      0.000077917913, max([F,P])=      0.000012688817
 orbitals (Q,E):
 ---------------
 A :65...75          ( 2.00    -0.3151)  ( 2.00    -0.2991)  ( 2.00    -0.2899)  ( 2.00    -0.2789)
                     ( 2.00    -0.2435)  ( 2.00    -0.2329)  ( 2.00    -0.2158)  ( 2.00    -0.2112)
                     ( 2.00    -0.1943)  ( 2.00    -0.1823)  ( 0.00    -0.1245)

 CYCLE   12
  SDIIS (wt  1.000):  0.0000  0.0002  0.0008  0.0020  0.0084  0.0248  0.0645  0.1586  0.3049  0.4359
  DIIS coefficients:  0.0000  0.0002  0.0008  0.0020  0.0084  0.0248  0.0645  0.1586  0.3049  0.4359
 SCF Error: norm([F,P])=      0.000030746463, max([F,P])=      0.000006013119
 orbitals (Q,E):
 ---------------
 A :65...75          ( 2.00    -0.3151)  ( 2.00    -0.2991)  ( 2.00    -0.2899)  ( 2.00    -0.2789)
                     ( 2.00    -0.2435)  ( 2.00    -0.2329)  ( 2.00    -0.2158)  ( 2.00    -0.2112)
                     ( 2.00    -0.1943)  ( 2.00    -0.1823)  ( 0.00    -0.1245)

 CYCLE   13
  SDIIS (wt  1.000):  0.0000  0.0001  0.0006  0.0026  0.0089  0.0271  0.0742  0.1683  0.3176  0.4006
  DIIS coefficients:  0.0000  0.0001  0.0006  0.0026  0.0089  0.0271  0.0742  0.1683  0.3176  0.4006
 SCF Error: norm([F,P])=      0.000011757142, max([F,P])=      0.000001567336
 orbitals (Q,E):
 ---------------
 A :65...75          ( 2.00    -0.3151)  ( 2.00    -0.2991)  ( 2.00    -0.2899)  ( 2.00    -0.2789)
                     ( 2.00    -0.2435)  ( 2.00    -0.2329)  ( 2.00    -0.2158)  ( 2.00    -0.2112)
                     ( 2.00    -0.1943)  ( 2.00    -0.1823)  ( 0.00    -0.1245)

 CYCLE   14
  SDIIS (wt  1.000):  0.0000  0.0002  0.0007  0.0025  0.0080  0.0220  0.0586  0.1347  0.2813  0.4919
  DIIS coefficients:  0.0000  0.0002  0.0007  0.0025  0.0080  0.0220  0.0586  0.1347  0.2813  0.4919
 SCF Error: norm([F,P])=      0.000004199293, max([F,P])=      0.000000522789
 orbitals (Q,E):
 ---------------
 A :65...75          ( 2.00    -0.3151)  ( 2.00    -0.2991)  ( 2.00    -0.2899)  ( 2.00    -0.2789)
                     ( 2.00    -0.2435)  ( 2.00    -0.2329)  ( 2.00    -0.2158)  ( 2.00    -0.2112)
                     ( 2.00    -0.1943)  ( 2.00    -0.1823)  ( 0.00    -0.1245)

 SCF CONVERGED

 CYCLE   15
 *** Using FIT density in Focky
  SDIIS (wt  1.000):  0.0001  0.0002  0.0010  0.0040  0.0120  0.0329  0.0763  0.1665  0.3353  0.3718
  DIIS coefficients:  0.0001  0.0002  0.0010  0.0040  0.0120  0.0329  0.0763  0.1665  0.3353  0.3718
 SCF Error: norm([F,P])=      0.000002072156, max([F,P])=      0.000000226073
 orbitals (Q,E):
 ---------------
 A :65...84          ( 2.00    -0.3151)  ( 2.00    -0.2991)  ( 2.00    -0.2899)  ( 2.00    -0.2789)
                     ( 2.00    -0.2435)  ( 2.00    -0.2329)  ( 2.00    -0.2158)  ( 2.00    -0.2112)
                     ( 2.00    -0.1943)  ( 2.00    -0.1823)  ( 0.00    -0.1245)  ( 0.00    -0.1057)
                     ( 0.00    -0.0629)  ( 0.00    -0.0405)  ( 0.00    -0.0158)  ( 0.00    -0.0098)
                     ( 0.00    -0.0081)  ( 0.00     0.0003)  ( 0.00     0.0025)  ( 0.00     0.0143)


 Fit test: (difference of exact and fit density, squared integrated, result summed over spins)
         SCF:                                          0.00007190897808

 Gross Charges per Atom (Z minus electrons)
 ==========================================
            -0.0598    0.2207    0.2297    0.2429    0.2321    0.2137   -0.0265    0.0167   -0.0254    0.2275
            -0.1898   -0.2101   -0.2051   -0.2156   -0.2034    0.4674   -0.2081    0.0616   -0.5331   -0.1957
             0.0920    0.2210   -0.2893   -0.0700    0.0140   -0.0246    0.5401   -0.1779   -0.1594    0.6346
            -0.2105   -0.2180   -0.1915
 Net Total:  0.00000000


 =================================================================
 M U L T I P O L E   D E R I V E D   C H A R G E   A N A L Y S I S
 =================================================================

 See: M. Swart, P.Th. van Duijnen, J.G. Snijders, J.Comput.Chem., (2001), p. 79-88.

 --------------------------------------- 
 Multipole derived atomic charges (a.u.)
 --------------------------------------- 

        Atom    Level:     MDC-m        MDC-d        MDC-q
 ---------------------------------------------------------
     1     C           -0.004453    -0.060926    -3.573971
     2     C            0.092666    -0.052835    14.780303
     3     C            0.073418     0.112879    -1.917721
     4     C            0.081235     0.097442     7.546556
     5     C            0.072358    -0.072258     4.414718
     6     C            0.074859    -0.162955   -10.741749
     7     C            0.002797     0.088563     5.496518
     8     C            0.000570    -0.029838    -1.827938
     9     C            0.013547    -0.045396    -6.765577
    10     C            0.066490    -0.081799    -4.221498
    11     H           -0.046028     0.069769    -6.497085
    12     H           -0.059168    -0.027696    -2.007946
    13     H           -0.058414    -0.013558    -2.403761
    14     H           -0.061693     0.082223     0.144765
    15     H           -0.057615     0.105700     4.254692
    16     C            0.211295     0.313002     2.838717
    17     H           -0.061554     0.084392     3.338228
    18     C            0.066468     0.057238    -2.016875
    19     O           -0.353654    -0.424910    -1.435065
    20     N           -0.138235    -0.050567     0.894097
    21     N           -0.003010    -0.261662    -0.345947
    22     C           -0.132259     0.034538     0.545348
    23     S            0.130592    -0.198218    -0.429287
    24     N           -0.075532    -0.235687    -0.468312
    25     H            0.027354     0.271444    -0.000403
    26     H            0.020399     0.196601     0.153041
    27     C            0.249135     0.280509     0.215866
    28     H           -0.072196    -0.019776     0.013256
    29     H           -0.088394    -0.095832    -0.069385
    30     C            0.233438     0.198736     0.288126
    31     H           -0.073374    -0.060615    -0.110601
    32     H           -0.063932    -0.042589    -0.067317
    33     H           -0.067112    -0.055920    -0.023793
 *** Using NEW gradient routines ***


 Geometry CYCLE 9
 ==============

 Energy gradients wrt nuclear displacements
 ==========================================

     Atom      Cartesian (a.u./angstrom)
                 X         Y         Z
 ----------------------------------------
     1 C    -0.000679  0.002174  0.001469
     2 C    -0.000505 -0.000591  0.000081
     3 C    -0.000472  0.000410  0.000199
     4 C     0.000527  0.000304  0.000116
     5 C    -0.001070 -0.000910  0.000117
     6 C    -0.000871  0.001862 -0.000229
     7 C     0.000963 -0.003441  0.003244
     8 C     0.002151  0.000878 -0.000313
     9 C    -0.000069 -0.000561 -0.000401
    10 C     0.000330 -0.000197 -0.000049
    11 H     0.000057 -0.000051  0.000099
    12 H    -0.000055 -0.000032 -0.000037
    13 H     0.000026 -0.000118 -0.000080
    14 H     0.000133  0.000090  0.000016
    15 H    -0.000444  0.000830  0.000486
    16 C     0.003638 -0.008000 -0.004544
    17 H    -0.000090 -0.000040 -0.000002
    18 C     0.014824  0.035669 -0.001010
    19 O    -0.001962  0.003335  0.000896
    20 N    -0.013214 -0.040732  0.003400
    21 N    -0.003382  0.004377 -0.022921
    22 C     0.003480  0.014702  0.002941
    23 S     0.003229 -0.001994  0.003542
    24 N    -0.005870 -0.015673  0.011974
    25 H     0.002632 -0.001699  0.007926
    26 H    -0.000520  0.008502  0.000470
    27 C    -0.003392  0.004346 -0.005631
    28 H    -0.000355  0.000420  0.002633
    29 H    -0.001955 -0.002360 -0.004061
    30 C     0.004008 -0.001374  0.000414
    31 H     0.000601  0.001067  0.001776
    32 H    -0.001255 -0.001934  0.000100
    33 H    -0.000439  0.000743 -0.002619
 ----------------------------------------
 Max Cartesian displacement   1.31226088071119     
 Limit Cartesian step to   0.566917837497000     

 dE(predicted):    -0.62176E-02, dE(actual):    -0.25237E-02, Trust radius:    1.148913, all in a.u.
 
----------------------------------------------------------------------
Geometry Convergence after Step   9       (Hartree/Angstrom,Angstrom)
----------------------------------------------------------------------
current energy                               -7.56578553 Hartree
energy change                      -0.00252373     0.00100000    F
constrained gradient max            0.04073221     0.00100000    F
constrained gradient rms            0.00711894     0.00066667    F
gradient max                        0.04073221
gradient rms                        0.00711894
cart. step max                      0.28926459     0.01000000    F
cart. step rms                      0.05679100     0.00666667    F
 


 Coordinates (Cartesian)
 =======================

     Atom                    bohr                                 angstrom                 Geometric Variables
                   X           Y           Z              X           Y           Z       (0:frozen, *:LT par.)
 --------------------------------------------------------------------------------------------------------------
     1 C      -0.406723    3.618975    0.706623      -0.215229    1.915079    0.373929      1       2       3
     2 C      -2.598361    2.259081    1.161685      -1.374994    1.195454    0.614737      4       5       6
     3 C      -2.561372   -0.388282    0.716049      -1.355420   -0.205470    0.378917      7       8       9
     4 C      -0.409848   -1.635801   -0.151682      -0.216882   -0.865628   -0.080267     10      11      12
     5 C       6.270167    0.341835   -1.863077       3.318029    0.180891   -0.985898     13      14      15
     6 C       6.134587    2.989372   -1.383974       3.246284    1.581908   -0.732368     16      17      18
     7 C       3.875341    3.997646   -0.533185       2.050742    2.115463   -0.282150     19      20      21
     8 C       1.783144    2.347998   -0.173784       0.943599    1.242507   -0.091963     22      23      24
     9 C       1.871333   -0.285802   -0.629821       0.990267   -0.151240   -0.333287     25      26      27
    10 C       4.226907   -1.268808   -1.504699       2.236783   -0.671424   -0.796253     28      29      30
    11 H      -4.305703    3.184078    1.838253      -2.278480    1.684942    0.972762     31      32      33
    12 H      -4.271595   -1.476742    1.063400      -2.260431   -0.781458    0.562727     34      35      36
    13 H      -0.471524   -3.669838   -0.462767      -0.249520   -1.941994   -0.244886     37      38      39
    14 H       8.049856   -0.441604   -2.534930       4.259800   -0.233687   -1.341427     40      41      42
    15 H       7.781454    4.180221   -1.693055       4.117768    2.212078   -0.895926     43      44      45
    16 C       0.258099    6.343092    0.958498       0.136580    3.356620    0.507215     46      47      48
    17 H       4.420581   -3.280830   -1.888692       2.339270   -1.736140   -0.999453     49      50      51
    18 C       3.009017    6.559243    0.137854       1.592303    3.471002    0.072949     52      53      54
    19 O      -1.076464    8.111175    1.697207      -0.569640    4.292249    0.898124     55      56      57
    20 N       4.438439    8.554922    0.116507       2.348721    4.527070    0.061653     58      59      60
    21 N       3.422567   10.804466    0.801613       1.811145    5.717477    0.424195     61      62      63
    22 C       4.999079   12.903942    1.273168       2.645398    6.828472    0.673731     64      65      66
    23 S       3.702823   15.534201    2.462085       1.959450    8.220345    1.302879     67      68      69
    24 N       7.452648   12.532144    0.655467       3.943771    6.631725    0.346858     70      71      72
    25 H       1.671042   10.836291    1.644349       0.884277    5.734318    0.870152     73      74      75
    26 H       7.814559   10.866907   -0.237675       4.135287    5.750519   -0.125772     76      77      78
    27 C       9.251771   14.613359    0.218620       4.895827    7.733056    0.115689     79      80      81
    28 H       8.841442   15.516688   -1.608789       4.678690    8.211078   -0.851334     82      83      84
    29 H       8.906655   16.034526    1.674600       4.713199    8.485106    0.886160     85      86      87
    30 C      11.983837   13.651480    0.301194       6.341574    7.224052    0.159385     88      89      90
    31 H      12.335717   12.215008   -1.152535       6.527781    6.463904   -0.609895     91      92      93
    32 H      13.290312   15.218366   -0.044388       7.032930    8.053212   -0.023489     94      95      96
    33 H      12.428187   12.826691    2.146184       6.576713    6.787593    1.135712     97      98      99
 --------------------------------------------------------------------------------------------------------------

 Number of elements of the density matrix on this node (used, total):     72528    292230


 ===========================================
 Numerical Integration : Fuzzy Cells (Becke)
 ===========================================
  
 Becke grid quality: GOOD           
  
 Lebedev angular grid order:             min:  11 max:  31
 Nr. of radial points:                   min:  54 max:  72

 Total nr. of points:     415182
 Nr. of blocks:             3244
 Block length:               128
 Nr. of dummy points:         50


 Test of Precision of the Numerical Integration Grid
 ===================================================

 Integral of the Total Core Density:                   0.00000000000000


 ========================
 Density Fitting (zlmFit)
 ========================
  
 ZlmFit Fit Quality: GOOD           
  
 Max L-expansion:                        min:   8 max:   9
 Nr. of radial interpolation points:     min:  78 max: 108


 =====
 S C F  ***  ScaSCF  ***
 =====
  
 Initial density matrix is taken from previous geometry

 CYCLE    1
 SCF Error: norm([F,P])=      0.448686064991, max([F,P])=      0.163026902301
 orbitals (Q,E):
 ---------------
 A :65...84          ( 2.00    -0.3234)  ( 2.00    -0.3121)  ( 2.00    -0.3034)  ( 2.00    -0.2895)
                     ( 2.00    -0.2514)  ( 2.00    -0.2451)  ( 2.00    -0.2268)  ( 2.00    -0.2250)
                     ( 2.00    -0.2094)  ( 2.00    -0.2022)  ( 0.00    -0.1359)  ( 0.00    -0.1157)
                     ( 0.00    -0.0709)  ( 0.00    -0.0564)  ( 0.00    -0.0268)  ( 0.00    -0.0179)
                     ( 0.00    -0.0148)  ( 0.00    -0.0084)  ( 0.00    -0.0051)  ( 0.00     0.0049)

 CYCLE    2
  SDIIS (wt  0.000):  0.0497  0.9503
 A-DIIS (wt  1.000):  0.0000  1.0000
  DIIS coefficients:  0.0000  1.0000
 SCF Error: norm([F,P])=      0.087795649219, max([F,P])=      0.009362486822
 orbitals (Q,E):
 ---------------
 A :65...75          ( 2.00    -0.3096)  ( 2.00    -0.2940)  ( 2.00    -0.2847)  ( 2.00    -0.2746)
                     ( 2.00    -0.2465)  ( 2.00    -0.2297)  ( 2.00    -0.2152)  ( 2.00    -0.2048)
                     ( 2.00    -0.1783)  ( 2.00    -0.1652)  ( 0.00    -0.1236)

 CYCLE    3
  SDIIS (wt  0.000):  0.0051  0.6830  0.3118
 A-DIIS (wt  1.000):  0.0000  0.7637  0.2363
  DIIS coefficients:  0.0000  0.7637  0.2363
 SCF Error: norm([F,P])=      0.185181840088, max([F,P])=      0.019744013859
 orbitals (Q,E):
 ---------------
 A :65...75          ( 2.00    -0.3149)  ( 2.00    -0.2971)  ( 2.00    -0.2896)  ( 2.00    -0.2779)
                     ( 2.00    -0.2437)  ( 2.00    -0.2318)  ( 2.00    -0.2147)  ( 2.00    -0.2093)
                     ( 2.00    -0.1881)  ( 2.00    -0.1757)  ( 0.00    -0.1234)

 CYCLE    4
  SDIIS (wt  0.949):  0.4701  0.1434  0.3865
 A-DIIS (wt  0.051):  0.2345  0.0000  0.7655
  DIIS coefficients:  0.4581  0.1361  0.4058
 SCF Error: norm([F,P])=      0.051387259604, max([F,P])=      0.006048577544
 orbitals (Q,E):
 ---------------
 A :65...75          ( 2.00    -0.3149)  ( 2.00    -0.2989)  ( 2.00    -0.2898)  ( 2.00    -0.2790)
                     ( 2.00    -0.2434)  ( 2.00    -0.2324)  ( 2.00    -0.2161)  ( 2.00    -0.2108)
                     ( 2.00    -0.1925)  ( 2.00    -0.1816)  ( 0.00    -0.1244)

 CYCLE    5
  SDIIS (wt  0.977):  0.2293  0.0441  0.3114  0.4153
 A-DIIS (wt  0.023):  0.0000  0.0000  0.0574  0.9426
  DIIS coefficients:  0.2239  0.0431  0.3054  0.4276
 SCF Error: norm([F,P])=      0.019404381036, max([F,P])=      0.003312042856
 orbitals (Q,E):
 ---------------
 A :65...75          ( 2.00    -0.3150)  ( 2.00    -0.2992)  ( 2.00    -0.2909)  ( 2.00    -0.2791)
                     ( 2.00    -0.2435)  ( 2.00    -0.2329)  ( 2.00    -0.2160)  ( 2.00    -0.2111)
                     ( 2.00    -0.1929)  ( 2.00    -0.1820)  ( 0.00    -0.1246)

 CYCLE    6
  SDIIS (wt  0.999):  0.1120  0.0158  0.1744  0.3271  0.3707
 A-DIIS (wt  0.001):  0.0000  0.0000  0.0000  0.2043  0.7957
  DIIS coefficients:  0.1119  0.0157  0.1742  0.3270  0.3711
 SCF Error: norm([F,P])=      0.008138800638, max([F,P])=      0.001106122731
 orbitals (Q,E):
 ---------------
 A :65...75          ( 2.00    -0.3151)  ( 2.00    -0.2993)  ( 2.00    -0.2909)  ( 2.00    -0.2792)
                     ( 2.00    -0.2436)  ( 2.00    -0.2330)  ( 2.00    -0.2164)  ( 2.00    -0.2112)
                     ( 2.00    -0.1927)  ( 2.00    -0.1816)  ( 0.00    -0.1248)

 CYCLE    7
  SDIIS (wt  1.000):  0.0487  0.0050  0.0832  0.1856  0.2990  0.3785
  DIIS coefficients:  0.0487  0.0050  0.0832  0.1856  0.2990  0.3785
 SCF Error: norm([F,P])=      0.003258156159, max([F,P])=      0.000305709585
 orbitals (Q,E):
 ---------------
 A :65...75          ( 2.00    -0.3150)  ( 2.00    -0.2992)  ( 2.00    -0.2907)  ( 2.00    -0.2791)
                     ( 2.00    -0.2435)  ( 2.00    -0.2328)  ( 2.00    -0.2161)  ( 2.00    -0.2111)
                     ( 2.00    -0.1928)  ( 2.00    -0.1817)  ( 0.00    -0.1246)

 CYCLE    8
  SDIIS (wt  1.000):  0.0176  0.0012  0.0324  0.0800  0.1454  0.2522  0.4713
  DIIS coefficients:  0.0176  0.0012  0.0324  0.0800  0.1454  0.2522  0.4713
 SCF Error: norm([F,P])=      0.000823727396, max([F,P])=      0.000080681468
 orbitals (Q,E):
 ---------------
 A :65...75          ( 2.00    -0.3150)  ( 2.00    -0.2992)  ( 2.00    -0.2907)  ( 2.00    -0.2791)
                     ( 2.00    -0.2435)  ( 2.00    -0.2329)  ( 2.00    -0.2161)  ( 2.00    -0.2111)
                     ( 2.00    -0.1928)  ( 2.00    -0.1817)  ( 0.00    -0.1246)

 CYCLE    9
  SDIIS (wt  1.000):  0.0061  0.0003  0.0121  0.0323  0.0640  0.1372  0.3538  0.3940
  DIIS coefficients:  0.0061  0.0003  0.0121  0.0323  0.0640  0.1372  0.3538  0.3940
 SCF Error: norm([F,P])=      0.000408319643, max([F,P])=      0.000061346431
 orbitals (Q,E):
 ---------------
 A :65...75          ( 2.00    -0.3150)  ( 2.00    -0.2992)  ( 2.00    -0.2907)  ( 2.00    -0.2791)
                     ( 2.00    -0.2435)  ( 2.00    -0.2329)  ( 2.00    -0.2162)  ( 2.00    -0.2111)
                     ( 2.00    -0.1928)  ( 2.00    -0.1817)  ( 0.00    -0.1246)

 CYCLE   10
  SDIIS (wt  1.000):  0.0022  0.0001  0.0047  0.0132  0.0275  0.0669  0.1943  0.2858  0.4053
  DIIS coefficients:  0.0022  0.0001  0.0047  0.0132  0.0275  0.0669  0.1943  0.2858  0.4053
 SCF Error: norm([F,P])=      0.000140133249, max([F,P])=      0.000026748126
 orbitals (Q,E):
 ---------------
 A :65...75          ( 2.00    -0.3150)  ( 2.00    -0.2992)  ( 2.00    -0.2907)  ( 2.00    -0.2791)
                     ( 2.00    -0.2435)  ( 2.00    -0.2329)  ( 2.00    -0.2162)  ( 2.00    -0.2111)
                     ( 2.00    -0.1928)  ( 2.00    -0.1817)  ( 0.00    -0.1246)

 CYCLE   11
  SDIIS (wt  1.000):  0.0006  0.0000  0.0014  0.0042  0.0095  0.0263  0.0847  0.1468  0.3097  0.4169
  DIIS coefficients:  0.0006  0.0000  0.0014  0.0042  0.0095  0.0263  0.0847  0.1468  0.3097  0.4169
 SCF Error: norm([F,P])=      0.000059974748, max([F,P])=      0.000010921313
 orbitals (Q,E):
 ---------------
 A :65...75          ( 2.00    -0.3150)  ( 2.00    -0.2992)  ( 2.00    -0.2907)  ( 2.00    -0.2791)
                     ( 2.00    -0.2435)  ( 2.00    -0.2329)  ( 2.00    -0.2162)  ( 2.00    -0.2111)
                     ( 2.00    -0.1928)  ( 2.00    -0.1817)  ( 0.00    -0.1246)

 CYCLE   12
  SDIIS (wt  1.000):  0.0000  0.0001  0.0005  0.0017  0.0061  0.0248  0.0528  0.1481  0.2926  0.4733
  DIIS coefficients:  0.0000  0.0001  0.0005  0.0017  0.0061  0.0248  0.0528  0.1481  0.2926  0.4733
 SCF Error: norm([F,P])=      0.000020792618, max([F,P])=      0.000003515398
 orbitals (Q,E):
 ---------------
 A :65...75          ( 2.00    -0.3150)  ( 2.00    -0.2992)  ( 2.00    -0.2907)  ( 2.00    -0.2791)
                     ( 2.00    -0.2435)  ( 2.00    -0.2329)  ( 2.00    -0.2162)  ( 2.00    -0.2111)
                     ( 2.00    -0.1928)  ( 2.00    -0.1817)  ( 0.00    -0.1246)

 CYCLE   13
  SDIIS (wt  1.000):  0.0000  0.0001  0.0004  0.0014  0.0073  0.0183  0.0589  0.1394  0.2872  0.4870
  DIIS coefficients:  0.0000  0.0001  0.0004  0.0014  0.0073  0.0183  0.0589  0.1394  0.2872  0.4870
 SCF Error: norm([F,P])=      0.000005564298, max([F,P])=      0.000000688142
 orbitals (Q,E):
 ---------------
 A :65...75          ( 2.00    -0.3150)  ( 2.00    -0.2992)  ( 2.00    -0.2907)  ( 2.00    -0.2791)
                     ( 2.00    -0.2435)  ( 2.00    -0.2329)  ( 2.00    -0.2162)  ( 2.00    -0.2111)
                     ( 2.00    -0.1928)  ( 2.00    -0.1817)  ( 0.00    -0.1246)

 SCF CONVERGED

 CYCLE   14
 *** Using FIT density in Focky
  SDIIS (wt  1.000):  0.0000  0.0002  0.0004  0.0024  0.0065  0.0215  0.0573  0.1337  0.3392  0.4388
  DIIS coefficients:  0.0000  0.0002  0.0004  0.0024  0.0065  0.0215  0.0573  0.1337  0.3392  0.4388
 SCF Error: norm([F,P])=      0.000002619334, max([F,P])=      0.000000351934
 orbitals (Q,E):
 ---------------
 A :65...84          ( 2.00    -0.3150)  ( 2.00    -0.2992)  ( 2.00    -0.2907)  ( 2.00    -0.2791)
                     ( 2.00    -0.2435)  ( 2.00    -0.2329)  ( 2.00    -0.2162)  ( 2.00    -0.2111)
                     ( 2.00    -0.1928)  ( 2.00    -0.1817)  ( 0.00    -0.1246)  ( 0.00    -0.1062)
                     ( 0.00    -0.0629)  ( 0.00    -0.0375)  ( 0.00    -0.0163)  ( 0.00    -0.0098)
                     ( 0.00    -0.0082)  ( 0.00     0.0003)  ( 0.00     0.0024)  ( 0.00     0.0138)


 Fit test: (difference of exact and fit density, squared integrated, result summed over spins)
         SCF:                                          0.00007162666030

 Gross Charges per Atom (Z minus electrons)
 ==========================================
            -0.0594    0.2207    0.2297    0.2429    0.2320    0.2137   -0.0271    0.0165   -0.0255    0.2276
            -0.1899   -0.2102   -0.2053   -0.2156   -0.2046    0.4700   -0.2082    0.0580   -0.5348   -0.2025
             0.1113    0.2198   -0.2945   -0.0723    0.0114   -0.0213    0.5379   -0.1749   -0.1589    0.6330
            -0.2099   -0.2180   -0.1917
 Net Total:  0.00000000


 =================================================================
 M U L T I P O L E   D E R I V E D   C H A R G E   A N A L Y S I S
 =================================================================

 See: M. Swart, P.Th. van Duijnen, J.G. Snijders, J.Comput.Chem., (2001), p. 79-88.

 --------------------------------------- 
 Multipole derived atomic charges (a.u.)
 --------------------------------------- 

        Atom    Level:     MDC-m        MDC-d        MDC-q
 ---------------------------------------------------------
     1     C           -0.004600    -0.030639     4.410767
     2     C            0.092609     0.098377    -1.773186
     3     C            0.073370     0.110573     6.932487
     4     C            0.081138    -0.160857    10.930855
     5     C            0.072241     0.104142    13.744479
     6     C            0.074429     0.069502     5.015071
     7     C            0.002778     0.052681    -2.516386
     8     C            0.000367    -0.032718    -2.902125
     9     C            0.013546    -0.013052    -4.012444
    10     C            0.066431    -0.108341   -26.490020
    11     H           -0.046082    -0.014115    -1.699199
    12     H           -0.059243    -0.009607    -3.389779
    13     H           -0.058440     0.069682    -6.239957
    14     H           -0.061698    -0.058214    -4.694404
    15     H           -0.058065    -0.029404    -1.706590
    16     C            0.210663     0.314258     4.081768
    17     H           -0.061654     0.088233    14.046886
    18     C            0.065118     0.055510    -1.780193
    19     O           -0.354233    -0.437186    -2.407409
    20     N           -0.138605    -0.062947     0.445668
    21     N            0.001955    -0.320541    -0.134776
    22     C           -0.131421     0.034322     0.430915
    23     S            0.124889    -0.205630    -0.419488
    24     N           -0.075786    -0.190880    -0.490058
    25     H            0.030494     0.301844    -0.014699
    26     H            0.020698     0.179326     0.354340
    27     C            0.249243     0.273805     0.249756
    28     H           -0.071729    -0.022098     0.015996
    29     H           -0.087534    -0.096686    -0.110264
    30     C            0.233308     0.199208     0.356160
    31     H           -0.073222    -0.060265    -0.121901
    32     H           -0.063667    -0.042003    -0.089602
    33     H           -0.067299    -0.056280    -0.022669
 *** Using NEW gradient routines ***


 Geometry CYCLE 10
 ==============

 Energy gradients wrt nuclear displacements
 ==========================================

     Atom      Cartesian (a.u./angstrom)
                 X         Y         Z
 ----------------------------------------
     1 C    -0.000266  0.001893  0.000527
     2 C    -0.000245 -0.000589  0.000407
     3 C    -0.000199  0.000304  0.000221
     4 C     0.000268  0.000368 -0.000372
     5 C    -0.000816 -0.000419 -0.000361
     6 C     0.000199  0.000740  0.000771
     7 C     0.000620 -0.004272  0.002983
     8 C     0.001560  0.000758 -0.000735
     9 C    -0.000214 -0.000551 -0.000331
    10 C     0.000223  0.000093 -0.000006
    11 H    -0.000069 -0.000005 -0.000114
    12 H     0.000033 -0.000004 -0.000045
    13 H     0.000023 -0.000084  0.000102
    14 H    -0.000001  0.000057 -0.000132
    15 H    -0.000502  0.000754  0.000094
    16 C     0.000588 -0.005129 -0.000614
    17 H     0.000009 -0.000028  0.000182
    18 C     0.006519  0.019208 -0.002769
    19 O    -0.001149  0.001279 -0.000257
    20 N    -0.003713 -0.019990  0.001570
    21 N    -0.008202  0.004361 -0.018449
    22 C     0.005698  0.004759  0.007121
    23 S     0.000728  0.000073 -0.000348
    24 N    -0.003324 -0.009281  0.009294
    25 H     0.003526 -0.000682  0.007921
    26 H    -0.000007  0.004418 -0.000954
    27 C    -0.001471  0.003929 -0.005126
    28 H    -0.000085  0.000252  0.001523
    29 H    -0.001042 -0.001386 -0.002102
    30 C     0.002143 -0.000625  0.000520
    31 H     0.000280  0.000710  0.001003
    32 H    -0.000836 -0.001222  0.000108
    33 H    -0.000276  0.000310 -0.001632
 ----------------------------------------
 Max Cartesian displacement   1.15348523438373     
 Limit Cartesian step to   0.566917837497000     

 dE(predicted):    -0.35292E-02, dE(actual):    -0.21479E-02, Trust radius:    1.148913, all in a.u.
 
----------------------------------------------------------------------
Geometry Convergence after Step  10       (Hartree/Angstrom,Angstrom)
----------------------------------------------------------------------
current energy                               -7.56793347 Hartree
energy change                      -0.00214794     0.00100000    F
constrained gradient max            0.01999018     0.00100000    F
constrained gradient rms            0.00424395     0.00066667    F
gradient max                        0.01999018
gradient rms                        0.00424395
cart. step max                      0.29669595     0.01000000    F
cart. step rms                      0.06399354     0.00666667    F
 


 Coordinates (Cartesian)
 =======================

     Atom                    bohr                                 angstrom                 Geometric Variables
                   X           Y           Z              X           Y           Z       (0:frozen, *:LT par.)
 --------------------------------------------------------------------------------------------------------------
     1 C      -0.367484    3.604795    0.799821      -0.194464    1.907575    0.423247      1       2       3
     2 C      -2.542204    2.240613    1.317062      -1.345277    1.185681    0.696959      4       5       6
     3 C      -2.523719   -0.401617    0.839142      -1.335495   -0.212526    0.444055      7       8       9
     4 C      -0.405698   -1.640157   -0.118153      -0.214686   -0.867934   -0.062524     10      11      12
     5 C       6.211863    0.353339   -2.043008       3.287176    0.186979   -1.081113     13      14      15
     6 C       6.095722    2.995034   -1.531616       3.225717    1.584904   -0.810496     16      17      18
     7 C       3.868411    3.996421   -0.589648       2.047075    2.114815   -0.312028     19      20      21
     8 C       1.788537    2.342965   -0.171931       0.946453    1.239843   -0.090982     22      23      24
     9 C       1.858546   -0.285399   -0.660115       0.983500   -0.151026   -0.349318     25      26      27
    10 C       4.180732   -1.259630   -1.629071       2.212348   -0.666567   -0.862067     28      29      30
    11 H      -4.224727    3.158729    2.061889      -2.235629    1.671527    1.091105     31      32      33
    12 H      -4.221870   -1.492855    1.233543      -2.234117   -0.789985    0.652763     34      35      36
    13 H      -0.480032   -3.670475   -0.449424      -0.254022   -1.942332   -0.237825     37      38      39
    14 H       7.965294   -0.424712   -2.786184       4.215052   -0.224748   -1.474385     40      41      42
    15 H       7.731332    4.187586   -1.889719       4.091245    2.215975   -0.999996     43      44      45
    16 C       0.304539    6.328767    1.051213       0.161155    3.349039    0.556278     46      47      48
    17 H       4.359116   -3.267476   -2.041176       2.306745   -1.729074   -1.080144     49      50      51
    18 C       3.025492    6.546358    0.141289       1.601022    3.464183    0.074767     52      53      54
    19 O      -1.001978    8.092248    1.847431      -0.530224    4.282233    0.977619     55      56      57
    20 N       4.439841    8.561957    0.074664       2.349463    4.530792    0.039511     58      59      60
    21 N       3.420134   10.795997    0.755089       1.809857    5.712995    0.399576     61      62      63
    22 C       4.957338   12.943064    1.057202       2.623310    6.849174    0.559447     64      65      66
    23 S       3.569764   15.665529    1.901410       1.889038    8.289841    1.006183     67      68      69
    24 N       7.441731   12.550571    0.623777       3.937994    6.641476    0.330089     70      71      72
    25 H       1.660743   10.850371    1.576686       0.878827    5.741769    0.834346     73      74      75
    26 H       7.886165   10.795811   -0.033841       4.173179    5.712897   -0.017908     76      77      78
    27 C       9.270829   14.599732    0.174552       4.905911    7.725846    0.092369     79      80      81
    28 H       9.011628   15.355495   -1.745846       4.768748    8.125778   -0.923862     82      83      84
    29 H       8.816130   16.128359    1.487028       4.665295    8.534760    0.786902     85      86      87
    30 C      11.982921   13.655750    0.547943       6.341089    7.226312    0.289959     88      89      90
    31 H      12.443448   12.110906   -0.757743       6.584789    6.408815   -0.400980     91      92      93
    32 H      13.317850   15.195760    0.185371       7.047503    8.041250    0.098094     94      95      96
    33 H      12.277584   12.980166    2.482664       6.497018    6.868808    1.313769     97      98      99
 --------------------------------------------------------------------------------------------------------------

 Number of elements of the density matrix on this node (used, total):     72528    292230


 ===========================================
 Numerical Integration : Fuzzy Cells (Becke)
 ===========================================
  
 Becke grid quality: GOOD           
  
 Lebedev angular grid order:             min:  11 max:  31
 Nr. of radial points:                   min:  54 max:  72

 Total nr. of points:     415187
 Nr. of blocks:             3244
 Block length:               128
 Nr. of dummy points:         45


 Test of Precision of the Numerical Integration Grid
 ===================================================

 Integral of the Total Core Density:                   0.00000000000000


 ========================
 Density Fitting (zlmFit)
 ========================
  
 ZlmFit Fit Quality: GOOD           
  
 Max L-expansion:                        min:   8 max:   9
 Nr. of radial interpolation points:     min:  78 max: 108


 =====
 S C F  ***  ScaSCF  ***
 =====
  
 Initial density matrix is taken from previous geometry

 CYCLE    1
 SCF Error: norm([F,P])=      0.444731837027, max([F,P])=      0.151134058813
 orbitals (Q,E):
 ---------------
 A :65...84          ( 2.00    -0.3232)  ( 2.00    -0.3116)  ( 2.00    -0.3029)  ( 2.00    -0.2893)
                     ( 2.00    -0.2513)  ( 2.00    -0.2443)  ( 2.00    -0.2261)  ( 2.00    -0.2232)
                     ( 2.00    -0.2058)  ( 2.00    -0.1972)  ( 0.00    -0.1345)  ( 0.00    -0.1152)
                     ( 0.00    -0.0707)  ( 0.00    -0.0523)  ( 0.00    -0.0268)  ( 0.00    -0.0176)
                     ( 0.00    -0.0147)  ( 0.00    -0.0079)  ( 0.00    -0.0048)  ( 0.00     0.0048)

 CYCLE    2
  SDIIS (wt  0.000):  0.0421  0.9579
 A-DIIS (wt  1.000):  0.0000  1.0000
  DIIS coefficients:  0.0000  1.0000
 SCF Error: norm([F,P])=      0.079420496411, max([F,P])=      0.010448241536
 orbitals (Q,E):
 ---------------
 A :65...75          ( 2.00    -0.3129)  ( 2.00    -0.2940)  ( 2.00    -0.2864)  ( 2.00    -0.2749)
                     ( 2.00    -0.2445)  ( 2.00    -0.2288)  ( 2.00    -0.2155)  ( 2.00    -0.2040)
                     ( 2.00    -0.1821)  ( 2.00    -0.1707)  ( 0.00    -0.1230)

 CYCLE    3
  SDIIS (wt  0.000):  0.0049  0.6928  0.3023
 A-DIIS (wt  1.000):  0.0000  0.7744  0.2256
  DIIS coefficients:  0.0000  0.7744  0.2256
 SCF Error: norm([F,P])=      0.174144484721, max([F,P])=      0.024686522143
 orbitals (Q,E):
 ---------------
 A :65...75          ( 2.00    -0.3144)  ( 2.00    -0.2975)  ( 2.00    -0.2905)  ( 2.00    -0.2780)
                     ( 2.00    -0.2434)  ( 2.00    -0.2316)  ( 2.00    -0.2153)  ( 2.00    -0.2090)
                     ( 2.00    -0.1878)  ( 2.00    -0.1758)  ( 0.00    -0.1234)

 CYCLE    4
  SDIIS (wt  0.962):  0.4546  0.1198  0.4256
 A-DIIS (wt  0.038):  0.2417  0.0000  0.7583
  DIIS coefficients:  0.4466  0.1152  0.4382
 SCF Error: norm([F,P])=      0.045513324288, max([F,P])=      0.004745132097
 orbitals (Q,E):
 ---------------
 A :65...75          ( 2.00    -0.3146)  ( 2.00    -0.2993)  ( 2.00    -0.2905)  ( 2.00    -0.2792)
                     ( 2.00    -0.2432)  ( 2.00    -0.2324)  ( 2.00    -0.2161)  ( 2.00    -0.2105)
                     ( 2.00    -0.1916)  ( 2.00    -0.1810)  ( 0.00    -0.1240)

 CYCLE    5
  SDIIS (wt  0.982):  0.2254  0.0362  0.3248  0.4136
 A-DIIS (wt  0.018):  0.0000  0.0000  0.0328  0.9672
  DIIS coefficients:  0.2214  0.0356  0.3195  0.4235
 SCF Error: norm([F,P])=      0.016986275542, max([F,P])=      0.002767896273
 orbitals (Q,E):
 ---------------
 A :65...75          ( 2.00    -0.3146)  ( 2.00    -0.2995)  ( 2.00    -0.2916)  ( 2.00    -0.2792)
                     ( 2.00    -0.2433)  ( 2.00    -0.2328)  ( 2.00    -0.2161)  ( 2.00    -0.2107)
                     ( 2.00    -0.1919)  ( 2.00    -0.1812)  ( 0.00    -0.1243)

 CYCLE    6
  SDIIS (wt  0.997):  0.1126  0.0127  0.1829  0.3351  0.3567
 A-DIIS (wt  0.003):  0.0000  0.0000  0.0000  0.2470  0.7530
  DIIS coefficients:  0.1123  0.0126  0.1823  0.3348  0.3580
 SCF Error: norm([F,P])=      0.008201569266, max([F,P])=      0.001314893699
 orbitals (Q,E):
 ---------------
 A :65...75          ( 2.00    -0.3148)  ( 2.00    -0.2996)  ( 2.00    -0.2915)  ( 2.00    -0.2794)
                     ( 2.00    -0.2434)  ( 2.00    -0.2328)  ( 2.00    -0.2165)  ( 2.00    -0.2108)
                     ( 2.00    -0.1916)  ( 2.00    -0.1806)  ( 0.00    -0.1244)

 CYCLE    7
  SDIIS (wt  1.000):  0.0474  0.0034  0.0848  0.1884  0.2846  0.3915
  DIIS coefficients:  0.0474  0.0034  0.0848  0.1884  0.2846  0.3915
 SCF Error: norm([F,P])=      0.003036511094, max([F,P])=      0.000355037042
 orbitals (Q,E):
 ---------------
 A :65...75          ( 2.00    -0.3147)  ( 2.00    -0.2995)  ( 2.00    -0.2913)  ( 2.00    -0.2793)
                     ( 2.00    -0.2433)  ( 2.00    -0.2327)  ( 2.00    -0.2162)  ( 2.00    -0.2107)
                     ( 2.00    -0.1916)  ( 2.00    -0.1808)  ( 0.00    -0.1243)

 CYCLE    8
  SDIIS (wt  1.000):  0.0184  0.0007  0.0355  0.0887  0.1504  0.2821  0.4241
  DIIS coefficients:  0.0184  0.0007  0.0355  0.0887  0.1504  0.2821  0.4241
 SCF Error: norm([F,P])=      0.000974411649, max([F,P])=      0.000086383281
 orbitals (Q,E):
 ---------------
 A :65...75          ( 2.00    -0.3147)  ( 2.00    -0.2995)  ( 2.00    -0.2914)  ( 2.00    -0.2793)
                     ( 2.00    -0.2433)  ( 2.00    -0.2328)  ( 2.00    -0.2163)  ( 2.00    -0.2107)
                     ( 2.00    -0.1917)  ( 2.00    -0.1808)  ( 0.00    -0.1243)

 CYCLE    9
  SDIIS (wt  1.000):  0.0064  0.0000  0.0132  0.0366  0.0675  0.1569  0.3208  0.3986
  DIIS coefficients:  0.0064  0.0000  0.0132  0.0366  0.0675  0.1569  0.3208  0.3986
 SCF Error: norm([F,P])=      0.000421217416, max([F,P])=      0.000064634371
 orbitals (Q,E):
 ---------------
 A :65...75          ( 2.00    -0.3147)  ( 2.00    -0.2995)  ( 2.00    -0.2914)  ( 2.00    -0.2793)
                     ( 2.00    -0.2433)  ( 2.00    -0.2328)  ( 2.00    -0.2163)  ( 2.00    -0.2107)
                     ( 2.00    -0.1916)  ( 2.00    -0.1808)  ( 0.00    -0.1243)

 CYCLE   10
  SDIIS (wt  1.000):  0.0021  0.0000  0.0047  0.0140  0.0274  0.0733  0.1696  0.2891  0.4199
  DIIS coefficients:  0.0021  0.0000  0.0047  0.0140  0.0274  0.0733  0.1696  0.2891  0.4199
 SCF Error: norm([F,P])=      0.000147140247, max([F,P])=      0.000024716024
 orbitals (Q,E):
 ---------------
 A :65...75          ( 2.00    -0.3147)  ( 2.00    -0.2995)  ( 2.00    -0.2914)  ( 2.00    -0.2793)
                     ( 2.00    -0.2433)  ( 2.00    -0.2328)  ( 2.00    -0.2163)  ( 2.00    -0.2107)
                     ( 2.00    -0.1916)  ( 2.00    -0.1808)  ( 0.00    -0.1243)

 CYCLE   11
  SDIIS (wt  1.000):  0.0005  0.0000  0.0013  0.0042  0.0091  0.0277  0.0717  0.1478  0.3101  0.4277
  DIIS coefficients:  0.0005  0.0000  0.0013  0.0042  0.0091  0.0277  0.0717  0.1478  0.3101  0.4277
 SCF Error: norm([F,P])=      0.000059681327, max([F,P])=      0.000009171604
 orbitals (Q,E):
 ---------------
 A :65...75          ( 2.00    -0.3147)  ( 2.00    -0.2995)  ( 2.00    -0.2914)  ( 2.00    -0.2793)
                     ( 2.00    -0.2433)  ( 2.00    -0.2328)  ( 2.00    -0.2163)  ( 2.00    -0.2107)
                     ( 2.00    -0.1916)  ( 2.00    -0.1808)  ( 0.00    -0.1243)

 CYCLE   12
  SDIIS (wt  1.000):  0.0000  0.0001  0.0007  0.0021  0.0076  0.0239  0.0599  0.1537  0.2979  0.4540
  DIIS coefficients:  0.0000  0.0001  0.0007  0.0021  0.0076  0.0239  0.0599  0.1537  0.2979  0.4540
 SCF Error: norm([F,P])=      0.000021296613, max([F,P])=      0.000003867981
 orbitals (Q,E):
 ---------------
 A :65...75          ( 2.00    -0.3147)  ( 2.00    -0.2995)  ( 2.00    -0.2914)  ( 2.00    -0.2793)
                     ( 2.00    -0.2433)  ( 2.00    -0.2328)  ( 2.00    -0.2163)  ( 2.00    -0.2107)
                     ( 2.00    -0.1916)  ( 2.00    -0.1808)  ( 0.00    -0.1243)

 CYCLE   13
  SDIIS (wt  1.000):  0.0000  0.0001  0.0006  0.0023  0.0087  0.0250  0.0707  0.1612  0.3246  0.4067
  DIIS coefficients:  0.0000  0.0001  0.0006  0.0023  0.0087  0.0250  0.0707  0.1612  0.3246  0.4067
 SCF Error: norm([F,P])=      0.000008332203, max([F,P])=      0.000001124917
 orbitals (Q,E):
 ---------------
 A :65...75          ( 2.00    -0.3147)  ( 2.00    -0.2995)  ( 2.00    -0.2914)  ( 2.00    -0.2793)
                     ( 2.00    -0.2433)  ( 2.00    -0.2328)  ( 2.00    -0.2163)  ( 2.00    -0.2107)
                     ( 2.00    -0.1916)  ( 2.00    -0.1808)  ( 0.00    -0.1243)

 CYCLE   14
  SDIIS (wt  1.000):  0.0000  0.0002  0.0006  0.0026  0.0082  0.0237  0.0633  0.1536  0.3011  0.4468
  DIIS coefficients:  0.0000  0.0002  0.0006  0.0026  0.0082  0.0237  0.0633  0.1536  0.3011  0.4468
 SCF Error: norm([F,P])=      0.000003373340, max([F,P])=      0.000000347545
 orbitals (Q,E):
 ---------------
 A :65...75          ( 2.00    -0.3147)  ( 2.00    -0.2995)  ( 2.00    -0.2914)  ( 2.00    -0.2793)
                     ( 2.00    -0.2433)  ( 2.00    -0.2328)  ( 2.00    -0.2163)  ( 2.00    -0.2107)
                     ( 2.00    -0.1916)  ( 2.00    -0.1808)  ( 0.00    -0.1243)

 SCF CONVERGED

 CYCLE   15
 *** Using FIT density in Focky
  SDIIS (wt  1.000):  0.0001  0.0002  0.0012  0.0042  0.0132  0.0360  0.0882  0.1805  0.3099  0.3666
  DIIS coefficients:  0.0001  0.0002  0.0012  0.0042  0.0132  0.0360  0.0882  0.1805  0.3099  0.3666
 SCF Error: norm([F,P])=      0.000001541675, max([F,P])=      0.000000224240
 orbitals (Q,E):
 ---------------
 A :65...84          ( 2.00    -0.3147)  ( 2.00    -0.2995)  ( 2.00    -0.2914)  ( 2.00    -0.2793)
                     ( 2.00    -0.2433)  ( 2.00    -0.2328)  ( 2.00    -0.2163)  ( 2.00    -0.2107)
                     ( 2.00    -0.1916)  ( 2.00    -0.1808)  ( 0.00    -0.1243)  ( 0.00    -0.1061)
                     ( 0.00    -0.0626)  ( 0.00    -0.0359)  ( 0.00    -0.0165)  ( 0.00    -0.0095)
                     ( 0.00    -0.0081)  ( 0.00     0.0005)  ( 0.00     0.0025)  ( 0.00     0.0134)


 Fit test: (difference of exact and fit density, squared integrated, result summed over spins)
         SCF:                                          0.00007154822981

 Gross Charges per Atom (Z minus electrons)
 ==========================================
            -0.0590    0.2207    0.2297    0.2428    0.2320    0.2129   -0.0280    0.0164   -0.0255    0.2274
            -0.1901   -0.2103   -0.2054   -0.2157   -0.2050    0.4717   -0.2084    0.0555   -0.5367   -0.2064
             0.1258    0.2181   -0.2986   -0.0703    0.0091   -0.0217    0.5375   -0.1728   -0.1580    0.6313
            -0.2090   -0.2180   -0.1920
 Net Total:  0.00000000


 =================================================================
 M U L T I P O L E   D E R I V E D   C H A R G E   A N A L Y S I S
 =================================================================

 See: M. Swart, P.Th. van Duijnen, J.G. Snijders, J.Comput.Chem., (2001), p. 79-88.

 --------------------------------------- 
 Multipole derived atomic charges (a.u.)
 --------------------------------------- 

        Atom    Level:     MDC-m        MDC-d        MDC-q
 ---------------------------------------------------------
     1     C           -0.004741     0.069275     7.341263
     2     C            0.092499    -0.139165   -16.891577
     3     C            0.073236     0.067051    27.987003
     4     C            0.081048    -0.100633     0.782415
     5     C            0.072093     0.124231    17.211850
     6     C            0.073988    -0.061548     4.961494
     7     C            0.002770     0.051931    -3.873209
     8     C            0.000054    -0.008736    -2.525228
     9     C            0.013507     0.029103    -0.062972
    10     C            0.066192    -0.056915   -33.352423
    11     H           -0.046192     0.085432     1.835618
    12     H           -0.059365     0.034126    -9.389859
    13     H           -0.058505     0.032238    -4.842453
    14     H           -0.061780    -0.045191    -5.461453
    15     H           -0.058409     0.017350    -1.821920
    16     C            0.210101     0.304445     4.065458
    17     H           -0.061827     0.034420    16.803627
    18     C            0.063389     0.114098    -0.479538
    19     O           -0.354474    -0.438523    -2.161598
    20     N           -0.139206    -0.117854    -0.196783
    21     N            0.005592    -0.340552     0.097630
    22     C           -0.130429     0.017681     0.420271
    23     S            0.119771    -0.215075    -0.383204
    24     N           -0.073863    -0.138639    -0.765798
    25     H            0.032231     0.316071    -0.220981
    26     H            0.021695     0.179796     0.607095
    27     C            0.249365     0.266194     0.422441
    28     H           -0.071074    -0.025626    -0.042326
    29     H           -0.087351    -0.097554    -0.161839
    30     C            0.233316     0.199626     0.330438
    31     H           -0.072989    -0.059941    -0.103894
    32     H           -0.063300    -0.041352    -0.094955
    33     H           -0.067343    -0.055766    -0.034593
 *** Using NEW gradient routines ***


 Geometry CYCLE 11
 ==============

 Energy gradients wrt nuclear displacements
 ==========================================

     Atom      Cartesian (a.u./angstrom)
                 X         Y         Z
 ----------------------------------------
     1 C     0.000368  0.001374  0.000214
     2 C    -0.000006 -0.000418  0.000638
     3 C    -0.000082  0.000186  0.000060
     4 C     0.000163  0.000349 -0.000503
     5 C    -0.000424 -0.000004 -0.000301
     6 C     0.000731  0.000015  0.000681
     7 C     0.000135 -0.003617  0.000968
     8 C     0.000997  0.000735 -0.000671
     9 C    -0.000327 -0.000565 -0.000131
    10 C     0.000166  0.000242  0.000011
    11 H    -0.000157  0.000060 -0.000143
    12 H     0.000097  0.000049 -0.000075
    13 H     0.000010 -0.000031  0.000193
    14 H    -0.000091  0.000000 -0.000069
    15 H    -0.000472  0.000638  0.000076
    16 C    -0.001802 -0.002213  0.000740
    17 H     0.000051  0.000002  0.000194
    18 C     0.004582  0.012112 -0.002210
    19 O     0.000018  0.000211 -0.000458
    20 N    -0.001846 -0.008502  0.001528
    21 N    -0.009645  0.001459 -0.013875
    22 C     0.008412 -0.001186  0.000417
    23 S    -0.000759 -0.000138 -0.000378
    24 N    -0.004022 -0.005137  0.009266
    25 H     0.004683  0.000183  0.007943
    26 H     0.000247  0.001919 -0.000014
    27 C    -0.000571  0.003533 -0.003777
    28 H    -0.000099  0.000058  0.000786
    29 H    -0.000468 -0.000819 -0.001188
    30 C     0.000677 -0.000486  0.000448
    31 H     0.000114  0.000576  0.000631
    32 H    -0.000513 -0.000689  0.000024
    33 H    -0.000167  0.000104 -0.001027
 ----------------------------------------

 dE(predicted):    -0.11318E-02, dE(actual):    -0.83974E-03, Trust radius:    1.148913, all in a.u.
 
----------------------------------------------------------------------
Geometry Convergence after Step  11       (Hartree/Angstrom,Angstrom)
----------------------------------------------------------------------
current energy                               -7.56877321 Hartree
energy change                      -0.00083974     0.00100000    T
constrained gradient max            0.01387489     0.00100000    F
constrained gradient rms            0.00300289     0.00066667    F
gradient max                        0.01387489
gradient rms                        0.00300289
cart. step max                      0.12448408     0.01000000    F
cart. step rms                      0.03204732     0.00666667    F
 


 Coordinates (Cartesian)
 =======================

     Atom                    bohr                                 angstrom                 Geometric Variables
                   X           Y           Z              X           Y           Z       (0:frozen, *:LT par.)
 --------------------------------------------------------------------------------------------------------------
     1 C      -0.361743    3.600417    0.809110      -0.191426    1.905258    0.428163      1       2       3
     2 C      -2.542229    2.240052    1.310610      -1.345289    1.185385    0.693545      4       5       6
     3 C      -2.521842   -0.404267    0.842948      -1.334501   -0.213929    0.446069      7       8       9
     4 C      -0.399113   -1.646133   -0.099016      -0.211202   -0.871096   -0.052397     10      11      12
     5 C       6.220738    0.342773   -2.018809       3.291873    0.181387   -1.068308     13      14      15
     6 C       6.103687    2.986137   -1.516791       3.229932    1.580196   -0.802651     16      17      18
     7 C       3.879708    3.990941   -0.567817       2.053053    2.111915   -0.300476     19      20      21
     8 C       1.798539    2.336174   -0.148652       0.951746    1.236250   -0.078663     22      23      24
     9 C       1.867214   -0.292161   -0.636636       0.988087   -0.154605   -0.336893     25      26      27
    10 C       4.188565   -1.268775   -1.604700       2.216493   -0.671407   -0.849171     28      29      30
    11 H      -4.226772    3.160238    2.047939      -2.236711    1.672326    1.083723     31      32      33
    12 H      -4.222701   -1.493625    1.231606      -2.234557   -0.790392    0.651738     34      35      36
    13 H      -0.474970   -3.675764   -0.434036      -0.251343   -1.945130   -0.229682     37      38      39
    14 H       7.974790   -0.437392   -2.758489       4.220077   -0.231458   -1.459729     40      41      42
    15 H       7.744576    4.172435   -1.871494       4.098253    2.207957   -0.990352     43      44      45
    16 C       0.311600    6.326163    1.057503       0.164891    3.347661    0.559606     46      47      48
    17 H       4.364018   -3.276072   -2.020950       2.309339   -1.733623   -1.069441     49      50      51
    18 C       3.040774    6.534441    0.178665       1.609108    3.457877    0.094546     52      53      54
    19 O      -1.000580    8.094103    1.834200      -0.529484    4.283215    0.970617     55      56      57
    20 N       4.447756    8.570074    0.103148       2.353651    4.535088    0.054584     58      59      60
    21 N       3.417181   10.803577    0.752004       1.808294    5.717007    0.397943     61      62      63
    22 C       4.935078   12.966096    1.005216       2.611531    6.861362    0.531937     64      65      66
    23 S       3.553429   15.681883    1.884255       1.880394    8.298495    0.997105     67      68      69
    24 N       7.414395   12.590992    0.503847       3.923529    6.662866    0.266624     70      71      72
    25 H       1.612337   10.875596    1.468436       0.853212    5.755117    0.777063     73      74      75
    26 H       7.837326   10.875625   -0.269082       4.147334    5.755133   -0.142392     76      77      78
    27 C       9.281651   14.635088    0.246993       4.911638    7.744555    0.130703     79      80      81
    28 H       9.037136   15.573566   -1.594191       4.782247    8.241176   -0.843610     82      83      84
    29 H       8.862983   16.041845    1.703239       4.690089    8.488979    0.901315     85      86      87
    30 C      11.974587   13.607929    0.519426       6.336678    7.201006    0.274868     88      89      90
    31 H      12.399840   12.183101   -0.928826       6.561713    6.447019   -0.491513     91      92      93
    32 H      13.339531   15.150054    0.297545       7.058976    8.017063    0.157454     94      95      96
    33 H      12.260487   12.748893    2.383101       6.487970    6.746424    1.261083     97      98      99
 --------------------------------------------------------------------------------------------------------------

 Number of elements of the density matrix on this node (used, total):     72528    292230


 ===========================================
 Numerical Integration : Fuzzy Cells (Becke)
 ===========================================
  
 Becke grid quality: GOOD           
  
 Lebedev angular grid order:             min:  11 max:  31
 Nr. of radial points:                   min:  54 max:  72

 Total nr. of points:     415172
 Nr. of blocks:             3244
 Block length:               128
 Nr. of dummy points:         60


 Test of Precision of the Numerical Integration Grid
 ===================================================

 Integral of the Total Core Density:                   0.00000000000000


 ========================
 Density Fitting (zlmFit)
 ========================
  
 ZlmFit Fit Quality: GOOD           
  
 Max L-expansion:                        min:   8 max:   9
 Nr. of radial interpolation points:     min:  78 max: 108


 =====
 S C F  ***  ScaSCF  ***
 =====
  
 Initial density matrix is taken from previous geometry

 CYCLE    1
 SCF Error: norm([F,P])=      0.191474634269, max([F,P])=      0.054861357683
 orbitals (Q,E):
 ---------------
 A :65...84          ( 2.00    -0.3172)  ( 2.00    -0.3040)  ( 2.00    -0.2954)  ( 2.00    -0.2827)
                     ( 2.00    -0.2457)  ( 2.00    -0.2364)  ( 2.00    -0.2198)  ( 2.00    -0.2149)
                     ( 2.00    -0.1960)  ( 2.00    -0.1857)  ( 0.00    -0.1277)  ( 0.00    -0.1093)
                     ( 0.00    -0.0651)  ( 0.00    -0.0399)  ( 0.00    -0.0215)  ( 0.00    -0.0121)
                     ( 0.00    -0.0107)  ( 0.00    -0.0021)  ( 0.00    -0.0006)  ( 0.00     0.0094)

 CYCLE    2
  SDIIS (wt  0.000):  0.0607  0.9393
 A-DIIS (wt  1.000):  0.0000  1.0000
  DIIS coefficients:  0.0000  1.0000
 SCF Error: norm([F,P])=      0.043352597404, max([F,P])=      0.005959381954
 orbitals (Q,E):
 ---------------
 A :65...75          ( 2.00    -0.3141)  ( 2.00    -0.2966)  ( 2.00    -0.2879)  ( 2.00    -0.2775)
                     ( 2.00    -0.2432)  ( 2.00    -0.2303)  ( 2.00    -0.2154)  ( 2.00    -0.2071)
                     ( 2.00    -0.1920)  ( 2.00    -0.1824)  ( 0.00    -0.1234)

 CYCLE    3
  SDIIS (wt  0.000):  0.0070  0.7210  0.2720
 A-DIIS (wt  1.000):  0.0000  0.8041  0.1959
  DIIS coefficients:  0.0000  0.8041  0.1959
 SCF Error: norm([F,P])=      0.109686069452, max([F,P])=      0.018608621732
 orbitals (Q,E):
 ---------------
 A :65...75          ( 2.00    -0.3146)  ( 2.00    -0.2982)  ( 2.00    -0.2902)  ( 2.00    -0.2787)
                     ( 2.00    -0.2434)  ( 2.00    -0.2317)  ( 2.00    -0.2162)  ( 2.00    -0.2093)
                     ( 2.00    -0.1912)  ( 2.00    -0.1803)  ( 0.00    -0.1241)

 CYCLE    4
  SDIIS (wt  0.970):  0.4188  0.0264  0.5547
 A-DIIS (wt  0.030):  0.3208  0.0000  0.6792
  DIIS coefficients:  0.4159  0.0257  0.5584
 SCF Error: norm([F,P])=      0.028264580748, max([F,P])=      0.003953098865
 orbitals (Q,E):
 ---------------
 A :65...75          ( 2.00    -0.3141)  ( 2.00    -0.2989)  ( 2.00    -0.2906)  ( 2.00    -0.2788)
                     ( 2.00    -0.2429)  ( 2.00    -0.2319)  ( 2.00    -0.2160)  ( 2.00    -0.2101)
                     ( 2.00    -0.1920)  ( 2.00    -0.1815)  ( 0.00    -0.1239)

 CYCLE    5
  SDIIS (wt  1.000):  0.1985 -0.0204  0.3852  0.4367
  DIIS coefficients:  0.1985 -0.0204  0.3852  0.4367
 SCF Error: norm([F,P])=      0.007502828157, max([F,P])=      0.000832394192
 orbitals (Q,E):
 ---------------
 A :65...75          ( 2.00    -0.3144)  ( 2.00    -0.2991)  ( 2.00    -0.2909)  ( 2.00    -0.2790)
                     ( 2.00    -0.2430)  ( 2.00    -0.2321)  ( 2.00    -0.2163)  ( 2.00    -0.2102)
                     ( 2.00    -0.1919)  ( 2.00    -0.1812)  ( 0.00    -0.1242)

 CYCLE    6
  SDIIS (wt  1.000):  0.0935 -0.0204  0.2203  0.3560  0.3506
  DIIS coefficients:  0.0935 -0.0204  0.2203  0.3560  0.3506
 SCF Error: norm([F,P])=      0.004230599287, max([F,P])=      0.000657675114
 orbitals (Q,E):
 ---------------
 A :65...75          ( 2.00    -0.3143)  ( 2.00    -0.2991)  ( 2.00    -0.2909)  ( 2.00    -0.2789)
                     ( 2.00    -0.2430)  ( 2.00    -0.2321)  ( 2.00    -0.2162)  ( 2.00    -0.2102)
                     ( 2.00    -0.1919)  ( 2.00    -0.1811)  ( 0.00    -0.1242)

 CYCLE    7
  SDIIS (wt  1.000):  0.0422 -0.0118  0.1088  0.2058  0.2602  0.3948
  DIIS coefficients:  0.0422 -0.0118  0.1088  0.2058  0.2602  0.3948
 SCF Error: norm([F,P])=      0.001326336097, max([F,P])=      0.000192591805
 orbitals (Q,E):
 ---------------
 A :65...75          ( 2.00    -0.3143)  ( 2.00    -0.2990)  ( 2.00    -0.2908)  ( 2.00    -0.2789)
                     ( 2.00    -0.2430)  ( 2.00    -0.2321)  ( 2.00    -0.2162)  ( 2.00    -0.2102)
                     ( 2.00    -0.1919)  ( 2.00    -0.1812)  ( 0.00    -0.1241)

 CYCLE    8
  SDIIS (wt  1.000):  0.0139 -0.0056  0.0419  0.0919  0.1401  0.3365  0.3813
  DIIS coefficients:  0.0139 -0.0056  0.0419  0.0919  0.1401  0.3365  0.3813
 SCF Error: norm([F,P])=      0.000719851794, max([F,P])=      0.000109789301
 orbitals (Q,E):
 ---------------
 A :65...75          ( 2.00    -0.3143)  ( 2.00    -0.2990)  ( 2.00    -0.2908)  ( 2.00    -0.2789)
                     ( 2.00    -0.2430)  ( 2.00    -0.2321)  ( 2.00    -0.2162)  ( 2.00    -0.2102)
                     ( 2.00    -0.1919)  ( 2.00    -0.1812)  ( 0.00    -0.1241)

 CYCLE    9
  SDIIS (wt  1.000):  0.0060 -0.0028  0.0196  0.0455  0.0764  0.2063  0.2868  0.3622
  DIIS coefficients:  0.0060 -0.0028  0.0196  0.0455  0.0764  0.2063  0.2868  0.3622
 SCF Error: norm([F,P])=      0.000224431137, max([F,P])=      0.000039993495
 orbitals (Q,E):
 ---------------
 A :65...75          ( 2.00    -0.3143)  ( 2.00    -0.2991)  ( 2.00    -0.2908)  ( 2.00    -0.2789)
                     ( 2.00    -0.2430)  ( 2.00    -0.2321)  ( 2.00    -0.2162)  ( 2.00    -0.2102)
                     ( 2.00    -0.1919)  ( 2.00    -0.1812)  ( 0.00    -0.1241)

 CYCLE   10
  SDIIS (wt  1.000):  0.0016 -0.0009  0.0059  0.0144  0.0275  0.0820  0.1346  0.2686  0.4663
  DIIS coefficients:  0.0016 -0.0009  0.0059  0.0144  0.0275  0.0820  0.1346  0.2686  0.4663
 SCF Error: norm([F,P])=      0.000078654497, max([F,P])=      0.000012848144
 orbitals (Q,E):
 ---------------
 A :65...75          ( 2.00    -0.3143)  ( 2.00    -0.2991)  ( 2.00    -0.2908)  ( 2.00    -0.2789)
                     ( 2.00    -0.2430)  ( 2.00    -0.2321)  ( 2.00    -0.2162)  ( 2.00    -0.2102)
                     ( 2.00    -0.1919)  ( 2.00    -0.1812)  ( 0.00    -0.1241)

 CYCLE   11
  SDIIS (wt  1.000):  0.0003 -0.0003  0.0016  0.0042  0.0092  0.0307  0.0565  0.1428  0.3313  0.4237
  DIIS coefficients:  0.0003 -0.0003  0.0016  0.0042  0.0092  0.0307  0.0565  0.1428  0.3313  0.4237
 SCF Error: norm([F,P])=      0.000031736129, max([F,P])=      0.000003999898
 orbitals (Q,E):
 ---------------
 A :65...75          ( 2.00    -0.3143)  ( 2.00    -0.2991)  ( 2.00    -0.2908)  ( 2.00    -0.2789)
                     ( 2.00    -0.2430)  ( 2.00    -0.2321)  ( 2.00    -0.2162)  ( 2.00    -0.2102)
                     ( 2.00    -0.1919)  ( 2.00    -0.1812)  ( 0.00    -0.1241)

 CYCLE   12
  SDIIS (wt  1.000): -0.0001  0.0003  0.0008  0.0022  0.0090  0.0188  0.0612  0.1630  0.3007  0.4441
  DIIS coefficients: -0.0001  0.0003  0.0008  0.0022  0.0090  0.0188  0.0612  0.1630  0.3007  0.4441
 SCF Error: norm([F,P])=      0.000012219583, max([F,P])=      0.000001992060
 orbitals (Q,E):
 ---------------
 A :65...75          ( 2.00    -0.3143)  ( 2.00    -0.2991)  ( 2.00    -0.2908)  ( 2.00    -0.2789)
                     ( 2.00    -0.2430)  ( 2.00    -0.2321)  ( 2.00    -0.2162)  ( 2.00    -0.2102)
                     ( 2.00    -0.1919)  ( 2.00    -0.1812)  ( 0.00    -0.1241)

 CYCLE   13
  SDIIS (wt  1.000):  0.0000  0.0001  0.0004  0.0023  0.0059  0.0264  0.0766  0.1680  0.3257  0.3946
  DIIS coefficients:  0.0000  0.0001  0.0004  0.0023  0.0059  0.0264  0.0766  0.1680  0.3257  0.3946
 SCF Error: norm([F,P])=      0.000004786573, max([F,P])=      0.000000614377
 orbitals (Q,E):
 ---------------
 A :65...75          ( 2.00    -0.3143)  ( 2.00    -0.2991)  ( 2.00    -0.2908)  ( 2.00    -0.2789)
                     ( 2.00    -0.2430)  ( 2.00    -0.2321)  ( 2.00    -0.2162)  ( 2.00    -0.2102)
                     ( 2.00    -0.1919)  ( 2.00    -0.1812)  ( 0.00    -0.1241)

 SCF CONVERGED

 CYCLE   14
 *** Using FIT density in Focky
  SDIIS (wt  1.000):  0.0000  0.0001  0.0008  0.0017  0.0087  0.0235  0.0595  0.1455  0.2930  0.4672
  DIIS coefficients:  0.0000  0.0001  0.0008  0.0017  0.0087  0.0235  0.0595  0.1455  0.2930  0.4672
 SCF Error: norm([F,P])=      0.000001932956, max([F,P])=      0.000000211209
 orbitals (Q,E):
 ---------------
 A :65...84          ( 2.00    -0.3143)  ( 2.00    -0.2991)  ( 2.00    -0.2908)  ( 2.00    -0.2789)
                     ( 2.00    -0.2430)  ( 2.00    -0.2321)  ( 2.00    -0.2162)  ( 2.00    -0.2102)
                     ( 2.00    -0.1919)  ( 2.00    -0.1812)  ( 0.00    -0.1241)  ( 0.00    -0.1061)
                     ( 0.00    -0.0623)  ( 0.00    -0.0346)  ( 0.00    -0.0166)  ( 0.00    -0.0093)
                     ( 0.00    -0.0081)  ( 0.00     0.0010)  ( 0.00     0.0024)  ( 0.00     0.0133)


 Fit test: (difference of exact and fit density, squared integrated, result summed over spins)
         SCF:                                          0.00007137178191

 Gross Charges per Atom (Z minus electrons)
 ==========================================
            -0.0586    0.2205    0.2295    0.2427    0.2321    0.2123   -0.0280    0.0165   -0.0256    0.2274
            -0.1903   -0.2104   -0.2055   -0.2158   -0.2048    0.4726   -0.2085    0.0523   -0.5381   -0.2078
             0.1339    0.2168   -0.2988   -0.0705    0.0066   -0.0206    0.5376   -0.1712   -0.1589    0.6295
            -0.2085   -0.2168   -0.1917
 Net Total:  0.00000000


 =================================================================
 M U L T I P O L E   D E R I V E D   C H A R G E   A N A L Y S I S
 =================================================================

 See: M. Swart, P.Th. van Duijnen, J.G. Snijders, J.Comput.Chem., (2001), p. 79-88.

 --------------------------------------- 
 Multipole derived atomic charges (a.u.)
 --------------------------------------- 

        Atom    Level:     MDC-m        MDC-d        MDC-q
 ---------------------------------------------------------
     1     C           -0.004874     0.096531   -10.418716
     2     C            0.092383    -0.166930    12.227126
     3     C            0.073122     0.062542   -36.850518
     4     C            0.080885    -0.225244    23.709896
     5     C            0.071976     0.118651    -4.142946
     6     C            0.073890    -0.002733    -9.573941
     7     C            0.003006     0.018300    11.812360
     8     C           -0.000091     0.011974    -3.133590
     9     C            0.013462     0.141687   -17.674063
    10     C            0.066106    -0.279460    33.368490
    11     H           -0.046312     0.100199     5.462100
    12     H           -0.059436     0.033691     9.135258
    13     H           -0.058566     0.124629    -1.432818
    14     H           -0.061829    -0.008732    -2.476884
    15     H           -0.058493    -0.009736     2.183125
    16     C            0.209701     0.259531     4.230041
    17     H           -0.061888     0.107604   -13.084631
    18     C            0.062819     0.143465     0.030964
    19     O           -0.355072    -0.416694    -2.672973
    20     N           -0.140209    -0.103352    -0.649290
    21     N            0.008045    -0.327249     0.104706
    22     C           -0.130628     0.018710     0.188357
    23     S            0.118555    -0.214514    -0.395748
    24     N           -0.074381    -0.112016    -0.570119
    25     H            0.033151     0.293323    -0.128503
    26     H            0.022549     0.160399     0.468356
    27     C            0.249198     0.258068     0.313800
    28     H           -0.071606    -0.032413    -0.021206
    29     H           -0.085462    -0.094145    -0.148273
    30     C            0.233247     0.200026     0.348483
    31     H           -0.072712    -0.059466    -0.099277
    32     H           -0.063038    -0.040939    -0.079535
    33     H           -0.067499    -0.055710    -0.030030
 *** Using NEW gradient routines ***


 Geometry CYCLE 12
 ==============

 Energy gradients wrt nuclear displacements
 ==========================================

     Atom      Cartesian (a.u./angstrom)
                 X         Y         Z
 ----------------------------------------
     1 C     0.000424  0.000670  0.000211
     2 C    -0.000374 -0.000001 -0.000609
     3 C     0.000000  0.000100  0.000065
     4 C     0.000291 -0.000091  0.000441
     5 C     0.000106 -0.000098  0.000506
     6 C     0.000092  0.000021 -0.001021
     7 C    -0.001060 -0.002028 -0.001182
     8 C     0.000792  0.000319  0.000187
     9 C    -0.000072 -0.000401  0.000020
    10 C    -0.000003  0.000238  0.000025
    11 H     0.000051 -0.000044  0.000191
    12 H     0.000036 -0.000006 -0.000003
    13 H    -0.000140  0.000029 -0.000170
    14 H    -0.000014 -0.000111  0.000086
    15 H    -0.000191  0.000276  0.000203
    16 C    -0.002867 -0.000343 -0.000078
    17 H    -0.000051  0.000037 -0.000191
    18 C     0.001945 -0.000555  0.001219
    19 O     0.000642 -0.000720  0.000152
    20 N     0.002318  0.001662  0.003262
    21 N    -0.006365  0.003271 -0.009830
    22 C     0.003087 -0.002439  0.000337
    23 S    -0.001094  0.000888 -0.000588
    24 N    -0.000083 -0.002852  0.007340
    25 H     0.002142 -0.000114  0.004430
    26 H    -0.000621  0.000756 -0.003811
    27 C     0.001634  0.002069 -0.000939
    28 H    -0.000260 -0.000716 -0.000304
    29 H    -0.000058 -0.000233  0.000087
    30 C    -0.000242  0.000508  0.000086
    31 H     0.000013 -0.000068 -0.000043
    32 H     0.000094 -0.000070 -0.000051
    33 H    -0.000177  0.000048 -0.000029
 ----------------------------------------

 dE(predicted):    -0.77010E-03, dE(actual):    -0.88460E-03, Trust radius:    1.148913, all in a.u.
 
----------------------------------------------------------------------
Geometry Convergence after Step  12       (Hartree/Angstrom,Angstrom)
----------------------------------------------------------------------
current energy                               -7.56965781 Hartree
energy change                      -0.00088460     0.00100000    T
constrained gradient max            0.00983016     0.00100000    F
constrained gradient rms            0.00180025     0.00066667    F
gradient max                        0.00983016
gradient rms                        0.00180025
cart. step max                      0.08361572     0.01000000    F
cart. step rms                      0.02754916     0.00666667    F
 


 Coordinates (Cartesian)
 =======================

     Atom                    bohr                                 angstrom                 Geometric Variables
                   X           Y           Z              X           Y           Z       (0:frozen, *:LT par.)
 --------------------------------------------------------------------------------------------------------------
     1 C      -0.362210    3.599586    0.809403      -0.191674    1.904819    0.428318      1       2       3
     2 C      -2.561364    2.249101    1.250861      -1.355415    1.190173    0.661927      4       5       6
     3 C      -2.550884   -0.389342    0.749208      -1.349870   -0.206031    0.396464      7       8       9
     4 C      -0.419158   -1.634000   -0.168109      -0.221809   -0.864676   -0.088959     10      11      12
     5 C       6.245147    0.333560   -1.949189       3.304789    0.176512   -1.031466     13      14      15
     6 C       6.138700    2.970417   -1.412290       3.248460    1.571877   -0.747352     16      17      18
     7 C       3.906172    3.981226   -0.488067       2.067057    2.106774   -0.258274     19      20      21
     8 C       1.806903    2.332954   -0.123841       0.956172    1.234546   -0.065534     22      23      24
     9 C       1.866534   -0.288885   -0.644896       0.987727   -0.152872   -0.341264     25      26      27
    10 C       4.196581   -1.269819   -1.587198       2.220735   -0.671959   -0.839909     28      29      30
    11 H      -4.254592    3.172594    1.963362      -2.251433    1.678865    1.038966     31      32      33
    12 H      -4.266464   -1.471287    1.091954      -2.257716   -0.778572    0.577837     34      35      36
    13 H      -0.501394   -3.658951   -0.528879      -0.265326   -1.936233   -0.279871     37      38      39
    14 H       8.005374   -0.448681   -2.672064       4.236261   -0.237432   -1.413995     40      41      42
    15 H       7.795066    4.146468   -1.727432       4.124971    2.194216   -0.914118     43      44      45
    16 C       0.327058    6.318661    1.100693       0.173072    3.343691    0.582462     46      47      48
    17 H       4.365448   -3.272803   -2.026471       2.310095   -1.731893   -1.072362     49      50      51
    18 C       3.067319    6.516131    0.272937       1.623155    3.448188    0.144432     52      53      54
    19 O      -0.996078    8.093901    1.845469      -0.527102    4.283108    0.976580     55      56      57
    20 N       4.477620    8.559345    0.232928       2.369455    4.529410    0.123260     58      59      60
    21 N       3.449483   10.775104    0.910014       1.825388    5.701939    0.481559     61      62      63
    22 C       4.941029   12.958283    1.056997       2.614680    6.857228    0.559338     64      65      66
    23 S       3.566332   15.682741    1.933796       1.887222    8.298949    1.023321     67      68      69
    24 N       7.399694   12.606438    0.456515       3.915749    6.671040    0.241577     70      71      72
    25 H       1.608239   10.864028    1.524993       0.851043    5.748996    0.806992     73      74      75
    26 H       7.836458   10.865180   -0.248126       4.146875    5.749605   -0.131303     76      77      78
    27 C       9.261831   14.649111    0.212829       4.901150    7.751976    0.112624     79      80      81
    28 H       8.986380   15.634046   -1.599937       4.755388    8.273181   -0.846650     82      83      84
    29 H       8.875605   16.022704    1.711095       4.696768    8.478850    0.905472     85      86      87
    30 C      11.957020   13.610808    0.407455       6.327383    7.202530    0.215616     88      89      90
    31 H      12.349336   12.220541   -1.083600       6.534987    6.466832   -0.573417     91      92      93
    32 H      13.319914   15.156660    0.194745       7.048595    8.020559    0.103055     94      95      96
    33 H      12.280877   12.708179    2.245144       6.498760    6.724879    1.188079     97      98      99
 --------------------------------------------------------------------------------------------------------------

 Number of elements of the density matrix on this node (used, total):     72528    292230


 ===========================================
 Numerical Integration : Fuzzy Cells (Becke)
 ===========================================
  
 Becke grid quality: GOOD           
  
 Lebedev angular grid order:             min:  11 max:  31
 Nr. of radial points:                   min:  54 max:  72

 Total nr. of points:     415186
 Nr. of blocks:             3244
 Block length:               128
 Nr. of dummy points:         46


 Test of Precision of the Numerical Integration Grid
 ===================================================

 Integral of the Total Core Density:                   0.00000000000000


 ========================
 Density Fitting (zlmFit)
 ========================
  
 ZlmFit Fit Quality: GOOD           
  
 Max L-expansion:                        min:   8 max:   9
 Nr. of radial interpolation points:     min:  78 max: 108


 =====
 S C F  ***  ScaSCF  ***
 =====
  
 Initial density matrix is taken from previous geometry

 CYCLE    1
 SCF Error: norm([F,P])=      0.197818847598, max([F,P])=      0.048655539104
 orbitals (Q,E):
 ---------------
 A :65...84          ( 2.00    -0.3162)  ( 2.00    -0.3008)  ( 2.00    -0.2929)  ( 2.00    -0.2809)
                     ( 2.00    -0.2449)  ( 2.00    -0.2335)  ( 2.00    -0.2184)  ( 2.00    -0.2116)
                     ( 2.00    -0.1935)  ( 2.00    -0.1830)  ( 0.00    -0.1262)  ( 0.00    -0.1082)
                     ( 0.00    -0.0643)  ( 0.00    -0.0349)  ( 0.00    -0.0181)  ( 0.00    -0.0113)
                     ( 0.00    -0.0094)  ( 0.00    -0.0004)  ( 0.00     0.0007)  ( 0.00     0.0117)

 CYCLE    2
  SDIIS (wt  0.000):  0.0226  0.9774
 A-DIIS (wt  1.000):  0.0000  1.0000
  DIIS coefficients:  0.0000  1.0000
 SCF Error: norm([F,P])=      0.027993829268, max([F,P])=      0.005969335164
 orbitals (Q,E):
 ---------------
 A :65...75          ( 2.00    -0.3125)  ( 2.00    -0.2981)  ( 2.00    -0.2911)  ( 2.00    -0.2775)
                     ( 2.00    -0.2415)  ( 2.00    -0.2312)  ( 2.00    -0.2146)  ( 2.00    -0.2093)
                     ( 2.00    -0.1916)  ( 2.00    -0.1812)  ( 0.00    -0.1230)

 CYCLE    3
  SDIIS (wt  0.000):  0.0054  0.7050  0.2896
 A-DIIS (wt  1.000):  0.0000  0.7970  0.2030
  DIIS coefficients:  0.0000  0.7970  0.2030
 SCF Error: norm([F,P])=      0.061329281414, max([F,P])=      0.010112972244
 orbitals (Q,E):
 ---------------
 A :65...75          ( 2.00    -0.3138)  ( 2.00    -0.2984)  ( 2.00    -0.2906)  ( 2.00    -0.2784)
                     ( 2.00    -0.2425)  ( 2.00    -0.2314)  ( 2.00    -0.2160)  ( 2.00    -0.2094)
                     ( 2.00    -0.1913)  ( 2.00    -0.1805)  ( 0.00    -0.1238)

 CYCLE    4
  SDIIS (wt  0.984):  0.3629  0.0858  0.5514
 A-DIIS (wt  0.016):  0.0843  0.0000  0.9157
  DIIS coefficients:  0.3585  0.0844  0.5571
 SCF Error: norm([F,P])=      0.013014294481, max([F,P])=      0.002576075681
 orbitals (Q,E):
 ---------------
 A :65...75          ( 2.00    -0.3141)  ( 2.00    -0.2989)  ( 2.00    -0.2912)  ( 2.00    -0.2788)
                     ( 2.00    -0.2429)  ( 2.00    -0.2317)  ( 2.00    -0.2161)  ( 2.00    -0.2098)
                     ( 2.00    -0.1917)  ( 2.00    -0.1812)  ( 0.00    -0.1241)

 CYCLE    5
  SDIIS (wt  1.000):  0.2078  0.0374  0.3917  0.3632
 A-DIIS (wt  0.000):  0.0000  0.0000  0.1382  0.8618
  DIIS coefficients:  0.2077  0.0374  0.3916  0.3634
 SCF Error: norm([F,P])=      0.006528434002, max([F,P])=      0.001044433866
 orbitals (Q,E):
 ---------------
 A :65...75          ( 2.00    -0.3140)  ( 2.00    -0.2988)  ( 2.00    -0.2910)  ( 2.00    -0.2788)
                     ( 2.00    -0.2428)  ( 2.00    -0.2317)  ( 2.00    -0.2163)  ( 2.00    -0.2097)
                     ( 2.00    -0.1917)  ( 2.00    -0.1811)  ( 0.00    -0.1241)

 CYCLE    6
  SDIIS (wt  1.000):  0.1052  0.0162  0.2093  0.2432  0.4261
  DIIS coefficients:  0.1052  0.0162  0.2093  0.2432  0.4261
 SCF Error: norm([F,P])=      0.001641278037, max([F,P])=      0.000261614582
 orbitals (Q,E):
 ---------------
 A :65...75          ( 2.00    -0.3141)  ( 2.00    -0.2988)  ( 2.00    -0.2910)  ( 2.00    -0.2788)
                     ( 2.00    -0.2428)  ( 2.00    -0.2317)  ( 2.00    -0.2162)  ( 2.00    -0.2097)
                     ( 2.00    -0.1916)  ( 2.00    -0.1810)  ( 0.00    -0.1241)

 CYCLE    7
  SDIIS (wt  1.000):  0.0436  0.0056  0.0908  0.1251  0.3428  0.3921
  DIIS coefficients:  0.0436  0.0056  0.0908  0.1251  0.3428  0.3921
 SCF Error: norm([F,P])=      0.000872624919, max([F,P])=      0.000160788755
 orbitals (Q,E):
 ---------------
 A :65...75          ( 2.00    -0.3140)  ( 2.00    -0.2988)  ( 2.00    -0.2910)  ( 2.00    -0.2787)
                     ( 2.00    -0.2428)  ( 2.00    -0.2316)  ( 2.00    -0.2162)  ( 2.00    -0.2097)
                     ( 2.00    -0.1916)  ( 2.00    -0.1811)  ( 0.00    -0.1241)

 CYCLE    8
  SDIIS (wt  1.000):  0.0136  0.0012  0.0295  0.0482  0.1711  0.2803  0.4561
  DIIS coefficients:  0.0136  0.0012  0.0295  0.0482  0.1711  0.2803  0.4561
 SCF Error: norm([F,P])=      0.000279385754, max([F,P])=      0.000048542490
 orbitals (Q,E):
 ---------------
 A :65...75          ( 2.00    -0.3140)  ( 2.00    -0.2988)  ( 2.00    -0.2910)  ( 2.00    -0.2787)
                     ( 2.00    -0.2428)  ( 2.00    -0.2316)  ( 2.00    -0.2162)  ( 2.00    -0.2097)
                     ( 2.00    -0.1916)  ( 2.00    -0.1811)  ( 0.00    -0.1241)

 CYCLE    9
  SDIIS (wt  1.000):  0.0047  0.0002  0.0108  0.0210  0.0872  0.1643  0.3395  0.3722
  DIIS coefficients:  0.0047  0.0002  0.0108  0.0210  0.0872  0.1643  0.3395  0.3722
 SCF Error: norm([F,P])=      0.000123014329, max([F,P])=      0.000014837811
 orbitals (Q,E):
 ---------------
 A :65...75          ( 2.00    -0.3140)  ( 2.00    -0.2988)  ( 2.00    -0.2910)  ( 2.00    -0.2788)
                     ( 2.00    -0.2428)  ( 2.00    -0.2316)  ( 2.00    -0.2162)  ( 2.00    -0.2097)
                     ( 2.00    -0.1916)  ( 2.00    -0.1811)  ( 0.00    -0.1241)

 CYCLE   10
  SDIIS (wt  1.000):  0.0008  0.0000  0.0021  0.0054  0.0272  0.0597  0.1445  0.2423  0.5179
  DIIS coefficients:  0.0008  0.0000  0.0021  0.0054  0.0272  0.0597  0.1445  0.2423  0.5179
 SCF Error: norm([F,P])=      0.000033063723, max([F,P])=      0.000003230845
 orbitals (Q,E):
 ---------------
 A :65...75          ( 2.00    -0.3140)  ( 2.00    -0.2988)  ( 2.00    -0.2910)  ( 2.00    -0.2788)
                     ( 2.00    -0.2428)  ( 2.00    -0.2316)  ( 2.00    -0.2162)  ( 2.00    -0.2097)
                     ( 2.00    -0.1916)  ( 2.00    -0.1811)  ( 0.00    -0.1241)

 CYCLE   11
  SDIIS (wt  1.000):  0.0001  0.0000  0.0003  0.0016  0.0100  0.0251  0.0672  0.1367  0.3824  0.3767
  DIIS coefficients:  0.0001  0.0000  0.0003  0.0016  0.0100  0.0251  0.0672  0.1367  0.3824  0.3767
 SCF Error: norm([F,P])=      0.000016942894, max([F,P])=      0.000001750429
 orbitals (Q,E):
 ---------------
 A :65...75          ( 2.00    -0.3140)  ( 2.00    -0.2988)  ( 2.00    -0.2910)  ( 2.00    -0.2788)
                     ( 2.00    -0.2428)  ( 2.00    -0.2316)  ( 2.00    -0.2162)  ( 2.00    -0.2097)
                     ( 2.00    -0.1916)  ( 2.00    -0.1811)  ( 0.00    -0.1241)

 CYCLE   12
  SDIIS (wt  1.000):  0.0000  0.0000  0.0004  0.0027  0.0075  0.0215  0.0512  0.1652  0.2620  0.4897
  DIIS coefficients:  0.0000  0.0000  0.0004  0.0027  0.0075  0.0215  0.0512  0.1652  0.2620  0.4897
 SCF Error: norm([F,P])=      0.000005364812, max([F,P])=      0.000000504712
 orbitals (Q,E):
 ---------------
 A :65...75          ( 2.00    -0.3140)  ( 2.00    -0.2988)  ( 2.00    -0.2910)  ( 2.00    -0.2788)
                     ( 2.00    -0.2428)  ( 2.00    -0.2316)  ( 2.00    -0.2162)  ( 2.00    -0.2097)
                     ( 2.00    -0.1916)  ( 2.00    -0.1811)  ( 0.00    -0.1241)

 SCF CONVERGED

 CYCLE   13
 *** Using FIT density in Focky
  SDIIS (wt  1.000):  0.0000  0.0001  0.0010  0.0030  0.0091  0.0239  0.0824  0.1495  0.3346  0.3965
  DIIS coefficients:  0.0000  0.0001  0.0010  0.0030  0.0091  0.0239  0.0824  0.1495  0.3346  0.3965
 SCF Error: norm([F,P])=      0.000001846813, max([F,P])=      0.000000182742
 orbitals (Q,E):
 ---------------
 A :65...84          ( 2.00    -0.3140)  ( 2.00    -0.2988)  ( 2.00    -0.2910)  ( 2.00    -0.2788)
                     ( 2.00    -0.2428)  ( 2.00    -0.2316)  ( 2.00    -0.2162)  ( 2.00    -0.2097)
                     ( 2.00    -0.1916)  ( 2.00    -0.1811)  ( 0.00    -0.1241)  ( 0.00    -0.1061)
                     ( 0.00    -0.0621)  ( 0.00    -0.0331)  ( 0.00    -0.0167)  ( 0.00    -0.0092)
                     ( 0.00    -0.0080)  ( 0.00     0.0014)  ( 0.00     0.0023)  ( 0.00     0.0131)


 Fit test: (difference of exact and fit density, squared integrated, result summed over spins)
         SCF:                                          0.00007124919971

 Gross Charges per Atom (Z minus electrons)
 ==========================================
            -0.0580    0.2204    0.2295    0.2427    0.2322    0.2117   -0.0286    0.0166   -0.0255    0.2273
            -0.1905   -0.2105   -0.2057   -0.2159   -0.2050    0.4727   -0.2086    0.0502   -0.5396   -0.2090
             0.1458    0.2141   -0.3003   -0.0671    0.0027   -0.0218    0.5376   -0.1694   -0.1596    0.6276
            -0.2077   -0.2164   -0.1918
 Net Total:  0.00000000


 =================================================================
 M U L T I P O L E   D E R I V E D   C H A R G E   A N A L Y S I S
 =================================================================

 See: M. Swart, P.Th. van Duijnen, J.G. Snijders, J.Comput.Chem., (2001), p. 79-88.

 --------------------------------------- 
 Multipole derived atomic charges (a.u.)
 --------------------------------------- 

        Atom    Level:     MDC-m        MDC-d        MDC-q
 ---------------------------------------------------------
     1     C           -0.004971    -0.107164    -8.261946
     2     C            0.092312     0.152251    -6.682259
     3     C            0.073037     0.039584    -2.840070
     4     C            0.080758    -0.076194     3.618186
     5     C            0.071850     0.164154    -6.779352
     6     C            0.073609    -0.000497    -9.755891
     7     C            0.003060     0.046580     8.503892
     8     C           -0.000351    -0.069707     2.458206
     9     C            0.013418     0.031977    -3.535099
    10     C            0.065996    -0.169747    24.057945
    11     H           -0.046401     0.000404     7.582798
    12     H           -0.059471    -0.006891     0.478575
    13     H           -0.058627     0.048304    -1.298706
    14     H           -0.061891    -0.016629    -1.719478
    15     H           -0.058725    -0.020174     4.760233
    16     C            0.209218     0.336333    -3.350275
    17     H           -0.061921     0.059956    -8.747733
    18     C            0.062002     0.119781    -0.620174
    19     O           -0.355957    -0.431892     2.200597
    20     N           -0.139874    -0.111926    -0.483785
    21     N            0.011526    -0.282496    -0.349906
    22     C           -0.130507     0.000940     0.090000
    23     S            0.115792    -0.217606    -0.357454
    24     N           -0.073436    -0.062600    -0.511172
    25     H            0.034490     0.282267     0.884636
    26     H            0.022883     0.130820     0.378463
    27     C            0.248988     0.247388     0.312260
    28     H           -0.071344    -0.040210    -0.006377
    29     H           -0.085596    -0.093274    -0.157430
    30     C            0.233205     0.200797     0.315012
    31     H           -0.072505    -0.059015    -0.101573
    32     H           -0.062833    -0.040518    -0.065674
    33     H           -0.067733    -0.054995    -0.016449
 *** Using NEW gradient routines ***


 Geometry CYCLE 13
 ==============

 Energy gradients wrt nuclear displacements
 ==========================================

     Atom      Cartesian (a.u./angstrom)
                 X         Y         Z
 ----------------------------------------
     1 C    -0.000012  0.000071 -0.000428
     2 C    -0.000162  0.000209 -0.000373
     3 C     0.000080  0.000033 -0.000031
     4 C    -0.000061 -0.000254  0.000130
     5 C     0.000212  0.000139  0.000094
     6 C     0.000098 -0.000351 -0.000655
     7 C    -0.001151  0.000070 -0.001049
     8 C     0.000158  0.000177  0.000334
     9 C     0.000335 -0.000119  0.000216
    10 C    -0.000214  0.000103  0.000139
    11 H     0.000079 -0.000074 -0.000044
    12 H    -0.000075 -0.000090  0.000090
    13 H    -0.000090  0.000006 -0.000057
    14 H     0.000003 -0.000157  0.000029
    15 H    -0.000048  0.000063  0.000050
    16 C    -0.000919 -0.000025  0.001928
    17 H     0.000003 -0.000014 -0.000143
    18 C    -0.000658 -0.007038  0.000039
    19 O     0.000219 -0.000130 -0.000586
    20 N     0.003975  0.010617  0.003641
    21 N    -0.003454  0.001348 -0.005443
    22 C     0.001796 -0.006080  0.000126
    23 S    -0.000982  0.002417 -0.000067
    24 N     0.001102 -0.000910  0.004068
    25 H     0.000740  0.000085  0.001540
    26 H    -0.000434 -0.000632 -0.003075
    27 C     0.000631  0.000885 -0.000520
    28 H    -0.000132 -0.000456 -0.000623
    29 H    -0.000254 -0.000187  0.000578
    30 C    -0.000928  0.000325 -0.000020
    31 H    -0.000059 -0.000206 -0.000284
    32 H     0.000188  0.000267 -0.000026
    33 H     0.000011 -0.000092  0.000423
 ----------------------------------------

 dE(predicted):    -0.53101E-03, dE(actual):    -0.58871E-03, Trust radius:    1.148913, all in a.u.
 
----------------------------------------------------------------------
Geometry Convergence after Step  13       (Hartree/Angstrom,Angstrom)
----------------------------------------------------------------------
current energy                               -7.57024652 Hartree
energy change                      -0.00058871     0.00100000    T
constrained gradient max            0.01061688     0.00100000    F
constrained gradient rms            0.00181638     0.00066667    F
gradient max                        0.01061688
gradient rms                        0.00181638
cart. step max                      0.07252750     0.01000000    F
cart. step rms                      0.02534858     0.00666667    F
 


 Coordinates (Cartesian)
 =======================

     Atom                    bohr                                 angstrom                 Geometric Variables
                   X           Y           Z              X           Y           Z       (0:frozen, *:LT par.)
 --------------------------------------------------------------------------------------------------------------
     1 C      -0.369507    3.598222    0.794674      -0.195535    1.904097    0.420523      1       2       3
     2 C      -2.582308    2.259409    1.201909      -1.366499    1.195628    0.636023      4       5       6
     3 C      -2.585746   -0.373821    0.673201      -1.368318   -0.197818    0.356243      7       8       9
     4 C      -0.452493   -1.625217   -0.231286      -0.239449   -0.860028   -0.122391     10      11      12
     5 C       6.254945    0.303786   -1.885294       3.309975    0.160757   -0.997654     13      14      15
     6 C       6.161484    2.936118   -1.323774       3.260517    1.553727   -0.700511     16      17      18
     7 C       3.921111    3.958653   -0.432806       2.074963    2.094829   -0.229031     19      20      21
     8 C       1.802342    2.323307   -0.120736       0.953759    1.229441   -0.063891     22      23      24
     9 C       1.849642   -0.293633   -0.664417       0.978788   -0.155384   -0.351595     25      26      27
    10 C       4.186794   -1.285466   -1.577720       2.215556   -0.680240   -0.834893     28      29      30
    11 H      -4.276816    3.188378    1.904455      -2.263194    1.687217    1.007794     31      32      33
    12 H      -4.313609   -1.445666    0.983534      -2.282664   -0.765013    0.520464     34      35      36
    13 H      -0.544415   -3.646221   -0.611280      -0.288092   -1.929497   -0.323475     37      38      39
    14 H       8.021544   -0.485701   -2.584332       4.244818   -0.257022   -1.367569     40      41      42
    15 H       7.834617    4.098826   -1.597709       4.145901    2.169005   -0.845471     43      44      45
    16 C       0.335996    6.311239    1.108402       0.177801    3.339764    0.586541     46      47      48
    17 H       4.347723   -3.286129   -2.029998       2.300716   -1.738945   -1.074229     49      50      51
    18 C       3.087860    6.491350    0.335022       1.634025    3.435074    0.177286     52      53      54
    19 O      -0.983141    8.089845    1.856117      -0.520256    4.280961    0.982215     55      56      57
    20 N       4.512195    8.519798    0.330414       2.387751    4.508483    0.174847     58      59      60
    21 N       3.501026   10.728646    1.047071       1.852663    5.677355    0.554086     61      62      63
    22 C       4.964601   12.934703    1.101666       2.627154    6.844750    0.582976     64      65      66
    23 S       3.577602   15.653460    1.977727       1.893185    8.283454    1.046568     67      68      69
    24 N       7.404329   12.619372    0.423382       3.918202    6.677884    0.224044     70      71      72
    25 H       1.639922   10.830976    1.597414       0.867809    5.731505    0.845315     73      74      75
    26 H       7.882070   10.857440   -0.191365       4.171012    5.745510   -0.101266     76      77      78
    27 C       9.242607   14.679309    0.183937       4.890977    7.767956    0.097335     79      80      81
    28 H       8.929496   15.693401   -1.605956       4.725286    8.304590   -0.849835     82      83      84
    29 H       8.871948   16.028867    1.708503       4.694833    8.482111    0.904101     85      86      87
    30 C      11.951619   13.664494    0.313809       6.324525    7.230939    0.166060     88      89      90
    31 H      12.330389   12.303057   -1.206699       6.524961    6.510498   -0.638558     91      92      93
    32 H      13.295236   15.226855    0.102116       7.035536    8.057705    0.054038     94      95      96
    33 H      12.318914   12.736346    2.130322       6.518888    6.739784    1.127318     97      98      99
 --------------------------------------------------------------------------------------------------------------

 Number of elements of the density matrix on this node (used, total):     72528    292230


 ===========================================
 Numerical Integration : Fuzzy Cells (Becke)
 ===========================================
  
 Becke grid quality: GOOD           
  
 Lebedev angular grid order:             min:  11 max:  31
 Nr. of radial points:                   min:  54 max:  72

 Total nr. of points:     415195
 Nr. of blocks:             3244
 Block length:               128
 Nr. of dummy points:         37


 Test of Precision of the Numerical Integration Grid
 ===================================================

 Integral of the Total Core Density:                   0.00000000000000


 ========================
 Density Fitting (zlmFit)
 ========================
  
 ZlmFit Fit Quality: GOOD           
  
 Max L-expansion:                        min:   8 max:   9
 Nr. of radial interpolation points:     min:  78 max: 108


 =====
 S C F  ***  ScaSCF  ***
 =====
  
 Initial density matrix is taken from previous geometry

 CYCLE    1
 SCF Error: norm([F,P])=      0.173283332339, max([F,P])=      0.040187033276
 orbitals (Q,E):
 ---------------
 A :65...84          ( 2.00    -0.3150)  ( 2.00    -0.2998)  ( 2.00    -0.2919)  ( 2.00    -0.2798)
                     ( 2.00    -0.2438)  ( 2.00    -0.2325)  ( 2.00    -0.2170)  ( 2.00    -0.2106)
                     ( 2.00    -0.1927)  ( 2.00    -0.1824)  ( 0.00    -0.1249)  ( 0.00    -0.1068)
                     ( 0.00    -0.0631)  ( 0.00    -0.0337)  ( 0.00    -0.0175)  ( 0.00    -0.0101)
                     ( 0.00    -0.0087)  ( 0.00     0.0007)  ( 0.00     0.0016)  ( 0.00     0.0120)

 CYCLE    2
  SDIIS (wt  0.000):  0.0177  0.9823
 A-DIIS (wt  1.000):  0.0000  1.0000
  DIIS coefficients:  0.0000  1.0000
 SCF Error: norm([F,P])=      0.021651335958, max([F,P])=      0.004614216728
 orbitals (Q,E):
 ---------------
 A :65...75          ( 2.00    -0.3136)  ( 2.00    -0.2985)  ( 2.00    -0.2917)  ( 2.00    -0.2783)
                     ( 2.00    -0.2423)  ( 2.00    -0.2313)  ( 2.00    -0.2162)  ( 2.00    -0.2093)
                     ( 2.00    -0.1906)  ( 2.00    -0.1795)  ( 0.00    -0.1240)

 CYCLE    3
  SDIIS (wt  0.000):  0.0024  0.5863  0.4113
 A-DIIS (wt  1.000):  0.0000  0.6526  0.3474
  DIIS coefficients:  0.0000  0.6526  0.3474
 SCF Error: norm([F,P])=      0.029604354251, max([F,P])=      0.003188602558
 orbitals (Q,E):
 ---------------
 A :65...75          ( 2.00    -0.3135)  ( 2.00    -0.2986)  ( 2.00    -0.2909)  ( 2.00    -0.2784)
                     ( 2.00    -0.2424)  ( 2.00    -0.2312)  ( 2.00    -0.2157)  ( 2.00    -0.2095)
                     ( 2.00    -0.1916)  ( 2.00    -0.1813)  ( 0.00    -0.1236)

 CYCLE    4
  SDIIS (wt  0.995):  0.3168  0.2713  0.4118
 A-DIIS (wt  0.005):  0.0000  0.1636  0.8364
  DIIS coefficients:  0.3153  0.2708  0.4140
 SCF Error: norm([F,P])=      0.012388145595, max([F,P])=      0.001495597651
 orbitals (Q,E):
 ---------------
 A :65...75          ( 2.00    -0.3140)  ( 2.00    -0.2987)  ( 2.00    -0.2910)  ( 2.00    -0.2787)
                     ( 2.00    -0.2428)  ( 2.00    -0.2315)  ( 2.00    -0.2161)  ( 2.00    -0.2096)
                     ( 2.00    -0.1914)  ( 2.00    -0.1808)  ( 0.00    -0.1240)

 CYCLE    5
  SDIIS (wt  0.999):  0.2096  0.1845  0.3260  0.2799
 A-DIIS (wt  0.001):  0.0000  0.0000  0.2213  0.7787
  DIIS coefficients:  0.2094  0.1844  0.3259  0.2802
 SCF Error: norm([F,P])=      0.006035228139, max([F,P])=      0.001061678326
 orbitals (Q,E):
 ---------------
 A :65...75          ( 2.00    -0.3138)  ( 2.00    -0.2987)  ( 2.00    -0.2912)  ( 2.00    -0.2786)
                     ( 2.00    -0.2426)  ( 2.00    -0.2314)  ( 2.00    -0.2160)  ( 2.00    -0.2096)
                     ( 2.00    -0.1914)  ( 2.00    -0.1809)  ( 0.00    -0.1239)

 CYCLE    6
  SDIIS (wt  1.000):  0.0924  0.0817  0.1572  0.1932  0.4755
  DIIS coefficients:  0.0924  0.0817  0.1572  0.1932  0.4755
 SCF Error: norm([F,P])=      0.001298883205, max([F,P])=      0.000257328821
 orbitals (Q,E):
 ---------------
 A :65...75          ( 2.00    -0.3138)  ( 2.00    -0.2987)  ( 2.00    -0.2911)  ( 2.00    -0.2786)
                     ( 2.00    -0.2426)  ( 2.00    -0.2314)  ( 2.00    -0.2160)  ( 2.00    -0.2095)
                     ( 2.00    -0.1914)  ( 2.00    -0.1809)  ( 0.00    -0.1239)

 CYCLE    7
  SDIIS (wt  1.000):  0.0385  0.0339  0.0702  0.1071  0.3790  0.3713
  DIIS coefficients:  0.0385  0.0339  0.0702  0.1071  0.3790  0.3713
 SCF Error: norm([F,P])=      0.000752922700, max([F,P])=      0.000104297464
 orbitals (Q,E):
 ---------------
 A :65...75          ( 2.00    -0.3138)  ( 2.00    -0.2987)  ( 2.00    -0.2911)  ( 2.00    -0.2786)
                     ( 2.00    -0.2426)  ( 2.00    -0.2314)  ( 2.00    -0.2160)  ( 2.00    -0.2095)
                     ( 2.00    -0.1914)  ( 2.00    -0.1809)  ( 0.00    -0.1239)

 CYCLE    8
  SDIIS (wt  1.000):  0.0142  0.0123  0.0278  0.0515  0.2183  0.2901  0.3858
  DIIS coefficients:  0.0142  0.0123  0.0278  0.0515  0.2183  0.2901  0.3858
 SCF Error: norm([F,P])=      0.000291146375, max([F,P])=      0.000051136157
 orbitals (Q,E):
 ---------------
 A :65...75          ( 2.00    -0.3138)  ( 2.00    -0.2987)  ( 2.00    -0.2911)  ( 2.00    -0.2786)
                     ( 2.00    -0.2426)  ( 2.00    -0.2314)  ( 2.00    -0.2160)  ( 2.00    -0.2095)
                     ( 2.00    -0.1914)  ( 2.00    -0.1809)  ( 0.00    -0.1239)

 CYCLE    9
  SDIIS (wt  1.000):  0.0042  0.0036  0.0089  0.0198  0.0943  0.1449  0.2676  0.4567
  DIIS coefficients:  0.0042  0.0036  0.0089  0.0198  0.0943  0.1449  0.2676  0.4567
 SCF Error: norm([F,P])=      0.000086553352, max([F,P])=      0.000012376201
 orbitals (Q,E):
 ---------------
 A :65...75          ( 2.00    -0.3138)  ( 2.00    -0.2987)  ( 2.00    -0.2911)  ( 2.00    -0.2786)
                     ( 2.00    -0.2426)  ( 2.00    -0.2314)  ( 2.00    -0.2160)  ( 2.00    -0.2095)
                     ( 2.00    -0.1914)  ( 2.00    -0.1809)  ( 0.00    -0.1239)

 CYCLE   10
  SDIIS (wt  1.000):  0.0011  0.0009  0.0026  0.0068  0.0368  0.0616  0.1324  0.3018  0.4560
  DIIS coefficients:  0.0011  0.0009  0.0026  0.0068  0.0368  0.0616  0.1324  0.3018  0.4560
 SCF Error: norm([F,P])=      0.000029071471, max([F,P])=      0.000003435049
 orbitals (Q,E):
 ---------------
 A :65...75          ( 2.00    -0.3138)  ( 2.00    -0.2987)  ( 2.00    -0.2911)  ( 2.00    -0.2786)
                     ( 2.00    -0.2426)  ( 2.00    -0.2314)  ( 2.00    -0.2160)  ( 2.00    -0.2095)
                     ( 2.00    -0.1914)  ( 2.00    -0.1809)  ( 0.00    -0.1239)

 CYCLE   11
  SDIIS (wt  1.000):  0.0001  0.0001  0.0004  0.0017  0.0110  0.0208  0.0521  0.1444  0.3295  0.4400
  DIIS coefficients:  0.0001  0.0001  0.0004  0.0017  0.0110  0.0208  0.0521  0.1444  0.3295  0.4400
 SCF Error: norm([F,P])=      0.000012872316, max([F,P])=      0.000001849424
 orbitals (Q,E):
 ---------------
 A :65...75          ( 2.00    -0.3138)  ( 2.00    -0.2987)  ( 2.00    -0.2911)  ( 2.00    -0.2786)
                     ( 2.00    -0.2426)  ( 2.00    -0.2314)  ( 2.00    -0.2160)  ( 2.00    -0.2095)
                     ( 2.00    -0.1914)  ( 2.00    -0.1809)  ( 0.00    -0.1239)

 CYCLE   12
  SDIIS (wt  1.000):  0.0000  0.0001  0.0005  0.0033  0.0068  0.0192  0.0600  0.1681  0.3197  0.4223
  DIIS coefficients:  0.0000  0.0001  0.0005  0.0033  0.0068  0.0192  0.0600  0.1681  0.3197  0.4223
 SCF Error: norm([F,P])=      0.000005273950, max([F,P])=      0.000000595872
 orbitals (Q,E):
 ---------------
 A :65...75          ( 2.00    -0.3138)  ( 2.00    -0.2987)  ( 2.00    -0.2911)  ( 2.00    -0.2786)
                     ( 2.00    -0.2426)  ( 2.00    -0.2314)  ( 2.00    -0.2160)  ( 2.00    -0.2095)
                     ( 2.00    -0.1914)  ( 2.00    -0.1809)  ( 0.00    -0.1239)

 SCF CONVERGED

 CYCLE   13
 *** Using FIT density in Focky
  SDIIS (wt  1.000):  0.0000  0.0002  0.0013  0.0028  0.0083  0.0269  0.0824  0.1706  0.2807  0.4269
  DIIS coefficients:  0.0000  0.0002  0.0013  0.0028  0.0083  0.0269  0.0824  0.1706  0.2807  0.4269
 SCF Error: norm([F,P])=      0.000001487327, max([F,P])=      0.000000182455
 orbitals (Q,E):
 ---------------
 A :65...84          ( 2.00    -0.3138)  ( 2.00    -0.2987)  ( 2.00    -0.2911)  ( 2.00    -0.2786)
                     ( 2.00    -0.2426)  ( 2.00    -0.2314)  ( 2.00    -0.2160)  ( 2.00    -0.2095)
                     ( 2.00    -0.1914)  ( 2.00    -0.1809)  ( 0.00    -0.1239)  ( 0.00    -0.1058)
                     ( 0.00    -0.0619)  ( 0.00    -0.0323)  ( 0.00    -0.0167)  ( 0.00    -0.0091)
                     ( 0.00    -0.0079)  ( 0.00     0.0015)  ( 0.00     0.0026)  ( 0.00     0.0128)


 Fit test: (difference of exact and fit density, squared integrated, result summed over spins)
         SCF:                                          0.00007122953469

 Gross Charges per Atom (Z minus electrons)
 ==========================================
            -0.0578    0.2203    0.2294    0.2427    0.2323    0.2113   -0.0291    0.0170   -0.0255    0.2272
            -0.1906   -0.2107   -0.2058   -0.2160   -0.2051    0.4720   -0.2088    0.0505   -0.5401   -0.2086
             0.1476    0.2150   -0.3016   -0.0633    0.0018   -0.0248    0.5378   -0.1674   -0.1600    0.6255
            -0.2067   -0.2161   -0.1923
 Net Total:  0.00000000


 =================================================================
 M U L T I P O L E   D E R I V E D   C H A R G E   A N A L Y S I S
 =================================================================

 See: M. Swart, P.Th. van Duijnen, J.G. Snijders, J.Comput.Chem., (2001), p. 79-88.

 --------------------------------------- 
 Multipole derived atomic charges (a.u.)
 --------------------------------------- 

        Atom    Level:     MDC-m        MDC-d        MDC-q
 ---------------------------------------------------------
     1     C           -0.005003    -0.023439    -6.965517
     2     C            0.092242     0.063442   -35.309889
     3     C            0.072993    -0.175376    24.646246
     4     C            0.080686     0.017571    39.924140
     5     C            0.071762     0.112755    34.867271
     6     C            0.073447     0.017694   -18.124407
     7     C            0.003046     0.015033     9.981220
     8     C           -0.000527     0.026002     6.187760
     9     C            0.013380     0.107281    -4.663080
    10     C            0.065877    -0.272061   -42.661979
    11     H           -0.046440     0.021498    16.096533
    12     H           -0.059519     0.088980   -14.661865
    13     H           -0.058704     0.025757   -17.831289
    14     H           -0.061989    -0.016984   -12.642995
    15     H           -0.058890    -0.025652     8.390271
    16     C            0.209118     0.290877    -5.326043
    17     H           -0.061956     0.109526    16.346022
    18     C            0.061880     0.124079    -3.172554
    19     O           -0.356270    -0.422303     5.117347
    20     N           -0.140160    -0.173738    -0.476875
    21     N            0.011715     0.027647    -1.001945
    22     C           -0.130147    -0.081749    -0.096237
    23     S            0.115330    -0.221781    -0.248502
    24     N           -0.071641    -0.029065    -0.485080
    25     H            0.034066     0.140724     1.572398
    26     H            0.023557     0.105324     0.220985
    27     C            0.248799     0.238250     0.312173
    28     H           -0.071009    -0.048918     0.024182
    29     H           -0.086150    -0.091460    -0.148656
    30     C            0.233276     0.202028     0.287042
    31     H           -0.072278    -0.058513    -0.114748
    32     H           -0.062463    -0.039737    -0.061694
    33     H           -0.068031    -0.053691     0.019766
 *** Using NEW gradient routines ***


 Geometry CYCLE 14
 ==============

 Energy gradients wrt nuclear displacements
 ==========================================

     Atom      Cartesian (a.u./angstrom)
                 X         Y         Z
 ----------------------------------------
     1 C    -0.000023 -0.000362  0.000850
     2 C     0.000145  0.000094  0.000219
     3 C     0.000004 -0.000046 -0.000156
     4 C    -0.000120 -0.000128  0.000017
     5 C     0.000245  0.000186  0.000281
     6 C    -0.000160 -0.000449 -0.000336
     7 C    -0.000426  0.001782 -0.000049
     8 C    -0.000209 -0.000104  0.000064
     9 C     0.000345  0.000185  0.000015
    10 C    -0.000381  0.000017 -0.000295
    11 H     0.000056 -0.000076  0.000062
    12 H    -0.000073 -0.000009 -0.000051
    13 H     0.000006 -0.000003  0.000062
    14 H     0.000003 -0.000101 -0.000034
    15 H     0.000035 -0.000048 -0.000072
    16 C     0.000492  0.000649 -0.002796
    17 H     0.000052 -0.000018  0.000031
    18 C     0.000222 -0.004066  0.001006
    19 O     0.000108  0.000220  0.000762
    20 N    -0.000197  0.006084  0.002218
    21 N    -0.002271 -0.000522 -0.001184
    22 C     0.003505 -0.005779 -0.000906
    23 S    -0.000477  0.001794  0.000162
    24 N     0.001171  0.000638  0.001200
    25 H     0.000135  0.000050 -0.000023
    26 H    -0.000370 -0.000109 -0.001147
    27 C    -0.001395 -0.000100  0.000023
    28 H     0.000127 -0.000109 -0.000377
    29 H    -0.000245 -0.000003  0.000308
    30 C    -0.000465  0.000305  0.000108
    31 H    -0.000060 -0.000089 -0.000148
    32 H     0.000174  0.000133 -0.000022
    33 H     0.000049 -0.000015  0.000208
 ----------------------------------------

 dE(predicted):    -0.31141E-03, dE(actual):    -0.28539E-03, Trust radius:    1.148913, all in a.u.
 
----------------------------------------------------------------------
Geometry Convergence after Step  14       (Hartree/Angstrom,Angstrom)
----------------------------------------------------------------------
current energy                               -7.57053191 Hartree
energy change                      -0.00028539     0.00100000    T
constrained gradient max            0.00608371     0.00100000    F
constrained gradient rms            0.00118190     0.00066667    F
gradient max                        0.00608371
gradient rms                        0.00118190
cart. step max                      0.02424845     0.01000000    F
cart. step rms                      0.00814527     0.00666667    F
 


 Coordinates (Cartesian)
 =======================

     Atom                    bohr                                 angstrom                 Geometric Variables
                   X           Y           Z              X           Y           Z       (0:frozen, *:LT par.)
 --------------------------------------------------------------------------------------------------------------
     1 C      -0.369901    3.597874    0.793364      -0.195743    1.903913    0.419830      1       2       3
     2 C      -2.588907    2.263106    1.180118      -1.369991    1.197584    0.624491      4       5       6
     3 C      -2.594314   -0.368584    0.644132      -1.372852   -0.195046    0.340860      7       8       9
     4 C      -0.457996   -1.621875   -0.250528      -0.242361   -0.858259   -0.132574     10      11      12
     5 C       6.261990    0.299321   -1.861825       3.313702    0.158394   -0.985235     13      14      15
     6 C       6.169131    2.931045   -1.296680       3.264564    1.551042   -0.686173     16      17      18
     7 C       3.925705    3.954745   -0.415782       2.077394    2.092761   -0.220023     19      20      21
     8 C       1.803688    2.321613   -0.116143       0.954471    1.228545   -0.061460     22      23      24
     9 C       1.849204   -0.293885   -0.666462       0.978557   -0.155517   -0.352677     25      26      27
    10 C       4.190511   -1.287873   -1.567186       2.217523   -0.681513   -0.829319     28      29      30
    11 H      -4.285044    3.193061    1.877594      -2.267547    1.689695    0.993580     31      32      33
    12 H      -4.325854   -1.437926    0.941828      -2.289143   -0.760918    0.498394     34      35      36
    13 H      -0.551901   -3.641448   -0.637634      -0.292054   -1.926971   -0.337421     37      38      39
    14 H       8.031425   -0.491060   -2.552511       4.250047   -0.259858   -1.350731     40      41      42
    15 H       7.845264    4.091952   -1.559834       4.151535    2.165368   -0.825429     43      44      45
    16 C       0.344166    6.305098    1.135714       0.182125    3.336514    0.600994     46      47      48
    17 H       4.350647   -3.287681   -2.023355       2.302263   -1.739766   -1.070714     49      50      51
    18 C       3.091416    6.489024    0.348398       1.635907    3.433843    0.184364     52      53      54
    19 O      -0.977496    8.083906    1.878794      -0.517269    4.277819    0.994215     55      56      57
    20 N       4.518724    8.512588    0.343038       2.391206    4.504668    0.181528     58      59      60
    21 N       3.515357   10.721100    1.079477       1.860247    5.673362    0.571235     61      62      63
    22 C       4.959127   12.941759    1.102003       2.624257    6.848484    0.583155     64      65      66
    23 S       3.568484   15.648501    2.004992       1.888360    8.280830    1.060996     67      68      69
    24 N       7.394637   12.634706    0.406744       3.913073    6.685998    0.215240     70      71      72
    25 H       1.651076   10.819953    1.620266       0.873712    5.725673    0.857408     73      74      75
    26 H       7.879684   10.866421   -0.181103       4.169749    5.750262   -0.095836     76      77      78
    27 C       9.240342   14.689071    0.176551       4.889779    7.773122    0.093427     79      80      81
    28 H       8.922192   15.720571   -1.602064       4.721421    8.318968   -0.847776     82      83      84
    29 H       8.884403   16.028444    1.713410       4.701423    8.481887    0.906698     85      86      87
    30 C      11.946206   13.661690    0.282229       6.321660    7.229455    0.149349     88      89      90
    31 H      12.311190   12.312856   -1.252522       6.514801    6.515683   -0.662806     91      92      93
    32 H      13.294845   15.220260    0.077372       7.035329    8.054215    0.040943     94      95      96
    33 H      12.319975   12.715668    2.087907       6.519450    6.728841    1.104873     97      98      99
 --------------------------------------------------------------------------------------------------------------

 Number of elements of the density matrix on this node (used, total):     72528    292230


 ===========================================
 Numerical Integration : Fuzzy Cells (Becke)
 ===========================================
  
 Becke grid quality: GOOD           
  
 Lebedev angular grid order:             min:  11 max:  31
 Nr. of radial points:                   min:  54 max:  72

 Total nr. of points:     415198
 Nr. of blocks:             3244
 Block length:               128
 Nr. of dummy points:         34


 Test of Precision of the Numerical Integration Grid
 ===================================================

 Integral of the Total Core Density:                   0.00000000000000


 ========================
 Density Fitting (zlmFit)
 ========================
  
 ZlmFit Fit Quality: GOOD           
  
 Max L-expansion:                        min:   8 max:   9
 Nr. of radial interpolation points:     min:  78 max: 108


 =====
 S C F  ***  ScaSCF  ***
 =====
  
 Initial density matrix is taken from previous geometry

 CYCLE    1
 SCF Error: norm([F,P])=      0.061362155108, max([F,P])=      0.012425237100
 orbitals (Q,E):
 ---------------
 A :65...84          ( 2.00    -0.3138)  ( 2.00    -0.2988)  ( 2.00    -0.2912)  ( 2.00    -0.2786)
                     ( 2.00    -0.2426)  ( 2.00    -0.2314)  ( 2.00    -0.2160)  ( 2.00    -0.2096)
                     ( 2.00    -0.1915)  ( 2.00    -0.1810)  ( 0.00    -0.1239)  ( 0.00    -0.1057)
                     ( 0.00    -0.0619)  ( 0.00    -0.0324)  ( 0.00    -0.0165)  ( 0.00    -0.0091)
                     ( 0.00    -0.0080)  ( 0.00     0.0015)  ( 0.00     0.0026)  ( 0.00     0.0127)

 CYCLE    2
  SDIIS (wt  0.000):  0.0208  0.9792
 A-DIIS (wt  1.000):  0.0000  1.0000
  DIIS coefficients:  0.0000  1.0000
 SCF Error: norm([F,P])=      0.008483376262, max([F,P])=      0.001521667863
 orbitals (Q,E):
 ---------------
 A :65...75          ( 2.00    -0.3140)  ( 2.00    -0.2988)  ( 2.00    -0.2910)  ( 2.00    -0.2786)
                     ( 2.00    -0.2427)  ( 2.00    -0.2311)  ( 2.00    -0.2161)  ( 2.00    -0.2093)
                     ( 2.00    -0.1913)  ( 2.00    -0.1809)  ( 0.00    -0.1239)

 CYCLE    3
  SDIIS (wt  0.000):  0.0035  0.7135  0.2830
 A-DIIS (wt  1.000):  0.0000  0.8013  0.1987
  DIIS coefficients:  0.0000  0.8013  0.1987
 SCF Error: norm([F,P])=      0.019610303143, max([F,P])=      0.003628058968
 orbitals (Q,E):
 ---------------
 A :65...75          ( 2.00    -0.3138)  ( 2.00    -0.2988)  ( 2.00    -0.2912)  ( 2.00    -0.2785)
                     ( 2.00    -0.2426)  ( 2.00    -0.2312)  ( 2.00    -0.2159)  ( 2.00    -0.2095)
                     ( 2.00    -0.1915)  ( 2.00    -0.1811)  ( 0.00    -0.1239)

 CYCLE    4
  SDIIS (wt  1.000):  0.3841  0.0589  0.5570
  DIIS coefficients:  0.3841  0.0589  0.5570
 SCF Error: norm([F,P])=      0.004426301784, max([F,P])=      0.000715095243
 orbitals (Q,E):
 ---------------
 A :65...75          ( 2.00    -0.3138)  ( 2.00    -0.2988)  ( 2.00    -0.2910)  ( 2.00    -0.2786)
                     ( 2.00    -0.2426)  ( 2.00    -0.2313)  ( 2.00    -0.2160)  ( 2.00    -0.2095)
                     ( 2.00    -0.1914)  ( 2.00    -0.1809)  ( 0.00    -0.1239)

 CYCLE    5
  SDIIS (wt  1.000):  0.2192  0.0079  0.4501  0.3228
  DIIS coefficients:  0.2192  0.0079  0.4501  0.3228
 SCF Error: norm([F,P])=      0.002947745414, max([F,P])=      0.000594884547
 orbitals (Q,E):
 ---------------
 A :65...75          ( 2.00    -0.3138)  ( 2.00    -0.2988)  ( 2.00    -0.2911)  ( 2.00    -0.2786)
                     ( 2.00    -0.2426)  ( 2.00    -0.2313)  ( 2.00    -0.2159)  ( 2.00    -0.2095)
                     ( 2.00    -0.1914)  ( 2.00    -0.1810)  ( 0.00    -0.1239)

 CYCLE    6
  SDIIS (wt  1.000):  0.1086 -0.0004  0.2385  0.1946  0.4587
  DIIS coefficients:  0.1086 -0.0004  0.2385  0.1946  0.4587
 SCF Error: norm([F,P])=      0.000431461745, max([F,P])=      0.000058547794
 orbitals (Q,E):
 ---------------
 A :65...75          ( 2.00    -0.3138)  ( 2.00    -0.2988)  ( 2.00    -0.2911)  ( 2.00    -0.2786)
                     ( 2.00    -0.2426)  ( 2.00    -0.2313)  ( 2.00    -0.2160)  ( 2.00    -0.2095)
                     ( 2.00    -0.1915)  ( 2.00    -0.1810)  ( 0.00    -0.1239)

 CYCLE    7
  SDIIS (wt  1.000):  0.0388 -0.0019  0.0909  0.0844  0.3622  0.4255
  DIIS coefficients:  0.0388 -0.0019  0.0909  0.0844  0.3622  0.4255
 SCF Error: norm([F,P])=      0.000252410163, max([F,P])=      0.000045521730
 orbitals (Q,E):
 ---------------
 A :65...75          ( 2.00    -0.3138)  ( 2.00    -0.2988)  ( 2.00    -0.2911)  ( 2.00    -0.2786)
                     ( 2.00    -0.2426)  ( 2.00    -0.2313)  ( 2.00    -0.2159)  ( 2.00    -0.2095)
                     ( 2.00    -0.1915)  ( 2.00    -0.1810)  ( 0.00    -0.1239)

 CYCLE    8
  SDIIS (wt  1.000):  0.0152 -0.0012  0.0371  0.0384  0.2123  0.3212  0.3770
  DIIS coefficients:  0.0152 -0.0012  0.0371  0.0384  0.2123  0.3212  0.3770
 SCF Error: norm([F,P])=      0.000101297087, max([F,P])=      0.000019198988
 orbitals (Q,E):
 ---------------
 A :65...75          ( 2.00    -0.3138)  ( 2.00    -0.2988)  ( 2.00    -0.2911)  ( 2.00    -0.2786)
                     ( 2.00    -0.2426)  ( 2.00    -0.2313)  ( 2.00    -0.2160)  ( 2.00    -0.2095)
                     ( 2.00    -0.1915)  ( 2.00    -0.1810)  ( 0.00    -0.1239)

 CYCLE    9
  SDIIS (wt  1.000):  0.0036 -0.0005  0.0094  0.0115  0.0811  0.1451  0.2504  0.4994
  DIIS coefficients:  0.0036 -0.0005  0.0094  0.0115  0.0811  0.1451  0.2504  0.4994
 SCF Error: norm([F,P])=      0.000028054618, max([F,P])=      0.000003567502
 orbitals (Q,E):
 ---------------
 A :65...75          ( 2.00    -0.3138)  ( 2.00    -0.2988)  ( 2.00    -0.2911)  ( 2.00    -0.2786)
                     ( 2.00    -0.2426)  ( 2.00    -0.2313)  ( 2.00    -0.2160)  ( 2.00    -0.2095)
                     ( 2.00    -0.1915)  ( 2.00    -0.1810)  ( 0.00    -0.1239)

 CYCLE   10
  SDIIS (wt  1.000):  0.0007 -0.0002  0.0022  0.0033  0.0287  0.0578  0.1154  0.3063  0.4857
  DIIS coefficients:  0.0007 -0.0002  0.0022  0.0033  0.0287  0.0578  0.1154  0.3063  0.4857
 SCF Error: norm([F,P])=      0.000008575142, max([F,P])=      0.000000830452
 orbitals (Q,E):
 ---------------
 A :65...75          ( 2.00    -0.3138)  ( 2.00    -0.2988)  ( 2.00    -0.2911)  ( 2.00    -0.2786)
                     ( 2.00    -0.2426)  ( 2.00    -0.2313)  ( 2.00    -0.2160)  ( 2.00    -0.2095)
                     ( 2.00    -0.1915)  ( 2.00    -0.1810)  ( 0.00    -0.1239)

 SCF CONVERGED

 CYCLE   11
 *** Using FIT density in Focky
  SDIIS (wt  1.000):  0.0000  0.0000  0.0001  0.0006  0.0082  0.0192  0.0440  0.1412  0.3410  0.4458
  DIIS coefficients:  0.0000  0.0000  0.0001  0.0006  0.0082  0.0192  0.0440  0.1412  0.3410  0.4458
 SCF Error: norm([F,P])=      0.000003925307, max([F,P])=      0.000000490972
 orbitals (Q,E):
 ---------------
 A :65...84          ( 2.00    -0.3138)  ( 2.00    -0.2988)  ( 2.00    -0.2911)  ( 2.00    -0.2786)
                     ( 2.00    -0.2426)  ( 2.00    -0.2313)  ( 2.00    -0.2160)  ( 2.00    -0.2095)
                     ( 2.00    -0.1915)  ( 2.00    -0.1810)  ( 0.00    -0.1239)  ( 0.00    -0.1057)
                     ( 0.00    -0.0619)  ( 0.00    -0.0322)  ( 0.00    -0.0165)  ( 0.00    -0.0090)
                     ( 0.00    -0.0079)  ( 0.00     0.0015)  ( 0.00     0.0026)  ( 0.00     0.0127)


 Fit test: (difference of exact and fit density, squared integrated, result summed over spins)
         SCF:                                          0.00007123885019

 Gross Charges per Atom (Z minus electrons)
 ==========================================
            -0.0579    0.2202    0.2294    0.2427    0.2324    0.2113   -0.0290    0.0171   -0.0256    0.2271
            -0.1906   -0.2107   -0.2058   -0.2161   -0.2051    0.4717   -0.2088    0.0509   -0.5399   -0.2083
             0.1463    0.2142   -0.3011   -0.0624    0.0021   -0.0253    0.5382   -0.1671   -0.1604    0.6250
            -0.2063   -0.2162   -0.1923
 Net Total:  0.00000000


 =================================================================
 M U L T I P O L E   D E R I V E D   C H A R G E   A N A L Y S I S
 =================================================================

 See: M. Swart, P.Th. van Duijnen, J.G. Snijders, J.Comput.Chem., (2001), p. 79-88.

 --------------------------------------- 
 Multipole derived atomic charges (a.u.)
 --------------------------------------- 

        Atom    Level:     MDC-m        MDC-d        MDC-q
 ---------------------------------------------------------
     1     C           -0.004979     0.016120   -12.347787
     2     C            0.092231     0.010087   -17.510258
     3     C            0.073002     0.002552   -50.474093
     4     C            0.080688     0.009686   140.101104
     5     C            0.071762     0.057494    98.145414
     6     C            0.073456    -0.013673    -0.619216
     7     C            0.003025     0.018430     2.084576
     8     C           -0.000525     0.003575    24.844972
     9     C            0.013379     0.032419   -39.432761
    10     C            0.065863    -0.008360  -122.310233
    11     H           -0.046429     0.033868     5.874988
    12     H           -0.059522    -0.017606    19.370014
    13     H           -0.058714     0.033946   -60.325831
    14     H           -0.062013    -0.014761   -31.328289
    15     H           -0.058876    -0.014387    -9.632160
    16     C            0.209213     0.249416     2.598676
    17     H           -0.061957    -0.027047    52.846249
    18     C            0.062079     0.120726    -6.740177
    19     O           -0.356128    -0.429892     3.321716
    20     N           -0.140117    -0.186695     0.315128
    21     N            0.011029     0.123165    -1.329724
    22     C           -0.130530    -0.117986     0.449640
    23     S            0.115048    -0.218385    -0.305659
    24     N           -0.071492    -0.032319    -0.524209
    25     H            0.033493     0.117187     2.476822
    26     H            0.023272     0.105944     0.103695
    27     C            0.249203     0.235993     0.318789
    28     H           -0.070737    -0.049841     0.047315
    29     H           -0.085683    -0.090981    -0.147877
    30     C            0.233428     0.202341     0.286856
    31     H           -0.072077    -0.058224    -0.125994
    32     H           -0.062312    -0.039566    -0.070109
    33     H           -0.068079    -0.053229     0.038423
 *** Using NEW gradient routines ***


 Geometry CYCLE 15
 ==============

 Energy gradients wrt nuclear displacements
 ==========================================

     Atom      Cartesian (a.u./angstrom)
                 X         Y         Z
 ----------------------------------------
     1 C    -0.000565  0.000018 -0.000549
     2 C    -0.000029  0.000144 -0.000426
     3 C     0.000069 -0.000117  0.000156
     4 C    -0.000072 -0.000045  0.000072
     5 C     0.000090  0.000152  0.000071
     6 C    -0.000234 -0.000328 -0.000203
     7 C    -0.000044  0.001545  0.000545
     8 C    -0.000144 -0.000256  0.000066
     9 C     0.000198  0.000214 -0.000065
    10 C    -0.000143 -0.000095  0.000054
    11 H     0.000016 -0.000046  0.000042
    12 H    -0.000005  0.000006  0.000032
    13 H    -0.000007  0.000018 -0.000058
    14 H    -0.000003 -0.000049 -0.000034
    15 H     0.000077 -0.000060  0.000010
    16 C     0.002473 -0.000598  0.001887
    17 H     0.000033  0.000006  0.000013
    18 C    -0.000308 -0.001161 -0.001661
    19 O    -0.000498  0.000494 -0.000520
    20 N    -0.001707  0.001755  0.001621
    21 N     0.000528  0.000099  0.000661
    22 C     0.001633 -0.003242 -0.003635
    23 S    -0.000401  0.001234  0.001266
    24 N     0.000656  0.000394  0.001432
    25 H    -0.000122 -0.000186 -0.000485
    26 H    -0.000561  0.000264 -0.000405
    27 C    -0.000955 -0.000296  0.000323
    28 H     0.000095 -0.000027 -0.000192
    29 H    -0.000151 -0.000050 -0.000102
    30 C    -0.000076  0.000199  0.000126
    31 H     0.000008 -0.000029 -0.000027
    32 H     0.000116  0.000012 -0.000039
    33 H     0.000032  0.000032  0.000024
 ----------------------------------------
 
----------------------------------------------------------------------
Geometry Convergence after Step  15       (Hartree/Angstrom,Angstrom)
----------------------------------------------------------------------
current energy                               -7.57059178 Hartree
energy change                      -0.00005987     0.00100000    T
constrained gradient max            0.00363497     0.00100000    F
constrained gradient rms            0.00079646     0.00066667    F
gradient max                        0.00363497
gradient rms                        0.00079646
cart. step max                      0.02588951     0.01000000    F
cart. step rms                      0.00801455     0.00666667    F
 


 Coordinates (Cartesian)
 =======================

     Atom                    bohr                                 angstrom                 Geometric Variables
                   X           Y           Z              X           Y           Z       (0:frozen, *:LT par.)
 --------------------------------------------------------------------------------------------------------------
     1 C      -0.373097    3.599708    0.784633      -0.197435    1.904883    0.415210      1       2       3
     2 C      -2.593491    2.264500    1.162596      -1.372416    1.198322    0.615219      4       5       6
     3 C      -2.597769   -0.366104    0.621545      -1.374680   -0.193734    0.328907      7       8       9
     4 C      -0.458075   -1.618984   -0.265795      -0.242403   -0.856729   -0.140653     10      11      12
     5 C       6.269982    0.302435   -1.843954       3.317932    0.160042   -0.975779     13      14      15
     6 C       6.175242    2.933538   -1.275435       3.267797    1.552362   -0.674931     16      17      18
     7 C       3.927323    3.956159   -0.405752       2.078250    2.093509   -0.214715     19      20      21
     8 C       1.803738    2.323744   -0.117868       0.954497    1.229672   -0.062373     22      23      24
     9 C       1.851277   -0.291401   -0.669947       0.979654   -0.154203   -0.354520     25      26      27
    10 C       4.196868   -1.284648   -1.560952       2.220887   -0.679806   -0.826020     28      29      30
    11 H      -4.292675    3.194381    1.852867      -2.271586    1.690394    0.980495     31      32      33
    12 H      -4.330803   -1.435338    0.910491      -2.291762   -0.759548    0.481811     34      35      36
    13 H      -0.551008   -3.638065   -0.655760      -0.291581   -1.925181   -0.347013     37      38      39
    14 H       8.043174   -0.487610   -2.525171       4.256264   -0.258032   -1.336263     40      41      42
    15 H       7.853394    4.094234   -1.526180       4.155837    2.166575   -0.807620     43      44      45
    16 C       0.338335    6.307011    1.130826       0.179039    3.337527    0.598407     46      47      48
    17 H       4.358323   -3.283688   -2.019959       2.306325   -1.737653   -1.068916     49      50      51
    18 C       3.092913    6.490007    0.365425       1.636699    3.434364    0.193374     52      53      54
    19 O      -0.984450    8.083008    1.877323      -0.520949    4.277344    0.993436     55      56      57
    20 N       4.525145    8.509578    0.369326       2.394603    4.503075    0.195439     58      59      60
    21 N       3.523017   10.718043    1.117091       1.864300    5.671744    0.591139     61      62      63
    22 C       4.958691   12.944960    1.133585       2.624026    6.850178    0.599867     64      65      66
    23 S       3.557173   15.654346    2.003135       1.882375    8.283923    1.060014     67      68      69
    24 N       7.389821   12.638158    0.421736       3.910525    6.687825    0.223173     70      71      72
    25 H       1.657684   10.814946    1.655306       0.877208    5.723023    0.875950     73      74      75
    26 H       7.879790   10.862679   -0.139827       4.169805    5.748282   -0.073993     76      77      78
    27 C       9.238112   14.688775    0.172134       4.888598    7.772965    0.091089     79      80      81
    28 H       8.902738   15.721519   -1.602327       4.711126    8.319469   -0.847915     82      83      84
    29 H       8.904130   16.029760    1.712676       4.711863    8.482584    0.906309     85      86      87
    30 C      11.941811   13.652690    0.246584       6.319334    7.224692    0.130487     88      89      90
    31 H      12.285510   12.304476   -1.293523       6.501212    6.511248   -0.684503     91      92      93
    32 H      13.292473   15.207523    0.028448       7.034074    8.047474    0.015054     94      95      96
    33 H      12.332682   12.703662    2.047026       6.526174    6.722488    1.083239     97      98      99
 --------------------------------------------------------------------------------------------------------------

 Number of elements of the density matrix on this node (used, total):     72528    292230


 ===========================================
 Numerical Integration : Fuzzy Cells (Becke)
 ===========================================
  
 Becke grid quality: GOOD           
  
 Lebedev angular grid order:             min:  11 max:  31
 Nr. of radial points:                   min:  54 max:  72

 Total nr. of points:     415190
 Nr. of blocks:             3244
 Block length:               128
 Nr. of dummy points:         42


 Test of Precision of the Numerical Integration Grid
 ===================================================

 Integral of the Total Core Density:                   0.00000000000000


 ========================
 Density Fitting (zlmFit)
 ========================
  
 ZlmFit Fit Quality: GOOD           
  
 Max L-expansion:                        min:   8 max:   9
 Nr. of radial interpolation points:     min:  78 max: 108


 =====
 S C F  ***  ScaSCF  ***
 =====
  
 Initial density matrix is taken from previous geometry

 CYCLE    1
 SCF Error: norm([F,P])=      0.047513992649, max([F,P])=      0.008625067563
 orbitals (Q,E):
 ---------------
 A :65...84          ( 2.00    -0.3140)  ( 2.00    -0.2990)  ( 2.00    -0.2916)  ( 2.00    -0.2787)
                     ( 2.00    -0.2427)  ( 2.00    -0.2315)  ( 2.00    -0.2162)  ( 2.00    -0.2097)
                     ( 2.00    -0.1916)  ( 2.00    -0.1811)  ( 0.00    -0.1241)  ( 0.00    -0.1059)
                     ( 0.00    -0.0620)  ( 0.00    -0.0324)  ( 0.00    -0.0167)  ( 0.00    -0.0092)
                     ( 0.00    -0.0080)  ( 0.00     0.0014)  ( 0.00     0.0024)  ( 0.00     0.0126)

 CYCLE    2
  SDIIS (wt  0.000):  0.0274  0.9726
 A-DIIS (wt  1.000):  0.0000  1.0000
  DIIS coefficients:  0.0000  1.0000
 SCF Error: norm([F,P])=      0.007089582791, max([F,P])=      0.001179433778
 orbitals (Q,E):
 ---------------
 A :65...75          ( 2.00    -0.3139)  ( 2.00    -0.2986)  ( 2.00    -0.2905)  ( 2.00    -0.2784)
                     ( 2.00    -0.2427)  ( 2.00    -0.2307)  ( 2.00    -0.2158)  ( 2.00    -0.2091)
                     ( 2.00    -0.1916)  ( 2.00    -0.1816)  ( 0.00    -0.1237)

 CYCLE    3
  SDIIS (wt  0.000):  0.0056  0.7318  0.2625
 A-DIIS (wt  1.000):  0.0000  0.8196  0.1804
  DIIS coefficients:  0.0000  0.8196  0.1804
 SCF Error: norm([F,P])=      0.018283625084, max([F,P])=      0.002841130046
 orbitals (Q,E):
 ---------------
 A :65...75          ( 2.00    -0.3138)  ( 2.00    -0.2987)  ( 2.00    -0.2911)  ( 2.00    -0.2785)
                     ( 2.00    -0.2426)  ( 2.00    -0.2311)  ( 2.00    -0.2159)  ( 2.00    -0.2094)
                     ( 2.00    -0.1915)  ( 2.00    -0.1813)  ( 0.00    -0.1239)

 CYCLE    4
  SDIIS (wt  1.000):  0.3965  0.0015  0.6020
  DIIS coefficients:  0.3965  0.0015  0.6020
 SCF Error: norm([F,P])=      0.004695476142, max([F,P])=      0.000697424126
 orbitals (Q,E):
 ---------------
 A :65...75          ( 2.00    -0.3139)  ( 2.00    -0.2988)  ( 2.00    -0.2912)  ( 2.00    -0.2786)
                     ( 2.00    -0.2426)  ( 2.00    -0.2312)  ( 2.00    -0.2161)  ( 2.00    -0.2095)
                     ( 2.00    -0.1915)  ( 2.00    -0.1811)  ( 0.00    -0.1240)

 CYCLE    5
  SDIIS (wt  1.000):  0.2158 -0.0384  0.4788  0.3439
  DIIS coefficients:  0.2158 -0.0384  0.4788  0.3439
 SCF Error: norm([F,P])=      0.002169505463, max([F,P])=      0.000445169993
 orbitals (Q,E):
 ---------------
 A :65...75          ( 2.00    -0.3138)  ( 2.00    -0.2988)  ( 2.00    -0.2912)  ( 2.00    -0.2785)
                     ( 2.00    -0.2426)  ( 2.00    -0.2312)  ( 2.00    -0.2160)  ( 2.00    -0.2094)
                     ( 2.00    -0.1915)  ( 2.00    -0.1812)  ( 0.00    -0.1239)

 CYCLE    6
  SDIIS (wt  1.000):  0.1242 -0.0310  0.3070  0.2635  0.3363
  DIIS coefficients:  0.1242 -0.0310  0.3070  0.2635  0.3363
 SCF Error: norm([F,P])=      0.000703794385, max([F,P])=      0.000097942537
 orbitals (Q,E):
 ---------------
 A :65...75          ( 2.00    -0.3139)  ( 2.00    -0.2988)  ( 2.00    -0.2912)  ( 2.00    -0.2785)
                     ( 2.00    -0.2426)  ( 2.00    -0.2312)  ( 2.00    -0.2160)  ( 2.00    -0.2095)
                     ( 2.00    -0.1915)  ( 2.00    -0.1812)  ( 0.00    -0.1239)

 CYCLE    7
  SDIIS (wt  1.000):  0.0343 -0.0134  0.1002  0.1046  0.2500  0.5244
  DIIS coefficients:  0.0343 -0.0134  0.1002  0.1046  0.2500  0.5244
 SCF Error: norm([F,P])=      0.000221569224, max([F,P])=      0.000026612263
 orbitals (Q,E):
 ---------------
 A :65...75          ( 2.00    -0.3139)  ( 2.00    -0.2988)  ( 2.00    -0.2912)  ( 2.00    -0.2785)
                     ( 2.00    -0.2426)  ( 2.00    -0.2312)  ( 2.00    -0.2160)  ( 2.00    -0.2095)
                     ( 2.00    -0.1915)  ( 2.00    -0.1812)  ( 0.00    -0.1239)

 CYCLE    8
  SDIIS (wt  1.000):  0.0155 -0.0072  0.0490  0.0557  0.1575  0.3874  0.3422
  DIIS coefficients:  0.0155 -0.0072  0.0490  0.0557  0.1575  0.3874  0.3422
 SCF Error: norm([F,P])=      0.000098004530, max([F,P])=      0.000010475799
 orbitals (Q,E):
 ---------------
 A :65...75          ( 2.00    -0.3139)  ( 2.00    -0.2988)  ( 2.00    -0.2912)  ( 2.00    -0.2785)
                     ( 2.00    -0.2426)  ( 2.00    -0.2312)  ( 2.00    -0.2160)  ( 2.00    -0.2095)
                     ( 2.00    -0.1915)  ( 2.00    -0.1812)  ( 0.00    -0.1239)

 CYCLE    9
  SDIIS (wt  1.000):  0.0052 -0.0026  0.0175  0.0216  0.0690  0.1830  0.2421  0.4642
  DIIS coefficients:  0.0052 -0.0026  0.0175  0.0216  0.0690  0.1830  0.2421  0.4642
 SCF Error: norm([F,P])=      0.000029311536, max([F,P])=      0.000005342976
 orbitals (Q,E):
 ---------------
 A :65...75          ( 2.00    -0.3139)  ( 2.00    -0.2988)  ( 2.00    -0.2912)  ( 2.00    -0.2785)
                     ( 2.00    -0.2426)  ( 2.00    -0.2312)  ( 2.00    -0.2160)  ( 2.00    -0.2095)
                     ( 2.00    -0.1915)  ( 2.00    -0.1812)  ( 0.00    -0.1239)

 CYCLE   10
  SDIIS (wt  1.000):  0.0017 -0.0010  0.0064  0.0086  0.0304  0.0846  0.1356  0.3411  0.3925
  DIIS coefficients:  0.0017 -0.0010  0.0064  0.0086  0.0304  0.0846  0.1356  0.3411  0.3925
 SCF Error: norm([F,P])=      0.000013054487, max([F,P])=      0.000002495134
 orbitals (Q,E):
 ---------------
 A :65...75          ( 2.00    -0.3139)  ( 2.00    -0.2988)  ( 2.00    -0.2912)  ( 2.00    -0.2785)
                     ( 2.00    -0.2426)  ( 2.00    -0.2312)  ( 2.00    -0.2160)  ( 2.00    -0.2095)
                     ( 2.00    -0.1915)  ( 2.00    -0.1812)  ( 0.00    -0.1239)

 CYCLE   11
  SDIIS (wt  1.000):  0.0000 -0.0001  0.0005  0.0013  0.0060  0.0191  0.0420  0.1378  0.2906  0.5027
  DIIS coefficients:  0.0000 -0.0001  0.0005  0.0013  0.0060  0.0191  0.0420  0.1378  0.2906  0.5027
 SCF Error: norm([F,P])=      0.000004836621, max([F,P])=      0.000000785337
 orbitals (Q,E):
 ---------------
 A :65...75          ( 2.00    -0.3139)  ( 2.00    -0.2988)  ( 2.00    -0.2912)  ( 2.00    -0.2785)
                     ( 2.00    -0.2426)  ( 2.00    -0.2312)  ( 2.00    -0.2160)  ( 2.00    -0.2095)
                     ( 2.00    -0.1915)  ( 2.00    -0.1812)  ( 0.00    -0.1239)

 SCF CONVERGED

 CYCLE   12
 *** Using FIT density in Focky
  SDIIS (wt  1.000):  0.0000  0.0002  0.0005  0.0023  0.0079  0.0188  0.0669  0.1608  0.3360  0.4067
  DIIS coefficients:  0.0000  0.0002  0.0005  0.0023  0.0079  0.0188  0.0669  0.1608  0.3360  0.4067
 SCF Error: norm([F,P])=      0.000001580844, max([F,P])=      0.000000163993
 orbitals (Q,E):
 ---------------
 A :65...84          ( 2.00    -0.3139)  ( 2.00    -0.2988)  ( 2.00    -0.2912)  ( 2.00    -0.2785)
                     ( 2.00    -0.2426)  ( 2.00    -0.2312)  ( 2.00    -0.2160)  ( 2.00    -0.2095)
                     ( 2.00    -0.1915)  ( 2.00    -0.1812)  ( 0.00    -0.1239)  ( 0.00    -0.1057)
                     ( 0.00    -0.0619)  ( 0.00    -0.0321)  ( 0.00    -0.0165)  ( 0.00    -0.0091)
                     ( 0.00    -0.0079)  ( 0.00     0.0015)  ( 0.00     0.0026)  ( 0.00     0.0127)


 Fit test: (difference of exact and fit density, squared integrated, result summed over spins)
         SCF:                                          0.00007123811072

 Gross Charges per Atom (Z minus electrons)
 ==========================================
            -0.0580    0.2203    0.2294    0.2427    0.2324    0.2115   -0.0288    0.0171   -0.0256    0.2270
            -0.1905   -0.2106   -0.2058   -0.2161   -0.2051    0.4717   -0.2088    0.0511   -0.5396   -0.2083
             0.1450    0.2137   -0.3005   -0.0625    0.0024   -0.0251    0.5385   -0.1667   -0.1608    0.6246
            -0.2058   -0.2164   -0.1924
 Net Total:  0.00000000


 =================================================================
 M U L T I P O L E   D E R I V E D   C H A R G E   A N A L Y S I S
 =================================================================

 See: M. Swart, P.Th. van Duijnen, J.G. Snijders, J.Comput.Chem., (2001), p. 79-88.

 --------------------------------------- 
 Multipole derived atomic charges (a.u.)
 --------------------------------------- 

        Atom    Level:     MDC-m        MDC-d        MDC-q
 ---------------------------------------------------------
     1     C           -0.004954     0.027570    24.917636
     2     C            0.092223    -0.160624   -30.108928
     3     C            0.073016     0.079147    45.566912
     4     C            0.080705     0.068428    44.375939
     5     C            0.071779    -0.106475   -65.894422
     6     C            0.073475    -0.069391     7.496503
     7     C            0.002986     0.002008    17.554089
     8     C           -0.000492     0.041427     6.632691
     9     C            0.013387     0.058799   -52.583996
    10     C            0.065860    -0.149200    27.640547
    11     H           -0.046415     0.077213    -7.939922
    12     H           -0.059520    -0.022659   -13.256107
    13     H           -0.058706     0.000348   -25.054808
    14     H           -0.062016     0.082388    33.219315
    15     H           -0.058831     0.061957    -2.652105
    16     C            0.209313     0.311466   -20.959029
    17     H           -0.061958     0.078144     1.003469
    18     C            0.062194     0.125222     2.042599
    19     O           -0.355951    -0.426411     9.687393
    20     N           -0.139863    -0.177512    -1.041435
    21     N            0.010353     0.072289    -1.442022
    22     C           -0.131252    -0.100462     0.459184
    23     S            0.115210    -0.217310    -0.216634
    24     N           -0.071892    -0.028725    -0.652695
    25     H            0.033313     0.121898     0.703743
    26     H            0.023017     0.104503     0.131096
    27     C            0.249432     0.234849     0.339969
    28     H           -0.070684    -0.050639     0.060335
    29     H           -0.084891    -0.090182    -0.144771
    30     C            0.233493     0.202564     0.281552
    31     H           -0.071914    -0.057945    -0.147260
    32     H           -0.062267    -0.039583    -0.063200
    33     H           -0.068149    -0.053100     0.044363
 *** Using NEW gradient routines ***


 Geometry CYCLE 16
 ==============

 Energy gradients wrt nuclear displacements
 ==========================================

     Atom      Cartesian (a.u./angstrom)
                 X         Y         Z
 ----------------------------------------
     1 C    -0.000304  0.000052  0.000143
     2 C     0.000058 -0.000009  0.000021
     3 C    -0.000029 -0.000050 -0.000066
     4 C    -0.000016  0.000011  0.000050
     5 C    -0.000008  0.000060 -0.000066
     6 C    -0.000224 -0.000099 -0.000142
     7 C    -0.000022  0.000725 -0.000134
     8 C     0.000031 -0.000325  0.000017
     9 C     0.000044  0.000107  0.000048
    10 C     0.000040 -0.000112  0.000143
    11 H    -0.000025 -0.000007 -0.000028
    12 H     0.000023  0.000022  0.000016
    13 H     0.000013  0.000006 -0.000031
    14 H     0.000016 -0.000012  0.000055
    15 H     0.000073 -0.000046  0.000053
    16 C     0.001223 -0.000155 -0.000424
    17 H    -0.000003  0.000033 -0.000065
    18 C    -0.000216 -0.000086  0.000147
    19 O    -0.000197  0.000129 -0.000010
    20 N    -0.001001 -0.000337  0.000105
    21 N     0.001481  0.000995  0.000140
    22 C     0.000844 -0.001377  0.000449
    23 S    -0.000615  0.000765  0.000021
    24 N    -0.000398 -0.000178  0.000175
    25 H    -0.000289 -0.000080 -0.000185
    26 H    -0.000227  0.000167 -0.000165
    27 C    -0.000379 -0.000129 -0.000004
    28 H     0.000176  0.000018 -0.000088
    29 H    -0.000192 -0.000078 -0.000189
    30 C     0.000055 -0.000004  0.000081
    31 H     0.000055 -0.000034  0.000009
    32 H     0.000016  0.000002 -0.000050
    33 H    -0.000003  0.000029 -0.000027
 ----------------------------------------
 
----------------------------------------------------------------------
Geometry Convergence after Step  16       (Hartree/Angstrom,Angstrom)
----------------------------------------------------------------------
current energy                               -7.57062026 Hartree
energy change                      -0.00002848     0.00100000    T
constrained gradient max            0.00148099     0.00100000    F
constrained gradient rms            0.00034268     0.00066667    T
gradient max                        0.00148099
gradient rms                        0.00034268
cart. step max                      0.01947229     0.01000000    F
cart. step rms                      0.00506077     0.00666667    T
 


 Coordinates (Cartesian)
 =======================

     Atom                    bohr                                 angstrom                 Geometric Variables
                   X           Y           Z              X           Y           Z       (0:frozen, *:LT par.)
 --------------------------------------------------------------------------------------------------------------
     1 C      -0.372303    3.600451    0.782463      -0.197015    1.905277    0.414061      1       2       3
     2 C      -2.591509    2.265211    1.167556      -1.371367    1.198698    0.617844      4       5       6
     3 C      -2.596370   -0.366150    0.630456      -1.373940   -0.193758    0.333623      7       8       9
     4 C      -0.458012   -1.620158   -0.258594      -0.242369   -0.857350   -0.136842     10      11      12
     5 C       6.269768    0.298141   -1.842761       3.317818    0.157770   -0.975147     13      14      15
     6 C       6.176192    2.929815   -1.276268       3.268300    1.550391   -0.675372     16      17      18
     7 C       3.927692    3.953972   -0.410217       2.078445    2.092352   -0.217078     19      20      21
     8 C       1.803640    2.323073   -0.120105       0.954445    1.229317   -0.063557     22      23      24
     9 C       1.850826   -0.293187   -0.667384       0.979415   -0.155148   -0.353164     25      26      27
    10 C       4.196003   -1.287808   -1.558161       2.220429   -0.681479   -0.824544     28      29      30
    11 H      -4.289786    3.196149    1.858649      -2.270057    1.691329    0.983555     31      32      33
    12 H      -4.328863   -1.435158    0.923605      -2.290735   -0.759453    0.488751     34      35      36
    13 H      -0.550923   -3.640205   -0.643556      -0.291536   -1.926313   -0.340555     37      38      39
    14 H       8.042192   -0.492819   -2.524862       4.255745   -0.260789   -1.336099     40      41      42
    15 H       7.853373    4.090790   -1.531858       4.155826    2.164753   -0.810624     43      44      45
    16 C       0.337489    6.309025    1.121254       0.178591    3.338592    0.593342     46      47      48
    17 H       4.357351   -3.287872   -2.012800       2.305811   -1.739867   -1.065128     49      50      51
    18 C       3.092425    6.491097    0.352274       1.636441    3.434940    0.186415     52      53      54
    19 O      -0.983785    8.085324    1.868816      -0.520597    4.278569    0.988935     55      56      57
    20 N       4.524909    8.510906    0.348486       2.394479    4.503777    0.184411     58      59      60
    21 N       3.519218   10.718571    1.097515       1.862290    5.672023    0.580780     61      62      63
    22 C       4.954205   12.947588    1.121645       2.621652    6.851568    0.593549     64      65      66
    23 S       3.554819   15.651906    2.003086       1.881129    8.282632    1.059987     67      68      69
    24 N       7.388515   12.643253    0.415708       3.909834    6.690521    0.219983     70      71      72
    25 H       1.654249   10.813211    1.637106       0.875391    5.722105    0.866319     73      74      75
    26 H       7.881723   10.871013   -0.154039       4.170828    5.752692   -0.081514     76      77      78
    27 C       9.240146   14.694283    0.190386       4.889675    7.775880    0.100748     79      80      81
    28 H       8.903293   15.751158   -1.569413       4.711420    8.335154   -0.830498     82      83      84
    29 H       8.912729   16.015724    1.749474       4.716413    8.475156    0.925782     85      86      87
    30 C      11.941441   13.651071    0.245866       6.319138    7.223835    0.130107     88      89      90
    31 H      12.279302   12.324312   -1.314010       6.497927    6.521745   -0.695344     91      92      93
    32 H      13.295191   15.205889    0.047996       7.035512    8.046610    0.025398     94      95      96
    33 H      12.332833   12.675427    2.031989       6.526254    6.707547    1.075282     97      98      99
 --------------------------------------------------------------------------------------------------------------

 Number of elements of the density matrix on this node (used, total):     72528    292230


 ===========================================
 Numerical Integration : Fuzzy Cells (Becke)
 ===========================================
  
 Becke grid quality: GOOD           
  
 Lebedev angular grid order:             min:  11 max:  31
 Nr. of radial points:                   min:  54 max:  72

 Total nr. of points:     415194
 Nr. of blocks:             3244
 Block length:               128
 Nr. of dummy points:         38


 Test of Precision of the Numerical Integration Grid
 ===================================================

 Integral of the Total Core Density:                   0.00000000000000


 ========================
 Density Fitting (zlmFit)
 ========================
  
 ZlmFit Fit Quality: GOOD           
  
 Max L-expansion:                        min:   8 max:   9
 Nr. of radial interpolation points:     min:  78 max: 108


 =====
 S C F  ***  ScaSCF  ***
 =====
  
 Initial density matrix is taken from previous geometry

 CYCLE    1
 SCF Error: norm([F,P])=      0.028530625603, max([F,P])=      0.006833519940
 orbitals (Q,E):
 ---------------
 A :65...84          ( 2.00    -0.3140)  ( 2.00    -0.2990)  ( 2.00    -0.2918)  ( 2.00    -0.2787)
                     ( 2.00    -0.2427)  ( 2.00    -0.2314)  ( 2.00    -0.2163)  ( 2.00    -0.2097)
                     ( 2.00    -0.1918)  ( 2.00    -0.1813)  ( 0.00    -0.1242)  ( 0.00    -0.1059)
                     ( 0.00    -0.0621)  ( 0.00    -0.0325)  ( 0.00    -0.0167)  ( 0.00    -0.0092)
                     ( 0.00    -0.0081)  ( 0.00     0.0013)  ( 0.00     0.0024)  ( 0.00     0.0125)

 CYCLE    2
  SDIIS (wt  0.000):  0.0269  0.9731
 A-DIIS (wt  1.000):  0.0000  1.0000
  DIIS coefficients:  0.0000  1.0000
 SCF Error: norm([F,P])=      0.004446926385, max([F,P])=      0.000641148275
 orbitals (Q,E):
 ---------------
 A :65...75          ( 2.00    -0.3138)  ( 2.00    -0.2985)  ( 2.00    -0.2909)  ( 2.00    -0.2784)
                     ( 2.00    -0.2426)  ( 2.00    -0.2307)  ( 2.00    -0.2160)  ( 2.00    -0.2091)
                     ( 2.00    -0.1916)  ( 2.00    -0.1815)  ( 0.00    -0.1237)

 CYCLE    3
  SDIIS (wt  0.000):  0.0022  0.7657  0.2321
 A-DIIS (wt  1.000):  0.0000  0.8435  0.1565
  DIIS coefficients:  0.0000  0.8435  0.1565
 SCF Error: norm([F,P])=      0.014025524931, max([F,P])=      0.002148967228
 orbitals (Q,E):
 ---------------
 A :65...75          ( 2.00    -0.3139)  ( 2.00    -0.2986)  ( 2.00    -0.2913)  ( 2.00    -0.2784)
                     ( 2.00    -0.2426)  ( 2.00    -0.2310)  ( 2.00    -0.2160)  ( 2.00    -0.2093)
                     ( 2.00    -0.1915)  ( 2.00    -0.1813)  ( 0.00    -0.1238)

 CYCLE    4
  SDIIS (wt  1.000):  0.4233 -0.0725  0.6493
  DIIS coefficients:  0.4233 -0.0725  0.6493
 SCF Error: norm([F,P])=      0.004406340395, max([F,P])=      0.000661615314
 orbitals (Q,E):
 ---------------
 A :65...75          ( 2.00    -0.3139)  ( 2.00    -0.2987)  ( 2.00    -0.2914)  ( 2.00    -0.2785)
                     ( 2.00    -0.2426)  ( 2.00    -0.2311)  ( 2.00    -0.2161)  ( 2.00    -0.2094)
                     ( 2.00    -0.1915)  ( 2.00    -0.1812)  ( 0.00    -0.1239)

 CYCLE    5
  SDIIS (wt  1.000):  0.2121 -0.1058  0.5385  0.3553
  DIIS coefficients:  0.2121 -0.1058  0.5385  0.3553
 SCF Error: norm([F,P])=      0.001169462465, max([F,P])=      0.000261993383
 orbitals (Q,E):
 ---------------
 A :65...75          ( 2.00    -0.3139)  ( 2.00    -0.2987)  ( 2.00    -0.2915)  ( 2.00    -0.2785)
                     ( 2.00    -0.2426)  ( 2.00    -0.2311)  ( 2.00    -0.2160)  ( 2.00    -0.2094)
                     ( 2.00    -0.1916)  ( 2.00    -0.1812)  ( 0.00    -0.1239)

 CYCLE    6
  SDIIS (wt  1.000):  0.1055 -0.0715  0.3234  0.2798  0.3629
  DIIS coefficients:  0.1055 -0.0715  0.3234  0.2798  0.3629
 SCF Error: norm([F,P])=      0.000418733254, max([F,P])=      0.000047819914
 orbitals (Q,E):
 ---------------
 A :65...75          ( 2.00    -0.3139)  ( 2.00    -0.2987)  ( 2.00    -0.2915)  ( 2.00    -0.2785)
                     ( 2.00    -0.2426)  ( 2.00    -0.2311)  ( 2.00    -0.2161)  ( 2.00    -0.2094)
                     ( 2.00    -0.1916)  ( 2.00    -0.1812)  ( 0.00    -0.1239)

 CYCLE    7
  SDIIS (wt  1.000):  0.0326 -0.0301  0.1229  0.1335  0.2743  0.4668
  DIIS coefficients:  0.0326 -0.0301  0.1229  0.1335  0.2743  0.4668
 SCF Error: norm([F,P])=      0.000144851114, max([F,P])=      0.000017725279
 orbitals (Q,E):
 ---------------
 A :65...75          ( 2.00    -0.3139)  ( 2.00    -0.2987)  ( 2.00    -0.2915)  ( 2.00    -0.2785)
                     ( 2.00    -0.2426)  ( 2.00    -0.2311)  ( 2.00    -0.2160)  ( 2.00    -0.2094)
                     ( 2.00    -0.1916)  ( 2.00    -0.1812)  ( 0.00    -0.1239)

 CYCLE    8
  SDIIS (wt  1.000):  0.0114 -0.0136  0.0525  0.0657  0.1621  0.3524  0.3696
  DIIS coefficients:  0.0114 -0.0136  0.0525  0.0657  0.1621  0.3524  0.3696
 SCF Error: norm([F,P])=      0.000065872919, max([F,P])=      0.000008215705
 orbitals (Q,E):
 ---------------
 A :65...75          ( 2.00    -0.3139)  ( 2.00    -0.2987)  ( 2.00    -0.2915)  ( 2.00    -0.2785)
                     ( 2.00    -0.2426)  ( 2.00    -0.2311)  ( 2.00    -0.2160)  ( 2.00    -0.2094)
                     ( 2.00    -0.1916)  ( 2.00    -0.1812)  ( 0.00    -0.1239)

 CYCLE    9
  SDIIS (wt  1.000):  0.0022 -0.0041  0.0151  0.0230  0.0682  0.1739  0.2686  0.4530
  DIIS coefficients:  0.0022 -0.0041  0.0151  0.0230  0.0682  0.1739  0.2686  0.4530
 SCF Error: norm([F,P])=      0.000022747113, max([F,P])=      0.000004109387
 orbitals (Q,E):
 ---------------
 A :65...75          ( 2.00    -0.3139)  ( 2.00    -0.2987)  ( 2.00    -0.2915)  ( 2.00    -0.2785)
                     ( 2.00    -0.2426)  ( 2.00    -0.2311)  ( 2.00    -0.2160)  ( 2.00    -0.2094)
                     ( 2.00    -0.1916)  ( 2.00    -0.1812)  ( 0.00    -0.1239)

 CYCLE   10
  SDIIS (wt  1.000):  0.0001 -0.0010  0.0037  0.0077  0.0269  0.0776  0.1443  0.3273  0.4135
  DIIS coefficients:  0.0001 -0.0010  0.0037  0.0077  0.0269  0.0776  0.1443  0.3273  0.4135
 SCF Error: norm([F,P])=      0.000009095768, max([F,P])=      0.000001342902
 orbitals (Q,E):
 ---------------
 A :65...75          ( 2.00    -0.3139)  ( 2.00    -0.2987)  ( 2.00    -0.2915)  ( 2.00    -0.2785)
                     ( 2.00    -0.2426)  ( 2.00    -0.2311)  ( 2.00    -0.2160)  ( 2.00    -0.2094)
                     ( 2.00    -0.1916)  ( 2.00    -0.1812)  ( 0.00    -0.1239)

 CYCLE   11
  SDIIS (wt  1.000): -0.0002 -0.0002  0.0007  0.0024  0.0098  0.0314  0.0656  0.1656  0.2860  0.4389
  DIIS coefficients: -0.0002 -0.0002  0.0007  0.0024  0.0098  0.0314  0.0656  0.1656  0.2860  0.4389
 SCF Error: norm([F,P])=      0.000002929528, max([F,P])=      0.000000388816
 orbitals (Q,E):
 ---------------
 A :65...75          ( 2.00    -0.3139)  ( 2.00    -0.2987)  ( 2.00    -0.2915)  ( 2.00    -0.2785)
                     ( 2.00    -0.2426)  ( 2.00    -0.2311)  ( 2.00    -0.2160)  ( 2.00    -0.2094)
                     ( 2.00    -0.1916)  ( 2.00    -0.1812)  ( 0.00    -0.1239)

 SCF CONVERGED

 CYCLE   12
 *** Using FIT density in Focky
  SDIIS (wt  1.000): -0.0001  0.0005  0.0010  0.0037  0.0119  0.0259  0.0678  0.1399  0.3200  0.4295
  DIIS coefficients: -0.0001  0.0005  0.0010  0.0037  0.0119  0.0259  0.0678  0.1399  0.3200  0.4295
 SCF Error: norm([F,P])=      0.000001280393, max([F,P])=      0.000000169459
 orbitals (Q,E):
 ---------------
 A :65...84          ( 2.00    -0.3139)  ( 2.00    -0.2987)  ( 2.00    -0.2915)  ( 2.00    -0.2785)
                     ( 2.00    -0.2426)  ( 2.00    -0.2311)  ( 2.00    -0.2160)  ( 2.00    -0.2094)
                     ( 2.00    -0.1916)  ( 2.00    -0.1812)  ( 0.00    -0.1239)  ( 0.00    -0.1057)
                     ( 0.00    -0.0619)  ( 0.00    -0.0321)  ( 0.00    -0.0165)  ( 0.00    -0.0090)
                     ( 0.00    -0.0079)  ( 0.00     0.0015)  ( 0.00     0.0026)  ( 0.00     0.0127)


 Fit test: (difference of exact and fit density, squared integrated, result summed over spins)
         SCF:                                          0.00007122128511

 Gross Charges per Atom (Z minus electrons)
 ==========================================
            -0.0581    0.2203    0.2295    0.2427    0.2324    0.2116   -0.0286    0.0169   -0.0255    0.2270
            -0.1905   -0.2106   -0.2058   -0.2161   -0.2050    0.4719   -0.2088    0.0509   -0.5394   -0.2082
             0.1441    0.2142   -0.3001   -0.0631    0.0026   -0.0250    0.5387   -0.1665   -0.1607    0.6241
            -0.2057   -0.2166   -0.1925
 Net Total:  0.00000000


 =================================================================
 M U L T I P O L E   D E R I V E D   C H A R G E   A N A L Y S I S
 =================================================================

 See: M. Swart, P.Th. van Duijnen, J.G. Snijders, J.Comput.Chem., (2001), p. 79-88.

 --------------------------------------- 
 Multipole derived atomic charges (a.u.)
 --------------------------------------- 

        Atom    Level:     MDC-m        MDC-d        MDC-q
 ---------------------------------------------------------
     1     C           -0.004945     0.093177    20.220124
     2     C            0.092222    -0.160213   -27.508791
     3     C            0.073014     0.110227    63.934784
     4     C            0.080723    -0.075476   -17.008112
     5     C            0.071787     0.100239    57.159439
     6     C            0.073502     0.029781   -41.137385
     7     C            0.002972     0.019522    -0.112551
     8     C           -0.000484    -0.053221     4.706883
     9     C            0.013390    -0.003369    -2.297908
    10     C            0.065841    -0.098640   -46.049733
    11     H           -0.046410     0.079794    -5.625055
    12     H           -0.059520     0.020158   -19.770492
    13     H           -0.058700     0.033341    -0.429042
    14     H           -0.062016    -0.040164   -13.860652
    15     H           -0.058775    -0.010364    15.777237
    16     C            0.209354     0.298850   -10.601287
    17     H           -0.061972     0.060760    15.734148
    18     C            0.062080     0.116853     1.796012
    19     O           -0.355641    -0.439262     6.112409
    20     N           -0.139876    -0.186009    -0.917196
    21     N            0.009919     0.098041    -1.081599
    22     C           -0.131676    -0.106661     0.335101
    23     S            0.115977    -0.217110    -0.252715
    24     N           -0.072242    -0.028037    -0.629073
    25     H            0.033208     0.108319     1.089759
    26     H            0.023105     0.103749     0.074597
    27     C            0.249386     0.234467     0.324621
    28     H           -0.070790    -0.051542     0.061681
    29     H           -0.084657    -0.089561    -0.152247
    30     C            0.233518     0.202786     0.286983
    31     H           -0.071873    -0.057793    -0.152483
    32     H           -0.062237    -0.039566    -0.068592
    33     H           -0.068186    -0.053076     0.041134
 *** Using NEW gradient routines ***


 Geometry CYCLE 17
 ==============

 Energy gradients wrt nuclear displacements
 ==========================================

     Atom      Cartesian (a.u./angstrom)
                 X         Y         Z
 ----------------------------------------
     1 C    -0.000096  0.000024  0.000234
     2 C     0.000096 -0.000071  0.000261
     3 C    -0.000013 -0.000006 -0.000063
     4 C    -0.000058  0.000050 -0.000109
     5 C    -0.000023  0.000004 -0.000093
     6 C     0.000005 -0.000042  0.000367
     7 C     0.000233 -0.000090  0.000162
     8 C     0.000003 -0.000141 -0.000191
     9 C    -0.000016  0.000039  0.000025
    10 C     0.000015 -0.000013 -0.000083
    11 H    -0.000031  0.000007 -0.000047
    12 H     0.000005  0.000017 -0.000013
    13 H     0.000034 -0.000012  0.000056
    14 H    -0.000010  0.000032 -0.000027
    15 H     0.000007 -0.000004 -0.000105
    16 C     0.000232  0.000178 -0.000705
    17 H     0.000018  0.000003  0.000050
    18 C    -0.000430  0.000479  0.000364
    19 O     0.000120 -0.000038  0.000136
    20 N     0.000040 -0.000647 -0.000838
    21 N     0.000286  0.000093  0.000829
    22 C    -0.000182  0.000372  0.000181
    23 S    -0.000056 -0.000033 -0.000015
    24 N     0.000153 -0.000148  0.000308
    25 H    -0.000211  0.000041 -0.000195
    26 H    -0.000014 -0.000038 -0.000394
    27 C    -0.000156  0.000000  0.000083
    28 H     0.000140 -0.000030 -0.000109
    29 H    -0.000127  0.000019 -0.000134
    30 C     0.000052 -0.000051  0.000086
    31 H     0.000011 -0.000024  0.000024
    32 H    -0.000010  0.000037 -0.000044
    33 H    -0.000020 -0.000006 -0.000002
 ----------------------------------------
 
----------------------------------------------------------------------
Geometry Convergence after Step  17       (Hartree/Angstrom,Angstrom)
----------------------------------------------------------------------
current energy                               -7.57062905 Hartree
energy change                      -0.00000879     0.00100000    T
constrained gradient max            0.00083844     0.00100000    T
constrained gradient rms            0.00020756     0.00066667    T
gradient max                        0.00083844
gradient rms                        0.00020756
cart. step max                      0.02669061     0.01000000    F
cart. step rms                      0.00674894     0.00666667    F
 


 Coordinates (Cartesian)
 =======================

     Atom                    bohr                                 angstrom                 Geometric Variables
                   X           Y           Z              X           Y           Z       (0:frozen, *:LT par.)
 --------------------------------------------------------------------------------------------------------------
     1 C      -0.373427    3.600777    0.778165      -0.197609    1.905449    0.411787      1       2       3
     2 C      -2.596313    2.268532    1.152377      -1.373910    1.200456    0.609812      4       5       6
     3 C      -2.602283   -0.362682    0.614762      -1.377069   -0.191923    0.325318      7       8       9
     4 C      -0.462166   -1.618935   -0.266926      -0.244568   -0.856703   -0.141251     10      11      12
     5 C       6.273837    0.292018   -1.825654       3.319971    0.154530   -0.966095     13      14      15
     6 C       6.181158    2.923872   -1.259481       3.270928    1.547247   -0.666489     16      17      18
     7 C       3.931192    3.949384   -0.398914       2.080297    2.089924   -0.211096     19      20      21
     8 C       1.804110    2.321402   -0.117073       0.954694    1.228433   -0.061952     22      23      24
     9 C       1.849622   -0.294468   -0.666952       0.978778   -0.155826   -0.352936     25      26      27
    10 C       4.196810   -1.291292   -1.549990       2.220856   -0.683322   -0.820219     28      29      30
    11 H      -4.295229    3.200957    1.839862      -2.272937    1.693873    0.973613     31      32      33
    12 H      -4.337208   -1.429731    0.900812      -2.295151   -0.756581    0.476689     34      35      36
    13 H      -0.556622   -3.638420   -0.654462      -0.294552   -1.925369   -0.346326     37      38      39
    14 H       8.047748   -0.500891   -2.501610       4.258685   -0.265060   -1.323795     40      41      42
    15 H       7.860671    4.083105   -1.507110       4.159688    2.160686   -0.797528     43      44      45
    16 C       0.338376    6.307701    1.125167       0.179061    3.337892    0.595413     46      47      48
    17 H       4.357118   -3.291290   -2.005426       2.305688   -1.741675   -1.061226     49      50      51
    18 C       3.096965    6.487323    0.363185       1.638843    3.432943    0.192189     52      53      54
    19 O      -0.983357    8.084443    1.870551      -0.520370    4.278103    0.989853     55      56      57
    20 N       4.531730    8.505723    0.361865       2.398088    4.501035    0.191491     58      59      60
    21 N       3.522013   10.713963    1.104414       1.863769    5.669585    0.584431     61      62      63
    22 C       4.953533   12.946804    1.124046       2.621297    6.851153    0.594819     64      65      66
    23 S       3.552453   15.648973    2.004455       1.879877    8.281080    1.060712     67      68      69
    24 N       7.388853   12.646395    0.417467       3.910013    6.692184    0.220914     70      71      72
    25 H       1.657904   10.806920    1.646108       0.877325    5.718776    0.871083     73      74      75
    26 H       7.887123   10.875214   -0.150527       4.173686    5.754916   -0.079655     76      77      78
    27 C       9.238716   14.700644    0.201549       4.888918    7.779246    0.106655     79      80      81
    28 H       8.884915   15.780471   -1.540646       4.701694    8.350666   -0.815275     82      83      84
    29 H       8.927538   16.002084    1.781007       4.724250    8.467938    0.942468     85      86      87
    30 C      11.939870   13.655888    0.217620       6.318307    7.226384    0.115159     88      89      90
    31 H      12.262735   12.351959   -1.364448       6.489160    6.536375   -0.722035     91      92      93
    32 H      13.292483   15.212854    0.030349       7.034079    8.050296    0.016060     94      95      96
    33 H      12.347108   12.654302    1.985760       6.533808    6.696368    1.050819     97      98      99
 --------------------------------------------------------------------------------------------------------------

 Number of elements of the density matrix on this node (used, total):     72528    292230


 ===========================================
 Numerical Integration : Fuzzy Cells (Becke)
 ===========================================
  
 Becke grid quality: GOOD           
  
 Lebedev angular grid order:             min:  11 max:  31
 Nr. of radial points:                   min:  54 max:  72

 Total nr. of points:     415188
 Nr. of blocks:             3244
 Block length:               128
 Nr. of dummy points:         44


 Test of Precision of the Numerical Integration Grid
 ===================================================

 Integral of the Total Core Density:                   0.00000000000000


 ========================
 Density Fitting (zlmFit)
 ========================
  
 ZlmFit Fit Quality: GOOD           
  
 Max L-expansion:                        min:   8 max:   9
 Nr. of radial interpolation points:     min:  78 max: 108


 =====
 S C F  ***  ScaSCF  ***
 =====
  
 Initial density matrix is taken from previous geometry

 CYCLE    1
 SCF Error: norm([F,P])=      0.030871452290, max([F,P])=      0.003848221613
 orbitals (Q,E):
 ---------------
 A :65...84          ( 2.00    -0.3140)  ( 2.00    -0.2989)  ( 2.00    -0.2918)  ( 2.00    -0.2787)
                     ( 2.00    -0.2427)  ( 2.00    -0.2313)  ( 2.00    -0.2162)  ( 2.00    -0.2096)
                     ( 2.00    -0.1918)  ( 2.00    -0.1814)  ( 0.00    -0.1241)  ( 0.00    -0.1058)
                     ( 0.00    -0.0620)  ( 0.00    -0.0324)  ( 0.00    -0.0167)  ( 0.00    -0.0092)
                     ( 0.00    -0.0081)  ( 0.00     0.0014)  ( 0.00     0.0023)  ( 0.00     0.0125)

 CYCLE    2
  SDIIS (wt  0.000):  0.0146  0.9854
 A-DIIS (wt  1.000):  0.0000  1.0000
  DIIS coefficients:  0.0000  1.0000
 SCF Error: norm([F,P])=      0.003437941116, max([F,P])=      0.000442658967
 orbitals (Q,E):
 ---------------
 A :65...75          ( 2.00    -0.3138)  ( 2.00    -0.2985)  ( 2.00    -0.2913)  ( 2.00    -0.2784)
                     ( 2.00    -0.2426)  ( 2.00    -0.2308)  ( 2.00    -0.2160)  ( 2.00    -0.2092)
                     ( 2.00    -0.1916)  ( 2.00    -0.1815)  ( 0.00    -0.1237)

 CYCLE    3
  SDIIS (wt  0.000):  0.0021  0.7247  0.2732
 A-DIIS (wt  1.000):  0.0000  0.8086  0.1914
  DIIS coefficients:  0.0000  0.8086  0.1914
 SCF Error: norm([F,P])=      0.008394849289, max([F,P])=      0.001399381875
 orbitals (Q,E):
 ---------------
 A :65...75          ( 2.00    -0.3139)  ( 2.00    -0.2986)  ( 2.00    -0.2916)  ( 2.00    -0.2784)
                     ( 2.00    -0.2426)  ( 2.00    -0.2310)  ( 2.00    -0.2160)  ( 2.00    -0.2093)
                     ( 2.00    -0.1916)  ( 2.00    -0.1813)  ( 0.00    -0.1238)

 CYCLE    4
  SDIIS (wt  1.000):  0.3599  0.0010  0.6391
  DIIS coefficients:  0.3599  0.0010  0.6391
 SCF Error: norm([F,P])=      0.001959738179, max([F,P])=      0.000252526244
 orbitals (Q,E):
 ---------------
 A :65...75          ( 2.00    -0.3139)  ( 2.00    -0.2987)  ( 2.00    -0.2916)  ( 2.00    -0.2785)
                     ( 2.00    -0.2426)  ( 2.00    -0.2310)  ( 2.00    -0.2161)  ( 2.00    -0.2094)
                     ( 2.00    -0.1916)  ( 2.00    -0.1812)  ( 0.00    -0.1239)

 CYCLE    5
  SDIIS (wt  1.000):  0.2008 -0.0247  0.4679  0.3560
  DIIS coefficients:  0.2008 -0.0247  0.4679  0.3560
 SCF Error: norm([F,P])=      0.000820203887, max([F,P])=      0.000177250256
 orbitals (Q,E):
 ---------------
 A :65...75          ( 2.00    -0.3139)  ( 2.00    -0.2987)  ( 2.00    -0.2916)  ( 2.00    -0.2785)
                     ( 2.00    -0.2426)  ( 2.00    -0.2310)  ( 2.00    -0.2160)  ( 2.00    -0.2094)
                     ( 2.00    -0.1916)  ( 2.00    -0.1813)  ( 0.00    -0.1239)

 CYCLE    6
  SDIIS (wt  1.000):  0.0916 -0.0192  0.2438  0.2733  0.4105
  DIIS coefficients:  0.0916 -0.0192  0.2438  0.2733  0.4105
 SCF Error: norm([F,P])=      0.000307324464, max([F,P])=      0.000053757298
 orbitals (Q,E):
 ---------------
 A :65...75          ( 2.00    -0.3139)  ( 2.00    -0.2987)  ( 2.00    -0.2916)  ( 2.00    -0.2785)
                     ( 2.00    -0.2426)  ( 2.00    -0.2310)  ( 2.00    -0.2161)  ( 2.00    -0.2094)
                     ( 2.00    -0.1916)  ( 2.00    -0.1812)  ( 0.00    -0.1239)

 CYCLE    7
  SDIIS (wt  1.000):  0.0276 -0.0105  0.0910  0.1460  0.3553  0.3907
  DIIS coefficients:  0.0276 -0.0105  0.0910  0.1460  0.3553  0.3907
 SCF Error: norm([F,P])=      0.000172330545, max([F,P])=      0.000023857710
 orbitals (Q,E):
 ---------------
 A :65...75          ( 2.00    -0.3139)  ( 2.00    -0.2987)  ( 2.00    -0.2916)  ( 2.00    -0.2785)
                     ( 2.00    -0.2426)  ( 2.00    -0.2310)  ( 2.00    -0.2160)  ( 2.00    -0.2094)
                     ( 2.00    -0.1916)  ( 2.00    -0.1812)  ( 0.00    -0.1239)

 CYCLE    8
  SDIIS (wt  1.000):  0.0062 -0.0046  0.0296  0.0671  0.2061  0.2989  0.3967
  DIIS coefficients:  0.0062 -0.0046  0.0296  0.0671  0.2061  0.2989  0.3967
 SCF Error: norm([F,P])=      0.000062900000, max([F,P])=      0.000006133032
 orbitals (Q,E):
 ---------------
 A :65...75          ( 2.00    -0.3139)  ( 2.00    -0.2987)  ( 2.00    -0.2916)  ( 2.00    -0.2785)
                     ( 2.00    -0.2426)  ( 2.00    -0.2310)  ( 2.00    -0.2160)  ( 2.00    -0.2094)
                     ( 2.00    -0.1916)  ( 2.00    -0.1812)  ( 0.00    -0.1239)

 CYCLE    9
  SDIIS (wt  1.000):  0.0000 -0.0016  0.0068  0.0262  0.0973  0.1636  0.3016  0.4060
  DIIS coefficients:  0.0000 -0.0016  0.0068  0.0262  0.0973  0.1636  0.3016  0.4060
 SCF Error: norm([F,P])=      0.000025228975, max([F,P])=      0.000004077743
 orbitals (Q,E):
 ---------------
 A :65...75          ( 2.00    -0.3139)  ( 2.00    -0.2987)  ( 2.00    -0.2916)  ( 2.00    -0.2785)
                     ( 2.00    -0.2426)  ( 2.00    -0.2310)  ( 2.00    -0.2160)  ( 2.00    -0.2094)
                     ( 2.00    -0.1916)  ( 2.00    -0.1812)  ( 0.00    -0.1239)

 CYCLE   10
  SDIIS (wt  1.000): -0.0009 -0.0004  0.0007  0.0094  0.0405  0.0761  0.1637  0.3001  0.4108
  DIIS coefficients: -0.0009 -0.0004  0.0007  0.0094  0.0405  0.0761  0.1637  0.3001  0.4108
 SCF Error: norm([F,P])=      0.000009208669, max([F,P])=      0.000001225439
 orbitals (Q,E):
 ---------------
 A :65...75          ( 2.00    -0.3139)  ( 2.00    -0.2987)  ( 2.00    -0.2916)  ( 2.00    -0.2785)
                     ( 2.00    -0.2426)  ( 2.00    -0.2310)  ( 2.00    -0.2160)  ( 2.00    -0.2094)
                     ( 2.00    -0.1916)  ( 2.00    -0.1812)  ( 0.00    -0.1239)

 CYCLE   11
  SDIIS (wt  1.000): -0.0006 -0.0001 -0.0001  0.0040  0.0187  0.0370  0.0836  0.1631  0.2726  0.4217
  DIIS coefficients: -0.0006 -0.0001 -0.0001  0.0040  0.0187  0.0370  0.0836  0.1631  0.2726  0.4217
 SCF Error: norm([F,P])=      0.000002406605, max([F,P])=      0.000000322973
 orbitals (Q,E):
 ---------------
 A :65...75          ( 2.00    -0.3139)  ( 2.00    -0.2987)  ( 2.00    -0.2916)  ( 2.00    -0.2785)
                     ( 2.00    -0.2426)  ( 2.00    -0.2310)  ( 2.00    -0.2160)  ( 2.00    -0.2094)
                     ( 2.00    -0.1916)  ( 2.00    -0.1812)  ( 0.00    -0.1239)

 SCF CONVERGED

 CYCLE   12
 *** Using FIT density in Focky
  SDIIS (wt  1.000): -0.0001  0.0004  0.0015  0.0061  0.0120  0.0277  0.0562  0.1141  0.3145  0.4676
  DIIS coefficients: -0.0001  0.0004  0.0015  0.0061  0.0120  0.0277  0.0562  0.1141  0.3145  0.4676
 SCF Error: norm([F,P])=      0.000001092241, max([F,P])=      0.000000150480
 orbitals (Q,E):
 ---------------
 A :65...84          ( 2.00    -0.3139)  ( 2.00    -0.2987)  ( 2.00    -0.2916)  ( 2.00    -0.2785)
                     ( 2.00    -0.2426)  ( 2.00    -0.2310)  ( 2.00    -0.2160)  ( 2.00    -0.2094)
                     ( 2.00    -0.1916)  ( 2.00    -0.1812)  ( 0.00    -0.1239)  ( 0.00    -0.1056)
                     ( 0.00    -0.0619)  ( 0.00    -0.0321)  ( 0.00    -0.0165)  ( 0.00    -0.0090)
                     ( 0.00    -0.0079)  ( 0.00     0.0015)  ( 0.00     0.0025)  ( 0.00     0.0127)


 Fit test: (difference of exact and fit density, squared integrated, result summed over spins)
         SCF:                                          0.00007120143617

 Gross Charges per Atom (Z minus electrons)
 ==========================================
            -0.0581    0.2203    0.2294    0.2427    0.2324    0.2115   -0.0285    0.0167   -0.0255    0.2270
            -0.1905   -0.2106   -0.2058   -0.2161   -0.2049    0.4720   -0.2088    0.0507   -0.5393   -0.2080
             0.1436    0.2146   -0.2998   -0.0634    0.0026   -0.0253    0.5391   -0.1660   -0.1605    0.6233
            -0.2054   -0.2167   -0.1926
 Net Total:  0.00000000


 =================================================================
 M U L T I P O L E   D E R I V E D   C H A R G E   A N A L Y S I S
 =================================================================

 See: M. Swart, P.Th. van Duijnen, J.G. Snijders, J.Comput.Chem., (2001), p. 79-88.

 --------------------------------------- 
 Multipole derived atomic charges (a.u.)
 --------------------------------------- 

        Atom    Level:     MDC-m        MDC-d        MDC-q
 ---------------------------------------------------------
     1     C           -0.004938     0.058808   -23.788266
     2     C            0.092220    -0.045696    68.126061
     3     C            0.073007    -0.043844   -24.033076
     4     C            0.080732     0.085006    28.252424
     5     C            0.071785     0.091393   -19.571770
     6     C            0.073511     0.062795   -15.460266
     7     C            0.002968     0.009080    10.001837
     8     C           -0.000480    -0.003462     9.581233
     9     C            0.013389    -0.074743    -8.692824
    10     C            0.065811    -0.147086   -12.216174
    11     H           -0.046410     0.071976   -34.966755
    12     H           -0.059521     0.032523     5.500112
    13     H           -0.058697    -0.004032   -14.604182
    14     H           -0.062021    -0.013460    17.913033
    15     H           -0.058736    -0.032936     6.423680
    16     C            0.209382     0.296975    -2.890945
    17     H           -0.061990     0.074120     7.376279
    18     C            0.061943     0.120624    -1.341418
    19     O           -0.355471    -0.452313     4.834510
    20     N           -0.139924    -0.195019    -1.188998
    21     N            0.009697     0.112206    -0.473075
    22     C           -0.131973    -0.110484     0.614062
    23     S            0.116411    -0.217913    -0.208808
    24     N           -0.072436    -0.027004    -0.621183
    25     H            0.033074     0.104690     0.819148
    26     H            0.023137     0.102448     0.273284
    27     C            0.249357     0.233925     0.326576
    28     H           -0.070935    -0.052549     0.071618
    29     H           -0.084252    -0.088843    -0.144588
    30     C            0.233557     0.203022     0.291466
    31     H           -0.071793    -0.057585    -0.171041
    32     H           -0.062157    -0.039456    -0.071605
    33     H           -0.068249    -0.053163     0.039651
 *** Using NEW gradient routines ***


 Geometry CYCLE 18
 ==============

 Energy gradients wrt nuclear displacements
 ==========================================

     Atom      Cartesian (a.u./angstrom)
                 X         Y         Z
 ----------------------------------------
     1 C     0.000049 -0.000050  0.000006
     2 C    -0.000020  0.000044 -0.000143
     3 C     0.000045 -0.000005  0.000080
     4 C     0.000003  0.000002  0.000041
     5 C     0.000027 -0.000081  0.000122
     6 C     0.000033  0.000171 -0.000002
     7 C     0.000236 -0.000516  0.000009
     8 C     0.000003  0.000076 -0.000004
     9 C    -0.000081 -0.000015 -0.000048
    10 C     0.000004  0.000044 -0.000120
    11 H     0.000014 -0.000011  0.000068
    12 H    -0.000008  0.000000 -0.000014
    13 H     0.000003 -0.000002 -0.000007
    14 H     0.000000  0.000039 -0.000026
    15 H    -0.000004 -0.000007 -0.000018
    16 C    -0.000287  0.000171 -0.000053
    17 H    -0.000004 -0.000011  0.000029
    18 C    -0.000371  0.000804  0.000189
    19 O     0.000062  0.000017  0.000028
    20 N     0.000750 -0.000838 -0.000506
    21 N    -0.000795 -0.000788  0.000713
    22 C    -0.000737  0.001587  0.000056
    23 S     0.000266 -0.000533 -0.000110
    24 N     0.000603 -0.000234  0.000235
    25 H     0.000104  0.000032 -0.000044
    26 H     0.000017  0.000051 -0.000451
    27 C    -0.000017  0.000114  0.000022
    28 H     0.000144 -0.000075 -0.000084
    29 H    -0.000112  0.000018 -0.000083
    30 C     0.000140  0.000005  0.000131
    31 H    -0.000006 -0.000002  0.000031
    32 H    -0.000030  0.000006 -0.000030
    33 H    -0.000031 -0.000013 -0.000018
 ----------------------------------------
 
----------------------------------------------------------------------
Geometry Convergence after Step  18       (Hartree/Angstrom,Angstrom)
----------------------------------------------------------------------
current energy                               -7.57063699 Hartree
energy change                      -0.00000793     0.00100000    T
constrained gradient max            0.00158690     0.00100000    F
constrained gradient rms            0.00029990     0.00066667    T
gradient max                        0.00158690
gradient rms                        0.00029990
cart. step max                      0.05838152     0.01000000    F
cart. step rms                      0.01442931     0.00666667    F
 


 Coordinates (Cartesian)
 =======================

     Atom                    bohr                                 angstrom                 Geometric Variables
                   X           Y           Z              X           Y           Z       (0:frozen, *:LT par.)
 --------------------------------------------------------------------------------------------------------------
     1 C      -0.377842    3.601122    0.769160      -0.199945    1.905632    0.407022      1       2       3
     2 C      -2.603568    2.269595    1.129431      -1.377749    1.201018    0.597669      4       5       6
     3 C      -2.606780   -0.361748    0.592787      -1.379448   -0.191429    0.313689      7       8       9
     4 C      -0.461183   -1.618771   -0.274562      -0.244048   -0.856617   -0.145292     10      11      12
     5 C       6.284023    0.291347   -1.794753       3.325362    0.154174   -0.949742     13      14      15
     6 C       6.187637    2.924098   -1.232799       3.274357    1.547366   -0.652369     16      17      18
     7 C       3.932909    3.949139   -0.384189       2.081206    2.089794   -0.203304     19      20      21
     8 C       1.804595    2.321694   -0.112457       0.954951    1.228588   -0.059510     22      23      24
     9 C       1.853015   -0.294585   -0.661215       0.980573   -0.155888   -0.349900     25      26      27
    10 C       4.205519   -1.291824   -1.529414       2.225465   -0.683604   -0.809331     28      29      30
    11 H      -4.306039    3.202713    1.807057      -2.278658    1.694803    0.956253     31      32      33
    12 H      -4.343641   -1.428531    0.868247      -2.298556   -0.755946    0.459457     34      35      36
    13 H      -0.554023   -3.638182   -0.662878      -0.293176   -1.925243   -0.350780     37      38      39
    14 H       8.062060   -0.502462   -2.458731       4.266258   -0.265891   -1.301105     40      41      42
    15 H       7.868340    4.083681   -1.469675       4.163746    2.160991   -0.777718     43      44      45
    16 C       0.331105    6.307728    1.122928       0.175213    3.337906    0.594228     46      47      48
    17 H       4.368234   -3.292142   -1.982817       2.311570   -1.742127   -1.049261     49      50      51
    18 C       3.095421    6.488031    0.371803       1.638026    3.433318    0.196750     52      53      54
    19 O      -0.994886    8.083095    1.863469      -0.526471    4.277390    0.986105     55      56      57
    20 N       4.530307    8.506763    0.371260       2.397335    4.501585    0.196462     58      59      60
    21 N       3.517329   10.716931    1.103246       1.861290    5.671156    0.583813     61      62      63
    22 C       4.950220   12.950712    1.126051       2.619543    6.853221    0.595881     64      65      66
    23 S       3.552891   15.653803    2.003265       1.880109    8.283636    1.060082     67      68      69
    24 N       7.387757   12.648577    0.426929       3.909433    6.693339    0.225921     70      71      72
    25 H       1.651887   10.812193    1.638167       0.874141    5.721566    0.866881     73      74      75
    26 H       7.892207   10.877133   -0.132689       4.176376    5.755931   -0.070216     76      77      78
    27 C       9.240925   14.703504    0.238258       4.890087    7.780759    0.126081     79      80      81
    28 H       8.852172   15.841107   -1.458520       4.684368    8.382753   -0.771816     82      83      84
    29 H       8.972553   15.954816    1.866058       4.748071    8.442925    0.987475     85      86      87
    30 C      11.936522   13.647722    0.159732       6.316535    7.222063    0.084527     88      89      90
    31 H      12.219055   12.400584   -1.474773       6.466045    6.562106   -0.780416     91      92      93
    32 H      13.292547   15.204452    0.000246       7.034113    8.045849    0.000130     94      95      96
    33 H      12.376708   12.581708    1.881677       6.549472    6.657953    0.995741     97      98      99
 --------------------------------------------------------------------------------------------------------------

 Number of elements of the density matrix on this node (used, total):     72528    292230


 ===========================================
 Numerical Integration : Fuzzy Cells (Becke)
 ===========================================
  
 Becke grid quality: GOOD           
  
 Lebedev angular grid order:             min:  11 max:  31
 Nr. of radial points:                   min:  54 max:  72

 Total nr. of points:     415178
 Nr. of blocks:             3244
 Block length:               128
 Nr. of dummy points:         54


 Test of Precision of the Numerical Integration Grid
 ===================================================

 Integral of the Total Core Density:                   0.00000000000000


 ========================
 Density Fitting (zlmFit)
 ========================
  
 ZlmFit Fit Quality: GOOD           
  
 Max L-expansion:                        min:   8 max:   9
 Nr. of radial interpolation points:     min:  78 max: 108


 =====
 S C F  ***  ScaSCF  ***
 =====
  
 Initial density matrix is taken from previous geometry

 CYCLE    1
 SCF Error: norm([F,P])=      0.062153196283, max([F,P])=      0.009342560035
 orbitals (Q,E):
 ---------------
 A :65...84          ( 2.00    -0.3143)  ( 2.00    -0.2993)  ( 2.00    -0.2923)  ( 2.00    -0.2790)
                     ( 2.00    -0.2429)  ( 2.00    -0.2316)  ( 2.00    -0.2165)  ( 2.00    -0.2101)
                     ( 2.00    -0.1922)  ( 2.00    -0.1819)  ( 0.00    -0.1243)  ( 0.00    -0.1061)
                     ( 0.00    -0.0623)  ( 0.00    -0.0329)  ( 0.00    -0.0171)  ( 0.00    -0.0093)
                     ( 0.00    -0.0084)  ( 0.00     0.0011)  ( 0.00     0.0020)  ( 0.00     0.0120)

 CYCLE    2
  SDIIS (wt  0.000):  0.0166  0.9834
 A-DIIS (wt  1.000):  0.0000  1.0000
  DIIS coefficients:  0.0000  1.0000
 SCF Error: norm([F,P])=      0.007481582221, max([F,P])=      0.000928567316
 orbitals (Q,E):
 ---------------
 A :65...75          ( 2.00    -0.3139)  ( 2.00    -0.2981)  ( 2.00    -0.2912)  ( 2.00    -0.2782)
                     ( 2.00    -0.2426)  ( 2.00    -0.2306)  ( 2.00    -0.2159)  ( 2.00    -0.2090)
                     ( 2.00    -0.1918)  ( 2.00    -0.1817)  ( 0.00    -0.1236)

 CYCLE    3
  SDIIS (wt  0.000):  0.0012  0.6861  0.3127
 A-DIIS (wt  1.000):  0.0000  0.7687  0.2313
  DIIS coefficients:  0.0000  0.7687  0.2313
 SCF Error: norm([F,P])=      0.015351504867, max([F,P])=      0.002237827681
 orbitals (Q,E):
 ---------------
 A :65...75          ( 2.00    -0.3139)  ( 2.00    -0.2984)  ( 2.00    -0.2916)  ( 2.00    -0.2784)
                     ( 2.00    -0.2426)  ( 2.00    -0.2309)  ( 2.00    -0.2160)  ( 2.00    -0.2093)
                     ( 2.00    -0.1916)  ( 2.00    -0.1812)  ( 0.00    -0.1238)

 CYCLE    4
  SDIIS (wt  1.000):  0.3867  0.1035  0.5097
  DIIS coefficients:  0.3867  0.1035  0.5097
 SCF Error: norm([F,P])=      0.003586520843, max([F,P])=      0.000396041054
 orbitals (Q,E):
 ---------------
 A :65...75          ( 2.00    -0.3139)  ( 2.00    -0.2985)  ( 2.00    -0.2915)  ( 2.00    -0.2784)
                     ( 2.00    -0.2425)  ( 2.00    -0.2309)  ( 2.00    -0.2160)  ( 2.00    -0.2094)
                     ( 2.00    -0.1917)  ( 2.00    -0.1814)  ( 0.00    -0.1238)

 CYCLE    5
  SDIIS (wt  1.000):  0.1702  0.0260  0.3353  0.4684
  DIIS coefficients:  0.1702  0.0260  0.3353  0.4684
 SCF Error: norm([F,P])=      0.001405830042, max([F,P])=      0.000150482136
 orbitals (Q,E):
 ---------------
 A :65...75          ( 2.00    -0.3139)  ( 2.00    -0.2985)  ( 2.00    -0.2916)  ( 2.00    -0.2784)
                     ( 2.00    -0.2425)  ( 2.00    -0.2310)  ( 2.00    -0.2160)  ( 2.00    -0.2094)
                     ( 2.00    -0.1917)  ( 2.00    -0.1814)  ( 0.00    -0.1238)

 CYCLE    6
  SDIIS (wt  1.000):  0.0862  0.0085  0.1928  0.3439  0.3687
  DIIS coefficients:  0.0862  0.0085  0.1928  0.3439  0.3687
 SCF Error: norm([F,P])=      0.000633902555, max([F,P])=      0.000087239962
 orbitals (Q,E):
 ---------------
 A :65...75          ( 2.00    -0.3139)  ( 2.00    -0.2985)  ( 2.00    -0.2916)  ( 2.00    -0.2784)
                     ( 2.00    -0.2425)  ( 2.00    -0.2310)  ( 2.00    -0.2160)  ( 2.00    -0.2094)
                     ( 2.00    -0.1917)  ( 2.00    -0.1813)  ( 0.00    -0.1238)

 CYCLE    7
  SDIIS (wt  1.000):  0.0137 -0.0017  0.0450  0.1233  0.2835  0.5361
  DIIS coefficients:  0.0137 -0.0017  0.0450  0.1233  0.2835  0.5361
 SCF Error: norm([F,P])=      0.000241689435, max([F,P])=      0.000042085765
 orbitals (Q,E):
 ---------------
 A :65...75          ( 2.00    -0.3139)  ( 2.00    -0.2985)  ( 2.00    -0.2916)  ( 2.00    -0.2784)
                     ( 2.00    -0.2425)  ( 2.00    -0.2310)  ( 2.00    -0.2160)  ( 2.00    -0.2094)
                     ( 2.00    -0.1917)  ( 2.00    -0.1814)  ( 0.00    -0.1238)

 CYCLE    8
  SDIIS (wt  1.000):  0.0021 -0.0018  0.0149  0.0578  0.1739  0.3904  0.3627
  DIIS coefficients:  0.0021 -0.0018  0.0149  0.0578  0.1739  0.3904  0.3627
 SCF Error: norm([F,P])=      0.000106045254, max([F,P])=      0.000019483005
 orbitals (Q,E):
 ---------------
 A :65...75          ( 2.00    -0.3139)  ( 2.00    -0.2985)  ( 2.00    -0.2916)  ( 2.00    -0.2784)
                     ( 2.00    -0.2425)  ( 2.00    -0.2310)  ( 2.00    -0.2160)  ( 2.00    -0.2094)
                     ( 2.00    -0.1917)  ( 2.00    -0.1814)  ( 0.00    -0.1238)

 CYCLE    9
  SDIIS (wt  1.000): -0.0007 -0.0010  0.0039  0.0235  0.0866  0.2105  0.2754  0.4018
  DIIS coefficients: -0.0007 -0.0010  0.0039  0.0235  0.0866  0.2105  0.2754  0.4018
 SCF Error: norm([F,P])=      0.000039945693, max([F,P])=      0.000004915220
 orbitals (Q,E):
 ---------------
 A :65...75          ( 2.00    -0.3139)  ( 2.00    -0.2985)  ( 2.00    -0.2916)  ( 2.00    -0.2784)
                     ( 2.00    -0.2425)  ( 2.00    -0.2310)  ( 2.00    -0.2160)  ( 2.00    -0.2094)
                     ( 2.00    -0.1917)  ( 2.00    -0.1814)  ( 0.00    -0.1238)

 CYCLE   10
  SDIIS (wt  1.000): -0.0009 -0.0004  0.0006  0.0093  0.0414  0.1072  0.1677  0.3434  0.3317
  DIIS coefficients: -0.0009 -0.0004  0.0006  0.0093  0.0414  0.1072  0.1677  0.3434  0.3317
 SCF Error: norm([F,P])=      0.000021999094, max([F,P])=      0.000004231725
 orbitals (Q,E):
 ---------------
 A :65...75          ( 2.00    -0.3139)  ( 2.00    -0.2985)  ( 2.00    -0.2916)  ( 2.00    -0.2784)
                     ( 2.00    -0.2425)  ( 2.00    -0.2310)  ( 2.00    -0.2160)  ( 2.00    -0.2094)
                     ( 2.00    -0.1917)  ( 2.00    -0.1814)  ( 0.00    -0.1238)

 CYCLE   11
  SDIIS (wt  1.000): -0.0006 -0.0002  0.0001  0.0042  0.0205  0.0551  0.0908  0.2044  0.2415  0.3841
  DIIS coefficients: -0.0006 -0.0002  0.0001  0.0042  0.0205  0.0551  0.0908  0.2044  0.2415  0.3841
 SCF Error: norm([F,P])=      0.000005694314, max([F,P])=      0.000000910725
 orbitals (Q,E):
 ---------------
 A :65...75          ( 2.00    -0.3139)  ( 2.00    -0.2985)  ( 2.00    -0.2916)  ( 2.00    -0.2784)
                     ( 2.00    -0.2425)  ( 2.00    -0.2310)  ( 2.00    -0.2160)  ( 2.00    -0.2094)
                     ( 2.00    -0.1917)  ( 2.00    -0.1814)  ( 0.00    -0.1238)

 SCF CONVERGED

 CYCLE   12
 *** Using FIT density in Focky
  SDIIS (wt  1.000):  0.0000  0.0004  0.0017  0.0067  0.0180  0.0309  0.0772  0.1095  0.2863  0.4694
  DIIS coefficients:  0.0000  0.0004  0.0017  0.0067  0.0180  0.0309  0.0772  0.1095  0.2863  0.4694
 SCF Error: norm([F,P])=      0.000002217116, max([F,P])=      0.000000322359
 orbitals (Q,E):
 ---------------
 A :65...84          ( 2.00    -0.3139)  ( 2.00    -0.2985)  ( 2.00    -0.2916)  ( 2.00    -0.2784)
                     ( 2.00    -0.2425)  ( 2.00    -0.2310)  ( 2.00    -0.2160)  ( 2.00    -0.2094)
                     ( 2.00    -0.1917)  ( 2.00    -0.1814)  ( 0.00    -0.1238)  ( 0.00    -0.1056)
                     ( 0.00    -0.0619)  ( 0.00    -0.0321)  ( 0.00    -0.0164)  ( 0.00    -0.0089)
                     ( 0.00    -0.0079)  ( 0.00     0.0015)  ( 0.00     0.0025)  ( 0.00     0.0126)


 Fit test: (difference of exact and fit density, squared integrated, result summed over spins)
         SCF:                                          0.00007118131027

 Gross Charges per Atom (Z minus electrons)
 ==========================================
            -0.0581    0.2202    0.2294    0.2427    0.2324    0.2115   -0.0283    0.0164   -0.0255    0.2269
            -0.1904   -0.2106   -0.2058   -0.2161   -0.2049    0.4720   -0.2088    0.0505   -0.5391   -0.2079
             0.1433    0.2153   -0.2994   -0.0634    0.0021   -0.0258    0.5400   -0.1650   -0.1600    0.6211
            -0.2045   -0.2171   -0.1930
 Net Total:  0.00000000


 =================================================================
 M U L T I P O L E   D E R I V E D   C H A R G E   A N A L Y S I S
 =================================================================

 See: M. Swart, P.Th. van Duijnen, J.G. Snijders, J.Comput.Chem., (2001), p. 79-88.

 --------------------------------------- 
 Multipole derived atomic charges (a.u.)
 --------------------------------------- 

        Atom    Level:     MDC-m        MDC-d        MDC-q
 ---------------------------------------------------------
     1     C           -0.004926     0.040918   -19.579355
     2     C            0.092208    -0.172289    26.487183
     3     C            0.072996     0.077361    -4.870267
     4     C            0.080725     0.028568    36.327683
     5     C            0.071778     0.111889   -44.224658
     6     C            0.073502    -0.183879    25.340512
     7     C            0.002970     0.051257     2.909510
     8     C           -0.000455     0.054393     3.632592
     9     C            0.013387    -0.092639    -0.949733
    10     C            0.065771     0.076670   -23.403575
    11     H           -0.046411     0.107795   -16.700179
    12     H           -0.059523    -0.016918     1.030791
    13     H           -0.058699     0.017587   -21.893344
    14     H           -0.062037    -0.024719    26.347239
    15     H           -0.058714     0.058513   -10.724859
    16     C            0.209413     0.320545    13.454261
    17     H           -0.062013    -0.037360    14.606008
    18     C            0.061796     0.118497    -4.276400
    19     O           -0.355559    -0.448281    -4.784745
    20     N           -0.140001    -0.200489    -0.586971
    21     N            0.009637     0.119093    -0.387411
    22     C           -0.132461    -0.113504     0.719082
    23     S            0.116720    -0.217624    -0.256033
    24     N           -0.072606    -0.023503    -0.527085
    25     H            0.033111     0.103190     1.712005
    26     H            0.023144     0.100348     0.275576
    27     C            0.249219     0.232683     0.321308
    28     H           -0.071329    -0.055184     0.051993
    29     H           -0.083278    -0.087136    -0.124884
    30     C            0.233634     0.203652     0.295792
    31     H           -0.071584    -0.057058    -0.171707
    32     H           -0.061983    -0.039196    -0.077872
    33     H           -0.068432    -0.053181     0.027544
 *** Using NEW gradient routines ***


 Geometry CYCLE 19
 ==============

 Energy gradients wrt nuclear displacements
 ==========================================

     Atom      Cartesian (a.u./angstrom)
                 X         Y         Z
 ----------------------------------------
     1 C     0.000374 -0.000153 -0.000350
     2 C    -0.000109  0.000109 -0.000299
     3 C     0.000043  0.000031  0.000101
     4 C     0.000079 -0.000065  0.000159
     5 C    -0.000031 -0.000167  0.000172
     6 C     0.000155  0.000438 -0.000375
     7 C     0.000070 -0.000976 -0.000065
     8 C    -0.000031  0.000442  0.000244
     9 C    -0.000157 -0.000096 -0.000118
    10 C     0.000050  0.000088 -0.000002
    11 H     0.000045 -0.000010  0.000100
    12 H    -0.000025 -0.000030 -0.000005
    13 H    -0.000044  0.000006 -0.000057
    14 H     0.000018  0.000020  0.000016
    15 H    -0.000048 -0.000006  0.000133
    16 C    -0.001063 -0.000090  0.000526
    17 H    -0.000045 -0.000033 -0.000017
    18 C     0.000085  0.000644  0.000033
    19 O    -0.000228  0.000036  0.000122
    20 N     0.001234 -0.000535 -0.000469
    21 N    -0.001284 -0.001542  0.000692
    22 C    -0.001199  0.003218  0.000093
    23 S     0.000715 -0.001043 -0.000206
    24 N     0.000847 -0.001038  0.000022
    25 H     0.000359  0.000075 -0.000154
    26 H     0.000042  0.000338 -0.000379
    27 C     0.000009  0.000414 -0.000027
    28 H     0.000140 -0.000072 -0.000005
    29 H    -0.000152 -0.000037 -0.000042
    30 C     0.000275  0.000072  0.000283
    31 H    -0.000008  0.000031  0.000037
    32 H    -0.000074 -0.000085 -0.000029
    33 H    -0.000042  0.000014 -0.000136
 ----------------------------------------
 
----------------------------------------------------------------------
Geometry Convergence after Step  19       (Hartree/Angstrom,Angstrom)
----------------------------------------------------------------------
current energy                               -7.57065501 Hartree
energy change                      -0.00001802     0.00100000    T
constrained gradient max            0.00321847     0.00100000    F
constrained gradient rms            0.00051936     0.00066667    T
gradient max                        0.00321847
gradient rms                        0.00051936
cart. step max                      0.09000579     0.01000000    F
cart. step rms                      0.02272646     0.00666667    F
 


 Coordinates (Cartesian)
 =======================

     Atom                    bohr                                 angstrom                 Geometric Variables
                   X           Y           Z              X           Y           Z       (0:frozen, *:LT par.)
 --------------------------------------------------------------------------------------------------------------
     1 C      -0.383631    3.603511    0.754950      -0.203009    1.906896    0.399502      1       2       3
     2 C      -2.614080    2.273338    1.091087      -1.383312    1.202999    0.577378      4       5       6
     3 C      -2.613158   -0.357803    0.553817      -1.382824   -0.189341    0.293067      7       8       9
     4 C      -0.459240   -1.615741   -0.291635      -0.243019   -0.855014   -0.154327     10      11      12
     5 C       6.301691    0.291693   -1.744179       3.334711    0.154357   -0.922980     13      14      15
     6 C       6.201005    2.924311   -1.182299       3.281430    1.547479   -0.625645     16      17      18
     7 C       3.938246    3.949801   -0.355644       2.084030    2.090145   -0.188199     19      20      21
     8 C       1.806837    2.323581   -0.104653       0.956137    1.229586   -0.055380     22      23      24
     9 C       1.859544   -0.292739   -0.653826       0.984028   -0.154911   -0.345990     25      26      27
    10 C       4.219936   -1.290543   -1.499460       2.233094   -0.682926   -0.793480     28      29      30
    11 H      -4.322817    3.207667    1.751013      -2.287536    1.697424    0.926596     31      32      33
    12 H      -4.353426   -1.423808    0.810379      -2.303734   -0.753447    0.428834     34      35      36
    13 H      -0.549515   -3.634864   -0.682015      -0.290791   -1.923487   -0.360907     37      38      39
    14 H       8.085328   -0.502800   -2.392155       4.278572   -0.266070   -1.265874     40      41      42
    15 H       7.883255    4.084521   -1.404139       4.171639    2.161436   -0.743038     43      44      45
    16 C       0.321534    6.309842    1.116871       0.170149    3.339024    0.591023     46      47      48
    17 H       4.385999   -3.290776   -1.952189       2.320971   -1.741404   -1.033054     49      50      51
    18 C       3.095092    6.489279    0.391004       1.637852    3.433979    0.206910     52      53      54
    19 O      -1.010873    8.085548    1.843102      -0.534931    4.278688    0.975327     55      56      57
    20 N       4.528955    8.508489    0.399334       2.396620    4.502499    0.211318     58      59      60
    21 N       3.510280   10.721304    1.112350       1.857560    5.673470    0.588630     61      62      63
    22 C       4.946174   12.953912    1.138636       2.617402    6.854915    0.602540     64      65      66
    23 S       3.551560   15.662326    1.999672       1.879405    8.288146    1.058181     67      68      69
    24 N       7.386646   12.646384    0.454257       3.908845    6.692178    0.240382     70      71      72
    25 H       1.641869   10.820333    1.634550       0.868840    5.725873    0.864966     73      74      75
    26 H       7.899457   10.871065   -0.083119       4.180213    5.752720   -0.043985     76      77      78
    27 C       9.243472   14.701256    0.291946       4.891435    7.779569    0.154491     79      80      81
    28 H       8.796054   15.916347   -1.334327       4.654671    8.422568   -0.706095     82      83      84
    29 H       9.048543   15.880487    1.983847       4.788283    8.403592    1.049806     85      86      87
    30 C      11.925950   13.635337    0.062046       6.310941    7.215510    0.032834     88      89      90
    31 H      12.138545   12.470510   -1.642049       6.423441    6.599110   -0.868935     91      92      93
    32 H      13.287197   15.189848   -0.068460       7.031282    8.038122   -0.036227     94      95      96
    33 H      12.421543   12.482387    1.711591       6.573198    6.605395    0.905735     97      98      99
 --------------------------------------------------------------------------------------------------------------

 Number of elements of the density matrix on this node (used, total):     72528    292230


 ===========================================
 Numerical Integration : Fuzzy Cells (Becke)
 ===========================================
  
 Becke grid quality: GOOD
[truncated: 593,763 more chars]
