# Supplementary material for: Functional, Aromatic, and Fluorinated Monothiosemicarbazones: Investigations into Their Structures and Activity toward the Gallium-68 Incorporation by Microwave Irradiation
Source: ACS Omega. 2022 Apr 11;7(16):13750–77. doi: 10.1021/acsomega.1c07396 (PMC9088960; doi:10.1021/acsomega.1c07396)
Supplement: Supplementary file 1 — ao1c07396_si_001.zip [file ao1c07396_si_001.zip › DFT_files/MonoTSCEt Isomer C.xyz]

33
Frame 26:  Geometry 27, Bond Energy: -7.57076 Hartree
C -0.2127325385808945 1.914670944213867 0.3614784479141235
C -1.400885462760925 1.216733813285828 0.5065653324127197
C -1.3972407579422 -0.1776511818170547 0.2320655882358551
C -0.2462561875581741 -0.8512551188468933 -0.1723877638578415
C 3.358358144760132 0.1377589255571365 -0.8331279754638672
C 3.301393985748291 1.533077478408813 -0.5477338433265686
C 2.093187570571899 2.084847450256348 -0.1534219682216644
C 0.9580463171005249 1.228998899459839 -0.05056239664554596
C 0.9895930886268616 -0.1576835513114929 -0.32905113697052
C 2.249858856201172 -0.6943649053573608 -0.7324833273887634
H -2.314460039138794 1.717576146125793 0.820737361907959
H -2.324579477310181 -0.7368444204330444 0.3417677581310272
H -0.2913207113742828 -1.921315908432007 -0.3712405264377594
H 4.311025619506836 -0.2889474034309387 -1.142195105552673
H 4.198006629943848 2.141887664794922 -0.6419929265975952
C 0.1614518314599991 3.346825122833252 0.5516284704208374
H 2.341163873672485 -1.754991173744202 -0.9608268141746521
C 1.639296293258667 3.432657480239868 0.2171476483345032
O -0.5514560341835022 4.293098926544189 0.9051378965377808
N 2.401184558868408 4.498477935791016 0.2424845397472382
N 1.856015086174011 5.672731876373291 0.5994237065315247
C 2.621180534362793 6.847685813903809 0.6384572982788086
S 1.882413625717163 8.284375190734863 1.087698340415955
N 3.917068719863892 6.686069965362549 0.2971568405628204
H 0.8595359325408936 5.728909492492676 0.8477240800857544
H 4.201903343200684 5.741505146026611 0.04426963627338409
C 4.905346393585205 7.770984649658203 0.2633503675460815
H 4.565183162689209 8.543776512145996 -0.4393661618232727
H 4.94554328918457 8.245742797851562 1.252688527107239
C 6.280919075012207 7.231845378875732 -0.1412165760993958
H 6.257234573364258 6.781071662902832 -1.141770839691162
H 7.007673263549805 8.051422119140625 -0.1606468260288239
H 6.641947269439697 6.479407787322998 0.5716493725776672
