# Supplementary material for: Functional, Aromatic, and Fluorinated Monothiosemicarbazones: Investigations into Their Structures and Activity toward the Gallium-68 Incorporation by Microwave Irradiation
Source: ACS Omega. 2022 Apr 11;7(16):13750–77. doi: 10.1021/acsomega.1c07396 (PMC9088960; doi:10.1021/acsomega.1c07396)
Supplement: Supplementary file 1 — ao1c07396_si_001.zip [file ao1c07396_si_001.zip › DFT_files/MonoTSCEt Zn complex free Opt.out]

 Parallel Execution: Process Information
 ==============================================================================
 Rank   Node Name                              NodeID   MyNodeRank  NodeMaster
    0   CHPC-7106                                 0          0          0
    1   CHPC-7106                                 0          1         -1
    2   CHPC-7106                                 0          2         -1
    3   CHPC-7106                                 0          3         -1
 ==============================================================================


May use up to 15548MB of RAM as shared memory on node 0
 
    Atoms
    1 C      -0.535496253901       2.365501549445       0.429344019529
    2 C      -1.724317243713       1.749693276042       0.229289198821
    3 C      -1.909620372414       0.364571334384       0.208845978209
    4 C      -0.800206235537      -0.468408946219       0.405526138381
    5 C       2.903877609976       0.061248460578       1.030253663412
    6 C       2.976638160429       1.483583276163       1.027710322843
    7 C       1.812582556197       2.215179622478       0.824911580744
    8 C       0.594747592156       1.496398192322       0.627242107475
    9 C       0.495815846073       0.087635600710       0.621375133938
    10 C       1.714904731585      -0.628969327090       0.835324617607
    11 H       7.942173409105       5.775934692684       2.368914799240
    12 H      -2.891050101622      -0.080400795782       0.045547051754
    13 H      -0.934462074617      -1.550451448269       0.392627216235
    14 H       3.820781632565      -0.503544193052       1.189919984794
    15 H       3.925879513807       1.988101198860       1.179002507562
    16 C       0.007519682592       3.768938002433       0.503547193629
    17 H       1.706409805079      -1.717589355809       0.844125627265
    18 C       1.469929724225       3.633300045153       0.758766294448
    19 O      -0.597157637451       4.839663683695       0.371677872002
    20 N       2.167637396478       4.748025826143       0.855488062234
    21 N       3.478533413251       4.705811404169       1.035600702340
    22 C       4.098021602137       5.934955081372       1.067539573589
    23 S       3.378562295950       7.493438075891       0.912948368764
    24 N       5.438847912366       5.816573862777       1.240541911188
    25 Zn       1.081643073784       6.610521920124       0.741936607107
    26 H       5.775794177203       4.860346135438       1.323776483400
    27 C       6.406556837727       6.914718580135       1.308888010256
    28 H       6.154009282622       7.567504803226       2.156571376929
    29 H       6.314771876845       7.528526739321       0.402263444458
    30 C       7.831130183840       6.368867808728       1.451945296278
    31 H       8.105670837159       5.740885196904       0.594830505925
    32 H       8.543436053696       7.199723517511       1.501928716245
    33 C       0.219570673436       7.768005593401      -3.552080368061
    34 C       0.627988040148       7.404915005404      -4.791392556692
    35 C       0.173723338696       7.986456527135      -5.978702982278
    36 C      -0.772930007519       9.017042341644      -5.908502992113
    37 C      -2.614256854863      10.815276448691      -3.121672324460
    38 C      -2.086294665405      10.150662831164      -1.978127553952
    39 C      -1.145692736052       9.144002923936      -2.160845963960
    40 C      -0.755446966705       8.825245954395      -3.496684313852
    41 C      -1.266940159128       9.464824827739      -4.647240667958
    42 C      -2.230358901000      10.496520161111      -4.417524975456
    43 H      -2.704530988915      11.140912898262       4.666192325255
    44 H       0.536855603832       7.658857389798      -6.952729662027
    45 H      -1.132535667468       9.476928787641      -6.829572056813
    46 H      -3.349991337594      11.603131292708      -2.968895271436
    47 H      -2.414697410624      10.424390609141      -0.980158332339
    48 C       0.475984877470       7.372151555413      -2.122711611318
    49 H      -2.661575563038      11.030035482803      -5.262916018588
    50 C      -0.384765219234       8.255917919629      -1.286128043204
    51 O       1.226737000648       6.490742448069      -1.685780875991
    52 N      -0.332413648881       8.073309238642       0.018434897724
    53 N      -1.098491370240       8.782336118604       0.831731882073
    54 C      -0.988552034993       8.447063520690       2.163169793362
    55 S       0.007852185106       7.235740017365       2.874100414077
    56 N      -1.802143485952       9.205576768196       2.940438489451
    57 H      -2.356918755770       9.892776588845       2.435635879048
    58 C      -1.953600319503       9.106262013648       4.394727231686
    59 H      -0.980252804722       9.287491342827       4.871992137601
    60 H      -2.244195173366       8.078979577401       4.654969856853
    61 C      -2.997926103335      10.108716568694       4.896880274888
    62 H      -3.982120439973       9.917460420307       4.450547854169
    63 H      -3.100068208400      10.024318316681       5.984473318090
    64 H       1.306008151861       6.592696552411      -5.250064211202
    65 H      -2.681175980970       2.135559948732       0.108736593821
    End
    GUIBonds
        1 1 16 1.0
        2 1 8 1.5
        3 1 2 1.5
        4 20 25 1.0
        5 2 3 1.5
        6 3 12 1.0
        7 3 4 1.5
        8 4 13 1.0
        9 4 9 1.5
        10 5 14 1.0
        11 5 6 1.5
        12 5 10 1.5
        13 6 15 1.0
        14 6 7 1.5
        15 7 18 1.0
        16 7 8 1.5
        17 8 9 1.5
        18 9 10 1.5
        19 10 17 1.0
        20 16 19 1.0
        21 16 18 1.0
        22 18 20 1.0
        23 20 21 1.0
        24 23 25 1.0
        25 21 22 1.0
        26 22 24 1.0
        27 22 23 1.0
        28 24 27 1.0
        29 24 26 1.0
        30 27 29 1.0
        31 27 28 1.0
        32 27 30 1.0
        33 30 11 1.0
        34 30 32 1.0
        35 30 31 1.0
        36 25 19 1.0
        37 33 48 1.0
        38 33 40 1.5
        39 37 38 1.5
        40 37 42 1.5
        41 38 47 1.0
        42 38 39 1.5
        43 39 50 1.0
        44 39 40 1.5
        45 40 41 1.5
        46 41 42 1.5
        47 42 49 1.0
        48 48 51 1.0
        49 33 34 1.5
        50 48 50 1.0
        51 50 52 1.0
        52 52 53 1.0
        53 53 54 1.0
        54 54 56 1.0
        55 54 55 1.0
        56 56 58 1.0
        57 56 57 1.0
        58 58 60 1.0
        59 58 59 1.0
        60 58 61 1.0
        61 61 43 1.0
        62 61 63 1.0
        63 61 62 1.0
        64 34 35 1.5
        65 35 44 1.0
        66 35 36 1.5
        67 36 45 1.0
        68 36 41 1.5
        69 37 46 1.0
        70 51 25 1.0
        71 55 25 1.0
        72 52 25 1.0
        73 64 34 1.0
        74 65 2 1.0
    End
    NoPrint LOGFILE
    XC
        GGA BLYP
    End
    Geometry
    End
    AnalyticalFreq
    End
    NumericalQuality Good
    ScanFreq -1000 0

Fragments
Zn t21.Zn
H t21.H
N t21.N
S t21.S
O t21.O
C t21.C
End

 *******************************************************************************
 *                                                                             *
 *  --------------------------------                                           *
 *   Amsterdam Modeling Suite (AMS)              2019.304                      *
 *  --------------------------------                                           *
 *                                               r84175 2020-05-08             *
 *                                                                             *
 *                                                                             *
 *                              =================                              *
 *                              |               |                              *
 *                              |     A D F     |                              *
 *                              |               |                              *
 *                              =================                              *
 *                                                                             *
 *                                                                             *
 *   Online information and documentation:  https://www.scm.com/support/       *
 *   E-mail:  support@scm.com   info@scm.com                                   *
 *                                                                             *
 *   Scientific publications using AMS results must be properly referenced     *
 *   See the User Manuals (or the web site) for recommended citations          *
 *   The terms and conditions of the End User License Agreement apply to       *
 *   the use of AMS, https://www.scm.com/license-terms/                        *
 *                                                                             *
 *********************  x86_64_windows_intel / intelmpi  ***********************
 
 Licensed to: Dr. Sofia Pascu / University of Bath / Bath / UNITED KINGDOM 2022-01-21 16:12:49
 SCM User ID: u10385
  
 ADF 2019.304  RunTime: Feb08-2022 14:58:17  Nodes: 1  Procs: 4

 Temporary files are created in C:\SCMTMP\/kid_0.1709948551

Communication costs MPI_COMM_WORLD:      0.626 usec per message,   0.0040 usec per 8-byte item
Communication costs for intra-node:      0.638 usec per message,   0.0027 usec per 8-byte item

 *** (NO TITLE) ***


 ===========================
 A T T A C H E D   F I L E S
 ===========================
  


 ===============================
 M O D E L   P A R A M E T E R S
 ===============================
  
 DENSITY FUNCTIONAL POTENTIAL (scf)
    LDA:                               Exchange only                           == Not Default ==
    Gradient Corrections:              Becke88 LYP                             == Not Default ==

 SPIN  (restricted / unrestr.)
    Molecule:                          Restricted                               
    Fragments:                         Restricted                               

 OTHER ASPECTS
    Relativistic Corrections:          ---                                      

    Nuclear Charge Density Model:      Point Charge Nuclei                      
    Core Treatment:                    Frozen Orbital(s)                        

    Hyperfine or Zeeman Interaction:   ---                                      


 Fragment File(s)
 ----------------
 C:
         file : t21.C
         jobid: ADF 2019.304  RunTime: Feb08-2022 14:58:16  Nodes: 1  Procs: 1
         title: Carbon (TZ2P)
 H:
         file : t21.H
         jobid: ADF 2019.304  RunTime: Feb08-2022 14:58:13  Nodes: 1  Procs: 1
         title: Hydrogen (TZ2P)
 O:
         file : t21.O
         jobid: ADF 2019.304  RunTime: Feb08-2022 14:58:15  Nodes: 1  Procs: 1
         title: Oxygen (TZ2P)
 N:
         file : t21.N
         jobid: ADF 2019.304  RunTime: Feb08-2022 14:58:13  Nodes: 1  Procs: 1
         title: Nitrogen (TZ2P)
 S:
         file : t21.S
         jobid: ADF 2019.304  RunTime: Feb08-2022 14:58:14  Nodes: 1  Procs: 1
         title: Sulphur (TZ2P)
 Zn:
         file : t21.Zn
         jobid: ADF 2019.304  RunTime: Feb08-2022 14:58:12  Nodes: 1  Procs: 1
         title: Zinc (TZ2P)


                                   *********************************************
                                   *  R U N   T Y P E : GEOMETRY OPTIMIZATION  *
                                   *********************************************
  


 ===============
 G E O M E T R Y  ***  3D  Molecule  ***
 ===============
  

 ATOMS
 =====                            X Y Z                    CHARGE
                                (Angstrom)             Nucl     +Core       At.Mass
                       --------------------------    ----------------       -------
    1  C              -0.5355    2.3655    0.4293      6.00      6.00       12.0000
    2  C              -1.7243    1.7497    0.2293      6.00      6.00       12.0000
    3  C              -1.9096    0.3646    0.2088      6.00      6.00       12.0000
    4  C              -0.8002   -0.4684    0.4055      6.00      6.00       12.0000
    5  C               2.9039    0.0612    1.0303      6.00      6.00       12.0000
    6  C               2.9766    1.4836    1.0277      6.00      6.00       12.0000
    7  C               1.8126    2.2152    0.8249      6.00      6.00       12.0000
    8  C               0.5947    1.4964    0.6272      6.00      6.00       12.0000
    9  C               0.4958    0.0876    0.6214      6.00      6.00       12.0000
   10  C               1.7149   -0.6290    0.8353      6.00      6.00       12.0000
   11  H               7.9422    5.7759    2.3689      1.00      1.00        1.0078
   12  H              -2.8911   -0.0804    0.0455      1.00      1.00        1.0078
   13  H              -0.9345   -1.5505    0.3926      1.00      1.00        1.0078
   14  H               3.8208   -0.5035    1.1899      1.00      1.00        1.0078
   15  H               3.9259    1.9881    1.1790      1.00      1.00        1.0078
   16  C               0.0075    3.7689    0.5035      6.00      6.00       12.0000
   17  H               1.7064   -1.7176    0.8441      1.00      1.00        1.0078
   18  C               1.4699    3.6333    0.7588      6.00      6.00       12.0000
   19  O              -0.5972    4.8397    0.3717      8.00      8.00       15.9949
   20  N               2.1676    4.7480    0.8555      7.00      7.00       14.0031
   21  N               3.4785    4.7058    1.0356      7.00      7.00       14.0031
   22  C               4.0980    5.9350    1.0675      6.00      6.00       12.0000
   23  S               3.3786    7.4934    0.9129     16.00     16.00       31.9721
   24  N               5.4388    5.8166    1.2405      7.00      7.00       14.0031
   25  Zn              1.0816    6.6105    0.7419     30.00     30.00       63.9291
   26  H               5.7758    4.8603    1.3238      1.00      1.00        1.0078
   27  C               6.4066    6.9147    1.3089      6.00      6.00       12.0000
   28  H               6.1540    7.5675    2.1566      1.00      1.00        1.0078
   29  H               6.3148    7.5285    0.4023      1.00      1.00        1.0078
   30  C               7.8311    6.3689    1.4519      6.00      6.00       12.0000
   31  H               8.1057    5.7409    0.5948      1.00      1.00        1.0078
   32  H               8.5434    7.1997    1.5019      1.00      1.00        1.0078
   33  C               0.2196    7.7680   -3.5521      6.00      6.00       12.0000
   34  C               0.6280    7.4049   -4.7914      6.00      6.00       12.0000
   35  C               0.1737    7.9865   -5.9787      6.00      6.00       12.0000
   36  C              -0.7729    9.0170   -5.9085      6.00      6.00       12.0000
   37  C              -2.6143   10.8153   -3.1217      6.00      6.00       12.0000
   38  C              -2.0863   10.1507   -1.9781      6.00      6.00       12.0000
   39  C              -1.1457    9.1440   -2.1608      6.00      6.00       12.0000
   40  C              -0.7554    8.8252   -3.4967      6.00      6.00       12.0000
   41  C              -1.2669    9.4648   -4.6472      6.00      6.00       12.0000
   42  C              -2.2304   10.4965   -4.4175      6.00      6.00       12.0000
   43  H              -2.7045   11.1409    4.6662      1.00      1.00        1.0078
   44  H               0.5369    7.6589   -6.9527      1.00      1.00        1.0078
   45  H              -1.1325    9.4769   -6.8296      1.00      1.00        1.0078
   46  H              -3.3500   11.6031   -2.9689      1.00      1.00        1.0078
   47  H              -2.4147   10.4244   -0.9802      1.00      1.00        1.0078
   48  C               0.4760    7.3722   -2.1227      6.00      6.00       12.0000
   49  H              -2.6616   11.0300   -5.2629      1.00      1.00        1.0078
   50  C              -0.3848    8.2559   -1.2861      6.00      6.00       12.0000
   51  O               1.2267    6.4907   -1.6858      8.00      8.00       15.9949
   52  N              -0.3324    8.0733    0.0184      7.00      7.00       14.0031
   53  N              -1.0985    8.7823    0.8317      7.00      7.00       14.0031
   54  C              -0.9886    8.4471    2.1632      6.00      6.00       12.0000
   55  S               0.0079    7.2357    2.8741     16.00     16.00       31.9721
   56  N              -1.8021    9.2056    2.9404      7.00      7.00       14.0031
   57  H              -2.3569    9.8928    2.4356      1.00      1.00        1.0078
   58  C              -1.9536    9.1063    4.3947      6.00      6.00       12.0000
   59  H              -0.9803    9.2875    4.8720      1.00      1.00        1.0078
   60  H              -2.2442    8.0790    4.6550      1.00      1.00        1.0078
   61  C              -2.9979   10.1087    4.8969      6.00      6.00       12.0000
   62  H              -3.9821    9.9175    4.4505      1.00      1.00        1.0078
   63  H              -3.1001   10.0243    5.9845      1.00      1.00        1.0078
   64  H               1.3060    6.5927   -5.2501      1.00      1.00        1.0078
   65  H              -2.6812    2.1356    0.1087      1.00      1.00        1.0078


 FRAGMENTS
 =========                                     Atoms in this Fragment     Cart. coord.s (Angstrom)
                                               -------------------------------------------------------
    1  C                                                 1  C           -0.5355    2.3655    0.4293
    2  C                                                 2  C           -1.7243    1.7497    0.2293
    3  C                                                 3  C           -1.9096    0.3646    0.2088
    4  C                                                 4  C           -0.8002   -0.4684    0.4055
    5  C                                                 5  C            2.9039    0.0612    1.0303
    6  C                                                 6  C            2.9766    1.4836    1.0277
    7  C                                                 7  C            1.8126    2.2152    0.8249
    8  C                                                 8  C            0.5947    1.4964    0.6272
    9  C                                                 9  C            0.4958    0.0876    0.6214
   10  C                                                10  C            1.7149   -0.6290    0.8353
   11  C                                                16  C            0.0075    3.7689    0.5035
   12  C                                                18  C            1.4699    3.6333    0.7588
   13  C                                                22  C            4.0980    5.9350    1.0675
   14  C                                                27  C            6.4066    6.9147    1.3089
   15  C                                                30  C            7.8311    6.3689    1.4519
   16  C                                                33  C            0.2196    7.7680   -3.5521
   17  C                                                34  C            0.6280    7.4049   -4.7914
   18  C                                                35  C            0.1737    7.9865   -5.9787
   19  C                                                36  C           -0.7729    9.0170   -5.9085
   20  C                                                37  C           -2.6143   10.8153   -3.1217
   21  C                                                38  C           -2.0863   10.1507   -1.9781
   22  C                                                39  C           -1.1457    9.1440   -2.1608
   23  C                                                40  C           -0.7554    8.8252   -3.4967
   24  C                                                41  C           -1.2669    9.4648   -4.6472
   25  C                                                42  C           -2.2304   10.4965   -4.4175
   26  C                                                48  C            0.4760    7.3722   -2.1227
   27  C                                                50  C           -0.3848    8.2559   -1.2861
   28  C                                                54  C           -0.9886    8.4471    2.1632
   29  C                                                58  C           -1.9536    9.1063    4.3947
   30  C                                                61  C           -2.9979   10.1087    4.8969
   31  H                                                11  H            7.9422    5.7759    2.3689
   32  H                                                12  H           -2.8911   -0.0804    0.0455
   33  H                                                13  H           -0.9345   -1.5505    0.3926
   34  H                                                14  H            3.8208   -0.5035    1.1899
   35  H                                                15  H            3.9259    1.9881    1.1790
   36  H                                                17  H            1.7064   -1.7176    0.8441
   37  H                                                26  H            5.7758    4.8603    1.3238
   38  H                                                28  H            6.1540    7.5675    2.1566
   39  H                                                29  H            6.3148    7.5285    0.4023
   40  H                                                31  H            8.1057    5.7409    0.5948
   41  H                                                32  H            8.5434    7.1997    1.5019
   42  H                                                43  H           -2.7045   11.1409    4.6662
   43  H                                                44  H            0.5369    7.6589   -6.9527
   44  H                                                45  H           -1.1325    9.4769   -6.8296
   45  H                                                46  H           -3.3500   11.6031   -2.9689
   46  H                                                47  H           -2.4147   10.4244   -0.9802
   47  H                                                49  H           -2.6616   11.0300   -5.2629
   48  H                                                57  H           -2.3569    9.8928    2.4356
   49  H                                                59  H           -0.9803    9.2875    4.8720
   50  H                                                60  H           -2.2442    8.0790    4.6550
   51  H                                                62  H           -3.9821    9.9175    4.4505
   52  H                                                63  H           -3.1001   10.0243    5.9845
   53  H                                                64  H            1.3060    6.5927   -5.2501
   54  H                                                65  H           -2.6812    2.1356    0.1087
   55  O                                                19  O           -0.5972    4.8397    0.3717
   56  O                                                51  O            1.2267    6.4907   -1.6858
   57  N                                                20  N            2.1676    4.7480    0.8555
   58  N                                                21  N            3.4785    4.7058    1.0356
   59  N                                                24  N            5.4388    5.8166    1.2405
   60  N                                                52  N           -0.3324    8.0733    0.0184
   61  N                                                53  N           -1.0985    8.7823    0.8317
   62  N                                                56  N           -1.8021    9.2056    2.9404
   63  S                                                23  S            3.3786    7.4934    0.9129
   64  S                                                55  S            0.0079    7.2357    2.8741
   65  Zn                                               25  Zn           1.0816    6.6105    0.7419


 =====================================
 S Y M M E T R Y ,   E L E C T R O N S
 =====================================
  
 Symmetry: NOSYM

 Irreducible Representations, including subspecies
 -------------------------------------------------
 A


 Configuration of Valence Electrons
 ==================================
 ( determined in the SCF procedure )

 Total:   324

 Net Charge: 0 (Nuclei minus Electrons)

 Aufbau principle for MO occupations will be applied through SCF cycle no.     150
 Thereafter, the program will assign electrons to MOs that are spatially
 similar to the occupied MOs in a "reference" cycle ("KeepOrbitals").
 The reference cycle is always the PREVIOUS cycle: it will evolve with
 the SCF procedure.
1
 ***************************************************************************************************


                                      ****************************************
                                      *  B U I L D : (Fragments, Functions)  *
                                      ****************************************
  

 Total nr. of (C)SFOs (summation over all irreps) :  1369

 Specify PRINT SFO in the input file to get a full list

 Nr. of SFOs for ir.rep.           A :  1369


 ================================
 (Slater-type)  F U N C T I O N S  ***  (Basis and Fit)  ***
 ================================
  

 Atom Type    1  (C)
 ==============

 Valence Basis Sets:  10
 -----------------------
   1 S    7.680000
   1 S    5.000000
   2 S    1.280000
   2 S    2.100000
   2 S    4.600000
   2 P    0.820000
   2 P    1.480000
   2 P    2.940000
   3 D    2.200000
   4 F    3.300000

 Atom Type    2  (H)
 ==============

 Valence Basis Sets:   5
 -----------------------
   1 S    0.690000
   1 S    0.920000
   1 S    1.580000
   2 P    1.250000
   3 D    2.500000

 Atom Type    3  (O)
 ==============

 Valence Basis Sets:  10
 -----------------------
   1 S    9.800000
   1 S    6.800000
   2 S    7.580000
   2 S    2.880000
   2 S    1.720000
   2 P    4.080000
   2 P    2.080000
   2 P    1.120000
   3 D    2.000000
   4 F    3.000000

 Atom Type    4  (N)
 ==============

 Valence Basis Sets:  10
 -----------------------
   1 S    8.740000
   1 S    5.900000
   2 S    5.150000
   2 S    2.500000
   2 S    1.500000
   2 P    3.680000
   2 P    1.880000
   2 P    1.000000
   3 D    2.200000
   4 F    3.300000

 Atom Type    5  (S)
 ==============

 Valence Basis Sets:  14
 -----------------------
   1 S   19.400000
   1 S   14.350000
   2 S    5.900000
   2 S    4.250000
   2 P    8.050000
   2 P    4.550000
   3 S    3.450000
   3 S    2.250000
   3 S    1.500000
   3 P    2.650000
   3 P    1.600000
   3 P    1.000000
   3 D    2.100000
   4 F    2.100000

 Atom Type    6  (Zn)
 ==============

 Valence Basis Sets:  19
 -----------------------
   1 S   35.250000
   1 S   27.850000
   2 S   11.800000
   2 S    6.600000
   2 P   16.650000
   2 P   10.900000
   3 S    7.200000
   3 S    4.350000
   3 P    7.100000
   3 P    4.600000
   3 P    3.150000
   3 D    7.700000
   3 D    3.700000
   3 D    1.680000
   4 S    2.700000
   4 S    1.600000
   4 S    1.000000
   4 P    1.540000
   4 F    2.200000


 BAS: List of all Elementary Cartesian Basis Functions
 =====================================================

 The numbering in the list below (to the right of the function characteristics) is referred
 to in print-outs of MO eigenvectors and Mulliken populations in the BAS representation
 (as contrasted to the SFO representation).

 Notes:
 1. The functions are characterized by a polynomial prefactor (powers of x,y,z and r) and
    an exponential decay factor alpha.
 2. Since the basis sets are specific for an atom TYPE, the individual functions occur on
    all atoms of that type.
 3. The word 'Core' in the left margin signals that it is a Core Function (CF) : not a
    degree of freedom in the valence set, but only used to ensure orthogonalization of
    the other valence basis functions on the frozen Core Orbitals.


 (power of) X  Y  Z  R     Alpha  on Atom
            ==========     =====     ==========

 C                                    1    2    3    4    5    6    7    8    9   10   11   12   13   14   15
                                     16   17   18   19   20   21   22   23   24   25   26   27   28   29   30
                                  ---------------------------------------------------------------------------
            0  0  0  0     7.680      1   31   61   91  121  151  181  211  241  271  301  331  361  391  421
                                    451  481  511  541  571  601  631  661  691  721  751  781  811  841  871
            0  0  0  0     5.000      2   32   62   92  122  152  182  212  242  272  302  332  362  392  422
                                    452  482  512  542  572  602  632  662  692  722  752  782  812  842  872
            0  0  0  1     1.280      3   33   63   93  123  153  183  213  243  273  303  333  363  393  423
                                    453  483  513  543  573  603  633  663  693  723  753  783  813  843  873
            0  0  0  1     2.100      4   34   64   94  124  154  184  214  244  274  304  334  364  394  424
                                    454  484  514  544  574  604  634  664  694  724  754  784  814  844  874
            0  0  0  1     4.600      5   35   65   95  125  155  185  215  245  275  305  335  365  395  425
                                    455  485  515  545  575  605  635  665  695  725  755  785  815  845  875
            1  0  0  0     0.820      6   36   66   96  126  156  186  216  246  276  306  336  366  396  426
                                    456  486  516  546  576  606  636  666  696  726  756  786  816  846  876
            0  1  0  0     0.820      7   37   67   97  127  157  187  217  247  277  307  337  367  397  427
                                    457  487  517  547  577  607  637  667  697  727  757  787  817  847  877
            0  0  1  0     0.820      8   38   68   98  128  158  188  218  248  278  308  338  368  398  428
                                    458  488  518  548  578  608  638  668  698  728  758  788  818  848  878
            1  0  0  0     1.480      9   39   69   99  129  159  189  219  249  279  309  339  369  399  429
                                    459  489  519  549  579  609  639  669  699  729  759  789  819  849  879
            0  1  0  0     1.480     10   40   70  100  130  160  190  220  250  280  310  340  370  400  430
                                    460  490  520  550  580  610  640  670  700  730  760  790  820  850  880
            0  0  1  0     1.480     11   41   71  101  131  161  191  221  251  281  311  341  371  401  431
                                    461  491  521  551  581  611  641  671  701  731  761  791  821  851  881
            1  0  0  0     2.940     12   42   72  102  132  162  192  222  252  282  312  342  372  402  432
                                    462  492  522  552  582  612  642  672  702  732  762  792  822  852  882
            0  1  0  0     2.940     13   43   73  103  133  163  193  223  253  283  313  343  373  403  433
                                    463  493  523  553  583  613  643  673  703  733  763  793  823  853  883
            0  0  1  0     2.940     14   44   74  104  134  164  194  224  254  284  314  344  374  404  434
                                    464  494  524  554  584  614  644  674  704  734  764  794  824  854  884
            2  0  0  0     2.200     15   45   75  105  135  165  195  225  255  285  315  345  375  405  435
                                    465  495  525  555  585  615  645  675  705  735  765  795  825  855  885
            1  1  0  0     2.200     16   46   76  106  136  166  196  226  256  286  316  346  376  406  436
                                    466  496  526  556  586  616  646  676  706  736  766  796  826  856  886
            1  0  1  0     2.200     17   47   77  107  137  167  197  227  257  287  317  347  377  407  437
                                    467  497  527  557  587  617  647  677  707  737  767  797  827  857  887
            0  2  0  0     2.200     18   48   78  108  138  168  198  228  258  288  318  348  378  408  438
                                    468  498  528  558  588  618  648  678  708  738  768  798  828  858  888
            0  1  1  0     2.200     19   49   79  109  139  169  199  229  259  289  319  349  379  409  439
                                    469  499  529  559  589  619  649  679  709  739  769  799  829  859  889
            0  0  2  0     2.200     20   50   80  110  140  170  200  230  260  290  320  350  380  410  440
                                    470  500  530  560  590  620  650  680  710  740  770  800  830  860  890
            3  0  0  0     3.300     21   51   81  111  141  171  201  231  261  291  321  351  381  411  441
                                    471  501  531  561  591  621  651  681  711  741  771  801  831  861  891
            2  1  0  0     3.300     22   52   82  112  142  172  202  232  262  292  322  352  382  412  442
                                    472  502  532  562  592  622  652  682  712  742  772  802  832  862  892
            2  0  1  0     3.300     23   53   83  113  143  173  203  233  263  293  323  353  383  413  443
                                    473  503  533  563  593  623  653  683  713  743  773  803  833  863  893
            1  2  0  0     3.300     24   54   84  114  144  174  204  234  264  294  324  354  384  414  444
                                    474  504  534  564  594  624  654  684  714  744  774  804  834  864  894
            1  1  1  0     3.300     25   55   85  115  145  175  205  235  265  295  325  355  385  415  445
                                    475  505  535  565  595  625  655  685  715  745  775  805  835  865  895
            1  0  2  0     3.300     26   56   86  116  146  176  206  236  266  296  326  356  386  416  446
                                    476  506  536  566  596  626  656  686  716  746  776  806  836  866  896
            0  3  0  0     3.300     27   57   87  117  147  177  207  237  267  297  327  357  387  417  447
                                    477  507  537  567  597  627  657  687  717  747  777  807  837  867  897
            0  2  1  0     3.300     28   58   88  118  148  178  208  238  268  298  328  358  388  418  448
                                    478  508  538  568  598  628  658  688  718  748  778  808  838  868  898
            0  1  2  0     3.300     29   59   89  119  149  179  209  239  269  299  329  359  389  419  449
                                    479  509  539  569  599  629  659  689  719  749  779  809  839  869  899
            0  0  3  0     3.300     30   60   90  120  150  180  210  240  270  300  330  360  390  420  450
                                    480  510  540  570  600  630  660  690  720  750  780  810  840  870  900

 H                                   31   32   33   34   35   36   37   38   39   40   41   42   43   44   45
                                     46   47   48   49   50   51   52   53   54
                                  ---------------------------------------------------------------------------
            0  0  0  0     0.690    901  913  925  937  949  961  973  985  997 1009 1021 1033 1045 1057 1069
                                   1081 1093 1105 1117 1129 1141 1153 1165 1177
            0  0  0  0     0.920    902  914  926  938  950  962  974  986  998 1010 1022 1034 1046 1058 1070
                                   1082 1094 1106 1118 1130 1142 1154 1166 1178
            0  0  0  0     1.580    903  915  927  939  951  963  975  987  999 1011 1023 1035 1047 1059 1071
                                   1083 1095 1107 1119 1131 1143 1155 1167 1179
            1  0  0  0     1.250    904  916  928  940  952  964  976  988 1000 1012 1024 1036 1048 1060 1072
                                   1084 1096 1108 1120 1132 1144 1156 1168 1180
            0  1  0  0     1.250    905  917  929  941  953  965  977  989 1001 1013 1025 1037 1049 1061 1073
                                   1085 1097 1109 1121 1133 1145 1157 1169 1181
            0  0  1  0     1.250    906  918  930  942  954  966  978  990 1002 1014 1026 1038 1050 1062 1074
                                   1086 1098 1110 1122 1134 1146 1158 1170 1182
            2  0  0  0     2.500    907  919  931  943  955  967  979  991 1003 1015 1027 1039 1051 1063 1075
                                   1087 1099 1111 1123 1135 1147 1159 1171 1183
            1  1  0  0     2.500    908  920  932  944  956  968  980  992 1004 1016 1028 1040 1052 1064 1076
                                   1088 1100 1112 1124 1136 1148 1160 1172 1184
            1  0  1  0     2.500    909  921  933  945  957  969  981  993 1005 1017 1029 1041 1053 1065 1077
                                   1089 1101 1113 1125 1137 1149 1161 1173 1185
            0  2  0  0     2.500    910  922  934  946  958  970  982  994 1006 1018 1030 1042 1054 1066 1078
                                   1090 1102 1114 1126 1138 1150 1162 1174 1186
            0  1  1  0     2.500    911  923  935  947  959  971  983  995 1007 1019 1031 1043 1055 1067 1079
                                   1091 1103 1115 1127 1139 1151 1163 1175 1187
            0  0  2  0     2.500    912  924  936  948  960  972  984  996 1008 1020 1032 1044 1056 1068 1080
                                   1092 1104 1116 1128 1140 1152 1164 1176 1188

 O                                   55   56
                                  ---------------------------------------------------------------------------
            0  0  0  0     9.800   1189 1219
            0  0  0  0     6.800   1190 1220
            0  0  0  1     7.580   1191 1221
            0  0  0  1     2.880   1192 1222
            0  0  0  1     1.720   1193 1223
            1  0  0  0     4.080   1194 1224
            0  1  0  0     4.080   1195 1225
            0  0  1  0     4.080   1196 1226
            1  0  0  0     2.080   1197 1227
            0  1  0  0     2.080   1198 1228
            0  0  1  0     2.080   1199 1229
            1  0  0  0     1.120   1200 1230
            0  1  0  0     1.120   1201 1231
            0  0  1  0     1.120   1202 1232
            2  0  0  0     2.000   1203 1233
            1  1  0  0     2.000   1204 1234
            1  0  1  0     2.000   1205 1235
            0  2  0  0     2.000   1206 1236
            0  1  1  0     2.000   1207 1237
            0  0  2  0     2.000   1208 1238
            3  0  0  0     3.000   1209 1239
            2  1  0  0     3.000   1210 1240
            2  0  1  0     3.000   1211 1241
            1  2  0  0     3.000   1212 1242
            1  1  1  0     3.000   1213 1243
            1  0  2  0     3.000   1214 1244
            0  3  0  0     3.000   1215 1245
            0  2  1  0     3.000   1216 1246
            0  1  2  0     3.000   1217 1247
            0  0  3  0     3.000   1218 1248

 N                                   57   58   59   60   61   62
                                  ---------------------------------------------------------------------------
            0  0  0  0     8.740   1249 1279 1309 1339 1369 1399
            0  0  0  0     5.900   1250 1280 1310 1340 1370 1400
            0  0  0  1     5.150   1251 1281 1311 1341 1371 1401
            0  0  0  1     2.500   1252 1282 1312 1342 1372 1402
            0  0  0  1     1.500   1253 1283 1313 1343 1373 1403
            1  0  0  0     3.680   1254 1284 1314 1344 1374 1404
            0  1  0  0     3.680   1255 1285 1315 1345 1375 1405
            0  0  1  0     3.680   1256 1286 1316 1346 1376 1406
            1  0  0  0     1.880   1257 1287 1317 1347 1377 1407
            0  1  0  0     1.880   1258 1288 1318 1348 1378 1408
            0  0  1  0     1.880   1259 1289 1319 1349 1379 1409
            1  0  0  0     1.000   1260 1290 1320 1350 1380 1410
            0  1  0  0     1.000   1261 1291 1321 1351 1381 1411
            0  0  1  0     1.000   1262 1292 1322 1352 1382 1412
            2  0  0  0     2.200   1263 1293 1323 1353 1383 1413
            1  1  0  0     2.200   1264 1294 1324 1354 1384 1414
            1  0  1  0     2.200   1265 1295 1325 1355 1385 1415
            0  2  0  0     2.200   1266 1296 1326 1356 1386 1416
            0  1  1  0     2.200   1267 1297 1327 1357 1387 1417
            0  0  2  0     2.200   1268 1298 1328 1358 1388 1418
            3  0  0  0     3.300   1269 1299 1329 1359 1389 1419
            2  1  0  0     3.300   1270 1300 1330 1360 1390 1420
            2  0  1  0     3.300   1271 1301 1331 1361 1391 1421
            1  2  0  0     3.300   1272 1302 1332 1362 1392 1422
            1  1  1  0     3.300   1273 1303 1333 1363 1393 1423
            1  0  2  0     3.300   1274 1304 1334 1364 1394 1424
            0  3  0  0     3.300   1275 1305 1335 1365 1395 1425
            0  2  1  0     3.300   1276 1306 1336 1366 1396 1426
            0  1  2  0     3.300   1277 1307 1337 1367 1397 1427
            0  0  3  0     3.300   1278 1308 1338 1368 1398 1428

 S                                   63   64
                                  ---------------------------------------------------------------------------
            0  0  0  0    19.400   1429 1467
            0  0  0  0    14.350   1430 1468
            0  0  0  1     5.900   1431 1469
            0  0  0  1     4.250   1432 1470
            1  0  0  0     8.050   1433 1471
            0  1  0  0     8.050   1434 1472
            0  0  1  0     8.050   1435 1473
            1  0  0  0     4.550   1436 1474
            0  1  0  0     4.550   1437 1475
            0  0  1  0     4.550   1438 1476
            0  0  0  2     3.450   1439 1477
            0  0  0  2     2.250   1440 1478
            0  0  0  2     1.500   1441 1479
            1  0  0  1     2.650   1442 1480
            0  1  0  1     2.650   1443 1481
            0  0  1  1     2.650   1444 1482
            1  0  0  1     1.600   1445 1483
            0  1  0  1     1.600   1446 1484
            0  0  1  1     1.600   1447 1485
            1  0  0  1     1.000   1448 1486
            0  1  0  1     1.000   1449 1487
            0  0  1  1     1.000   1450 1488
            2  0  0  0     2.100   1451 1489
            1  1  0  0     2.100   1452 1490
            1  0  1  0     2.100   1453 1491
            0  2  0  0     2.100   1454 1492
            0  1  1  0     2.100   1455 1493
            0  0  2  0     2.100   1456 1494
            3  0  0  0     2.100   1457 1495
            2  1  0  0     2.100   1458 1496
            2  0  1  0     2.100   1459 1497
            1  2  0  0     2.100   1460 1498
            1  1  1  0     2.100   1461 1499
            1  0  2  0     2.100   1462 1500
            0  3  0  0     2.100   1463 1501
            0  2  1  0     2.100   1464 1502
            0  1  2  0     2.100   1465 1503
            0  0  3  0     2.100   1466 1504

 Zn                                  65
                                  ---------------------------------------------------------------------------
            0  0  0  0    35.250   1505
            0  0  0  0    27.850   1506
            0  0  0  1    11.800   1507
            0  0  0  1     6.600   1508
            1  0  0  0    16.650   1509
            0  1  0  0    16.650   1510
            0  0  1  0    16.650   1511
            1  0  0  0    10.900   1512
            0  1  0  0    10.900   1513
            0  0  1  0    10.900   1514
            0  0  0  2     7.200   1515
            0  0  0  2     4.350   1516
            1  0  0  1     7.100   1517
            0  1  0  1     7.100   1518
            0  0  1  1     7.100   1519
            1  0  0  1     4.600   1520
            0  1  0  1     4.600   1521
            0  0  1  1     4.600   1522
            1  0  0  1     3.150   1523
            0  1  0  1     3.150   1524
            0  0  1  1     3.150   1525
            2  0  0  0     7.700   1526
            1  1  0  0     7.700   1527
            1  0  1  0     7.700   1528
            0  2  0  0     7.700   1529
            0  1  1  0     7.700   1530
            0  0  2  0     7.700   1531
            2  0  0  0     3.700   1532
            1  1  0  0     3.700   1533
            1  0  1  0     3.700   1534
            0  2  0  0     3.700   1535
            0  1  1  0     3.700   1536
            0  0  2  0     3.700   1537
            2  0  0  0     1.680   1538
            1  1  0  0     1.680   1539
            1  0  1  0     1.680   1540
            0  2  0  0     1.680   1541
            0  1  1  0     1.680   1542
            0  0  2  0     1.680   1543
            0  0  0  3     2.700   1544
            0  0  0  3     1.600   1545
            0  0  0  3     1.000   1546
            1  0  0  2     1.540   1547
            0  1  0  2     1.540   1548
            0  0  1  2     1.540   1549
            3  0  0  0     2.200   1550
            2  1  0  0     2.200   1551
            2  0  1  0     2.200   1552
            1  2  0  0     2.200   1553
            1  1  1  0     2.200   1554
            1  0  2  0     2.200   1555
            0  3  0  0     2.200   1556
            0  2  1  0     2.200   1557
            0  1  2  0     2.200   1558
            0  0  3  0     2.200   1559

 Total number of charge fitting functions (nprimf)      4774
 Total number of Cartesian basis functions (naos)       1559
 Total number of Cartesian core functions  (ncos)          0


 Coordinates (Cartesian)
 =======================

     Atom                    bohr                                 angstrom                 Geometric Variables
                   X           Y           Z              X           Y           Z       (0:frozen, *:LT par.)
 --------------------------------------------------------------------------------------------------------------
     1 C      -1.011941    4.470150    0.811343      -0.535496    2.365502    0.429344      1       2       3
     2 C      -3.258487    3.306441    0.433294      -1.724317    1.749693    0.229289      4       5       6
     3 C      -3.608660    0.688940    0.394662      -1.909620    0.364571    0.208846      7       8       9
     4 C      -1.512171   -0.885165    0.766333      -0.800206   -0.468409    0.405526     10      11      12
     5 C       5.487533    0.115743    1.946897       2.903878    0.061248    1.030254     13      14      15
     6 C       5.625031    2.803566    1.942091       2.976638    1.483583    1.027710     16      17      18
     7 C       3.425285    4.186083    1.558857       1.812583    2.215180    0.824912     19      20      21
     8 C       1.123910    2.827783    1.185316       0.594748    1.496398    0.627242     22      23      24
     9 C       0.936956    0.165607    1.174229       0.495816    0.087636    0.621375     25      26      27
    10 C       3.240700   -1.188580    1.578535       1.714905   -0.628969    0.835325     28      29      30
    11 H      15.008533   10.914935    4.476600       7.942173    5.775935    2.368915     31      32      33
    12 H      -5.463293   -0.151935    0.086071      -2.891050   -0.080401    0.045547     34      35      36
    13 H      -1.765877   -2.929929    0.741958      -0.934462   -1.550451    0.392627     37      38      39
    14 H       7.220231   -0.951561    2.248623       3.820782   -0.503544    1.189920     40      41      42
    15 H       7.418837    3.756967    2.227992       3.925880    1.988101    1.179003     43      44      45
    16 C       0.014210    7.122261    0.951566       0.007520    3.768938    0.503547     46      47      48
    17 H       3.224647   -3.245773    1.595166       1.706410   -1.717589    0.844126     49      50      51
    18 C       2.777765    6.865942    1.433860       1.469930    3.633300    0.758766     52      53      54
    19 O      -1.128464    9.145639    0.702369      -0.597158    4.839664    0.371678     55      56      57
    20 N       4.096241    8.972468    1.616638       2.167637    4.748026    0.855488     58      59      60
    21 N       6.573475    8.892695    1.957002       3.478533    4.705811    1.035601     61      62      63
    22 C       7.744138   11.215440    2.017357       4.098022    5.934955    1.067540     64      65      66
    23 S       6.384557   14.160546    1.725222       3.378562    7.493438    0.912948     67      68      69
    24 N      10.277933   10.991732    2.344284       5.438848    5.816574    1.240542     70      71      72
    25 Zn      2.044009   12.492076    1.402057       1.081643    6.610522    0.741937     73      74      75
    26 H      10.914669    9.184723    2.501575       5.775794    4.860346    1.323776     76      77      78
    27 C      12.106638   13.066924    2.473440       6.406557    6.914719    1.308888     79      80      81
    28 H      11.629392   14.300512    4.075329       6.154009    7.567505    2.156571     82      83      84
    29 H      11.933189   14.226854    0.760168       6.314772    7.528527    0.402263     85      86      87
    30 C      14.798691   12.035416    2.743779       7.831130    6.368868    1.451945     88      89      90
    31 H      15.317498   10.848701    1.124067       8.105671    5.740885    0.594831     91      92      93
    32 H      16.144754   13.605506    2.838234       8.543436    7.199724    1.501929     94      95      96
    33 C       0.414928   14.679403   -6.712459       0.219571    7.768006   -3.552080     97      98      99
    34 C       1.186725   13.993261   -9.054420       0.627988    7.404915   -4.791393    100     101     102
    35 C       0.328290   15.092216  -11.298111       0.173723    7.986457   -5.978703    103     104     105
    36 C      -1.460626   17.039740  -11.165452      -0.772930    9.017042   -5.908503    106     107     108
    37 C      -4.940229   20.437910   -5.899106      -2.614257   10.815276   -3.121672    109     110     111
    38 C      -3.942526   19.181973   -3.738119      -2.086295   10.150663   -1.978128    112     113     114
    39 C      -2.165045   17.279661   -4.083407      -1.145693    9.144003   -2.160846    115     116     117
    40 C      -1.427588   16.677298   -6.607776      -0.755447    8.825246   -3.496684    118     119     120
    41 C      -2.394170   17.885927   -8.782012      -1.266940    9.464825   -4.647241    121     122     123
    42 C      -4.214767   19.835548   -8.347912      -2.230359   10.496520   -4.417525    124     125     126
    43 H      -5.110823   21.053274    8.817826      -2.704531   11.140913    4.666192    127     128     129
    44 H       1.014510   14.473143  -13.138755       0.536856    7.658857   -6.952730    130     131     132
    45 H      -2.140182   17.908800  -12.906021      -1.132536    9.476929   -6.829572    133     134     135
    46 H      -6.330566   21.926740   -5.610399      -3.349991   11.603131   -2.968895    136     137     138
    47 H      -4.563117   19.699243   -1.852231      -2.414697   10.424391   -0.980158    139     140     141
    48 C       0.899481   13.931347   -4.011344       0.475985    7.372152   -2.122712    142     143     144
    49 H      -5.029649   20.843746   -9.945470      -2.661576   11.030035   -5.262916    145     146     147
    50 C      -0.727101   15.601424   -2.430430      -0.384765    8.255918   -1.286128    148     149     150
    51 O       2.318197   12.265726   -3.185664       1.226737    6.490742   -1.685781    151     152     153
    52 N      -0.628171   15.256343    0.034837      -0.332414    8.073309    0.018435    154     155     156
    53 N      -2.075848   16.596210    1.571745      -1.098491    8.782336    0.831732    157     158     159
    54 C      -1.868093   15.962637    4.087798      -0.988552    8.447064    2.163170    160     161     162
    55 S       0.014838   13.673567    5.431263       0.007852    7.235740    2.874100    163     164     165
    56 N      -3.405558   17.396019    5.556623      -1.802143    9.205577    2.940438    166     167     168
    57 H      -4.453931   18.694638    4.602685      -2.356919    9.892777    2.435636    169     170     171
    58 C      -3.691770   17.208341    8.304831      -1.953600    9.106262    4.394727    172     173     174
    59 H      -1.852409   17.550815    9.206731      -0.980253    9.287491    4.871992    175     176     177
    60 H      -4.240914   15.267059    8.796618      -2.244195    8.078980    4.654970    178     179     180
    61 C      -5.665259   19.102706    9.253763      -2.997926   10.108717    4.896880    181     182     183
    62 H      -7.525117   18.741284    8.410317      -3.982120    9.917460    4.450548    184     185     186
    63 H      -5.858280   18.943216   11.309016      -3.100068   10.024318    5.984473    187     188     189
    64 H       2.467998   12.458391   -9.921183       1.306008    6.592697   -5.250064    190     191     192
    65 H      -5.066688    4.035623    0.205482      -2.681176    2.135560    0.108737    193     194     195
 --------------------------------------------------------------------------------------------------------------
1
 ***************************************************************************************************


                                              ***********************
                                              *  T E C H N I C A L  *
                                              ***********************
  


 =============================================================
 P A R A L L E L I Z A T I O N  and  V E C T O R I Z A T I O N
 =============================================================
  
 Nr of parallel processes:                                4
 Maximum vector length in NumInt loops:                 128


 ===============================
 G E O M E T R Y   U P D A T E S
 ===============================
  
 Optimization coordinates:                       Delocalized
 Optimization code branch:                       NEW
 Hessian update method:                          BFGS (Broyden-Fletcher-Goldfarb-Shanno)

 Iterative Geometry Improvements:
    Max. nr. of iterations:                        390
    Convergence criteria:
         Change in energy (hartree):                 0.0010000000
         Gradients (au/Angstrom):                    0.0010000000
         Cart/bondlength changes (Angstrom):         0.0100000000
    Max. step to take:
         Trust Radius:                               0.2000000000

 GDIIS (Geometry Direct Inversion in Iteration Space):
    First geometry cycle:                            0
    Max. number expansion vectors:                   5


 =====================
 S C F   U P D A T E S
 =====================
  
 Max. nr. of cycles:                               300
 Convergence criterion:                              0.0000010000
   secondary criterion:                              0.0010000000

 Mix parameter (when DIIS does not apply):           0.2000000000
 Mixed ADIIS+SDIIS will be used                  
    Max number of expansion vectors:                10
    Pure ADIIS when Max([F,P]) is above              0.1000000000
    Pure SDIIS when Max([F,P]) is below              0.0010000000


 =================
 P R E C I S I O N  ***  (General: NumInt, NeglectFunctionTails, ...)  ***
 =================
  

 NumInt:           Target precision:                 6.0000000000
 -------           Initial precision:                6.0000000000
                   Min. precision (optimization):    6.0000000000

 Neglect Functions:          Basis functions:        0.1000000000E-07
 ------------------          Fit functions:          0.1000000000E-07


 ===========================
 L I N E A R   S C A L I N G
 ===========================
  

 Cut-off radii density fit:                        0.1000000000E-09
 Overlap cut-off criterion AO matrix elements:     0.1000000000E-07
 Cut-offs for Coulomb potential and fitted density:0.1000000000E-09
 Cut-off criterion for Coulomb multipole terms:    0.1000000000E-09
 Progressive Convergence parameter:                 0.000000000    
1
 ***************************************************************************************************


                                            ***************************
                                            *  C O M P U T A T I O N  *
                                            ***************************
  

 Number of elements of the density matrix on this node (used, total):    305599   1216020


 ===========================================
 Numerical Integration : Fuzzy Cells (Becke)
 ===========================================
  
 Becke grid quality: GOOD           
  
 Lebedev angular grid order:             min:  11 max:  31
 Nr. of radial points:                   min:  54 max:  91

 Total nr. of points:     816406
 Nr. of blocks:             6379
 Block length:               128
 Nr. of dummy points:        106


 Test of Precision of the Numerical Integration Grid
 ===================================================

 Integral of the Total Core Density:                   0.00000000000000


 ========================
 Density Fitting (zlmFit)
 ========================
  
 ZlmFit Fit Quality: GOOD           
  
 Max L-expansion:                        min:   8 max:   9
 Nr. of radial interpolation points:     min:  78 max: 138


 =====
 S C F  ***  ScaSCF  ***
 =====
  
 Initial density matrix is calculated as sum of fragments

 CYCLE    1
 SCF Error: norm([F,P])=     15.834740852397, max([F,P])=      1.034063735553
 orbitals (Q,E):
 ---------------
 A :153...172        ( 2.00    -0.3703)  ( 2.00    -0.3698)  ( 2.00    -0.3620)  ( 2.00    -0.3478)
                     ( 2.00    -0.3365)  ( 2.00    -0.3355)  ( 2.00    -0.3114)  ( 2.00    -0.2966)
                     ( 2.00    -0.2952)  ( 2.00    -0.2863)  ( 0.00    -0.2548)  ( 0.00    -0.2537)
                     ( 0.00    -0.2414)  ( 0.00    -0.2409)  ( 0.00    -0.2097)  ( 0.00    -0.2080)
                     ( 0.00    -0.1548)  ( 0.00    -0.1545)  ( 0.00    -0.1468)  ( 0.00    -0.1450)

 CYCLE    2
   MIX coefficients:  0.8000  0.2000
 SCF Error: norm([F,P])=      2.324078167083, max([F,P])=      0.186923981621
 orbitals (Q,E):
 ---------------
 A :153...163        ( 2.00    -0.3130)  ( 2.00    -0.3110)  ( 2.00    -0.3057)  ( 2.00    -0.3050)
                     ( 2.00    -0.2956)  ( 2.00    -0.2834)  ( 2.00    -0.2819)  ( 2.00    -0.2770)
                     ( 2.00    -0.2690)  ( 2.00    -0.2651)  ( 0.00    -0.1971)

 CYCLE    3
  SDIIS (wt  0.000): -0.7199  1.7199
 A-DIIS (wt  1.000):  0.0000  1.0000
  DIIS coefficients:  0.0000  1.0000
 SCF Error: norm([F,P])=      1.220523408654, max([F,P])=      0.078383906321
 orbitals (Q,E):
 ---------------
 A :153...163        ( 2.00    -0.1419)  ( 2.00    -0.1414)  ( 2.00    -0.1406)  ( 2.00    -0.1398)
                     ( 2.00    -0.1277)  ( 2.00    -0.1267)  ( 2.00    -0.1261)  ( 2.00    -0.1243)
                     ( 2.00    -0.1026)  ( 2.00    -0.1011)  ( 0.00    -0.0368)

 CYCLE    4
  SDIIS (wt  0.000):  0.1753  0.3411  0.4837
 A-DIIS (wt  1.000):  0.0000  0.6288  0.3712
  DIIS coefficients:  0.0000  0.6288  0.3712
 SCF Error: norm([F,P])=      1.670095964519, max([F,P])=      0.134875052443
 orbitals (Q,E):
 ---------------
 A :153...163        ( 2.00    -0.2055)  ( 2.00    -0.2037)  ( 2.00    -0.1995)  ( 2.00    -0.1971)
                     ( 2.00    -0.1837)  ( 2.00    -0.1805)  ( 2.00    -0.1756)  ( 2.00    -0.1680)
                     ( 2.00    -0.1644)  ( 2.00    -0.1579)  ( 0.00    -0.0975)

 CYCLE    5
  SDIIS (wt  0.606): -0.1098  0.4275  0.1408  0.5415
 A-DIIS (wt  0.394):  0.0000  0.0000  0.0000  1.0000
  DIIS coefficients: -0.0665  0.2589  0.0853  0.7223
 SCF Error: norm([F,P])=      0.358285114727, max([F,P])=      0.040047803507
 orbitals (Q,E):
 ---------------
 A :153...163        ( 2.00    -0.2250)  ( 2.00    -0.2182)  ( 2.00    -0.2134)  ( 2.00    -0.2121)
                     ( 2.00    -0.2090)  ( 2.00    -0.2077)  ( 2.00    -0.2030)  ( 2.00    -0.1955)
                     ( 2.00    -0.1817)  ( 2.00    -0.1800)  ( 0.00    -0.1077)

 CYCLE    6
  SDIIS (wt  0.000): -0.0655  0.2318  0.0532  0.5406  0.2399
 A-DIIS (wt  1.000):  0.0000  0.0000  0.0000  0.6303  0.3697
  DIIS coefficients:  0.0000  0.0000  0.0000  0.6303  0.3697
 SCF Error: norm([F,P])=      0.508665990629, max([F,P])=      0.062908560329
 orbitals (Q,E):
 ---------------
 A :153...163        ( 2.00    -0.2277)  ( 2.00    -0.2152)  ( 2.00    -0.2147)  ( 2.00    -0.2142)
                     ( 2.00    -0.2071)  ( 2.00    -0.2035)  ( 2.00    -0.1999)  ( 2.00    -0.1986)
                     ( 2.00    -0.1817)  ( 2.00    -0.1801)  ( 0.00    -0.1131)

 CYCLE    7
  SDIIS (wt  0.765):  0.0065  0.0712  0.0419  0.4240  0.2636  0.1927
 A-DIIS (wt  0.235):  0.0000  0.0000  0.0000  0.3926  0.2768  0.3306
  DIIS coefficients:  0.0050  0.0545  0.0321  0.4166  0.2667  0.2250
 SCF Error: norm([F,P])=      0.308509813663, max([F,P])=      0.024219875001
 orbitals (Q,E):
 ---------------
 A :153...163        ( 2.00    -0.2151)  ( 2.00    -0.2134)  ( 2.00    -0.2108)  ( 2.00    -0.2099)
                     ( 2.00    -0.2011)  ( 2.00    -0.1966)  ( 2.00    -0.1945)  ( 2.00    -0.1899)
                     ( 2.00    -0.1775)  ( 2.00    -0.1742)  ( 0.00    -0.1052)

 CYCLE    8
  SDIIS (wt  0.932): -0.0004  0.0348  0.0169  0.2418  0.1494  0.1761  0.3814
 A-DIIS (wt  0.068):  0.0000  0.0000  0.0000  0.0000  0.0000  0.0822  0.9178
  DIIS coefficients: -0.0004  0.0324  0.0157  0.2254  0.1392  0.1698  0.4178
 SCF Error: norm([F,P])=      0.071262911925, max([F,P])=      0.007708730606
 orbitals (Q,E):
 ---------------
 A :153...163        ( 2.00    -0.2150)  ( 2.00    -0.2117)  ( 2.00    -0.2109)  ( 2.00    -0.2099)
                     ( 2.00    -0.1997)  ( 2.00    -0.1948)  ( 2.00    -0.1929)  ( 2.00    -0.1882)
                     ( 2.00    -0.1765)  ( 2.00    -0.1730)  ( 0.00    -0.1058)

 CYCLE    9
  SDIIS (wt  0.973): -0.0039  0.0119  0.0012  0.0886  0.0538  0.0865  0.3513  0.4106
 A-DIIS (wt  0.027):  0.0000  0.0000  0.0000  0.0000  0.0000  0.0000  0.2156  0.7844
  DIIS coefficients: -0.0038  0.0116  0.0012  0.0862  0.0523  0.0842  0.3477  0.4206
 SCF Error: norm([F,P])=      0.030436110722, max([F,P])=      0.003631742319
 orbitals (Q,E):
 ---------------
 A :153...163        ( 2.00    -0.2154)  ( 2.00    -0.2120)  ( 2.00    -0.2106)  ( 2.00    -0.2096)
                     ( 2.00    -0.2001)  ( 2.00    -0.1955)  ( 2.00    -0.1934)  ( 2.00    -0.1891)
                     ( 2.00    -0.1766)  ( 2.00    -0.1734)  ( 0.00    -0.1055)

 CYCLE   10
  SDIIS (wt  0.999): -0.0029  0.0065 -0.0002  0.0424  0.0253  0.0447  0.2141  0.3064  0.3636
 A-DIIS (wt  0.001):  0.0000  0.0000  0.0000  0.0000  0.0000  0.0000  0.0000  0.0525  0.9475
  DIIS coefficients: -0.0029  0.0065 -0.0002  0.0424  0.0252  0.0447  0.2140  0.3063  0.3639
 SCF Error: norm([F,P])=      0.008355133200, max([F,P])=      0.001050396736
 orbitals (Q,E):
 ---------------
 A :153...163        ( 2.00    -0.2154)  ( 2.00    -0.2122)  ( 2.00    -0.2108)  ( 2.00    -0.2098)
                     ( 2.00    -0.2002)  ( 2.00    -0.1956)  ( 2.00    -0.1936)  ( 2.00    -0.1891)
                     ( 2.00    -0.1768)  ( 2.00    -0.1736)  ( 0.00    -0.1057)

 CYCLE   11
  SDIIS (wt  1.000): -0.0008  0.0016 -0.0002  0.0120  0.0076  0.0142  0.0790  0.1348  0.2760  0.4759
  DIIS coefficients: -0.0008  0.0016 -0.0002  0.0120  0.0076  0.0142  0.0790  0.1348  0.2760  0.4759
 SCF Error: norm([F,P])=      0.003012928155, max([F,P])=      0.000329199811
 orbitals (Q,E):
 ---------------
 A :153...163        ( 2.00    -0.2155)  ( 2.00    -0.2122)  ( 2.00    -0.2108)  ( 2.00    -0.2098)
                     ( 2.00    -0.2002)  ( 2.00    -0.1956)  ( 2.00    -0.1936)  ( 2.00    -0.1892)
                     ( 2.00    -0.1768)  ( 2.00    -0.1736)  ( 0.00    -0.1057)

 CYCLE   12
  SDIIS (wt  1.000):  0.0000  0.0000  0.0015  0.0013  0.0028  0.0218  0.0473  0.1477  0.3495  0.4282
  DIIS coefficients:  0.0000  0.0000  0.0015  0.0013  0.0028  0.0218  0.0473  0.1477  0.3495  0.4282
 SCF Error: norm([F,P])=      0.001298033881, max([F,P])=      0.000109504993
 orbitals (Q,E):
 ---------------
 A :153...163        ( 2.00    -0.2154)  ( 2.00    -0.2122)  ( 2.00    -0.2108)  ( 2.00    -0.2098)
                     ( 2.00    -0.2002)  ( 2.00    -0.1956)  ( 2.00    -0.1935)  ( 2.00    -0.1891)
                     ( 2.00    -0.1768)  ( 2.00    -0.1736)  ( 0.00    -0.1057)

 CYCLE   13
  SDIIS (wt  1.000):  0.0000  0.0006  0.0006  0.0013  0.0120  0.0273  0.0941  0.2250  0.3163  0.3228
  DIIS coefficients:  0.0000  0.0006  0.0006  0.0013  0.0120  0.0273  0.0941  0.2250  0.3163  0.3228
 SCF Error: norm([F,P])=      0.000467663718, max([F,P])=      0.000038419323
 orbitals (Q,E):
 ---------------
 A :153...163        ( 2.00    -0.2154)  ( 2.00    -0.2122)  ( 2.00    -0.2108)  ( 2.00    -0.2098)
                     ( 2.00    -0.2002)  ( 2.00    -0.1956)  ( 2.00    -0.1935)  ( 2.00    -0.1891)
                     ( 2.00    -0.1768)  ( 2.00    -0.1736)  ( 0.00    -0.1057)

 CYCLE   14
  SDIIS (wt  1.000):  0.0001  0.0002  0.0004  0.0046  0.0112  0.0455  0.1075  0.1738  0.3063  0.3505
  DIIS coefficients:  0.0001  0.0002  0.0004  0.0046  0.0112  0.0455  0.1075  0.1738  0.3063  0.3505
 SCF Error: norm([F,P])=      0.000271257417, max([F,P])=      0.000031458370
 orbitals (Q,E):
 ---------------
 A :153...163        ( 2.00    -0.2154)  ( 2.00    -0.2122)  ( 2.00    -0.2108)  ( 2.00    -0.2098)
                     ( 2.00    -0.2002)  ( 2.00    -0.1956)  ( 2.00    -0.1935)  ( 2.00    -0.1891)
                     ( 2.00    -0.1768)  ( 2.00    -0.1736)  ( 0.00    -0.1057)

 CYCLE   15
  SDIIS (wt  1.000):  0.0000  0.0001  0.0015  0.0039  0.0197  0.0453  0.0826  0.1886  0.2912  0.3671
  DIIS coefficients:  0.0000  0.0001  0.0015  0.0039  0.0197  0.0453  0.0826  0.1886  0.2912  0.3671
 SCF Error: norm([F,P])=      0.000106699874, max([F,P])=      0.000011825295
 orbitals (Q,E):
 ---------------
 A :153...163        ( 2.00    -0.2154)  ( 2.00    -0.2122)  ( 2.00    -0.2108)  ( 2.00    -0.2098)
                     ( 2.00    -0.2002)  ( 2.00    -0.1956)  ( 2.00    -0.1935)  ( 2.00    -0.1891)
                     ( 2.00    -0.1768)  ( 2.00    -0.1736)  ( 0.00    -0.1057)

 CYCLE   16
  SDIIS (wt  1.000):  0.0000  0.0005  0.0012  0.0069  0.0151  0.0302  0.0817  0.1432  0.2304  0.4908
  DIIS coefficients:  0.0000  0.0005  0.0012  0.0069  0.0151  0.0302  0.0817  0.1432  0.2304  0.4908
 SCF Error: norm([F,P])=      0.000023430200, max([F,P])=      0.000002010897
 orbitals (Q,E):
 ---------------
 A :153...163        ( 2.00    -0.2154)  ( 2.00    -0.2122)  ( 2.00    -0.2108)  ( 2.00    -0.2098)
                     ( 2.00    -0.2002)  ( 2.00    -0.1956)  ( 2.00    -0.1935)  ( 2.00    -0.1891)
                     ( 2.00    -0.1768)  ( 2.00    -0.1736)  ( 0.00    -0.1057)

 CYCLE   17
  SDIIS (wt  1.000):  0.0003  0.0008  0.0048  0.0108  0.0213  0.0560  0.0961  0.1515  0.3579  0.3005
  DIIS coefficients:  0.0003  0.0008  0.0048  0.0108  0.0213  0.0560  0.0961  0.1515  0.3579  0.3005
 SCF Error: norm([F,P])=      0.000016252962, max([F,P])=      0.000001405382
 orbitals (Q,E):
 ---------------
 A :153...163        ( 2.00    -0.2154)  ( 2.00    -0.2122)  ( 2.00    -0.2108)  ( 2.00    -0.2098)
                     ( 2.00    -0.2002)  ( 2.00    -0.1956)  ( 2.00    -0.1935)  ( 2.00    -0.1891)
                     ( 2.00    -0.1768)  ( 2.00    -0.1736)  ( 0.00    -0.1057)

 CYCLE   18
  SDIIS (wt  1.000):  0.0000  0.0000 -0.0001  0.0000  0.0020  0.0067  0.0200  0.1152  0.2008  0.6555
  DIIS coefficients:  0.0000  0.0000 -0.0001  0.0000  0.0020  0.0067  0.0200  0.1152  0.2008  0.6555
 SCF Error: norm([F,P])=      0.000005146030, max([F,P])=      0.000000663497
 orbitals (Q,E):
 ---------------
 A :153...163        ( 2.00    -0.2154)  ( 2.00    -0.2122)  ( 2.00    -0.2108)  ( 2.00    -0.2098)
                     ( 2.00    -0.2002)  ( 2.00    -0.1956)  ( 2.00    -0.1935)  ( 2.00    -0.1891)
                     ( 2.00    -0.1768)  ( 2.00    -0.1736)  ( 0.00    -0.1057)

 SCF CONVERGED

 CYCLE   19
 *** Using FIT density in Focky
  SDIIS (wt  1.000):  0.0001  0.0003  0.0007  0.0033  0.0077  0.0179  0.0814  0.1314  0.4335  0.3238
  DIIS coefficients:  0.0001  0.0003  0.0007  0.0033  0.0077  0.0179  0.0814  0.1314  0.4335  0.3238
 SCF Error: norm([F,P])=      0.000004649374, max([F,P])=      0.000000395761
 orbitals (Q,E):
 ---------------
 A :153...172        ( 2.00    -0.2154)  ( 2.00    -0.2122)  ( 2.00    -0.2108)  ( 2.00    -0.2098)
                     ( 2.00    -0.2002)  ( 2.00    -0.1956)  ( 2.00    -0.1935)  ( 2.00    -0.1891)
                     ( 2.00    -0.1768)  ( 2.00    -0.1736)  ( 0.00    -0.1057)  ( 0.00    -0.1049)
                     ( 0.00    -0.0911)  ( 0.00    -0.0900)  ( 0.00    -0.0451)  ( 0.00    -0.0444)
                     ( 0.00    -0.0152)  ( 0.00    -0.0110)  ( 0.00    -0.0106)  ( 0.00    -0.0094)


 Fit test: (difference of exact and fit density, squared integrated, result summed over spins)
         SCF:                                          0.00015315443397

 Gross Charges per Atom (Z minus electrons)
 ==========================================
            -0.0840    0.2410    0.2462    0.2477    0.2298    0.2305   -0.0534    0.0378   -0.0328    0.2277
            -0.1973   -0.2227   -0.2170   -0.2259   -0.1979    0.4890   -0.2147    0.0780   -0.5401   -0.1628
            -0.2434    0.2509   -0.2525   -0.0464    0.5665   -0.0508    0.5350   -0.1631   -0.1628    0.6060
            -0.1956   -0.2185   -0.0742    0.1627    0.2560    0.2451    0.2292    0.2298   -0.0538    0.0367
            -0.0302    0.2280   -0.1970   -0.2152   -0.2163   -0.2251   -0.1950    0.4871   -0.2132    0.0749
            -0.5392   -0.1620   -0.2430    0.2503   -0.2504   -0.0458   -0.0515    0.5347   -0.1624   -0.1630
             0.6059   -0.1959   -0.2182   -0.1708   -0.2226
 Net Total:  0.00000000


 =================================================================
 M U L T I P O L E   D E R I V E D   C H A R G E   A N A L Y S I S
 =================================================================

 See: M. Swart, P.Th. van Duijnen, J.G. Snijders, J.Comput.Chem., (2001), p. 79-88.

 --------------------------------------- 
 Multipole derived atomic charges (a.u.)
 --------------------------------------- 

        Atom    Level:     MDC-m        MDC-d        MDC-q
 ---------------------------------------------------------
     1     C            0.000250     0.081765    -2.271653
     2     C            0.090332    -0.229204     0.109523
     3     C            0.070603     0.093877     4.995166
     4     C            0.076195     0.073396    -4.063858
     5     C            0.067137    -0.181953    -2.875228
     6     C            0.075124     0.015720    -1.752443
     7     C            0.005231     0.033398     0.296541
     8     C           -0.000831     0.005721    -1.870642
     9     C            0.009823     0.074787     3.079638
    10     C            0.063170    -0.014669     4.569550
    11     H           -0.069798    -0.054902    -0.049821
    12     H           -0.057701    -0.028826    -2.999236
    13     H           -0.064764    -0.027795     1.648699
    14     H           -0.065730     0.072619     0.918705
    15     H           -0.063247     0.024400     1.350403
    16     C            0.202370     0.300999     0.462616
    17     H           -0.065880     0.002114    -2.516540
    18     C            0.051740     0.118619     0.043627
    19     O           -0.439199    -0.487191     0.045345
    20     N           -0.194453    -0.149284    -0.341168
    21     N           -0.236814    -0.192536    -0.087166
    22     C           -0.114846    -0.019955     0.135752
    23     S            0.181980    -0.129323    -0.084975
    24     N           -0.067189    -0.021525    -0.370698
    25     Zn           0.769111     0.465041     0.440458
    26     H            0.033077     0.125542     0.336447
    27     C            0.246286     0.218305     0.364350
    28     H           -0.075834    -0.087233    -0.086968
    29     H           -0.077046    -0.074599    -0.064140
    30     C            0.234145     0.205563     0.148056
    31     H           -0.069288    -0.052670    -0.028525
    32     H           -0.062041    -0.039983    -0.034961
    33     C            0.000197     0.056812     0.406470
    34     C            0.075532    -0.241177    -0.344740
    35     C            0.069430     0.099077    -2.447237
    36     C            0.076382     0.068096     0.939880
    37     C            0.067344    -0.133855     1.202046
    38     C            0.075471     0.032511     0.293821
    39     C            0.005473     0.028229     0.180437
    40     C            0.000232     0.013829     0.406245
    41     C            0.009921     0.034278    -0.103654
    42     C            0.063362     0.056946    -1.171213
    43     H           -0.069673    -0.054825    -0.141399
    44     H           -0.058078    -0.034011     1.228432
    45     H           -0.064678    -0.026703    -0.151830
    46     H           -0.065448     0.030965    -0.502039
    47     H           -0.062635     0.009738    -0.374074
    48     C            0.202268     0.303961     0.107876
    49     H           -0.065604    -0.018958     0.429135
    50     C            0.050915     0.116627    -0.144426
    51     O           -0.440052    -0.482863    -0.393239
    52     N           -0.194953    -0.143684    -0.166630
    53     N           -0.236940    -0.198229    -0.154916
    54     C           -0.115373    -0.017185     0.147877
    55     S            0.184568    -0.125904    -0.159940
    56     N           -0.067076    -0.022104    -0.212135
    57     H            0.033092     0.124813     0.167647
    58     C            0.246288     0.218226     0.158507
    59     H           -0.076004    -0.088766    -0.052705
    60     H           -0.076677    -0.073075    -0.057805
    61     C            0.234150     0.205539     0.516199
    62     H           -0.069392    -0.052775    -0.130316
    63     H           -0.061993    -0.039920    -0.120084
    64     H           -0.054292     0.124753     0.381900
    65     H           -0.067670     0.109416     0.815057
 *** Using NEW gradient routines ***


 Geometry CYCLE 1
 ==============

 Energy gradients wrt nuclear displacements
 ==========================================

     Atom      Cartesian (a.u./angstrom)
                 X         Y         Z
 ----------------------------------------
     1 C    -0.063918  0.005717 -0.009830
     2 C     0.052390  0.021159  0.004335
     3 C    -0.066109  0.056553 -0.010063
     4 C     0.013696  0.006191  0.003211
     5 C     0.000555  0.001089  0.000240
     6 C    -0.000479 -0.003958  0.000069
     7 C    -0.004307  0.006173 -0.000773
     8 C     0.015355 -0.016813  0.004230
     9 C    -0.002743  0.002888 -0.000918
    10 C     0.000313  0.000396 -0.000092
    11 H     0.000000  0.000034  0.000016
    12 H    -0.001702 -0.007088 -0.000735
    13 H    -0.004044  0.000445 -0.000701
    14 H    -0.000177  0.000055 -0.000075
    15 H    -0.000339  0.000613 -0.000277
    16 C     0.008820  0.015307  0.000340
    17 H    -0.000229  0.000409  0.000006
    18 C     0.000374 -0.001182  0.000008
    19 O     0.003581 -0.008035  0.000553
    20 N     0.001309  0.000016  0.000177
    21 N    -0.002184 -0.000956 -0.000194
    22 C     0.001710  0.001056  0.000267
    23 S    -0.000021  0.000069 -0.000343
    24 N    -0.001634  0.000026 -0.000363
    25 Zn    0.000402  0.000976  0.000662
    26 H     0.000115 -0.000059  0.000057
    27 C     0.000436  0.000292  0.000042
    28 H    -0.000069 -0.000063  0.000037
    29 H    -0.000083 -0.000115 -0.000014
    30 C     0.000019 -0.000091 -0.000069
    31 H    -0.000016  0.000066  0.000017
    32 H    -0.000078 -0.000033 -0.000006
    33 C     0.028642 -0.027271 -0.036137
    34 C    -0.085991  0.104264  0.106656
    35 C     0.061846 -0.071854  0.000233
    36 C    -0.005169  0.002432  0.013785
    37 C     0.000225 -0.000126  0.001423
    38 C    -0.001215  0.001956 -0.002877
    39 C     0.003930 -0.005373  0.000930
    40 C    -0.016602  0.014770 -0.000115
    41 C     0.002605 -0.002807  0.000788
    42 C     0.000317 -0.000104  0.000314
    43 H     0.000016 -0.000007  0.000020
    44 H    -0.000442  0.001970 -0.006405
    45 H     0.002704 -0.002473 -0.002110
    46 H     0.000064 -0.000158 -0.000097
    47 H     0.000344 -0.000497  0.000244
    48 C     0.002100 -0.001863  0.015300
    49 H     0.000270 -0.000272  0.000157
    50 C    -0.000934  0.001444  0.000429
    51 O    -0.005215  0.005054 -0.002774
    52 N    -0.000401  0.000129  0.000742
    53 N     0.000847 -0.000535 -0.001382
    54 C    -0.000344  0.000279  0.001567
    55 S    -0.000286 -0.000006 -0.000974
    56 N     0.000879 -0.000934 -0.001222
    57 H    -0.000073  0.000106  0.000076
    58 C    -0.000176 -0.000022  0.000670
    59 H     0.000042  0.000047 -0.000090
    60 H    -0.000012  0.000050 -0.000165
    61 C    -0.000079  0.000021 -0.000104
    62 H     0.000058 -0.000042  0.000053
    63 H     0.000036 -0.000023 -0.000052
    64 H     0.012147 -0.018843 -0.088842
    65 H     0.048928 -0.080452  0.010145
 ----------------------------------------
 
----------------------------------------------------------------------
Geometry Convergence after Step   1       (Hartree/Angstrom,Angstrom)
----------------------------------------------------------------------
current energy                              -14.91284285 Hartree
energy change                     -14.91284285     0.00100000    F
constrained gradient max            0.10665618     0.00100000    F
constrained gradient rms            0.01980372     0.00066667    F
gradient max                        0.10665618
gradient rms                        0.01980372
cart. step max                      0.22918207     0.01000000    F
cart. step rms                      0.02644453     0.00666667    F
 


 Coordinates (Cartesian)
 =======================

     Atom                    bohr                                 angstrom                 Geometric Variables
                   X           Y           Z              X           Y           Z       (0:frozen, *:LT par.)
 --------------------------------------------------------------------------------------------------------------
     1 C      -1.003758    4.446129    0.814058      -0.531166    2.352790    0.430781      1       2       3
     2 C      -3.345927    3.370767    0.420491      -1.770588    1.783733    0.222514      4       5       6
     3 C      -3.564763    0.677201    0.385492      -1.886391    0.358359    0.203993      7       8       9
     4 C      -1.481673   -0.904782    0.754562      -0.784067   -0.478790    0.399297     10      11      12
     5 C       5.507308    0.108192    1.952813       2.914342    0.057253    1.033384     13      14      15
     6 C       5.635112    2.797317    1.946614       2.981973    1.480276    1.030104     16      17      18
     7 C       3.429098    4.166199    1.556457       1.814600    2.204658    0.823641     19      20      21
     8 C       1.122019    2.813004    1.179267       0.593747    1.488578    0.624041     22      23      24
     9 C       0.958750    0.148131    1.173835       0.507349    0.078388    0.621167     25      26      27
    10 C       3.264924   -1.201585    1.581419       1.727723   -0.635851    0.836851     28      29      30
    11 H      14.982476   10.925794    4.495692       7.928385    5.781681    2.379018     31      32      33
    12 H      -5.402588   -0.177732    0.055689      -2.858927   -0.094051    0.029469     34      35      36
    13 H      -1.716418   -2.951608    0.721940      -0.908289   -1.561924    0.382034     37      38      39
    14 H       7.242589   -0.953534    2.260998       3.832613   -0.504589    1.196469     40      41      42
    15 H       7.424404    3.756276    2.242512       3.928825    1.987736    1.186686     43      44      45
    16 C       0.007172    7.089229    0.947493       0.003795    3.751458    0.501392     46      47      48
    17 H       3.255044   -3.259368    1.596347       1.722495   -1.724783    0.844751     49      50      51
    18 C       2.773043    6.844400    1.424869       1.467431    3.621900    0.754008     52      53      54
    19 O      -1.144863    9.118118    0.697072      -0.605835    4.825100    0.368875     55      56      57
    20 N       4.086441    8.954589    1.599195       2.162452    4.738564    0.846258     58      59      60
    21 N       6.566098    8.880283    1.937602       3.474629    4.699243    1.025335     61      62      63
    22 C       7.730896   11.204254    1.994919       4.091014    5.929036    1.055666     64      65      66
    23 S       6.364076   14.145276    1.696106       3.367724    7.485358    0.897541     67      68      69
    24 N      10.265165   10.987507    2.335064       5.432091    5.814338    1.235663     70      71      72
    25 Zn      2.025689   12.469261    1.379186       1.071948    6.598449    0.729834     73      74      75
    26 H      10.905395    9.182360    2.497936       5.770887    4.859096    1.321851     76      77      78
    27 C      12.087519   13.067461    2.471521       6.396439    6.915003    1.307873     79      80      81
    28 H      11.598159   14.302629    4.068519       6.137481    7.568625    2.152967     82      83      84
    29 H      11.921926   14.224769    0.755627       6.308812    7.527423    0.399861     85      86      87
    30 C      14.780525   12.043103    2.759880       7.821517    6.372936    1.460466     88      89      90
    31 H      15.311996   10.854736    1.145401       8.102759    5.744079    0.606120     91      92      93
    32 H      16.122494   13.616479    2.859943       8.531656    7.205531    1.513416     94      95      96
    33 C       0.359372   14.640911   -6.725114       0.190172    7.747637   -3.558777     97      98      99
    34 C       1.223525   13.869196   -9.054581       0.647462    7.339263   -4.791478    100     101     102
    35 C       0.296365   15.111878  -11.277129       0.156830    7.996861   -5.967600    103     104     105
    36 C      -1.477899   17.066262  -11.161379      -0.782070    9.031077   -5.906347    106     107     108
    37 C      -4.963144   20.432305   -5.890357      -2.626383   10.812310   -3.117043    109     110     111
    38 C      -3.964799   19.162046   -3.737328      -2.098081   10.140118   -1.977709    112     113     114
    39 C      -2.193600   17.258164   -4.098689      -1.160803    9.132627   -2.168933    115     116     117
    40 C      -1.450179   16.651805   -6.624340      -0.767402    8.811756   -3.505450    118     119     120
    41 C      -2.419074   17.891471   -8.781801      -1.280119    9.467758   -4.647129    121     122     123
    42 C      -4.236694   19.842732   -8.340557      -2.241962   10.500322   -4.413633    124     125     126
    43 H      -5.057713   21.082946    8.795965      -2.676427   11.156615    4.654624    127     128     129
    44 H       0.991715   14.533491  -13.120213       0.524793    7.690792   -6.942918    130     131     132
    45 H      -2.152555   17.960435  -12.891339      -1.139083    9.504253   -6.821803    133     134     135
    46 H      -6.347359   21.925324   -5.592406      -3.358878   11.602382   -2.959374    136     137     138
    47 H      -4.580452   19.673836   -1.848321      -2.423871   10.410946   -0.978089    139     140     141
    48 C       0.858387   13.899472   -4.037891       0.454239    7.355284   -2.136760    142     143     144
    49 H      -5.045845   20.864139   -9.933246      -2.670146   11.040827   -5.256447    145     146     147
    50 C      -0.759792   15.570482   -2.451414      -0.402064    8.239544   -1.297233    148     149     150
    51 O       2.292414   12.235715   -3.209915       1.213093    6.474862   -1.698614    151     152     153
    52 N      -0.654361   15.227749    0.014007      -0.346273    8.058178    0.007412    154     155     156
    53 N      -2.097436   16.572172    1.553936      -1.109915    8.769616    0.822307    157     158     159
    54 C      -1.878023   15.947580    4.070525      -0.993807    8.439096    2.154029    160     161     162
    55 S       0.009803   13.661191    5.413276       0.005187    7.229191    2.864582    163     164     165
    56 N      -3.398993   17.396771    5.543763      -1.798670    9.205975    2.933633    166     167     168
    57 H      -4.448693   18.694323    4.590015      -2.354147    9.892609    2.428932    169     170     171
    58 C      -3.663581   17.227351    8.294885      -1.938684    9.116322    4.389464    172     173     174
    59 H      -1.815388   17.565684    9.180117      -0.960662    9.295359    4.857909    175     176     177
    60 H      -4.218660   15.292123    8.804032      -2.232419    8.092243    4.658893    178     179     180
    61 C      -5.619187   19.138117    9.248274      -2.973546   10.127456    4.893976    181     182     183
    62 H      -7.487732   18.782109    8.421678      -3.962337    9.939064    4.456560    184     185     186
    63 H      -5.796820   18.992283   11.305998      -3.067545   10.050283    5.982877    187     188     189
    64 H       2.685996   12.424381   -9.488092       1.421368    6.574699   -5.020882    190     191     192
    65 H      -5.111453    4.364636    0.053299      -2.704865    2.309666    0.028205    193     194     195
 --------------------------------------------------------------------------------------------------------------

 Number of elements of the density matrix on this node (used, total):    305599   1216020


 ===========================================
 Numerical Integration : Fuzzy Cells (Becke)
 ===========================================
  
 Becke grid quality: GOOD           
  
 Lebedev angular grid order:             min:  11 max:  31
 Nr. of radial points:                   min:  54 max:  91

 Total nr. of points:     816368
 Nr. of blocks:             6378
 Block length:               128
 Nr. of dummy points:         16


 Test of Precision of the Numerical Integration Grid
 ===================================================

 Integral of the Total Core Density:                   0.00000000000000


 ========================
 Density Fitting (zlmFit)
 ========================
  
 ZlmFit Fit Quality: GOOD           
  
 Max L-expansion:                        min:   8 max:   9
 Nr. of radial interpolation points:     min:  78 max: 138


 =====
 S C F  ***  ScaSCF  ***
 =====
  
 Initial density matrix is taken from previous geometry

 CYCLE    1
 SCF Error: norm([F,P])=      0.345538530457, max([F,P])=      0.073315676034
 orbitals (Q,E):
 ---------------
 A :153...172        ( 2.00    -0.2132)  ( 2.00    -0.2106)  ( 2.00    -0.2098)  ( 2.00    -0.2068)
                     ( 2.00    -0.1986)  ( 2.00    -0.1939)  ( 2.00    -0.1919)  ( 2.00    -0.1875)
                     ( 2.00    -0.1752)  ( 2.00    -0.1719)  ( 0.00    -0.1055)  ( 0.00    -0.1026)
                     ( 0.00    -0.0900)  ( 0.00    -0.0871)  ( 0.00    -0.0473)  ( 0.00    -0.0428)
                     ( 0.00    -0.0137)  ( 0.00    -0.0099)  ( 0.00    -0.0091)  ( 0.00    -0.0082)

 CYCLE    2
  SDIIS (wt  0.000):  0.0575  0.9425
 A-DIIS (wt  1.000):  0.0000  1.0000
  DIIS coefficients:  0.0000  1.0000
 SCF Error: norm([F,P])=      0.073424458251, max([F,P])=      0.007647550395
 orbitals (Q,E):
 ---------------
 A :153...163        ( 2.00    -0.2123)  ( 2.00    -0.2111)  ( 2.00    -0.2098)  ( 2.00    -0.2086)
                     ( 2.00    -0.1992)  ( 2.00    -0.1936)  ( 2.00    -0.1904)  ( 2.00    -0.1872)
                     ( 2.00    -0.1761)  ( 2.00    -0.1715)  ( 0.00    -0.1068)

 CYCLE    3
  SDIIS (wt  0.000):  0.0139  0.7067  0.2794
 A-DIIS (wt  1.000):  0.0000  0.7953  0.2047
  DIIS coefficients:  0.0000  0.7953  0.2047
 SCF Error: norm([F,P])=      0.170881656304, max([F,P])=      0.023237428135
 orbitals (Q,E):
 ---------------
 A :153...163        ( 2.00    -0.2148)  ( 2.00    -0.2117)  ( 2.00    -0.2109)  ( 2.00    -0.2094)
                     ( 2.00    -0.1996)  ( 2.00    -0.1950)  ( 2.00    -0.1928)  ( 2.00    -0.1884)
                     ( 2.00    -0.1765)  ( 2.00    -0.1731)  ( 0.00    -0.1064)

 CYCLE    4
  SDIIS (wt  0.968):  0.4157  0.0701  0.5141
 A-DIIS (wt  0.032):  0.2348  0.0000  0.7652
  DIIS coefficients:  0.4099  0.0679  0.5223
 SCF Error: norm([F,P])=      0.042565564752, max([F,P])=      0.004214672796
 orbitals (Q,E):
 ---------------
 A :153...163        ( 2.00    -0.2145)  ( 2.00    -0.2118)  ( 2.00    -0.2107)  ( 2.00    -0.2100)
                     ( 2.00    -0.1999)  ( 2.00    -0.1953)  ( 2.00    -0.1931)  ( 2.00    -0.1888)
                     ( 2.00    -0.1767)  ( 2.00    -0.1734)  ( 0.00    -0.1062)

 CYCLE    5
  SDIIS (wt  0.975):  0.2235 -0.0008  0.4791  0.2983
 A-DIIS (wt  0.025):  0.0000  0.0000  0.4284  0.5716
  DIIS coefficients:  0.2178 -0.0008  0.4778  0.3052
 SCF Error: norm([F,P])=      0.037230303626, max([F,P])=      0.003513109381
 orbitals (Q,E):
 ---------------
 A :153...163        ( 2.00    -0.2151)  ( 2.00    -0.2119)  ( 2.00    -0.2106)  ( 2.00    -0.2100)
                     ( 2.00    -0.1999)  ( 2.00    -0.1953)  ( 2.00    -0.1932)  ( 2.00    -0.1888)
                     ( 2.00    -0.1767)  ( 2.00    -0.1734)  ( 0.00    -0.1059)

 CYCLE    6
  SDIIS (wt  1.000):  0.1227 -0.0045  0.2919  0.2349  0.3550
 A-DIIS (wt  0.000):  0.0000  0.0000  0.0000  0.1048  0.8952
  DIIS coefficients:  0.1227 -0.0045  0.2918  0.2349  0.3551
 SCF Error: norm([F,P])=      0.009811781201, max([F,P])=      0.001017828202
 orbitals (Q,E):
 ---------------
 A :153...163        ( 2.00    -0.2152)  ( 2.00    -0.2120)  ( 2.00    -0.2107)  ( 2.00    -0.2100)
                     ( 2.00    -0.2000)  ( 2.00    -0.1953)  ( 2.00    -0.1932)  ( 2.00    -0.1889)
                     ( 2.00    -0.1768)  ( 2.00    -0.1734)  ( 0.00    -0.1061)

 CYCLE    7
  SDIIS (wt  1.000):  0.0520 -0.0031  0.1315  0.1214  0.2573  0.4410
  DIIS coefficients:  0.0520 -0.0031  0.1315  0.1214  0.2573  0.4410
 SCF Error: norm([F,P])=      0.002900199234, max([F,P])=      0.000229929820
 orbitals (Q,E):
 ---------------
 A :153...163        ( 2.00    -0.2150)  ( 2.00    -0.2119)  ( 2.00    -0.2106)  ( 2.00    -0.2099)
                     ( 2.00    -0.1999)  ( 2.00    -0.1953)  ( 2.00    -0.1932)  ( 2.00    -0.1888)
                     ( 2.00    -0.1767)  ( 2.00    -0.1733)  ( 0.00    -0.1059)

 CYCLE    8
  SDIIS (wt  1.000):  0.0251 -0.0018  0.0652  0.0646  0.1561  0.3497  0.3411
  DIIS coefficients:  0.0251 -0.0018  0.0652  0.0646  0.1561  0.3497  0.3411
 SCF Error: norm([F,P])=      0.001439745310, max([F,P])=      0.000169194888
 orbitals (Q,E):
 ---------------
 A :153...163        ( 2.00    -0.2151)  ( 2.00    -0.2119)  ( 2.00    -0.2106)  ( 2.00    -0.2100)
                     ( 2.00    -0.1999)  ( 2.00    -0.1953)  ( 2.00    -0.1932)  ( 2.00    -0.1888)
                     ( 2.00    -0.1767)  ( 2.00    -0.1734)  ( 0.00    -0.1060)

 CYCLE    9
  SDIIS (wt  1.000):  0.0129 -0.0011  0.0340  0.0346  0.0871  0.2132  0.2679  0.3515
  DIIS coefficients:  0.0129 -0.0011  0.0340  0.0346  0.0871  0.2132  0.2679  0.3515
 SCF Error: norm([F,P])=      0.000529172041, max([F,P])=      0.000045233371
 orbitals (Q,E):
 ---------------
 A :153...163        ( 2.00    -0.2151)  ( 2.00    -0.2119)  ( 2.00    -0.2106)  ( 2.00    -0.2100)
                     ( 2.00    -0.1999)  ( 2.00    -0.1953)  ( 2.00    -0.1932)  ( 2.00    -0.1888)
                     ( 2.00    -0.1767)  ( 2.00    -0.1734)  ( 0.00    -0.1060)

 CYCLE   10
  SDIIS (wt  1.000):  0.0058 -0.0006  0.0155  0.0161  0.0427  0.1139  0.1677  0.3183  0.3207
  DIIS coefficients:  0.0058 -0.0006  0.0155  0.0161  0.0427  0.1139  0.1677  0.3183  0.3207
 SCF Error: norm([F,P])=      0.000308380033, max([F,P])=      0.000038380895
 orbitals (Q,E):
 ---------------
 A :153...163        ( 2.00    -0.2151)  ( 2.00    -0.2119)  ( 2.00    -0.2106)  ( 2.00    -0.2100)
                     ( 2.00    -0.1999)  ( 2.00    -0.1953)  ( 2.00    -0.1932)  ( 2.00    -0.1888)
                     ( 2.00    -0.1767)  ( 2.00    -0.1734)  ( 0.00    -0.1060)

 CYCLE   11
  SDIIS (wt  1.000):  0.0019 -0.0002  0.0052  0.0055  0.0155  0.0446  0.0766  0.1752  0.2581  0.4176
  DIIS coefficients:  0.0019 -0.0002  0.0052  0.0055  0.0155  0.0446  0.0766  0.1752  0.2581  0.4176
 SCF Error: norm([F,P])=      0.000100378166, max([F,P])=      0.000009181844
 orbitals (Q,E):
 ---------------
 A :153...163        ( 2.00    -0.2151)  ( 2.00    -0.2119)  ( 2.00    -0.2106)  ( 2.00    -0.2100)
                     ( 2.00    -0.1999)  ( 2.00    -0.1953)  ( 2.00    -0.1932)  ( 2.00    -0.1888)
                     ( 2.00    -0.1767)  ( 2.00    -0.1734)  ( 0.00    -0.1060)

 CYCLE   12
  SDIIS (wt  1.000):  0.0000  0.0002  0.0003  0.0018  0.0077  0.0212  0.0635  0.1268  0.2886  0.4898
  DIIS coefficients:  0.0000  0.0002  0.0003  0.0018  0.0077  0.0212  0.0635  0.1268  0.2886  0.4898
 SCF Error: norm([F,P])=      0.000030584619, max([F,P])=      0.000002852967
 orbitals (Q,E):
 ---------------
 A :153...163        ( 2.00    -0.2151)  ( 2.00    -0.2119)  ( 2.00    -0.2106)  ( 2.00    -0.2100)
                     ( 2.00    -0.1999)  ( 2.00    -0.1953)  ( 2.00    -0.1932)  ( 2.00    -0.1888)
                     ( 2.00    -0.1767)  ( 2.00    -0.1734)  ( 0.00    -0.1060)

 CYCLE   13
  SDIIS (wt  1.000):  0.0000  0.0000  0.0004  0.0021  0.0072  0.0239  0.0540  0.1394  0.3460  0.4270
  DIIS coefficients:  0.0000  0.0000  0.0004  0.0021  0.0072  0.0239  0.0540  0.1394  0.3460  0.4270
 SCF Error: norm([F,P])=      0.000014511632, max([F,P])=      0.000001248510
 orbitals (Q,E):
 ---------------
 A :153...163        ( 2.00    -0.2151)  ( 2.00    -0.2119)  ( 2.00    -0.2106)  ( 2.00    -0.2100)
                     ( 2.00    -0.1999)  ( 2.00    -0.1953)  ( 2.00    -0.1932)  ( 2.00    -0.1888)
                     ( 2.00    -0.1767)  ( 2.00    -0.1734)  ( 0.00    -0.1060)

 CYCLE   14
  SDIIS (wt  1.000):  0.0000  0.0002  0.0012  0.0038  0.0132  0.0294  0.0782  0.2074  0.3157  0.3509
  DIIS coefficients:  0.0000  0.0002  0.0012  0.0038  0.0132  0.0294  0.0782  0.2074  0.3157  0.3509
 SCF Error: norm([F,P])=      0.000006413194, max([F,P])=      0.000000684575
 orbitals (Q,E):
 ---------------
 A :153...163        ( 2.00    -0.2151)  ( 2.00    -0.2119)  ( 2.00    -0.2106)  ( 2.00    -0.2100)
                     ( 2.00    -0.1999)  ( 2.00    -0.1953)  ( 2.00    -0.1932)  ( 2.00    -0.1888)
                     ( 2.00    -0.1767)  ( 2.00    -0.1734)  ( 0.00    -0.1060)

 SCF CONVERGED

 CYCLE   15
 *** Using FIT density in Focky
  SDIIS (wt  1.000):  0.0001  0.0003  0.0013  0.0052  0.0124  0.0363  0.1072  0.1851  0.2650  0.3871
  DIIS coefficients:  0.0001  0.0003  0.0013  0.0052  0.0124  0.0363  0.1072  0.1851  0.2650  0.3871
 SCF Error: norm([F,P])=      0.000002393369, max([F,P])=      0.000000332825
 orbitals (Q,E):
 ---------------
 A :153...172        ( 2.00    -0.2151)  ( 2.00    -0.2119)  ( 2.00    -0.2106)  ( 2.00    -0.2100)
                     ( 2.00    -0.1999)  ( 2.00    -0.1953)  ( 2.00    -0.1932)  ( 2.00    -0.1888)
                     ( 2.00    -0.1767)  ( 2.00    -0.1734)  ( 0.00    -0.1060)  ( 0.00    -0.1055)
                     ( 0.00    -0.0908)  ( 0.00    -0.0901)  ( 0.00    -0.0479)  ( 0.00    -0.0473)
                     ( 0.00    -0.0151)  ( 0.00    -0.0110)  ( 0.00    -0.0105)  ( 0.00    -0.0094)


 Fit test: (difference of exact and fit density, squared integrated, result summed over spins)
         SCF:                                          0.00015145490107

 Gross Charges per Atom (Z minus electrons)
 ==========================================
            -0.0626    0.2095    0.2329    0.2414    0.2326    0.2265   -0.0524    0.0250   -0.0234    0.2244
            -0.1972   -0.2176   -0.2147   -0.2257   -0.1950    0.4906   -0.2146    0.0807   -0.5430   -0.1630
            -0.2435    0.2508   -0.2529   -0.0471    0.5680   -0.0511    0.5350   -0.1630   -0.1632    0.6059
            -0.1958   -0.2185   -0.0621    0.1935    0.2351    0.2414    0.2323    0.2263   -0.0522    0.0249
            -0.0223    0.2244   -0.1970   -0.2164   -0.2145   -0.2253   -0.1947    0.4915   -0.2142    0.0796
            -0.5434   -0.1626   -0.2433    0.2501   -0.2507   -0.0463   -0.0516    0.5348   -0.1624   -0.1632
             0.6060   -0.1961   -0.2184   -0.1856   -0.1967
 Net Total:  0.00000000


 =================================================================
 M U L T I P O L E   D E R I V E D   C H A R G E   A N A L Y S I S
 =================================================================

 See: M. Swart, P.Th. van Duijnen, J.G. Snijders, J.Comput.Chem., (2001), p. 79-88.

 --------------------------------------- 
 Multipole derived atomic charges (a.u.)
 --------------------------------------- 

        Atom    Level:     MDC-m        MDC-d        MDC-q
 ---------------------------------------------------------
     1     C           -0.001677     0.069978    -3.287869
     2     C            0.088378    -0.267256     3.351178
     3     C            0.067085     0.000508    -1.221298
     4     C            0.075818     0.073756     4.034233
     5     C            0.068252     0.041431     9.428056
     6     C            0.074663     0.095416    -0.502591
     7     C            0.005993     0.021523    -0.701035
     8     C           -0.001055     0.038411     1.759797
     9     C            0.010964     0.004534     0.610706
    10     C            0.062450    -0.093502   -12.906029
    11     H           -0.069825    -0.054827    -0.047856
    12     H           -0.063597     0.025689    -1.466960
    13     H           -0.061671    -0.001068    -0.568124
    14     H           -0.065440    -0.034296    -2.781788
    15     H           -0.062716    -0.050659    -0.236040
    16     C            0.200297     0.303351     0.243390
    17     H           -0.065707     0.024900     4.462144
    18     C            0.051244     0.123226    -0.025407
    19     O           -0.443074    -0.489234    -0.294005
    20     N           -0.194690    -0.148679    -0.382024
    21     N           -0.237178    -0.193543    -0.077102
    22     C           -0.114999    -0.019982     0.122583
    23     S            0.181542    -0.129266    -0.095293
    24     N           -0.067702    -0.022818    -0.360013
    25     Zn           0.769622     0.466205     0.418139
    26     H            0.032846     0.124061     0.330868
    27     C            0.246249     0.218217     0.364166
    28     H           -0.075917    -0.086996    -0.086689
    29     H           -0.077144    -0.075259    -0.067158
    30     C            0.234114     0.205565     0.139198
    31     H           -0.069411    -0.052964    -0.026917
    32     H           -0.062085    -0.040061    -0.031772
    33     C           -0.001301     0.091275    -0.588922
    34     C            0.085781    -0.234793     1.381419
    35     C            0.066446     0.073845    -1.646754
    36     C            0.075882     0.014852     1.108138
    37     C            0.068413    -0.041889    -3.314698
    38     C            0.074646     0.062874     1.158452
    39     C            0.005968     0.024187     0.281625
    40     C           -0.000907     0.014723    -0.204695
    41     C            0.011071     0.025657     0.485571
    42     C            0.062473     0.037213     1.104760
    43     H           -0.069725    -0.054823    -0.128111
    44     H           -0.063873    -0.019278     0.271653
    45     H           -0.061405    -0.006085    -0.305350
    46     H           -0.065270     0.008550     1.101680
    47     H           -0.062525    -0.047535    -0.040462
    48     C            0.200239     0.303371    -0.409117
    49     H           -0.065569    -0.024364    -0.207785
    50     C            0.050505     0.117845    -0.082230
    51     O           -0.444398    -0.489633    -0.021576
    52     N           -0.195176    -0.145597    -0.091144
    53     N           -0.237053    -0.196899    -0.138279
    54     C           -0.115357    -0.017574     0.157870
    55     S            0.183970    -0.126125    -0.134992
    56     N           -0.067463    -0.023096    -0.228168
    57     H            0.032925     0.124260     0.171576
    58     C            0.246249     0.218137     0.172721
    59     H           -0.076129    -0.088697    -0.053068
    60     H           -0.076693    -0.073509    -0.057107
    61     C            0.234121     0.205537     0.462912
    62     H           -0.069474    -0.052966    -0.118548
    63     H           -0.062045    -0.040015    -0.103766
    64     H           -0.048581     0.131609    -0.126223
    65     H           -0.051373     0.152583     0.044131
 *** Using NEW gradient routines ***


 Geometry CYCLE 2
 ==============

 Energy gradients wrt nuclear displacements
 ==========================================

     Atom      Cartesian (a.u./angstrom)
                 X         Y         Z
 ----------------------------------------
     1 C    -0.015613  0.004370 -0.001739
     2 C     0.023844  0.023463  0.009042
     3 C    -0.020573  0.003894 -0.004185
     4 C     0.009548 -0.007049  0.000758
     5 C     0.000160  0.000483 -0.000205
     6 C     0.000769 -0.001948  0.000218
     7 C    -0.001741  0.001103 -0.000097
     8 C     0.009746 -0.005641 -0.000364
     9 C    -0.004642  0.001473 -0.000365
    10 C     0.000872 -0.000620  0.000537
    11 H     0.000010  0.000013  0.000006
    12 H     0.002771 -0.001857  0.000198
    13 H     0.000509 -0.001308  0.000240
    14 H    -0.000084 -0.000008  0.000013
    15 H     0.000182  0.000177  0.000215
    16 C     0.005991  0.003070  0.001171
    17 H     0.000081  0.000015 -0.000047
    18 C    -0.000544 -0.003745 -0.000470
    19 O    -0.000712  0.000962 -0.000539
    20 N    -0.000009  0.000206  0.000005
    21 N    -0.000864 -0.000499 -0.000040
    22 C     0.000830  0.000572 -0.000621
    23 S    -0.000363 -0.000163 -0.000152
    24 N    -0.000665 -0.000111  0.000145
    25 Zn    0.000745  0.001169  0.000989
    26 H     0.000082 -0.000031  0.000022
    27 C     0.000347  0.000219  0.000074
    28 H    -0.000007 -0.000047  0.000012
    29 H    -0.000076 -0.000083  0.000002
    30 C    -0.000043 -0.000066 -0.000015
    31 H    -0.000017  0.000037  0.000009
    32 H    -0.000024  0.000004  0.000001
    33 C     0.008377 -0.011023 -0.008987
    34 C    -0.026033  0.011002  0.050877
    35 C     0.014558 -0.013327 -0.012312
    36 C    -0.008068  0.011147  0.000944
    37 C    -0.000012 -0.000287  0.000178
    38 C    -0.001219  0.001037 -0.001259
    39 C     0.001747 -0.001979 -0.000073
    40 C    -0.004441  0.009849  0.000074
    41 C     0.003005 -0.003327 -0.002982
    42 C    -0.001346  0.000549  0.000050
    43 H     0.000004 -0.000010  0.000010
    44 H    -0.002596  0.003337  0.000215
    45 H    -0.001297  0.000891 -0.000761
    46 H     0.000192  0.000096 -0.000096
    47 H    -0.000046 -0.000029  0.000237
    48 C    -0.001177  0.001030  0.005755
    49 H    -0.000028  0.000111  0.000124
    50 C    -0.001071  0.001974 -0.002509
    51 O     0.000259 -0.000341  0.001289
    52 N     0.000294 -0.000219 -0.000054
    53 N     0.000228 -0.000102 -0.000747
    54 C    -0.000674 -0.000612  0.000814
    55 S     0.000142 -0.000114 -0.000944
    56 N     0.000437 -0.000051 -0.000511
    57 H    -0.000060  0.000069  0.000066
    58 C    -0.000044  0.000085  0.000472
    59 H    -0.000015  0.000036 -0.000036
    60 H     0.000021  0.000027 -0.000132
    61 C    -0.000014 -0.000005 -0.000127
    62 H     0.000029 -0.000027  0.000020
    63 H     0.000021 -0.000011  0.000026
    64 H     0.018827 -0.010383 -0.029965
    65 H    -0.010511 -0.017442 -0.004471
 ----------------------------------------

 dE(predicted):    -0.24548E-01, dE(actual):    -0.28872E-01, Trust radius:    1.612452, all in a.u.
 
----------------------------------------------------------------------
Geometry Convergence after Step   2       (Hartree/Angstrom,Angstrom)
----------------------------------------------------------------------
current energy                              -14.94171515 Hartree
energy change                      -0.02887230     0.00100000    F
constrained gradient max            0.05087694     0.00100000    F
constrained gradient rms            0.00668961     0.00066667    F
gradient max                        0.05087694
gradient rms                        0.00668961
cart. step max                      0.14674356     0.01000000    F
cart. step rms                      0.02377890     0.00666667    F
 


 Coordinates (Cartesian)
 =======================

     Atom                    bohr                                 angstrom                 Geometric Variables
                   X           Y           Z              X           Y           Z       (0:frozen, *:LT par.)
 --------------------------------------------------------------------------------------------------------------
     1 C      -0.974398    4.466591    0.763722      -0.515629    2.363618    0.404144      1       2       3
     2 C      -3.350868    3.450931    0.366162      -1.773203    1.826154    0.193765      4       5       6
     3 C      -3.588801    0.761328    0.389403      -1.899112    0.402877    0.206063      7       8       9
     4 C      -1.536447   -0.838027    0.757357      -0.813053   -0.443465    0.400776     10      11      12
     5 C       5.482365    0.098230    1.898095       2.901143    0.051981    1.004429     13      14      15
     6 C       5.633964    2.788590    1.893059       2.981366    1.475658    1.001764     16      17      18
     7 C       3.438165    4.173788    1.518791       1.819398    2.208673    0.803710     19      20      21
     8 C       1.120027    2.833050    1.149863       0.592693    1.499185    0.608481     22      23      24
     9 C       0.932054    0.172359    1.145407       0.493222    0.091208    0.606123     25      26      27
    10 C       3.227412   -1.196080    1.538783       1.707873   -0.632938    0.814289     28      29      30
    11 H      15.013545   10.944420    4.471244       7.944826    5.791537    2.366080     31      32      33
    12 H      -5.454157   -0.059714    0.119271      -2.886215   -0.031599    0.063115     34      35      36
    13 H      -1.808018   -2.878449    0.747147      -0.956762   -1.523209    0.395373     37      38      39
    14 H       7.211287   -0.977240    2.195040       3.816049   -0.517133    1.161565     40      41      42
    15 H       7.433445    3.731535    2.175242       3.933610    1.974643    1.151088     43      44      45
    16 C       0.027366    7.101893    0.919684       0.014482    3.758160    0.486676     46      47      48
    17 H       3.200128   -3.253735    1.559631       1.693435   -1.721803    0.825321     49      50      51
    18 C       2.792676    6.859150    1.404914       1.477821    3.629706    0.743448     52      53      54
    19 O      -1.127249    9.129779    0.682716      -0.596515    4.831271    0.361278     55      56      57
    20 N       4.106642    8.967322    1.593620       2.173141    4.745303    0.843308     58      59      60
    21 N       6.586043    8.893660    1.941156       3.485184    4.706322    1.027216     61      62      63
    22 C       7.745699   11.218479    2.017938       4.098847    5.936564    1.067847     64      65      66
    23 S       6.376302   14.158662    1.722501       3.374194    7.492441    0.911508     67      68      69
    24 N      10.283212   11.004337    2.340214       5.441641    5.823244    1.238388     70      71      72
    25 Zn      2.040257   12.479366    1.382401       1.079658    6.603796    0.731535     73      74      75
    26 H      10.927066    9.199631    2.492079       5.782355    4.868235    1.318752     76      77      78
    27 C      12.102692   13.086749    2.470797       6.404469    6.925209    1.307490     79      80      81
    28 H      11.621497   14.316917    4.074159       6.149831    7.576186    2.155952     82      83      84
    29 H      11.925149   14.249021    0.759368       6.310517    7.540257    0.401840     85      86      87
    30 C      14.799244   12.066124    2.739751       7.831423    6.385118    1.449814     88      89      90
    31 H      15.322727   10.882718    1.118951       8.108438    5.758886    0.592124     91      92      93
    32 H      16.139466   13.641280    2.835803       8.540638    7.218655    1.500642     94      95      96
    33 C       0.404296   14.695063   -6.705975       0.213944    7.776292   -3.548649     97      98      99
    34 C       1.319210   13.887097   -9.016880       0.698096    7.348735   -4.771527    100     101     102
    35 C       0.319731   15.048420  -11.243404       0.169194    7.963281   -5.949753    103     104     105
    36 C      -1.473880   16.965819  -11.154712      -0.779944    8.977925   -5.902819    106     107     108
    37 C      -4.964826   20.409730   -5.919377      -2.627273   10.800364   -3.132399    109     110     111
    38 C      -3.962902   19.165362   -3.750027      -2.097077   10.141873   -1.984429    112     113     114
    39 C      -2.187168   17.265614   -4.094374      -1.157400    9.136570   -2.166649    115     116     117
    40 C      -1.444638   16.641068   -6.617713      -0.764470    8.806074   -3.501943    118     119     120
    41 C      -2.418575   17.846489   -8.788015      -1.279855    9.443955   -4.650417    121     122     123
    42 C      -4.239164   19.796846   -8.366314      -2.243269   10.476040   -4.427263    124     125     126
    43 H      -5.099315   21.029812    8.834594      -2.698441   11.128497    4.675066    127     128     129
    44 H       0.982452   14.391313  -13.075067       0.519891    7.615555   -6.919027    130     131     132
    45 H      -2.161637   17.811489  -12.900985      -1.143889    9.425434   -6.826907    133     134     135
    46 H      -6.362477   21.893367   -5.636673      -3.366878   11.585471   -2.982799    136     137     138
    47 H      -4.582450   19.693171   -1.867114      -2.424928   10.421177   -0.988034    139     140     141
    48 C       0.884757   13.932951   -4.030500       0.468193    7.373000   -2.132849    142     143     144
    49 H      -5.060110   20.791754   -9.969831      -2.677695   11.002522   -5.275807    145     146     147
    50 C      -0.747636   15.585414   -2.438505      -0.395632    8.247446   -1.290401    148     149     150
    51 O       2.322337   12.269481   -3.208617       1.228928    6.492730   -1.697927    151     152     153
    52 N      -0.641709   15.241267    0.026733      -0.339578    8.065331    0.014147    154     155     156
    53 N      -2.085018   16.582030    1.570758      -1.103344    8.774832    0.831210    157     158     159
    54 C      -1.860490   15.954031    4.085251      -0.984529    8.442509    2.161822    160     161     162
    55 S       0.021195   13.657734    5.420716       0.011216    7.227362    2.868519    163     164     165
    56 N      -3.401163   17.380781    5.560931      -1.799818    9.197513    2.942718    166     167     168
    57 H      -4.453051   18.679087    4.610797      -2.356453    9.884547    2.439928    169     170     171
    58 C      -3.683271   17.185533    8.308191      -1.949103    9.094193    4.396505    172     173     174
    59 H      -1.842784   17.525141    9.208941      -0.975159    9.273905    4.873162    175     176     177
    60 H      -4.232001   15.243272    8.797527      -2.239478    8.066392    4.655451    178     179     180
    61 C      -5.654528   19.078343    9.265616      -2.992247   10.095824    4.903153    181     182     183
    62 H      -7.515771   18.721264    8.423016      -3.977175    9.906866    4.457268    184     185     186
    63 H      -5.845570   18.913210   11.320645      -3.093343   10.008440    5.990627    187     188     189
    64 H       2.650626   12.344892   -9.210787       1.402651    6.532636   -4.874139    190     191     192
    65 H      -5.046492    4.604429    0.111061      -2.670489    2.436559    0.058771    193     194     195
 --------------------------------------------------------------------------------------------------------------

 Number of elements of the density matrix on this node (used, total):    305599   1216020


 ===========================================
 Numerical Integration : Fuzzy Cells (Becke)
 ===========================================
  
 Becke grid quality: GOOD           
  
 Lebedev angular grid order:             min:  11 max:  31
 Nr. of radial points:                   min:  54 max:  91

 Total nr. of points:     816317
 Nr. of blocks:             6378
 Block length:               128
 Nr. of dummy points:         67


 Test of Precision of the Numerical Integration Grid
 ===================================================

 Integral of the Total Core Density:                   0.00000000000000


 ========================
 Density Fitting (zlmFit)
 ========================
  
 ZlmFit Fit Quality: GOOD           
  
 Max L-expansion:                        min:   8 max:   9
 Nr. of radial interpolation points:     min:  78 max: 138


 =====
 S C F  ***  ScaSCF  ***
 =====
  
 Initial density matrix is taken from previous geometry

 CYCLE    1
 SCF Error: norm([F,P])=      0.200330575498, max([F,P])=      0.039879021765
 orbitals (Q,E):
 ---------------
 A :153...172        ( 2.00    -0.2125)  ( 2.00    -0.2103)  ( 2.00    -0.2084)  ( 2.00    -0.2080)
                     ( 2.00    -0.1982)  ( 2.00    -0.1937)  ( 2.00    -0.1918)  ( 2.00    -0.1871)
                     ( 2.00    -0.1749)  ( 2.00    -0.1716)  ( 0.00    -0.1032)  ( 0.00    -0.1030)
                     ( 0.00    -0.0889)  ( 0.00    -0.0882)  ( 0.00    -0.0453)  ( 0.00    -0.0449)
                     ( 0.00    -0.0136)  ( 0.00    -0.0099)  ( 0.00    -0.0090)  ( 0.00    -0.0082)

 CYCLE    2
   MIX coefficients:  0.8000  0.2000
 SCF Error: norm([F,P])=      0.036275316213, max([F,P])=      0.002767737095
 orbitals (Q,E):
 ---------------
 A :153...163        ( 2.00    -0.2135)  ( 2.00    -0.2105)  ( 2.00    -0.2091)  ( 2.00    -0.2087)
                     ( 2.00    -0.1985)  ( 2.00    -0.1939)  ( 2.00    -0.1919)  ( 2.00    -0.1873)
                     ( 2.00    -0.1753)  ( 2.00    -0.1720)  ( 0.00    -0.1042)

 CYCLE    3
  SDIIS (wt  0.000): -0.2277  1.2277
 A-DIIS (wt  1.000):  0.0000  1.0000
  DIIS coefficients:  0.0000  1.0000
 SCF Error: norm([F,P])=      0.018188421746, max([F,P])=      0.001842706916
 orbitals (Q,E):
 ---------------
 A :153...163        ( 2.00    -0.2149)  ( 2.00    -0.2123)  ( 2.00    -0.2111)  ( 2.00    -0.2106)
                     ( 2.00    -0.2000)  ( 2.00    -0.1952)  ( 2.00    -0.1932)  ( 2.00    -0.1885)
                     ( 2.00    -0.1767)  ( 2.00    -0.1734)  ( 0.00    -0.1061)

 CYCLE    4
  SDIIS (wt  0.000): -0.0413  0.6124  0.4289
 A-DIIS (wt  1.000):  0.0000  0.5957  0.4043
  DIIS coefficients:  0.0000  0.5957  0.4043
 SCF Error: norm([F,P])=      0.022650702383, max([F,P])=      0.001430531732
 orbitals (Q,E):
 ---------------
 A :153...163        ( 2.00    -0.2151)  ( 2.00    -0.2118)  ( 2.00    -0.2109)  ( 2.00    -0.2103)
                     ( 2.00    -0.1998)  ( 2.00    -0.1951)  ( 2.00    -0.1931)  ( 2.00    -0.1886)
                     ( 2.00    -0.1767)  ( 2.00    -0.1734)  ( 0.00    -0.1060)

 CYCLE    5
  SDIIS (wt  0.997):  0.0775  0.1993  0.3480  0.3752
 A-DIIS (wt  0.003):  0.0000  0.0829  0.3191  0.5980
  DIIS coefficients:  0.0773  0.1989  0.3479  0.3759
 SCF Error: norm([F,P])=      0.014719679544, max([F,P])=      0.001305650846
 orbitals (Q,E):
 ---------------
 A :153...163        ( 2.00    -0.2149)  ( 2.00    -0.2121)  ( 2.00    -0.2108)  ( 2.00    -0.2103)
                     ( 2.00    -0.2000)  ( 2.00    -0.1952)  ( 2.00    -0.1932)  ( 2.00    -0.1886)
                     ( 2.00    -0.1767)  ( 2.00    -0.1734)  ( 0.00    -0.1059)

 CYCLE    6
  SDIIS (wt  1.000):  0.0517  0.0716  0.1769  0.2504  0.4493
  DIIS coefficients:  0.0517  0.0716  0.1769  0.2504  0.4493
 SCF Error: norm([F,P])=      0.003399751775, max([F,P])=      0.000231301669
 orbitals (Q,E):
 ---------------
 A :153...163        ( 2.00    -0.2149)  ( 2.00    -0.2120)  ( 2.00    -0.2108)  ( 2.00    -0.2102)
                     ( 2.00    -0.1999)  ( 2.00    -0.1951)  ( 2.00    -0.1931)  ( 2.00    -0.1885)
                     ( 2.00    -0.1767)  ( 2.00    -0.1733)  ( 0.00    -0.1058)

 CYCLE    7
  SDIIS (wt  1.000):  0.0247  0.0254  0.0763  0.1278  0.3336  0.4122
  DIIS coefficients:  0.0247  0.0254  0.0763  0.1278  0.3336  0.4122
 SCF Error: norm([F,P])=      0.001509327278, max([F,P])=      0.000137596175
 orbitals (Q,E):
 ---------------
 A :153...163        ( 2.00    -0.2149)  ( 2.00    -0.2120)  ( 2.00    -0.2108)  ( 2.00    -0.2103)
                     ( 2.00    -0.1999)  ( 2.00    -0.1952)  ( 2.00    -0.1932)  ( 2.00    -0.1886)
                     ( 2.00    -0.1767)  ( 2.00    -0.1734)  ( 0.00    -0.1059)

 CYCLE    8
  SDIIS (wt  1.000):  0.0117  0.0117  0.0358  0.0663  0.1988  0.3133  0.3625
  DIIS coefficients:  0.0117  0.0117  0.0358  0.0663  0.1988  0.3133  0.3625
 SCF Error: norm([F,P])=      0.000625205704, max([F,P])=      0.000056017123
 orbitals (Q,E):
 ---------------
 A :153...163        ( 2.00    -0.2149)  ( 2.00    -0.2120)  ( 2.00    -0.2108)  ( 2.00    -0.2103)
                     ( 2.00    -0.1999)  ( 2.00    -0.1952)  ( 2.00    -0.1932)  ( 2.00    -0.1886)
                     ( 2.00    -0.1767)  ( 2.00    -0.1734)  ( 0.00    -0.1058)

 CYCLE    9
  SDIIS (wt  1.000):  0.0041  0.0050  0.0136  0.0278  0.0909  0.1652  0.2654  0.4280
  DIIS coefficients:  0.0041  0.0050  0.0136  0.0278  0.0909  0.1652  0.2654  0.4280
 SCF Error: norm([F,P])=      0.000210773068, max([F,P])=      0.000020323333
 orbitals (Q,E):
 ---------------
 A :153...163        ( 2.00    -0.2149)  ( 2.00    -0.2120)  ( 2.00    -0.2108)  ( 2.00    -0.2103)
                     ( 2.00    -0.1999)  ( 2.00    -0.1952)  ( 2.00    -0.1932)  ( 2.00    -0.1886)
                     ( 2.00    -0.1767)  ( 2.00    -0.1734)  ( 0.00    -0.1058)

 CYCLE   10
  SDIIS (wt  1.000):  0.0016  0.0023  0.0057  0.0126  0.0440  0.0872  0.1593  0.3445  0.3429
  DIIS coefficients:  0.0016  0.0023  0.0057  0.0126  0.0440  0.0872  0.1593  0.3445  0.3429
 SCF Error: norm([F,P])=      0.000110918515, max([F,P])=      0.000009980617
 orbitals (Q,E):
 ---------------
 A :153...163        ( 2.00    -0.2149)  ( 2.00    -0.2120)  ( 2.00    -0.2108)  ( 2.00    -0.2103)
                     ( 2.00    -0.1999)  ( 2.00    -0.1952)  ( 2.00    -0.1932)  ( 2.00    -0.1886)
                     ( 2.00    -0.1767)  ( 2.00    -0.1734)  ( 0.00    -0.1058)

 CYCLE   11
  SDIIS (wt  1.000):  0.0004  0.0007  0.0017  0.0042  0.0164  0.0366  0.0762  0.2056  0.3212  0.3371
  DIIS coefficients:  0.0004  0.0007  0.0017  0.0042  0.0164  0.0366  0.0762  0.2056  0.3212  0.3371
 SCF Error: norm([F,P])=      0.000064822770, max([F,P])=      0.000007127460
 orbitals (Q,E):
 ---------------
 A :153...163        ( 2.00    -0.2149)  ( 2.00    -0.2120)  ( 2.00    -0.2108)  ( 2.00    -0.2103)
                     ( 2.00    -0.1999)  ( 2.00    -0.1952)  ( 2.00    -0.1932)  ( 2.00    -0.1886)
                     ( 2.00    -0.1767)  ( 2.00    -0.1734)  ( 0.00    -0.1058)

 CYCLE   12
  SDIIS (wt  1.000):  0.0000  0.0001  0.0005  0.0033  0.0101  0.0269  0.0918  0.1855  0.2716  0.4102
  DIIS coefficients:  0.0000  0.0001  0.0005  0.0033  0.0101  0.0269  0.0918  0.1855  0.2716  0.4102
 SCF Error: norm([F,P])=      0.000021938594, max([F,P])=      0.000002336849
 orbitals (Q,E):
 ---------------
 A :153...163        ( 2.00    -0.2149)  ( 2.00    -0.2120)  ( 2.00    -0.2108)  ( 2.00    -0.2103)
                     ( 2.00    -0.1999)  ( 2.00    -0.1952)  ( 2.00    -0.1932)  ( 2.00    -0.1886)
                     ( 2.00    -0.1767)  ( 2.00    -0.1734)  ( 0.00    -0.1058)

 CYCLE   13
  SDIIS (wt  1.000):  0.0000  0.0001  0.0012  0.0039  0.0113  0.0415  0.0893  0.1449  0.2762  0.4315
  DIIS coefficients:  0.0000  0.0001  0.0012  0.0039  0.0113  0.0415  0.0893  0.1449  0.2762  0.4315
 SCF Error: norm([F,P])=      0.000006249908, max([F,P])=      0.000000588501
 orbitals (Q,E):
 ---------------
 A :153...163        ( 2.00    -0.2149)  ( 2.00    -0.2120)  ( 2.00    -0.2108)  ( 2.00    -0.2103)
                     ( 2.00    -0.1999)  ( 2.00    -0.1952)  ( 2.00    -0.1932)  ( 2.00    -0.1886)
                     ( 2.00    -0.1767)  ( 2.00    -0.1734)  ( 0.00    -0.1058)

 SCF CONVERGED

 CYCLE   14
 *** Using FIT density in Focky
  SDIIS (wt  1.000):  0.0000  0.0004  0.0015  0.0048  0.0184  0.0414  0.0717  0.1537  0.3323  0.3758
  DIIS coefficients:  0.0000  0.0004  0.0015  0.0048  0.0184  0.0414  0.0717  0.1537  0.3323  0.3758
 SCF Error: norm([F,P])=      0.000002963540, max([F,P])=      0.000000325301
 orbitals (Q,E):
 ---------------
 A :153...172        ( 2.00    -0.2149)  ( 2.00    -0.2120)  ( 2.00    -0.2108)  ( 2.00    -0.2103)
                     ( 2.00    -0.1999)  ( 2.00    -0.1952)  ( 2.00    -0.1932)  ( 2.00    -0.1886)
                     ( 2.00    -0.1767)  ( 2.00    -0.1734)  ( 0.00    -0.1058)  ( 0.00    -0.1053)
                     ( 0.00    -0.0909)  ( 0.00    -0.0902)  ( 0.00    -0.0479)  ( 0.00    -0.0475)
                     ( 0.00    -0.0151)  ( 0.00    -0.0109)  ( 0.00    -0.0105)  ( 0.00    -0.0092)


 Fit test: (difference of exact and fit density, squared integrated, result summed over spins)
         SCF:                                          0.00015086535258

 Gross Charges per Atom (Z minus electrons)
 ==========================================
            -0.0539    0.2090    0.2295    0.2397    0.2326    0.2251   -0.0522    0.0213   -0.0243    0.2231
            -0.1973   -0.2167   -0.2147   -0.2252   -0.1946    0.4933   -0.2149    0.0812   -0.5448   -0.1631
            -0.2436    0.2507   -0.2529   -0.0474    0.5689   -0.0512    0.5351   -0.1632   -0.1630    0.6058
            -0.1958   -0.2185   -0.0540    0.2149    0.2295    0.2400    0.2324    0.2251   -0.0527    0.0217
            -0.0244    0.2235   -0.1970   -0.2173   -0.2146   -0.2247   -0.1952    0.4948   -0.2153    0.0812
            -0.5459   -0.1631   -0.2433    0.2499   -0.2513   -0.0465   -0.0518    0.5349   -0.1626   -0.1632
             0.6058   -0.1961   -0.2183   -0.1996   -0.1951
 Net Total:  0.00000000


 =================================================================
 M U L T I P O L E   D E R I V E D   C H A R G E   A N A L Y S I S
 =================================================================

 See: M. Swart, P.Th. van Duijnen, J.G. Snijders, J.Comput.Chem., (2001), p. 79-88.

 --------------------------------------- 
 Multipole derived atomic charges (a.u.)
 --------------------------------------- 

        Atom    Level:     MDC-m        MDC-d        MDC-q
 ---------------------------------------------------------
     1     C           -0.002551     0.097119     3.485178
     2     C            0.088155    -0.224231    -3.148173
     3     C            0.067800    -0.057082     1.734314
     4     C            0.076020     0.109203    -2.944984
     5     C            0.068580     0.036763    -4.419926
     6     C            0.074453     0.047237    -2.544293
     7     C            0.006238     0.023618     0.508344
     8     C           -0.001033     0.029816    -0.560495
     9     C            0.011316     0.019415    -2.833212
    10     C            0.062393    -0.068902    11.373366
    11     H           -0.069872    -0.054930    -0.052440
    12     H           -0.064325     0.046846     1.021895
    13     H           -0.061780    -0.026271     0.480934
    14     H           -0.065416    -0.023133     1.319749
    15     H           -0.062492    -0.029081     0.907132
    16     C            0.199306     0.303695    -0.273497
    17     H           -0.065608     0.007312    -4.001855
    18     C            0.050789     0.116159     0.017384
    19     O           -0.443711    -0.493067    -0.041463
    20     N           -0.194708    -0.148806    -0.361642
    21     N           -0.237562    -0.198149    -0.138576
    22     C           -0.115026    -0.020755     0.145429
    23     S            0.181539    -0.128990    -0.086675
    24     N           -0.067854    -0.022193    -0.387693
    25     Zn           0.769910     0.467170     0.423067
    26     H            0.032776     0.124710     0.346296
    27     C            0.246183     0.218354     0.374234
    28     H           -0.075897    -0.087009    -0.089420
    29     H           -0.077291    -0.075203    -0.066491
    30     C            0.234097     0.205615     0.154999
    31     H           -0.069443    -0.052909    -0.031075
    32     H           -0.062102    -0.040078    -0.036968
    33     C           -0.002232     0.069681     0.638119
    34     C            0.089551    -0.268214    -1.125264
    35     C            0.068064     0.000895     0.761245
    36     C            0.076231     0.094805    -0.959869
    37     C            0.068715    -0.244822     1.223400
    38     C            0.074535     0.068666    -0.396311
    39     C            0.006248     0.040753     0.106394
    40     C           -0.001123     0.047373    -0.068726
    41     C            0.011408     0.063683    -0.045755
    42     C            0.062425    -0.122382    -0.363244
    43     H           -0.069757    -0.054866    -0.136905
    44     H           -0.064204     0.022392     0.181473
    45     H           -0.061667    -0.015237     0.248338
    46     H           -0.065266     0.133645    -0.493606
    47     H           -0.062229    -0.009990     0.010357
    48     C            0.199156     0.308674     0.286236
    49     H           -0.065582     0.062301     0.174273
    50     C            0.050228     0.125228    -0.003805
    51     O           -0.445409    -0.488759    -0.424165
    52     N           -0.195197    -0.143439    -0.219632
    53     N           -0.237472    -0.199566    -0.141856
    54     C           -0.115410    -0.018795     0.111235
    55     S            0.183367    -0.125928    -0.143125
    56     N           -0.067636    -0.022581    -0.170065
    57     H            0.032834     0.124309     0.153691
    58     C            0.246190     0.218318     0.184232
    59     H           -0.076135    -0.088717    -0.062415
    60     H           -0.076865    -0.073481    -0.066990
    61     C            0.234107     0.205589     0.495652
    62     H           -0.069521    -0.052970    -0.126701
    63     H           -0.062088    -0.040069    -0.116316
    64     H           -0.049730     0.152697     0.259538
    65     H           -0.048419     0.128561    -0.042875
 *** Using NEW gradient routines ***


 Geometry CYCLE 3
 ==============

 Energy gradients wrt nuclear displacements
 ==========================================

     Atom      Cartesian (a.u./angstrom)
                 X         Y         Z
 ----------------------------------------
     1 C     0.000348 -0.002803 -0.000849
     2 C     0.007362  0.010937 -0.004742
     3 C     0.002341 -0.005872  0.000999
     4 C    -0.001953 -0.001460  0.000645
     5 C     0.000284  0.000262  0.000354
     6 C     0.000593 -0.000244 -0.000094
     7 C    -0.001637 -0.000291 -0.001325
     8 C     0.000712 -0.001187  0.002919
     9 C    -0.001151  0.001561 -0.000524
    10 C     0.000287 -0.000076 -0.000575
    11 H    -0.000007  0.000012 -0.000002
    12 H     0.000856  0.000476  0.000948
    13 H     0.000676  0.000037 -0.000217
    14 H     0.000009  0.000004  0.000026
    15 H    -0.000208  0.000157 -0.000198
    16 C     0.001217  0.000704  0.001121
    17 H    -0.000263 -0.000021  0.000057
    18 C    -0.001017 -0.001526  0.000726
    19 O     0.000546 -0.000972 -0.000030
    20 N    -0.000102  0.000780 -0.000869
    21 N     0.000220  0.000159 -0.000432
    22 C    -0.000324  0.000103  0.002479
    23 S    -0.000264 -0.000254 -0.000783
    24 N     0.000006 -0.000120 -0.000762
    25 Zn    0.000632  0.000893  0.000608
    26 H     0.000007  0.000038  0.000040
    27 C     0.000165  0.000087 -0.000216
    28 H    -0.000062 -0.000048  0.000032
    29 H     0.000031  0.000023  0.000033
    30 C    -0.000037 -0.000008 -0.000051
    31 H     0.000005  0.000005  0.000000
    32 H     0.000007  0.000008  0.000017
    33 C     0.001722  0.001153 -0.002873
    34 C     0.016172 -0.004086  0.013314
    35 C    -0.004808  0.003845 -0.004244
    36 C    -0.000858 -0.001699 -0.002679
    37 C     0.000103  0.000297  0.000591
    38 C    -0.000223  0.000824  0.000133
    39 C     0.001954 -0.000122 -0.001179
    40 C    -0.004670 -0.001696 -0.001071
    41 C     0.001339 -0.001313  0.000661
    42 C     0.000622  0.000776  0.000337
    43 H     0.000001 -0.000001  0.000011
    44 H    -0.001356 -0.000214  0.000893
    45 H     0.000231  0.000805  0.000390
    46 H    -0.000300 -0.000272  0.000041
    47 H     0.000157 -0.000272  0.000023
    48 C    -0.001986 -0.000785  0.001507
    49 H     0.000066 -0.000270 -0.000201
    50 C    -0.000443  0.000360 -0.001810
    51 O    -0.000759  0.000821  0.000518
    52 N     0.000031 -0.000752  0.000556
    53 N    -0.000529 -0.000415  0.000032
    54 C     0.002045  0.001742  0.000471
    55 S    -0.000347 -0.000740 -0.000883
    56 N    -0.000556 -0.000562 -0.000303
    57 H     0.000059  0.000056  0.000060
    58 C    -0.000259 -0.000189  0.000159
    59 H     0.000036  0.000026 -0.000080
    60 H     0.000015  0.000023  0.000032
    61 C    -0.000041 -0.000021  0.000029
    62 H     0.000003 -0.000006  0.000015
    63 H     0.000012  0.000022 -0.000034
    64 H    -0.007335  0.002134 -0.004669
    65 H    -0.009377 -0.000836  0.000918
 ----------------------------------------

 dE(predicted):    -0.37518E-02, dE(actual):    -0.36874E-02, Trust radius:    1.612452, all in a.u.
 
----------------------------------------------------------------------
Geometry Convergence after Step   3       (Hartree/Angstrom,Angstrom)
----------------------------------------------------------------------
current energy                              -14.94540258 Hartree
energy change                      -0.00368744     0.00100000    F
constrained gradient max            0.01617230     0.00100000    F
constrained gradient rms            0.00233469     0.00066667    F
gradient max                        0.01617230
gradient rms                        0.00233469
cart. step max                      0.06023658     0.01000000    F
cart. step rms                      0.01558193     0.00666667    F
 


 Coordinates (Cartesian)
 =======================

     Atom                    bohr                                 angstrom                 Geometric Variables
                   X           Y           Z              X           Y           Z       (0:frozen, *:LT par.)
 --------------------------------------------------------------------------------------------------------------
     1 C      -0.971409    4.447636    0.773860      -0.514047    2.353587    0.409509      1       2       3
     2 C      -3.350625    3.431904    0.392372      -1.773074    1.816086    0.207634      4       5       6
     3 C      -3.587089    0.748080    0.368788      -1.898206    0.395867    0.195154      7       8       9
     4 C      -1.530729   -0.848945    0.722647      -0.810027   -0.449242    0.382408     10      11      12
     5 C       5.486871    0.087331    1.886536       2.903527    0.046214    0.998312     13      14      15
     6 C       5.637178    2.778441    1.890169       2.983066    1.470288    1.000234     16      17      18
     7 C       3.442385    4.163475    1.512409       1.821632    2.203216    0.800333     19      20      21
     8 C       1.126568    2.819138    1.135331       0.596154    1.491824    0.600791     22      23      24
     9 C       0.938777    0.157979    1.125485       0.496779    0.083599    0.595581     25      26      27
    10 C       3.234147   -1.209155    1.520277       1.711437   -0.639857    0.804496     28      29      30
    11 H      14.967229   10.964530    4.548063       7.920317    5.802179    2.406731     31      32      33
    12 H      -5.449276   -0.070844    0.063094      -2.883633   -0.037489    0.033388     34      35      36
    13 H      -1.802488   -2.889044    0.694750      -0.953836   -1.528816    0.367646     37      38      39
    14 H       7.216341   -0.987378    2.183088       3.818723   -0.522498    1.155240     40      41      42
    15 H       7.436046    3.720618    2.179234       3.934986    1.968866    1.153201     43      44      45
    16 C       0.024775    7.084669    0.911288       0.013111    3.749045    0.482233     46      47      48
    17 H       3.210489   -3.266907    1.532717       1.698918   -1.728773    0.811079     49      50      51
    18 C       2.792778    6.848825    1.391602       1.477874    3.624242    0.736404     52      53      54
    19 O      -1.136054    9.109830    0.676407      -0.601174    4.820714    0.357939     55      56      57
    20 N       4.102545    8.958986    1.576936       2.170973    4.740891    0.834478     58      59      60
    21 N       6.583043    8.890715    1.917003       3.483596    4.704764    1.014434     61      62      63
    22 C       7.738440   11.217901    1.980726       4.095006    5.936258    1.048155     64      65      66
    23 S       6.359708   14.155187    1.699385       3.365413    7.490603    0.899276     67      68      69
    24 N      10.271520   11.011419    2.341157       5.435454    5.826992    1.238887     70      71      72
    25 Zn      2.026471   12.465602    1.367240       1.072362    6.596513    0.723512     73      74      75
    26 H      10.918479    9.208567    2.501783       5.777810    4.872964    1.323887     76      77      78
    27 C      12.081974   13.099331    2.502823       6.393506    6.931868    1.324437     79      80      81
    28 H      11.571553   14.326844    4.099159       6.123402    7.581439    2.169182     82      83      84
    29 H      11.928215   14.262430    0.789626       6.312140    7.547353    0.417852     85      86      87
    30 C      14.777090   12.086853    2.814141       7.819699    6.396087    1.489179     88      89      90
    31 H      15.330014   10.906205    1.201114       8.112294    5.771315    0.635602     91      92      93
    32 H      16.110741   13.666050    2.932564       8.525437    7.231762    1.551846     94      95      96
    33 C       0.353579   14.667582   -6.715878       0.187106    7.761750   -3.553890     97      98      99
    34 C       1.260112   13.847834   -9.028060       0.666822    7.327958   -4.777444    100     101     102
    35 C       0.324487   15.053574  -11.249500       0.171711    7.966008   -5.952979    103     104     105
    36 C      -1.458074   16.980776  -11.158346      -0.771580    8.985840   -5.904742    106     107     108
    37 C      -5.001334   20.385616   -5.929527      -2.646592   10.787603   -3.137771    109     110     111
    38 C      -4.008269   19.135434   -3.758381      -2.121085   10.126036   -1.988850    112     113     114
    39 C      -2.225780   17.242061   -4.099640      -1.177832    9.124106   -2.169436    115     116     117
    40 C      -1.468363   16.633039   -6.622987      -0.777024    8.801825   -3.504734    118     119     120
    41 C      -2.432259   17.844056   -8.795107      -1.287096    9.442668   -4.654170    121     122     123
    42 C      -4.262064   19.785531   -8.375705      -2.255387   10.470052   -4.432232    124     125     126
    43 H      -4.996542   21.080584    8.825427      -2.644056   11.155365    4.670215    127     128     129
    44 H       1.039363   14.436613  -13.077053       0.550007    7.639527   -6.920079    130     131     132
    45 H      -2.124346   17.840954  -12.905613      -1.124155    9.441026   -6.829356    133     134     135
    46 H      -6.395386   21.872798   -5.647654      -3.384292   11.574586   -2.988610    136     137     138
    47 H      -4.634844   19.660668   -1.877029      -2.452654   10.403978   -0.993281    139     140     141
    48 C       0.859653   13.919983   -4.042577       0.454909    7.366138   -2.139240    142     143     144
    49 H      -5.071722   20.791338   -9.978172      -2.683840   11.002302   -5.280221    145     146     147
    50 C      -0.776155   15.566282   -2.445635      -0.410723    8.237321   -1.294174    148     149     150
    51 O       2.301473   12.257069   -3.225257       1.217887    6.486162   -1.706732    151     152     153
    52 N      -0.664575   15.222349    0.018568      -0.351678    8.055320    0.009826    154     155     156
    53 N      -2.108544   16.559071    1.565337      -1.115793    8.762683    0.828340    157     158     159
    54 C      -1.883902   15.925458    4.078205      -0.996918    8.427389    2.158093    160     161     162
    55 S       0.015896   13.642592    5.411344       0.008412    7.219349    2.863560    163     164     165
    56 N      -3.388595   17.381727    5.562232      -1.793167    9.198014    2.943407    166     167     168
    57 H      -4.439212   18.683205    4.615014      -2.349130    9.886726    2.442160    169     170     171
    58 C      -3.632788   17.215337    8.314833      -1.922389    9.109964    4.400020    172     173     174
    59 H      -1.775813   17.541753    9.186148      -0.939720    9.282696    4.861100    175     176     177
    60 H      -4.196773   15.284195    8.830258      -2.220837    8.088047    4.672771    178     179     180
    61 C      -5.568103   19.139779    9.282468      -2.946513   10.128335    4.912070    181     182     183
    62 H      -7.445194   18.796872    8.469629      -3.939827    9.946876    4.481935    184     185     186
    63 H      -5.731740   18.995649   11.341467      -3.033106   10.052065    6.001646    187     188     189
    64 H       2.652846   12.355854   -9.176007       1.403826    6.538436   -4.855734    190     191     192
    65 H      -5.016269    4.612027    0.109603      -2.654495    2.440580    0.058000    193     194     195
 --------------------------------------------------------------------------------------------------------------

 Number of elements of the density matrix on this node (used, total):    305599   1216020


 ===========================================
 Numerical Integration : Fuzzy Cells (Becke)
 ===========================================
  
 Becke grid quality: GOOD           
  
 Lebedev angular grid order:             min:  11 max:  31
 Nr. of radial points:                   min:  54 max:  91

 Total nr. of points:     816311
 Nr. of blocks:             6378
 Block length:               128
 Nr. of dummy points:         73


 Test of Precision of the Numerical Integration Grid
 ===================================================

 Integral of the Total Core Density:                   0.00000000000000


 ========================
 Density Fitting (zlmFit)
 ========================
  
 ZlmFit Fit Quality: GOOD           
  
 Max L-expansion:                        min:   8 max:   9
 Nr. of radial interpolation points:     min:  78 max: 138


 =====
 S C F  ***  ScaSCF  ***
 =====
  
 Initial density matrix is taken from previous geometry

 CYCLE    1
 SCF Error: norm([F,P])=      0.117699314152, max([F,P])=      0.015751048208
 orbitals (Q,E):
 ---------------
 A :153...172        ( 2.00    -0.2151)  ( 2.00    -0.2124)  ( 2.00    -0.2110)  ( 2.00    -0.2102)
                     ( 2.00    -0.2003)  ( 2.00    -0.1954)  ( 2.00    -0.1934)  ( 2.00    -0.1889)
                     ( 2.00    -0.1770)  ( 2.00    -0.1736)  ( 0.00    -0.1061)  ( 0.00    -0.1054)
                     ( 0.00    -0.0912)  ( 0.00    -0.0904)  ( 0.00    -0.0479)  ( 0.00    -0.0472)
                     ( 0.00    -0.0153)  ( 0.00    -0.0112)  ( 0.00    -0.0106)  ( 0.00    -0.0096)

 CYCLE    2
  SDIIS (wt  0.000):  0.0205  0.9795
 A-DIIS (wt  1.000):  0.0000  1.0000
  DIIS coefficients:  0.0000  1.0000
 SCF Error: norm([F,P])=      0.013396251866, max([F,P])=      0.001273985635
 orbitals (Q,E):
 ---------------
 A :153...163        ( 2.00    -0.2150)  ( 2.00    -0.2118)  ( 2.00    -0.2107)  ( 2.00    -0.2102)
                     ( 2.00    -0.1998)  ( 2.00    -0.1949)  ( 2.00    -0.1928)  ( 2.00    -0.1885)
                     ( 2.00    -0.1765)  ( 2.00    -0.1732)  ( 0.00    -0.1057)

 CYCLE    3
  SDIIS (wt  0.000):  0.0036  0.6038  0.3926
 A-DIIS (wt  1.000):  0.0000  0.6717  0.3283
  DIIS coefficients:  0.0000  0.6717  0.3283
 SCF Error: norm([F,P])=      0.019730286283, max([F,P])=      0.002492015047
 orbitals (Q,E):
 ---------------
 A :153...163        ( 2.00    -0.2148)  ( 2.00    -0.2121)  ( 2.00    -0.2107)  ( 2.00    -0.2102)
                     ( 2.00    -0.2000)  ( 2.00    -0.1951)  ( 2.00    -0.1930)  ( 2.00    -0.1886)
                     ( 2.00    -0.1767)  ( 2.00    -0.1734)  ( 0.00    -0.1057)

 CYCLE    4
  SDIIS (wt  1.000):  0.3634  0.2465  0.3902
  DIIS coefficients:  0.3634  0.2465  0.3902
 SCF Error: norm([F,P])=      0.007329954151, max([F,P])=      0.000590097038
 orbitals (Q,E):
 ---------------
 A :153...163        ( 2.00    -0.2151)  ( 2.00    -0.2120)  ( 2.00    -0.2107)  ( 2.00    -0.2102)
                     ( 2.00    -0.2000)  ( 2.00    -0.1951)  ( 2.00    -0.1930)  ( 2.00    -0.1887)
                     ( 2.00    -0.1767)  ( 2.00    -0.1734)  ( 0.00    -0.1058)

 CYCLE    5
  SDIIS (wt  1.000):  0.2277  0.1547  0.3257  0.2919
  DIIS coefficients:  0.2277  0.1547  0.3257  0.2919
 SCF Error: norm([F,P])=      0.004515704061, max([F,P])=      0.000514696821
 orbitals (Q,E):
 ---------------
 A :153...163        ( 2.00    -0.2149)  ( 2.00    -0.2121)  ( 2.00    -0.2107)  ( 2.00    -0.2102)
                     ( 2.00    -0.2000)  ( 2.00    -0.1951)  ( 2.00    -0.1931)  ( 2.00    -0.1887)
                     ( 2.00    -0.1767)  ( 2.00    -0.1734)  ( 0.00    -0.1058)

 CYCLE    6
  SDIIS (wt  1.000):  0.0877  0.0571  0.1613  0.2532  0.4408
  DIIS coefficients:  0.0877  0.0571  0.1613  0.2532  0.4408
 SCF Error: norm([F,P])=      0.001632337099, max([F,P])=      0.000186161885
 orbitals (Q,E):
 ---------------
 A :153...163        ( 2.00    -0.2149)  ( 2.00    -0.2121)  ( 2.00    -0.2107)  ( 2.00    -0.2102)
                     ( 2.00    -0.2000)  ( 2.00    -0.1951)  ( 2.00    -0.1930)  ( 2.00    -0.1886)
                     ( 2.00    -0.1767)  ( 2.00    -0.1734)  ( 0.00    -0.1058)

 CYCLE    7
  SDIIS (wt  1.000):  0.0360  0.0224  0.0769  0.1476  0.3189  0.3982
  DIIS coefficients:  0.0360  0.0224  0.0769  0.1476  0.3189  0.3982
 SCF Error: norm([F,P])=      0.000548694540, max([F,P])=      0.000052282793
 orbitals (Q,E):
 ---------------
 A :153...163        ( 2.00    -0.2149)  ( 2.00    -0.2121)  ( 2.00    -0.2107)  ( 2.00    -0.2102)
                     ( 2.00    -0.2000)  ( 2.00    -0.1951)  ( 2.00    -0.1930)  ( 2.00    -0.1887)
                     ( 2.00    -0.1767)  ( 2.00    -0.1734)  ( 0.00    -0.1058)

 CYCLE    8
  SDIIS (wt  1.000):  0.0153  0.0092  0.0358  0.0776  0.1812  0.2982  0.3826
  DIIS coefficients:  0.0153  0.0092  0.0358  0.0776  0.1812  0.2982  0.3826
 SCF Error: norm([F,P])=      0.000216478275, max([F,P])=      0.000027259504
 orbitals (Q,E):
 ---------------
 A :153...163        ( 2.00    -0.2149)  ( 2.00    -0.2121)  ( 2.00    -0.2107)  ( 2.00    -0.2102)
                     ( 2.00    -0.2000)  ( 2.00    -0.1951)  ( 2.00    -0.1930)  ( 2.00    -0.1887)
                     ( 2.00    -0.1767)  ( 2.00    -0.1734)  ( 0.00    -0.1058)

 CYCLE    9
  SDIIS (wt  1.000):  0.0056  0.0033  0.0143  0.0341  0.0836  0.1600  0.2831  0.4161
  DIIS coefficients:  0.0056  0.0033  0.0143  0.0341  0.0836  0.1600  0.2831  0.4161
 SCF Error: norm([F,P])=      0.000078783502, max([F,P])=      0.000007945962
 orbitals (Q,E):
 ---------------
 A :153...163        ( 2.00    -0.2149)  ( 2.00    -0.2121)  ( 2.00    -0.2107)  ( 2.00    -0.2102)
                     ( 2.00    -0.2000)  ( 2.00    -0.1951)  ( 2.00    -0.1930)  ( 2.00    -0.1887)
                     ( 2.00    -0.1767)  ( 2.00    -0.1734)  ( 0.00    -0.1058)

 CYCLE   10
  SDIIS (wt  1.000):  0.0014  0.0008  0.0041  0.0111  0.0291  0.0634  0.1362  0.2984  0.4555
  DIIS coefficients:  0.0014  0.0008  0.0041  0.0111  0.0291  0.0634  0.1362  0.2984  0.4555
 SCF Error: norm([F,P])=      0.000029334517, max([F,P])=      0.000003729878
 orbitals (Q,E):
 ---------------
 A :153...163        ( 2.00    -0.2149)  ( 2.00    -0.2121)  ( 2.00    -0.2107)  ( 2.00    -0.2102)
                     ( 2.00    -0.2000)  ( 2.00    -0.1951)  ( 2.00    -0.1930)  ( 2.00    -0.1887)
                     ( 2.00    -0.1767)  ( 2.00    -0.1734)  ( 0.00    -0.1058)

 CYCLE   11
  SDIIS (wt  1.000):  0.0002  0.0001  0.0009  0.0031  0.0094  0.0241  0.0618  0.1687  0.3617  0.3699
  DIIS coefficients:  0.0002  0.0001  0.0009  0.0031  0.0094  0.0241  0.0618  0.1687  0.3617  0.3699
 SCF Error: norm([F,P])=      0.000015772925, max([F,P])=      0.000002030249
 orbitals (Q,E):
 ---------------
 A :153...163        ( 2.00    -0.2149)  ( 2.00    -0.2121)  ( 2.00    -0.2107)  ( 2.00    -0.2102)
                     ( 2.00    -0.2000)  ( 2.00    -0.1951)  ( 2.00    -0.1930)  ( 2.00    -0.1887)
                     ( 2.00    -0.1767)  ( 2.00    -0.1734)  ( 0.00    -0.1058)

 CYCLE   12
  SDIIS (wt  1.000):  0.0000  0.0003  0.0012  0.0040  0.0113  0.0322  0.0979  0.2352  0.3135  0.3044
  DIIS coefficients:  0.0000  0.0003  0.0012  0.0040  0.0113  0.0322  0.0979  0.2352  0.3135  0.3044
 SCF Error: norm([F,P])=      0.000007934615, max([F,P])=      0.000000880586
 orbitals (Q,E):
 ---------------
 A :153...163        ( 2.00    -0.2149)  ( 2.00    -0.2121)  ( 2.00    -0.2107)  ( 2.00    -0.2102)
                     ( 2.00    -0.2000)  ( 2.00    -0.1951)  ( 2.00    -0.1930)  ( 2.00    -0.1887)
                     ( 2.00    -0.1767)  ( 2.00    -0.1734)  ( 0.00    -0.1058)

 SCF CONVERGED

 CYCLE   13
 *** Using FIT density in Focky
  SDIIS (wt  1.000):  0.0001  0.0004  0.0015  0.0044  0.0133  0.0436  0.1130  0.1789  0.2687  0.3762
  DIIS coefficients:  0.0001  0.0004  0.0015  0.0044  0.0133  0.0436  0.1130  0.1789  0.2687  0.3762
 SCF Error: norm([F,P])=      0.000003316459, max([F,P])=      0.000000360037
 orbitals (Q,E):
 ---------------
 A :153...172        ( 2.00    -0.2149)  ( 2.00    -0.2121)  ( 2.00    -0.2107)  ( 2.00    -0.2102)
                     ( 2.00    -0.2000)  ( 2.00    -0.1951)  ( 2.00    -0.1930)  ( 2.00    -0.1887)
                     ( 2.00    -0.1767)  ( 2.00    -0.1734)  ( 0.00    -0.1058)  ( 0.00    -0.1053)
                     ( 0.00    -0.0910)  ( 0.00    -0.0903)  ( 0.00    -0.0477)  ( 0.00    -0.0474)
                     ( 0.00    -0.0150)  ( 0.00    -0.0109)  ( 0.00    -0.0103)  ( 0.00    -0.0093)


 Fit test: (difference of exact and fit density, squared integrated, result summed over spins)
         SCF:                                          0.00015084272732

 Gross Charges per Atom (Z minus electrons)
 ==========================================
            -0.0532    0.2124    0.2280    0.2400    0.2326    0.2251   -0.0524    0.0216   -0.0256    0.2231
            -0.1972   -0.2165   -0.2147   -0.2250   -0.1947    0.4934   -0.2150    0.0815   -0.5451   -0.1631
            -0.2437    0.2508   -0.2533   -0.0474    0.5689   -0.0512    0.5350   -0.1628   -0.1633    0.6057
            -0.1958   -0.2185   -0.0533    0.2175    0.2279    0.2404    0.2324    0.2250   -0.0529    0.0221
            -0.0258    0.2235   -0.1969   -0.2170   -0.2146   -0.2245   -0.1951    0.4947   -0.2153    0.0814
            -0.5461   -0.1629   -0.2434    0.2500   -0.2516   -0.0464   -0.0518    0.5348   -0.1622   -0.1635
             0.6058   -0.1962   -0.2184   -0.2002   -0.1967
 Net Total:  0.00000000


 =================================================================
 M U L T I P O L E   D E R I V E D   C H A R G E   A N A L Y S I S
 =================================================================

 See: M. Swart, P.Th. van Duijnen, J.G. Snijders, J.Comput.Chem., (2001), p. 79-88.

 --------------------------------------- 
 Multipole derived atomic charges (a.u.)
 --------------------------------------- 

        Atom    Level:     MDC-m        MDC-d        MDC-q
 ---------------------------------------------------------
     1     C           -0.002737     0.026618    -3.745848
     2     C            0.088499     0.039225    -2.806734
     3     C            0.068168     0.122160     3.582712
     4     C            0.076112    -0.093843   -11.319146
     5     C            0.068564    -0.094624   -10.213920
     6     C            0.074518    -0.000934    -1.636791
     7     C            0.006236     0.030885     0.909907
     8     C           -0.001006     0.023146     1.928613
     9     C            0.011300     0.044075     0.718518
    10     C            0.062501     0.074394    20.011296
    11     H           -0.069840    -0.054758    -0.045824
    12     H           -0.063825    -0.046184    -1.724150
    13     H           -0.062030     0.013056     5.789520
    14     H           -0.065454     0.024812     2.394160
    15     H           -0.062452    -0.005126     0.784190
    16     C            0.199305     0.301547     0.252245
    17     H           -0.065546    -0.025889    -8.921568
    18     C            0.050772     0.119962     0.450763
    19     O           -0.443808    -0.493638    -0.483310
    20     N           -0.194700    -0.149415    -0.352611
    21     N           -0.237682    -0.194682    -0.039518
    22     C           -0.114954    -0.016718     0.128189
    23     S            0.181200    -0.129436    -0.062786
    24     N           -0.067916    -0.023360    -0.340153
    25     Zn           0.770075     0.467201     0.403204
    26     H            0.032757     0.124047     0.336816
    27     C            0.246164     0.218101     0.361807
    28     H           -0.076112    -0.087092    -0.086952
    29     H           -0.077113    -0.075599    -0.065394
    30     C            0.234085     0.205582     0.126098
    31     H           -0.069486    -0.053133    -0.022899
    32     H           -0.062126    -0.040123    -0.027755
    33     C           -0.002571     0.067256    -1.512493
    34     C            0.089610    -0.072463     0.143707
    35     C            0.068418     0.072213     1.456050
    36     C            0.076364    -0.095652    -2.820237
    37     C            0.068683    -0.032236    -5.518571
    38     C            0.074639     0.082780     0.731011
    39     C            0.006285     0.021135     1.036505
    40     C           -0.001093     0.013890     0.606898
    41     C            0.011372     0.053447    -0.242167
    42     C            0.062532     0.024379     5.744723
    43     H           -0.069726    -0.054700    -0.114014
    44     H           -0.063684     0.003323    -0.691436
    45     H           -0.061940     0.017688     1.442821
    46     H           -0.065313     0.004960     1.802518
    47     H           -0.062169    -0.058460    -0.109642
    48     C            0.199045     0.295843    -0.581566
    49     H           -0.065500    -0.021180    -2.243867
    50     C            0.050228     0.123169     0.144893
    51     O           -0.445630    -0.491038    -0.028638
    52     N           -0.195119    -0.145802    -0.137491
    53     N           -0.237624    -0.203721    -0.178432
    54     C           -0.115300    -0.014685     0.193000
    55     S            0.183105    -0.126402    -0.158196
    56     N           -0.067666    -0.023813    -0.260955
    57     H            0.032826     0.122965     0.185836
    58     C            0.246164     0.218007     0.181011
    59     H           -0.076353    -0.088719    -0.049788
    60     H           -0.076661    -0.073956    -0.055884
    61     C            0.234095     0.205549     0.409714
    62     H           -0.069566    -0.053208    -0.105684
    63     H           -0.062093    -0.040089    -0.087576
    64     H           -0.049852     0.039064     0.601075
    65     H           -0.048978    -0.019803     3.934200
 *** Using NEW gradient routines ***


 Geometry CYCLE 4
 ==============

 Energy gradients wrt nuclear displacements
 ==========================================

     Atom      Cartesian (a.u./angstrom)
                 X         Y         Z
 ----------------------------------------
     1 C     0.001038 -0.002943  0.000262
     2 C     0.002526  0.006397  0.001246
     3 C     0.003401 -0.004568  0.000254
     4 C    -0.002900  0.000086 -0.000507
     5 C     0.000235  0.000192 -0.000024
     6 C     0.000359 -0.000108  0.000274
     7 C    -0.001247 -0.000153  0.000254
     8 C    -0.000303 -0.000439 -0.000200
     9 C     0.000356  0.001002 -0.000051
    10 C     0.000056  0.000101  0.000007
    11 H     0.000013 -0.000001 -0.000005
    12 H     0.000050  0.000563 -0.000183
    13 H     0.000284  0.000250  0.000222
    14 H     0.000011 -0.000005 -0.000036
    15 H    -0.000219  0.000174 -0.000143
    16 C     0.001002  0.000140 -0.001465
    17 H    -0.000248 -0.000020 -0.000030
    18 C    -0.000398 -0.000498  0.000119
    19 O     0.000050 -0.000512  0.000392
    20 N    -0.000289  0.000509  0.000588
    21 N    -0.000016  0.000068  0.000731
    22 C     0.000294 -0.000061 -0.003286
    23 S    -0.000477 -0.000219  0.000602
    24 N    -0.000114 -0.000068  0.000961
    25 Zn    0.000564  0.000834  0.000648
    26 H     0.000010  0.000018 -0.000014
    27 C     0.000068  0.000075  0.000232
    28 H     0.000082  0.000031 -0.000006
    29 H    -0.000085 -0.000059 -0.000020
    30 C    -0.000082  0.000010  0.000053
    31 H    -0.000016 -0.000002 -0.000015
    32 H    -0.000005  0.000003 -0.000003
    33 C    -0.000763  0.001002 -0.001806
    34 C     0.005601 -0.009769  0.004893
    35 C    -0.003773  0.005178 -0.001857
    36 C     0.002071 -0.001938 -0.002089
    37 C    -0.000142 -0.000007  0.000477
    38 C    -0.000571  0.000238  0.000153
    39 C     0.000096 -0.001140 -0.000947
    40 C     0.000072  0.000808 -0.000549
    41 C     0.000271 -0.000166  0.001440
    42 C     0.000024 -0.000208  0.000196
    43 H    -0.000006  0.000001  0.000006
    44 H     0.000492  0.000031  0.000448
    45 H    -0.000233 -0.000163  0.000367
    46 H     0.000096  0.000098  0.000033
    47 H     0.000359 -0.000099  0.000036
    48 C     0.000973  0.001973  0.000960
    49 H     0.000206 -0.000129 -0.000203
    50 C    -0.000440 -0.000157 -0.000872
    51 O    -0.000760 -0.000226  0.000605
    52 N     0.000392 -0.000210  0.000333
    53 N     0.000839  0.000821  0.000045
    54 C    -0.002372 -0.002415 -0.000180
    55 S     0.000756  0.000347 -0.000692
    56 N     0.000678  0.000676 -0.000059
    57 H    -0.000003 -0.000004  0.000032
    58 C     0.000191  0.000141  0.000146
    59 H    -0.000034  0.000019  0.000082
    60 H     0.000034 -0.000010 -0.000118
    61 C     0.000013 -0.000011 -0.000074
    62 H     0.000016 -0.000015 -0.000004
    63 H     0.000005 -0.000006  0.000030
    64 H    -0.003948  0.004907 -0.001035
    65 H    -0.004137 -0.000365 -0.000656
 ----------------------------------------

 dE(predicted):    -0.69665E-03, dE(actual):    -0.49674E-03, Trust radius:    1.612452, all in a.u.
 
----------------------------------------------------------------------
Geometry Convergence after Step   4       (Hartree/Angstrom,Angstrom)
----------------------------------------------------------------------
current energy                              -14.94589933 Hartree
energy change                      -0.00049674     0.00100000    T
constrained gradient max            0.00976858     0.00100000    F
constrained gradient rms            0.00147493     0.00066667    F
gradient max                        0.00976858
gradient rms                        0.00147493
cart. step max                      0.06338912     0.01000000    F
cart. step rms                      0.01282909     0.00666667    F
 


 Coordinates (Cartesian)
 =======================

     Atom                    bohr                                 angstrom                 Geometric Variables
                   X           Y           Z              X           Y           Z       (0:frozen, *:LT par.)
 --------------------------------------------------------------------------------------------------------------
     1 C      -0.974051    4.457884    0.793492      -0.515446    2.359011    0.419898      1       2       3
     2 C      -3.351492    3.441267    0.400977      -1.773533    1.821040    0.212188      4       5       6
     3 C      -3.595009    0.761712    0.368881      -1.902397    0.403081    0.195203      7       8       9
     4 C      -1.537428   -0.837134    0.724420      -0.813572   -0.442992    0.383346     10      11      12
     5 C       5.478223    0.089766    1.906645       2.898951    0.047502    1.008953     13      14      15
     6 C       5.632583    2.780857    1.912295       2.980634    1.471566    1.011943     16      17      18
     7 C       3.440463    4.169730    1.533354       1.820615    2.206526    0.811416     19      20      21
     8 C       1.123345    2.827817    1.152198       0.594449    1.496416    0.609717     22      23      24
     9 C       0.932118    0.166013    1.137226       0.493255    0.087850    0.601794     25      26      27
    10 C       3.225158   -1.204164    1.534853       1.706680   -0.637216    0.812209     28      29      30
    11 H      15.013143   10.957469    4.456108       7.944613    5.798443    2.358071     31      32      33
    12 H      -5.456260   -0.055752    0.051222      -2.887328   -0.029503    0.027106     34      35      36
    13 H      -1.810798   -2.877161    0.687157      -0.958233   -1.522528    0.363628     37      38      39
    14 H       7.205702   -0.987280    2.206258       3.813093   -0.522446    1.167501     40      41      42
    15 H       7.432499    3.719137    2.208453       3.933109    1.968083    1.168663     43      44      45
    16 C       0.021773    7.094427    0.940069       0.011522    3.754209    0.497463     46      47      48
    17 H       3.200639   -3.261901    1.543719       1.693705   -1.726124    0.816901     49      50      51
    18 C       2.791843    6.855856    1.413485       1.477380    3.627963    0.747984     52      53      54
    19 O      -1.136693    9.120852    0.699802      -0.601512    4.826547    0.370319     55      56      57
    20 N       4.103661    8.964167    1.598636       2.171564    4.743633    0.845962     58      59      60
    21 N       6.583503    8.893107    1.942526       3.483840    4.706030    1.027940     61      62      63
    22 C       7.740071   11.219381    2.017743       4.095869    5.937041    1.067744     64      65      66
    23 S       6.366657   14.157390    1.718022       3.369090    7.491768    0.909138     67      68      69
    24 N      10.278677   11.008502    2.333821       5.439242    5.825449    1.235005     70      71      72
    25 Zn      2.031076   12.472743    1.383529       1.074799    6.600291    0.732132     73      74      75
    26 H      10.924698    9.204607    2.486525       5.781101    4.870868    1.315813     76      77      78
    27 C      12.096255   13.092787    2.456781       6.401062    6.928405    1.300073     79      80      81
    28 H      11.616966   14.325782    4.058538       6.147434    7.580878    2.147686     82      83      84
    29 H      11.914553   14.251617    0.743412       6.304910    7.541631    0.393397     85      86      87
    30 C      14.794447   12.075336    2.722671       7.828884    6.389993    1.440775     88      89      90
    31 H      15.316002   10.888967    1.103415       8.104879    5.762193    0.583902     91      92      93
    32 H      16.133349   13.651954    2.812776       8.537401    7.224303    1.488457     94      95      96
    33 C       0.363957   14.667246   -6.702283       0.192598    7.761572   -3.546696     97      98      99
    34 C       1.278930   13.853087   -9.013972       0.676780    7.330738   -4.769988    100     101     102
    35 C       0.349388   15.050450  -11.237339       0.184888    7.964355   -5.946543    103     104     105
    36 C      -1.434308   16.980259  -11.148372      -0.759003    8.985566   -5.899464    106     107     108
    37 C      -4.986806   20.389203   -5.929953      -2.638904   10.789501   -3.137996    109     110     111
    38 C      -3.995248   19.143590   -3.754990      -2.114194   10.130352   -1.987055    112     113     114
    39 C      -2.212828   17.249139   -4.089939      -1.170978    9.127851   -2.164303    115     116     117
    40 C      -1.453945   16.636080   -6.612314      -0.769394    8.803434   -3.499086    118     119     120
    41 C      -2.413939   17.845396   -8.788447      -1.277402    9.443377   -4.650646    121     122     123
    42 C      -4.245158   19.786647   -8.374458      -2.246441   10.470643   -4.431572    124     125     126
    43 H      -5.078563   21.049527    8.832992      -2.687460   11.138930    4.674218    127     128     129
    44 H       1.068733   14.433593  -13.063610       0.565549    7.637928   -6.912965    130     131     132
    45 H      -2.095513   17.840382  -12.897939      -1.108898    9.440723   -6.825295    133     134     135
    46 H      -6.383429   21.874696   -5.652014      -3.377965   11.575591   -2.990917    136     137     138
    47 H      -4.629097   19.669541   -1.876157      -2.449612   10.408673   -0.992819    139     140     141
    48 C       0.863038   13.915552   -4.029210       0.456700    7.363793   -2.132166    142     143     144
    49 H      -5.054398   20.790458   -9.978374      -2.674672   11.001837   -5.280328    145     146     147
    50 C      -0.766112   15.571797   -2.433719      -0.405409    8.240240   -1.287868    148     149     150
    51 O       2.307861   12.255987   -3.209390       1.221267    6.485589   -1.698336    151     152     153
    52 N      -0.655865   15.231600    0.030543      -0.347069    8.060216    0.016163    154     155     156
    53 N      -2.098380   16.572917    1.574694      -1.110415    8.770010    0.833292    157     158     159
    54 C      -1.864410   15.953504    4.090164      -0.986603    8.442231    2.164422    160     161     162
    55 S       0.022690   13.661716    5.426313       0.012007    7.229469    2.871481    163     164     165
    56 N      -3.399818   17.385118    5.566773      -1.799106    9.199808    2.945809    166     167     168
    57 H      -4.455991   18.679250    4.615638      -2.358009    9.884633    2.442490    169     170     171
    58 C      -3.670142   17.201236    8.315751      -1.942155    9.102502    4.400506    172     173     174
    59 H      -1.825379   17.542126    9.207216      -0.965949    9.282893    4.872249    175     176     177
    60 H      -4.219244   15.261726    8.815710      -2.232728    8.076158    4.665073    178     179     180
    61 C      -5.634741   19.100572    9.274059      -2.981777   10.107587    4.907621    181     182     183
    62 H      -7.500033   18.742961    8.440627      -3.968846    9.918348    4.466588    184     185     186
    63 H      -5.817461   18.943736   11.330504      -3.078468   10.024593    5.995844    187     188     189
    64 H       2.689476   12.366935   -9.147603       1.423209    6.544300   -4.840703    190     191     192
    65 H      -5.002467    4.632172    0.104267      -2.647192    2.451240    0.055176    193     194     195
 --------------------------------------------------------------------------------------------------------------

 Number of elements of the density matrix on this node (used, total):    305599   1216020


 ===========================================
 Numerical Integration : Fuzzy Cells (Becke)
 ===========================================
  
 Becke grid quality: GOOD           
  
 Lebedev angular grid order:             min:  11 max:  31
 Nr. of radial points:                   min:  54 max:  91

 Total nr. of points:     816302
 Nr. of blocks:             6378
 Block length:               128
 Nr. of dummy points:         82


 Test of Precision of the Numerical Integration Grid
 ===================================================

 Integral of the Total Core Density:                   0.00000000000000


 ========================
 Density Fitting (zlmFit)
 ========================
  
 ZlmFit Fit Quality: GOOD           
  
 Max L-expansion:                        min:   8 max:   9
 Nr. of radial interpolation points:     min:  78 max: 138


 =====
 S C F  ***  ScaSCF  ***
 =====
  
 Initial density matrix is taken from previous geometry

 CYCLE    1
 SCF Error: norm([F,P])=      0.076010475966, max([F,P])=      0.018357624683
 orbitals (Q,E):
 ---------------
 A :153...172        ( 2.00    -0.2155)  ( 2.00    -0.2126)  ( 2.00    -0.2112)  ( 2.00    -0.2106)
                     ( 2.00    -0.2005)  ( 2.00    -0.1957)  ( 2.00    -0.1937)  ( 2.00    -0.1891)
                     ( 2.00    -0.1773)  ( 2.00    -0.1739)  ( 0.00    -0.1064)  ( 0.00    -0.1058)
                     ( 0.00    -0.0916)  ( 0.00    -0.0908)  ( 0.00    -0.0482)  ( 0.00    -0.0477)
                     ( 0.00    -0.0156)  ( 0.00    -0.0113)  ( 0.00    -0.0110)  ( 0.00    -0.0096)

 CYCLE    2
  SDIIS (wt  0.000):  0.0138  0.9862
 A-DIIS (wt  1.000):  0.0000  1.0000
  DIIS coefficients:  0.0000  1.0000
 SCF Error: norm([F,P])=      0.007410740487, max([F,P])=      0.000685288522
 orbitals (Q,E):
 ---------------
 A :153...163        ( 2.00    -0.2148)  ( 2.00    -0.2119)  ( 2.00    -0.2105)  ( 2.00    -0.2100)
                     ( 2.00    -0.1997)  ( 2.00    -0.1948)  ( 2.00    -0.1929)  ( 2.00    -0.1882)
                     ( 2.00    -0.1765)  ( 2.00    -0.1731)  ( 0.00    -0.1056)

 CYCLE    3
  SDIIS (wt  0.000):  0.0025  0.6502  0.3473
 A-DIIS (wt  1.000):  0.0000  0.7285  0.2715
  DIIS coefficients:  0.0000  0.7285  0.2715
 SCF Error: norm([F,P])=      0.013028386445, max([F,P])=      0.001434985451
 orbitals (Q,E):
 ---------------
 A :153...163        ( 2.00    -0.2149)  ( 2.00    -0.2120)  ( 2.00    -0.2107)  ( 2.00    -0.2102)
                     ( 2.00    -0.1998)  ( 2.00    -0.1950)  ( 2.00    -0.1931)  ( 2.00    -0.1884)
                     ( 2.00    -0.1767)  ( 2.00    -0.1733)  ( 0.00    -0.1058)

 CYCLE    4
  SDIIS (wt  1.000):  0.3264  0.1368  0.5369
  DIIS coefficients:  0.3264  0.1368  0.5369
 SCF Error: norm([F,P])=      0.002768222403, max([F,P])=      0.000270390522
 orbitals (Q,E):
 ---------------
 A :153...163        ( 2.00    -0.2150)  ( 2.00    -0.2121)  ( 2.00    -0.2107)  ( 2.00    -0.2102)
                     ( 2.00    -0.2000)  ( 2.00    -0.1952)  ( 2.00    -0.1932)  ( 2.00    -0.1885)
                     ( 2.00    -0.1767)  ( 2.00    -0.1734)  ( 0.00    -0.1058)

 CYCLE    5
  SDIIS (wt  1.000):  0.1900  0.0706  0.4226  0.3168
  DIIS coefficients:  0.1900  0.0706  0.4226  0.3168
 SCF Error: norm([F,P])=      0.002222422076, max([F,P])=      0.000259435964
 orbitals (Q,E):
 ---------------
 A :153...163        ( 2.00    -0.2150)  ( 2.00    -0.2121)  ( 2.00    -0.2107)  ( 2.00    -0.2102)
                     ( 2.00    -0.1999)  ( 2.00    -0.1951)  ( 2.00    -0.1932)  ( 2.00    -0.1885)
                     ( 2.00    -0.1767)  ( 2.00    -0.1734)  ( 0.00    -0.1058)

 CYCLE    6
  SDIIS (wt  1.000):  0.0943  0.0311  0.2488  0.2752  0.3505
  DIIS coefficients:  0.0943  0.0311  0.2488  0.2752  0.3505
 SCF Error: norm([F,P])=      0.000994754830, max([F,P])=      0.000092992697
 orbitals (Q,E):
 ---------------
 A :153...163        ( 2.00    -0.2150)  ( 2.00    -0.2121)  ( 2.00    -0.2107)  ( 2.00    -0.2102)
                     ( 2.00    -0.1999)  ( 2.00    -0.1951)  ( 2.00    -0.1932)  ( 2.00    -0.1885)
                     ( 2.00    -0.1767)  ( 2.00    -0.1734)  ( 0.00    -0.1058)

 CYCLE    7
  SDIIS (wt  1.000):  0.0352  0.0095  0.1144  0.1663  0.3151  0.3594
  DIIS coefficients:  0.0352  0.0095  0.1144  0.1663  0.3151  0.3594
 SCF Error: norm([F,P])=      0.000494500047, max([F,P])=      0.000064192377
 orbitals (Q,E):
 ---------------
 A :153...163        ( 2.00    -0.2150)  ( 2.00    -0.2121)  ( 2.00    -0.2107)  ( 2.00    -0.2102)
                     ( 2.00    -0.1999)  ( 2.00    -0.1951)  ( 2.00    -0.1932)  ( 2.00    -0.1885)
                     ( 2.00    -0.1767)  ( 2.00    -0.1734)  ( 0.00    -0.1058)

 CYCLE    8
  SDIIS (wt  1.000):  0.0148  0.0034  0.0546  0.0892  0.1890  0.2558  0.3931
  DIIS coefficients:  0.0148  0.0034  0.0546  0.0892  0.1890  0.2558  0.3931
 SCF Error: norm([F,P])=      0.000127270069, max([F,P])=      0.000016486094
 orbitals (Q,E):
 ---------------
 A :153...163        ( 2.00    -0.2150)  ( 2.00    -0.2121)  ( 2.00    -0.2107)  ( 2.00    -0.2102)
                     ( 2.00    -0.1999)  ( 2.00    -0.1951)  ( 2.00    -0.1932)  ( 2.00    -0.1885)
                     ( 2.00    -0.1767)  ( 2.00    -0.1734)  ( 0.00    -0.1058)

 CYCLE    9
  SDIIS (wt  1.000):  0.0042  0.0007  0.0190  0.0352  0.0828  0.1249  0.2996  0.4337
  DIIS coefficients:  0.0042  0.0007  0.0190  0.0352  0.0828  0.1249  0.2996  0.4337
 SCF Error: norm([F,P])=      0.000052822190, max([F,P])=      0.000006567502
 orbitals (Q,E):
 ---------------
 A :153...163        ( 2.00    -0.2150)  ( 2.00    -0.2121)  ( 2.00    -0.2107)  ( 2.00    -0.2102)
                     ( 2.00    -0.1999)  ( 2.00    -0.1951)  ( 2.00    -0.1932)  ( 2.00    -0.1885)
                     ( 2.00    -0.1767)  ( 2.00    -0.1734)  ( 0.00    -0.1058)

 CYCLE   10
  SDIIS (wt  1.000):  0.0009  0.0001  0.0056  0.0120  0.0310  0.0512  0.1545  0.3089  0.4357
  DIIS coefficients:  0.0009  0.0001  0.0056  0.0120  0.0310  0.0512  0.1545  0.3089  0.4357
 SCF Error: norm([F,P])=      0.000019060526, max([F,P])=      0.000002155374
 orbitals (Q,E):
 ---------------
 A :153...163        ( 2.00    -0.2150)  ( 2.00    -0.2121)  ( 2.00    -0.2107)  ( 2.00    -0.2102)
                     ( 2.00    -0.1999)  ( 2.00    -0.1951)  ( 2.00    -0.1932)  ( 2.00    -0.1885)
                     ( 2.00    -0.1767)  ( 2.00    -0.1734)  ( 0.00    -0.1058)

 CYCLE   11
  SDIIS (wt  1.000):  0.0001  0.0000  0.0013  0.0035  0.0101  0.0183  0.0651  0.1534  0.2957  0.4526
  DIIS coefficients:  0.0001  0.0000  0.0013  0.0035  0.0101  0.0183  0.0651  0.1534  0.2957  0.4526
 SCF Error: norm([F,P])=      0.000006476410, max([F,P])=      0.000000520832
 orbitals (Q,E):
 ---------------
 A :153...163        ( 2.00    -0.2150)  ( 2.00    -0.2121)  ( 2.00    -0.2107)  ( 2.00    -0.2102)
                     ( 2.00    -0.1999)  ( 2.00    -0.1951)  ( 2.00    -0.1932)  ( 2.00    -0.1885)
                     ( 2.00    -0.1767)  ( 2.00    -0.1734)  ( 0.00    -0.1058)

 SCF CONVERGED

 CYCLE   12
 *** Using FIT density in Focky
  SDIIS (wt  1.000):  0.0000  0.0004  0.0010  0.0032  0.0061  0.0242  0.0640  0.1410  0.3103  0.4499
  DIIS coefficients:  0.0000  0.0004  0.0010  0.0032  0.0061  0.0242  0.0640  0.1410  0.3103  0.4499
 SCF Error: norm([F,P])=      0.000002501868, max([F,P])=      0.000000278469
 orbitals (Q,E):
 ---------------
 A :153...172        ( 2.00    -0.2150)  ( 2.00    -0.2121)  ( 2.00    -0.2107)  ( 2.00    -0.2102)
                     ( 2.00    -0.1999)  ( 2.00    -0.1951)  ( 2.00    -0.1932)  ( 2.00    -0.1885)
                     ( 2.00    -0.1767)  ( 2.00    -0.1734)  ( 0.00    -0.1058)  ( 0.00    -0.1053)
                     ( 0.00    -0.0911)  ( 0.00    -0.0904)  ( 0.00    -0.0477)  ( 0.00    -0.0473)
                     ( 0.00    -0.0151)  ( 0.00    -0.0108)  ( 0.00    -0.0105)  ( 0.00    -0.0092)


 Fit test: (difference of exact and fit density, squared integrated, result summed over spins)
         SCF:                                          0.00015077638025

 Gross Charges per Atom (Z minus electrons)
 ==========================================
            -0.0532    0.2140    0.2272    0.2403    0.2327    0.2251   -0.0524    0.0221   -0.0262    0.2231
            -0.1972   -0.2164   -0.2146   -0.2250   -0.1947    0.4928   -0.2150    0.0817   -0.5452   -0.1629
            -0.2437    0.2506   -0.2532   -0.0475    0.5694   -0.0512    0.5351   -0.1632   -0.1630    0.6058
            -0.1958   -0.2185   -0.0533    0.2155    0.2273    0.2407    0.2325    0.2249   -0.0529    0.0225
            -0.0263    0.2235   -0.1970   -0.2166   -0.2145   -0.2245   -0.1950    0.4944   -0.2152    0.0810
            -0.5463   -0.1627   -0.2433    0.2498   -0.2515   -0.0465   -0.0518    0.5348   -0.1626   -0.1632
             0.6058   -0.1961   -0.2183   -0.1985   -0.1977
 Net Total:  0.00000000


 =================================================================
 M U L T I P O L E   D E R I V E D   C H A R G E   A N A L Y S I S
 =================================================================

 See: M. Swart, P.Th. van Duijnen, J.G. Snijders, J.Comput.Chem., (2001), p. 79-88.

 --------------------------------------- 
 Multipole derived atomic charges (a.u.)
 --------------------------------------- 

        Atom    Level:     MDC-m        MDC-d        MDC-q
 ---------------------------------------------------------
     1     C           -0.002813     0.066985    -4.153616
     2     C            0.088645    -0.139652     4.451122
     3     C            0.068327    -0.109876     6.174223
     4     C            0.076165     0.070047   -13.866722
     5     C            0.068548     0.010278    -0.636513
     6     C            0.074607     0.098980     0.558834
     7     C            0.006230     0.015865    -0.482052
     8     C           -0.001018     0.034484    -1.924877
     9     C            0.011263     0.066799    11.285293
    10     C            0.062556    -0.159341    -4.047607
    11     H           -0.069880    -0.054926    -0.051722
    12     H           -0.063456     0.073121    -3.304425
    13     H           -0.062140    -0.005481     4.661955
    14     H           -0.065471    -0.010747    -0.451183
    15     H           -0.062424    -0.045970     0.758230
    16     C            0.199332     0.299050    -0.159675
    17     H           -0.065504     0.052388     1.204135
    18     C            0.050752     0.122910     0.258078
    19     O           -0.443880    -0.490713    -0.233096
    20     N           -0.194644    -0.147936    -0.355912
    21     N           -0.237695    -0.197359    -0.109431
    22     C           -0.115044    -0.021196     0.144888
    23     S            0.181150    -0.129082    -0.070913
    24     N           -0.067882    -0.022227    -0.383092
    25     Zn           0.770211     0.467637     0.387264
    26     H            0.032755     0.124262     0.348091
    27     C            0.246172     0.218369     0.375697
    28     H           -0.075901    -0.086980    -0.089036
    29     H           -0.077330    -0.075274    -0.069548
    30     C            0.234091     0.205611     0.153797
    31     H           -0.069457    -0.052935    -0.030951
    32     H           -0.062116    -0.040099    -0.036597
    33     C           -0.002738     0.075757    -0.835045
    34     C            0.089076    -0.139042     2.626252
    35     C            0.068482    -0.021387    -1.682217
    36     C            0.076410     0.017078    -1.234571
    37     C            0.068666     0.078047    -1.202504
    38     C            0.074721    -0.004705     0.490683
    39     C            0.006283     0.028487     0.817775
    40     C           -0.001071     0.011835    -1.116901
    41     C            0.011339     0.026563     1.423305
    42     C            0.062589     0.043135     0.860961
    43     H           -0.069762    -0.054870    -0.130521
    44     H           -0.063357     0.023992     0.463922
    45     H           -0.062042    -0.006822     0.496201
    46     H           -0.065342    -0.047093    -0.102422
    47     H           -0.062151    -0.027281     0.109725
    48     C            0.199116     0.300864    -0.468030
    49     H           -0.065420    -0.039035    -0.060885
    50     C            0.050129     0.118453    -0.202826
    51     O           -0.445617    -0.492508    -0.048241
    52     N           -0.195062    -0.145050    -0.078301
    53     N           -0.237608    -0.200607    -0.139231
    54     C           -0.115376    -0.018525     0.111784
    55     S            0.182991    -0.126242    -0.136424
    56     N           -0.067649    -0.022653    -0.174762
    57     H            0.032807     0.124191     0.146790
    58     C            0.246184     0.218282     0.197077
    59     H           -0.076157    -0.088652    -0.064816
    60     H           -0.076832    -0.073583    -0.069239
    61     C            0.234101     0.205582     0.468031
    62     H           -0.069538    -0.053002    -0.121202
    63     H           -0.062094    -0.040083    -0.108142
    64     H           -0.049675     0.098634    -0.416323
    65     H           -0.049550     0.093250    -0.124542
 *** Using NEW gradient routines ***


 Geometry CYCLE 5
 ==============

 Energy gradients wrt nuclear displacements
 ==========================================

     Atom      Cartesian (a.u./angstrom)
                 X         Y         Z
 ----------------------------------------
     1 C     0.000155 -0.001684 -0.000194
     2 C     0.001170  0.003873  0.001592
     3 C     0.001327 -0.002531  0.000295
     4 C    -0.001748  0.000128 -0.000524
     5 C     0.000117  0.000158 -0.000031
     6 C     0.000302 -0.000223 -0.000012
     7 C    -0.000560  0.000002  0.000294
     8 C    -0.000107 -0.000269 -0.000758
     9 C     0.000822  0.000442  0.000239
    10 C    -0.000024  0.000109  0.000204
    11 H    -0.000006  0.000002  0.000005
    12 H    -0.000238  0.000377 -0.000288
    13 H     0.000148  0.000116  0.000062
    14 H    -0.000012 -0.000014 -0.000011
    15 H    -0.000135  0.000147  0.000048
    16 C     0.000388  0.000140  0.001093
    17 H    -0.000141 -0.000014 -0.000069
    18 C     0.000034 -0.000115 -0.000483
    19 O    -0.000200 -0.000032 -0.000433
    20 N    -0.000191  0.000108 -0.000716
    21 N     0.000172  0.000048 -0.000789
    22 C    -0.000463 -0.000021  0.003241
    23 S    -0.000348 -0.000224 -0.000953
    24 N     0.000066 -0.000046 -0.000990
    25 Zn    0.000472  0.000699  0.000378
    26 H    -0.000003  0.000013  0.000056
    27 C     0.000083  0.000015 -0.000255
    28 H    -0.000070 -0.000045  0.000029
    29 H     0.000050  0.000036  0.000037
    30 C     0.000004 -0.000004 -0.000077
    31 H     0.000013  0.000004  0.000009
    32 H     0.000011 -0.000001  0.000016
    33 C    -0.000486  0.000494 -0.001180
    34 C     0.000994 -0.004607  0.002453
    35 C    -0.002241  0.002446 -0.001086
    36 C     0.001605 -0.000916 -0.001178
    37 C    -0.000039 -0.000065  0.000278
    38 C    -0.000254  0.000422  0.000017
    39 C    -0.000031 -0.000715 -0.000454
    40 C     0.000600  0.001051 -0.000177
    41 C    -0.000385  0.000254  0.001181
    42 C    -0.000130 -0.000321  0.000060
    43 H     0.000001  0.000004 -0.000004
    44 H     0.000556 -0.000166  0.000136
    45 H    -0.000125 -0.000059  0.000192
    46 H     0.000066  0.000052 -0.000025
    47 H     0.000099 -0.000219  0.000043
    48 C    -0.000641  0.000102  0.000582
    49 H     0.000121 -0.000060 -0.000132
    50 C     0.000485  0.000532 -0.000199
    51 O     0.000155 -0.000091  0.000711
    52 N    -0.000199 -0.000585 -0.000141
    53 N    -0.000613 -0.000519  0.000009
    54 C     0.002082  0.001913  0.000206
    55 S    -0.000276 -0.000787 -0.000792
    56 N    -0.000601 -0.000543 -0.000131
    57 H     0.000036  0.000036  0.000023
    58 C    -0.000206 -0.000149  0.000034
    59 H     0.000034  0.000028 -0.000057
    60 H     0.000019  0.000024  0.000046
    61 C    -0.000027 -0.000039 -0.000005
    62 H    -0.000004  0.000002  0.000006
    63 H     0.000012  0.000018 -0.000006
    64 H    -0.000389  0.002159 -0.000536
    65 H    -0.001305 -0.000888 -0.000889
 ----------------------------------------
 
----------------------------------------------------------------------
Geometry Convergence after Step   5       (Hartree/Angstrom,Angstrom)
----------------------------------------------------------------------
current energy                              -14.94597152 Hartree
energy change                      -0.00007219     0.00100000    T
constrained gradient max            0.00460734     0.00100000    F
constrained gradient rms            0.00080406     0.00066667    F
gradient max                        0.00460734
gradient rms                        0.00080406
cart. step max                      0.05780585     0.01000000    F
cart. step rms                      0.01197538     0.00666667    F
 


 Coordinates (Cartesian)
 =======================

     Atom                    bohr                                 angstrom                 Geometric Variables
                   X           Y           Z              X           Y           Z       (0:frozen, *:LT par.)
 --------------------------------------------------------------------------------------------------------------
     1 C      -0.969903    4.454779    0.775166      -0.513250    2.357367    0.410200      1       2       3
     2 C      -3.346412    3.434649    0.379705      -1.770845    1.817538    0.200931      4       5       6
     3 C      -3.594680    0.758834    0.354828      -1.902223    0.401558    0.187767      7       8       9
     4 C      -1.533103   -0.839515    0.707446      -0.811283   -0.444252    0.374364     10      11      12
     5 C       5.484364    0.086430    1.873622       2.902200    0.045737    0.991478     13      14      15
     6 C       5.639350    2.777710    1.881785       2.984215    1.469901    0.995798     16      17      18
     7 C       3.446987    4.167752    1.509408       1.824067    2.205479    0.798744     19      20      21
     8 C       1.128723    2.825710    1.132605       0.597294    1.495301    0.599349     22      23      24
     9 C       0.937082    0.163023    1.114186       0.495882    0.086268    0.589602     25      26      27
    10 C       3.231151   -1.207593    1.504747       1.709852   -0.639031    0.796278     28      29      30
    11 H      14.978066   10.961702    4.544378       7.926051    5.800683    2.404782     31      32      33
    12 H      -5.457195   -0.060678    0.049526      -2.887823   -0.032110    0.026208     34      35      36
    13 H      -1.806994   -2.879804    0.670647      -0.956220   -1.523927    0.354891     37      38      39
    14 H       7.212315   -0.990818    2.169767       3.816593   -0.524318    1.148191     40      41      42
    15 H       7.440644    3.713940    2.176995       3.937419    1.965333    1.152016     43      44      45
    16 C       0.023416    7.091544    0.925939       0.012391    3.752683    0.489986     46      47      48
    17 H       3.207997   -3.265324    1.512670       1.697599   -1.727935    0.800470     49      50      51
    18 C       2.794802    6.853839    1.398830       1.478946    3.626895    0.740229     52      53      54
    19 O      -1.136718    9.117739    0.690064      -0.601525    4.824900    0.365166     55      56      57
    20 N       4.105591    8.962146    1.587437       2.172585    4.742563    0.840035     58      59      60
    21 N       6.585682    8.892105    1.929438       3.484993    4.705499    1.021015     61      62      63
    22 C       7.742142   11.218760    1.998498       4.096965    5.936712    1.057559     64      65      66
    23 S       6.365902   14.156601    1.709992       3.368690    7.491351    0.904889     67      68      69
    24 N      10.276243   11.010272    2.350208       5.437953    5.826385    1.243677     70      71      72
    25 Zn      2.030448   12.469480    1.373848       1.074467    6.598565    0.727009     73      74      75
    26 H      10.922083    9.206844    2.509298       5.779717    4.872052    1.327864     76      77      78
    27 C      12.089114   13.096482    2.504217       6.397284    6.930360    1.325175     79      80      81
    28 H      11.584220   14.326477    4.100392       6.130105    7.581245    2.169834     82      83      84
    29 H      11.931997   14.257786    0.790065       6.314141    7.544895    0.418085     85      86      87
    30 C      14.784241   12.081851    2.809455       7.823483    6.393440    1.486700     88      89      90
    31 H      15.331642   10.898469    1.196556       8.113155    5.767221    0.633190     91      92      93
    32 H      16.119692   13.659945    2.922013       8.530173    7.228532    1.546263     94      95      96
    33 C       0.353363   14.665768   -6.709052       0.186991    7.760790   -3.550278     97      98      99
    34 C       1.267379   13.855790   -9.023679       0.670668    7.332168   -4.775125    100     101     102
    35 C       0.318586   15.029695  -11.246590       0.168588    7.953372   -5.951439    103     104     105
    36 C      -1.470954   16.957735  -11.154330      -0.778395    8.973647   -5.902617    106     107     108
    37 C      -5.000171   20.383237   -5.933378      -2.645977   10.786345   -3.139808    109     110     111
    38 C      -4.000969   19.143693   -3.757949      -2.117222   10.130406   -1.988621    112     113     114
    39 C      -2.219267   17.248767   -4.092630      -1.174385    9.127655   -2.165727    115     116     117
    40 C      -1.470982   16.628022   -6.616832      -0.778410    8.799170   -3.501477    118     119     120
    41 C      -2.438750   17.831946   -8.794050      -1.290531    9.436260   -4.653611    121     122     123
    42 C      -4.267644   19.775312   -8.378899      -2.258340   10.464645   -4.433923    124     125     126
    43 H      -5.012918   21.081445    8.829682      -2.652722   11.155820    4.672467    127     128     129
    44 H       1.016892   14.397263  -13.075779       0.538116    7.618703   -6.919404    130     131     132
    45 H      -2.142098   17.809684  -12.904512      -1.133550    9.424479   -6.828774    133     134     135
    46 H      -6.399362   21.866135   -5.654461      -3.386396   11.571060   -2.992212    136     137     138
    47 H      -4.632465   19.673816   -1.879368      -2.451395   10.410935   -0.994519    139     140     141
    48 C       0.855699   13.911630   -4.037995       0.452816    7.361717   -2.136815    142     143     144
    49 H      -5.085910   20.773722   -9.981569      -2.691347   10.992980   -5.282019    145     146     147
    50 C      -0.771306   15.568775   -2.439036      -0.408157    8.238641   -1.290682    148     149     150
    51 O       2.305495   12.255114   -3.220620       1.220016    6.485127   -1.704279    151     152     153
    52 N      -0.657811   15.229224    0.024883      -0.348099    8.058958    0.013167    154     155     156
    53 N      -2.101039   16.568002    1.570551      -1.111822    8.767409    0.831100    157     158     159
    54 C      -1.869519   15.943778    4.085103      -0.989307    8.437084    2.161743    160     161     162
    55 S       0.025089   13.657428    5.420101       0.013277    7.227200    2.868194    163     164     165
    56 N      -3.386053   17.391059    5.565934      -1.791822    9.202952    2.945365    166     167     168
    57 H      -4.439113   18.689022    4.616534      -2.349078    9.889805    2.442965    169     170     171
    58 C      -3.639624   17.219819    8.317245      -1.926006    9.112336    4.401297    172     173     174
    59 H      -1.786359   17.548895    9.195383      -0.945301    9.286475    4.865987    175     176     177
    60 H      -4.201243   15.286737    8.828224      -2.223202    8.089393    4.671695    178     179     180
    61 C      -5.582287   19.138735    9.281333      -2.954019   10.127783    4.911470    181     182     183
    62 H      -7.455807   18.793620    8.461181      -3.945443    9.945155    4.477464    184     185     186
    63 H      -5.753070   18.990657   11.339448      -3.044393   10.049423    6.000578    187     188     189
    64 H       2.668404   12.351840   -9.148949       1.412059    6.536313   -4.841415    190     191     192
    65 H      -4.988603    4.636434    0.094523      -2.639855    2.453495    0.050020    193     194     195
 --------------------------------------------------------------------------------------------------------------

 Number of elements of the density matrix on this node (used, total):    305599   1216020


 ===========================================
 Numerical Integration : Fuzzy Cells (Becke)
 ===========================================
  
 Becke grid quality: GOOD           
  
 Lebedev angular grid order:             min:  11 max:  31
 Nr. of radial points:                   min:  54 max:  91

 Total nr. of points:     816312
 Nr. of blocks:             6378
 Block length:               128
 Nr. of dummy points:         72


 Test of Precision of the Numerical Integration Grid
 ===================================================

 Integral of the Total Core Density:                   0.00000000000000


 ========================
 Density Fitting (zlmFit)
 ========================
  
 ZlmFit Fit Quality: GOOD           
  
 Max L-expansion:                        min:   8 max:   9
 Nr. of radial interpolation points:     min:  78 max: 138


 =====
 S C F  ***  ScaSCF  ***
 =====
  
 Initial density matrix is taken from previous geometry

 CYCLE    1
 SCF Error: norm([F,P])=      0.064056392644, max([F,P])=      0.015084940949
 orbitals (Q,E):
 ---------------
 A :153...172        ( 2.00    -0.2154)  ( 2.00    -0.2125)  ( 2.00    -0.2111)  ( 2.00    -0.2105)
                     ( 2.00    -0.2004)  ( 2.00    -0.1955)  ( 2.00    -0.1935)  ( 2.00    -0.1889)
                     ( 2.00    -0.1772)  ( 2.00    -0.1738)  ( 0.00    -0.1064)  ( 0.00    -0.1058)
                     ( 0.00    -0.0916)  ( 0.00    -0.0908)  ( 0.00    -0.0481)  ( 0.00    -0.0476)
                     ( 0.00    -0.0154)  ( 0.00    -0.0112)  ( 0.00    -0.0108)  ( 0.00    -0.0096)

 CYCLE    2
  SDIIS (wt  0.000):  0.0156  0.9844
 A-DIIS (wt  1.000):  0.0000  1.0000
  DIIS coefficients:  0.0000  1.0000
 SCF Error: norm([F,P])=      0.006542782340, max([F,P])=      0.000610315747
 orbitals (Q,E):
 ---------------
 A :153...163        ( 2.00    -0.2147)  ( 2.00    -0.2119)  ( 2.00    -0.2104)  ( 2.00    -0.2099)
                     ( 2.00    -0.1998)  ( 2.00    -0.1950)  ( 2.00    -0.1929)  ( 2.00    -0.1884)
                     ( 2.00    -0.1765)  ( 2.00    -0.1732)  ( 0.00    -0.1054)

 CYCLE    3
  SDIIS (wt  0.000):  0.0038  0.6826  0.3137
 A-DIIS (wt  1.000):  0.0000  0.7713  0.2287
  DIIS coefficients:  0.0000  0.7713  0.2287
 SCF Error: norm([F,P])=      0.012994859268, max([F,P])=      0.001219483192
 orbitals (Q,E):
 ---------------
 A :153...163        ( 2.00    -0.2150)  ( 2.00    -0.2120)  ( 2.00    -0.2105)  ( 2.00    -0.2101)
                     ( 2.00    -0.1999)  ( 2.00    -0.1950)  ( 2.00    -0.1930)  ( 2.00    -0.1885)
                     ( 2.00    -0.1767)  ( 2.00    -0.1733)  ( 0.00    -0.1057)

 CYCLE    4
  SDIIS (wt  1.000):  0.4061  0.1597  0.4343
  DIIS coefficients:  0.4061  0.1597  0.4343
 SCF Error: norm([F,P])=      0.003828404637, max([F,P])=      0.000332537581
 orbitals (Q,E):
 ---------------
 A :153...163        ( 2.00    -0.2150)  ( 2.00    -0.2121)  ( 2.00    -0.2106)  ( 2.00    -0.2101)
                     ( 2.00    -0.2000)  ( 2.00    -0.1951)  ( 2.00    -0.1931)  ( 2.00    -0.1885)
                     ( 2.00    -0.1768)  ( 2.00    -0.1734)  ( 0.00    -0.1058)

 CYCLE    5
  SDIIS (wt  1.000):  0.2364  0.0849  0.3597  0.3190
  DIIS coefficients:  0.2364  0.0849  0.3597  0.3190
 SCF Error: norm([F,P])=      0.002669518436, max([F,P])=      0.000296893456
 orbitals (Q,E):
 ---------------
 A :153...163        ( 2.00    -0.2150)  ( 2.00    -0.2120)  ( 2.00    -0.2106)  ( 2.00    -0.2101)
                     ( 2.00    -0.2000)  ( 2.00    -0.1951)  ( 2.00    -0.1931)  ( 2.00    -0.1885)
                     ( 2.00    -0.1767)  ( 2.00    -0.1734)  ( 0.00    -0.1058)

 CYCLE    6
  SDIIS (wt  1.000):  0.1026  0.0337  0.1859  0.2340  0.4438
  DIIS coefficients:  0.1026  0.0337  0.1859  0.2340  0.4438
 SCF Error: norm([F,P])=      0.000744814917, max([F,P])=      0.000076587377
 orbitals (Q,E):
 ---------------
 A :153...163        ( 2.00    -0.2150)  ( 2.00    -0.2121)  ( 2.00    -0.2106)  ( 2.00    -0.2101)
                     ( 2.00    -0.2000)  ( 2.00    -0.1951)  ( 2.00    -0.1931)  ( 2.00    -0.1885)
                     ( 2.00    -0.1767)  ( 2.00    -0.1734)  ( 0.00    -0.1058)

 CYCLE    7
  SDIIS (wt  1.000):  0.0377  0.0111  0.0800  0.1253  0.3417  0.4042
  DIIS coefficients:  0.0377  0.0111  0.0800  0.1253  0.3417  0.4042
 SCF Error: norm([F,P])=      0.000346929440, max([F,P])=      0.000035410039
 orbitals (Q,E):
 ---------------
 A :153...163        ( 2.00    -0.2150)  ( 2.00    -0.2120)  ( 2.00    -0.2106)  ( 2.00    -0.2101)
                     ( 2.00    -0.2000)  ( 2.00    -0.1951)  ( 2.00    -0.1931)  ( 2.00    -0.1885)
                     ( 2.00    -0.1767)  ( 2.00    -0.1734)  ( 0.00    -0.1058)

 CYCLE    8
  SDIIS (wt  1.000):  0.0155  0.0041  0.0366  0.0640  0.1976  0.2948  0.3874
  DIIS coefficients:  0.0155  0.0041  0.0366  0.0640  0.1976  0.2948  0.3874
 SCF Error: norm([F,P])=      0.000118200371, max([F,P])=      0.000010438446
 orbitals (Q,E):
 ---------------
 A :153...163        ( 2.00    -0.2150)  ( 2.00    -0.2120)  ( 2.00    -0.2106)  ( 2.00    -0.2101)
                     ( 2.00    -0.2000)  ( 2.00    -0.1951)  ( 2.00    -0.1931)  ( 2.00    -0.1885)
                     ( 2.00    -0.1767)  ( 2.00    -0.1734)  ( 0.00    -0.1058)

 CYCLE    9
  SDIIS (wt  1.000):  0.0055  0.0013  0.0147  0.0283  0.0956  0.1630  0.3051  0.3864
  DIIS coefficients:  0.0055  0.0013  0.0147  0.0283  0.0956  0.1630  0.3051  0.3864
 SCF Error: norm([F,P])=      0.000052262531, max([F,P])=      0.000005031825
 orbitals (Q,E):
 ---------------
 A :153...163        ( 2.00    -0.2150)  ( 2.00    -0.2120)  ( 2.00    -0.2106)  ( 2.00    -0.2101)
                     ( 2.00    -0.2000)  ( 2.00    -0.1951)  ( 2.00    -0.1931)  ( 2.00    -0.1885)
                     ( 2.00    -0.1767)  ( 2.00    -0.1734)  ( 0.00    -0.1058)

 CYCLE   10
  SDIIS (wt  1.000):  0.0019  0.0004  0.0060  0.0128  0.0465  0.0870  0.1961  0.3424  0.3069
  DIIS coefficients:  0.0019  0.0004  0.0060  0.0128  0.0465  0.0870  0.1961  0.3424  0.3069
 SCF Error: norm([F,P])=      0.000031523909, max([F,P])=      0.000004072267
 orbitals (Q,E):
 ---------------
 A :153...163        ( 2.00    -0.2150)  ( 2.00    -0.2120)  ( 2.00    -0.2106)  ( 2.00    -0.2101)
                     ( 2.00    -0.2000)  ( 2.00    -0.1951)  ( 2.00    -0.1931)  ( 2.00    -0.1885)
                     ( 2.00    -0.1767)  ( 2.00    -0.1734)  ( 0.00    -0.1058)

 CYCLE   11
  SDIIS (wt  1.000):  0.0002  0.0000  0.0014  0.0036  0.0150  0.0325  0.0893  0.1915  0.2643  0.4021
  DIIS coefficients:  0.0002  0.0000  0.0014  0.0036  0.0150  0.0325  0.0893  0.1915  0.2643  0.4021
 SCF Error: norm([F,P])=      0.000011761795, max([F,P])=      0.000001666231
 orbitals (Q,E):
 ---------------
 A :153...163        ( 2.00    -0.2150)  ( 2.00    -0.2120)  ( 2.00    -0.2106)  ( 2.00    -0.2101)
                     ( 2.00    -0.2000)  ( 2.00    -0.1951)  ( 2.00    -0.1931)  ( 2.00    -0.1885)
                     ( 2.00    -0.1767)  ( 2.00    -0.1734)  ( 0.00    -0.1058)

 CYCLE   12
  SDIIS (wt  1.000):  0.0000  0.0004  0.0011  0.0050  0.0121  0.0379  0.0906  0.1475  0.2825  0.4229
  DIIS coefficients:  0.0000  0.0004  0.0011  0.0050  0.0121  0.0379  0.0906  0.1475  0.2825  0.4229
 SCF Error: norm([F,P])=      0.000003533975, max([F,P])=      0.000000482971
 orbitals (Q,E):
 ---------------
 A :153...163        ( 2.00    -0.2150)  ( 2.00    -0.2120)  ( 2.00    -0.2106)  ( 2.00    -0.2101)
                     ( 2.00    -0.2000)  ( 2.00    -0.1951)  ( 2.00    -0.1931)  ( 2.00    -0.1885)
                     ( 2.00    -0.1767)  ( 2.00    -0.1734)  ( 0.00    -0.1058)

 SCF CONVERGED

 CYCLE   13
 *** Using FIT density in Focky
  SDIIS (wt  1.000):  0.0001  0.0003  0.0014  0.0036  0.0127  0.0332  0.0602  0.1304  0.2932  0.4650
  DIIS coefficients:  0.0001  0.0003  0.0014  0.0036  0.0127  0.0332  0.0602  0.1304  0.2932  0.4650
 SCF Error: norm([F,P])=      0.000001270321, max([F,P])=      0.000000151694
 orbitals (Q,E):
 ---------------
 A :153...172        ( 2.00    -0.2150)  ( 2.00    -0.2120)  ( 2.00    -0.2106)  ( 2.00    -0.2101)
                     ( 2.00    -0.2000)  ( 2.00    -0.1951)  ( 2.00    -0.1931)  ( 2.00    -0.1885)
                     ( 2.00    -0.1767)  ( 2.00    -0.1734)  ( 0.00    -0.1058)  ( 0.00    -0.1053)
                     ( 0.00    -0.0912)  ( 0.00    -0.0904)  ( 0.00    -0.0476)  ( 0.00    -0.0473)
                     ( 0.00    -0.0150)  ( 0.00    -0.0109)  ( 0.00    -0.0103)  ( 0.00    -0.0092)


 Fit test: (difference of exact and fit density, squared integrated, result summed over spins)
         SCF:                                          0.00015072941779

 Gross Charges per Atom (Z minus electrons)
 ==========================================
            -0.0530    0.2151    0.2265    0.2407    0.2328    0.2251   -0.0525    0.0225   -0.0268    0.2232
            -0.1972   -0.2163   -0.2145   -0.2249   -0.1947    0.4927   -0.2150    0.0817   -0.5452   -0.1629
            -0.2438    0.2507   -0.2533   -0.0474    0.5694   -0.0513    0.5350   -0.1629   -0.1633    0.6057
            -0.1958   -0.2185   -0.0532    0.2139    0.2268    0.2410    0.2326    0.2249   -0.0529    0.0229
            -0.0267    0.2234   -0.1969   -0.2163   -0.2144   -0.2244   -0.1949    0.4943   -0.2151    0.0811
            -0.5463   -0.1627   -0.2434    0.2498   -0.2519   -0.0465   -0.0518    0.5348   -0.1624   -0.1634
             0.6058   -0.1962   -0.2184   -0.1971   -0.1982
 Net Total:  0.00000000


 =================================================================
 M U L T I P O L E   D E R I V E D   C H A R G E   A N A L Y S I S
 =================================================================

 See: M. Swart, P.Th. van Duijnen, J.G. Snijders, J.Comput.Chem., (2001), p. 79-88.

 --------------------------------------- 
 Multipole derived atomic charges (a.u.)
 --------------------------------------- 

        Atom    Level:     MDC-m        MDC-d        MDC-q
 ---------------------------------------------------------
     1     C           -0.002902     0.010439     4.718765
     2     C            0.088736     0.080254     9.121769
     3     C            0.068493     0.096552    -7.818931
     4     C            0.076222    -0.177150    -5.906825
     5     C            0.068529     0.042842     6.803769
     6     C            0.074699     0.084245     0.169374
     7     C            0.006230     0.011921    -2.353005
     8     C           -0.001019     0.012912    -5.617242
     9     C            0.011237     0.047673     8.963392
    10     C            0.062608     0.066747    -9.021192
    11     H           -0.069852    -0.054799    -0.048298
    12     H           -0.063173    -0.053010     5.417785
    13     H           -0.062208     0.086565    -0.928557
    14     H           -0.065491    -0.057890    -3.842774
    15     H           -0.062393    -0.058210     0.510040
    16     C            0.199390     0.295848    -0.237214
    17     H           -0.065462    -0.056996     5.697610
    18     C            0.050752     0.121653     0.156013
    19     O           -0.443897    -0.492432    -0.607872
    20     N           -0.194678    -0.149384    -0.402647
    21     N           -0.237783    -0.198729    -0.073585
    22     C           -0.114982    -0.017849     0.145512
    23     S            0.180968    -0.129354    -0.059797
    24     N           -0.067896    -0.023141    -0.355772
    25     Zn           0.770381     0.467968     0.364350
    26     H            0.032755     0.123493     0.342548
    27     C            0.246168     0.218161     0.367508
    28     H           -0.076068    -0.087030    -0.087737
    29     H           -0.077148    -0.075545    -0.067545
    30     C            0.234085     0.205580     0.135551
    31     H           -0.069489    -0.053112    -0.025523
    32     H           -0.062123    -0.040113    -0.030618
    33     C           -0.002866     0.051715     0.642930
    34     C            0.088656    -0.057355     1.320285
    35     C            0.068572     0.057938    -4.248451
    36     C            0.076460     0.060754    -0.242935
    37     C            0.068636    -0.151172     2.319939
    38     C            0.074803    -0.032403    -0.182450
    39     C            0.006274     0.045008     0.291805
    40     C           -0.001027     0.035480    -0.407084
    41     C            0.011314     0.102216     1.367905
    42     C            0.062646    -0.203761    -1.539996
    43     H           -0.069741    -0.054774    -0.115674
    44     H           -0.063098     0.014372     2.290925
    45     H           -0.062100    -0.053428     0.146278
    46     H           -0.065377     0.110009    -1.035644
    47     H           -0.062139     0.035568    -0.213358
    48     C            0.199198     0.304807    -0.115275
    49     H           -0.065349     0.088461     0.436970
    50     C            0.050135     0.122047    -0.346003
    51     O           -0.445533    -0.491141    -0.144336
    52     N           -0.195074    -0.145349    -0.119616
    53     N           -0.237707    -0.197956    -0.122965
    54     C           -0.115327    -0.016108     0.144537
    55     S            0.182680    -0.126552    -0.151850
    56     N           -0.067676    -0.023193    -0.219926
    57     H            0.032799     0.123977     0.164257
    58     C            0.246171     0.218140     0.196024
    59     H           -0.076319    -0.088769    -0.058242
    60     H           -0.076699    -0.073732    -0.061237
    61     C            0.234096     0.205565     0.411219
    62     H           -0.069571    -0.053141    -0.106484
    63     H           -0.062098    -0.040090    -0.089981
    64     H           -0.049503     0.001803    -0.404368
    65     H           -0.049923    -0.017045    -5.236051
 *** Using NEW gradient routines ***


 Geometry CYCLE 6
 ==============

 Energy gradients wrt nuclear displacements
 ==========================================

     Atom      Cartesian (a.u./angstrom)
                 X         Y         Z
 ----------------------------------------
     1 C    -0.000566 -0.000179 -0.000025
     2 C    -0.000002  0.000904 -0.000236
     3 C    -0.000457 -0.000465  0.000169
     4 C    -0.000369  0.000033 -0.000117
     5 C    -0.000013  0.000135  0.000022
     6 C     0.000158 -0.000269 -0.000190
     7 C     0.000208  0.000063 -0.000242
     8 C     0.000011 -0.000011 -0.000076
     9 C     0.000906 -0.000109  0.000296
    10 C    -0.000093  0.000052  0.000014
    11 H     0.000009 -0.000005 -0.000001
    12 H    -0.000382  0.000182  0.000040
    13 H     0.000055 -0.000058 -0.000114
    14 H    -0.000036 -0.000023  0.000039
    15 H    -0.000028  0.000083  0.000125
    16 C     0.000171  0.000143  0.000879
    17 H    -0.000023 -0.000007 -0.000016
    18 C     0.000072  0.000114 -0.000159
    19 O    -0.000441  0.000148 -0.000392
    20 N    -0.000176 -0.000133  0.000050
    21 N    -0.000081 -0.000003  0.000457
    22 C     0.000198 -0.000073 -0.001385
    23 S    -0.000444 -0.000148  0.000219
    24 N    -0.000005  0.000034  0.000412
    25 Zn    0.000461  0.000646  0.000281
    26 H     0.000006 -0.000007  0.000002
    27 C     0.000000 -0.000002  0.000084
    28 H     0.000035  0.000019  0.000003
    29 H    -0.000037 -0.000025  0.000000
    30 C    -0.000016  0.000005  0.000012
    31 H    -0.000006  0.000004  0.000000
    32 H     0.000000  0.000000  0.000001
    33 C    -0.000034 -0.000038 -0.000291
    34 C    -0.000263  0.002257  0.000060
    35 C    -0.000508 -0.000116 -0.000298
    36 C     0.000276 -0.000210 -0.000233
    37 C     0.000123 -0.000068  0.000073
    38 C    -0.000006  0.000411 -0.000133
    39 C     0.000484  0.000410  0.000096
    40 C    -0.000230 -0.000133  0.000098
    41 C    -0.000751  0.000488  0.000548
    42 C     0.000091 -0.000015 -0.000082
    43 H     0.000000  0.000003  0.000000
    44 H     0.000085 -0.000541 -0.000067
    45 H     0.000069  0.000198  0.000001
    46 H    -0.000067 -0.000079 -0.000075
    47 H    -0.000068 -0.000194  0.000043
    48 C    -0.001365 -0.001097  0.000177
    49 H    -0.000033 -0.000025 -0.000035
    50 C     0.000252  0.000075  0.000105
    51 O     0.000583  0.000015  0.000681
    52 N     0.000321  0.000254 -0.000172
    53 N    -0.000074 -0.000093 -0.000050
    54 C    -0.000463 -0.000354 -0.000051
    55 S     0.000314 -0.000191 -0.000613
    56 N     0.000102  0.000086  0.000047
    57 H     0.000021  0.000024  0.000004
    58 C     0.000025  0.000043  0.000017
    59 H    -0.000008  0.000023  0.000033
    60 H     0.000028  0.000000 -0.000035
    61 C    -0.000006 -0.000025 -0.000014
    62 H     0.000008 -0.000003 -0.000002
    63 H     0.000005  0.000008  0.000012
    64 H     0.001224 -0.001398  0.000080
    65 H     0.000752 -0.000760 -0.000077
 ----------------------------------------
 
----------------------------------------------------------------------
Geometry Convergence after Step   6       (Hartree/Angstrom,Angstrom)
----------------------------------------------------------------------
current energy                              -14.94602537 Hartree
energy change                      -0.00005385     0.00100000    T
constrained gradient max            0.00225679     0.00100000    F
constrained gradient rms            0.00036218     0.00066667    T
gradient max                        0.00225679
gradient rms                        0.00036218
cart. step max                      0.01226047     0.01000000    F
cart. step rms                      0.00247276     0.00666667    T
 


 Coordinates (Cartesian)
 =======================

     Atom                    bohr                                 angstrom                 Geometric Variables
                   X           Y           Z              X           Y           Z       (0:frozen, *:LT par.)
 --------------------------------------------------------------------------------------------------------------
     1 C      -0.969586    4.455534    0.774497      -0.513083    2.357767    0.409846      1       2       3
     2 C      -3.347130    3.435834    0.382458      -1.771225    1.818165    0.202388      4       5       6
     3 C      -3.594023    0.759961    0.355635      -1.901875    0.402154    0.188194      7       8       9
     4 C      -1.532865   -0.838605    0.707914      -0.811157   -0.443771    0.374612     10      11      12
     5 C       5.484037    0.086783    1.874225       2.902027    0.045924    0.991797     13      14      15
     6 C       5.638586    2.778113    1.885341       2.983811    1.470114    0.997680     16      17      18
     7 C       3.446448    4.168157    1.512368       1.823782    2.205694    0.800310     19      20      21
     8 C       1.128535    2.826348    1.133217       0.597195    1.495639    0.599673     22      23      24
     9 C       0.936825    0.163806    1.113879       0.495746    0.086682    0.589439     25      26      27
    10 C       3.230945   -1.207048    1.504073       1.709742   -0.638742    0.795921     28      29      30
    11 H      14.987574   10.961224    4.526028       7.931083    5.800430    2.395071     31      32      33
    12 H      -5.456142   -0.060512    0.052070      -2.887266   -0.032022    0.027554     34      35      36
    13 H      -1.807349   -2.878809    0.673307      -0.956408   -1.523400    0.356299     37      38      39
    14 H       7.212319   -0.990480    2.168450       3.816595   -0.524139    1.147495     40      41      42
    15 H       7.440326    3.714071    2.178491       3.937251    1.965402    1.152808     43      44      45
    16 C       0.024542    7.091872    0.922193       0.012987    3.752857    0.488004     46      47      48
    17 H       3.207859   -3.264777    1.511012       1.697526   -1.727646    0.799593     49      50      51
    18 C       2.794776    6.854238    1.401431       1.478932    3.627107    0.741606     52      53      54
    19 O      -1.135650    9.118001    0.689011      -0.600960    4.825038    0.364609     55      56      57
    20 N       4.105411    8.962613    1.592281       2.172490    4.742811    0.842599     58      59      60
    21 N       6.585201    8.892725    1.936532       3.484738    4.705827    1.024768     61      62      63
    22 C       7.740852   11.219606    2.011499       4.096282    5.937160    1.064440     64      65      66
    23 S       6.365200   14.157390    1.719916       3.368319    7.491768    0.910141     67      68      69
    24 N      10.276388   11.010649    2.352161       5.438030    5.826584    1.244710     70      71      72
    25 Zn      2.030055   12.469745    1.377734       1.074259    6.598705    0.729065     73      74      75
    26 H      10.922672    9.207080    2.507735       5.780029    4.872177    1.327036     76      77      78
    27 C      12.090259   13.096555    2.498393       6.397890    6.930398    1.322093     79      80      81
    28 H      11.592395   14.326497    4.096810       6.134431    7.581256    2.167938     82      83      84
    29 H      11.926021   14.258038    0.785020       6.310979    7.545029    0.415415     85      86      87
    30 C      14.786505   12.081449    2.791981       7.824682    6.393228    1.477453     88      89      90
    31 H      15.326768   10.898015    1.176710       8.110576    5.766981    0.622688     91      92      93
    32 H      16.122695   13.659312    2.898844       8.531763    7.228197    1.534002     94      95      96
    33 C       0.356651   14.665243   -6.706579       0.188731    7.760512   -3.548969     97      98      99
    34 C       1.263961   13.848267   -9.021483       0.668860    7.328187   -4.773963    100     101     102
    35 C       0.322359   15.029043  -11.243885       0.170585    7.953027   -5.950008    103     104     105
    36 C      -1.465083   16.958706  -11.152275      -0.775289    8.974161   -5.901530    106     107     108
    37 C      -4.995884   20.383956   -5.932738      -2.643708   10.786725   -3.139470    109     110     111
    38 C      -4.000471   19.141544   -3.757233      -2.116958   10.129269   -1.988242    112     113     114
    39 C      -2.218308   17.247136   -4.091417      -1.173878    9.126791   -2.165085    115     116     117
    40 C      -1.466747   16.628250   -6.615136      -0.776169    8.799291   -3.500579    118     119     120
    41 C      -2.433076   17.832569   -8.792611      -1.287528    9.436589   -4.652849    121     122     123
    42 C      -4.261162   19.776993   -8.377849      -2.254910   10.465534   -4.433367    124     125     126
    43 H      -5.020875   21.079084    8.830478      -2.656933   11.154571    4.672888    127     128     129
    44 H       1.022569   14.399627  -13.073134       0.541120    7.619954   -6.918004    130     131     132
    45 H      -2.135485   17.810624  -12.902699      -1.130050    9.424976   -6.827814    133     134     135
    46 H      -6.392020   21.869777   -5.653936      -3.382511   11.572988   -2.991934    136     137     138
    47 H      -4.630018   19.674376   -1.878775      -2.450100   10.411232   -0.994205    139     140     141
    48 C       0.864791   13.918051   -4.034908       0.457628    7.365115   -2.135181    142     143     144
    49 H      -5.076408   20.777681   -9.980607      -2.686319   10.995075   -5.281510    145     146     147
    50 C      -0.769369   15.569123   -2.436946      -0.407132    8.238825   -1.289576    148     149     150
    51 O       2.310813   12.258873   -3.217088       1.222830    6.487116   -1.702409    151     152     153
    52 N      -0.657578   15.229313    0.027180      -0.347975    8.059005    0.014383    154     155     156
    53 N      -2.100569   16.569217    1.572102      -1.111573    8.768052    0.831921    157     158     159
    54 C      -1.870996   15.944831    4.086781      -0.990088    8.437641    2.162632    160     161     162
    55 S       0.021327   13.657387    5.423074       0.011286    7.227178    2.869767    163     164     165
    56 N      -3.390118   17.390811    5.566197      -1.793973    9.202821    2.945505    166     167     168
    57 H      -4.442060   18.689106    4.616016      -2.350637    9.889849    2.442691    169     170     171
    58 C      -3.648245   17.217353    8.316943      -1.930568    9.111031    4.401137    172     173     174
    59 H      -1.796265   17.545004    9.198299      -0.950542    9.284416    4.867530    175     176     177
    60 H      -4.211420   15.284065    8.825473      -2.228588    8.087979    4.670239    178     179     180
    61 C      -5.591753   19.136207    9.279483      -2.959029   10.126445    4.910491    181     182     183
    62 H      -7.464059   18.792552    8.455943      -3.949810    9.944590    4.474692    184     185     186
    63 H      -5.766013   18.986372   11.337173      -3.051243   10.047155    5.999374    187     188     189
    64 H       2.658635   12.340909   -9.147520       1.406889    6.530528   -4.840659    190     191     192
    65 H      -4.991098    4.638501    0.104637      -2.641175    2.454589    0.055372    193     194     195
 --------------------------------------------------------------------------------------------------------------

 Number of elements of the density matrix on this node (used, total):    305599   1216020


 ===========================================
 Numerical Integration : Fuzzy Cells (Becke)
 ===========================================
  
 Becke grid quality: GOOD           
  
 Lebedev angular grid order:             min:  11 max:  31
 Nr. of radial points:                   min:  54 max:  91

 Total nr. of points:     816315
 Nr. of blocks:             6378
 Block length:               128
 Nr. of dummy points:         69


 Test of Precision of the Numerical Integration Grid
 ===================================================

 Integral of the Total Core Density:                   0.00000000000000


 ========================
 Density Fitting (zlmFit)
 ========================
  
 ZlmFit Fit Quality: GOOD           
  
 Max L-expansion:                        min:   8 max:   9
 Nr. of radial interpolation points:     min:  78 max: 138


 =====
 S C F  ***  ScaSCF  ***
 =====
  
 Initial density matrix is taken from previous geometry

 CYCLE    1
 SCF Error: norm([F,P])=      0.021262069211, max([F,P])=      0.004490333303
 orbitals (Q,E):
 ---------------
 A :153...172        ( 2.00    -0.2149)  ( 2.00    -0.2120)  ( 2.00    -0.2105)  ( 2.00    -0.2100)
                     ( 2.00    -0.1999)  ( 2.00    -0.1950)  ( 2.00    -0.1930)  ( 2.00    -0.1885)
                     ( 2.00    -0.1767)  ( 2.00    -0.1733)  ( 0.00    -0.1057)  ( 0.00    -0.1052)
                     ( 0.00    -0.0911)  ( 0.00    -0.0904)  ( 0.00    -0.0475)  ( 0.00    -0.0472)
                     ( 0.00    -0.0150)  ( 0.00    -0.0108)  ( 0.00    -0.0103)  ( 0.00    -0.0092)

 CYCLE    2
   MIX coefficients:  0.8000  0.2000
 SCF Error: norm([F,P])=      0.002024185010, max([F,P])=      0.000236097927
 orbitals (Q,E):
 ---------------
 A :153...163        ( 2.00    -0.2150)  ( 2.00    -0.2120)  ( 2.00    -0.2105)  ( 2.00    -0.2100)
                     ( 2.00    -0.1999)  ( 2.00    -0.1950)  ( 2.00    -0.1930)  ( 2.00    -0.1884)
                     ( 2.00    -0.1767)  ( 2.00    -0.1733)  ( 0.00    -0.1057)

 CYCLE    3
  SDIIS (wt  0.000): -0.4958  1.4958
 A-DIIS (wt  1.000):  0.0000  1.0000
  DIIS coefficients:  0.0000  1.0000
 SCF Error: norm([F,P])=      0.001166713748, max([F,P])=      0.000165796630
 orbitals (Q,E):
 ---------------
 A :153...163        ( 2.00    -0.2150)  ( 2.00    -0.2121)  ( 2.00    -0.2106)  ( 2.00    -0.2101)
                     ( 2.00    -0.2000)  ( 2.00    -0.1951)  ( 2.00    -0.1931)  ( 2.00    -0.1885)
                     ( 2.00    -0.1767)  ( 2.00    -0.1734)  ( 0.00    -0.1058)

 CYCLE    4
  SDIIS (wt  1.000): -0.0312  0.5355  0.4957
  DIIS coefficients: -0.0312  0.5355  0.4957
 SCF Error: norm([F,P])=      0.001149416930, max([F,P])=      0.000091804805
 orbitals (Q,E):
 ---------------
 A :153...163        ( 2.00    -0.2150)  ( 2.00    -0.2120)  ( 2.00    -0.2106)  ( 2.00    -0.2101)
                     ( 2.00    -0.2000)  ( 2.00    -0.1951)  ( 2.00    -0.1931)  ( 2.00    -0.1885)
                     ( 2.00    -0.1767)  ( 2.00    -0.1734)  ( 0.00    -0.1058)

 CYCLE    5
  SDIIS (wt  1.000):  0.0490  0.2148  0.4074  0.3287
  DIIS coefficients:  0.0490  0.2148  0.4074  0.3287
 SCF Error: norm([F,P])=      0.000876232726, max([F,P])=      0.000084116357
 orbitals (Q,E):
 ---------------
 A :153...163        ( 2.00    -0.2150)  ( 2.00    -0.2121)  ( 2.00    -0.2106)  ( 2.00    -0.2101)
                     ( 2.00    -0.2000)  ( 2.00    -0.1951)  ( 2.00    -0.1931)  ( 2.00    -0.1885)
                     ( 2.00    -0.1767)  ( 2.00    -0.1734)  ( 0.00    -0.1058)

 CYCLE    6
  SDIIS (wt  1.000):  0.0354  0.0822  0.2113  0.2228  0.4482
  DIIS coefficients:  0.0354  0.0822  0.2113  0.2228  0.4482
 SCF Error: norm([F,P])=      0.000198419462, max([F,P])=      0.000023560842
 orbitals (Q,E):
 ---------------
 A :153...163        ( 2.00    -0.2150)  ( 2.00    -0.2121)  ( 2.00    -0.2106)  ( 2.00    -0.2101)
                     ( 2.00    -0.2000)  ( 2.00    -0.1951)  ( 2.00    -0.1931)  ( 2.00    -0.1885)
                     ( 2.00    -0.1767)  ( 2.00    -0.1734)  ( 0.00    -0.1058)

 CYCLE    7
  SDIIS (wt  1.000):  0.0202  0.0236  0.0914  0.1129  0.3386  0.4133
  DIIS coefficients:  0.0202  0.0236  0.0914  0.1129  0.3386  0.4133
 SCF Error: norm([F,P])=      0.000093419907, max([F,P])=      0.000011756732
 orbitals (Q,E):
 ---------------
 A :153...163        ( 2.00    -0.2150)  ( 2.00    -0.2121)  ( 2.00    -0.2106)  ( 2.00    -0.2101)
                     ( 2.00    -0.2000)  ( 2.00    -0.1951)  ( 2.00    -0.1931)  ( 2.00    -0.1885)
                     ( 2.00    -0.1767)  ( 2.00    -0.1734)  ( 0.00    -0.1058)

 CYCLE    8
  SDIIS (wt  1.000):  0.0107  0.0073  0.0418  0.0566  0.1982  0.3102  0.3752
  DIIS coefficients:  0.0107  0.0073  0.0418  0.0566  0.1982  0.3102  0.3752
 SCF Error: norm([F,P])=      0.000035971510, max([F,P])=      0.000004706975
 orbitals (Q,E):
 ---------------
 A :153...163        ( 2.00    -0.2150)  ( 2.00    -0.2121)  ( 2.00    -0.2106)  ( 2.00    -0.2101)
                     ( 2.00    -0.2000)  ( 2.00    -0.1951)  ( 2.00    -0.1931)  ( 2.00    -0.1885)
                     ( 2.00    -0.1767)  ( 2.00    -0.1734)  ( 0.00    -0.1058)

 CYCLE    9
  SDIIS (wt  1.000):  0.0031  0.0011  0.0113  0.0181  0.0744  0.1418  0.2739  0.4763
  DIIS coefficients:  0.0031  0.0011  0.0113  0.0181  0.0744  0.1418  0.2739  0.4763
 SCF Error: norm([F,P])=      0.000012472424, max([F,P])=      0.000001231238
 orbitals (Q,E):
 ---------------
 A :153...163        ( 2.00    -0.2150)  ( 2.00    -0.2121)  ( 2.00    -0.2106)  ( 2.00    -0.2101)
                     ( 2.00    -0.2000)  ( 2.00    -0.1951)  ( 2.00    -0.1931)  ( 2.00    -0.1885)
                     ( 2.00    -0.1767)  ( 2.00    -0.1734)  ( 0.00    -0.1058)

 CYCLE   10
  SDIIS (wt  1.000):  0.0011  0.0001  0.0040  0.0076  0.0345  0.0735  0.1655  0.3568  0.3568
  DIIS coefficients:  0.0011  0.0001  0.0040  0.0076  0.0345  0.0735  0.1655  0.3568  0.3568
 SCF Error: norm([F,P])=      0.000005657542, max([F,P])=      0.000000542850
 orbitals (Q,E):
 ---------------
 A :153...163        ( 2.00    -0.2150)  ( 2.00    -0.2121)  ( 2.00    -0.2106)  ( 2.00    -0.2101)
                     ( 2.00    -0.2000)  ( 2.00    -0.1951)  ( 2.00    -0.1931)  ( 2.00    -0.1885)
                     ( 2.00    -0.1767)  ( 2.00    -0.1734)  ( 0.00    -0.1058)

 SCF CONVERGED

 CYCLE   11
 *** Using FIT density in Focky
  SDIIS (wt  1.000):  0.0004 -0.0001  0.0015  0.0033  0.0163  0.0376  0.0928  0.2193  0.3046  0.3242
  DIIS coefficients:  0.0004 -0.0001  0.0015  0.0033  0.0163  0.0376  0.0928  0.2193  0.3046  0.3242
 SCF Error: norm([F,P])=      0.000002886492, max([F,P])=      0.000000305480
 orbitals (Q,E):
 ---------------
 A :153...172        ( 2.00    -0.2150)  ( 2.00    -0.2121)  ( 2.00    -0.2106)  ( 2.00    -0.2101)
                     ( 2.00    -0.2000)  ( 2.00    -0.1951)  ( 2.00    -0.1931)  ( 2.00    -0.1885)
                     ( 2.00    -0.1767)  ( 2.00    -0.1734)  ( 0.00    -0.1058)  ( 0.00    -0.1053)
                     ( 0.00    -0.0912)  ( 0.00    -0.0904)  ( 0.00    -0.0476)  ( 0.00    -0.0473)
                     ( 0.00    -0.0150)  ( 0.00    -0.0109)  ( 0.00    -0.0103)  ( 0.00    -0.0092)


 Fit test: (difference of exact and fit density, squared integrated, result summed over spins)
         SCF:                                          0.00015073963695

 Gross Charges per Atom (Z minus electrons)
 ==========================================
            -0.0530    0.2146    0.2267    0.2407    0.2328    0.2251   -0.0525    0.0224   -0.0267    0.2232
            -0.1972   -0.2164   -0.2145   -0.2249   -0.1947    0.4930   -0.2150    0.0815   -0.5453   -0.1629
            -0.2438    0.2506   -0.2533   -0.0474    0.5696   -0.0513    0.5350   -0.1630   -0.1632    0.6057
            -0.1958   -0.2185   -0.0532    0.2144    0.2270    0.2411    0.2326    0.2249   -0.0529    0.0228
            -0.0267    0.2234   -0.1969   -0.2164   -0.2144   -0.2245   -0.1949    0.4941   -0.2151    0.0813
            -0.5463   -0.1627   -0.2434    0.2498   -0.2520   -0.0465   -0.0518    0.5348   -0.1624   -0.1634
             0.6058   -0.1962   -0.2184   -0.1976   -0.1979
 Net Total:  0.00000000


 =================================================================
 M U L T I P O L E   D E R I V E D   C H A R G E   A N A L Y S I S
 =================================================================

 See: M. Swart, P.Th. van Duijnen, J.G. Snijders, J.Comput.Chem., (2001), p. 79-88.

 --------------------------------------- 
 Multipole derived atomic charges (a.u.)
 --------------------------------------- 

        Atom    Level:     MDC-m        MDC-d        MDC-q
 ---------------------------------------------------------
     1     C           -0.002910     0.020677     5.079705
     2     C            0.088691     0.081145    -4.351275
     3     C            0.068496    -0.096850   -18.294104
     4     C            0.076241     0.085123    14.581971
     5     C            0.068528    -0.037932    -5.611003
     6     C            0.074689     0.040275    -2.325818
     7     C            0.006228     0.022335    -1.080981
     8     C           -0.001011     0.014087     2.749486
     9     C            0.011250     0.008623   -11.405223
    10     C            0.062591     0.084639    20.233371
    11     H           -0.069862    -0.054854    -0.049806
    12     H           -0.063252     0.026065     8.207898
    13     H           -0.062181    -0.036669    -4.416150
    14     H           -0.065488    -0.015091     0.244107
    15     H           -0.062394    -0.027350     0.770581
    16     C            0.199389     0.298616    -0.242603
    17     H           -0.065470    -0.042376    -6.900279
    18     C            0.050715     0.119390     0.346820
    19     O           -0.443832    -0.493976    -0.619376
    20     N           -0.194694    -0.149199    -0.378328
    21     N           -0.237757    -0.196452    -0.059732
    22     C           -0.115017    -0.018885     0.152778
    23     S            0.180959    -0.129292    -0.058099
    24     N           -0.067884    -0.022702    -0.368850
    25     Zn           0.770457     0.468126     0.384478
    26     H            0.032753     0.124167     0.352951
    27     C            0.246165     0.218240     0.372389
    28     H           -0.076016    -0.087037    -0.088967
    29     H           -0.077209    -0.075428    -0.066986
    30     C            0.234086     0.205594     0.142033
    31     H           -0.069480    -0.053040    -0.027139
    32     H           -0.062123    -0.040109    -0.032712
    33     C           -0.002835     0.016901     0.199608
    34     C            0.088780     0.057546    -1.053431
    35     C            0.068585    -0.081890    -3.132721
    36     C            0.076478    -0.136627     2.012239
    37     C            0.068631    -0.006115     0.339401
    38     C            0.074800     0.099432     0.203025
    39     C            0.006271     0.005874     0.488426
    40     C           -0.001020     0.013775     0.603072
    41     C            0.011326     0.126508    -1.185047
    42     C            0.062627    -0.141938     1.711953
    43     H           -0.069741    -0.054775    -0.115859
    44     H           -0.063159     0.070232     1.775334
    45     H           -0.062083     0.063389    -0.640135
    46     H           -0.065371     0.003513    -0.463876
    47     H           -0.062140    -0.035942    -0.410047
    48     C            0.199148     0.296088    -0.667261
    49     H           -0.065373     0.045840    -0.703906
    50     C            0.050140     0.121406     0.009412
    51     O           -0.445476    -0.490810     0.137006
    52     N           -0.195074    -0.145283    -0.151657
    53     N           -0.237706    -0.200921    -0.159793
    54     C           -0.115359    -0.016450     0.142790
    55     S            0.182616    -0.126551    -0.152555
    56     N           -0.067678    -0.023213    -0.214605
    57     H            0.032794     0.123621     0.164080
    58     C            0.246169     0.218160     0.198325
    59     H           -0.076328    -0.088806    -0.059149
    60     H           -0.076694    -0.073666    -0.062949
    61     C            0.234095     0.205567     0.412572
    62     H           -0.069576    -0.053150    -0.106939
    63     H           -0.062100    -0.040091    -0.090914
    64     H           -0.049603     0.017037     0.750118
    65     H           -0.049803    -0.008522     2.982343
 *** Using NEW gradient routines ***


 Geometry CYCLE 7
 ==============

 Energy gradients wrt nuclear displacements
 ==========================================

     Atom      Cartesian (a.u./angstrom)
                 X         Y         Z
 ----------------------------------------
     1 C    -0.000328 -0.000151  0.000135
     2 C     0.000050  0.000610 -0.000154
     3 C    -0.000031 -0.000473 -0.000121
     4 C    -0.000307  0.000071 -0.000015
     5 C     0.000009  0.000122  0.000009
     6 C     0.000054 -0.000181  0.000107
     7 C     0.000080  0.000010 -0.000158
     8 C    -0.000014 -0.000010  0.000117
     9 C     0.000497 -0.000030  0.000064
    10 C    -0.000101  0.000026 -0.000077
    11 H     0.000001 -0.000001  0.000000
    12 H    -0.000179  0.000158  0.000047
    13 H     0.000047 -0.000039  0.000019
    14 H    -0.000016 -0.000019 -0.000009
    15 H    -0.000006  0.000053 -0.000048
    16 C     0.000206  0.000219 -0.000484
    17 H    -0.000014 -0.000004  0.000014
    18 C    -0.000103  0.000052  0.000329
    19 O    -0.000275 -0.000227  0.000053
    20 N    -0.000090 -0.000063 -0.000062
    21 N     0.000055  0.000030 -0.000106
    22 C    -0.000020 -0.000060  0.000361
    23 S    -0.000366 -0.000136 -0.000220
    24 N     0.000015  0.000018 -0.000116
    25 Zn    0.000445  0.000597  0.000220
    26 H    -0.000003  0.000001  0.000015
    27 C     0.000006 -0.000005 -0.000029
    28 H    -0.000002 -0.000002  0.000010
    29 H    -0.000002  0.000003  0.000010
    30 C    -0.000004  0.000002 -0.000019
    31 H     0.000002  0.000003  0.000002
    32 H     0.000002  0.000001  0.000006
    33 C    -0.000216 -0.000229 -0.000218
    34 C    -0.000330  0.000570  0.000008
    35 C    -0.000088  0.000445 -0.000187
    36 C     0.000159 -0.000274 -0.000132
    37 C     0.000068 -0.000069  0.000114
    38 C    -0.000261  0.000037 -0.000125
    39 C     0.000147  0.000111  0.000018
    40 C    -0.000109 -0.000084  0.000050
    41 C    -0.000298  0.000314  0.000301
    42 C     0.000145  0.000010 -0.000089
    43 H     0.000000  0.000003  0.000001
    44 H     0.000120 -0.000236  0.000024
    45 H    -0.000072  0.000034  0.000006
    46 H     0.000002  0.000003 -0.000038
    47 H     0.000092  0.000002  0.000038
    48 C     0.000776  0.000648  0.000244
    49 H    -0.000014 -0.000013 -0.000012
    50 C    -0.000262 -0.000398 -0.000045
    51 O    -0.000243 -0.000192  0.000503
    52 N    -0.000046 -0.000034 -0.000036
    53 N     0.000068  0.000052  0.000013
    54 C    -0.000196 -0.000091 -0.000020
    55 S     0.000268 -0.000211 -0.000566
    56 N     0.000038  0.000003  0.000011
    57 H     0.000039  0.000039  0.000005
    58 C    -0.000021 -0.000002  0.000009
    59 H     0.000001  0.000020  0.000019
    60 H     0.000024  0.000005 -0.000018
    61 C    -0.000009 -0.000022 -0.000006
    62 H     0.000007 -0.000002 -0.000001
    63 H     0.000007  0.000008  0.000003
    64 H     0.000361 -0.000672  0.000083
    65 H     0.000234 -0.000351  0.000144
 ----------------------------------------
 
---------------------------------------------------------
Geometry Convergence after Step   7       ** CONVERGED **
---------------------------------------------------------
current energy                              -14.94603650 Hartree
energy change                      -0.00001113     0.00100000    T
constrained gradient max            0.00077627     0.00100000    T
constrained gradient rms            0.00019406     0.00066667    T
gradient max                        0.00077627
gradient rms                        0.00019406
cart. step max                      0.00495283     0.01000000    T
cart. step rms                      0.00115061     0.00666667    T
 

 Number of elements of the density matrix on this node (used, total):    305599   1216020


 ===========================================
 Numerical Integration : Fuzzy Cells (Becke)
 ===========================================
  
 Becke grid quality: GOOD           
  
 Lebedev angular grid order:             min:  11 max:  31
 Nr. of radial points:                   min:  54 max:  91

 Total nr. of points:     816315
 Nr. of blocks:             6378
 Block length:               128
 Nr. of dummy points:         69


 Test of Precision of the Numerical Integration Grid
 ===================================================

 Integral of the Total Core Density:                   0.00000000000000


 ========================
 Density Fitting (zlmFit)
 ========================
  
 ZlmFit Fit Quality: GOOD           
  
 Max L-expansion:                        min:   8 max:   9
 Nr. of radial interpolation points:     min:  78 max: 138


 =====
 S C F  ***  ScaSCF  ***
 =====
  
 Initial density matrix is taken from previous geometry

 CYCLE    1
 SCF Error: norm([F,P])=      0.000001354676, max([F,P])=      0.000000245450
 orbitals (Q,E):
 ---------------
 A :153...172        ( 2.00    -0.2150)  ( 2.00    -0.2121)  ( 2.00    -0.2106)  ( 2.00    -0.2101)
                     ( 2.00    -0.2000)  ( 2.00    -0.1951)  ( 2.00    -0.1931)  ( 2.00    -0.1885)
                     ( 2.00    -0.1767)  ( 2.00    -0.1734)  ( 0.00    -0.1058)  ( 0.00    -0.1053)
                     ( 0.00    -0.0912)  ( 0.00    -0.0904)  ( 0.00    -0.0476)  ( 0.00    -0.0473)
                     ( 0.00    -0.0150)  ( 0.00    -0.0109)  ( 0.00    -0.0103)  ( 0.00    -0.0092)

 CYCLE    2
  SDIIS (wt  0.000):  0.8091  0.1909
 A-DIIS (wt  1.000):  0.0000  1.0000
  DIIS coefficients:  0.0000  1.0000
 SCF Error: norm([F,P])=      0.000005633780, max([F,P])=      0.000000937610
 orbitals (Q,E):
 ---------------
 A :153...163        ( 2.00    -0.2150)  ( 2.00    -0.2121)  ( 2.00    -0.2106)  ( 2.00    -0.2101)
                     ( 2.00    -0.2000)  ( 2.00    -0.1951)  ( 2.00    -0.1931)  ( 2.00    -0.1885)
                     ( 2.00    -0.1767)  ( 2.00    -0.1734)  ( 0.00    -0.1058)

 SCF CONVERGED

 CYCLE    3
1
 ***************************************************************************************************


                                                *******************
                                                *  R E S U L T S  *
                                                *******************
  
 *** Using FIT density in Focky
  SDIIS (wt  0.000):  0.5735  0.3725  0.0540
 A-DIIS (wt  1.000):  0.0000  0.8871  0.1129
  DIIS coefficients:  0.0000  0.8871  0.1129
 SCF Error: norm([F,P])=      0.000025121055, max([F,P])=      0.000003812690

 Orbital Energies, per Irrep and Spin:
 ======================================
                        Occup              E (au)              E (eV)       Diff (eV) with prev. cycle
                        -----      --------------------        ------       --------------------------
 A
             153        2.000     -0.21500530806784E+00        -5.851               8.45E-06
             154        2.000     -0.21205367482861E+00        -5.770               1.29E-06
             155        2.000     -0.21061983481266E+00        -5.731              -6.44E-07
             156        2.000     -0.21008936915767E+00        -5.717              -1.58E-07
             157        2.000     -0.19997421171047E+00        -5.442               1.84E-06
             158        2.000     -0.19508055906648E+00        -5.308               1.35E-06
             159        2.000     -0.19308874095929E+00        -5.254               2.25E-06
             160        2.000     -0.18848649001956E+00        -5.129               2.01E-06
             161        2.000     -0.17672236755358E+00        -4.809               4.97E-07
             162        2.000     -0.17337569849175E+00        -4.718               5.21E-07
             163        0.000     -0.10578945318371E+00        -2.879
             164        0.000     -0.10532036959649E+00        -2.866
             165        0.000     -0.91155383340524E-01        -2.480
             166        0.000     -0.90442162427606E-01        -2.461
             167        0.000     -0.47617129065731E-01        -1.296
             168        0.000     -0.47336572414643E-01        -1.288
             169        0.000     -0.15006327617293E-01        -0.408
             170        0.000     -0.10874705688561E-01        -0.296
             171        0.000     -0.10340656717616E-01        -0.281
             172        0.000     -0.92248746872219E-02        -0.251
  
 HOMO :      162 A                -0.17337569849175E+00
 LUMO :      163 A                -0.10578945318371E+00
  


 All Electron Calculation, thus no Orbital Energies of the Core Orbitals are calculated


 Fit test: (difference of exact and fit density, squared integrated, result summed over spins)
         Sum-of-Fragments:                             0.00000005998127
         Orthogonalized Fragments:                     0.00008644536697
         SCF:                                          0.00015073963501


 ==========================
 Electron Density at Nuclei
 ==========================
  
 The electron density is calculated at points on a small sphere around the center of a nucleus.
 The printed electron density is the average electron density on these points.
 The radius of the sphere is the printed approximate finite nuclear radius.

         Atom        Nuclear Radius (Angstrom)             Electron Density (a.u.)
         ----        -------------------------             -----------------------
     1)   C                 0.0000320678                              126.60219
     2)   C                 0.0000320678                              126.58987
     3)   C                 0.0000320678                              126.57922
     4)   C                 0.0000320678                              126.59745
     5)   C                 0.0000320678                              126.58400
     6)   C                 0.0000320678                              126.58145
     7)   C                 0.0000320678                              126.57720
     8)   C                 0.0000320678                              126.62673
     9)   C                 0.0000320678                              126.56663
    10)   C                 0.0000320678                              126.57942
    11)   H                 0.0000181514                                0.50907
    12)   H                 0.0000181514                                0.50870
    13)   H                 0.0000181514                                0.50789
    14)   H                 0.0000181514                                0.50935
    15)   H                 0.0000181514                                0.50760
    16)   C                 0.0000320678                              126.67515
    17)   H                 0.0000181514                                0.50788
    18)   C                 0.0000320678                              126.55483
    19)   O                 0.0000345546                              311.48958
    20)   N                 0.0000333706                              205.09206
    21)   N                 0.0000333706                              205.21171
    22)   C                 0.0000320678                              126.64065
    23)   S                 0.0000416234                             2662.58030
    24)   N                 0.0000333706                              204.62867
    25)   Zn                0.0000505295                            18304.49503
    26)   H                 0.0000181514                                0.49003
    27)   C                 0.0000320678                              126.44466
    28)   H                 0.0000181514                                0.51211
    29)   H                 0.0000181514                                0.51201
    30)   C                 0.0000320678                              126.44309
    31)   H                 0.0000181514                                0.50900
    32)   H                 0.0000181514                                0.50727
    33)   C                 0.0000320678                              126.60114
    34)   C                 0.0000320678                              126.59021
    35)   C                 0.0000320678                              126.57881
    36)   C                 0.0000320678                              126.59717
    37)   C                 0.0000320678                              126.58488
    38)   C                 0.0000320678                              126.58214
    39)   C                 0.0000320678                              126.57763
    40)   C                 0.0000320678                              126.62682
    41)   C                 0.0000320678                              126.56707
    42)   C                 0.0000320678                              126.57907
    43)   H                 0.0000181514                                0.50900
    44)   H                 0.0000181514                                0.50867
    45)   H                 0.0000181514                                0.50788
    46)   H                 0.0000181514                                0.50926
    47)   H                 0.0000181514                                0.50761
    48)   C                 0.0000320678                              126.67459
    49)   H                 0.0000181514                                0.50780
    50)   C                 0.0000320678                              126.55377
    51)   O                 0.0000345546                              311.48718
    52)   N                 0.0000333706                              205.09197
    53)   N                 0.0000333706                              205.21312
    54)   C                 0.0000320678                              126.63929
    55)   S                 0.0000416234                             2662.58157
    56)   N                 0.0000333706                              204.62749
    57)   H                 0.0000181514                                0.48997
    58)   C                 0.0000320678                              126.44486
    59)   H                 0.0000181514                                0.51209
    60)   H                 0.0000181514                                0.51194
    61)   C                 0.0000320678                              126.44278
    62)   H                 0.0000181514                                0.50901
    63)   H                 0.0000181514                                0.50723
    64)   H                 0.0000181514                                0.50537
    65)   H                 0.0000181514                                0.50596


 =======================================
 M U L L I K E N   P O P U L A T I O N S
 =======================================
  
 The survey below gives for each atom:
 a) the total charge (Z minus electrons)
 b) the net spin polarization (nr of electrons spin-A minus spin-B)
 c) for each spin the atomic electron valence density (integrated) per L-value.

 Atom              Charge    Spin density          S         P         D         F
 ----              ------    ------------       ------    ------    ------    ------
 1 C              -0.0530                       3.1197    2.8526    0.0745    0.0062
 2 C               0.2146                       3.0693    2.6531    0.0582    0.0048
 3 C               0.2267                       3.0709    2.6398    0.0577    0.0049
 4 C               0.2407                       3.0643    2.6325    0.0577    0.0048
 5 C               0.2328                       3.0725    2.6314    0.0584    0.0049
 6 C               0.2251                       3.0656    2.6472    0.0574    0.0048
 7 C              -0.0525                       3.1119    2.8561    0.0783    0.0063
 8 C               0.0224                       3.1042    2.7870    0.0799    0.0065
 9 C              -0.0267                       3.1066    2.8357    0.0783    0.0062
 10 C              0.2231                       3.0593    2.6554    0.0573    0.0048
 11 H             -0.1972                       1.1095    0.0818    0.0059    0.0000
 12 H             -0.2164                       1.1375    0.0735    0.0054    0.0000
 13 H             -0.2145                       1.1341    0.0750    0.0054    0.0000
 14 H             -0.2249                       1.1459    0.0737    0.0054    0.0000
 15 H             -0.1947                       1.1109    0.0783    0.0054    0.0000
 16 C              0.4930                       3.0099    2.3620    0.1267    0.0085
 17 H             -0.2150                       1.1336    0.0760    0.0055    0.0000
 18 C              0.0815                       3.0772    2.7417    0.0923    0.0073
 19 O             -0.5453                       3.8302    4.6558    0.0537    0.0056
 20 N             -0.1629                       3.5102    3.5509    0.0947    0.0071
 21 N             -0.2438                       3.5672    3.5902    0.0796    0.0067
 22 C              0.2506                       3.0874    2.5278    0.1257    0.0085
 23 S             -0.2533                       5.8767   10.2888    0.0736    0.0143
 24 N             -0.0474                       3.3537    3.6278    0.0606    0.0053
 25 Zn             0.5696                       6.6015   12.7469   10.0609    0.0211
 26 H             -0.0513                       0.9236    0.1174    0.0103    0.0000
 27 C              0.5350                       2.9351    2.4512    0.0743    0.0045
 28 H             -0.1630                       1.0818    0.0754    0.0058    0.0000
 29 H             -0.1632                       1.0812    0.0761    0.0059    0.0000
 30 C              0.6057                       2.8549    2.4965    0.0407    0.0023
 31 H             -0.1958                       1.1083    0.0816    0.0059    0.0000
 32 H             -0.2185                       1.1298    0.0828    0.0059    0.0000
 33 C             -0.0532                       3.1197    2.8528    0.0745    0.0062
 34 C              0.2144                       3.0698    2.6528    0.0582    0.0048
 35 C              0.2270                       3.0707    2.6397    0.0577    0.0049
 36 C              0.2411                       3.0643    2.6321    0.0577    0.0048
 37 C              0.2326                       3.0727    2.6315    0.0584    0.0049
 38 C              0.2249                       3.0656    2.6473    0.0574    0.0048
 39 C             -0.0529                       3.1121    2.8562    0.0783    0.0063
 40 C              0.0228                       3.1041    2.7867    0.0799    0.0065
 41 C             -0.0267                       3.1065    2.8357    0.0783    0.0062
 42 C              0.2234                       3.0593    2.6551    0.0573    0.0048
 43 H             -0.1969                       1.1092    0.0818    0.0059    0.0000
 44 H             -0.2164                       1.1376    0.0735    0.0054    0.0000
 45 H             -0.2144                       1.1340    0.0749    0.0054    0.0000
 46 H             -0.2245                       1.1455    0.0736    0.0054    0.0000
 47 H             -0.1949                       1.1114    0.0781    0.0054    0.0000
 48 C              0.4941                       3.0098    2.3609    0.1267    0.0085
 49 H             -0.2151                       1.1337    0.0760    0.0055    0.0000
 50 C              0.0813                       3.0764    2.7427    0.0924    0.0073
 51 O             -0.5463                       3.8303    4.6567    0.0537    0.0056
 52 N             -0.1627                       3.5094    3.5514    0.0948    0.0072
 53 N             -0.2434                       3.5679    3.5891    0.0797    0.0067
 54 C              0.2498                       3.0876    2.5285    0.1257    0.0085
 55 S             -0.2520                       5.8767   10.2873    0.0737    0.0143
 56 N             -0.0465                       3.3534    3.6271    0.0606    0.0053
 57 H             -0.0518                       0.9241    0.1174    0.0103    0.0000
 58 C              0.5348                       2.9352    2.4513    0.0743    0.0045
 59 H             -0.1624                       1.0809    0.0756    0.0058    0.0000
 60 H             -0.1634                       1.0816    0.0759    0.0059    0.0000
 61 C              0.6058                       2.8549    2.4964    0.0407    0.0023
 62 H             -0.1962                       1.1086    0.0817    0.0059    0.0000
 63 H             -0.2184                       1.1297    0.0828    0.0059    0.0000
 64 H             -0.1976                       1.1181    0.0742    0.0053    0.0000
 65 H             -0.1979                       1.1184    0.0742    0.0054    0.0000

 Populations of individual BAS functions
 ----------------------------------------
 1 C            0.4969  1.4940  0.3093  0.8554 -0.0359 -0.0780 -0.0280  0.1796  0.7894  0.7679
                0.6719  0.2066  0.1928  0.1503  0.0272  0.0246  0.0129  0.0199  0.0082 -0.0183
                0.0055  0.0035  0.0056  0.0023  0.0006 -0.0055  0.0033  0.0030 -0.0050 -0.0072
 2 C            0.4966  1.4943  0.2454  0.8699 -0.0368 -0.1240 -0.1488  0.1108  0.8058  0.8018
                0.6537  0.2081  0.2041  0.1417  0.0178  0.0205  0.0070  0.0204  0.0092 -0.0167
                0.0038  0.0013  0.0033  0.0022  0.0003 -0.0043  0.0049  0.0038 -0.0046 -0.0058
 3 C            0.4964  1.4943  0.2543  0.8617 -0.0358 -0.1950 -0.1421  0.1614  0.8177  0.7860
                0.6563  0.2035  0.2049  0.1470  0.0154  0.0188  0.0053  0.0247  0.0104 -0.0170
                0.0024  0.0006  0.0025  0.0034  0.0004 -0.0041  0.0059  0.0048 -0.0048 -0.0061
 4 C            0.4966  1.4942  0.2399  0.8703 -0.0367 -0.1186 -0.1965  0.1385  0.7869  0.8225
                0.6476  0.2038  0.2040  0.1443  0.0257  0.0164  0.0114  0.0159  0.0045 -0.0162
                0.0057  0.0038  0.0049  0.0007  0.0005 -0.0046  0.0018  0.0018 -0.0041 -0.0057
 5 C            0.4964  1.4943  0.2555  0.8621 -0.0356 -0.1871 -0.1561  0.1619  0.8134  0.7937
                0.6508  0.2049  0.2038  0.1460  0.0165  0.0198  0.0063  0.0225  0.0103 -0.0170
                0.0031  0.0009  0.0031  0.0028  0.0003 -0.0042  0.0053  0.0043 -0.0047 -0.0060
 6 C            0.4966  1.4942  0.2438  0.8676 -0.0366 -0.1546 -0.1477  0.1278  0.8128  0.7977
                0.6572  0.2066  0.2024  0.1450  0.0167  0.0193  0.0059  0.0224  0.0098 -0.0167
                0.0029  0.0010  0.0029  0.0030  0.0004 -0.0042  0.0051  0.0042 -0.0047 -0.0059
 7 C            0.4968  1.4944  0.2990  0.8582 -0.0364 -0.0673 -0.0249  0.1582  0.7909  0.7750
                0.6766  0.2051  0.1932  0.1492  0.0254  0.0232  0.0124  0.0237  0.0125 -0.0189
                0.0048  0.0029  0.0050  0.0029  0.0006 -0.0054  0.0042  0.0037 -0.0053 -0.0073
 8 C            0.4972  1.4933  0.2917  0.8576 -0.0357 -0.0720 -0.0813  0.1447  0.7916  0.7916
                0.6631  0.1991  0.2052  0.1450  0.0197  0.0259  0.0114  0.0288  0.0135 -0.0194
                0.0034  0.0015  0.0034  0.0041  0.0006 -0.0052  0.0062  0.0056 -0.0058 -0.0074
 9 C            0.4967  1.4947  0.2916  0.8607 -0.0371 -0.0481 -0.0685  0.1564  0.7737  0.7983
                0.6750  0.2007  0.2013  0.1470  0.0277  0.0238  0.0128  0.0222  0.0105 -0.0188
                0.0061  0.0027  0.0049  0.0017  0.0004 -0.0054  0.0042  0.0041 -0.0051 -0.0073
 10 C           0.4967  1.4941  0.2388  0.8661 -0.0364 -0.1129 -0.1936  0.1505  0.7810  0.8183
                0.6567  0.2042  0.2024  0.1489  0.0256  0.0167  0.0113  0.0157  0.0043 -0.0163
                0.0057  0.0039  0.0051  0.0008  0.0005 -0.0047  0.0017  0.0017 -0.0041 -0.0058
 16 C           0.4964  1.4949  0.1877  0.8691 -0.0382 -0.1472 -0.1192  0.0207  0.7767  0.6845
                0.6113  0.1959  0.2074  0.1318  0.0299  0.0331  0.0147  0.0433  0.0215 -0.0157
                0.0023  0.0017  0.0026  0.0042  0.0009 -0.0041  0.0072  0.0053 -0.0056 -0.0060
 18 C           0.4968  1.4940  0.2775  0.8434 -0.0345 -0.0388 -0.0938  0.1237  0.7550  0.7344
                0.7149  0.1913  0.1937  0.1613  0.0229  0.0246  0.0093  0.0370  0.0171 -0.0185
                0.0030  0.0012  0.0030  0.0039  0.0007 -0.0047  0.0073  0.0060 -0.0057 -0.0073
 22 C           0.4953  1.4972  0.2621  0.8708 -0.0380 -0.1492 -0.0576  0.0834  0.7210  0.7491
                0.6650  0.1884  0.1887  0.1391  0.0318  0.0305  0.0250  0.0359  0.0211 -0.0185
                0.0051  0.0020  0.0047  0.0027  0.0007 -0.0054  0.0067  0.0049 -0.0055 -0.0072
 27 C           0.4971  1.4959  0.0854  0.8999 -0.0432 -0.1681 -0.1170 -0.1236  0.7606  0.7238
                0.8222  0.1701  0.1779  0.2052  0.0152  0.0211  0.0105  0.0060  0.0196  0.0019
                0.0029  0.0034  0.0006  0.0016  0.0008 -0.0030 -0.0012  0.0017 -0.0006 -0.0016
 30 C           0.4971  1.4951  0.0021  0.9041 -0.0435 -0.1293 -0.1371 -0.1450  0.7591  0.7817
                0.7862  0.1849  0.1969  0.1990  0.0109  0.0108  0.0058  0.0006  0.0101  0.0023
                0.0034  0.0024  0.0003 -0.0003  0.0003 -0.0024 -0.0021  0.0008  0.0006 -0.0006
 33 C           0.4969  1.4940  0.3094  0.8553 -0.0359  0.0667  0.0484 -0.0415  0.7273  0.7362
                0.7660  0.1730  0.1763  0.2005 -0.0007  0.0096  0.0156  0.0015  0.0169  0.0315
               -0.0032 -0.0002 -0.0031  0.0003  0.0009  0.0046 -0.0026 -0.0026  0.0045  0.0075
 34 C           0.4966  1.4942  0.2459  0.8699 -0.0368 -0.0238 -0.0508 -0.0873  0.7307  0.7451
                0.7854  0.1707  0.1759  0.2071 -0.0032  0.0070  0.0141 -0.0004  0.0145  0.0262
               -0.0036 -0.0003 -0.0023  0.0003  0.0006  0.0046 -0.0030 -0.0018  0.0045  0.0057
 35 C           0.4963  1.4944  0.2540  0.8618 -0.0358  0.0176 -0.0054 -0.1885  0.7191  0.7286
                0.8129  0.1742  0.1792  0.2021  0.0019  0.0085  0.0123  0.0061  0.0133  0.0156
               -0.0014  0.0002 -0.0012  0.0011  0.0009  0.0016 -0.0002 -0.0004  0.0015  0.0027
 36 C           0.4966  1.4942  0.2398  0.8704 -0.0368  0.0160 -0.0095 -0.1835  0.7130  0.7264
                0.8177  0.1731  0.1784  0.2006  0.0026  0.0077  0.0126  0.0050  0.0140  0.0159
               -0.0014  0.0004 -0.0012  0.0010  0.0009  0.0018 -0.0006 -0.0008  0.0017  0.0031
 37 C           0.4964  1.4942  0.2556  0.8620 -0.0356 -0.0074 -0.0360 -0.1380  0.7299  0.7432
                0.7850  0.1711  0.1753  0.2083 -0.0043  0.0065  0.0146 -0.0017  0.0151  0.0281
               -0.0038 -0.0005 -0.0026  0.0001  0.0006  0.0050 -0.0031 -0.0022  0.0050  0.0065
 38 C           0.4966  1.4942  0.2438  0.8676 -0.0366  0.0227  0.0059 -0.2032  0.7176  0.7265
                0.8237  0.1728  0.1771  0.2042  0.0021  0.0088  0.0118  0.0058  0.0126  0.0161
               -0.0013  0.0003 -0.0012  0.0011  0.0009  0.0015 -0.0003 -0.0005  0.0014  0.0028
 39 C           0.4968  1.4943  0.2993  0.8581 -0.0364  0.0609  0.0444 -0.0393  0.7223  0.7296
                0.7909  0.1756  0.1793  0.1925  0.0065  0.0104  0.0176  0.0106  0.0184  0.0148
               -0.0013  0.0007 -0.0008  0.0016  0.0011  0.0015 -0.0001 -0.0002  0.0014  0.0024
 40 C           0.4972  1.4933  0.2916  0.8577 -0.0357  0.0432  0.0262 -0.0785  0.7221  0.7318
                0.7926  0.1710  0.1756  0.2026  0.0012  0.0100  0.0180  0.0050  0.0189  0.0269
               -0.0030  0.0001 -0.0023  0.0009  0.0010  0.0039 -0.0019 -0.0017  0.0037  0.0058
 41 C           0.4967  1.4947  0.2914  0.8608 -0.0371  0.0607  0.0426 -0.0635  0.7237  0.7335
                0.7897  0.1717  0.1761  0.2012  0.0028  0.0098  0.0175  0.0059  0.0188  0.0234
               -0.0026  0.0001 -0.0016  0.0008  0.0011  0.0035 -0.0017 -0.0010  0.0033  0.0044
 42 C           0.4967  1.4941  0.2388  0.8662 -0.0364  0.0158 -0.0116 -0.1607  0.7198  0.7327
                0.8036  0.1720  0.1758  0.2078  0.0003  0.0079  0.0132  0.0023  0.0144  0.0192
               -0.0020  0.0003 -0.0018  0.0008  0.0008  0.0026 -0.0014 -0.0014  0.0025  0.0043
 48 C           0.4964  1.4949  0.1874  0.8693 -0.0382 -0.0152 -0.0146 -0.2177  0.6285  0.6248
                0.8202  0.1662  0.1751  0.1936  0.0115  0.0180  0.0258  0.0167  0.0308  0.0240
               -0.0019  0.0013 -0.0006  0.0025  0.0014  0.0019 -0.0004  0.0004  0.0018  0.0021
 50 C           0.4968  1.4940  0.2767  0.8434 -0.0345  0.0520  0.0169 -0.0778  0.7431  0.7556
                0.7063  0.1748  0.1764  0.1952 -0.0022  0.0079  0.0253  0.0011  0.0270  0.0334
               -0.0040 -0.0005 -0.0031  0.0002  0.0008  0.0060 -0.0032 -0.0024  0.0059  0.0076
 54 C           0.4952  1.4973  0.2623  0.8708 -0.0381 -0.0184 -0.0416 -0.0626  0.7033  0.7193
                0.7124  0.1605  0.1647  0.1909  0.0085  0.0125  0.0302  0.0123  0.0331  0.0290
               -0.0025  0.0001 -0.0019  0.0010  0.0012  0.0039 -0.0015 -0.0007  0.0039  0.0050
 58 C           0.4971  1.4959  0.0855  0.8999 -0.0432 -0.1531 -0.1526 -0.1029  0.8258  0.8259
                0.6549  0.1973  0.1980  0.1580  0.0086  0.0088  0.0167  0.0101  0.0133  0.0168
               -0.0003  0.0007 -0.0012  0.0008  0.0003  0.0009  0.0002 -0.0018  0.0005  0.0043
 61 C           0.4971  1.4951  0.0021  0.9041 -0.0435 -0.1336 -0.1325 -0.1455  0.7678  0.7671
                0.7924  0.1919  0.1920  0.1969  0.0082  0.0081  0.0057  0.0091  0.0038  0.0058
                0.0005  0.0008  0.0004  0.0010  0.0003 -0.0008  0.0009 -0.0004 -0.0011  0.0007
 11 H           0.1432  0.6512  0.3151  0.0227  0.0270  0.0322 -0.0056  0.0007  0.0013 -0.0002
                0.0015  0.0082
 12 H           0.2352  0.5817  0.3206  0.0312  0.0203  0.0220  0.0108  0.0017  0.0012 -0.0030
                0.0003 -0.0056
 13 H           0.2289  0.5827  0.3225  0.0187  0.0345  0.0217 -0.0060  0.0019  0.0001  0.0141
                0.0015 -0.0062
 14 H           0.2538  0.5711  0.3210  0.0295  0.0222  0.0220  0.0084  0.0016  0.0011 -0.0006
                0.0004 -0.0056
 15 H           0.2181  0.5642  0.3286  0.0311  0.0256  0.0215  0.0101  0.0016  0.0011 -0.0023
                0.0004 -0.0055
 17 H           0.2261  0.5845  0.3230  0.0184  0.0347  0.0229 -0.0063  0.0019  0.0001  0.0145
                0.0015 -0.0063
 26 H           0.0325  0.5702  0.3209  0.0315  0.0439  0.0420 -0.0031  0.0032  0.0005  0.0137
                0.0031 -0.0071
 28 H           0.1217  0.6457  0.3144  0.0231  0.0216  0.0307 -0.0045  0.0009  0.0009  0.0010
                0.0014  0.0060
 29 H           0.1210  0.6459  0.3144  0.0231  0.0211  0.0319 -0.0054  0.0008  0.0011  0.0002
                0.0015  0.0077
 31 H           0.1422  0.6508  0.3153  0.0225  0.0274  0.0318 -0.0042  0.0008  0.0011  0.0005
                0.0014  0.0063
 32 H           0.1639  0.6564  0.3095  0.0253  0.0335  0.0240  0.0032  0.0013  0.0008  0.0058
                0.0013 -0.0066
 43 H           0.1428  0.6513  0.3151  0.0248  0.0314  0.0256 -0.0049  0.0018  0.0002  0.0120
                0.0018 -0.0051
 44 H           0.2351  0.5819  0.3206  0.0218  0.0210  0.0307 -0.0038  0.0004  0.0014 -0.0043
                0.0014  0.0102
 45 H           0.2287  0.5829  0.3225  0.0219  0.0227  0.0304 -0.0040  0.0005  0.0013 -0.0026
                0.0014  0.0089
 46 H           0.2530  0.5715  0.3209  0.0273  0.0280  0.0183  0.0035  0.0012  0.0009  0.0047
                0.0011 -0.0061
 47 H           0.2183  0.5647  0.3285  0.0211  0.0206  0.0363 -0.0041  0.0003  0.0015 -0.0048
                0.0016  0.0110
 49 H           0.2261  0.5848  0.3228  0.0235  0.0245  0.0280 -0.0029  0.0007  0.0012 -0.0013
                0.0013  0.0064
 57 H           0.0327  0.5707  0.3206  0.0410  0.0423  0.0341  0.0005  0.0018  0.0018  0.0042
                0.0020  0.0001
 59 H           0.1207  0.6458  0.3145  0.0334  0.0233  0.0188  0.0102  0.0017  0.0015 -0.0060
                0.0004 -0.0020
 60 H           0.1214  0.6460  0.3143  0.0246  0.0343  0.0170 -0.0048  0.0019  0.0003  0.0117
                0.0014 -0.0046
 62 H           0.1424  0.6510  0.3153  0.0305  0.0237  0.0274  0.0109  0.0017  0.0016 -0.0059
                0.0003 -0.0027
 63 H           0.1638  0.6565  0.3094  0.0229  0.0235  0.0364 -0.0060  0.0001  0.0020 -0.0061
                0.0020  0.0140
 64 H           0.1969  0.5990  0.3221  0.0276  0.0288  0.0177  0.0036  0.0012  0.0009  0.0051
                0.0011 -0.0066
 65 H           0.1976  0.5982  0.3226  0.0292  0.0242  0.0208  0.0072  0.0016  0.0009  0.0007
                0.0006 -0.0056
 19 O           0.6549  1.2964  0.0207  1.0233  0.8350  0.3130  0.2789  0.2540  0.9066  0.8518
                0.7840  0.5002  0.3592  0.4083  0.0013  0.0157  0.0055  0.0212  0.0131 -0.0031
               -0.0039 -0.0017  0.0000  0.0086  0.0009 -0.0034  0.0108  0.0080 -0.0068 -0.0069
 51 O           0.6550  1.2961  0.0209  1.0228  0.8355  0.2652  0.2649  0.3157  0.8149  0.8144
                0.9145  0.3849  0.3737  0.5086  0.0092  0.0128  0.0078  0.0136  0.0091  0.0011
                0.0005  0.0013  0.0019  0.0037  0.0010 -0.0027  0.0040  0.0037 -0.0033 -0.0046
 20 N           0.5361  1.4474 -0.0313  0.9768  0.5813  0.1703  0.2076  0.1572  0.7885  0.9041
                0.7296  0.0664  0.2319  0.2953  0.0314  0.0275  0.0228  0.0138  0.0108 -0.0117
                0.0087  0.0040  0.0063 -0.0002  0.0006 -0.0064  0.0037  0.0033 -0.0052 -0.0077
 21 N           0.5347  1.4486 -0.0300  0.9800  0.6340  0.1644  0.1998  0.1757  0.7231  0.8347
                0.7469  0.1218  0.2814  0.3425  0.0290  0.0211  0.0148  0.0105  0.0093 -0.0052
                0.0098  0.0029  0.0063 -0.0013  0.0003 -0.0062  0.0042  0.0028 -0.0048 -0.0073
 24 N           0.5363  1.4485 -0.0353  0.9566  0.4476  0.1708  0.1721  0.2184  0.8466  0.8515
                0.8879  0.0173  0.0186  0.4447  0.0292  0.0181  0.0113  0.0168  0.0057 -0.0206
                0.0087  0.0045  0.0083  0.0001  0.0004 -0.0070  0.0036  0.0030 -0.0063 -0.0100
 52 N           0.5361  1.4474 -0.0313  0.9766  0.5806  0.1741  0.1798  0.1813  0.7869  0.8036
                0.8317  0.2600  0.2717  0.0621  0.0020  0.0103  0.0238 -0.0010  0.0246  0.0351
               -0.0039 -0.0002 -0.0032 -0.0005  0.0009  0.0065 -0.0046 -0.0032  0.0068  0.0086
 53 N           0.5347  1.4486 -0.0300  0.9801  0.6345  0.1852  0.1904  0.1641  0.7653  0.7797
                0.7593  0.3237  0.3411  0.0803  0.0007  0.0106  0.0175 -0.0016  0.0193  0.0333
               -0.0040 -0.0006 -0.0031 -0.0007  0.0010  0.0065 -0.0044 -0.0025  0.0069  0.0075
 56 N           0.5363  1.4485 -0.0353  0.9568  0.4472  0.1984  0.1944  0.1685  0.8692  0.8657
                0.8513  0.2573  0.2188  0.0036 -0.0030  0.0072  0.0160 -0.0010  0.0165  0.0249
               -0.0034 -0.0009 -0.0030 -0.0002  0.0008  0.0052 -0.0030 -0.0024  0.0053  0.0067
 23 S           0.4671  1.4957  1.5388  0.4613  0.7945  0.7899  0.7952  1.2024  1.2066  1.2018
                0.2820  1.1552  0.4765  0.4440  0.3934  0.4660  0.9394  0.7069  0.9311  0.0947
                0.0780  0.2449  0.0115  0.0235  0.0041  0.0268  0.0129 -0.0053  0.0015 -0.0003
                0.0045  0.0114  0.0016 -0.0082  0.0157  0.0135 -0.0104 -0.0150
 55 S           0.4671  1.4957  1.5389  0.4612  0.7926  0.7916  0.7953  1.2042  1.2052  1.2014
                0.2821  1.1553  0.4764  0.4245  0.4124  0.4665  0.8422  0.7948  0.9398  0.1288
                0.1162  0.1718  0.0069  0.0199  0.0148  0.0123  0.0166  0.0032 -0.0014  0.0002
                0.0018  0.0037  0.0029  0.0016  0.0043  0.0039 -0.0004 -0.0024
 25 Zn          0.4197  1.5181  1.9173 -0.6328  0.6926  0.6925  0.6924  1.2869  1.2870  1.2870
                1.7816  0.9865  0.6848  0.6846  0.6845  1.1097  1.1090  1.1087  0.2452  0.2447
                0.2419  0.3835  0.5817  0.5746  0.3836  0.5734  0.3855  0.7388  1.1219  1.1152
                0.7421  1.1142  0.7519  0.2129  0.3184  0.3192  0.2106  0.3178  0.2158  0.2358
                0.4013 -0.0261  0.2600  0.2184  0.2169  0.0007  0.0068  0.0016  0.0072  0.0028
               -0.0005  0.0004  0.0003 -0.0015  0.0032

 Gross Charges per Atom (Z minus electrons)
 ==========================================
            -0.0530    0.2146    0.2267    0.2407    0.2328    0.2251   -0.0525    0.0224   -0.0267    0.2231
            -0.1972   -0.2164   -0.2145   -0.2249   -0.1947    0.4930   -0.2150    0.0815   -0.5453   -0.1629
            -0.2438    0.2506   -0.2533   -0.0474    0.5696   -0.0513    0.5350   -0.1630   -0.1632    0.6057
            -0.1958   -0.2185   -0.0532    0.2144    0.2270    0.2411    0.2326    0.2249   -0.0529    0.0228
            -0.0267    0.2234   -0.1969   -0.2164   -0.2144   -0.2245   -0.1949    0.4941   -0.2151    0.0813
            -0.5463   -0.1627   -0.2434    0.2498   -0.2520   -0.0465   -0.0518    0.5348   -0.1624   -0.1634
             0.6058   -0.1962   -0.2184   -0.1976   -0.1979
 Net Total:  0.00000000


 Atom-Atom Population Matrix (off-diagonal elements not doubled)
 ===============================================================

     1 :     4.9062
     2 :     0.5848    4.4579
     3 :    -0.0264    0.5009    4.5248
     4 :    -0.0437   -0.0274    0.5510    4.5058
     5 :     0.0033    0.0010   -0.0003   -0.0025    4.5309
     6 :    -0.0093   -0.0002    0.0008    0.0012    0.4902    4.4864
     7 :    -0.0820   -0.0057    0.0035    0.0029   -0.0251    0.5819    4.8150
     8 :     0.5043   -0.0366   -0.0376   -0.0311   -0.0417   -0.0330    0.4925    4.8020
     9 :    -0.0180   -0.0369   -0.0177    0.5141   -0.0190   -0.0367   -0.0151    0.5320    4.7558
    10 :     0.0029    0.0014   -0.0023   -0.0179    0.5574   -0.0313   -0.0422   -0.0383    0.5085    4.5270
    11 :     0.0000    0.0000    0.0000    0.0000    0.0000    0.0000    0.0000    0.0000    0.0000    0.0000
             1.0000
    12 :     0.0026   -0.0581    0.3865   -0.0590   -0.0001    0.0000    0.0007    0.0000    0.0009   -0.0020
             0.0000    1.0349
    13 :     0.0028    0.0051   -0.0477    0.3862   -0.0011   -0.0008   -0.0024   -0.0013   -0.0709   -0.0210
             0.0000   -0.0441    1.0295
    14 :     0.0009    0.0000    0.0000   -0.0017    0.3819   -0.0603    0.0038    0.0008    0.0010   -0.0573
             0.0000   -0.0001   -0.0004    1.0539
    15 :    -0.0037   -0.0011    0.0002    0.0003   -0.0622    0.4007   -0.0529    0.0073    0.0009    0.0031
             0.0001    0.0000   -0.0003   -0.0506    0.9929
    16 :     0.4362    0.0113    0.0005   -0.0008    0.0004   -0.0023   -0.0566   -0.0665    0.0015    0.0008
             0.0000   -0.0016    0.0006   -0.0001   -0.0031    4.3003
    17 :    -0.0025   -0.0008   -0.0013   -0.0210   -0.0479    0.0038    0.0027   -0.0002   -0.0692    0.3869
             0.0000   -0.0005   -0.0160   -0.0449   -0.0026   -0.0002    1.0291
    18 :    -0.1163   -0.0017   -0.0001    0.0005    0.0019   -0.0040    0.4582   -0.0814   -0.0033    0.0014
             0.0000   -0.0001   -0.0008   -0.0022   -0.0301    0.4596    0.0000    4.9126
    19 :    -0.0466   -0.0017   -0.0006    0.0002    0.0000   -0.0012   -0.0004    0.0004   -0.0011   -0.0003
             0.0000    0.0003    0.0000    0.0000   -0.0005    0.4930    0.0000   -0.0524    8.1347
    20 :     0.0025   -0.0002    0.0000   -0.0002   -0.0013   -0.0119   -0.0269   -0.0008   -0.0006    0.0000
             0.0000    0.0000   -0.0001    0.0000   -0.0005   -0.0295   -0.0001    0.4980   -0.0217    6.3326
    21 :     0.0006    0.0001    0.0000    0.0000    0.0012    0.0032   -0.0002    0.0022    0.0002   -0.0001
            -0.0001    0.0000    0.0000    0.0003    0.0014   -0.0010    0.0000   -0.0845    0.0020    0.3949
             6.6257
    22 :     0.0003    0.0000    0.0000    0.0000    0.0001   -0.0007    0.0017   -0.0001    0.0000    0.0000
             0.0001    0.0000    0.0000   -0.0001   -0.0022    0.0001    0.0000   -0.0105    0.0009   -0.0754
             0.4918    4.6218
    23 :     0.0001    0.0000    0.0000    0.0000    0.0000   -0.0005   -0.0006    0.0001    0.0000    0.0000
            -0.0001    0.0000    0.0000    0.0000   -0.0003    0.0022    0.0000   -0.0031    0.0020   -0.0434
            -0.0664    0.4411   15.8106
    24 :     0.0000    0.0000    0.0000    0.0000   -0.0001   -0.0002   -0.0004   -0.0001    0.0000    0.0000
            -0.0064    0.0000    0.0000    0.0000   -0.0007    0.0002    0.0000   -0.0013    0.0000   -0.0012
            -0.1004    0.4132   -0.0907    6.1494
    25 :     0.0001   -0.0001   -0.0001    0.0001    0.0000    0.0005    0.0033   -0.0009   -0.0002    0.0001
             0.0000    0.0000    0.0000   -0.0001   -0.0008   -0.0133    0.0000   -0.0208    0.0637    0.1663
            -0.0326   -0.0309    0.2200   -0.0007   28.7304
    26 :     0.0000    0.0000    0.0000    0.0000    0.0001   -0.0002    0.0002    0.0000    0.0000    0.0000
            -0.0030    0.0000    0.0000    0.0002   -0.0006    0.0001    0.0000   -0.0005    0.0000   -0.0010
            -0.0001   -0.0534    0.0033    0.4558   -0.0010    0.7079
    27 :     0.0000    0.0000    0.0000    0.0000    0.0000    0.0000    0.0001    0.0000    0.0000    0.0000
            -0.0358    0.0000    0.0000    0.0000    0.0001    0.0000    0.0000    0.0006    0.0000    0.0008
             0.0005   -0.0261    0.0198    0.3735   -0.0008   -0.0500    4.1111
    28 :     0.0000    0.0000    0.0000    0.0000    0.0000    0.0000    0.0000    0.0000    0.0000    0.0000
            -0.0384    0.0000    0.0000    0.0000    0.0000    0.0000    0.0000   -0.0003    0.0000   -0.0002
            -0.0002   -0.0138   -0.0025   -0.0442   -0.0003    0.0061    0.3730    1.0125
    29 :     0.0000    0.0000    0.0000    0.0000    0.0000    0.0000    0.0000    0.0000    0.0000    0.0000
             0.0154    0.0000    0.0000    0.0000    0.0000    0.0000    0.0000   -0.0003    0.0000   -0.0002
            -0.0001   -0.0137   -0.0016   -0.0438   -0.0007    0.0067    0.3739   -0.0886    1.0070
    30 :     0.0000    0.0000    0.0000    0.0000    0.0000    0.0000    0.0000    0.0000    0.0000    0.0000
             0.3724    0.0000    0.0000    0.0000    0.0002    0.0000    0.0000    0.0001    0.0000    0.0001
             0.0013    0.0051    0.0027   -0.0500   -0.0002   -0.0151    0.3831   -0.0404   -0.0373    4.0414
    31 :     0.0000    0.0000    0.0000    0.0000    0.0000    0.0000    0.0000    0.0000    0.0000    0.0000
            -0.0670    0.0000    0.0000    0.0000    0.0000    0.0000    0.0000    0.0000    0.0000    0.0000
            -0.0002    0.0001   -0.0002   -0.0053    0.0000   -0.0035   -0.0365    0.0155   -0.0384    0.3735
             0.9976
    32 :     0.0000    0.0000    0.0000    0.0000    0.0000    0.0000    0.0000    0.0000    0.0000    0.0000
            -0.0399    0.0000    0.0000    0.0000    0.0001    0.0000    0.0000    0.0000    0.0000    0.0000
             0.0003   -0.0011    0.0014    0.0008    0.0000   -0.0008   -0.0224   -0.0151   -0.0153    0.3573
            -0.0398    0.9930
    33 :     0.0001    0.0000    0.0000    0.0000    0.0000    0.0000    0.0000    0.0000    0.0000    0.0000
             0.0000    0.0000    0.0000    0.0000    0.0000   -0.0001    0.0000   -0.0001   -0.0003    0.0002
             0.0000    0.0001   -0.0002    0.0000    0.0000    0.0000    0.0000    0.0000    0.0000    0.0000
             0.0000    0.0000    4.9051
    34 :     0.0000    0.0000    0.0000    0.0000    0.0000    0.0000    0.0000    0.0000    0.0000    0.0000
             0.0000    0.0000    0.0000    0.0000    0.0000    0.0000    0.0000    0.0000    0.0000    0.0000
             0.0000    0.0000    0.0000    0.0000   -0.0001    0.0000    0.0000    0.0000    0.0000    0.0000
             0.0000    0.0000    0.5846    4.4584
    35 :     0.0000    0.0000    0.0000    0.0000    0.0000    0.0000    0.0000    0.0000    0.0000    0.0000
             0.0000    0.0000    0.0000    0.0000    0.0000    0.0000    0.0000    0.0000    0.0000    0.0000
             0.0000    0.0000    0.0000    0.0000   -0.0001    0.0000    0.0000    0.0000    0.0000    0.0000
             0.0000    0.0000   -0.0264    0.5010    4.5243
    36 :     0.0000    0.0000    0.0000    0.0000    0.0000    0.0000    0.0000    0.0000    0.0000    0.0000
             0.0000    0.0000    0.0000    0.0000    0.0000    0.0000    0.0000    0.0000    0.0000    0.0000
             0.0000    0.0000    0.0000    0.0000    0.0001    0.0000    0.0000    0.0000    0.0000    0.0000
             0.0000    0.0000   -0.0437   -0.0273    0.5508    4.5056
    37 :     0.0000    0.0000    0.0000    0.0000    0.0000    0.0000    0.0000    0.0000    0.0000    0.0000
             0.0000    0.0000    0.0000    0.0000    0.0000    0.0000    0.0000    0.0000    0.0000    0.0000
             0.0000    0.0000    0.0000    0.0000    0.0000    0.0000    0.0000    0.0000    0.0000    0.0000
             0.0000    0.0000    0.0033    0.0010   -0.0003   -0.0025    4.5308
    38 :     0.0000    0.0000    0.0000    0.0000    0.0000    0.0000    0.0000    0.0000    0.0000    0.0000
             0.0000    0.0000    0.0000    0.0000    0.0000    0.0000    0.0000    0.0000   -0.0001    0.0001
             0.0000    0.0000    0.0000    0.0000    0.0005    0.0000    0.0000    0.0000    0.0000    0.0000
             0.0000    0.0000   -0.0093   -0.0002    0.0008    0.0012    0.4902    4.4862
    39 :     0.0000    0.0000    0.0000    0.0000    0.0000    0.0000    0.0000    0.0000    0.0000    0.0000
             0.0000    0.0000    0.0000    0.0000    0.0000    0.0000    0.0000    0.0001   -0.0005    0.0002
             0.0000    0.0001   -0.0001    0.0000    0.0034    0.0000    0.0000    0.0000    0.0000    0.0000
             0.0000    0.0000   -0.0819   -0.0057    0.0035    0.0029   -0.0250    0.5821    4.8155
    40 :     0.0000    0.0000    0.0000    0.0000    0.0000    0.0000    0.0000    0.0000    0.0000    0.0000
             0.0000    0.0000    0.0000    0.0000    0.0000    0.0000    0.0000    0.0000    0.0000    0.0000
             0.0000    0.0000    0.0000    0.0000   -0.0009    0.0000    0.0000    0.0000    0.0000    0.0000
             0.0000    0.0000    0.5038   -0.0366   -0.0375   -0.0311   -0.0416   -0.0330    0.4926    4.8018
    41 :     0.0000    0.0000    0.0000    0.0000    0.0000    0.0000    0.0000    0.0000    0.0000    0.0000
             0.0000    0.0000    0.0000    0.0000    0.0000    0.0000    0.0000    0.0000    0.0000    0.0000
             0.0000    0.0000    0.0000    0.0000   -0.0002    0.0000    0.0000    0.0000    0.0000    0.0000
             0.0000    0.0000   -0.0181   -0.0369   -0.0176    0.5141   -0.0189   -0.0366   -0.0152    0.5322
             4.7553
    42 :     0.0000    0.0000    0.0000    0.0000    0.0000    0.0000    0.0000    0.0000    0.0000    0.0000
             0.0000    0.0000    0.0000    0.0000    0.0000    0.0000    0.0000    0.0000    0.0000    0.0000
             0.0000    0.0000    0.0000    0.0000    0.0001    0.0000    0.0000    0.0000    0.0000    0.0000
             0.0000    0.0000    0.0029    0.0014   -0.0023   -0.0179    0.5574   -0.0313   -0.0422   -0.0382
             0.5084    4.5268
    43 :     0.0000    0.0000    0.0000    0.0000    0.0000    0.0000    0.0000    0.0000    0.0000    0.0000
             0.0000    0.0000    0.0000    0.0000    0.0000    0.0000    0.0000    0.0000    0.0000    0.0000
             0.0000    0.0000    0.0000    0.0000    0.0000    0.0000    0.0000    0.0000    0.0000    0.0000
             0.0000    0.0000    0.0000    0.0000    0.0000    0.0000    0.0000    0.0000    0.0000    0.0000
             0.0000    0.0000    0.9993
    44 :     0.0000    0.0000    0.0000    0.0000    0.0000    0.0000    0.0000    0.0000    0.0000    0.0000
             0.0000    0.0000    0.0000    0.0000    0.0000    0.0000    0.0000    0.0000    0.0000    0.0000
             0.0000    0.0000    0.0000    0.0000    0.0000    0.0000    0.0000    0.0000    0.0000    0.0000
             0.0000    0.0000    0.0026   -0.0582    0.3865   -0.0590   -0.0001    0.0000    0.0007    0.0001
             0.0009   -0.0020    0.0000    1.0350
    45 :     0.0000    0.0000    0.0000    0.0000    0.0000    0.0000    0.0000    0.0000    0.0000    0.0000
             0.0000    0.0000    0.0000    0.0000    0.0000    0.0000    0.0000    0.0000    0.0000    0.0000
             0.0000    0.0000    0.0000    0.0000    0.0000    0.0000    0.0000    0.0000    0.0000    0.0000
             0.0000    0.0000    0.0028    0.0050   -0.0478    0.3862   -0.0011   -0.0008   -0.0024   -0.0013
            -0.0708   -0.0210    0.0000   -0.0442    1.0294
    46 :     0.0000    0.0000    0.0000    0.0000    0.0000    0.0000    0.0000    0.0000    0.0000    0.0000
             0.0000    0.0000    0.0000    0.0000    0.0000    0.0000    0.0000    0.0000    0.0000    0.0000
             0.0000    0.0000    0.0000    0.0000   -0.0001    0.0000    0.0000    0.0000    0.0000    0.0000
             0.0000    0.0000    0.0009    0.0000    0.0000   -0.0017    0.3820   -0.0602    0.0038    0.0008
             0.0010   -0.0574    0.0000   -0.0001   -0.0004    1.0531
    47 :     0.0000    0.0000    0.0000    0.0000    0.0000    0.0000    0.0000    0.0000    0.0000    0.0000
             0.0000    0.0000    0.0000    0.0000    0.0000    0.0000    0.0000    0.0000   -0.0001    0.0000
             0.0000    0.0000    0.0000    0.0000   -0.0008    0.0000    0.0000    0.0000    0.0000    0.0000
             0.0000    0.0000   -0.0037   -0.0011    0.0002    0.0003   -0.0621    0.4004   -0.0528    0.0073
             0.0009    0.0031    0.0001    0.0000   -0.0003   -0.0504    0.9927
    48 :    -0.0001    0.0000    0.0000    0.0000    0.0000    0.0000    0.0000    0.0000    0.0000    0.0000
             0.0000    0.0000    0.0000    0.0000    0.0000    0.0000    0.0000   -0.0004   -0.0002   -0.0014
             0.0005    0.0003   -0.0010    0.0000   -0.0141    0.0000    0.0000    0.0000    0.0000    0.0000
             0.0000    0.0000    0.4372    0.0114    0.0005   -0.0008    0.0004   -0.0023   -0.0569   -0.0668
             0.0015    0.0008    0.0000   -0.0016    0.0006   -0.0001   -0.0031    4.3025
    49 :     0.0000    0.0000    0.0000    0.0000    0.0000    0.0000    0.0000    0.0000    0.0000    0.0000
             0.0000    0.0000    0.0000    0.0000    0.0000    0.0000    0.0000    0.0000    0.0000    0.0000
             0.0000    0.0000    0.0000    0.0000    0.0000    0.0000    0.0000    0.0000    0.0000    0.0000
             0.0000    0.0000   -0.0025   -0.0008   -0.0014   -0.0210   -0.0479    0.0038    0.0027   -0.0001
            -0.0691    0.3869    0.0000   -0.0005   -0.0160   -0.0449   -0.0026   -0.0002    1.0291
    50 :    -0.0001    0.0000    0.0000    0.0000    0.0000    0.0000    0.0001    0.0000    0.0000    0.0000
             0.0000    0.0000    0.0000    0.0000    0.0000   -0.0004    0.0000    0.0000   -0.0010    0.0017
            -0.0001    0.0001    0.0010    0.0000   -0.0207    0.0000    0.0000    0.0000    0.0000    0.0000
             0.0000    0.0000   -0.1154   -0.0017   -0.0001    0.0005    0.0018   -0.0042    0.4578   -0.0814
            -0.0032    0.0014    0.0000   -0.0001   -0.0008   -0.0022   -0.0300    0.4607    0.0000    4.9108
    51 :    -0.0003    0.0000    0.0000    0.0000    0.0000   -0.0001   -0.0006    0.0000    0.0000    0.0000
             0.0000    0.0000    0.0000    0.0000   -0.0001   -0.0001    0.0000   -0.0011   -0.0058   -0.0126
             0.0017   -0.0005   -0.0116   -0.0001    0.0669    0.0000    0.0000    0.0000   -0.0001    0.0000
             0.0000    0.0000   -0.0462   -0.0018   -0.0005    0.0002   -0.0001   -0.0012   -0.0004    0.0005
            -0.0011   -0.0003    0.0000    0.0003    0.0000    0.0000   -0.0005    0.4899    0.0000   -0.0523
             8.1370
    52 :     0.0002    0.0000    0.0000    0.0000    0.0000    0.0001    0.0002    0.0000    0.0000    0.0000
             0.0000    0.0000    0.0000    0.0000    0.0000   -0.0012    0.0000    0.0017   -0.0116    0.0041
             0.0000    0.0004   -0.0097    0.0000    0.1658    0.0000    0.0000    0.0000    0.0000    0.0000
             0.0000    0.0000    0.0024   -0.0002    0.0000   -0.0002   -0.0013   -0.0118   -0.0265   -0.0008
            -0.0006    0.0000    0.0000    0.0000   -0.0001    0.0000   -0.0006   -0.0305   -0.0001    0.4981
            -0.0225    6.3327
    53 :     0.0000    0.0000    0.0000    0.0000    0.0000    0.0000    0.0000    0.0000    0.0000    0.0000
             0.0000    0.0000    0.0000    0.0000    0.0000    0.0005    0.0000   -0.0001    0.0016    0.0000
            -0.0001    0.0001    0.0018    0.0000   -0.0324    0.0000    0.0000    0.0000    0.0000    0.0000
             0.0000    0.0000    0.0006    0.0001    0.0000    0.0000    0.0012    0.0033   -0.0003    0.0021
             0.0002   -0.0001   -0.0002    0.0000    0.0000    0.0003    0.0015   -0.0010    0.0000   -0.0841
             0.0021    0.3958    6.6252
    54 :     0.0001    0.0000    0.0000    0.0000    0.0000    0.0000    0.0001    0.0000    0.0000    0.0000
             0.0000    0.0000    0.0000    0.0000    0.0000    0.0003    0.0000    0.0001   -0.0005    0.0004
             0.0001    0.0003   -0.0001    0.0000   -0.0305    0.0000    0.0000    0.0000    0.0000    0.0000
             0.0000    0.0000    0.0003    0.0000    0.0000    0.0000    0.0001   -0.0007    0.0017   -0.0001
             0.0000    0.0000    0.0001    0.0000    0.0000   -0.0001   -0.0021    0.0002    0.0000   -0.0106
             0.0009   -0.0755    0.4904    4.6225
    55 :    -0.0002    0.0000    0.0000    0.0000    0.0000    0.0000   -0.0001    0.0000    0.0000    0.0000
             0.0000    0.0000    0.0000    0.0000    0.0000   -0.0010    0.0000    0.0011   -0.0115   -0.0098
             0.0019    0.0000   -0.0208    0.0000    0.2174    0.0000    0.0001   -0.0002    0.0001    0.0000
             0.0000    0.0000    0.0001    0.0000    0.0000    0.0000    0.0000   -0.0005   -0.0006    0.0001
             0.0000    0.0000   -0.0001    0.0000    0.0000    0.0000   -0.0002    0.0024    0.0000   -0.0031
             0.0020   -0.0437   -0.0663    0.4426   15.8099
    56 :     0.0000    0.0000    0.0000    0.0000    0.0000    0.0000    0.0000    0.0000    0.0000    0.0000
             0.0000    0.0000    0.0000    0.0000    0.0000    0.0000    0.0000    0.0000   -0.0001    0.0000
             0.0000    0.0000    0.0000    0.0000   -0.0008    0.0000    0.0000    0.0000    0.0000    0.0000
             0.0000    0.0000    0.0000    0.0000    0.0000    0.0000   -0.0001   -0.0002   -0.0004   -0.0001
             0.0000    0.0000   -0.0060    0.0000    0.0000    0.0000   -0.0007    0.0002    0.0000   -0.0013
             0.0000   -0.0012   -0.1004    0.4133   -0.0908    6.1484
    57 :     0.0000    0.0000    0.0000    0.0000    0.0000    0.0000    0.0000    0.0000    0.0000    0.0000
             0.0000    0.0000    0.0000    0.0000    0.0000    0.0000    0.0000    0.0000    0.0000    0.0000
             0.0000    0.0000    0.0000    0.0000   -0.0010    0.0000    0.0000    0.0000    0.0000    0.0000
             0.0000    0.0000    0.0000    0.0000    0.0000    0.0000    0.0001   -0.0002    0.0002    0.0000
             0.0000    0.0000   -0.0032    0.0000    0.0000    0.0001   -0.0006    0.0001    0.0000   -0.0005
             0.0000   -0.0011   -0.0001   -0.0534    0.0034    0.4555    0.7087
    58 :     0.0000    0.0000    0.0000    0.0000    0.0000    0.0000    0.0000    0.0000    0.0000    0.0000
             0.0000    0.0000    0.0000    0.0000    0.0000    0.0000    0.0000    0.0000    0.0000    0.0000
             0.0000    0.0000    0.0001    0.0000   -0.0008    0.0000    0.0000    0.0000    0.0000    0.0000
             0.0000    0.0000    0.0000    0.0000    0.0000    0.0000    0.0000    0.0000    0.0001    0.0000
             0.0000    0.0000   -0.0360    0.0000    0.0000    0.0000    0.0001    0.0000    0.0000    0.0006
             0.0000    0.0008    0.0005   -0.0262    0.0198    0.3735   -0.0500    4.1113
    59 :     0.0000    0.0000    0.0000    0.0000    0.0000    0.0000    0.0000    0.0000    0.0000    0.0000
             0.0000    0.0000    0.0000    0.0000    0.0000    0.0000    0.0000    0.0000    0.0000    0.0000
             0.0000    0.0000   -0.0003    0.0000   -0.0003    0.0000    0.0000    0.0000    0.0000    0.0000
             0.0000    0.0000    0.0000    0.0000    0.0000    0.0000    0.0000    0.0000    0.0000    0.0000
             0.0000    0.0000   -0.0384    0.0000    0.0000    0.0000    0.0000    0.0000    0.0000   -0.0003
             0.0000   -0.0002   -0.0001   -0.0138   -0.0021   -0.0439    0.0063    0.3733    1.0101
    60 :     0.0000    0.0000    0.0000    0.0000    0.0000    0.0000    0.0000    0.0000    0.0000    0.0000
             0.0000    0.0000    0.0000    0.0000    0.0000    0.0000    0.0000    0.0000   -0.0001    0.0000
             0.0000    0.0000    0.0001    0.0000   -0.0006    0.0000    0.0000    0.0000    0.0000    0.0000
             0.0000    0.0000    0.0000    0.0000    0.0000    0.0000    0.0000    0.0000    0.0000    0.0000
             0.0000    0.0000    0.0154    0.0000    0.0000    0.0000    0.0000    0.0000    0.0000   -0.0003
             0.0000   -0.0002   -0.0002   -0.0136   -0.0020   -0.0441    0.0065    0.3737   -0.0884    1.0086
    61 :     0.0000    0.0000    0.0000    0.0000    0.0000    0.0000    0.0000    0.0000    0.0000    0.0000
             0.0000    0.0000    0.0000    0.0000    0.0000    0.0000    0.0000    0.0000    0.0000    0.0000
             0.0000    0.0000    0.0000    0.0000   -0.0002    0.0000    0.0000    0.0000    0.0000    0.0000
             0.0000    0.0000    0.0000    0.0000    0.0000    0.0000    0.0000    0.0000    0.0000    0.0000
             0.0000    0.0000    0.3727    0.0000    0.0000    0.0000    0.0002    0.0000    0.0000    0.0001
             0.0000    0.0001    0.0013    0.0051    0.0028   -0.0499   -0.0151    0.3830   -0.0397   -0.0380
             4.0412
    62 :     0.0000    0.0000    0.0000    0.0000    0.0000    0.0000    0.0000    0.0000    0.0000    0.0000
             0.0000    0.0000    0.0000    0.0000    0.0000    0.0000    0.0000    0.0000    0.0000    0.0000
             0.0000    0.0000    0.0000    0.0000    0.0000    0.0000    0.0000    0.0000    0.0000    0.0000
             0.0000    0.0000    0.0000    0.0000    0.0000    0.0000    0.0000    0.0000    0.0000    0.0000
             0.0000    0.0000   -0.0670    0.0000    0.0000    0.0000    0.0000    0.0000    0.0000    0.0000
             0.0000    0.0000   -0.0002    0.0000   -0.0002   -0.0057   -0.0033   -0.0363    0.0154   -0.0383
             0.3733    0.9982
    63 :     0.0000    0.0000    0.0000    0.0000    0.0000    0.0000    0.0000    0.0000    0.0000    0.0000
             0.0000    0.0000    0.0000    0.0000    0.0000    0.0000    0.0000    0.0000    0.0000    0.0000
             0.0000    0.0000    0.0000    0.0000    0.0000    0.0000    0.0000    0.0000    0.0000    0.0000
             0.0000    0.0000    0.0000    0.0000    0.0000    0.0000    0.0000    0.0000    0.0000    0.0000
             0.0000    0.0000   -0.0399    0.0000    0.0000    0.0000    0.0001    0.0000    0.0000    0.0000
             0.0000    0.0000    0.0003   -0.0011    0.0014    0.0008   -0.0008   -0.0224   -0.0152   -0.0152
             0.3573   -0.0399    0.9930
    64 :     0.0000    0.0000    0.0000    0.0000    0.0000    0.0000    0.0000    0.0000    0.0000    0.0000
             0.0000    0.0000    0.0000    0.0000    0.0000    0.0000    0.0000    0.0000    0.0000    0.0001
             0.0000    0.0001    0.0001    0.0000   -0.0006    0.0000    0.0000    0.0000    0.0000    0.0000
             0.0000    0.0000   -0.0459    0.3932   -0.0605    0.0023    0.0002   -0.0010   -0.0032    0.0054
             0.0005    0.0000    0.0000   -0.0438   -0.0026    0.0000   -0.0004   -0.0229   -0.0003   -0.0021
             0.0045   -0.0002    0.0000    0.0000    0.0000    0.0000    0.0000    0.0000    0.0000    0.0000
             0.0000    0.0000    0.0000    0.9745
    65 :    -0.0459    0.3932   -0.0608    0.0023    0.0002   -0.0010   -0.0033    0.0054    0.0005    0.0000
             0.0000   -0.0439   -0.0026    0.0000   -0.0004   -0.0228   -0.0003   -0.0021    0.0046   -0.0002
             0.0000    0.0000    0.0000    0.0000   -0.0005    0.0000    0.0000    0.0000    0.0000    0.0000
             0.0000    0.0000    0.0000    0.0000    0.0000    0.0000    0.0000    0.0000    0.0000    0.0000
             0.0000    0.0000    0.0000    0.0000    0.0000    0.0000    0.0000    0.0000    0.0000    0.0000
             0.0000    0.0001    0.0000    0.0000    0.0001    0.0000    0.0000    0.0000    0.0000    0.0000
             0.0000    0.0000    0.0000    0.0000    0.9751


 =================================================
 H I R S H F E L D   C H A R G E   A N A L Y S I S
 =================================================
  
 For each fragment: the (numerical) integral of rho(scf) * rho(fragment)/rho(sum-of-fragments)
 (nuclear charges are included, electrons are counted negative)

 The fragments and their ordering are defined in the early G E O M E T R Y output section.
 If you use single-atom fragments, this usually implies that all atoms of the same
 chemical type are grouped together. This may not be the order in which you listed them
 in the input file!

    1  C                        -0.0134
    2  C                        -0.0221
    3  C                        -0.0369
    4  C                        -0.0276
    5  C                        -0.0381
    6  C                        -0.0359
    7  C                        -0.0066
    8  C                        -0.0019
    9  C                         0.0011
   10  C                        -0.0407
   11  C                         0.1178
   12  C                         0.0184
   13  C                         0.0794
   14  C                        -0.0064
   15  C                        -0.0960
   16  C                        -0.0133
   17  C                        -0.0219
   18  C                        -0.0368
   19  C                        -0.0274
   20  C                        -0.0380
   21  C                        -0.0357
   22  C                        -0.0065
   23  C                        -0.0019
   24  C                         0.0011
   25  C                        -0.0406
   26  C                         0.1179
   27  C                         0.0181
   28  C                         0.0794
   29  C                        -0.0063
   30  C                        -0.0959
   31  H                         0.0389
   32  H                         0.0444
   33  H                         0.0455
   34  H                         0.0425
   35  H                         0.0366
   36  H                         0.0423
   37  H                         0.1213
   38  H                         0.0372
   39  H                         0.0371
   40  H                         0.0392
   41  H                         0.0467
   42  H                         0.0390
   43  H                         0.0445
   44  H                         0.0456
   45  H                         0.0425
   46  H                         0.0370
   47  H                         0.0424
   48  H                         0.1213
   49  H                         0.0372
   50  H                         0.0373
   51  H                         0.0391
   52  H                         0.0467
   53  H                         0.0521
   54  H                         0.0520
   55  O                        -0.2196
   56  O                        -0.2184
   57  N                        -0.0459
   58  N                        -0.1432
   59  N                        -0.0824
   60  N                        -0.0459
   61  N                        -0.1433
   62  N                        -0.0823
   63  S                        -0.1510
   64  S                        -0.1503
   65  Zn                        0.3301

 Sum of these charges (accuracy NumInt/Tails) =           0.00003304


 =============================
 V O R O N O I   C H A R G E S
 =============================
  
 For each atom: the (numerical) integral of the total electronic charge density in its Voronoi cell,
 i.e. the region of space that is closer to that atom than to any other atom.
 (cf. Wigner-Seitz cells in crystals)

 Within the Voronoi cell the subintegrals over the atomic sphere and the remaining part are evaluated
 separately to give the numbers of electrons (negative charge) in these regions.
 The net total charge in the cell (including the nuclear charge) is also given.

 Values are provided for
    a) the Initial (sum-of-fragments) density
    b) the Orthogonalized-Fragments density
    c) the SCF density
    d) the Voronoi Deformation Density (VDD): the difference SCF-Initial for the complete atomic cell


  Atom                Initial                    OrthFrag                   SCF
             Sphere RestCell NetTotal   Sphere RestCell NetTotal   Sphere RestCell NetTotal      VDD
 -----       ------------------------   ------------------------   ------------------------    -----
    1 C      -2.119   -3.850    0.031   -2.256   -3.732    0.012   -2.141   -3.862   -0.004   -0.035
    2 C      -2.118   -3.327    0.555   -2.242   -3.353    0.405   -2.139   -3.340    0.521   -0.034
    3 C      -2.118   -3.349    0.533   -2.241   -3.358    0.401   -2.139   -3.370    0.491   -0.042
    4 C      -2.118   -3.344    0.538   -2.241   -3.361    0.398   -2.139   -3.359    0.503   -0.036
    5 C      -2.118   -3.344    0.538   -2.241   -3.355    0.405   -2.139   -3.364    0.497   -0.041
    6 C      -2.118   -3.327    0.555   -2.242   -3.353    0.405   -2.139   -3.347    0.514   -0.041
    7 C      -2.119   -3.850    0.031   -2.257   -3.732    0.011   -2.140   -3.846    0.014   -0.018
    8 C      -2.120   -3.912   -0.032   -2.259   -3.740    0.001   -2.142   -3.874   -0.016    0.016
    9 C      -2.119   -3.838    0.043   -2.258   -3.722    0.021   -2.140   -3.832    0.028   -0.014
   10 C      -2.118   -3.350    0.532   -2.241   -3.366    0.393   -2.139   -3.377    0.484   -0.049
   11 H      -0.092   -1.399   -0.491   -0.118   -1.237   -0.355   -0.133   -1.324   -0.457    0.034
   12 H      -0.092   -1.450   -0.542   -0.117   -1.288   -0.405   -0.134   -1.357   -0.491    0.052
   13 H      -0.092   -1.457   -0.550   -0.117   -1.289   -0.407   -0.133   -1.358   -0.492    0.058
   14 H      -0.092   -1.456   -0.548   -0.117   -1.292   -0.409   -0.134   -1.364   -0.498    0.050
   15 H      -0.092   -1.481   -0.574   -0.119   -1.308   -0.427   -0.133   -1.389   -0.522    0.051
   16 C      -2.119   -3.753    0.128   -2.236   -3.635    0.129   -2.133   -3.596    0.271    0.143
   17 H      -0.092   -1.453   -0.545   -0.117   -1.285   -0.403   -0.134   -1.359   -0.492    0.053
   18 C      -2.118   -3.807    0.075   -2.246   -3.698    0.056   -2.140   -3.785    0.075    0.000
   19 O      -3.210   -5.068   -0.278   -3.427   -4.803   -0.230   -3.241   -5.255   -0.496   -0.217
   20 N      -2.329   -4.847   -0.176   -2.485   -4.648   -0.132   -2.347   -4.858   -0.205   -0.029
   21 N      -2.327   -4.720   -0.047   -2.461   -4.574   -0.035   -2.345   -4.874   -0.219   -0.172
   22 C      -2.117   -3.975   -0.092   -2.230   -3.786   -0.016   -2.130   -3.874   -0.004    0.088
   23 S     -10.349   -5.330    0.321  -10.421   -5.373    0.206  -10.344   -5.540    0.116   -0.205
   24 N      -2.330   -4.175    0.495   -2.504   -4.144    0.351   -2.357   -4.257    0.386   -0.109
   25 Zn    -25.003   -4.540    0.458  -25.093   -4.560    0.347  -25.012   -4.194    0.794    0.336
   26 H      -0.097   -1.519   -0.616   -0.113   -1.322   -0.435   -0.130   -1.325   -0.455    0.161
   27 C      -2.117   -2.799    1.083   -2.239   -2.993    0.767   -2.135   -2.794    1.071   -0.012
   28 H      -0.092   -1.470   -0.562   -0.118   -1.284   -0.402   -0.134   -1.370   -0.505    0.057
   29 H      -0.092   -1.471   -0.563   -0.119   -1.285   -0.404   -0.135   -1.371   -0.506    0.058
   30 C      -2.117   -2.409    1.474   -2.235   -2.706    1.058   -2.139   -2.473    1.388   -0.086
   31 H      -0.092   -1.402   -0.494   -0.118   -1.238   -0.357   -0.134   -1.327   -0.460    0.034
   32 H      -0.092   -1.400   -0.492   -0.118   -1.240   -0.358   -0.133   -1.315   -0.449    0.043
   33 C      -2.119   -3.849    0.032   -2.256   -3.732    0.012   -2.141   -3.862   -0.003   -0.035
   34 C      -2.118   -3.340    0.542   -2.242   -3.362    0.395   -2.139   -3.351    0.510   -0.032
   35 C      -2.118   -3.344    0.538   -2.241   -3.355    0.404   -2.139   -3.366    0.495   -0.043
   36 C      -2.118   -3.344    0.539   -2.241   -3.359    0.400   -2.139   -3.357    0.504   -0.034
   37 C      -2.118   -3.350    0.532   -2.241   -3.361    0.399   -2.139   -3.371    0.490   -0.041
   38 C      -2.118   -3.333    0.549   -2.242   -3.358    0.400   -2.139   -3.353    0.508   -0.041
   39 C      -2.119   -3.850    0.031   -2.257   -3.733    0.010   -2.140   -3.847    0.013   -0.018
   40 C      -2.120   -3.910   -0.030   -2.259   -3.739    0.002   -2.142   -3.872   -0.015    0.015
   41 C      -2.119   -3.836    0.045   -2.258   -3.721    0.022   -2.140   -3.831    0.029   -0.016
   42 C      -2.118   -3.344    0.538   -2.241   -3.361    0.398   -2.139   -3.371    0.490   -0.048
   43 H      -0.092   -1.399   -0.491   -0.118   -1.237   -0.355   -0.134   -1.325   -0.459    0.032
   44 H      -0.092   -1.453   -0.546   -0.117   -1.291   -0.407   -0.134   -1.360   -0.494    0.051
   45 H      -0.092   -1.459   -0.551   -0.117   -1.291   -0.408   -0.133   -1.360   -0.494    0.058
   46 H      -0.092   -1.449   -0.541   -0.117   -1.286   -0.403   -0.134   -1.358   -0.491    0.050
   47 H      -0.092   -1.473   -0.566   -0.119   -1.302   -0.420   -0.133   -1.381   -0.514    0.052
   48 C      -2.119   -3.758    0.123   -2.236   -3.638    0.125   -2.133   -3.602    0.265    0.142
   49 H      -0.092   -1.459   -0.551   -0.117   -1.291   -0.409   -0.133   -1.365   -0.499    0.053
   50 C      -2.118   -3.809    0.073   -2.246   -3.699    0.055   -2.140   -3.786    0.074    0.002
   51 O      -3.211   -5.064   -0.274   -3.428   -4.799   -0.226   -3.241   -5.249   -0.490   -0.215
   52 N      -2.329   -4.848   -0.178   -2.485   -4.648   -0.133   -2.347   -4.860   -0.206   -0.029
   53 N      -2.327   -4.722   -0.048   -2.461   -4.575   -0.036   -2.345   -4.876   -0.220   -0.172
   54 C      -2.117   -3.982   -0.099   -2.230   -3.790   -0.021   -2.130   -3.883   -0.013    0.086
   55 S     -10.349   -5.324    0.327  -10.421   -5.369    0.210  -10.344   -5.532    0.124   -0.203
   56 N      -2.330   -4.172    0.497   -2.504   -4.141    0.355   -2.357   -4.252    0.391   -0.107
   57 H      -0.097   -1.522   -0.619   -0.113   -1.326   -0.439   -0.130   -1.330   -0.460    0.159
   58 C      -2.117   -2.780    1.103   -2.239   -2.975    0.786   -2.135   -2.771    1.095   -0.008
   59 H      -0.092   -1.475   -0.567   -0.119   -1.290   -0.408   -0.134   -1.378   -0.512    0.055
   60 H      -0.092   -1.480   -0.572   -0.119   -1.294   -0.412   -0.134   -1.382   -0.516    0.056
   61 C      -2.117   -2.406    1.476   -2.235   -2.704    1.060   -2.139   -2.469    1.391   -0.085
   62 H      -0.092   -1.400   -0.492   -0.119   -1.239   -0.357   -0.134   -1.324   -0.458    0.035
   63 H      -0.092   -1.406   -0.499   -0.118   -1.244   -0.362   -0.133   -1.320   -0.454    0.045
   64 H      -0.092   -1.457   -0.549   -0.117   -1.292   -0.409   -0.133   -1.345   -0.477    0.072
   65 H      -0.092   -1.468   -0.560   -0.117   -1.302   -0.418   -0.133   -1.355   -0.487    0.073
 ---------------------------------------------------------------------------------------------------
 Total NetCharge:               0.000                      0.000                      0.000    0.000
 (accuracy NumInt/Tails)

 Remark: the 'NetTotal' Voronoi charges often do not match the Mulliken and/or Hirshfeld charges very
 well. This is caused by the fact that chemically different atoms are not treated in accordance with
 their relative sizes. (Voronoi cells are defined by boundary planes halfway between the atoms.)
 However, the CHANGES in charge, comparing 'Initial' to 'SCF' for instance, do give a fair indication
 of the flow of charge caused by the relaxation from sum-of-fragments to self-consistency.

 Warning: the absolute accuracy of the VDD charges obtained using the Fuzzy Cells (Becke) integration
 scheme is much poorer than the one obtained with an 'equivalent' Voronoi integration grid. 


 =================================================================
 M U L T I P O L E   D E R I V E D   C H A R G E   A N A L Y S I S
 =================================================================

 This charge analysis uses the atomic multipoles (obtained from the fitted density) up to some level X,
 and reconstructs these multipoles exactly (up to level X) by distributing charges over all atoms.
 This is achieved by using Lagrange multipliers and a weight function to keep the multipoles local.

 Dummy atoms can be included (by setting INCDUM in MDC-block to 1) to obtain a fractional charge.
 This is generally useful and necessary only for small symmetrical molecules, when there are not
 enough degrees of freedom to reconstruct the multipoles.

 Since the atomic multipoles are reconstructed up to level X,
 the molecular multipoles are represented also up to level X.
 The recommended level is to reconstruct up to quadrupole : -> MDC-q charges.

 See: M. Swart, P.Th. van Duijnen, J.G. Snijders, J.Comput.Chem., (2001), p. 79-88.

 ------------------------------------------------------------- 
 Atomic electronic multipole moments from SCF equations (a.u.)
 ------------------------------------------------------------- 

   atom        charge        dip-x     dip-y     dip-z      quad-xx   quad-xy   quad-xz   quad-yy   quad-yz   quad-zz
 --------------------------------------------------------------------------------------------------------------------
    1 C     -0.002911     0.031566 -0.003754  0.003299     0.485314  0.079926  0.155826  0.397271  0.005747 -0.882585
    2 C      0.088691    -0.040987  0.033630 -0.006859     0.448388 -0.023029  0.151754  0.434169 -0.009010 -0.882557
    3 C      0.068496    -0.051405 -0.013797 -0.008117     0.470617  0.002752  0.161771  0.479784 -0.005088 -0.950401
    4 C      0.076242     0.000359 -0.051974  0.000320     0.409466  0.003468  0.151568  0.508733 -0.004775 -0.918198
    5 C      0.068528     0.051952 -0.021060  0.008477     0.475789 -0.001439  0.163854  0.478358 -0.005647 -0.954147
    6 C      0.074689     0.040436  0.020012  0.005556     0.474240  0.008915  0.158594  0.441315 -0.004068 -0.915555
    7 C      0.006228    -0.039952  0.001949 -0.007663     0.448439 -0.095293  0.153949  0.446556 -0.021162 -0.894995
    8 C     -0.001012     0.000668  0.011041 -0.000886     0.347333  0.005476  0.140193  0.530011 -0.004672 -0.877344
    9 C      0.011250     0.001521  0.025777  0.000155     0.487941 -0.003441  0.157823  0.404345 -0.005238 -0.892285
   10 C      0.062591    -0.009939 -0.045525 -0.001445     0.426179  0.004774  0.158619  0.531919 -0.004557 -0.958097
   11 H     -0.069862    -0.002923  0.004233 -0.000673    -0.075909 -0.008422  0.015430 -0.023286 -0.084315  0.099194
   12 H     -0.063252    -0.015880 -0.005411 -0.002568     0.176103  0.061260  0.040987  0.012123  0.009351 -0.188227
   13 H     -0.062181    -0.002701 -0.015116 -0.000359    -0.028499  0.023551  0.017913  0.215231  0.002449 -0.186732
   14 H     -0.065488     0.013227 -0.006659  0.002234     0.146547 -0.074264  0.038753  0.041816 -0.013299 -0.188363
   15 H     -0.062394     0.011256 -0.003181  0.001655     0.180100  0.060326  0.039476 -0.006217  0.009238 -0.173883
   16 C      0.199388    -0.030601  0.035599 -0.020368     0.170325 -0.084725  0.073338  0.332012 -0.042198 -0.502337
   17 H     -0.065470     0.000902 -0.014046  0.000228    -0.029388  0.000458  0.019014  0.224691 -0.001397 -0.195303
   18 C      0.050714     0.019159  0.025839 -0.015164     0.321213  0.096999  0.131239  0.472648 -0.007222 -0.793862
   19 O     -0.443834     0.161730 -0.364092 -0.029481    -0.099680 -0.289172  0.007001  0.435176 -0.145697 -0.335496
   20 N     -0.194693     0.218224 -0.416290 -0.010198     0.575879  0.259227  0.141620 -0.039767 -0.006840 -0.536111
   21 N     -0.237755    -0.263015  0.370735 -0.057058     0.653529  0.400636  0.118416 -0.006521  0.030987 -0.647008
   22 C     -0.115016     0.290483 -0.497799  0.043401     0.507918  0.202717  0.111591  0.090171  0.000985 -0.598090
   23 S      0.180959     0.203992 -0.845639  0.001970     0.555026 -0.573814  0.260603  0.917344 -0.141137 -1.472369
   24 N     -0.067883     0.038803 -0.105485  0.006781     0.531804  0.086016  0.130552  0.434216 -0.028637 -0.966019
   25 Zn     0.770457    -0.213401 -0.264114 -0.403391    -0.052941 -0.293438  0.106768  0.314997 -0.105111 -0.262056
   26 H      0.032753     0.023944 -0.047394  0.004637     0.012240 -0.055598  0.017391  0.147761 -0.015582 -0.160001
   27 C      0.246165    -0.019649  0.000680 -0.001627    -0.055127  0.072362 -0.004501  0.066240  0.006380 -0.011113
   28 H     -0.076017     0.038086 -0.015013  0.002467    -0.139162  0.023615 -0.030300  0.027352  0.082508  0.111810
   29 H     -0.077209     0.041755 -0.016033  0.007742    -0.147579  0.042154 -0.011009  0.020446 -0.072048  0.127133
   30 C      0.234086     0.047683 -0.013516  0.005143     0.008149  0.011902  0.001786  0.012667  0.000300 -0.020815
   31 H     -0.069480    -0.002816  0.004389 -0.000430    -0.060898 -0.027256 -0.036133 -0.013969  0.083187  0.074867
   32 H     -0.062123    -0.000722  0.003865 -0.000265     0.032935  0.087857  0.008123  0.076822  0.006455 -0.109757
   33 C     -0.002835    -0.020593  0.017642  0.017353    -0.328880 -0.423231 -0.076090 -0.233486  0.007416  0.562366
   34 C      0.088780     0.035344 -0.039673 -0.000288    -0.265821 -0.470833 -0.040365 -0.150188 -0.021209  0.416009
   35 C      0.068584     0.022524 -0.021922 -0.043658    -0.304756 -0.492432 -0.042385 -0.186801 -0.024813  0.491557
   36 C      0.076477    -0.021447  0.025454 -0.040011    -0.299510 -0.471648 -0.021661 -0.184403 -0.046425  0.483913
   37 C      0.068631    -0.037640  0.038781  0.017151    -0.299636 -0.497063 -0.046043 -0.186592 -0.026142  0.486228
   38 C      0.074800    -0.015194  0.011990  0.041350    -0.290998 -0.473342 -0.054324 -0.187077 -0.015664  0.478076
   39 C      0.006272     0.021959 -0.024353 -0.024583    -0.216821 -0.513470 -0.028332 -0.098421 -0.034262  0.315242
   40 C     -0.001019     0.003181 -0.006072  0.008778    -0.292649 -0.446482 -0.002736 -0.181253 -0.066986  0.473902
   41 C      0.011326     0.009243 -0.012069  0.020772    -0.273885 -0.469431 -0.060368 -0.170206 -0.002405  0.444092
   42 C      0.062628    -0.013087  0.016619 -0.041547    -0.312139 -0.491852 -0.023669 -0.195079 -0.050352  0.507218
   43 H     -0.069741     0.003164 -0.003887  0.001391    -0.070293  0.046516 -0.017642  0.150115 -0.032132 -0.079821
   44 H     -0.063159     0.006548 -0.006221 -0.014470    -0.090331 -0.074086 -0.055490 -0.082140  0.042591  0.172471
   45 H     -0.062083    -0.004635  0.005940 -0.013443    -0.090781 -0.075413  0.041629 -0.061991 -0.061637  0.152772
   46 H     -0.065371    -0.010108  0.010620  0.003353    -0.002479 -0.139312 -0.019874  0.026076  0.012475 -0.023597
   47 H     -0.062140    -0.007692  0.007616  0.004946    -0.081849 -0.067947 -0.060579 -0.079089  0.047159  0.160938
   48 C      0.199149     0.021911 -0.046555  0.005367    -0.125021 -0.296967  0.011507 -0.012506 -0.077205  0.137527
   49 H     -0.065373    -0.006207  0.007447 -0.010336    -0.078739 -0.090909  0.047210 -0.045165 -0.067187  0.123904
   50 C      0.050142    -0.010878 -0.016080  0.029351    -0.343363 -0.360648 -0.031045 -0.215669 -0.057005  0.559032
   51 O     -0.445475    -0.273103  0.222995 -0.185212     0.006145 -0.293383  0.097855  0.233073 -0.232804 -0.239219
   52 N     -0.195076    -0.318897  0.291446 -0.185345    -0.357227 -0.178051 -0.229194 -0.242554  0.149027  0.599781
   53 N     -0.237708     0.288364 -0.340520  0.111154    -0.422546 -0.152691 -0.272364 -0.432528  0.150316  0.855073
   54 C     -0.115359    -0.362009  0.408091 -0.191982    -0.311849 -0.221957 -0.177084 -0.248297  0.081979  0.560146
   55 S      0.182616    -0.468106  0.516357 -0.518170    -0.191006 -1.037255  0.072934  0.282677 -0.195708 -0.091671
   56 N     -0.067679    -0.065919  0.072400 -0.055580    -0.353027 -0.452281 -0.118985 -0.235674 -0.036263  0.588701
   57 H      0.032794    -0.031814  0.037475 -0.020432    -0.025837 -0.104989  0.026713  0.019399 -0.046979  0.006438
   58 C      0.246169     0.011636 -0.010399 -0.012092    -0.062857  0.034876  0.011900 -0.058657 -0.026386  0.121514
   59 H     -0.076328    -0.030185  0.026868  0.013525     0.075537  0.072857  0.083084 -0.096409 -0.000004  0.020872
   60 H     -0.076693    -0.027549  0.030789  0.014375    -0.078945  0.092276 -0.001536  0.092222 -0.060877 -0.013277
   61 C      0.234095    -0.032623  0.031637  0.020409    -0.014220 -0.004385 -0.003067 -0.013556 -0.002071  0.027775
   62 H     -0.069576     0.003333 -0.003738  0.001426     0.135206  0.026301  0.061299 -0.086372  0.018887 -0.048833
   63 H     -0.062100     0.001862 -0.002451  0.002473    -0.093566 -0.009554 -0.016807 -0.091950 -0.014395  0.185516
   64 H     -0.049603     0.015079 -0.016866  0.000637     0.004892 -0.131329 -0.013611  0.036188  0.007903 -0.041080
   65 H     -0.049803    -0.016683  0.014569 -0.002900     0.127954 -0.080382  0.034036  0.041052 -0.014269 -0.169006

 --------------------------------------- 
 Multipole derived atomic charges (a.u.)
 --------------------------------------- 

 The MDC-m charges are just the Monopole terms in the multipole expansion, while for the MDC-d charges
 also the Dipoles are reconstructed. The usually preferred charges are the MDC-q charges.
 These reconstruct the Monopoles, Dipoles and Quadrupoles (both atomic AND molecular).

        Atom    Level:     MDC-m        MDC-d        MDC-q
 ---------------------------------------------------------
     1     C           -0.002911     0.020675     5.079691
     2     C            0.088691     0.081144    -4.351265
     3     C            0.068496    -0.096827   -18.294062
     4     C            0.076242     0.085126    14.581937
     5     C            0.068528    -0.037935    -5.611003
     6     C            0.074689     0.040275    -2.325819
     7     C            0.006228     0.022335    -1.080975
     8     C           -0.001012     0.014084     2.749482
     9     C            0.011250     0.008622   -11.405214
    10     C            0.062591     0.084644    20.233370
    11     H           -0.069862    -0.054854    -0.049805
    12     H           -0.063252     0.026052     8.207882
    13     H           -0.062181    -0.036672    -4.416141
    14     H           -0.065488    -0.015091     0.244107
    15     H           -0.062394    -0.027349     0.770581
    16     C            0.199388     0.298615    -0.242605
    17     H           -0.065470    -0.042378    -6.900278
    18     C            0.050714     0.119389     0.346816
    19     O           -0.443834    -0.493978    -0.619374
    20     N           -0.194693    -0.149198    -0.378327
    21     N           -0.237755    -0.196450    -0.059729
    22     C           -0.115016    -0.018884     0.152779
    23     S            0.180959    -0.129292    -0.058100
    24     N           -0.067883    -0.022701    -0.368849
    25     Zn           0.770457     0.468126     0.384478
    26     H            0.032753     0.124167     0.352951
    27     C            0.246165     0.218240     0.372390
    28     H           -0.076017    -0.087037    -0.088967
    29     H           -0.077209    -0.075428    -0.066986
    30     C            0.234086     0.205594     0.142032
    31     H           -0.069480    -0.053040    -0.027139
    32     H           -0.062123    -0.040110    -0.032712
    33     C           -0.002835     0.016901     0.199610
    34     C            0.088780     0.057543    -1.053434
    35     C            0.068584    -0.081881    -3.132722
    36     C            0.076477    -0.136613     2.012239
    37     C            0.068631    -0.006116     0.339401
    38     C            0.074800     0.099433     0.203028
    39     C            0.006272     0.005875     0.488424
    40     C           -0.001019     0.013775     0.603071
    41     C            0.011326     0.126503    -1.185045
    42     C            0.062628    -0.141940     1.711952
    43     H           -0.069741    -0.054775    -0.115858
    44     H           -0.063159     0.070224     1.775334
    45     H           -0.062083     0.063383    -0.640136
    46     H           -0.065371     0.003514    -0.463876
    47     H           -0.062140    -0.035942    -0.410048
    48     C            0.199149     0.296089    -0.667256
    49     H           -0.065373     0.045840    -0.703905
    50     C            0.050142     0.121408     0.009415
    51     O           -0.445475    -0.490809     0.137005
    52     N           -0.195076    -0.145285    -0.151660
    53     N           -0.237708    -0.200924    -0.159795
    54     C           -0.115359    -0.016451     0.142789
    55     S            0.182616    -0.126551    -0.152554
    56     N           -0.067679    -0.023213    -0.214606
    57     H            0.032794     0.123622     0.164080
    58     C            0.246169     0.218160     0.198325
    59     H           -0.076328    -0.088805    -0.059149
    60     H           -0.076693    -0.073666    -0.062949
    61     C            0.234095     0.205567     0.412572
    62     H           -0.069576    -0.053150    -0.106939
    63     H           -0.062100    -0.040091    -0.090914
    64     H           -0.049603     0.017036     0.750118
    65     H           -0.049803    -0.008524     2.982337

 ------------------------------------------------ 
 Average absolute deviations in atomic multipoles
 ------------------------------------------------ 

 Stated here are the average differences between the atomic multipoles
 and the reconstructed atomic multipoles (from the distributed charges).
 If these values are not zero, this means there are not enough degrees of freedom,
 to be able to reconstruct the atomic multipoles. (This usually happens only
 for small and/or highly symmetric molecules). If this is the case, one could add
 dummy atoms as extra point charges (and setting INCDUM in MDC-block to 1).

 Level:                                 MDC-d        MDC-q
 ---------------------------------------------------------
 Charge   (a.u.)                       0.0000       0.0000
 Dipole   (Debye)                      0.0000       0.0003
 Quad.    (a.u.)                       0.1863       0.0000

 --------------------------------------- 
 Represented molecular multipole moments
 --------------------------------------- 

 Given here are the Molecular multipole moments from the atomic charges, and from the Fit Density.
 Note that the atomic charges represent the latter, NOT the ones from the Exact density.

            Q (a.u.)             Dipole moment (Debye)                                          Quadrupole moment (a.u.)
                                 x         y         z              xx        xy        xz        yy        yz        zz
------------------------------------------------------------------------------------------------------------------------
MDC-m         0.0000        2.0018    2.4994    3.7221        -15.4401   33.1789    2.8471   15.1936   30.5348    0.2464
MDC-d         0.0000       -0.0022   -0.0023   -0.1381          2.7029   -9.1665   -1.3995    0.6712   -0.5411   -3.3741
MDC-q         0.0000       -0.0054   -0.0024   -0.1200          8.7018   -7.7225   -1.3820    1.7039    1.7256  -10.4056
 
Fit.Dens.     0.0000       -0.0022   -0.0023   -0.1381          8.6839  -11.8445   -0.4326    1.7254    1.1510  -10.4093


 =============
 Dipole Moment  ***  (Debye)  ***
 =============
  
 Vector   :        -0.00239919     -0.00086695     -0.13894680
 Magnitude:         0.13897022

 This molecular dipole moment is calculated with analytic integration


 =========================================
 Quadrupole Moment (Buckingham convention)  ***  (a.u.)  ***
 =========================================
  
      quad-xx        quad-xy        quad-xz        quad-yy        quad-yz        quad-zz
      8.69605380   -15.99250524     0.47925955     1.73568127     0.55692893   -10.43173507

 This molecular quadrupole moment is calculated with analytic integration
1


 ===========================
 B O N D I N G   E N E R G Y  ***  (decomposition)  ***
 ===========================
  
*** IMPORTANT NOTE ***

The bond energy is computed as an energy difference between molecule and
fragments. In particular when the fragments are single atoms, they are usually
computed as SPHERICALLY SYMMETRIC and SPIN-RESTRICTED. Obviously, this usually
does NOT represent the true atomic groundstate.

To obtain the 'real' bond energy, (atomic) correction terms must be applied
for the true (multiplet) fragment ground state. See ref: E.J.Baerends,
V.Branchadell, M.Sodupe, Chem.Phys.Lett.265 (1997) 481

General theoretical background on the bond energy decomposition scheme used
here (Morokuma-Ziegler) can be found in the review paper:
F.M. Bickelhaupt and E.J. Baerends,
"Kohn-Sham Density Functional Theory: Predicting and Understanding Chemistry"
In: Rev. Comput. Chem.; Lipkowitz, K. B. and Boyd, D. B., Eds.;
Wiley-VCH: New York, 2000, Vol. 15, 1-86.

Symbols used in the Bickelhaupt-Baerends (BB) paper are given below to make
the direct connection to that paper, where detailed explanations can be found
on the meaning of the various terms.


                                                   hartree              eV         kcal/mol           kJ/mol
                                      --------------------     -----------       ----------      -----------

Pauli Repulsion
  Kinetic (Delta T^0):                 178.515094939581644       4857.6429        112019.93        468691.32
  Delta V^Pauli Coulomb:               -88.907841717698460      -2419.3055        -55790.52       -233427.51
  Delta V^Pauli LDA-XC:                -21.512570806025117       -585.3868        -13499.34        -56481.25
  Delta V^Pauli GGA-Exchange:            1.245232403895052         33.8845           781.40          3269.36
  Delta V^Pauli GGA-Correlation:        -1.559592674368240        -42.4387          -978.66         -4094.71
                                      --------------------     -----------       ----------      -----------
  Total Pauli Repulsion:                67.780322145384886       1844.3964         42532.80        177957.21
 (Total Pauli Repulsion =
  Delta E^Pauli in BB paper)

Steric Interaction
  Pauli Repulsion (Delta E^Pauli):      67.780322145384886       1844.3964         42532.80        177957.21
  Electrostatic Interaction:           -13.907642818951308       -378.4462         -8727.18        -36514.51
 (Electrostatic Interaction =
  Delta V_elstat in the BB paper)
                                      --------------------     -----------       ----------      -----------
  Total Steric Interaction:             53.872679326433577       1465.9502         33805.62        141442.70
 (Total Steric Interaction =
  Delta E^0 in the BB paper)

Orbital Interactions
  A:                                   -68.819210279349434      -1872.6660        -43184.71       -180684.81
                                      --------------------     -----------       ----------      -----------
  Total Orbital Interactions:          -68.818688977727007      -1872.6518        -43184.38       -180683.44

Alternative Decomposition Orb.Int.
  Kinetic:                            -164.066303262874101      -4464.4713       -102953.17       -430756.02
  Coulomb:                              87.299677413167643       2375.5451         54781.38        229205.27
  XC:                                    7.947936871979425        216.2744          4987.41         20867.31
                                      --------------------     -----------       ----------      -----------
  Total Orbital Interactions:          -68.818688977727035      -1872.6518        -43184.38       -180683.44

  Residu (E=Steric+OrbInt+Res):         -0.000026846459783         -0.0007            -0.02            -0.07

Total Bonding Energy:                  -14.946036497753212       -406.7023         -9378.78        -39240.81


Summary of Bonding Energy (energy terms are taken from the energy decomposition above)
======================================================================================

  Electrostatic Energy:                -13.907642818951308       -378.4462         -8727.18        -36514.51
  Kinetic Energy:                       14.448791676707543        393.1716          9066.75         37935.30
  Coulomb (Steric+OrbInt) Energy:       -1.608191150990606        -43.7611         -1009.16         -4222.31
  XC Energy:                           -13.878994204518879       -377.6666         -8709.20        -36439.29
                                      --------------------     -----------       ----------      -----------
  Total Bonding Energy:                -14.946036497753250       -406.7023         -9378.78        -39240.81


Correction terms (incorporated in energies above; only for test purposes):

1. Indication of fit-quality: 1st-order fit-correction used in the energy (hartree):   0.0006297763
2. Electrostatic (Fit correction):   0.0000000000


 =========================================
 F R A G M E N T   E N E R G Y   T E R M S  ***  (summed over all fragments)  ***
 =========================================
  

The energy terms below are (parts of) the Total Energy of the fragments from which the molecule
 is built.

Exchange and Correlation
  Exchange LDA:                       -296.266487540571916      -8061.8213       -185910.05       -777847.55
  Exchange GGA:                        -32.271105752979096       -878.1415        -20250.43        -84727.78
  Correlation LDA:                       0.000000000000000          0.0000             0.00             0.00
  Correlation GGA:                     -10.210636582701976       -277.8456         -6407.27        -26808.02
                                      --------------------     -----------       ----------      -----------
  Total XC:                           -338.748229876252992      -9217.8083       -212567.75       -889383.35


 =======================================================================
 Electrostatic potential at the Nuclei due to electrons and other nuclei
 =======================================================================
  
         Atom                  Potential
         ----                  ---------
     1)   C                  14.77093649
     2)   C                  14.76494794
     3)   C                  14.76769379
     4)   C                  14.76436336
     5)   C                  14.77180882
     6)   C                  14.77302334
     7)   C                  14.76580426
     8)   C                  14.77379830
     9)   C                  14.76220000
    10)   C                  14.77128165
    11)   H                   1.11065291
    12)   H                   1.10462431
    13)   H                   1.10010358
    14)   H                   1.10873955
    15)   H                   1.11236730
    16)   C                  14.70559607
    17)   H                   1.10427848
    18)   C                  14.74884038
    19)   O                  22.38420316
    20)   N                  18.35360071
    21)   N                  18.39691662
    22)   C                  14.69136356
    23)   S                  59.27911991
    24)   N                  18.36319618
    25)   Zn                142.02182629
    26)   H                   1.01926915
    27)   C                  14.73432540
    28)   H                   1.11634938
    29)   H                   1.11605590
    30)   C                  14.77154034
    31)   H                   1.11092538
    32)   H                   1.10812967
    33)   C                  14.77043563
    34)   C                  14.76442330
    35)   C                  14.76739533
    36)   C                  14.76403804
    37)   C                  14.77155552
    38)   C                  14.77267795
    39)   C                  14.76543961
    40)   C                  14.77351012
    41)   C                  14.76193188
    42)   C                  14.77104115
    43)   H                   1.11070171
    44)   H                   1.10430514
    45)   H                   1.09981900
    46)   H                   1.10849984
    47)   H                   1.11199942
    48)   C                  14.70514299
    49)   H                   1.10398527
    50)   C                  14.74860951
    51)   O                  22.38330980
    52)   N                  18.35342717
    53)   N                  18.39652454
    54)   C                  14.69126464
    55)   S                  59.27917137
    56)   N                  18.36301504
    57)   H                   1.01913445
    58)   C                  14.73429281
    59)   H                   1.11627885
    60)   H                   1.11601212
    61)   C                  14.77148988
    62)   H                   1.11080152
    63)   H                   1.10810841
    64)   H                   1.10241798
    65)   H                   1.10289927

=============================================================
=== CALCULATE ANALYTICAL SECOND DERIVATIVES OF THE ENERGY ===
=============================================================

                  ------------------------------------------------
                  
                  This Analytical Second Derivatives Progam    
                            was written for ADF by             
                  
                                Stephen K. Wolff               
                  
                         Scientific Computing & Modelling      
                  
                                Vrije University
                              Theoretical Chemistry
                                De Boelelaan 1083
                                1081 HV Amsterdam
                                 The Netherlands
                  
                  ------------------------------------------------
                  
                                    References:                
                                    ===========                
                  
                   Attila Berces, Ross M. Dickson, Liangyou Fan
                   Heiko Jacobsen, David Swerhone, Tom Ziegler,
                   Computer Physics Communications 100 (1997) 247.
                  
                   Heiko Jacobsen, Attila Berces
                   David Swerhone, Tom Ziegler,
                   Computer Physics Communications 100 (1997) 263.
                  
                   Stephen K. Wolff
                   Int. J. Quantum Chem. 104 (2005) 645.
                  
                  ------------------------------------------------
                  
              <><><><><><><><><><><><><><><><><><><><><><><><><>
 
                 SECOND DERIVATIVES INFORMATION:
                 -------------------------------
 
                 === PRINT
 
                   EIGS,  lprint_eigbas =  F
                   U1,    lprint_u1     =  F
                   PARTS, lprint_parts  =  F
 
                 === DEBUG
 
                   ALL        =  F
                   B1         =  F
                   DENSITIES  =  F
                   FIT        =  F
                   HESSIAN    =  F
                   NUMBERS    =  F
                   SYMMETRY   =  F
                   U1         =  F
 
                 === CPKS
 
                   MAX_CPKS_ITERATIONS    =    20
                   U1_ACCURACY PARAMETER  =     5.00
                   U1 ACCURACY            =     0.0000100
 

                 Estimated peak private memory usage    340 MB per process
                                 shared memory usage   5798 MB per node

              <><><><><><><><><><><><><><><><><><><><><><><><><>

######## LOOPING OVER NUCLEI ########

==========================
###### NUCLEUS:     1  C  
==========================

====================  solving CPKS equations  ====================

NUCLEUS  COORD.    ITERATION   ACCURACY
-------  ------    ---------   --------
    1       1          1       0.58072409D-01
    1       1          2       0.12925933D-01
    1       1          3       0.34140560D-02
    1       1          4       0.10325475D-02
    1       1          5       0.29395672D-03
    1       1          6       0.11491840D-03
    1       1          7       0.72167005D-04
    1       1          8       0.24469989D-04
    1       1          9       0.72566387D-05
*** CPKS converged.
----------------------------------------------
    1       2          1       0.36792908D-01
    1       2          2       0.66690417D-02
    1       2          3       0.21082297D-02
    1       2          4       0.13524971D-02
    1       2          5       0.18211891D-03
    1       2          6       0.86680750D-04
    1       2          7       0.42642066D-04
    1       2          8       0.16620528D-04
    1       2          9       0.60654058D-05
*** CPKS converged.
----------------------------------------------
    1       3          1       0.11203156D-01
    1       3          2       0.21544280D-02
    1       3          3       0.15369089D-02
    1       3          4       0.46221585D-03
    1       3          5       0.13922215D-03
    1       3          6       0.56987297D-04
    1       3          7       0.21529984D-04
    1       3          8       0.54476368D-05
*** CPKS converged.
----------------------------------------------

====================  end of solving CPKS equations  ====================

==========================
###### NUCLEUS:     2  C  
==========================

====================  solving CPKS equations  ====================

NUCLEUS  COORD.    ITERATION   ACCURACY
-------  ------    ---------   --------
    2       1          1       0.33342748D-01
    2       1          2       0.96907943D-02
    2       1          3       0.23148855D-02
    2       1          4       0.75408687D-03
    2       1          5       0.36534265D-03
    2       1          6       0.11141115D-03
    2       1          7       0.55305148D-04
    2       1          8       0.22564454D-04
    2       1          9       0.79958339D-05
*** CPKS converged.
----------------------------------------------
    2       2          1       0.47516806D-01
    2       2          2       0.91575236D-02
    2       2          3       0.35167204D-02
    2       2          4       0.10025025D-02
    2       2          5       0.34568770D-03
    2       2          6       0.70516520D-04
    2       2          7       0.40980684D-04
    2       2          8       0.28462565D-04
    2       2          9       0.81509995D-05
*** CPKS converged.
----------------------------------------------
    2       3          1       0.58981005D-02
    2       3          2       0.23099231D-02
    2       3          3       0.73774602D-03
    2       3          4       0.21522502D-03
    2       3          5       0.81341276D-04
    2       3          6       0.26278417D-04
    2       3          7       0.11702866D-04
    2       3          8       0.73631146D-05
*** CPKS converged.
----------------------------------------------

====================  end of solving CPKS equations  ====================

==========================
###### NUCLEUS:     3  C  
==========================

====================  solving CPKS equations  ====================

NUCLEUS  COORD.    ITERATION   ACCURACY
-------  ------    ---------   --------
    3       1          1       0.50349724D-01
    3       1          2       0.83260373D-02
    3       1          3       0.29231006D-02
    3       1          4       0.91982426D-03
    3       1          5       0.24161317D-03
    3       1          6       0.87457971D-04
    3       1          7       0.48615730D-04
    3       1          8       0.30855163D-04
    3       1          9       0.71702461D-05
*** CPKS converged.
----------------------------------------------
    3       2          1       0.64817420D-01
    3       2          2       0.54117643D-02
    3       2          3       0.19374771D-02
    3       2          4       0.11754378D-02
    3       2          5       0.22145292D-03
    3       2          6       0.11233670D-03
    3       2          7       0.45295689D-04
    3       2          8       0.20422949D-04
    3       2          9       0.70972994D-05
*** CPKS converged.
----------------------------------------------
    3       3          1       0.85937592D-02
    3       3          2       0.23662527D-02
    3       3          3       0.93331349D-03
    3       3          4       0.17765114D-03
    3       3          5       0.61512827D-04
    3       3          6       0.23963042D-04
    3       3          7       0.97258540D-05
*** CPKS converged.
----------------------------------------------

====================  end of solving CPKS equations  ====================

==========================
###### NUCLEUS:     4  C  
==========================

====================  solving CPKS equations  ====================

NUCLEUS  COORD.    ITERATION   ACCURACY
-------  ------    ---------   --------
    4       1          1       0.42664019D-01
    4       1          2       0.71543205D-02
    4       1          3       0.20818128D-02
    4       1          4       0.73891434D-03
    4       1          5       0.31550315D-03
    4       1          6       0.12468126D-03
    4       1          7       0.51165471D-04
    4       1          8       0.18189614D-04
    4       1          9       0.73574412D-05
*** CPKS converged.
----------------------------------------------
    4       2          1       0.38888857D-01
    4       2          2       0.60621478D-02
    4       2          3       0.24805371D-02
    4       2          4       0.93803121D-03
    4       2          5       0.22761201D-03
    4       2          6       0.78894803D-04
    4       2          7       0.37133657D-04
    4       2          8       0.23641908D-04
    4       2          9       0.80007710D-05
*** CPKS converged.
----------------------------------------------
    4       3          1       0.61932765D-02
    4       3          2       0.18041247D-02
    4       3          3       0.78654291D-03
    4       3          4       0.19325990D-03
    4       3          5       0.78187087D-04
    4       3          6       0.33862009D-04
    4       3          7       0.14145229D-04
    4       3          8       0.61138854D-05
*** CPKS converged.
----------------------------------------------

====================  end of solving CPKS equations  ====================

==========================
###### NUCLEUS:     5  C  
==========================

====================  solving CPKS equations  ====================

NUCLEUS  COORD.    ITERATION   ACCURACY
-------  ------    ---------   --------
    5       1          1       0.36660063D-01
    5       1          2       0.37818600D-02
    5       1          3       0.18720964D-02
    5       1          4       0.12306151D-02
    5       1          5       0.24173662D-03
    5       1          6       0.90569577D-04
    5       1          7       0.57954275D-04
    5       1          8       0.17223925D-04
    5       1          9       0.48439469D-05
*** CPKS converged.
----------------------------------------------
    5       2          1       0.67599969D-01
    5       2          2       0.75212907D-02
    5       2          3       0.37438538D-02
    5       2          4       0.10505327D-02
    5       2          5       0.33700430D-03
    5       2          6       0.10081171D-03
    5       2          7       0.47860565D-04
    5       2          8       0.27804876D-04
    5       2          9       0.84377398D-05
*** CPKS converged.
----------------------------------------------
    5       3          1       0.66444101D-02
    5       3          2       0.11349837D-02
    5       3          3       0.44039215D-03
    5       3          4       0.27688401D-03
    5       3          5       0.84086380D-04
    5       3          6       0.20340296D-04
    5       3          7       0.10778035D-04
    5       3          8       0.35318812D-05
*** CPKS converged.
----------------------------------------------

====================  end of solving CPKS equations  ====================

==========================
###### NUCLEUS:     6  C  
==========================

====================  solving CPKS equations  ====================

NUCLEUS  COORD.    ITERATION   ACCURACY
-------  ------    ---------   --------
    6       1          1       0.29482990D-01
    6       1          2       0.82419481D-02
    6       1          3       0.25852613D-02
    6       1          4       0.62522426D-03
    6       1          5       0.28355958D-03
    6       1          6       0.11664985D-03
    6       1          7       0.54985841D-04
    6       1          8       0.22906921D-04
    6       1          9       0.14082335D-04
    6       1         10       0.43414272D-05
*** CPKS converged.
----------------------------------------------
    6       2          1       0.55060091D-01
    6       2          2       0.79015937D-02
    6       2          3       0.32914871D-02
    6       2          4       0.81515444D-03
    6       2          5       0.32854348D-03
    6       2          6       0.93670925D-04
    6       2          7       0.48823347D-04
    6       2          8       0.23882088D-04
    6       2          9       0.81986875D-05
*** CPKS converged.
----------------------------------------------
    6       3          1       0.55860287D-02
    6       3          2       0.20908875D-02
    6       3          3       0.76893294D-03
    6       3          4       0.16108091D-03
    6       3          5       0.68642078D-04
    6       3          6       0.26783783D-04
    6       3          7       0.13311842D-04
    6       3          8       0.55316314D-05
*** CPKS converged.
----------------------------------------------

====================  end of solving CPKS equations  ====================

==========================
###### NUCLEUS:     7  C  
==========================

====================  solving CPKS equations  ====================

NUCLEUS  COORD.    ITERATION   ACCURACY
-------  ------    ---------   --------
    7       1          1       0.43140592D-01
    7       1          2       0.10538135D-01
    7       1          3       0.21698942D-02
    7       1          4       0.91245275D-03
    7       1          5       0.22423233D-03
    7       1          6       0.10598795D-03
    7       1          7       0.71047734D-04
    7       1          8       0.23242785D-04
    7       1          9       0.85463250D-05
*** CPKS converged.
----------------------------------------------
    7       2          1       0.34980334D-01
    7       2          2       0.97371971D-02
    7       2          3       0.29068681D-02
    7       2          4       0.14105765D-02
    7       2          5       0.29936457D-03
    7       2          6       0.74668684D-04
    7       2          7       0.58184314D-04
    7       2          8       0.24319552D-04
    7       2          9       0.10144774D-04
    7       2         10       0.18493845D-05
*** CPKS converged.
----------------------------------------------
    7       3          1       0.76312237D-02
    7       3          2       0.24624628D-02
    7       3          3       0.10099951D-02
    7       3          4       0.17361551D-03
    7       3          5       0.50584006D-04
    7       3          6       0.23216667D-04
    7       3          7       0.15283679D-04
    7       3          8       0.59996337D-05
*** CPKS converged.
----------------------------------------------

====================  end of solving CPKS equations  ====================

==========================
###### NUCLEUS:     8  C  
==========================

====================  solving CPKS equations  ====================

NUCLEUS  COORD.    ITERATION   ACCURACY
-------  ------    ---------   --------
    8       1          1       0.31259489D-01
    8       1          2       0.44578739D-02
    8       1          3       0.15445678D-02
    8       1          4       0.78440452D-03
    8       1          5       0.22704317D-03
    8       1          6       0.99591873D-04
    8       1          7       0.34791725D-04
    8       1          8       0.11128959D-04
    8       1          9       0.77710237D-05
*** CPKS converged.
----------------------------------------------
    8       2          1       0.48264322D-01
    8       2          2       0.87278103D-02
    8       2          3       0.23334774D-02
    8       2          4       0.10155867D-02
    8       2          5       0.23045940D-03
    8       2          6       0.92506159D-04
    8       2          7       0.42381951D-04
    8       2          8       0.17476732D-04
    8       2          9       0.96865087D-05
*** CPKS converged.
----------------------------------------------
    8       3          1       0.49385408D-02
    8       3          2       0.81626686D-03
    8       3          3       0.54512655D-03
    8       3          4       0.16755383D-03
    8       3          5       0.49982242D-04
    8       3          6       0.23932882D-04
    8       3          7       0.88914389D-05
*** CPKS converged.
----------------------------------------------

====================  end of solving CPKS equations  ====================

==========================
###### NUCLEUS:     9  C  
==========================

====================  solving CPKS equations  ====================

NUCLEUS  COORD.    ITERATION   ACCURACY
-------  ------    ---------   --------
    9       1          1       0.39974859D-01
    9       1          2       0.86713077D-02
    9       1          3       0.23718639D-02
    9       1          4       0.54521089D-03
    9       1          5       0.16654466D-03
    9       1          6       0.84056523D-04
    9       1          7       0.47720076D-04
    9       1          8       0.14186595D-04
    9       1          9       0.62712887D-05
*** CPKS converged.
----------------------------------------------
    9       2          1       0.45637113D-01
    9       2          2       0.89505647D-02
    9       2          3       0.23499464D-02
    9       2          4       0.75903730D-03
    9       2          5       0.21931834D-03
    9       2          6       0.94378772D-04
    9       2          7       0.61376952D-04
    9       2          8       0.22846785D-04
    9       2          9       0.68757656D-05
*** CPKS converged.
----------------------------------------------
    9       3          1       0.61284423D-02
    9       3          2       0.19534107D-02
    9       3          3       0.68638221D-03
    9       3          4       0.13558937D-03
    9       3          5       0.38615388D-04
    9       3          6       0.18884265D-04
    9       3          7       0.10557700D-04
    9       3          8       0.37404235D-05
*** CPKS converged.
----------------------------------------------

====================  end of solving CPKS equations  ====================

==========================
###### NUCLEUS:    10  C  
==========================

====================  solving CPKS equations  ====================

NUCLEUS  COORD.    ITERATION   ACCURACY
-------  ------    ---------   --------
   10       1          1       0.41972330D-01
   10       1          2       0.69884539D-02
   10       1          3       0.15669089D-02
   10       1          4       0.52772680D-03
   10       1          5       0.21397082D-03
   10       1          6       0.77516455D-04
   10       1          7       0.60411250D-04
   10       1          8       0.93869202D-05
*** CPKS converged.
----------------------------------------------
   10       2          1       0.40771448D-01
   10       2          2       0.59194332D-02
   10       2          3       0.27857572D-02
   10       2          4       0.10084347D-02
   10       2          5       0.26242274D-03
   10       2          6       0.11807577D-03
   10       2          7       0.45363524D-04
   10       2          8       0.21386963D-04
   10       2          9       0.56924752D-05
*** CPKS converged.
----------------------------------------------
   10       3          1       0.67437955D-02
   10       3          2       0.18036138D-02
   10       3          3       0.51479257D-03
   10       3          4       0.14976506D-03
   10       3          5       0.73016561D-04
   10       3          6       0.30181006D-04
   10       3          7       0.15243428D-04
   10       3          8       0.37180729D-05
*** CPKS converged.
----------------------------------------------

====================  end of solving CPKS equations  ====================

==========================
###### NUCLEUS:    16  C  
==========================

====================  solving CPKS equations  ====================

NUCLEUS  COORD.    ITERATION   ACCURACY
-------  ------    ---------   --------
   16       1          1       0.75491828D-01
   16       1          2       0.68345805D-02
   16       1          3       0.35077983D-02
   16       1          4       0.11808197D-02
   16       1          5       0.36848982D-03
   16       1          6       0.10312056D-03
   16       1          7       0.68188234D-04
   16       1          8       0.30879884D-04
   16       1          9       0.56816314D-05
*** CPKS converged.
----------------------------------------------
   16       2          1       0.79649927D-01
   16       2          2       0.65633277D-02
   16       2          3       0.23668412D-02
   16       2          4       0.25155692D-02
   16       2          5       0.29613009D-03
   16       2          6       0.15604593D-03
   16       2          7       0.52417201D-04
   16       2          8       0.15855354D-04
   16       2          9       0.91648142D-05
*** CPKS converged.
----------------------------------------------
   16       3          1       0.14781936D-01
   16       3          2       0.18340742D-02
   16       3          3       0.16895651D-02
   16       3          4       0.44820524D-03
   16       3          5       0.11341935D-03
   16       3          6       0.36384872D-04
   16       3          7       0.15210794D-04
   16       3          8       0.85561584D-05
*** CPKS converged.
----------------------------------------------

====================  end of solving CPKS equations  ====================

==========================
###### NUCLEUS:    18  C  
==========================

====================  solving CPKS equations  ====================

NUCLEUS  COORD.    ITERATION   ACCURACY
-------  ------    ---------   --------
   18       1          1       0.15448852D+00
   18       1          2       0.61065872D-02
   18       1          3       0.21133109D-02
   18       1          4       0.12370474D-02
   18       1          5       0.32905345D-03
   18       1          6       0.14276428D-03
   18       1          7       0.54508332D-04
   18       1          8       0.21185071D-04
   18       1          9       0.50146009D-05
*** CPKS converged.
----------------------------------------------
   18       2          1       0.12464620D+00
   18       2          2       0.10759341D-01
   18       2          3       0.30789527D-02
   18       2          4       0.12009550D-02
   18       2          5       0.31031458D-03
   18       2          6       0.17704380D-03
   18       2          7       0.75917330D-04
   18       2          8       0.21420330D-04
   18       2          9       0.89509602D-05
*** CPKS converged.
----------------------------------------------
   18       3          1       0.22671788D-01
   18       3          2       0.20930256D-02
   18       3          3       0.10235846D-02
   18       3          4       0.48791492D-03
   18       3          5       0.12186457D-03
   18       3          6       0.62461738D-04
   18       3          7       0.27475399D-04
   18       3          8       0.79691406D-05
*** CPKS converged.
----------------------------------------------

====================  end of solving CPKS equations  ====================

==========================
###### NUCLEUS:    22  C  
==========================

====================  solving CPKS equations  ====================

NUCLEUS  COORD.    ITERATION   ACCURACY
-------  ------    ---------   --------
   22       1          1       0.78059414D-01
   22       1          2       0.73659016D-02
   22       1          3       0.50286451D-02
   22       1          4       0.13039763D-02
   22       1          5       0.27960028D-03
   22       1          6       0.14751439D-03
   22       1          7       0.84706928D-04
   22       1          8       0.14936179D-04
   22       1          9       0.53983200D-05
*** CPKS converged.
----------------------------------------------
   22       2          1       0.15535473D+00
   22       2          2       0.91956150D-02
   22       2          3       0.22369347D-02
   22       2          4       0.10729860D-02
   22       2          5       0.43979400D-03
   22       2          6       0.22658539D-03
   22       2          7       0.68143742D-04
   22       2          8       0.13569022D-04
   22       2          9       0.62920108D-05
*** CPKS converged.
----------------------------------------------
   22       3          1       0.77161720D-02
   22       3          2       0.21383736D-02
   22       3          3       0.15968354D-02
   22       3          4       0.28549316D-03
   22       3          5       0.79977319D-04
   22       3          6       0.39863570D-04
   22       3          7       0.11201993D-04
   22       3          8       0.76068616D-05
*** CPKS converged.
----------------------------------------------

====================  end of solving CPKS equations  ====================

==========================
###### NUCLEUS:    27  C  
==========================

====================  solving CPKS equations  ====================

NUCLEUS  COORD.    ITERATION   ACCURACY
-------  ------    ---------   --------
   27       1          1       0.39419547D-01
   27       1          2       0.78043437D-02
   27       1          3       0.19279563D-02
   27       1          4       0.58897178D-03
   27       1          5       0.19347064D-03
   27       1          6       0.96384564D-04
   27       1          7       0.52911191D-04
   27       1          8       0.16843736D-04
   27       1          9       0.66842781D-05
*** CPKS converged.
----------------------------------------------
   27       2          1       0.34297965D-01
   27       2          2       0.85890755D-02
   27       2          3       0.16373630D-02
   27       2          4       0.49593792D-03
   27       2          5       0.14062860D-03
   27       2          6       0.10277700D-03
   27       2          7       0.51157499D-04
   27       2          8       0.17315154D-04
   27       2          9       0.58040656D-05
*** CPKS converged.
----------------------------------------------
   27       3          1       0.61917853D-02
   27       3          2       0.33828465D-02
   27       3          3       0.71294163D-03
   27       3          4       0.27166432D-03
   27       3          5       0.92011703D-04
   27       3          6       0.40483600D-04
   27       3          7       0.19677486D-04
   27       3          8       0.92633776D-05
*** CPKS converged.
----------------------------------------------

====================  end of solving CPKS equations  ====================

==========================
###### NUCLEUS:    30  C  
==========================

====================  solving CPKS equations  ====================

NUCLEUS  COORD.    ITERATION   ACCURACY
-------  ------    ---------   --------
   30       1          1       0.12081479D-01
   30       1          2       0.47658425D-02
   30       1          3       0.12580226D-02
   30       1          4       0.48707258D-03
   30       1          5       0.11120457D-03
   30       1          6       0.50790960D-04
   30       1          7       0.28333740D-04
   30       1          8       0.15147842D-04
   30       1          9       0.41005299D-05
*** CPKS converged.
----------------------------------------------
   30       2          1       0.86208085D-02
   30       2          2       0.39051500D-02
   30       2          3       0.71879311D-03
   30       2          4       0.25521191D-03
   30       2          5       0.11590813D-03
   30       2          6       0.51088554D-04
   30       2          7       0.21634453D-04
   30       2          8       0.12549429D-04
   30       2          9       0.32645879D-05
*** CPKS converged.
----------------------------------------------
   30       3          1       0.52836686D-02
   30       3          2       0.26619036D-02
   30       3          3       0.37911865D-03
   30       3          4       0.20930836D-03
   30       3          5       0.61016872D-04
   30       3          6       0.32023363D-04
   30       3          7       0.97719675D-05
*** CPKS converged.
----------------------------------------------

====================  end of solving CPKS equations  ====================

==========================
###### NUCLEUS:    33  C  
==========================

====================  solving CPKS equations  ====================

NUCLEUS  COORD.    ITERATION   ACCURACY
-------  ------    ---------   --------
   33       1          1       0.24865990D-01
   33       1          2       0.68440330D-02
   33       1          3       0.19068274D-02
   33       1          4       0.58890758D-03
   33       1          5       0.15438795D-03
   33       1          6       0.80261593D-04
   33       1          7       0.43886429D-04
   33       1          8       0.11689563D-04
   33       1          9       0.44543249D-05
*** CPKS converged.
----------------------------------------------
   33       2          1       0.24237616D-01
   33       2          2       0.68455064D-02
   33       2          3       0.19096335D-02
   33       2          4       0.55092228D-03
   33       2          5       0.14508348D-03
   33       2          6       0.81723671D-04
   33       2          7       0.45308293D-04
   33       2          8       0.11108199D-04
   33       2          9       0.42201966D-05
*** CPKS converged.
----------------------------------------------
   33       3          1       0.63333943D-01
   33       3          2       0.10623307D-01
   33       3          3       0.27749115D-02
   33       3          4       0.18683845D-02
   33       3          5       0.23169558D-03
   33       3          6       0.10341104D-03
   33       3          7       0.60258714D-04
   33       3          8       0.26108890D-04
   33       3          9       0.82361335D-05
*** CPKS converged.
----------------------------------------------

====================  end of solving CPKS equations  ====================

==========================
###### NUCLEUS:    34  C  
==========================

====================  solving CPKS equations  ====================

NUCLEUS  COORD.    ITERATION   ACCURACY
-------  ------    ---------   --------
   34       1          1       0.19834047D-01
   34       1          2       0.37989402D-02
   34       1          3       0.18128852D-02
   34       1          4       0.76979201D-03
   34       1          5       0.22914249D-03
   34       1          6       0.63345801D-04
   34       1          7       0.31750470D-04
   34       1          8       0.13784114D-04
   34       1          9       0.63869344D-05
*** CPKS converged.
----------------------------------------------
   34       2          1       0.23912714D-01
   34       2          2       0.43392303D-02
   34       2          3       0.17455191D-02
   34       2          4       0.84606001D-03
   34       2          5       0.21689308D-03
   34       2          6       0.64864081D-04
   34       2          7       0.33746173D-04
   34       2          8       0.13729820D-04
   34       2          9       0.64837553D-05
*** CPKS converged.
----------------------------------------------
   34       3          1       0.41929006D-01
   34       3          2       0.12116529D-01
   34       3          3       0.27310970D-02
   34       3          4       0.90010110D-03
   34       3          5       0.33112027D-03
   34       3          6       0.11174018D-03
   34       3          7       0.61126486D-04
   34       3          8       0.24700719D-04
   34       3          9       0.78505720D-05
*** CPKS converged.
----------------------------------------------

====================  end of solving CPKS equations  ====================

==========================
###### NUCLEUS:    35  C  
==========================

====================  solving CPKS equations  ====================

NUCLEUS  COORD.    ITERATION   ACCURACY
-------  ------    ---------   --------
   35       1          1       0.37941648D-01
   35       1          2       0.65547318D-02
   35       1          3       0.20580086D-02
   35       1          4       0.84076964D-03
   35       1          5       0.14325241D-03
   35       1          6       0.76725360D-04
   35       1          7       0.32980339D-04
   35       1          8       0.21579307D-04
   35       1          9       0.45551463D-05
*** CPKS converged.
----------------------------------------------
   35       2          1       0.40808084D-01
   35       2          2       0.67193917D-02
   35       2          3       0.22004253D-02
   35       2          4       0.95241028D-03
   35       2          5       0.15326711D-03
   35       2          6       0.84969404D-04
   35       2          7       0.34828650D-04
   35       2          8       0.21768694D-04
   35       2          9       0.49764432D-05
*** CPKS converged.
----------------------------------------------
   35       3          1       0.51271777D-01
   35       3          2       0.66930186D-02
   35       3          3       0.29148255D-02
   35       3          4       0.93621658D-03
   35       3          5       0.17816788D-03
   35       3          6       0.80404345D-04
   35       3          7       0.38922978D-04
   35       3          8       0.23536742D-04
   35       3          9       0.69826143D-05
*** CPKS converged.
----------------------------------------------

====================  end of solving CPKS equations  ====================

==========================
###### NUCLEUS:    36  C  
==========================

====================  solving CPKS equations  ====================

NUCLEUS  COORD.    ITERATION   ACCURACY
-------  ------    ---------   --------
   36       1          1       0.30891623D-01
   36       1          2       0.65255466D-02
   36       1          3       0.16288675D-02
   36       1          4       0.70931766D-03
   36       1          5       0.12050865D-03
   36       1          6       0.66681571D-04
   36       1          7       0.37449020D-04
   36       1          8       0.16111352D-04
   36       1          9       0.47607001D-05
*** CPKS converged.
----------------------------------------------
   36       2          1       0.33015085D-01
   36       2          2       0.69924133D-02
   36       2          3       0.17789176D-02
   36       2          4       0.73654543D-03
   36       2          5       0.11281799D-03
   36       2          6       0.76278532D-04
   36       2          7       0.40736357D-04
   36       2          8       0.18692421D-04
   36       2          9       0.50475614D-05
*** CPKS converged.
----------------------------------------------
   36       3          1       0.36173483D-01
   36       3          2       0.53730882D-02
   36       3          3       0.14271275D-02
   36       3          4       0.80729204D-03
   36       3          5       0.25903263D-03
   36       3          6       0.13681813D-03
   36       3          7       0.36719743D-04
   36       3          8       0.15566481D-04
   36       3          9       0.76501050D-05
*** CPKS converged.
----------------------------------------------

====================  end of solving CPKS equations  ====================

==========================
###### NUCLEUS:    37  C  
==========================

====================  solving CPKS equations  ====================

NUCLEUS  COORD.    ITERATION   ACCURACY
-------  ------    ---------   --------
   37       1          1       0.24897308D-01
   37       1          2       0.40171282D-02
   37       1          3       0.20349565D-02
   37       1          4       0.58137126D-03
   37       1          5       0.17988693D-03
   37       1          6       0.82934707D-04
   37       1          7       0.39103630D-04
   37       1          8       0.13726082D-04
   37       1          9       0.55997838D-05
*** CPKS converged.
----------------------------------------------
   37       2          1       0.30826012D-01
   37       2          2       0.41370257D-02
   37       2          3       0.23509515D-02
   37       2          4       0.78236399D-03
   37       2          5       0.18948660D-03
   37       2          6       0.88447842D-04
   37       2          7       0.40790799D-04
   37       2          8       0.17348991D-04
   37       2          9       0.64573889D-05
*** CPKS converged.
----------------------------------------------
   37       3          1       0.55121867D-01
   37       3          2       0.76592272D-02
   37       3          3       0.25758823D-02
   37       3          4       0.10685180D-02
   37       3          5       0.22582555D-03
   37       3          6       0.17333480D-03
   37       3          7       0.60556142D-04
   37       3          8       0.17572414D-04
   37       3          9       0.91666870D-05
*** CPKS converged.
----------------------------------------------

====================  end of solving CPKS equations  ====================

==========================
###### NUCLEUS:    38  C  
==========================

====================  solving CPKS equations  ====================

NUCLEUS  COORD.    ITERATION   ACCURACY
-------  ------    ---------   --------
   38       1          1       0.26917384D-01
   38       1          2       0.79468149D-02
   38       1          3       0.15350623D-02
   38       1          4       0.55588574D-03
   38       1          5       0.21381488D-03
   38       1          6       0.82370852D-04
   38       1          7       0.42905776D-04
   38       1          8       0.19092799D-04
   38       1          9       0.76779363D-05
*** CPKS converged.
----------------------------------------------
   38       2          1       0.30592279D-01
   38       2          2       0.84087006D-02
   38       2          3       0.16245337D-02
   38       2          4       0.61592513D-03
   38       2          5       0.22002481D-03
   38       2          6       0.90686963D-04
   38       2          7       0.45152644D-04
   38       2          8       0.19494942D-04
   38       2          9       0.70024988D-05
*** CPKS converged.
----------------------------------------------
   38       3          1       0.48321796D-01
   38       3          2       0.63468968D-02
   38       3          3       0.20018230D-02
   38       3          4       0.14256401D-02
   38       3          5       0.16644167D-03
   38       3          6       0.88081597D-04
   38       3          7       0.40301609D-04
   38       3          8       0.16409265D-04
   38       3          9       0.72778946D-05
*** CPKS converged.
----------------------------------------------

====================  end of solving CPKS equations  ====================

==========================
###### NUCLEUS:    39  C  
==========================

====================  solving CPKS equations  ====================

NUCLEUS  COORD.    ITERATION   ACCURACY
-------  ------    ---------   --------
   39       1          1       0.31980733D-01
   39       1          2       0.75667348D-02
   39       1          3       0.27025444D-02
   39       1          4       0.12321451D-02
   39       1          5       0.23353164D-03
   39       1          6       0.72356210D-04
   39       1          7       0.55656339D-04
   39       1          8       0.28739889D-04
   39       1          9       0.55594477D-05
*** CPKS converged.
----------------------------------------------
   39       2          1       0.33425044D-01
   39       2          2       0.73629294D-02
   39       2          3       0.28476363D-02
   39       2          4       0.13541171D-02
   39       2          5       0.24645794D-03
   39       2          6       0.80941022D-04
   39       2          7       0.58111953D-04
   39       2          8       0.31125021D-04
   39       2          9       0.56519129D-05
*** CPKS converged.
----------------------------------------------
   39       3          1       0.32549741D-01
   39       3          2       0.32080648D-02
   39       3          3       0.14930272D-02
   39       3          4       0.72822138D-03
   39       3          5       0.25775709D-03
   39       3          6       0.71006927D-04
   39       3          7       0.32773762D-04
   39       3          8       0.90338286D-05
*** CPKS converged.
----------------------------------------------

====================  end of solving CPKS equations  ====================

==========================
###### NUCLEUS:    40  C  
==========================

====================  solving CPKS equations  ====================

NUCLEUS  COORD.    ITERATION   ACCURACY
-------  ------    ---------   --------
   40       1          1       0.20608402D-01
   40       1          2       0.47541493D-02
   40       1          3       0.13213024D-02
   40       1          4       0.63096232D-03
   40       1          5       0.13274452D-03
   40       1          6       0.65868959D-04
   40       1          7       0.22490604D-04
   40       1          8       0.11789375D-04
   40       1          9       0.54218923D-05
*** CPKS converged.
----------------------------------------------
   40       2          1       0.25525392D-01
   40       2          2       0.55505717D-02
   40       2          3       0.15318694D-02
   40       2          4       0.63524571D-03
   40       2          5       0.14835661D-03
   40       2          6       0.65659206D-04
   40       2          7       0.22434095D-04
   40       2          8       0.13032825D-04
   40       2          9       0.60494733D-05
*** CPKS converged.
----------------------------------------------
   40       3          1       0.39305981D-01
   40       3          2       0.90106545D-02
   40       3          3       0.19055607D-02
   40       3          4       0.86912956D-03
   40       3          5       0.26074714D-03
   40       3          6       0.77149236D-04
   40       3          7       0.43953384D-04
   40       3          8       0.21174227D-04
   40       3          9       0.75879657D-05
*** CPKS converged.
----------------------------------------------

====================  end of solving CPKS equations  ====================

==========================
###### NUCLEUS:    41  C  
==========================

====================  solving CPKS equations  ====================

NUCLEUS  COORD.    ITERATION   ACCURACY
-------  ------    ---------   --------
   41       1          1       0.22569647D-01
   41       1          2       0.39483984D-02
   41       1          3       0.20769603D-02
   41       1          4       0.64892182D-03
   41       1          5       0.13724400D-03
   41       1          6       0.49588443D-04
   41       1          7       0.23673566D-04
   41       1          8       0.12253033D-04
   41       1          9       0.48385944D-05
*** CPKS converged.
----------------------------------------------
   41       2          1       0.22458741D-01
   41       2          2       0.46678282D-02
   41       2          3       0.20014241D-02
   41       2          4       0.76652736D-03
   41       2          5       0.15168778D-03
   41       2          6       0.49920336D-04
   41       2          7       0.31679771D-04
   41       2          8       0.13382982D-04
   41       2          9       0.46563623D-05
*** CPKS converged.
----------------------------------------------
   41       3          1       0.46032416D-01
   41       3          2       0.10303852D-01
   41       3          3       0.27486534D-02
   41       3          4       0.58197150D-03
   41       3          5       0.29161295D-03
   41       3          6       0.10168912D-03
   41       3          7       0.65350467D-04
   41       3          8       0.18208866D-04
   41       3          9       0.54107310D-05
*** CPKS converged.
----------------------------------------------

====================  end of solving CPKS equations  ====================

==========================
###### NUCLEUS:    42  C  
==========================

====================  solving CPKS equations  ====================

NUCLEUS  COORD.    ITERATION   ACCURACY
-------  ------    ---------   --------
   42       1          1       0.24984990D-01
   42       1          2       0.42649614D-02
   42       1          3       0.15333634D-02
   42       1          4       0.57518134D-03
   42       1          5       0.16709250D-03
   42       1          6       0.82677178D-04
   42       1          7       0.22432556D-04
   42       1          8       0.81290815D-05
*** CPKS converged.
----------------------------------------------
   42       2          1       0.25498492D-01
   42       2          2       0.46439412D-02
   42       2          3       0.17019510D-02
   42       2          4       0.59408851D-03
   42       2          5       0.17991761D-03
   42       2          6       0.91053094D-04
   42       2          7       0.20292781D-04
   42       2          8       0.97598511D-05
*** CPKS converged.
----------------------------------------------
   42       3          1       0.33550074D-01
   42       3          2       0.46655180D-02
   42       3          3       0.23343265D-02
   42       3          4       0.96333754D-03
   42       3          5       0.18581490D-03
   42       3          6       0.10608225D-03
   42       3          7       0.68079738D-04
   42       3          8       0.13936708D-04
   42       3          9       0.72218732D-05
*** CPKS converged.
----------------------------------------------

====================  end of solving CPKS equations  ====================

==========================
###### NUCLEUS:    48  C  
==========================

====================  solving CPKS equations  ====================

NUCLEUS  COORD.    ITERATION   ACCURACY
-------  ------    ---------   --------
   48       1          1       0.47781347D-01
   48       1          2       0.43383158D-02
   48       1          3       0.41721302D-02
   48       1          4       0.10289097D-02
   48       1          5       0.28338466D-03
   48       1          6       0.10626203D-03
   48       1          7       0.47425174D-04
   48       1          8       0.21177237D-04
   48       1          9       0.63012803D-05
*** CPKS converged.
----------------------------------------------
   48       2          1       0.56286540D-01
   48       2          2       0.51750007D-02
   48       2          3       0.43191730D-02
   48       2          4       0.10025105D-02
   48       2          5       0.29529080D-03
   48       2          6       0.11591941D-03
   48       2          7       0.42776916D-04
   48       2          8       0.25762331D-04
   48       2          9       0.67532093D-05
*** CPKS converged.
----------------------------------------------
   48       3          1       0.60169707D-01
   48       3          2       0.90581652D-02
   48       3          3       0.27809755D-02
   48       3          4       0.85964276D-03
   48       3          5       0.35799503D-03
   48       3          6       0.95491447D-04
   48       3          7       0.64027843D-04
   48       3          8       0.21503139D-04
   48       3          9       0.47092718D-05
*** CPKS converged.
----------------------------------------------

====================  end of solving CPKS equations  ====================

==========================
###### NUCLEUS:    50  C  
==========================

====================  solving CPKS equations  ====================

NUCLEUS  COORD.    ITERATION   ACCURACY
-------  ------    ---------   --------
   50       1          1       0.43173125D-01
   50       1          2       0.38140729D-02
   50       1          3       0.13233488D-02
   50       1          4       0.70502325D-03
   50       1          5       0.17472947D-03
   50       1          6       0.61752272D-04
   50       1          7       0.38294589D-04
   50       1          8       0.11063453D-04
   50       1          9       0.32630354D-05
*** CPKS converged.
----------------------------------------------
   50       2          1       0.26276024D-01
   50       2          2       0.24356478D-02
   50       2          3       0.14868800D-02
   50       2          4       0.62434687D-03
   50       2          5       0.18836376D-03
   50       2          6       0.58189589D-04
   50       2          7       0.24954711D-04
   50       2          8       0.12516445D-04
   50       2          9       0.40961072D-05
*** CPKS converged.
----------------------------------------------
   50       3          1       0.20331016D+00
   50       3          2       0.11584729D-01
   50       3          3       0.28304844D-02
   50       3          4       0.15717795D-02
   50       3          5       0.29273351D-03
   50       3          6       0.18236907D-03
   50       3          7       0.87075492D-04
   50       3          8       0.21317427D-04
   50       3          9       0.89501590D-05
*** CPKS converged.
----------------------------------------------

====================  end of solving CPKS equations  ====================

==========================
###### NUCLEUS:    54  C  
==========================

====================  solving CPKS equations  ====================

NUCLEUS  COORD.    ITERATION   ACCURACY
-------  ------    ---------   --------
   54       1          1       0.24589827D-01
   54       1          2       0.52801201D-02
   54       1          3       0.25395816D-02
   54       1          4       0.51036507D-03
   54       1          5       0.19782198D-03
   54       1          6       0.85749318D-04
   54       1          7       0.38043025D-04
   54       1          8       0.17535715D-04
   54       1          9       0.51396431D-05
*** CPKS converged.
----------------------------------------------
   54       2          1       0.47424714D-01
   54       2          2       0.46718276D-02
   54       2          3       0.30609466D-02
   54       2          4       0.84335929D-03
   54       2          5       0.29710129D-03
   54       2          6       0.13770680D-03
   54       2          7       0.38437139D-04
   54       2          8       0.10486266D-04
   54       2          9       0.50216839D-05
*** CPKS converged.
----------------------------------------------
   54       3          1       0.16631673D+00
   54       3          2       0.10880095D-01
   54       3          3       0.39061394D-02
   54       3          4       0.14271403D-02
   54       3          5       0.30697977D-03
   54       3          6       0.18475884D-03
   54       3          7       0.90490829D-04
   54       3          8       0.19650373D-04
   54       3          9       0.47154845D-05
*** CPKS converged.
----------------------------------------------

====================  end of solving CPKS equations  ====================

==========================
###### NUCLEUS:    58  C  
==========================

====================  solving CPKS equations  ====================

NUCLEUS  COORD.    ITERATION   ACCURACY
-------  ------    ---------   --------
   58       1          1       0.17136199D-01
   58       1          2       0.45408529D-02
   58       1          3       0.11445314D-02
   58       1          4       0.41810678D-03
   58       1          5       0.13763303D-03
   58       1          6       0.73547869D-04
   58       1          7       0.46370428D-04
   58       1          8       0.14987153D-04
   58       1          9       0.52621679D-05
*** CPKS converged.
----------------------------------------------
   58       2          1       0.12395507D-01
   58       2          2       0.47126382D-02
   58       2          3       0.13205975D-02
   58       2          4       0.42425752D-03
   58       2          5       0.12966393D-03
   58       2          6       0.56721073D-04
   58       2          7       0.16360430D-04
   58       2          8       0.89241459D-05
*** CPKS converged.
----------------------------------------------
   58       3          1       0.45361744D-01
   58       3          2       0.93820817D-02
   58       3          3       0.15239605D-02
   58       3          4       0.57322617D-03
   58       3          5       0.19090645D-03
   58       3          6       0.11812806D-03
   58       3          7       0.59065889D-04
   58       3          8       0.16631632D-04
   58       3          9       0.65612883D-05
*** CPKS converged.
----------------------------------------------

====================  end of solving CPKS equations  ====================

==========================
###### NUCLEUS:    61  C  
==========================

====================  solving CPKS equations  ====================

NUCLEUS  COORD.    ITERATION   ACCURACY
-------  ------    ---------   --------
   61       1          1       0.10586945D-01
   61       1          2       0.45180244D-02
   61       1          3       0.10216059D-02
   61       1          4       0.36368649D-03
   61       1          5       0.12050293D-03
   61       1          6       0.59707705D-04
   61       1          7       0.28287170D-04
   61       1          8       0.15355545D-04
   61       1          9       0.41781334D-05
*** CPKS converged.
----------------------------------------------
   61       2          1       0.11196983D-01
   61       2          2       0.47616294D-02
   61       2          3       0.99944266D-03
   61       2          4       0.35718268D-03
   61       2          5       0.12401435D-03
   61       2          6       0.63291895D-04
   61       2          7       0.23093697D-04
   61       2          8       0.14835558D-04
   61       2          9       0.42302845D-05
*** CPKS converged.
----------------------------------------------
   61       3          1       0.71408750D-02
   61       3          2       0.31004233D-02
   61       3          3       0.99660046D-03
   61       3          4       0.37011945D-03
   61       3          5       0.11110390D-03
   61       3          6       0.29374127D-04
   61       3          7       0.13893359D-04
   61       3          8       0.97980445D-05
*** CPKS converged.
----------------------------------------------

====================  end of solving CPKS equations  ====================

==========================
###### NUCLEUS:    11  H  
==========================

====================  solving CPKS equations  ====================

NUCLEUS  COORD.    ITERATION   ACCURACY
-------  ------    ---------   --------
   11       1          1       0.50926068D-02
   11       1          2       0.12778719D-02
   11       1          3       0.36446588D-03
   11       1          4       0.15706901D-03
   11       1          5       0.36571121D-04
   11       1          6       0.18914914D-04
   11       1          7       0.13180730D-04
   11       1          8       0.28706099D-05
*** CPKS converged.
----------------------------------------------
   11       2          1       0.22611997D-02
   11       2          2       0.87581009D-03
   11       2          3       0.63713491D-03
   11       2          4       0.25649183D-03
   11       2          5       0.47755340D-04
   11       2          6       0.21816261D-04
   11       2          7       0.65428894D-05
*** CPKS converged.
----------------------------------------------
   11       3          1       0.25187912D-02
   11       3          2       0.15135654D-02
   11       3          3       0.46945355D-03
   11       3          4       0.14157698D-03
   11       3          5       0.59759252D-04
   11       3          6       0.12461937D-04
   11       3          7       0.81976647D-05
*** CPKS converged.
----------------------------------------------

====================  end of solving CPKS equations  ====================

==========================
###### NUCLEUS:    12  H  
==========================

====================  solving CPKS equations  ====================

NUCLEUS  COORD.    ITERATION   ACCURACY
-------  ------    ---------   --------
   12       1          1       0.99284360D-02
   12       1          2       0.30967143D-02
   12       1          3       0.47269788D-03
   12       1          4       0.45163330D-03
   12       1          5       0.14819808D-03
   12       1          6       0.90049235D-04
   12       1          7       0.30222939D-04
   12       1          8       0.75538039D-05
*** CPKS converged.
----------------------------------------------
   12       2          1       0.16135551D-01
   12       2          2       0.27066774D-02
   12       2          3       0.79851379D-03
   12       2          4       0.26623810D-03
   12       2          5       0.13900889D-03
   12       2          6       0.51657947D-04
   12       2          7       0.17053161D-04
   12       2          8       0.80105232D-05
*** CPKS converged.
----------------------------------------------
   12       3          1       0.20913251D-02
   12       3          2       0.62500614D-03
   12       3          3       0.32031046D-03
   12       3          4       0.15122121D-03
   12       3          5       0.41508277D-04
   12       3          6       0.19862739D-04
   12       3          7       0.10705273D-04
   12       3          8       0.17376928D-05
*** CPKS converged.
----------------------------------------------

====================  end of solving CPKS equations  ====================

==========================
###### NUCLEUS:    13  H  
==========================

====================  solving CPKS equations  ====================

NUCLEUS  COORD.    ITERATION   ACCURACY
-------  ------    ---------   --------
   13       1          1       0.10191828D-01
   13       1          2       0.20894724D-02
   13       1          3       0.63193774D-03
   13       1          4       0.22550432D-03
   13       1          5       0.49740282D-04
   13       1          6       0.37862925D-04
   13       1          7       0.11139434D-04
   13       1          8       0.49767232D-05
*** CPKS converged.
----------------------------------------------
   13       2          1       0.15238690D-01
   13       2          2       0.35645877D-02
   13       2          3       0.11976013D-02
   13       2          4       0.37267197D-03
   13       2          5       0.14936684D-03
   13       2          6       0.11573474D-03
   13       2          7       0.26226188D-04
   13       2          8       0.10920120D-04
   13       2          9       0.71839004D-05
*** CPKS converged.
----------------------------------------------
   13       3          1       0.21987014D-02
   13       3          2       0.91493791D-03
   13       3          3       0.31480349D-03
   13       3          4       0.78193439D-04
   13       3          5       0.42592741D-04
   13       3          6       0.95689757D-05
*** CPKS converged.
----------------------------------------------

====================  end of solving CPKS equations  ====================

==========================
###### NUCLEUS:    14  H  
==========================

====================  solving CPKS equations  ====================

NUCLEUS  COORD.    ITERATION   ACCURACY
-------  ------    ---------   --------
   14       1          1       0.90849548D-02
   14       1          2       0.27502720D-02
   14       1          3       0.87423791D-03
   14       1          4       0.68588120D-03
   14       1          5       0.13358631D-03
   14       1          6       0.11284156D-03
   14       1          7       0.20947957D-04
   14       1          8       0.99314230D-05
*** CPKS converged.
----------------------------------------------
   14       2          1       0.17629353D-01
   14       2          2       0.20280549D-02
   14       2          3       0.59791742D-03
   14       2          4       0.37300462D-03
   14       2          5       0.12135165D-03
   14       2          6       0.40454453D-04
   14       2          7       0.18429717D-04
   14       2          8       0.92492107D-05
*** CPKS converged.
----------------------------------------------
   14       3          1       0.20178496D-02
   14       3          2       0.10015857D-02
   14       3          3       0.39859604D-03
   14       3          4       0.20316967D-03
   14       3          5       0.35070571D-04
   14       3          6       0.22351756D-04
   14       3          7       0.90454656D-05
*** CPKS converged.
----------------------------------------------

====================  end of solving CPKS equations  ====================

==========================
###### NUCLEUS:    15  H  
==========================

====================  solving CPKS equations  ====================

NUCLEUS  COORD.    ITERATION   ACCURACY
-------  ------    ---------   --------
   15       1          1       0.11707111D-01
   15       1          2       0.39799815D-02
   15       1          3       0.10353324D-02
   15       1          4       0.67284741D-03
   15       1          5       0.11178866D-03
   15       1          6       0.10629004D-03
   15       1          7       0.32031758D-04
   15       1          8       0.11748784D-04
   15       1          9       0.50623727D-05
*** CPKS converged.
----------------------------------------------
   15       2          1       0.17146489D-01
   15       2          2       0.25535721D-02
   15       2          3       0.79093336D-03
   15       2          4       0.23351159D-03
   15       2          5       0.10112176D-03
   15       2          6       0.31915268D-04
   15       2          7       0.16200742D-04
   15       2          8       0.78146130D-05
*** CPKS converged.
----------------------------------------------
   15       3          1       0.27099733D-02
   15       3          2       0.13723634D-02
   15       3          3       0.37058152D-03
   15       3          4       0.17037328D-03
   15       3          5       0.35332409D-04
   15       3          6       0.21775576D-04
   15       3          7       0.11006906D-04
   15       3          8       0.41086357D-05
*** CPKS converged.
----------------------------------------------

====================  end of solving CPKS equations  ====================

==========================
###### NUCLEUS:    17  H  
==========================

====================  solving CPKS equations  ====================

NUCLEUS  COORD.    ITERATION   ACCURACY
-------  ------    ---------   --------
   17       1          1       0.11581940D-01
   17       1          2       0.16348426D-02
   17       1          3       0.43639328D-03
   17       1          4       0.19341254D-03
   17       1          5       0.52697092D-04
   17       1          6       0.32528157D-04
   17       1          7       0.86441554D-05
*** CPKS converged.
----------------------------------------------
   17       2          1       0.13642519D-01
   17       2          2       0.29359176D-02
   17       2          3       0.10868863D-02
   17       2          4       0.49001760D-03
   17       2          5       0.16525251D-03
   17       2          6       0.81961635D-04
   17       2          7       0.27626368D-04
   17       2          8       0.11423091D-04
   17       2          9       0.49119618D-05
*** CPKS converged.
----------------------------------------------
   17       3          1       0.24837584D-02
   17       3          2       0.72186116D-03
   17       3          3       0.33837884D-03
   17       3          4       0.81856122D-04
   17       3          5       0.39021614D-04
   17       3          6       0.11296513D-04
   17       3          7       0.46069284D-05
*** CPKS converged.
----------------------------------------------

====================  end of solving CPKS equations  ====================

==========================
###### NUCLEUS:    26  H  
==========================

====================  solving CPKS equations  ====================

NUCLEUS  COORD.    ITERATION   ACCURACY
-------  ------    ---------   --------
   26       1          1       0.10278252D-01
   26       1          2       0.20130186D-02
   26       1          3       0.56530950D-03
   26       1          4       0.16360567D-03
   26       1          5       0.54136677D-04
   26       1          6       0.36599874D-04
   26       1          7       0.12244750D-04
   26       1          8       0.41491877D-05
*** CPKS converged.
----------------------------------------------
   26       2          1       0.28886250D-01
   26       2          2       0.52078373D-02
   26       2          3       0.15504233D-02
   26       2          4       0.29488959D-03
   26       2          5       0.14905927D-03
   26       2          6       0.83119832D-04
   26       2          7       0.43868552D-04
   26       2          8       0.12323728D-04
   26       2          9       0.26790588D-05
*** CPKS converged.
----------------------------------------------
   26       3          1       0.26840831D-02
   26       3          2       0.10736774D-02
   26       3          3       0.46199841D-03
   26       3          4       0.75387905D-04
   26       3          5       0.27600455D-04
   26       3          6       0.15955844D-04
   26       3          7       0.95399343D-05
*** CPKS converged.
----------------------------------------------

====================  end of solving CPKS equations  ====================

==========================
###### NUCLEUS:    28  H  
==========================

====================  solving CPKS equations  ====================

NUCLEUS  COORD.    ITERATION   ACCURACY
-------  ------    ---------   --------
   28       1          1       0.10362814D-01
   28       1          2       0.13994080D-02
   28       1          3       0.40955205D-03
   28       1          4       0.17507100D-03
   28       1          5       0.40321675D-04
   28       1          6       0.33507158D-04
   28       1          7       0.17341734D-04
   28       1          8       0.34757363D-05
*** CPKS converged.
----------------------------------------------
   28       2          1       0.74115556D-02
   28       2          2       0.31758582D-02
   28       2          3       0.11004944D-02
   28       2          4       0.16211601D-03
   28       2          5       0.65516841D-04
   28       2          6       0.44648594D-04
   28       2          7       0.22848172D-04
   28       2          8       0.49698385D-05
*** CPKS converged.
----------------------------------------------
   28       3          1       0.26534551D-02
   28       3          2       0.15495566D-02
   28       3          3       0.58410836D-03
   28       3          4       0.19932507D-03
   28       3          5       0.71965791D-04
   28       3          6       0.24645291D-04
   28       3          7       0.57659583D-05
*** CPKS converged.
----------------------------------------------

====================  end of solving CPKS equations  ====================

==========================
###### NUCLEUS:    29  H  
==========================

====================  solving CPKS equations  ====================

NUCLEUS  COORD.    ITERATION   ACCURACY
-------  ------    ---------   --------
   29       1          1       0.96472858D-02
   29       1          2       0.13336284D-02
   29       1          3       0.34883489D-03
   29       1          4       0.13635097D-03
   29       1          5       0.38038150D-04
   29       1          6       0.26273030D-04
   29       1          7       0.13153185D-04
   29       1          8       0.31718493D-05
*** CPKS converged.
----------------------------------------------
   29       2          1       0.70868272D-02
   29       2          2       0.30730638D-02
   29       2          3       0.10737168D-02
   29       2          4       0.16993242D-03
   29       2          5       0.62226421D-04
   29       2          6       0.52820891D-04
   29       2          7       0.21691941D-04
   29       2          8       0.49234883D-05
*** CPKS converged.
----------------------------------------------
   29       3          1       0.37227866D-02
   29       3          2       0.17619490D-02
   29       3          3       0.55073251D-03
   29       3          4       0.20784895D-03
   29       3          5       0.72374572D-04
   29       3          6       0.33329421D-04
   29       3          7       0.11726420D-04
   29       3          8       0.64158449D-05
*** CPKS converged.
----------------------------------------------

====================  end of solving CPKS equations  ====================

==========================
###### NUCLEUS:    31  H  
==========================

====================  solving CPKS equations  ====================

NUCLEUS  COORD.    ITERATION   ACCURACY
-------  ------    ---------   --------
   31       1          1       0.52550170D-02
   31       1          2       0.14609563D-02
   31       1          3       0.42745680D-03
   31       1          4       0.17197710D-03
   31       1          5       0.41244474D-04
   31       1          6       0.21997442D-04
   31       1          7       0.14231006D-04
   31       1          8       0.33680802D-05
*** CPKS converged.
----------------------------------------------
   31       2          1       0.23252581D-02
   31       2          2       0.88185000D-03
   31       2          3       0.65563642D-03
   31       2          4       0.26298006D-03
   31       2          5       0.47978093D-04
   31       2          6       0.21564774D-04
   31       2          7       0.62501515D-05
*** CPKS converged.
----------------------------------------------
   31       3          1       0.21669621D-02
   31       3          2       0.12258625D-02
   31       3          3       0.59905469D-03
   31       3          4       0.10799034D-03
   31       3          5       0.54948249D-04
   31       3          6       0.14749521D-04
   31       3          7       0.74969676D-05
*** CPKS converged.
----------------------------------------------

====================  end of solving CPKS equations  ====================

==========================
###### NUCLEUS:    32  H  
==========================

====================  solving CPKS equations  ====================

NUCLEUS  COORD.    ITERATION   ACCURACY
-------  ------    ---------   --------
   32       1          1       0.67888032D-02
   32       1          2       0.21379298D-02
   32       1          3       0.67187615D-03
   32       1          4       0.20674794D-03
   32       1          5       0.50539121D-04
   32       1          6       0.38721969D-04
   32       1          7       0.19978218D-04
   32       1          8       0.50368486D-05
*** CPKS converged.
----------------------------------------------
   32       2          1       0.32054435D-02
   32       2          2       0.15162261D-02
   32       2          3       0.75336034D-03
   32       2          4       0.23475320D-03
   32       2          5       0.10277294D-03
   32       2          6       0.21572091D-04
   32       2          7       0.12300014D-04
   32       2          8       0.58257028D-05
*** CPKS converged.
----------------------------------------------
   32       3          1       0.14478785D-02
   32       3          2       0.88742998D-03
   32       3          3       0.13865115D-03
   32       3          4       0.53731723D-04
   32       3          5       0.20075591D-04
   32       3          6       0.77871120D-05
*** CPKS converged.
----------------------------------------------

====================  end of solving CPKS equations  ====================

==========================
###### NUCLEUS:    43  H  
==========================

====================  solving CPKS equations  ====================

NUCLEUS  COORD.    ITERATION   ACCURACY
-------  ------    ---------   --------
   43       1          1       0.36427541D-02
   43       1          2       0.11808108D-02
   43       1          3       0.24956696D-03
   43       1          4       0.11735556D-03
   43       1          5       0.44151750D-04
   43       1          6       0.20614444D-04
   43       1          7       0.96488491D-05
*** CPKS converged.
----------------------------------------------
   43       2          1       0.44560201D-02
   43       2          2       0.24992995D-02
   43       2          3       0.42800502D-03
   43       2          4       0.19743769D-03
   43       2          5       0.63186089D-04
   43       2          6       0.34356460D-04
   43       2          7       0.12752748D-04
   43       2          8       0.83057903D-05
*** CPKS converged.
----------------------------------------------
   43       3          1       0.35811034D-02
   43       3          2       0.12449993D-02
   43       3          3       0.48290643D-03
   43       3          4       0.11172342D-03
   43       3          5       0.26888324D-04
   43       3          6       0.18766374D-04
   43       3          7       0.91431978D-05
*** CPKS converged.
----------------------------------------------

====================  end of solving CPKS equations  ====================

==========================
###### NUCLEUS:    44  H  
==========================

====================  solving CPKS equations  ====================

NUCLEUS  COORD.    ITERATION   ACCURACY
-------  ------    ---------   --------
   44       1          1       0.83856026D-02
   44       1          2       0.13267018D-02
   44       1          3       0.92020837D-03
   44       1          4       0.24755408D-03
   44       1          5       0.67738225D-04
   44       1          6       0.53252821D-04
   44       1          7       0.12347647D-04
   44       1          8       0.73174000D-05
*** CPKS converged.
----------------------------------------------
   44       2          1       0.91006148D-02
   44       2          2       0.13886424D-02
   44       2          3       0.82452546D-03
   44       2          4       0.27255917D-03
   44       2          5       0.60037034D-04
   44       2          6       0.53517125D-04
   44       2          7       0.10144174D-04
   44       2          8       0.72904420D-05
*** CPKS converged.
----------------------------------------------
   44       3          1       0.18112091D-01
   44       3          2       0.33187541D-02
   44       3          3       0.56204117D-03
   44       3          4       0.25022449D-03
   44       3          5       0.17776607D-03
   44       3          6       0.67282292D-04
   44       3          7       0.25261262D-04
   44       3          8       0.10031991D-04
   44       3          9       0.34089699D-05
*** CPKS converged.
----------------------------------------------

====================  end of solving CPKS equations  ====================

==========================
[truncated: 1,393,036 more chars]
