# Supplementary material for: Functional, Aromatic, and Fluorinated Monothiosemicarbazones: Investigations into Their Structures and Activity toward the Gallium-68 Incorporation by Microwave Irradiation
Source: ACS Omega. 2022 Apr 11;7(16):13750–77. doi: 10.1021/acsomega.1c07396 (PMC9088960; doi:10.1021/acsomega.1c07396)
Supplement: Supplementary file 1 — ao1c07396_si_001.zip [file ao1c07396_si_001.zip › DFT_files/MonoTSCEt Zn complex isomer free Opt.out]

 Parallel Execution: Process Information
 ==============================================================================
 Rank   Node Name                              NodeID   MyNodeRank  NodeMaster
    0   CHPC-7106                                 0          0          0
    1   CHPC-7106                                 0          1         -1
    2   CHPC-7106                                 0          2         -1
    3   CHPC-7106                                 0          3         -1
 ==============================================================================


May use up to 15548MB of RAM as shared memory on node 0
 
    Atoms
    1 C      -0.278352340076       2.405987383352       0.133590368488
    2 C      -1.474374238923       1.844272966255      -0.161760375504
    3 C      -1.785621207159       0.494035411910       0.022435124883
    4 C      -0.807869962060      -0.358167517798       0.552493565256
    5 C       2.775074829576       0.036993679217       1.733736303365
    6 C       2.982318473114       1.427096272218       1.504123423669
    7 C       1.945331207163       2.181793932626       0.968859286350
    8 C       0.714611276340       1.518323164065       0.678201964165
    9 C       0.482434959547       0.142586452451       0.898430479511
    10 C       1.574856531553      -0.599701237293       1.446728475989
    11 H       7.757335107270       5.664636148068       3.462340829873
    12 H      -2.764979982352       0.091626881185      -0.235868641594
    13 H      -1.040686019142      -1.413429556858       0.698895157887
    14 H       3.593374767642      -0.545857863373       2.153294200867
    15 H       3.934542344949       1.889590374290       1.744792174876
    16 C       0.373378474033       3.763003306293       0.072722043466
    17 H       1.461284823803      -1.665314352880       1.638813856304
    18 C       1.759816428287       3.579742117059       0.589082231206
    19 O      -0.108503554404       4.836228488181      -0.306929213373
    20 N       2.531475567685       4.647895006979       0.626655186714
    21 N       3.762721585881       4.570289057442       1.108558405311
    22 C       4.448094653114       5.763835962545       1.141706619861
    23 S       3.900572705123       7.321247103910       0.643710903281
    24 N       5.699062342574       5.611404350361       1.645679551853
    25 Zn       1.724690676970       6.488355789837      -0.148110210141
    26 H       5.937399031784       4.660662833915       1.917915590116
    27 C       6.691362011197       6.671591471003       1.842013759172
    28 H       6.255904911498       7.456815619118       2.475567854731
    29 H       6.916513009218       7.139180719416       0.873143177038
    30 C       7.964732374076       6.105319509605       2.478864575242
    31 H       8.422688247625       5.337569431107       1.841914410923
    32 H       8.698318999367       6.907038736543       2.617692988027
    33 C      -0.982077057316       8.435169310406       2.962520311134
    34 C      -1.227102506980       8.340236350665       4.290766574632
    35 C      -2.157032622756       9.119486231933       4.985060077398
    36 C      -2.903887424879      10.070578400136       4.277233400389
    37 C      -3.107788988211      11.209143531645       0.664952141482
    38 C      -2.134183315394      10.363499479758       0.060593045527
    39 C      -1.447227992006       9.454311507566       0.856117783684
    40 C      -1.756191066097       9.416392274889       2.249975594866
    41 C      -2.717983103765      10.241849438779       2.873364141468
    42 C      -3.402849020742      11.163432359112       2.020951184681
    43 H      -0.749924204055       8.979395024586      -6.311778719381
    44 H      -2.312902740803       9.005180219371       6.057689008255
    45 H      -3.632168540107      10.683077099832       4.809859304593
    46 H      -3.641805393519      11.917127498600       0.033279622364
    47 H      -1.935430366487      10.425454442338      -1.004843250679
    48 C      -0.102970889101       7.777050562919       1.930826733004
    49 H      -4.156283576594      11.828547021530       2.439619520447
    50 C      -0.413155476901       8.446699759459       0.635392088509
    51 O       0.708952800495       6.857226051870       2.081525925654
    52 N       0.239242572630       8.025017747645      -0.429966076460
    53 N      -0.012159765065       8.546287374284      -1.621219421988
    54 C       0.690326303782       7.980331260298      -2.660795685925
    55 S       1.825331702149       6.684164544050      -2.596898562875
    56 N       0.392169068392       8.566402991269      -3.848112344641
    57 H      -0.293834043148       9.315658668474      -3.794615962599
    58 C       0.933896708183       8.196852549586      -5.158614814981
    59 H       0.712181187707       7.138136590588      -5.353656387137
    60 H       2.028614655284       8.288608023666      -5.133662101719
    61 C       0.341158730615       9.085227013920      -6.257440624831
    62 H       0.581414068823      10.142843218531      -6.089335335176
    63 H       0.754932945598       8.797437696594      -7.230147829502
    64 H      -2.124859747565       2.475989320945      -0.493045842591
    65 H      -0.633606396473       7.627260942732       4.616773970175
    End
    GUIBonds
        1 1 16 1.0
        2 1 8 1.5
        3 1 2 1.5
        4 20 25 1.0
        5 2 3 1.5
        6 3 12 1.0
        7 3 4 1.5
        8 4 13 1.0
        9 4 9 1.5
        10 5 14 1.0
        11 5 6 1.5
        12 5 10 1.5
        13 6 15 1.0
        14 6 7 1.5
        15 7 18 1.0
        16 7 8 1.5
        17 8 9 1.5
        18 9 10 1.5
        19 10 17 1.0
        20 16 19 1.0
        21 16 18 1.0
        22 18 20 1.0
        23 20 21 1.0
        24 23 25 1.0
        25 21 22 1.0
        26 22 24 1.0
        27 22 23 1.0
        28 24 27 1.0
        29 24 26 1.0
        30 27 29 1.0
        31 27 28 1.0
        32 27 30 1.0
        33 30 11 1.0
        34 30 32 1.0
        35 30 31 1.0
        36 25 19 1.0
        37 33 48 1.0
        38 33 40 1.5
        39 37 38 1.5
        40 37 42 1.5
        41 38 47 1.0
        42 38 39 1.5
        43 39 50 1.0
        44 39 40 1.5
        45 40 41 1.5
        46 41 42 1.5
        47 42 49 1.0
        48 48 51 1.0
        49 33 34 1.5
        50 48 50 1.0
        51 50 52 1.0
        52 52 53 1.0
        53 53 54 1.0
        54 54 56 1.0
        55 54 55 1.0
        56 56 58 1.0
        57 56 57 1.0
        58 58 60 1.0
        59 58 59 1.0
        60 58 61 1.0
        61 61 43 1.0
        62 61 63 1.0
        63 61 62 1.0
        64 34 35 1.5
        65 35 44 1.0
        66 35 36 1.5
        67 36 45 1.0
        68 36 41 1.5
        69 37 46 1.0
        70 51 25 1.0
        71 52 25 1.0
        72 55 25 1.0
        73 64 2 1.0
        74 65 34 1.0
    End
    NoPrint LOGFILE
    XC
        GGA BLYP
    End
    Geometry
    End
    AnalyticalFreq
    End
    NumericalQuality Good
    ScanFreq -1000 0

Fragments
Zn t21.Zn
H t21.H
N t21.N
S t21.S
O t21.O
C t21.C
End

 *******************************************************************************
 *                                                                             *
 *  --------------------------------                                           *
 *   Amsterdam Modeling Suite (AMS)              2019.304                      *
 *  --------------------------------                                           *
 *                                               r84175 2020-05-08             *
 *                                                                             *
 *                                                                             *
 *                              =================                              *
 *                              |               |                              *
 *                              |     A D F     |                              *
 *                              |               |                              *
 *                              =================                              *
 *                                                                             *
 *                                                                             *
 *   Online information and documentation:  https://www.scm.com/support/       *
 *   E-mail:  support@scm.com   info@scm.com                                   *
 *                                                                             *
 *   Scientific publications using AMS results must be properly referenced     *
 *   See the User Manuals (or the web site) for recommended citations          *
 *   The terms and conditions of the End User License Agreement apply to       *
 *   the use of AMS, https://www.scm.com/license-terms/                        *
 *                                                                             *
 *********************  x86_64_windows_intel / intelmpi  ***********************
 
 Licensed to: Dr. Sofia Pascu / University of Bath / Bath / UNITED KINGDOM 2022-01-21 16:12:49
 SCM User ID: u10385
  
 ADF 2019.304  RunTime: Feb10-2022 08:52:38  Nodes: 1  Procs: 4

 Temporary files are created in C:\SCMTMP\/kid_0.1279889469

Communication costs MPI_COMM_WORLD:      0.596 usec per message,   0.0043 usec per 8-byte item
Communication costs for intra-node:      1.058 usec per message,   0.0050 usec per 8-byte item

 *** (NO TITLE) ***


 ===========================
 A T T A C H E D   F I L E S
 ===========================
  


 ===============================
 M O D E L   P A R A M E T E R S
 ===============================
  
 DENSITY FUNCTIONAL POTENTIAL (scf)
    LDA:                               Exchange only                           == Not Default ==
    Gradient Corrections:              Becke88 LYP                             == Not Default ==

 SPIN  (restricted / unrestr.)
    Molecule:                          Restricted                               
    Fragments:                         Restricted                               

 OTHER ASPECTS
    Relativistic Corrections:          ---                                      

    Nuclear Charge Density Model:      Point Charge Nuclei                      
    Core Treatment:                    Frozen Orbital(s)                        

    Hyperfine or Zeeman Interaction:   ---                                      


 Fragment File(s)
 ----------------
 C:
         file : t21.C
         jobid: ADF 2019.304  RunTime: Feb10-2022 08:52:38  Nodes: 1  Procs: 1
         title: Carbon (TZ2P)
 H:
         file : t21.H
         jobid: ADF 2019.304  RunTime: Feb10-2022 08:52:34  Nodes: 1  Procs: 1
         title: Hydrogen (TZ2P)
 O:
         file : t21.O
         jobid: ADF 2019.304  RunTime: Feb10-2022 08:52:37  Nodes: 1  Procs: 1
         title: Oxygen (TZ2P)
 N:
         file : t21.N
         jobid: ADF 2019.304  RunTime: Feb10-2022 08:52:35  Nodes: 1  Procs: 1
         title: Nitrogen (TZ2P)
 S:
         file : t21.S
         jobid: ADF 2019.304  RunTime: Feb10-2022 08:52:36  Nodes: 1  Procs: 1
         title: Sulphur (TZ2P)
 Zn:
         file : t21.Zn
         jobid: ADF 2019.304  RunTime: Feb10-2022 08:52:33  Nodes: 1  Procs: 1
         title: Zinc (TZ2P)


                                   *********************************************
                                   *  R U N   T Y P E : GEOMETRY OPTIMIZATION  *
                                   *********************************************
  


 ===============
 G E O M E T R Y  ***  3D  Molecule  ***
 ===============
  

 ATOMS
 =====                            X Y Z                    CHARGE
                                (Angstrom)             Nucl     +Core       At.Mass
                       --------------------------    ----------------       -------
    1  C              -0.2784    2.4060    0.1336      6.00      6.00       12.0000
    2  C              -1.4744    1.8443   -0.1618      6.00      6.00       12.0000
    3  C              -1.7856    0.4940    0.0224      6.00      6.00       12.0000
    4  C              -0.8079   -0.3582    0.5525      6.00      6.00       12.0000
    5  C               2.7751    0.0370    1.7337      6.00      6.00       12.0000
    6  C               2.9823    1.4271    1.5041      6.00      6.00       12.0000
    7  C               1.9453    2.1818    0.9689      6.00      6.00       12.0000
    8  C               0.7146    1.5183    0.6782      6.00      6.00       12.0000
    9  C               0.4824    0.1426    0.8984      6.00      6.00       12.0000
   10  C               1.5749   -0.5997    1.4467      6.00      6.00       12.0000
   11  H               7.7573    5.6646    3.4623      1.00      1.00        1.0078
   12  H              -2.7650    0.0916   -0.2359      1.00      1.00        1.0078
   13  H              -1.0407   -1.4134    0.6989      1.00      1.00        1.0078
   14  H               3.5934   -0.5459    2.1533      1.00      1.00        1.0078
   15  H               3.9345    1.8896    1.7448      1.00      1.00        1.0078
   16  C               0.3734    3.7630    0.0727      6.00      6.00       12.0000
   17  H               1.4613   -1.6653    1.6388      1.00      1.00        1.0078
   18  C               1.7598    3.5797    0.5891      6.00      6.00       12.0000
   19  O              -0.1085    4.8362   -0.3069      8.00      8.00       15.9949
   20  N               2.5315    4.6479    0.6267      7.00      7.00       14.0031
   21  N               3.7627    4.5703    1.1086      7.00      7.00       14.0031
   22  C               4.4481    5.7638    1.1417      6.00      6.00       12.0000
   23  S               3.9006    7.3212    0.6437     16.00     16.00       31.9721
   24  N               5.6991    5.6114    1.6457      7.00      7.00       14.0031
   25  Zn              1.7247    6.4884   -0.1481     30.00     30.00       63.9291
   26  H               5.9374    4.6607    1.9179      1.00      1.00        1.0078
   27  C               6.6914    6.6716    1.8420      6.00      6.00       12.0000
   28  H               6.2559    7.4568    2.4756      1.00      1.00        1.0078
   29  H               6.9165    7.1392    0.8731      1.00      1.00        1.0078
   30  C               7.9647    6.1053    2.4789      6.00      6.00       12.0000
   31  H               8.4227    5.3376    1.8419      1.00      1.00        1.0078
   32  H               8.6983    6.9070    2.6177      1.00      1.00        1.0078
   33  C              -0.9821    8.4352    2.9625      6.00      6.00       12.0000
   34  C              -1.2271    8.3402    4.2908      6.00      6.00       12.0000
   35  C              -2.1570    9.1195    4.9851      6.00      6.00       12.0000
   36  C              -2.9039   10.0706    4.2772      6.00      6.00       12.0000
   37  C              -3.1078   11.2091    0.6650      6.00      6.00       12.0000
   38  C              -2.1342   10.3635    0.0606      6.00      6.00       12.0000
   39  C              -1.4472    9.4543    0.8561      6.00      6.00       12.0000
   40  C              -1.7562    9.4164    2.2500      6.00      6.00       12.0000
   41  C              -2.7180   10.2418    2.8734      6.00      6.00       12.0000
   42  C              -3.4028   11.1634    2.0210      6.00      6.00       12.0000
   43  H              -0.7499    8.9794   -6.3118      1.00      1.00        1.0078
   44  H              -2.3129    9.0052    6.0577      1.00      1.00        1.0078
   45  H              -3.6322   10.6831    4.8099      1.00      1.00        1.0078
   46  H              -3.6418   11.9171    0.0333      1.00      1.00        1.0078
   47  H              -1.9354   10.4255   -1.0048      1.00      1.00        1.0078
   48  C              -0.1030    7.7771    1.9308      6.00      6.00       12.0000
   49  H              -4.1563   11.8285    2.4396      1.00      1.00        1.0078
   50  C              -0.4132    8.4467    0.6354      6.00      6.00       12.0000
   51  O               0.7090    6.8572    2.0815      8.00      8.00       15.9949
   52  N               0.2392    8.0250   -0.4300      7.00      7.00       14.0031
   53  N              -0.0122    8.5463   -1.6212      7.00      7.00       14.0031
   54  C               0.6903    7.9803   -2.6608      6.00      6.00       12.0000
   55  S               1.8253    6.6842   -2.5969     16.00     16.00       31.9721
   56  N               0.3922    8.5664   -3.8481      7.00      7.00       14.0031
   57  H              -0.2938    9.3157   -3.7946      1.00      1.00        1.0078
   58  C               0.9339    8.1969   -5.1586      6.00      6.00       12.0000
   59  H               0.7122    7.1381   -5.3537      1.00      1.00        1.0078
   60  H               2.0286    8.2886   -5.1337      1.00      1.00        1.0078
   61  C               0.3412    9.0852   -6.2574      6.00      6.00       12.0000
   62  H               0.5814   10.1428   -6.0893      1.00      1.00        1.0078
   63  H               0.7549    8.7974   -7.2301      1.00      1.00        1.0078
   64  H              -2.1249    2.4760   -0.4930      1.00      1.00        1.0078
   65  H              -0.6336    7.6273    4.6168      1.00      1.00        1.0078


 FRAGMENTS
 =========                                     Atoms in this Fragment     Cart. coord.s (Angstrom)
                                               -------------------------------------------------------
    1  C                                                 1  C           -0.2784    2.4060    0.1336
    2  C                                                 2  C           -1.4744    1.8443   -0.1618
    3  C                                                 3  C           -1.7856    0.4940    0.0224
    4  C                                                 4  C           -0.8079   -0.3582    0.5525
    5  C                                                 5  C            2.7751    0.0370    1.7337
    6  C                                                 6  C            2.9823    1.4271    1.5041
    7  C                                                 7  C            1.9453    2.1818    0.9689
    8  C                                                 8  C            0.7146    1.5183    0.6782
    9  C                                                 9  C            0.4824    0.1426    0.8984
   10  C                                                10  C            1.5749   -0.5997    1.4467
   11  C                                                16  C            0.3734    3.7630    0.0727
   12  C                                                18  C            1.7598    3.5797    0.5891
   13  C                                                22  C            4.4481    5.7638    1.1417
   14  C                                                27  C            6.6914    6.6716    1.8420
   15  C                                                30  C            7.9647    6.1053    2.4789
   16  C                                                33  C           -0.9821    8.4352    2.9625
   17  C                                                34  C           -1.2271    8.3402    4.2908
   18  C                                                35  C           -2.1570    9.1195    4.9851
   19  C                                                36  C           -2.9039   10.0706    4.2772
   20  C                                                37  C           -3.1078   11.2091    0.6650
   21  C                                                38  C           -2.1342   10.3635    0.0606
   22  C                                                39  C           -1.4472    9.4543    0.8561
   23  C                                                40  C           -1.7562    9.4164    2.2500
   24  C                                                41  C           -2.7180   10.2418    2.8734
   25  C                                                42  C           -3.4028   11.1634    2.0210
   26  C                                                48  C           -0.1030    7.7771    1.9308
   27  C                                                50  C           -0.4132    8.4467    0.6354
   28  C                                                54  C            0.6903    7.9803   -2.6608
   29  C                                                58  C            0.9339    8.1969   -5.1586
   30  C                                                61  C            0.3412    9.0852   -6.2574
   31  H                                                11  H            7.7573    5.6646    3.4623
   32  H                                                12  H           -2.7650    0.0916   -0.2359
   33  H                                                13  H           -1.0407   -1.4134    0.6989
   34  H                                                14  H            3.5934   -0.5459    2.1533
   35  H                                                15  H            3.9345    1.8896    1.7448
   36  H                                                17  H            1.4613   -1.6653    1.6388
   37  H                                                26  H            5.9374    4.6607    1.9179
   38  H                                                28  H            6.2559    7.4568    2.4756
   39  H                                                29  H            6.9165    7.1392    0.8731
   40  H                                                31  H            8.4227    5.3376    1.8419
   41  H                                                32  H            8.6983    6.9070    2.6177
   42  H                                                43  H           -0.7499    8.9794   -6.3118
   43  H                                                44  H           -2.3129    9.0052    6.0577
   44  H                                                45  H           -3.6322   10.6831    4.8099
   45  H                                                46  H           -3.6418   11.9171    0.0333
   46  H                                                47  H           -1.9354   10.4255   -1.0048
   47  H                                                49  H           -4.1563   11.8285    2.4396
   48  H                                                57  H           -0.2938    9.3157   -3.7946
   49  H                                                59  H            0.7122    7.1381   -5.3537
   50  H                                                60  H            2.0286    8.2886   -5.1337
   51  H                                                62  H            0.5814   10.1428   -6.0893
   52  H                                                63  H            0.7549    8.7974   -7.2301
   53  H                                                64  H           -2.1249    2.4760   -0.4930
   54  H                                                65  H           -0.6336    7.6273    4.6168
   55  O                                                19  O           -0.1085    4.8362   -0.3069
   56  O                                                51  O            0.7090    6.8572    2.0815
   57  N                                                20  N            2.5315    4.6479    0.6267
   58  N                                                21  N            3.7627    4.5703    1.1086
   59  N                                                24  N            5.6991    5.6114    1.6457
   60  N                                                52  N            0.2392    8.0250   -0.4300
   61  N                                                53  N           -0.0122    8.5463   -1.6212
   62  N                                                56  N            0.3922    8.5664   -3.8481
   63  S                                                23  S            3.9006    7.3212    0.6437
   64  S                                                55  S            1.8253    6.6842   -2.5969
   65  Zn                                               25  Zn           1.7247    6.4884   -0.1481


 =====================================
 S Y M M E T R Y ,   E L E C T R O N S
 =====================================
  
 Symmetry: NOSYM

 Irreducible Representations, including subspecies
 -------------------------------------------------
 A


 Configuration of Valence Electrons
 ==================================
 ( determined in the SCF procedure )

 Total:   324

 Net Charge: 0 (Nuclei minus Electrons)

 Aufbau principle for MO occupations will be applied through SCF cycle no.     150
 Thereafter, the program will assign electrons to MOs that are spatially
 similar to the occupied MOs in a "reference" cycle ("KeepOrbitals").
 The reference cycle is always the PREVIOUS cycle: it will evolve with
 the SCF procedure.
1
 ***************************************************************************************************


                                      ****************************************
                                      *  B U I L D : (Fragments, Functions)  *
                                      ****************************************
  

 Total nr. of (C)SFOs (summation over all irreps) :  1369

 Specify PRINT SFO in the input file to get a full list

 Nr. of SFOs for ir.rep.           A :  1369


 ================================
 (Slater-type)  F U N C T I O N S  ***  (Basis and Fit)  ***
 ================================
  

 Atom Type    1  (C)
 ==============

 Valence Basis Sets:  10
 -----------------------
   1 S    7.680000
   1 S    5.000000
   2 S    1.280000
   2 S    2.100000
   2 S    4.600000
   2 P    0.820000
   2 P    1.480000
   2 P    2.940000
   3 D    2.200000
   4 F    3.300000

 Atom Type    2  (H)
 ==============

 Valence Basis Sets:   5
 -----------------------
   1 S    0.690000
   1 S    0.920000
   1 S    1.580000
   2 P    1.250000
   3 D    2.500000

 Atom Type    3  (O)
 ==============

 Valence Basis Sets:  10
 -----------------------
   1 S    9.800000
   1 S    6.800000
   2 S    7.580000
   2 S    2.880000
   2 S    1.720000
   2 P    4.080000
   2 P    2.080000
   2 P    1.120000
   3 D    2.000000
   4 F    3.000000

 Atom Type    4  (N)
 ==============

 Valence Basis Sets:  10
 -----------------------
   1 S    8.740000
   1 S    5.900000
   2 S    5.150000
   2 S    2.500000
   2 S    1.500000
   2 P    3.680000
   2 P    1.880000
   2 P    1.000000
   3 D    2.200000
   4 F    3.300000

 Atom Type    5  (S)
 ==============

 Valence Basis Sets:  14
 -----------------------
   1 S   19.400000
   1 S   14.350000
   2 S    5.900000
   2 S    4.250000
   2 P    8.050000
   2 P    4.550000
   3 S    3.450000
   3 S    2.250000
   3 S    1.500000
   3 P    2.650000
   3 P    1.600000
   3 P    1.000000
   3 D    2.100000
   4 F    2.100000

 Atom Type    6  (Zn)
 ==============

 Valence Basis Sets:  19
 -----------------------
   1 S   35.250000
   1 S   27.850000
   2 S   11.800000
   2 S    6.600000
   2 P   16.650000
   2 P   10.900000
   3 S    7.200000
   3 S    4.350000
   3 P    7.100000
   3 P    4.600000
   3 P    3.150000
   3 D    7.700000
   3 D    3.700000
   3 D    1.680000
   4 S    2.700000
   4 S    1.600000
   4 S    1.000000
   4 P    1.540000
   4 F    2.200000


 BAS: List of all Elementary Cartesian Basis Functions
 =====================================================

 The numbering in the list below (to the right of the function characteristics) is referred
 to in print-outs of MO eigenvectors and Mulliken populations in the BAS representation
 (as contrasted to the SFO representation).

 Notes:
 1. The functions are characterized by a polynomial prefactor (powers of x,y,z and r) and
    an exponential decay factor alpha.
 2. Since the basis sets are specific for an atom TYPE, the individual functions occur on
    all atoms of that type.
 3. The word 'Core' in the left margin signals that it is a Core Function (CF) : not a
    degree of freedom in the valence set, but only used to ensure orthogonalization of
    the other valence basis functions on the frozen Core Orbitals.


 (power of) X  Y  Z  R     Alpha  on Atom
            ==========     =====     ==========

 C                                    1    2    3    4    5    6    7    8    9   10   11   12   13   14   15
                                     16   17   18   19   20   21   22   23   24   25   26   27   28   29   30
                                  ---------------------------------------------------------------------------
            0  0  0  0     7.680      1   31   61   91  121  151  181  211  241  271  301  331  361  391  421
                                    451  481  511  541  571  601  631  661  691  721  751  781  811  841  871
            0  0  0  0     5.000      2   32   62   92  122  152  182  212  242  272  302  332  362  392  422
                                    452  482  512  542  572  602  632  662  692  722  752  782  812  842  872
            0  0  0  1     1.280      3   33   63   93  123  153  183  213  243  273  303  333  363  393  423
                                    453  483  513  543  573  603  633  663  693  723  753  783  813  843  873
            0  0  0  1     2.100      4   34   64   94  124  154  184  214  244  274  304  334  364  394  424
                                    454  484  514  544  574  604  634  664  694  724  754  784  814  844  874
            0  0  0  1     4.600      5   35   65   95  125  155  185  215  245  275  305  335  365  395  425
                                    455  485  515  545  575  605  635  665  695  725  755  785  815  845  875
            1  0  0  0     0.820      6   36   66   96  126  156  186  216  246  276  306  336  366  396  426
                                    456  486  516  546  576  606  636  666  696  726  756  786  816  846  876
            0  1  0  0     0.820      7   37   67   97  127  157  187  217  247  277  307  337  367  397  427
                                    457  487  517  547  577  607  637  667  697  727  757  787  817  847  877
            0  0  1  0     0.820      8   38   68   98  128  158  188  218  248  278  308  338  368  398  428
                                    458  488  518  548  578  608  638  668  698  728  758  788  818  848  878
            1  0  0  0     1.480      9   39   69   99  129  159  189  219  249  279  309  339  369  399  429
                                    459  489  519  549  579  609  639  669  699  729  759  789  819  849  879
            0  1  0  0     1.480     10   40   70  100  130  160  190  220  250  280  310  340  370  400  430
                                    460  490  520  550  580  610  640  670  700  730  760  790  820  850  880
            0  0  1  0     1.480     11   41   71  101  131  161  191  221  251  281  311  341  371  401  431
                                    461  491  521  551  581  611  641  671  701  731  761  791  821  851  881
            1  0  0  0     2.940     12   42   72  102  132  162  192  222  252  282  312  342  372  402  432
                                    462  492  522  552  582  612  642  672  702  732  762  792  822  852  882
            0  1  0  0     2.940     13   43   73  103  133  163  193  223  253  283  313  343  373  403  433
                                    463  493  523  553  583  613  643  673  703  733  763  793  823  853  883
            0  0  1  0     2.940     14   44   74  104  134  164  194  224  254  284  314  344  374  404  434
                                    464  494  524  554  584  614  644  674  704  734  764  794  824  854  884
            2  0  0  0     2.200     15   45   75  105  135  165  195  225  255  285  315  345  375  405  435
                                    465  495  525  555  585  615  645  675  705  735  765  795  825  855  885
            1  1  0  0     2.200     16   46   76  106  136  166  196  226  256  286  316  346  376  406  436
                                    466  496  526  556  586  616  646  676  706  736  766  796  826  856  886
            1  0  1  0     2.200     17   47   77  107  137  167  197  227  257  287  317  347  377  407  437
                                    467  497  527  557  587  617  647  677  707  737  767  797  827  857  887
            0  2  0  0     2.200     18   48   78  108  138  168  198  228  258  288  318  348  378  408  438
                                    468  498  528  558  588  618  648  678  708  738  768  798  828  858  888
            0  1  1  0     2.200     19   49   79  109  139  169  199  229  259  289  319  349  379  409  439
                                    469  499  529  559  589  619  649  679  709  739  769  799  829  859  889
            0  0  2  0     2.200     20   50   80  110  140  170  200  230  260  290  320  350  380  410  440
                                    470  500  530  560  590  620  650  680  710  740  770  800  830  860  890
            3  0  0  0     3.300     21   51   81  111  141  171  201  231  261  291  321  351  381  411  441
                                    471  501  531  561  591  621  651  681  711  741  771  801  831  861  891
            2  1  0  0     3.300     22   52   82  112  142  172  202  232  262  292  322  352  382  412  442
                                    472  502  532  562  592  622  652  682  712  742  772  802  832  862  892
            2  0  1  0     3.300     23   53   83  113  143  173  203  233  263  293  323  353  383  413  443
                                    473  503  533  563  593  623  653  683  713  743  773  803  833  863  893
            1  2  0  0     3.300     24   54   84  114  144  174  204  234  264  294  324  354  384  414  444
                                    474  504  534  564  594  624  654  684  714  744  774  804  834  864  894
            1  1  1  0     3.300     25   55   85  115  145  175  205  235  265  295  325  355  385  415  445
                                    475  505  535  565  595  625  655  685  715  745  775  805  835  865  895
            1  0  2  0     3.300     26   56   86  116  146  176  206  236  266  296  326  356  386  416  446
                                    476  506  536  566  596  626  656  686  716  746  776  806  836  866  896
            0  3  0  0     3.300     27   57   87  117  147  177  207  237  267  297  327  357  387  417  447
                                    477  507  537  567  597  627  657  687  717  747  777  807  837  867  897
            0  2  1  0     3.300     28   58   88  118  148  178  208  238  268  298  328  358  388  418  448
                                    478  508  538  568  598  628  658  688  718  748  778  808  838  868  898
            0  1  2  0     3.300     29   59   89  119  149  179  209  239  269  299  329  359  389  419  449
                                    479  509  539  569  599  629  659  689  719  749  779  809  839  869  899
            0  0  3  0     3.300     30   60   90  120  150  180  210  240  270  300  330  360  390  420  450
                                    480  510  540  570  600  630  660  690  720  750  780  810  840  870  900

 H                                   31   32   33   34   35   36   37   38   39   40   41   42   43   44   45
                                     46   47   48   49   50   51   52   53   54
                                  ---------------------------------------------------------------------------
            0  0  0  0     0.690    901  913  925  937  949  961  973  985  997 1009 1021 1033 1045 1057 1069
                                   1081 1093 1105 1117 1129 1141 1153 1165 1177
            0  0  0  0     0.920    902  914  926  938  950  962  974  986  998 1010 1022 1034 1046 1058 1070
                                   1082 1094 1106 1118 1130 1142 1154 1166 1178
            0  0  0  0     1.580    903  915  927  939  951  963  975  987  999 1011 1023 1035 1047 1059 1071
                                   1083 1095 1107 1119 1131 1143 1155 1167 1179
            1  0  0  0     1.250    904  916  928  940  952  964  976  988 1000 1012 1024 1036 1048 1060 1072
                                   1084 1096 1108 1120 1132 1144 1156 1168 1180
            0  1  0  0     1.250    905  917  929  941  953  965  977  989 1001 1013 1025 1037 1049 1061 1073
                                   1085 1097 1109 1121 1133 1145 1157 1169 1181
            0  0  1  0     1.250    906  918  930  942  954  966  978  990 1002 1014 1026 1038 1050 1062 1074
                                   1086 1098 1110 1122 1134 1146 1158 1170 1182
            2  0  0  0     2.500    907  919  931  943  955  967  979  991 1003 1015 1027 1039 1051 1063 1075
                                   1087 1099 1111 1123 1135 1147 1159 1171 1183
            1  1  0  0     2.500    908  920  932  944  956  968  980  992 1004 1016 1028 1040 1052 1064 1076
                                   1088 1100 1112 1124 1136 1148 1160 1172 1184
            1  0  1  0     2.500    909  921  933  945  957  969  981  993 1005 1017 1029 1041 1053 1065 1077
                                   1089 1101 1113 1125 1137 1149 1161 1173 1185
            0  2  0  0     2.500    910  922  934  946  958  970  982  994 1006 1018 1030 1042 1054 1066 1078
                                   1090 1102 1114 1126 1138 1150 1162 1174 1186
            0  1  1  0     2.500    911  923  935  947  959  971  983  995 1007 1019 1031 1043 1055 1067 1079
                                   1091 1103 1115 1127 1139 1151 1163 1175 1187
            0  0  2  0     2.500    912  924  936  948  960  972  984  996 1008 1020 1032 1044 1056 1068 1080
                                   1092 1104 1116 1128 1140 1152 1164 1176 1188

 O                                   55   56
                                  ---------------------------------------------------------------------------
            0  0  0  0     9.800   1189 1219
            0  0  0  0     6.800   1190 1220
            0  0  0  1     7.580   1191 1221
            0  0  0  1     2.880   1192 1222
            0  0  0  1     1.720   1193 1223
            1  0  0  0     4.080   1194 1224
            0  1  0  0     4.080   1195 1225
            0  0  1  0     4.080   1196 1226
            1  0  0  0     2.080   1197 1227
            0  1  0  0     2.080   1198 1228
            0  0  1  0     2.080   1199 1229
            1  0  0  0     1.120   1200 1230
            0  1  0  0     1.120   1201 1231
            0  0  1  0     1.120   1202 1232
            2  0  0  0     2.000   1203 1233
            1  1  0  0     2.000   1204 1234
            1  0  1  0     2.000   1205 1235
            0  2  0  0     2.000   1206 1236
            0  1  1  0     2.000   1207 1237
            0  0  2  0     2.000   1208 1238
            3  0  0  0     3.000   1209 1239
            2  1  0  0     3.000   1210 1240
            2  0  1  0     3.000   1211 1241
            1  2  0  0     3.000   1212 1242
            1  1  1  0     3.000   1213 1243
            1  0  2  0     3.000   1214 1244
            0  3  0  0     3.000   1215 1245
            0  2  1  0     3.000   1216 1246
            0  1  2  0     3.000   1217 1247
            0  0  3  0     3.000   1218 1248

 N                                   57   58   59   60   61   62
                                  ---------------------------------------------------------------------------
            0  0  0  0     8.740   1249 1279 1309 1339 1369 1399
            0  0  0  0     5.900   1250 1280 1310 1340 1370 1400
            0  0  0  1     5.150   1251 1281 1311 1341 1371 1401
            0  0  0  1     2.500   1252 1282 1312 1342 1372 1402
            0  0  0  1     1.500   1253 1283 1313 1343 1373 1403
            1  0  0  0     3.680   1254 1284 1314 1344 1374 1404
            0  1  0  0     3.680   1255 1285 1315 1345 1375 1405
            0  0  1  0     3.680   1256 1286 1316 1346 1376 1406
            1  0  0  0     1.880   1257 1287 1317 1347 1377 1407
            0  1  0  0     1.880   1258 1288 1318 1348 1378 1408
            0  0  1  0     1.880   1259 1289 1319 1349 1379 1409
            1  0  0  0     1.000   1260 1290 1320 1350 1380 1410
            0  1  0  0     1.000   1261 1291 1321 1351 1381 1411
            0  0  1  0     1.000   1262 1292 1322 1352 1382 1412
            2  0  0  0     2.200   1263 1293 1323 1353 1383 1413
            1  1  0  0     2.200   1264 1294 1324 1354 1384 1414
            1  0  1  0     2.200   1265 1295 1325 1355 1385 1415
            0  2  0  0     2.200   1266 1296 1326 1356 1386 1416
            0  1  1  0     2.200   1267 1297 1327 1357 1387 1417
            0  0  2  0     2.200   1268 1298 1328 1358 1388 1418
            3  0  0  0     3.300   1269 1299 1329 1359 1389 1419
            2  1  0  0     3.300   1270 1300 1330 1360 1390 1420
            2  0  1  0     3.300   1271 1301 1331 1361 1391 1421
            1  2  0  0     3.300   1272 1302 1332 1362 1392 1422
            1  1  1  0     3.300   1273 1303 1333 1363 1393 1423
            1  0  2  0     3.300   1274 1304 1334 1364 1394 1424
            0  3  0  0     3.300   1275 1305 1335 1365 1395 1425
            0  2  1  0     3.300   1276 1306 1336 1366 1396 1426
            0  1  2  0     3.300   1277 1307 1337 1367 1397 1427
            0  0  3  0     3.300   1278 1308 1338 1368 1398 1428

 S                                   63   64
                                  ---------------------------------------------------------------------------
            0  0  0  0    19.400   1429 1467
            0  0  0  0    14.350   1430 1468
            0  0  0  1     5.900   1431 1469
            0  0  0  1     4.250   1432 1470
            1  0  0  0     8.050   1433 1471
            0  1  0  0     8.050   1434 1472
            0  0  1  0     8.050   1435 1473
            1  0  0  0     4.550   1436 1474
            0  1  0  0     4.550   1437 1475
            0  0  1  0     4.550   1438 1476
            0  0  0  2     3.450   1439 1477
            0  0  0  2     2.250   1440 1478
            0  0  0  2     1.500   1441 1479
            1  0  0  1     2.650   1442 1480
            0  1  0  1     2.650   1443 1481
            0  0  1  1     2.650   1444 1482
            1  0  0  1     1.600   1445 1483
            0  1  0  1     1.600   1446 1484
            0  0  1  1     1.600   1447 1485
            1  0  0  1     1.000   1448 1486
            0  1  0  1     1.000   1449 1487
            0  0  1  1     1.000   1450 1488
            2  0  0  0     2.100   1451 1489
            1  1  0  0     2.100   1452 1490
            1  0  1  0     2.100   1453 1491
            0  2  0  0     2.100   1454 1492
            0  1  1  0     2.100   1455 1493
            0  0  2  0     2.100   1456 1494
            3  0  0  0     2.100   1457 1495
            2  1  0  0     2.100   1458 1496
            2  0  1  0     2.100   1459 1497
            1  2  0  0     2.100   1460 1498
            1  1  1  0     2.100   1461 1499
            1  0  2  0     2.100   1462 1500
            0  3  0  0     2.100   1463 1501
            0  2  1  0     2.100   1464 1502
            0  1  2  0     2.100   1465 1503
            0  0  3  0     2.100   1466 1504

 Zn                                  65
                                  ---------------------------------------------------------------------------
            0  0  0  0    35.250   1505
            0  0  0  0    27.850   1506
            0  0  0  1    11.800   1507
            0  0  0  1     6.600   1508
            1  0  0  0    16.650   1509
            0  1  0  0    16.650   1510
            0  0  1  0    16.650   1511
            1  0  0  0    10.900   1512
            0  1  0  0    10.900   1513
            0  0  1  0    10.900   1514
            0  0  0  2     7.200   1515
            0  0  0  2     4.350   1516
            1  0  0  1     7.100   1517
            0  1  0  1     7.100   1518
            0  0  1  1     7.100   1519
            1  0  0  1     4.600   1520
            0  1  0  1     4.600   1521
            0  0  1  1     4.600   1522
            1  0  0  1     3.150   1523
            0  1  0  1     3.150   1524
            0  0  1  1     3.150   1525
            2  0  0  0     7.700   1526
            1  1  0  0     7.700   1527
            1  0  1  0     7.700   1528
            0  2  0  0     7.700   1529
            0  1  1  0     7.700   1530
            0  0  2  0     7.700   1531
            2  0  0  0     3.700   1532
            1  1  0  0     3.700   1533
            1  0  1  0     3.700   1534
            0  2  0  0     3.700   1535
            0  1  1  0     3.700   1536
            0  0  2  0     3.700   1537
            2  0  0  0     1.680   1538
            1  1  0  0     1.680   1539
            1  0  1  0     1.680   1540
            0  2  0  0     1.680   1541
            0  1  1  0     1.680   1542
            0  0  2  0     1.680   1543
            0  0  0  3     2.700   1544
            0  0  0  3     1.600   1545
            0  0  0  3     1.000   1546
            1  0  0  2     1.540   1547
            0  1  0  2     1.540   1548
            0  0  1  2     1.540   1549
            3  0  0  0     2.200   1550
            2  1  0  0     2.200   1551
            2  0  1  0     2.200   1552
            1  2  0  0     2.200   1553
            1  1  1  0     2.200   1554
            1  0  2  0     2.200   1555
            0  3  0  0     2.200   1556
            0  2  1  0     2.200   1557
            0  1  2  0     2.200   1558
            0  0  3  0     2.200   1559

 Total number of charge fitting functions (nprimf)      4774
 Total number of Cartesian basis functions (naos)       1559
 Total number of Cartesian core functions  (ncos)          0


 Coordinates (Cartesian)
 =======================

     Atom                    bohr                                 angstrom                 Geometric Variables
                   X           Y           Z              X           Y           Z       (0:frozen, *:LT par.)
 --------------------------------------------------------------------------------------------------------------
     1 C      -0.526010    4.546657    0.252449      -0.278352    2.405987    0.133590      1       2       3
     2 C      -2.786164    3.485171   -0.305683      -1.474374    1.844273   -0.161760      4       5       6
     3 C      -3.374335    0.933592    0.042396      -1.785621    0.494035    0.022435      7       8       9
     4 C      -1.526653   -0.676839    1.044062      -0.807870   -0.358168    0.552494     10      11      12
     5 C       5.244131    0.069908    3.276287       2.775075    0.036994    1.733736     13      14      15
     6 C       5.635765    2.696821    2.842381       2.982318    1.427096    1.504123     16      17      18
     7 C       3.676143    4.122993    1.830879       1.945331    2.181794    0.968859     19      20      21
     8 C       1.350420    2.869215    1.281616       0.714611    1.518323    0.678202     22      23      24
     9 C       0.911670    0.269449    1.697788       0.482435    0.142586    0.898430     25      26      27
    10 C       2.976048   -1.133271    2.733921       1.574857   -0.599701    1.446728     28      29      30
    11 H      14.659239   10.704611    6.542876       7.757335    5.664636    3.462341     31      32      33
    12 H      -5.225055    0.173150   -0.445727      -2.764980    0.091627   -0.235869     34      35      36
    13 H      -1.966612   -2.670995    1.320720      -1.040686   -1.413430    0.698895     37      38      39
    14 H       6.790494   -1.031522    4.069136       3.593375   -0.545858    2.153294     40      41      42
    15 H       7.435207    3.570808    3.297179       3.934542    1.889590    1.744792     43      44      45
    16 C       0.705583    7.111046    0.137425       0.373378    3.763003    0.072722     46      47      48
    17 H       2.761428   -3.146988    3.096909       1.461285   -1.665314    1.638814     49      50      51
    18 C       3.325571    6.764732    1.113204       1.759816    3.579742    0.589082     52      53      54
    19 O      -0.205042    9.139147   -0.580012      -0.108504    4.836228   -0.306929     55      56      57
    20 N       4.783796    8.783249    1.184207       2.531476    4.647895    0.626655     58      59      60
    21 N       7.110513    8.636595    2.094872       3.762722    4.570289    1.108558     61      62      63
    22 C       8.405681   10.892071    2.157513       4.448095    5.763836    1.141707     64      65      66
    23 S       7.371014   13.835152    1.216437       3.900573    7.321247    0.643711     67      68      69
    24 N      10.769667   10.604017    3.109884       5.699062    5.611404    1.645680     70      71      72
    25 Zn      3.259193   12.261215   -0.279888       1.724691    6.488356   -0.148110     73      74      75
    26 H      11.220058    8.807376    3.624335       5.937399    4.660663    1.917916     76      77      78
    27 C      12.644842   12.607481    3.480902       6.691362    6.671591    1.842014     79      80      81
    28 H      11.821947   14.091339    4.678145       6.255905    7.456816    2.475568     82      83      84
    29 H      13.070315   13.491096    1.650001       6.916513    7.139181    0.873143     85      86      87
    30 C      15.051163   11.537382    4.684375       7.964732    6.105320    2.478865     88      89      90
    31 H      15.916574   10.086544    3.480714       8.422688    5.337569    1.841914     91      92      93
    32 H      16.437441   13.052412    4.946723       8.698319    6.907039    2.617693     94      95      96
    33 C      -1.855857   15.940160    5.598352      -0.982077    8.435169    2.962520     97      98      99
    34 C      -2.318888   15.760763    8.108374      -1.227103    8.340236    4.290767    100     101     102
    35 C      -4.076201   17.233331    9.420398      -2.157033    9.119486    4.985060    103     104     105
    36 C      -5.487552   19.030635    8.082800      -2.903887   10.070578    4.277233    106     107     108
    37 C      -5.872870   21.182211    1.256577      -3.107789   11.209144    0.664952    109     110     111
    38 C      -4.033022   19.584176    0.114504      -2.134183   10.363499    0.060593    112     113     114
    39 C      -2.734865   17.866059    1.617828      -1.447228    9.454312    0.856118    115     116     117
    40 C      -3.318720   17.794402    4.251838      -1.756191    9.416392    2.249976    118     119     120
    41 C      -5.136244   19.354290    5.429871      -2.717983   10.241849    2.873364    121     122     123
    42 C      -6.430453   21.095830    3.819044      -3.402849   11.163432    2.020951    124     125     126
    43 H      -1.417151   16.968597  -11.927533      -0.749924    8.979395   -6.311779    127     128     129
    44 H      -4.370753   17.017324   11.447373      -2.312903    9.005180    6.057689    130     131     132
    45 H      -6.863804   20.188090    9.089317      -3.632169   10.683077    4.809859    133     134     135
    46 H      -6.882015   22.520107    0.062889      -3.641805   11.917127    0.033280    136     137     138
    47 H      -3.657433   19.701254   -1.898879      -1.935430   10.425454   -1.004843    139     140     141
    48 C      -0.194587   14.696496    3.648734      -0.102971    7.777051    1.930827    142     143     144
    49 H      -7.854238   22.352714    4.610213      -4.156284   11.828547    2.439620    145     146     147
    50 C      -0.780751   15.961949    1.200717      -0.413155    8.446700    0.635392    148     149     150
    51 O       1.339727   12.958279    3.933514       0.708953    6.857226    2.081526    151     152     153
    52 N       0.452103   15.165086   -0.812518       0.239243    8.025018   -0.429966    154     155     156
    53 N      -0.022979   16.150143   -3.063661      -0.012160    8.546287   -1.621219    157     158     159
    54 C       1.304528   15.080640   -5.028175       0.690326    7.980331   -2.660796    160     161     162
    55 S       3.449377   12.631240   -4.907427       1.825332    6.684165   -2.596899    163     164     165
    56 N       0.741092   16.188156   -7.271878       0.392169    8.566403   -3.848112    166     167     168
    57 H      -0.555266   17.604044   -7.170785      -0.293834    9.315659   -3.794616    169     170     171
    58 C       1.764809   15.489806   -9.748369       0.933897    8.196853   -5.158615    172     173     174
    59 H       1.345827   13.489123  -10.116944       0.712181    7.138137   -5.353656    175     176     177
    60 H       3.833526   15.663199   -9.701215       2.028615    8.288608   -5.133662    178     179     180
    61 C       0.644697   17.168591  -11.824849       0.341159    9.085227   -6.257441    181     182     183
    62 H       1.098713   19.167196  -11.507176       0.581414   10.142843   -6.089335    184     185     186
    63 H       1.426617   16.624748  -13.662999       0.754933    8.797438   -7.230148    187     188     189
    64 H      -4.015403    4.678942   -0.931722      -2.124860    2.475989   -0.493046    190     191     192
    65 H      -1.197343   14.413434    8.724438      -0.633606    7.627261    4.616774    193     194     195
 --------------------------------------------------------------------------------------------------------------
1
 ***************************************************************************************************


                                              ***********************
                                              *  T E C H N I C A L  *
                                              ***********************
  


 =============================================================
 P A R A L L E L I Z A T I O N  and  V E C T O R I Z A T I O N
 =============================================================
  
 Nr of parallel processes:                                4
 Maximum vector length in NumInt loops:                 128


 ===============================
 G E O M E T R Y   U P D A T E S
 ===============================
  
 Optimization coordinates:                       Delocalized
 Optimization code branch:                       NEW
 Hessian update method:                          BFGS (Broyden-Fletcher-Goldfarb-Shanno)

 Iterative Geometry Improvements:
    Max. nr. of iterations:                        390
    Convergence criteria:
         Change in energy (hartree):                 0.0010000000
         Gradients (au/Angstrom):                    0.0010000000
         Cart/bondlength changes (Angstrom):         0.0100000000
    Max. step to take:
         Trust Radius:                               0.2000000000

 GDIIS (Geometry Direct Inversion in Iteration Space):
    First geometry cycle:                            0
    Max. number expansion vectors:                   5


 =====================
 S C F   U P D A T E S
 =====================
  
 Max. nr. of cycles:                               300
 Convergence criterion:                              0.0000010000
   secondary criterion:                              0.0010000000

 Mix parameter (when DIIS does not apply):           0.2000000000
 Mixed ADIIS+SDIIS will be used                  
    Max number of expansion vectors:                10
    Pure ADIIS when Max([F,P]) is above              0.1000000000
    Pure SDIIS when Max([F,P]) is below              0.0010000000


 =================
 P R E C I S I O N  ***  (General: NumInt, NeglectFunctionTails, ...)  ***
 =================
  

 NumInt:           Target precision:                 6.0000000000
 -------           Initial precision:                6.0000000000
                   Min. precision (optimization):    6.0000000000

 Neglect Functions:          Basis functions:        0.1000000000E-07
 ------------------          Fit functions:          0.1000000000E-07


 ===========================
 L I N E A R   S C A L I N G
 ===========================
  

 Cut-off radii density fit:                        0.1000000000E-09
 Overlap cut-off criterion AO matrix elements:     0.1000000000E-07
 Cut-offs for Coulomb potential and fitted density:0.1000000000E-09
 Cut-off criterion for Coulomb multipole terms:    0.1000000000E-09
 Progressive Convergence parameter:                 0.000000000    
1
 ***************************************************************************************************


                                            ***************************
                                            *  C O M P U T A T I O N  *
                                            ***************************
  

 Number of elements of the density matrix on this node (used, total):    305599   1216020


 ===========================================
 Numerical Integration : Fuzzy Cells (Becke)
 ===========================================
  
 Becke grid quality: GOOD           
  
 Lebedev angular grid order:             min:  11 max:  31
 Nr. of radial points:                   min:  54 max:  91

 Total nr. of points:     816347
 Nr. of blocks:             6378
 Block length:               128
 Nr. of dummy points:         37


 Test of Precision of the Numerical Integration Grid
 ===================================================

 Integral of the Total Core Density:                   0.00000000000000


 ========================
 Density Fitting (zlmFit)
 ========================
  
 ZlmFit Fit Quality: GOOD           
  
 Max L-expansion:                        min:   8 max:   9
 Nr. of radial interpolation points:     min:  78 max: 138


 =====
 S C F  ***  ScaSCF  ***
 =====
  
 Initial density matrix is calculated as sum of fragments

 CYCLE    1
 SCF Error: norm([F,P])=     15.896493366662, max([F,P])=      1.034186098636
 orbitals (Q,E):
 ---------------
 A :153...172        ( 2.00    -0.3713)  ( 2.00    -0.3711)  ( 2.00    -0.3614)  ( 2.00    -0.3484)
                     ( 2.00    -0.3366)  ( 2.00    -0.3355)  ( 2.00    -0.3121)  ( 2.00    -0.2964)
                     ( 2.00    -0.2952)  ( 2.00    -0.2864)  ( 0.00    -0.2554)  ( 0.00    -0.2548)
                     ( 0.00    -0.2415)  ( 0.00    -0.2410)  ( 0.00    -0.2115)  ( 0.00    -0.2114)
                     ( 0.00    -0.1548)  ( 0.00    -0.1545)  ( 0.00    -0.1479)  ( 0.00    -0.1467)

 CYCLE    2
   MIX coefficients:  0.8000  0.2000
 SCF Error: norm([F,P])=      2.334194756402, max([F,P])=      0.190895837582
 orbitals (Q,E):
 ---------------
 A :153...163        ( 2.00    -0.3134)  ( 2.00    -0.3121)  ( 2.00    -0.3065)  ( 2.00    -0.3064)
                     ( 2.00    -0.2971)  ( 2.00    -0.2842)  ( 2.00    -0.2827)  ( 2.00    -0.2778)
                     ( 2.00    -0.2694)  ( 2.00    -0.2659)  ( 0.00    -0.1977)

 CYCLE    3
  SDIIS (wt  0.000): -0.7198  1.7198
 A-DIIS (wt  1.000):  0.0000  1.0000
  DIIS coefficients:  0.0000  1.0000
 SCF Error: norm([F,P])=      1.230559467319, max([F,P])=      0.083576255292
 orbitals (Q,E):
 ---------------
 A :153...163        ( 2.00    -0.1434)  ( 2.00    -0.1421)  ( 2.00    -0.1397)  ( 2.00    -0.1395)
                     ( 2.00    -0.1279)  ( 2.00    -0.1276)  ( 2.00    -0.1275)  ( 2.00    -0.1260)
                     ( 2.00    -0.1032)  ( 2.00    -0.1021)  ( 0.00    -0.0377)

 CYCLE    4
  SDIIS (wt  0.000):  0.1747  0.3386  0.4867
 A-DIIS (wt  1.000):  0.0000  0.6236  0.3764
  DIIS coefficients:  0.0000  0.6236  0.3764
 SCF Error: norm([F,P])=      1.661849478062, max([F,P])=      0.136806892874
 orbitals (Q,E):
 ---------------
 A :153...163        ( 2.00    -0.2052)  ( 2.00    -0.2048)  ( 2.00    -0.2004)  ( 2.00    -0.1975)
                     ( 2.00    -0.1846)  ( 2.00    -0.1811)  ( 2.00    -0.1766)  ( 2.00    -0.1688)
                     ( 2.00    -0.1647)  ( 2.00    -0.1586)  ( 0.00    -0.0968)

 CYCLE    5
  SDIIS (wt  0.601): -0.1124  0.4259  0.1425  0.5440
 A-DIIS (wt  0.399):  0.0000  0.0000  0.0000  1.0000
  DIIS coefficients: -0.0675  0.2558  0.0856  0.7262
 SCF Error: norm([F,P])=      0.359633256238, max([F,P])=      0.040546784446
 orbitals (Q,E):
 ---------------
 A :153...163        ( 2.00    -0.2248)  ( 2.00    -0.2192)  ( 2.00    -0.2142)  ( 2.00    -0.2122)
                     ( 2.00    -0.2095)  ( 2.00    -0.2084)  ( 2.00    -0.2047)  ( 2.00    -0.1979)
                     ( 2.00    -0.1818)  ( 2.00    -0.1805)  ( 0.00    -0.1087)

 CYCLE    6
  SDIIS (wt  0.000): -0.0628  0.2262  0.0567  0.5375  0.2425
 A-DIIS (wt  1.000):  0.0000  0.0000  0.0000  0.6234  0.3766
  DIIS coefficients:  0.0000  0.0000  0.0000  0.6234  0.3766
 SCF Error: norm([F,P])=      0.503355412260, max([F,P])=      0.062853547916
 orbitals (Q,E):
 ---------------
 A :153...163        ( 2.00    -0.2282)  ( 2.00    -0.2151)  ( 2.00    -0.2147)  ( 2.00    -0.2141)
                     ( 2.00    -0.2072)  ( 2.00    -0.2033)  ( 2.00    -0.2002)  ( 2.00    -0.1986)
                     ( 2.00    -0.1813)  ( 2.00    -0.1801)  ( 0.00    -0.1127)

 CYCLE    7
  SDIIS (wt  0.757):  0.0059  0.0715  0.0428  0.4227  0.2667  0.1905
 A-DIIS (wt  0.243):  0.0000  0.0000  0.0000  0.3875  0.2793  0.3332
  DIIS coefficients:  0.0045  0.0541  0.0324  0.4141  0.2697  0.2251
 SCF Error: norm([F,P])=      0.302386949535, max([F,P])=      0.025029105740
 orbitals (Q,E):
 ---------------
 A :153...163        ( 2.00    -0.2156)  ( 2.00    -0.2143)  ( 2.00    -0.2107)  ( 2.00    -0.2102)
                     ( 2.00    -0.2020)  ( 2.00    -0.1972)  ( 2.00    -0.1954)  ( 2.00    -0.1907)
                     ( 2.00    -0.1776)  ( 2.00    -0.1747)  ( 0.00    -0.1052)

 CYCLE    8
  SDIIS (wt  0.931):  0.0001  0.0337  0.0174  0.2418  0.1529  0.1807  0.3734
 A-DIIS (wt  0.069):  0.0000  0.0000  0.0000  0.0000  0.0000  0.0972  0.9028
  DIIS coefficients:  0.0001  0.0314  0.0162  0.2250  0.1423  0.1749  0.4101
 SCF Error: norm([F,P])=      0.074394519936, max([F,P])=      0.007869385170
 orbitals (Q,E):
 ---------------
 A :153...163        ( 2.00    -0.2162)  ( 2.00    -0.2123)  ( 2.00    -0.2108)  ( 2.00    -0.2103)
                     ( 2.00    -0.2006)  ( 2.00    -0.1954)  ( 2.00    -0.1939)  ( 2.00    -0.1891)
                     ( 2.00    -0.1766)  ( 2.00    -0.1736)  ( 0.00    -0.1058)

 CYCLE    9
  SDIIS (wt  0.982): -0.0034  0.0112  0.0015  0.0889  0.0554  0.0913  0.3436  0.4115
 A-DIIS (wt  0.018):  0.0000  0.0000  0.0000  0.0000  0.0000  0.0000  0.1981  0.8019
  DIIS coefficients: -0.0034  0.0110  0.0014  0.0873  0.0544  0.0896  0.3410  0.4186
 SCF Error: norm([F,P])=      0.029988550219, max([F,P])=      0.002787933331
 orbitals (Q,E):
 ---------------
 A :153...163        ( 2.00    -0.2164)  ( 2.00    -0.2125)  ( 2.00    -0.2105)  ( 2.00    -0.2100)
                     ( 2.00    -0.2010)  ( 2.00    -0.1961)  ( 2.00    -0.1944)  ( 2.00    -0.1899)
                     ( 2.00    -0.1767)  ( 2.00    -0.1739)  ( 0.00    -0.1054)

 CYCLE   10
  SDIIS (wt  1.000): -0.0029  0.0063 -0.0001  0.0429  0.0261  0.0477  0.2085  0.3032  0.3682
  DIIS coefficients: -0.0029  0.0063 -0.0001  0.0429  0.0261  0.0477  0.2085  0.3032  0.3682
 SCF Error: norm([F,P])=      0.008029050098, max([F,P])=      0.000801406665
 orbitals (Q,E):
 ---------------
 A :153...163        ( 2.00    -0.2165)  ( 2.00    -0.2127)  ( 2.00    -0.2107)  ( 2.00    -0.2102)
                     ( 2.00    -0.2011)  ( 2.00    -0.1962)  ( 2.00    -0.1945)  ( 2.00    -0.1900)
                     ( 2.00    -0.1769)  ( 2.00    -0.1741)  ( 0.00    -0.1056)

 CYCLE   11
  SDIIS (wt  1.000): -0.0009  0.0017 -0.0002  0.0124  0.0079  0.0152  0.0759  0.1308  0.2773  0.4799
  DIIS coefficients: -0.0009  0.0017 -0.0002  0.0124  0.0079  0.0152  0.0759  0.1308  0.2773  0.4799
 SCF Error: norm([F,P])=      0.002924754361, max([F,P])=      0.000256121266
 orbitals (Q,E):
 ---------------
 A :153...163        ( 2.00    -0.2166)  ( 2.00    -0.2127)  ( 2.00    -0.2107)  ( 2.00    -0.2102)
                     ( 2.00    -0.2011)  ( 2.00    -0.1962)  ( 2.00    -0.1945)  ( 2.00    -0.1900)
                     ( 2.00    -0.1769)  ( 2.00    -0.1741)  ( 0.00    -0.1056)

 CYCLE   12
  SDIIS (wt  1.000):  0.0000 -0.0001  0.0012  0.0011  0.0026  0.0184  0.0420  0.1455  0.3535  0.4357
  DIIS coefficients:  0.0000 -0.0001  0.0012  0.0011  0.0026  0.0184  0.0420  0.1455  0.3535  0.4357
 SCF Error: norm([F,P])=      0.001291049094, max([F,P])=      0.000095753156
 orbitals (Q,E):
 ---------------
 A :153...163        ( 2.00    -0.2165)  ( 2.00    -0.2127)  ( 2.00    -0.2107)  ( 2.00    -0.2102)
                     ( 2.00    -0.2011)  ( 2.00    -0.1962)  ( 2.00    -0.1945)  ( 2.00    -0.1900)
                     ( 2.00    -0.1769)  ( 2.00    -0.1740)  ( 0.00    -0.1056)

 CYCLE   13
  SDIIS (wt  1.000):  0.0000  0.0005  0.0005  0.0011  0.0090  0.0213  0.0817  0.1964  0.2795  0.4099
  DIIS coefficients:  0.0000  0.0005  0.0005  0.0011  0.0090  0.0213  0.0817  0.1964  0.2795  0.4099
 SCF Error: norm([F,P])=      0.000316355350, max([F,P])=      0.000028706480
 orbitals (Q,E):
 ---------------
 A :153...163        ( 2.00    -0.2165)  ( 2.00    -0.2127)  ( 2.00    -0.2107)  ( 2.00    -0.2102)
                     ( 2.00    -0.2011)  ( 2.00    -0.1962)  ( 2.00    -0.1945)  ( 2.00    -0.1900)
                     ( 2.00    -0.1769)  ( 2.00    -0.1740)  ( 0.00    -0.1056)

 CYCLE   14
  SDIIS (wt  1.000):  0.0001  0.0001  0.0003  0.0034  0.0085  0.0380  0.0891  0.1439  0.3393  0.3773
  DIIS coefficients:  0.0001  0.0001  0.0003  0.0034  0.0085  0.0380  0.0891  0.1439  0.3393  0.3773
 SCF Error: norm([F,P])=      0.000183175785, max([F,P])=      0.000015112579
 orbitals (Q,E):
 ---------------
 A :153...163        ( 2.00    -0.2165)  ( 2.00    -0.2127)  ( 2.00    -0.2107)  ( 2.00    -0.2102)
                     ( 2.00    -0.2011)  ( 2.00    -0.1962)  ( 2.00    -0.1945)  ( 2.00    -0.1900)
                     ( 2.00    -0.1769)  ( 2.00    -0.1740)  ( 0.00    -0.1056)

 CYCLE   15
  SDIIS (wt  1.000):  0.0000  0.0001  0.0013  0.0035  0.0193  0.0444  0.0786  0.2287  0.3469  0.2772
  DIIS coefficients:  0.0000  0.0001  0.0013  0.0035  0.0193  0.0444  0.0786  0.2287  0.3469  0.2772
 SCF Error: norm([F,P])=      0.000121708514, max([F,P])=      0.000011039664
 orbitals (Q,E):
 ---------------
 A :153...163        ( 2.00    -0.2165)  ( 2.00    -0.2127)  ( 2.00    -0.2107)  ( 2.00    -0.2102)
                     ( 2.00    -0.2011)  ( 2.00    -0.1962)  ( 2.00    -0.1945)  ( 2.00    -0.1900)
                     ( 2.00    -0.1769)  ( 2.00    -0.1740)  ( 0.00    -0.1056)

 CYCLE   16
  SDIIS (wt  1.000):  0.0000  0.0004  0.0011  0.0067  0.0148  0.0289  0.1007  0.1787  0.1860  0.4827
  DIIS coefficients:  0.0000  0.0004  0.0011  0.0067  0.0148  0.0289  0.1007  0.1787  0.1860  0.4827
 SCF Error: norm([F,P])=      0.000022731197, max([F,P])=      0.000002023669
 orbitals (Q,E):
 ---------------
 A :153...163        ( 2.00    -0.2165)  ( 2.00    -0.2127)  ( 2.00    -0.2107)  ( 2.00    -0.2102)
                     ( 2.00    -0.2011)  ( 2.00    -0.1962)  ( 2.00    -0.1945)  ( 2.00    -0.1900)
                     ( 2.00    -0.1769)  ( 2.00    -0.1740)  ( 0.00    -0.1056)

 CYCLE   17
  SDIIS (wt  1.000):  0.0002  0.0007  0.0045  0.0103  0.0197  0.0677  0.1184  0.1228  0.3534  0.3023
  DIIS coefficients:  0.0002  0.0007  0.0045  0.0103  0.0197  0.0677  0.1184  0.1228  0.3534  0.3023
 SCF Error: norm([F,P])=      0.000015157654, max([F,P])=      0.000001277047
 orbitals (Q,E):
 ---------------
 A :153...163        ( 2.00    -0.2165)  ( 2.00    -0.2127)  ( 2.00    -0.2107)  ( 2.00    -0.2102)
                     ( 2.00    -0.2011)  ( 2.00    -0.1962)  ( 2.00    -0.1945)  ( 2.00    -0.1900)
                     ( 2.00    -0.1769)  ( 2.00    -0.1740)  ( 0.00    -0.1056)

 CYCLE   18
  SDIIS (wt  1.000):  0.0000 -0.0001 -0.0001 -0.0001  0.0026  0.0097  0.0181  0.1241  0.2085  0.6374
  DIIS coefficients:  0.0000 -0.0001 -0.0001 -0.0001  0.0026  0.0097  0.0181  0.1241  0.2085  0.6374
 SCF Error: norm([F,P])=      0.000005046754, max([F,P])=      0.000000716098
 orbitals (Q,E):
 ---------------
 A :153...163        ( 2.00    -0.2165)  ( 2.00    -0.2127)  ( 2.00    -0.2107)  ( 2.00    -0.2102)
                     ( 2.00    -0.2011)  ( 2.00    -0.1962)  ( 2.00    -0.1945)  ( 2.00    -0.1900)
                     ( 2.00    -0.1769)  ( 2.00    -0.1740)  ( 0.00    -0.1056)

 SCF CONVERGED

 CYCLE   19
 *** Using FIT density in Focky
  SDIIS (wt  1.000):  0.0001  0.0003  0.0007  0.0049  0.0115  0.0164  0.0852  0.1356  0.4175  0.3277
  DIIS coefficients:  0.0001  0.0003  0.0007  0.0049  0.0115  0.0164  0.0852  0.1356  0.4175  0.3277
 SCF Error: norm([F,P])=      0.000004279770, max([F,P])=      0.000000344638
 orbitals (Q,E):
 ---------------
 A :153...172        ( 2.00    -0.2165)  ( 2.00    -0.2127)  ( 2.00    -0.2107)  ( 2.00    -0.2102)
                     ( 2.00    -0.2011)  ( 2.00    -0.1962)  ( 2.00    -0.1945)  ( 2.00    -0.1900)
                     ( 2.00    -0.1769)  ( 2.00    -0.1740)  ( 0.00    -0.1056)  ( 0.00    -0.1053)
                     ( 0.00    -0.0903)  ( 0.00    -0.0896)  ( 0.00    -0.0451)  ( 0.00    -0.0451)
                     ( 0.00    -0.0156)  ( 0.00    -0.0113)  ( 0.00    -0.0108)  ( 0.00    -0.0097)


 Fit test: (difference of exact and fit density, squared integrated, result summed over spins)
         SCF:                                          0.00015422109013

 Gross Charges per Atom (Z minus electrons)
 ==========================================
            -0.0605    0.2998    0.2123    0.2526    0.2314    0.2291   -0.0559    0.0385   -0.0415    0.2285
            -0.1958   -0.2262   -0.2172   -0.2257   -0.1986    0.4886   -0.2179    0.0828   -0.5429   -0.1634
            -0.2432    0.2503   -0.2508   -0.0459    0.5613   -0.0509    0.5345   -0.1630   -0.1624    0.6059
            -0.1970   -0.2184   -0.0419    0.2793    0.2042    0.2542    0.2319    0.2279   -0.0560    0.0383
            -0.0448    0.2291   -0.1966   -0.2221   -0.2175   -0.2257   -0.1973    0.4890   -0.2190    0.0826
            -0.5444   -0.1635   -0.2431    0.2506   -0.2503   -0.0464   -0.0508    0.5346   -0.1633   -0.1621
             0.6060   -0.1965   -0.2183   -0.2569   -0.2494
 Net Total:  0.00000000


 =================================================================
 M U L T I P O L E   D E R I V E D   C H A R G E   A N A L Y S I S
 =================================================================

 See: M. Swart, P.Th. van Duijnen, J.G. Snijders, J.Comput.Chem., (2001), p. 79-88.

 --------------------------------------- 
 Multipole derived atomic charges (a.u.)
 --------------------------------------- 

        Atom    Level:     MDC-m        MDC-d        MDC-q
 ---------------------------------------------------------
     1     C           -0.000255     0.080658     2.384715
     2     C            0.099055    -0.269943    -4.907726
     3     C            0.072876     0.123988    12.957234
     4     C            0.077360     0.064804   -26.390021
     5     C            0.067201    -0.223681    13.404577
     6     C            0.074989     0.042591     0.200321
     7     C            0.004835     0.022720    -1.628701
     8     C           -0.002670     0.023613     2.401937
     9     C            0.009738     0.059939     8.475253
    10     C            0.063177     0.050625   -11.512357
    11     H           -0.069335    -0.052582    -0.041858
    12     H           -0.057424    -0.032955    -2.341230
    13     H           -0.063073    -0.033476     9.788459
    14     H           -0.065736     0.089706    -5.948451
    15     H           -0.063560     0.011532    -0.978172
    16     C            0.202291     0.302689    -1.772002
    17     H           -0.065932    -0.030128     4.049442
    18     C            0.052454     0.121346     0.607691
    19     O           -0.439852    -0.486753    -0.528009
    20     N           -0.194260    -0.151504     0.009497
    21     N           -0.236912    -0.196449    -0.314279
    22     C           -0.114549    -0.019146     0.045760
    23     S            0.182568    -0.127535    -0.098031
    24     N           -0.067249    -0.022691    -0.264554
    25     Zn           0.762253     0.463164     0.433508
    26     H            0.033236     0.125414     0.183652
    27     C            0.246209     0.218322     0.274355
    28     H           -0.076891    -0.073326    -0.052552
    29     H           -0.075986    -0.088376    -0.067742
    30     C            0.234176     0.205583     0.063768
    31     H           -0.069653    -0.054824    -0.013407
    32     H           -0.061948    -0.039854     0.007087
    33     C           -0.000252     0.052029     0.204817
    34     C            0.093580    -0.209699     1.960229
    35     C            0.074089     0.120654    -2.054895
    36     C            0.078100     0.079635     1.320280
    37     C            0.067141    -0.229951     1.887992
    38     C            0.074944    -0.050455    -1.416760
    39     C            0.004671     0.051322    -0.820242
    40     C           -0.003385     0.014381     1.164445
    41     C            0.009627     0.037065    -0.289341
    42     C            0.063100     0.051006    -1.767197
    43     H           -0.069538    -0.052866    -0.013248
    44     H           -0.057515    -0.035893     0.696906
    45     H           -0.062176    -0.043540    -0.396176
    46     H           -0.065812     0.094942    -0.083509
    47     H           -0.063737     0.047670     0.311688
    48     C            0.202408     0.309346    -0.093984
    49     H           -0.066047     0.008377     0.384240
    50     C            0.052670     0.123998     0.317200
    51     O           -0.439408    -0.483353    -0.259336
    52     N           -0.194317    -0.148918    -0.204709
    53     N           -0.236776    -0.191507    -0.201987
    54     C           -0.114567    -0.017561     0.146895
    55     S            0.183466    -0.126097    -0.147724
    56     N           -0.067265    -0.023817    -0.165005
    57     H            0.033294     0.125663     0.189662
    58     C            0.246207     0.218461     0.364470
    59     H           -0.076381    -0.071203    -0.072760
    60     H           -0.076529    -0.090692    -0.114552
    61     C            0.234194     0.205520     0.043648
    62     H           -0.069483    -0.054751    -0.018741
    63     H           -0.061952    -0.039790     0.000691
    64     H           -0.076241     0.129803     1.800421
    65     H           -0.073243     0.096751    -1.101586
 *** Using NEW gradient routines ***


 Geometry CYCLE 1
 ==============

 Energy gradients wrt nuclear displacements
 ==========================================

     Atom      Cartesian (a.u./angstrom)
                 X         Y         Z
 ----------------------------------------
     1 C    -0.084454  0.032985 -0.036694
     2 C    -0.071644  0.069300 -0.038818
     3 C    -0.030117  0.036247 -0.017781
     4 C     0.012986  0.000135  0.005659
     5 C     0.000661  0.000664 -0.000111
     6 C    -0.001409 -0.003988  0.000092
     7 C    -0.003806  0.007969 -0.003012
     8 C     0.006965 -0.019768  0.008210
     9 C    -0.003357  0.002070 -0.001434
    10 C     0.000653  0.000419 -0.000064
    11 H    -0.000003  0.000067 -0.000035
    12 H    -0.001767 -0.005915  0.000073
    13 H    -0.002773 -0.000607 -0.000968
    14 H    -0.000212  0.000096  0.000045
    15 H    -0.000459  0.000705 -0.000148
    16 C     0.010446  0.016792 -0.000678
    17 H    -0.000163  0.000466 -0.000211
    18 C     0.000483 -0.000648  0.000750
    19 O     0.004268 -0.009027  0.003893
    20 N     0.000406 -0.000559  0.000337
    21 N    -0.002303 -0.001205 -0.000659
    22 C     0.001776  0.001211  0.000326
    23 S    -0.000582  0.000323 -0.000084
    24 N    -0.001412 -0.000004 -0.000583
    25 Zn    0.001399  0.000329 -0.000820
    26 H     0.000068 -0.000048  0.000082
    27 C     0.000369  0.000370  0.000176
    28 H    -0.000090 -0.000117 -0.000003
    29 H    -0.000060 -0.000092 -0.000041
    30 C    -0.000008 -0.000100  0.000067
    31 H     0.000012  0.000030 -0.000025
    32 H    -0.000063 -0.000024 -0.000014
    33 C     0.046873 -0.069177  0.082334
    34 C     0.033409 -0.045225  0.039580
    35 C     0.023159 -0.026818  0.009765
    36 C    -0.003902  0.006377 -0.011578
    37 C     0.000461 -0.000050 -0.000621
    38 C    -0.002385  0.002225  0.002891
    39 C     0.006731 -0.007511  0.001333
    40 C    -0.016253  0.015504  0.001811
    41 C     0.001660 -0.002635  0.003182
    42 C     0.000234 -0.000041 -0.000927
    43 H     0.000076 -0.000039 -0.000016
    44 H    -0.003112  0.002792  0.003367
    45 H    -0.000376 -0.000192  0.002535
    46 H     0.000007 -0.000175  0.000119
    47 H     0.000425 -0.000821  0.000235
    48 C     0.010983 -0.007409 -0.015343
    49 H     0.000424 -0.000389  0.000063
    50 C    -0.000620  0.000439 -0.000254
    51 O    -0.007463  0.007835 -0.001687
    52 N    -0.000708  0.000802 -0.001081
    53 N    -0.000243 -0.000206  0.002428
    54 C     0.000569 -0.000107 -0.001994
    55 S    -0.000072 -0.000171  0.000404
    56 N     0.000276 -0.000559  0.001434
    57 H    -0.000090  0.000040 -0.000062
    58 C     0.000095 -0.000151 -0.000539
    59 H    -0.000082  0.000054  0.000132
    60 H     0.000000  0.000056  0.000098
    61 C    -0.000107  0.000069  0.000035
    62 H     0.000035 -0.000016 -0.000012
    63 H    -0.000014 -0.000012  0.000068
    64 H     0.164280 -0.127323  0.081661
    65 H    -0.090081  0.124755 -0.116888
 ----------------------------------------
 
----------------------------------------------------------------------
Geometry Convergence after Step   1       (Hartree/Angstrom,Angstrom)
----------------------------------------------------------------------
current energy                              -14.90779955 Hartree
energy change                     -14.90779955     0.00100000    F
constrained gradient max            0.16428039     0.00100000    F
constrained gradient rms            0.02615793     0.00066667    F
gradient max                        0.16428039
gradient rms                        0.02615793
cart. step max                      0.18882028     0.01000000    F
cart. step rms                      0.02558993     0.00666667    F
 


 Coordinates (Cartesian)
 =======================

     Atom                    bohr                                 angstrom                 Geometric Variables
                   X           Y           Z              X           Y           Z       (0:frozen, *:LT par.)
 --------------------------------------------------------------------------------------------------------------
     1 C      -0.518836    4.545807    0.294036      -0.274556    2.405538    0.155597      1       2       3
     2 C      -2.880563    3.575670   -0.326305      -1.524328    1.892163   -0.172673      4       5       6
     3 C      -3.361371    0.968770    0.053618      -1.778761    0.512651    0.028373      7       8       9
     4 C      -1.519698   -0.643078    1.046018      -0.804190   -0.340302    0.553529     10      11      12
     5 C       5.248765    0.070125    3.302766       2.777527    0.037108    1.747749     13      14      15
     6 C       5.649309    2.697898    2.872062       2.989486    1.427666    1.519830     16      17      18
     7 C       3.688478    4.121637    1.860907       1.951858    2.181077    0.984750     19      20      21
     8 C       1.356502    2.882815    1.303612       0.717830    1.525520    0.689842     22      23      24
     9 C       0.920858    0.284542    1.713463       0.487297    0.150573    0.906725     25      26      27
    10 C       2.977775   -1.126620    2.754267       1.575770   -0.596182    1.457496     28      29      30
    11 H      14.689157   10.731024    6.507800       7.773167    5.678614    3.443779     31      32      33
    12 H      -5.196922    0.190136   -0.442109      -2.750093    0.100616   -0.233954     34      35      36
    13 H      -1.953523   -2.637751    1.318256      -1.033760   -1.395838    0.697591     37      38      39
    14 H       6.793162   -1.038034    4.090720       3.594787   -0.549304    2.164716     40      41      42
    15 H       7.453135    3.564891    3.323673       3.944029    1.886459    1.758812     43      44      45
    16 C       0.701124    7.097930    0.166494       0.371019    3.756063    0.088105     46      47      48
    17 H       2.757739   -3.141077    3.113455       1.459332   -1.662186    1.647570     49      50      51
    18 C       3.326800    6.762695    1.138790       1.760467    3.578664    0.602621     52      53      54
    19 O      -0.216598    9.130429   -0.567429      -0.114619    4.831615   -0.300270     55      56      57
    20 N       4.778655    8.786738    1.206131       2.528755    4.649741    0.638257     58      59      60
    21 N       7.108109    8.646114    2.116236       3.761449    4.575326    1.119864     61      62      63
    22 C       8.398561   10.901916    2.171149       4.444327    5.769046    1.148922     64      65      66
    23 S       7.355348   13.839592    1.223946       3.892283    7.323596    0.647684     67      68      69
    24 N      10.770722   10.618625    3.108481       5.699621    5.619134    1.644938     70      71      72
    25 Zn      3.244255   12.257126   -0.268698       1.716786    6.486192   -0.142189     73      74      75
    26 H      11.226528    8.823551    3.623246       5.940823    4.669222    1.917339     76      77      78
    27 C      12.648098   12.623682    3.456976       6.693085    6.680165    1.829353     79      80      81
    28 H      11.835691   14.111768    4.656248       6.263178    7.467626    2.463981     82      83      84
    29 H      13.058251   13.501726    1.619887       6.910129    7.144806    0.857207     85      86      87
    30 C      15.064954   11.558054    4.643328       7.972030    6.116259    2.457143     88      89      90
    31 H      15.920152   10.103261    3.437140       8.424582    5.346415    1.818856     91      92      93
    32 H      16.453397   13.074026    4.888890       8.706763    6.918477    2.587089     94      95      96
    33 C      -1.888793   15.939991    5.574926      -0.999506    8.435080    2.950124     97      98      99
    34 C      -2.260912   15.647599    8.172058      -1.196423    8.280353    4.324467    100     101     102
    35 C      -4.060410   17.195997    9.395890      -2.148676    9.099730    4.972091    103     104     105
    36 C      -5.464564   18.992452    8.062134      -2.891723   10.050373    4.266298    106     107     108
    37 C      -5.895214   21.184293    1.246200      -3.119613   11.210245    0.659461    109     110     111
    38 C      -4.057300   19.591867    0.088586      -2.147031   10.367569    0.046878    112     113     114
    39 C      -2.759154   17.872834    1.590196      -1.460081    9.457897    0.841496    115     116     117
    40 C      -3.329103   17.784587    4.225755      -1.761685    9.411198    2.236173    118     119     120
    41 C      -5.138666   19.339980    5.409047      -2.719265   10.234277    2.862344    121     122     123
    42 C      -6.442402   21.088015    3.812108      -3.409172   11.159297    2.017281    124     125     126
    43 H      -1.372911   16.962534  -11.949788      -0.726513    8.976186   -6.323555    127     128     129
    44 H      -4.372407   16.998729   11.417504      -2.313778    8.995340    6.041883    130     131     132
    45 H      -6.838255   20.148900    9.069565      -3.618649   10.662339    4.799407    133     134     135
    46 H      -6.906125   22.530461    0.062928      -3.654564   11.922606    0.033300    136     137     138
    47 H      -3.682685   19.723930   -1.924319      -1.948793   10.437454   -1.018306    139     140     141
    48 C      -0.226518   14.705059    3.644268      -0.119868    7.781582    1.928463    142     143     144
    49 H      -7.864028   22.341727    4.613864      -4.161464   11.822733    2.441551    145     146     147
    50 C      -0.803257   15.964243    1.187049      -0.425065    8.447914    0.628159    148     149     150
    51 O       1.321047   12.964577    3.941340       0.699068    6.860558    2.085667    151     152     153
    52 N       0.436758   15.158711   -0.818772       0.231122    8.021645   -0.433276    154     155     156
    53 N      -0.032491   16.138450   -3.075681      -0.017194    8.540100   -1.627580    157     158     159
    54 C       1.300353   15.065159   -5.032128       0.688117    7.972139   -2.662887    160     161     162
    55 S       3.443638   12.615182   -4.897668       1.822295    6.675667   -2.591734    163     164     165
    56 N       0.751917   16.174582   -7.280336       0.397897    8.559220   -3.852588    166     167     168
    57 H      -0.542162   17.592898   -7.186425      -0.286900    9.309761   -3.802892    169     170     171
    58 C       1.792267   15.477871   -9.750031       0.948427    8.190537   -5.159494    172     173     174
    59 H       1.374380   13.477990  -10.124597       0.727291    7.132245   -5.357706    175     176     177
    60 H       3.860788   15.649049   -9.688733       2.043041    8.281120   -5.127057    178     179     180
    61 C       0.688483   17.160150  -11.832507       0.364330    9.080761   -6.261493    181     182     183
    62 H       1.142010   19.157960  -11.509104       0.604326   10.137956   -6.090355    184     185     186
    63 H       1.482714   16.617961  -13.665955       0.784619    8.793846   -7.231712    187     188     189
    64 H      -4.309129    4.855623   -1.147007      -2.280293    2.569485   -0.606970    190     191     192
    65 H      -1.077224   14.201282    9.081257      -0.570043    7.514995    4.805594    193     194     195
 --------------------------------------------------------------------------------------------------------------

 Number of elements of the density matrix on this node (used, total):    305599   1216020


 ===========================================
 Numerical Integration : Fuzzy Cells (Becke)
 ===========================================
  
 Becke grid quality: GOOD           
  
 Lebedev angular grid order:             min:  11 max:  31
 Nr. of radial points:                   min:  54 max:  91

 Total nr. of points:     816263
 Nr. of blocks:             6378
 Block length:               128
 Nr. of dummy points:        121


 Test of Precision of the Numerical Integration Grid
 ===================================================

 Integral of the Total Core Density:                   0.00000000000000


 ========================
 Density Fitting (zlmFit)
 ========================
  
 ZlmFit Fit Quality: GOOD           
  
 Max L-expansion:                        min:   8 max:   9
 Nr. of radial interpolation points:     min:  78 max: 138


 =====
 S C F  ***  ScaSCF  ***
 =====
  
 Initial density matrix is taken from previous geometry

 CYCLE    1
 SCF Error: norm([F,P])=      0.559568046386, max([F,P])=      0.189424077613
 orbitals (Q,E):
 ---------------
 A :153...172        ( 2.00    -0.2256)  ( 2.00    -0.2210)  ( 2.00    -0.2201)  ( 2.00    -0.2190)
                     ( 2.00    -0.2094)  ( 2.00    -0.2034)  ( 2.00    -0.2017)  ( 2.00    -0.1972)
                     ( 2.00    -0.1852)  ( 2.00    -0.1822)  ( 0.00    -0.1180)  ( 0.00    -0.1171)
                     ( 0.00    -0.1008)  ( 0.00    -0.1000)  ( 0.00    -0.0577)  ( 0.00    -0.0562)
                     ( 0.00    -0.0229)  ( 0.00    -0.0181)  ( 0.00    -0.0166)  ( 0.00    -0.0146)

 CYCLE    2
  SDIIS (wt  0.000):  0.0657  0.9343
 A-DIIS (wt  1.000):  0.0000  1.0000
  DIIS coefficients:  0.0000  1.0000
 SCF Error: norm([F,P])=      0.130602210504, max([F,P])=      0.011235214155
 orbitals (Q,E):
 ---------------
 A :153...163        ( 2.00    -0.2095)  ( 2.00    -0.2045)  ( 2.00    -0.2043)  ( 2.00    -0.2026)
                     ( 2.00    -0.1933)  ( 2.00    -0.1930)  ( 2.00    -0.1919)  ( 2.00    -0.1841)
                     ( 2.00    -0.1748)  ( 2.00    -0.1716)  ( 0.00    -0.0965)

 CYCLE    3
  SDIIS (wt  0.000):  0.0110  0.7522  0.2368
 A-DIIS (wt  1.000):  0.0000  0.8341  0.1659
  DIIS coefficients:  0.0000  0.8341  0.1659
 SCF Error: norm([F,P])=      0.396018781480, max([F,P])=      0.031248678814
 orbitals (Q,E):
 ---------------
 A :153...163        ( 2.00    -0.2120)  ( 2.00    -0.2098)  ( 2.00    -0.2079)  ( 2.00    -0.2073)
                     ( 2.00    -0.1985)  ( 2.00    -0.1947)  ( 2.00    -0.1930)  ( 2.00    -0.1885)
                     ( 2.00    -0.1757)  ( 2.00    -0.1727)  ( 0.00    -0.1022)

 CYCLE    4
  SDIIS (wt  0.890):  0.5135  0.0278  0.4586
 A-DIIS (wt  0.110):  0.4727  0.0000  0.5273
  DIIS coefficients:  0.5091  0.0248  0.4662
 SCF Error: norm([F,P])=      0.123965978697, max([F,P])=      0.011881248913
 orbitals (Q,E):
 ---------------
 A :153...163        ( 2.00    -0.2137)  ( 2.00    -0.2119)  ( 2.00    -0.2094)  ( 2.00    -0.2089)
                     ( 2.00    -0.1998)  ( 2.00    -0.1950)  ( 2.00    -0.1935)  ( 2.00    -0.1888)
                     ( 2.00    -0.1760)  ( 2.00    -0.1730)  ( 0.00    -0.1049)

 CYCLE    5
  SDIIS (wt  0.972):  0.2354 -0.0531  0.4113  0.4064
 A-DIIS (wt  0.028):  0.0000  0.0000  0.0000  1.0000
  DIIS coefficients:  0.2289 -0.0516  0.3999  0.4228
 SCF Error: norm([F,P])=      0.037940338441, max([F,P])=      0.003727285670
 orbitals (Q,E):
 ---------------
 A :153...163        ( 2.00    -0.2153)  ( 2.00    -0.2116)  ( 2.00    -0.2101)  ( 2.00    -0.2095)
                     ( 2.00    -0.1999)  ( 2.00    -0.1951)  ( 2.00    -0.1933)  ( 2.00    -0.1888)
                     ( 2.00    -0.1765)  ( 2.00    -0.1735)  ( 0.00    -0.1060)

 CYCLE    6
  SDIIS (wt  0.991):  0.1109 -0.0386  0.2354  0.3531  0.3392
 A-DIIS (wt  0.009):  0.0000  0.0000  0.0000  0.2739  0.7261
  DIIS coefficients:  0.1099 -0.0382  0.2331  0.3523  0.3429
 SCF Error: norm([F,P])=      0.018717955116, max([F,P])=      0.001933991274
 orbitals (Q,E):
 ---------------
 A :153...163        ( 2.00    -0.2153)  ( 2.00    -0.2123)  ( 2.00    -0.2100)  ( 2.00    -0.2094)
                     ( 2.00    -0.2004)  ( 2.00    -0.1955)  ( 2.00    -0.1939)  ( 2.00    -0.1893)
                     ( 2.00    -0.1767)  ( 2.00    -0.1737)  ( 0.00    -0.1059)

 CYCLE    7
  SDIIS (wt  1.000):  0.0594 -0.0217  0.1297  0.2254  0.2569  0.3504
  DIIS coefficients:  0.0594 -0.0217  0.1297  0.2254  0.2569  0.3504
 SCF Error: norm([F,P])=      0.004758210923, max([F,P])=      0.000425420166
 orbitals (Q,E):
 ---------------
 A :153...163        ( 2.00    -0.2150)  ( 2.00    -0.2119)  ( 2.00    -0.2100)  ( 2.00    -0.2093)
                     ( 2.00    -0.2002)  ( 2.00    -0.1953)  ( 2.00    -0.1936)  ( 2.00    -0.1891)
                     ( 2.00    -0.1765)  ( 2.00    -0.1735)  ( 0.00    -0.1057)

 CYCLE    8
  SDIIS (wt  1.000):  0.0262 -0.0093  0.0568  0.1119  0.1383  0.2624  0.4137
  DIIS coefficients:  0.0262 -0.0093  0.0568  0.1119  0.1383  0.2624  0.4137
 SCF Error: norm([F,P])=      0.001615383395, max([F,P])=      0.000129499335
 orbitals (Q,E):
 ---------------
 A :153...163        ( 2.00    -0.2150)  ( 2.00    -0.2120)  ( 2.00    -0.2099)  ( 2.00    -0.2093)
                     ( 2.00    -0.2002)  ( 2.00    -0.1953)  ( 2.00    -0.1936)  ( 2.00    -0.1891)
                     ( 2.00    -0.1765)  ( 2.00    -0.1735)  ( 0.00    -0.1057)

 CYCLE    9
  SDIIS (wt  1.000):  0.0116 -0.0041  0.0250  0.0530  0.0671  0.1400  0.2743  0.4331
  DIIS coefficients:  0.0116 -0.0041  0.0250  0.0530  0.0671  0.1400  0.2743  0.4331
 SCF Error: norm([F,P])=      0.000449336113, max([F,P])=      0.000031471607
 orbitals (Q,E):
 ---------------
 A :153...163        ( 2.00    -0.2150)  ( 2.00    -0.2120)  ( 2.00    -0.2099)  ( 2.00    -0.2093)
                     ( 2.00    -0.2002)  ( 2.00    -0.1953)  ( 2.00    -0.1937)  ( 2.00    -0.1891)
                     ( 2.00    -0.1765)  ( 2.00    -0.1735)  ( 0.00    -0.1058)

 CYCLE   10
  SDIIS (wt  1.000):  0.0055 -0.0019  0.0116  0.0258  0.0332  0.0725  0.1535  0.3103  0.3896
  DIIS coefficients:  0.0055 -0.0019  0.0116  0.0258  0.0332  0.0725  0.1535  0.3103  0.3896
 SCF Error: norm([F,P])=      0.000177961179, max([F,P])=      0.000016631332
 orbitals (Q,E):
 ---------------
 A :153...163        ( 2.00    -0.2150)  ( 2.00    -0.2120)  ( 2.00    -0.2099)  ( 2.00    -0.2093)
                     ( 2.00    -0.2002)  ( 2.00    -0.1953)  ( 2.00    -0.1937)  ( 2.00    -0.1891)
                     ( 2.00    -0.1765)  ( 2.00    -0.1735)  ( 0.00    -0.1058)

 CYCLE   11
  SDIIS (wt  1.000):  0.0025 -0.0008  0.0052  0.0119  0.0157  0.0355  0.0799  0.1881  0.3528  0.3093
  DIIS coefficients:  0.0025 -0.0008  0.0052  0.0119  0.0157  0.0355  0.0799  0.1881  0.3528  0.3093
 SCF Error: norm([F,P])=      0.000123286519, max([F,P])=      0.000010704727
 orbitals (Q,E):
 ---------------
 A :153...163        ( 2.00    -0.2150)  ( 2.00    -0.2120)  ( 2.00    -0.2099)  ( 2.00    -0.2093)
                     ( 2.00    -0.2002)  ( 2.00    -0.1953)  ( 2.00    -0.1937)  ( 2.00    -0.1891)
                     ( 2.00    -0.1765)  ( 2.00    -0.1735)  ( 0.00    -0.1058)

 CYCLE   12
  SDIIS (wt  1.000):  0.0000  0.0000  0.0005  0.0010  0.0040  0.0142  0.0595  0.1880  0.2789  0.4540
  DIIS coefficients:  0.0000  0.0000  0.0005  0.0010  0.0040  0.0142  0.0595  0.1880  0.2789  0.4540
 SCF Error: norm([F,P])=      0.000046904428, max([F,P])=      0.000004694939
 orbitals (Q,E):
 ---------------
 A :153...163        ( 2.00    -0.2150)  ( 2.00    -0.2120)  ( 2.00    -0.2099)  ( 2.00    -0.2093)
                     ( 2.00    -0.2002)  ( 2.00    -0.1953)  ( 2.00    -0.1937)  ( 2.00    -0.1891)
                     ( 2.00    -0.1765)  ( 2.00    -0.1735)  ( 0.00    -0.1058)

 CYCLE   13
  SDIIS (wt  1.000):  0.0000  0.0001  0.0004  0.0017  0.0062  0.0288  0.0993  0.1659  0.3358  0.3618
  DIIS coefficients:  0.0000  0.0001  0.0004  0.0017  0.0062  0.0288  0.0993  0.1659  0.3358  0.3618
 SCF Error: norm([F,P])=      0.000019436619, max([F,P])=      0.000002887447
 orbitals (Q,E):
 ---------------
 A :153...163        ( 2.00    -0.2150)  ( 2.00    -0.2120)  ( 2.00    -0.2099)  ( 2.00    -0.2093)
                     ( 2.00    -0.2002)  ( 2.00    -0.1953)  ( 2.00    -0.1937)  ( 2.00    -0.1891)
                     ( 2.00    -0.1765)  ( 2.00    -0.1735)  ( 0.00    -0.1058)

 CYCLE   14
  SDIIS (wt  1.000):  0.0000  0.0001  0.0006  0.0021  0.0106  0.0390  0.0708  0.1667  0.2719  0.4382
  DIIS coefficients:  0.0000  0.0001  0.0006  0.0021  0.0106  0.0390  0.0708  0.1667  0.2719  0.4382
 SCF Error: norm([F,P])=      0.000006801247, max([F,P])=      0.000000864172
 orbitals (Q,E):
 ---------------
 A :153...163        ( 2.00    -0.2150)  ( 2.00    -0.2120)  ( 2.00    -0.2099)  ( 2.00    -0.2093)
                     ( 2.00    -0.2002)  ( 2.00    -0.1953)  ( 2.00    -0.1937)  ( 2.00    -0.1891)
                     ( 2.00    -0.1765)  ( 2.00    -0.1735)  ( 0.00    -0.1058)

 SCF CONVERGED

 CYCLE   15
 *** Using FIT density in Focky
  SDIIS (wt  1.000):  0.0001  0.0003  0.0013  0.0065  0.0245  0.0445  0.1048  0.1745  0.3134  0.3301
  DIIS coefficients:  0.0001  0.0003  0.0013  0.0065  0.0245  0.0445  0.1048  0.1745  0.3134  0.3301
 SCF Error: norm([F,P])=      0.000002812994, max([F,P])=      0.000000251886
 orbitals (Q,E):
 ---------------
 A :153...172        ( 2.00    -0.2150)  ( 2.00    -0.2120)  ( 2.00    -0.2099)  ( 2.00    -0.2093)
                     ( 2.00    -0.2002)  ( 2.00    -0.1953)  ( 2.00    -0.1937)  ( 2.00    -0.1891)
                     ( 2.00    -0.1765)  ( 2.00    -0.1735)  ( 0.00    -0.1058)  ( 0.00    -0.1055)
                     ( 0.00    -0.0918)  ( 0.00    -0.0911)  ( 0.00    -0.0471)  ( 0.00    -0.0469)
                     ( 0.00    -0.0152)  ( 0.00    -0.0111)  ( 0.00    -0.0104)  ( 0.00    -0.0095)


 Fit test: (difference of exact and fit density, squared integrated, result summed over spins)
         SCF:                                          0.00015052096874

 Gross Charges per Atom (Z minus electrons)
 ==========================================
            -0.0527    0.2035    0.2237    0.2436    0.2327    0.2255   -0.0547    0.0260   -0.0280    0.2245
            -0.1960   -0.2150   -0.2146   -0.2250   -0.1935    0.4911   -0.2150    0.0825   -0.5446   -0.1626
            -0.2433    0.2505   -0.2512   -0.0467    0.5625   -0.0514    0.5346   -0.1633   -0.1625    0.6059
            -0.1970   -0.2185   -0.0465    0.2033    0.2204    0.2443    0.2329    0.2247   -0.0551    0.0257
            -0.0298    0.2246   -0.1968   -0.2145   -0.2149   -0.2248   -0.1932    0.4923   -0.2156    0.0825
            -0.5457   -0.1627   -0.2434    0.2508   -0.2508   -0.0472   -0.0513    0.5348   -0.1635   -0.1622
             0.6060   -0.1966   -0.2184   -0.1898   -0.1902
 Net Total:  0.00000000


 =================================================================
 M U L T I P O L E   D E R I V E D   C H A R G E   A N A L Y S I S
 =================================================================

 See: M. Swart, P.Th. van Duijnen, J.G. Snijders, J.Comput.Chem., (2001), p. 79-88.

 --------------------------------------- 
 Multipole derived atomic charges (a.u.)
 --------------------------------------- 

        Atom    Level:     MDC-m        MDC-d        MDC-q
 ---------------------------------------------------------
     1     C           -0.004097     0.077671    -4.444044
     2     C            0.086316    -0.179764    10.628808
     3     C            0.069229    -0.002550   -10.665756
     4     C            0.076785     0.052650    -7.803101
     5     C            0.068302    -0.115342   -24.638092
     6     C            0.075249     0.113070     4.498982
     7     C            0.006265     0.017933     1.559022
     8     C           -0.001440     0.013717    -3.547364
     9     C            0.010876     0.016122    10.467194
    10     C            0.062718     0.082829    17.445615
    11     H           -0.069474    -0.052911    -0.035651
    12     H           -0.061905     0.014601     3.138947
    13     H           -0.062228    -0.024096     3.563189
    14     H           -0.065352     0.025590     7.790542
    15     H           -0.062274    -0.056858     0.889601
    16     C            0.199826     0.301456    -0.644698
    17     H           -0.065653    -0.032924    -6.855019
    18     C            0.051798     0.123441     0.051107
    19     O           -0.444133    -0.492407     0.010757
    20     N           -0.194276    -0.150191     0.061449
    21     N           -0.237660    -0.197561    -0.294144
    22     C           -0.114650    -0.018126     0.054106
    23     S            0.182204    -0.127836    -0.102288
    24     N           -0.067821    -0.023655    -0.287399
    25     Zn           0.763111     0.464325     0.416349
    26     H            0.032881     0.124037     0.187678
    27     C            0.246168     0.218212     0.284079
    28     H           -0.076918    -0.073861    -0.053350
    29     H           -0.076149    -0.088336    -0.068080
    30     C            0.234127     0.205605     0.031386
    31     H           -0.069759    -0.054874    -0.005426
    32     H           -0.062052    -0.040031     0.017350
    33     C           -0.005050     0.034966     1.684840
    34     C            0.086058     0.020118    -4.815194
    35     C            0.070300     0.114923     2.223208
    36     C            0.077035    -0.102904     3.743160
    37     C            0.068374     0.079336     1.998992
    38     C            0.075418     0.071937    -0.440824
    39     C            0.006479     0.013137    -0.409742
    40     C           -0.001631    -0.002938     1.798818
    41     C            0.010974     0.000858    -1.246283
    42     C            0.062785     0.044915    -4.944826
    43     H           -0.069677    -0.053162    -0.016261
    44     H           -0.061635    -0.041234    -0.651391
    45     H           -0.062542     0.011009    -1.681356
    46     H           -0.065329    -0.074754     0.284771
    47     H           -0.062127    -0.061403    -0.269745
    48     C            0.199557     0.298408    -0.300248
    49     H           -0.065685     0.000476     1.798656
    50     C            0.051970     0.121568     0.281079
    51     O           -0.444114    -0.493186    -0.314731
    52     N           -0.194265    -0.149140    -0.234762
    53     N           -0.237932    -0.195552    -0.232166
    54     C           -0.114651    -0.016624     0.141751
    55     S            0.182965    -0.126449    -0.156628
    56     N           -0.067880    -0.024662    -0.153469
    57     H            0.032924     0.124227     0.177872
    58     C            0.246153     0.218390     0.353050
    59     H           -0.076472    -0.071746    -0.072599
    60     H           -0.076697    -0.090691    -0.113593
    61     C            0.234145     0.205559     0.053861
    62     H           -0.069599    -0.054829    -0.022682
    63     H           -0.062059    -0.039969    -0.000249
    64     H           -0.049236     0.113602    -1.389276
    65     H           -0.048570     0.005877     1.274216
 *** Using NEW gradient routines ***


 Geometry CYCLE 2
 ==============

 Energy gradients wrt nuclear displacements
 ==========================================

     Atom      Cartesian (a.u./angstrom)
                 X         Y         Z
 ----------------------------------------
     1 C    -0.011572  0.014747 -0.006603
     2 C     0.003155 -0.029243  0.011169
     3 C    -0.009123  0.006153 -0.004177
     4 C     0.004636 -0.003184  0.001439
     5 C     0.001070  0.001291  0.000314
     6 C     0.001392 -0.002275  0.001330
     7 C    -0.001897 -0.000454 -0.000392
     8 C     0.013749 -0.005610  0.004009
     9 C    -0.001103  0.004027 -0.001325
    10 C    -0.000064  0.000300  0.000386
    11 H    -0.000009  0.000034 -0.000018
    12 H     0.001704 -0.001142  0.000538
    13 H     0.000066 -0.000365  0.000239
    14 H     0.000055  0.000026 -0.000220
    15 H     0.000326  0.000151 -0.000024
    16 C     0.007540  0.002050  0.002436
    17 H    -0.000144  0.000005 -0.000064
    18 C    -0.001274 -0.004571  0.000294
    19 O    -0.001238  0.002268 -0.000776
    20 N    -0.000558  0.000734 -0.000307
    21 N    -0.000605 -0.000289 -0.000257
    22 C     0.000506  0.000550  0.001149
    23 S    -0.000885 -0.000125 -0.000338
    24 N    -0.000583 -0.000199 -0.000642
    25 Zn    0.002102  0.000599 -0.001494
    26 H     0.000050 -0.000031  0.000087
    27 C     0.000386  0.000255  0.000064
    28 H    -0.000083 -0.000067 -0.000005
    29 H    -0.000012 -0.000058  0.000007
    30 C    -0.000019 -0.000093 -0.000011
    31 H    -0.000001  0.000030  0.000001
    32 H    -0.000024  0.000000 -0.000002
    33 C     0.014566 -0.016447  0.004237
    34 C    -0.028831  0.020344  0.030640
    35 C     0.004790 -0.005595  0.002030
    36 C    -0.001130  0.002371 -0.002908
    37 C     0.000750 -0.000585 -0.002036
    38 C    -0.002354  0.002297 -0.001256
    39 C    -0.000670  0.000070  0.002379
    40 C    -0.005696  0.010552 -0.013629
    41 C     0.003817 -0.003479 -0.001759
    42 C     0.000386 -0.000536  0.000014
    43 H     0.000055 -0.000019 -0.000005
    44 H    -0.000788  0.001176 -0.001177
    45 H    -0.000087  0.000028 -0.000079
    46 H     0.000171  0.000048 -0.000007
    47 H     0.000198  0.000114 -0.000340
    48 C     0.000571  0.001883 -0.009185
    49 H     0.000024 -0.000116  0.000253
    50 C    -0.003282  0.002585  0.003244
    51 O     0.001330 -0.002081  0.001213
    52 N     0.000517 -0.000604 -0.000135
    53 N    -0.000086 -0.000063  0.001051
    54 C    -0.000219 -0.000604 -0.001135
    55 S    -0.000093 -0.000061  0.000765
    56 N     0.000264  0.000042  0.000780
    57 H    -0.000081  0.000021 -0.000068
    58 C     0.000123 -0.000031 -0.000433
    59 H    -0.000045  0.000024  0.000101
    60 H    -0.000043  0.000028  0.000051
    61 C    -0.000069  0.000069  0.000046
    62 H     0.000016 -0.000022 -0.000008
    63 H     0.000005 -0.000012  0.000017
    64 H    -0.007066  0.015172 -0.008154
    65 H     0.015416 -0.012084 -0.011309
 ----------------------------------------

 dE(predicted):    -0.39911E-01, dE(actual):    -0.36078E-01, Trust radius:    1.612452, all in a.u.
 
----------------------------------------------------------------------
Geometry Convergence after Step   2       (Hartree/Angstrom,Angstrom)
----------------------------------------------------------------------
current energy                              -14.94387736 Hartree
energy change                      -0.03607781     0.00100000    F
constrained gradient max            0.03064030     0.00100000    F
constrained gradient rms            0.00558163     0.00066667    F
gradient max                        0.03064030
gradient rms                        0.00558163
cart. step max                      0.03795774     0.01000000    F
cart. step rms                      0.00919957     0.00666667    F
 


 Coordinates (Cartesian)
 =======================

     Atom                    bohr                                 angstrom                 Geometric Variables
                   X           Y           Z              X           Y           Z       (0:frozen, *:LT par.)
 --------------------------------------------------------------------------------------------------------------
     1 C      -0.494940    4.548157    0.281227      -0.261911    2.406781    0.148819      1       2       3
     2 C      -2.860823    3.615988   -0.346077      -1.513882    1.913498   -0.183136      4       5       6
     3 C      -3.358286    1.012294    0.063729      -1.777129    0.535683    0.033724      7       8       9
     4 C      -1.544748   -0.615416    1.062482      -0.817446   -0.325664    0.562241     10      11      12
     5 C       5.234617    0.061076    3.290636       2.770040    0.032320    1.741329     13      14      15
     6 C       5.643936    2.689322    2.854992       2.986643    1.423128    1.510797     16      17      18
     7 C       3.689812    4.121368    1.848578       1.952564    2.180934    0.978225     19      20      21
     8 C       1.349882    2.885774    1.303201       0.714327    1.527086    0.689624     22      23      24
     9 C       0.906009    0.287439    1.719643       0.479439    0.152106    0.909996     25      26      27
    10 C       2.960091   -1.132002    2.751647       1.566412   -0.599030    1.456109     28      29      30
    11 H      14.673688   10.748011    6.534890       7.764981    5.687603    3.458115     31      32      33
    12 H      -5.214576    0.261866   -0.403483      -2.759435    0.138573   -0.213514     34      35      36
    13 H      -2.003334   -2.602787    1.343379      -1.060119   -1.377336    0.710886     37      38      39
    14 H       6.775176   -1.048497    4.084308       3.585269   -0.554841    2.161323     40      41      42
    15 H       7.450577    3.549475    3.306399       3.942675    1.878302    1.749671     43      44      45
    16 C       0.713315    7.097676    0.152243       0.377470    3.755928    0.080563     46      47      48
    17 H       2.734490   -3.144625    3.117713       1.447030   -1.664064    1.649823     49      50      51
    18 C       3.337992    6.767471    1.128717       1.766390    3.581191    0.597291     52      53      54
    19 O      -0.205705    9.126878   -0.581288      -0.108855    4.829736   -0.307604     55      56      57
    20 N       4.792116    8.788902    1.196177       2.535879    4.650887    0.632990     58      59      60
    21 N       7.123741    8.647004    2.101697       3.769721    4.575797    1.112170     61      62      63
    22 C       8.414157   10.902110    2.150719       4.452580    5.769148    1.138111     64      65      66
    23 S       7.364627   13.840758    1.214224       3.897193    7.324214    0.642540     67      68      69
    24 N      10.780075   10.625398    3.107181       5.704570    5.622719    1.644250     70      71      72
    25 Zn      3.251038   12.258215   -0.275572       1.720375    6.486768   -0.145826     73      74      75
    26 H      11.237587    8.831253    3.623355       5.946675    4.673298    1.917397     76      77      78
    27 C      12.648220   12.635990    3.470601       6.693150    6.686678    1.836563     79      80      81
    28 H      11.823001   14.121037    4.664928       6.256462    7.472531    2.468574     82      83      84
    29 H      13.068917   13.516748    1.637147       6.915773    7.152755    0.866341     85      86      87
    30 C      15.060035   11.577473    4.673614       7.969427    6.126535    2.473170     88      89      90
    31 H      15.928380   10.126017    3.472759       8.428936    5.358458    1.837705     91      92      93
    32 H      16.441967   13.097643    4.929904       8.700714    6.930974    2.608793     94      95      96
    33 C      -1.884346   15.940063    5.552903      -0.997153    8.435118    2.938470     97      98      99
    34 C      -2.232672   15.624865    8.135447      -1.181479    8.268322    4.305093    100     101     102
    35 C      -4.043329   17.165072    9.368182      -2.139637    9.083365    4.957428    103     104     105
    36 C      -5.463905   18.963120    8.067795      -2.891374   10.034851    4.269293    106     107     108
    37 C      -5.895404   21.181365    1.266376      -3.119713   11.208696    0.670137    109     110     111
    38 C      -4.053968   19.591263    0.104291      -2.145267   10.367250    0.055189    112     113     114
    39 C      -2.753965   17.867838    1.594490      -1.457336    9.455253    0.843768    115     116     117
    40 C      -3.330974   17.773339    4.232096      -1.762675    9.405246    2.239529    118     119     120
    41 C      -5.145808   19.328399    5.419572      -2.723044   10.228148    2.867914    121     122     123
    42 C      -6.448718   21.081728    3.829607      -3.412515   11.155970    2.026541    124     125     126
    43 H      -1.385346   16.935571  -11.956645      -0.733094    8.961918   -6.327184    127     128     129
    44 H      -4.345366   16.941951   11.390020      -2.299469    8.965295    6.027339    130     131     132
    45 H      -6.835945   20.106113    9.092474      -3.617427   10.639697    4.811530    133     134     135
    46 H      -6.909887   22.525111    0.083284      -3.656555   11.919776    0.044072    136     137     138
    47 H      -3.684712   19.727092   -1.908857      -1.949866   10.439127   -1.010124    139     140     141
    48 C      -0.220256   14.703316    3.636461      -0.116555    7.780660    1.924332    142     143     144
    49 H      -7.872536   22.333156    4.631058      -4.165966   11.818197    2.450651    145     146     147
    50 C      -0.794666   15.960979    1.178068      -0.420519    8.446186    0.623407    148     149     150
    51 O       1.327690   12.966510    3.934283       0.702583    6.861582    2.081933    151     152     153
    52 N       0.445181   15.161099   -0.828873       0.235579    8.022908   -0.438621    154     155     156
    53 N      -0.020928   16.145533   -3.085210      -0.011075    8.543848   -1.632623    157     158     159
    54 C       1.316891   15.076333   -5.039409       0.696869    7.978052   -2.666741    160     161     162
    55 S       3.455320   12.622029   -4.904940       1.828477    6.679290   -2.595582    163     164     165
    56 N       0.757649   16.174090   -7.291307       0.400930    8.558960   -3.858394    166     167     168
    57 H      -0.538194   17.590787   -7.199068      -0.284800    9.308644   -3.809583    169     170     171
    58 C       1.790647   15.467709   -9.761027       0.947570    8.185159   -5.165313    172     173     174
    59 H       1.375745   13.465255  -10.125269       0.728013    7.125506   -5.358062    175     176     177
    60 H       3.859087   15.643251   -9.708163       2.042141    8.278052   -5.137339    178     179     180
    61 C       0.676125   17.137815  -11.847634       0.357790    9.068941   -6.269498    181     182     183
    62 H       1.126576   19.138092  -11.535197       0.596158   10.127442   -6.104163    184     185     186
    63 H       1.464951   16.588706  -13.681373       0.775219    8.778365   -7.239871    187     188     189
    64 H      -4.308907    4.887924   -1.111915      -2.280175    2.586578   -0.588400    190     191     192
    65 H      -1.098404   14.191143    9.107488      -0.581251    7.509629    4.819475    193     194     195
 --------------------------------------------------------------------------------------------------------------

 Number of elements of the density matrix on this node (used, total):    305599   1216020


 ===========================================
 Numerical Integration : Fuzzy Cells (Becke)
 ===========================================
  
 Becke grid quality: GOOD           
  
 Lebedev angular grid order:             min:  11 max:  31
 Nr. of radial points:                   min:  54 max:  91

 Total nr. of points:     816230
 Nr. of blocks:             6377
 Block length:               128
 Nr. of dummy points:         26


 Test of Precision of the Numerical Integration Grid
 ===================================================

 Integral of the Total Core Density:                   0.00000000000000


 ========================
 Density Fitting (zlmFit)
 ========================
  
 ZlmFit Fit Quality: GOOD           
  
 Max L-expansion:                        min:   8 max:   9
 Nr. of radial interpolation points:     min:  78 max: 138


 =====
 S C F  ***  ScaSCF  ***
 =====
  
 Initial density matrix is taken from previous geometry

 CYCLE    1
 SCF Error: norm([F,P])=      0.096281448207, max([F,P])=      0.009945687595
 orbitals (Q,E):
 ---------------
 A :153...172        ( 2.00    -0.2117)  ( 2.00    -0.2099)  ( 2.00    -0.2075)  ( 2.00    -0.2068)
                     ( 2.00    -0.1980)  ( 2.00    -0.1934)  ( 2.00    -0.1918)  ( 2.00    -0.1872)
                     ( 2.00    -0.1744)  ( 2.00    -0.1714)  ( 0.00    -0.1025)  ( 0.00    -0.1020)
                     ( 0.00    -0.0887)  ( 0.00    -0.0880)  ( 0.00    -0.0445)  ( 0.00    -0.0443)
                     ( 0.00    -0.0132)  ( 0.00    -0.0098)  ( 0.00    -0.0086)  ( 0.00    -0.0080)

 CYCLE    2
   MIX coefficients:  0.8000  0.2000
 SCF Error: norm([F,P])=      0.039561310592, max([F,P])=      0.002671026510
 orbitals (Q,E):
 ---------------
 A :153...163        ( 2.00    -0.2132)  ( 2.00    -0.2104)  ( 2.00    -0.2085)  ( 2.00    -0.2079)
                     ( 2.00    -0.1987)  ( 2.00    -0.1938)  ( 2.00    -0.1922)  ( 2.00    -0.1875)
                     ( 2.00    -0.1750)  ( 2.00    -0.1720)  ( 0.00    -0.1038)

 CYCLE    3
  SDIIS (wt  0.000): -0.0952  1.0952
 A-DIIS (wt  1.000):  0.0000  1.0000
  DIIS coefficients:  0.0000  1.0000
 SCF Error: norm([F,P])=      0.012094105180, max([F,P])=      0.000775038169
 orbitals (Q,E):
 ---------------
 A :153...163        ( 2.00    -0.2151)  ( 2.00    -0.2128)  ( 2.00    -0.2108)  ( 2.00    -0.2104)
                     ( 2.00    -0.2007)  ( 2.00    -0.1955)  ( 2.00    -0.1940)  ( 2.00    -0.1892)
                     ( 2.00    -0.1769)  ( 2.00    -0.1738)  ( 0.00    -0.1061)

 CYCLE    4
  SDIIS (wt  0.000): -0.0216  0.7321  0.2895
 A-DIIS (wt  1.000):  0.0000  0.7818  0.2182
  DIIS coefficients:  0.0000  0.7818  0.2182
 SCF Error: norm([F,P])=      0.027564002736, max([F,P])=      0.001991849824
 orbitals (Q,E):
 ---------------
 A :153...163        ( 2.00    -0.2152)  ( 2.00    -0.2123)  ( 2.00    -0.2106)  ( 2.00    -0.2101)
                     ( 2.00    -0.2004)  ( 2.00    -0.1954)  ( 2.00    -0.1938)  ( 2.00    -0.1891)
                     ( 2.00    -0.1768)  ( 2.00    -0.1737)  ( 0.00    -0.1059)

 CYCLE    5
  SDIIS (wt  1.000):  0.0551  0.3138  0.0797  0.5514
  DIIS coefficients:  0.0551  0.3138  0.0797  0.5514
 SCF Error: norm([F,P])=      0.006906823914, max([F,P])=      0.000507065268
 orbitals (Q,E):
 ---------------
 A :153...163        ( 2.00    -0.2150)  ( 2.00    -0.2123)  ( 2.00    -0.2104)  ( 2.00    -0.2099)
                     ( 2.00    -0.2004)  ( 2.00    -0.1954)  ( 2.00    -0.1938)  ( 2.00    -0.1891)
                     ( 2.00    -0.1767)  ( 2.00    -0.1737)  ( 0.00    -0.1057)

 CYCLE    6
  SDIIS (wt  1.000):  0.0522  0.1084  0.0086  0.4270  0.4039
  DIIS coefficients:  0.0522  0.1084  0.0086  0.4270  0.4039
 SCF Error: norm([F,P])=      0.003044921562, max([F,P])=      0.000226649280
 orbitals (Q,E):
 ---------------
 A :153...163        ( 2.00    -0.2149)  ( 2.00    -0.2122)  ( 2.00    -0.2103)  ( 2.00    -0.2098)
                     ( 2.00    -0.2003)  ( 2.00    -0.1954)  ( 2.00    -0.1937)  ( 2.00    -0.1890)
                     ( 2.00    -0.1766)  ( 2.00    -0.1736)  ( 0.00    -0.1056)

 CYCLE    7
  SDIIS (wt  1.000):  0.0311  0.0448 -0.0031  0.2438  0.2926  0.3908
  DIIS coefficients:  0.0311  0.0448 -0.0031  0.2438  0.2926  0.3908
 SCF Error: norm([F,P])=      0.001010165130, max([F,P])=      0.000074853874
 orbitals (Q,E):
 ---------------
 A :153...163        ( 2.00    -0.2149)  ( 2.00    -0.2122)  ( 2.00    -0.2103)  ( 2.00    -0.2098)
                     ( 2.00    -0.2003)  ( 2.00    -0.1954)  ( 2.00    -0.1937)  ( 2.00    -0.1890)
                     ( 2.00    -0.1766)  ( 2.00    -0.1736)  ( 0.00    -0.1057)

 CYCLE    8
  SDIIS (wt  1.000):  0.0148  0.0175 -0.0038  0.1149  0.1565  0.2912  0.4089
  DIIS coefficients:  0.0148  0.0175 -0.0038  0.1149  0.1565  0.2912  0.4089
 SCF Error: norm([F,P])=      0.000378711322, max([F,P])=      0.000030001268
 orbitals (Q,E):
 ---------------
 A :153...163        ( 2.00    -0.2149)  ( 2.00    -0.2122)  ( 2.00    -0.2104)  ( 2.00    -0.2098)
                     ( 2.00    -0.2003)  ( 2.00    -0.1954)  ( 2.00    -0.1937)  ( 2.00    -0.1890)
                     ( 2.00    -0.1766)  ( 2.00    -0.1736)  ( 0.00    -0.1056)

 CYCLE    9
  SDIIS (wt  1.000):  0.0060  0.0065 -0.0024  0.0480  0.0703  0.1507  0.2726  0.4482
  DIIS coefficients:  0.0060  0.0065 -0.0024  0.0480  0.0703  0.1507  0.2726  0.4482
 SCF Error: norm([F,P])=      0.000111471460, max([F,P])=      0.000008449187
 orbitals (Q,E):
 ---------------
 A :153...163        ( 2.00    -0.2149)  ( 2.00    -0.2122)  ( 2.00    -0.2103)  ( 2.00    -0.2098)
                     ( 2.00    -0.2003)  ( 2.00    -0.1954)  ( 2.00    -0.1937)  ( 2.00    -0.1890)
                     ( 2.00    -0.1766)  ( 2.00    -0.1736)  ( 0.00    -0.1056)

 CYCLE   10
  SDIIS (wt  1.000):  0.0020  0.0020 -0.0011  0.0168  0.0263  0.0633  0.1322  0.3169  0.4416
  DIIS coefficients:  0.0020  0.0020 -0.0011  0.0168  0.0263  0.0633  0.1322  0.3169  0.4416
 SCF Error: norm([F,P])=      0.000045244631, max([F,P])=      0.000003486471
 orbitals (Q,E):
 ---------------
 A :153...163        ( 2.00    -0.2149)  ( 2.00    -0.2122)  ( 2.00    -0.2103)  ( 2.00    -0.2098)
                     ( 2.00    -0.2003)  ( 2.00    -0.1954)  ( 2.00    -0.1937)  ( 2.00    -0.1890)
                     ( 2.00    -0.1766)  ( 2.00    -0.1736)  ( 0.00    -0.1056)

 CYCLE   11
  SDIIS (wt  1.000):  0.0007  0.0007 -0.0005  0.0063  0.0105  0.0274  0.0635  0.1791  0.3435  0.3688
  DIIS coefficients:  0.0007  0.0007 -0.0005  0.0063  0.0105  0.0274  0.0635  0.1791  0.3435  0.3688
 SCF Error: norm([F,P])=      0.000022385169, max([F,P])=      0.000002468485
 orbitals (Q,E):
 ---------------
 A :153...163        ( 2.00    -0.2149)  ( 2.00    -0.2122)  ( 2.00    -0.2103)  ( 2.00    -0.2098)
                     ( 2.00    -0.2003)  ( 2.00    -0.1954)  ( 2.00    -0.1937)  ( 2.00    -0.1890)
                     ( 2.00    -0.1766)  ( 2.00    -0.1736)  ( 0.00    -0.1056)

 CYCLE   12
  SDIIS (wt  1.000): -0.0001 -0.0001  0.0003  0.0012  0.0058  0.0200  0.0774  0.2079  0.3628  0.3248
  DIIS coefficients: -0.0001 -0.0001  0.0003  0.0012  0.0058  0.0200  0.0774  0.2079  0.3628  0.3248
 SCF Error: norm([F,P])=      0.000015700841, max([F,P])=      0.000001472714
 orbitals (Q,E):
 ---------------
 A :153...163        ( 2.00    -0.2149)  ( 2.00    -0.2122)  ( 2.00    -0.2103)  ( 2.00    -0.2098)
                     ( 2.00    -0.2003)  ( 2.00    -0.1954)  ( 2.00    -0.1937)  ( 2.00    -0.1890)
                     ( 2.00    -0.1766)  ( 2.00    -0.1736)  ( 0.00    -0.1056)

 CYCLE   13
  SDIIS (wt  1.000):  0.0000  0.0001  0.0005  0.0024  0.0091  0.0371  0.1099  0.2155  0.2389  0.3865
  DIIS coefficients:  0.0000  0.0001  0.0005  0.0024  0.0091  0.0371  0.1099  0.2155  0.2389  0.3865
 SCF Error: norm([F,P])=      0.000004170690, max([F,P])=      0.000000676060
 orbitals (Q,E):
 ---------------
 A :153...163        ( 2.00    -0.2149)  ( 2.00    -0.2122)  ( 2.00    -0.2103)  ( 2.00    -0.2098)
                     ( 2.00    -0.2003)  ( 2.00    -0.1954)  ( 2.00    -0.1937)  ( 2.00    -0.1890)
                     ( 2.00    -0.1766)  ( 2.00    -0.1736)  ( 0.00    -0.1056)

 SCF CONVERGED

 CYCLE   14
 *** Using FIT density in Focky
  SDIIS (wt  1.000):  0.0000  0.0001  0.0007  0.0031  0.0139  0.0464  0.1021  0.1317  0.3158  0.3862
  DIIS coefficients:  0.0000  0.0001  0.0007  0.0031  0.0139  0.0464  0.1021  0.1317  0.3158  0.3862
 SCF Error: norm([F,P])=      0.000001936228, max([F,P])=      0.000000378881
 orbitals (Q,E):
 ---------------
 A :153...172        ( 2.00    -0.2149)  ( 2.00    -0.2122)  ( 2.00    -0.2103)  ( 2.00    -0.2098)
                     ( 2.00    -0.2003)  ( 2.00    -0.1954)  ( 2.00    -0.1937)  ( 2.00    -0.1890)
                     ( 2.00    -0.1766)  ( 2.00    -0.1736)  ( 0.00    -0.1056)  ( 0.00    -0.1053)
                     ( 0.00    -0.0913)  ( 0.00    -0.0907)  ( 0.00    -0.0473)  ( 0.00    -0.0472)
                     ( 0.00    -0.0152)  ( 0.00    -0.0110)  ( 0.00    -0.0104)  ( 0.00    -0.0093)


 Fit test: (difference of exact and fit density, squared integrated, result summed over spins)
         SCF:                                          0.00015070357348

 Gross Charges per Atom (Z minus electrons)
 ==========================================
            -0.0520    0.2079    0.2259    0.2422    0.2326    0.2253   -0.0536    0.0235   -0.0272    0.2235
            -0.1960   -0.2159   -0.2147   -0.2249   -0.1940    0.4923   -0.2150    0.0832   -0.5451   -0.1629
            -0.2432    0.2505   -0.2512   -0.0469    0.5630   -0.0515    0.5347   -0.1631   -0.1627    0.6057
            -0.1971   -0.2185   -0.0486    0.2078    0.2240    0.2425    0.2327    0.2246   -0.0535    0.0232
            -0.0283    0.2235   -0.1967   -0.2157   -0.2148   -0.2248   -0.1939    0.4931   -0.2153    0.0831
            -0.5458   -0.1630   -0.2433    0.2507   -0.2508   -0.0474   -0.0514    0.5348   -0.1633   -0.1623
             0.6058   -0.1966   -0.2184   -0.1934   -0.1936
 Net Total:  0.00000000


 =================================================================
 M U L T I P O L E   D E R I V E D   C H A R G E   A N A L Y S I S
 =================================================================

 See: M. Swart, P.Th. van Duijnen, J.G. Snijders, J.Comput.Chem., (2001), p. 79-88.

 --------------------------------------- 
 Multipole derived atomic charges (a.u.)
 --------------------------------------- 

        Atom    Level:     MDC-m        MDC-d        MDC-q
 ---------------------------------------------------------
     1     C           -0.003466     0.075105     6.799371
     2     C            0.087295    -0.158887   -17.242928
     3     C            0.068793    -0.170310    19.539620
     4     C            0.076452     0.137412   -12.873467
     5     C            0.068447    -0.233949    18.008392
     6     C            0.074849     0.048893    -5.613418
     7     C            0.006277     0.036127    -0.311120
     8     C           -0.001060     0.051058    -1.948922
     9     C            0.011182     0.093204     2.961906
    10     C            0.062666    -0.130411    -9.035085
    11     H           -0.069477    -0.052834    -0.042794
    12     H           -0.063095     0.090472    -3.232680
    13     H           -0.062104    -0.027102     1.694850
    14     H           -0.065476     0.148620    -7.420480
    15     H           -0.062453    -0.006683     1.062999
    16     C            0.199478     0.302035    -0.258891
    17     H           -0.065352     0.042616     3.800845
    18     C            0.051440     0.123493     0.454387
    19     O           -0.443672    -0.489408    -0.163762
    20     N           -0.194213    -0.148987     0.020811
    21     N           -0.237660    -0.197178    -0.284403
    22     C           -0.114701    -0.019484     0.013189
    23     S            0.182167    -0.127600    -0.098914
    24     N           -0.067899    -0.022964    -0.220492
    25     Zn           0.763475     0.464861     0.404922
    26     H            0.032876     0.124873     0.164048
    27     C            0.246121     0.218337     0.267167
    28     H           -0.077061    -0.073941    -0.054088
    29     H           -0.076118    -0.088241    -0.070524
    30     C            0.234116     0.205639     0.066311
    31     H           -0.069795    -0.054951    -0.014578
    32     H           -0.062063    -0.040038     0.006750
    33     C           -0.003951     0.034968    -0.848999
    34     C            0.087143    -0.008740     5.125146
    35     C            0.069292    -0.189420    -0.848495
    36     C            0.076521     0.128268    -0.072599
    37     C            0.068457    -0.266767    -0.816026
    38     C            0.074910     0.012239    -1.742210
    39     C            0.006406     0.044727     0.063952
    40     C           -0.001094     0.037331     0.205239
    41     C            0.011238     0.086374    -2.174880
    42     C            0.062707    -0.112797     2.738005
    43     H           -0.069673    -0.053085    -0.013000
    44     H           -0.063036     0.068296    -0.110256
    45     H           -0.062201    -0.022596     0.108952
    46     H           -0.065534     0.150393     0.500736
    47     H           -0.062437     0.015740     0.721293
    48     C            0.199486     0.303039    -0.197250
    49     H           -0.065281     0.068325    -0.656145
    50     C            0.051585     0.123121     0.556658
    51     O           -0.443421    -0.489321    -0.368384
    52     N           -0.194141    -0.147556    -0.204169
    53     N           -0.237871    -0.194776    -0.246067
    54     C           -0.114631    -0.017455     0.160330
    55     S            0.182943    -0.126320    -0.139626
    56     N           -0.067935    -0.024137    -0.174238
    57     H            0.032927     0.124929     0.192449
    58     C            0.246111     0.218470     0.371173
    59     H           -0.076579    -0.071800    -0.075386
    60     H           -0.076647    -0.090591    -0.116561
    61     C            0.234133     0.205593     0.039196
    62     H           -0.069632    -0.054895    -0.018669
    63     H           -0.062070    -0.039981     0.002793
    64     H           -0.048992     0.113709     3.850916
    65     H           -0.048701     0.054935    -2.192901
 *** Using NEW gradient routines ***


 Geometry CYCLE 3
 ==============

 Energy gradients wrt nuclear displacements
 ==========================================

     Atom      Cartesian (a.u./angstrom)
                 X         Y         Z
 ----------------------------------------
     1 C    -0.003072  0.004293 -0.002404
     2 C     0.004924 -0.014655  0.002320
     3 C    -0.000185  0.002530 -0.001088
     4 C     0.001034 -0.000581  0.001160
     5 C     0.000178  0.000290 -0.000207
     6 C     0.000448 -0.000745  0.000052
     7 C    -0.001742  0.000106 -0.001373
     8 C     0.003258 -0.001507  0.003111
     9 C    -0.001327  0.001326 -0.000622
    10 C     0.000188 -0.000648 -0.000285
    11 H     0.000004  0.000016 -0.000004
    12 H     0.000720 -0.000349  0.000947
    13 H     0.000237 -0.000109 -0.000068
    14 H    -0.000195 -0.000025  0.000216
    15 H    -0.000225  0.000247  0.000018
    16 C     0.001839  0.001725  0.000235
    17 H    -0.000118 -0.000085  0.000029
    18 C    -0.000953 -0.001608  0.000376
    19 O     0.000593 -0.000375  0.000533
    20 N    -0.000748  0.001084  0.000195
    21 N    -0.000289  0.000104  0.000580
    22 C     0.000940 -0.000446 -0.002123
    23 S    -0.001094 -0.000145  0.000416
    24 N    -0.000401  0.000044  0.000479
    25 Zn    0.001651  0.000443 -0.001193
    26 H     0.000028  0.000017  0.000013
    27 C     0.000085  0.000177  0.000273
    28 H     0.000033 -0.000002 -0.000014
    29 H    -0.000060 -0.000075 -0.000034
    30 C    -0.000025 -0.000019  0.000030
    31 H    -0.000004  0.000014 -0.000005
    32 H     0.000001  0.000001 -0.000005
    33 C     0.004524 -0.004228 -0.000536
    34 C    -0.013580  0.011636  0.012844
    35 C     0.002109 -0.001132 -0.003325
    36 C    -0.000416  0.000404 -0.001422
    37 C     0.000338 -0.000051 -0.000024
    38 C    -0.000369  0.000674 -0.000129
    39 C     0.000671 -0.000807  0.002009
    40 C    -0.001963  0.002268 -0.003924
    41 C     0.000939 -0.001250  0.000907
    42 C    -0.000493  0.000610  0.000280
    43 H     0.000002 -0.000010 -0.000009
    44 H    -0.000703  0.000687 -0.000706
    45 H     0.000021  0.000104 -0.000035
    46 H    -0.000182 -0.000100  0.000158
    47 H     0.000106 -0.000347  0.000123
    48 C     0.000938 -0.000365 -0.002357
    49 H    -0.000088  0.000060  0.000124
    50 C    -0.001064  0.000644  0.001429
    51 O    -0.000327  0.000179 -0.000143
    52 N     0.000335 -0.001142  0.000133
    53 N    -0.000377 -0.000345  0.000043
    54 C     0.001409  0.001219  0.000109
    55 S    -0.000517 -0.000410  0.000692
    56 N    -0.000389 -0.000304  0.000151
    57 H    -0.000004 -0.000015 -0.000039
    58 C    -0.000077 -0.000150 -0.000257
    59 H    -0.000001  0.000018 -0.000026
    60 H    -0.000014  0.000026  0.000078
    61 C    -0.000016 -0.000011  0.000047
    62 H     0.000010 -0.000019  0.000005
    63 H     0.000003 -0.000003  0.000000
    64 H    -0.005438  0.009477 -0.002720
    65 H     0.008893 -0.008361 -0.005045
 ----------------------------------------

 dE(predicted):    -0.12263E-02, dE(actual):    -0.16331E-02, Trust radius:    1.612452, all in a.u.
 
----------------------------------------------------------------------
Geometry Convergence after Step   3       (Hartree/Angstrom,Angstrom)
----------------------------------------------------------------------
current energy                              -14.94551045 Hartree
energy change                      -0.00163308     0.00100000    F
constrained gradient max            0.01465525     0.00100000    F
constrained gradient rms            0.00252624     0.00066667    F
gradient max                        0.01465525
gradient rms                        0.00252624
cart. step max                      0.12997400     0.01000000    F
cart. step rms                      0.02770334     0.00666667    F
 


 Coordinates (Cartesian)
 =======================

     Atom                    bohr                                 angstrom                 Geometric Variables
                   X           Y           Z              X           Y           Z       (0:frozen, *:LT par.)
 --------------------------------------------------------------------------------------------------------------
     1 C      -0.501322    4.531123    0.336735      -0.265288    2.397767    0.178193      1       2       3
     2 C      -2.869736    3.619985   -0.295791      -1.518599    1.915613   -0.156526      4       5       6
     3 C      -3.352593    1.002722    0.074991      -1.774116    0.530618    0.039684      7       8       9
     4 C      -1.544665   -0.632026    1.063254      -0.817402   -0.334454    0.562650     10      11      12
     5 C       5.221022    0.055064    3.342902       2.762846    0.029138    1.768988     13      14      15
     6 C       5.625842    2.686696    2.916393       2.977067    1.421738    1.543289     16      17      18
     7 C       3.674382    4.115965    1.904968       1.944399    2.178075    1.008066     19      20      21
     8 C       1.339126    2.870938    1.340158       0.708635    1.519235    0.709181     22      23      24
     9 C       0.901224    0.268435    1.748313       0.476907    0.142050    0.925167     25      26      27
    10 C       2.952885   -1.144523    2.792013       1.562599   -0.605655    1.477470     28      29      30
    11 H      14.798047   10.744945    6.360663       7.830789    5.685980    3.365918     31      32      33
    12 H      -5.196682    0.252652   -0.446143      -2.749966    0.133697   -0.236088     34      35      36
    13 H      -2.004353   -2.621957    1.321251      -1.060658   -1.387480    0.699176     37      38      39
    14 H       6.767071   -1.054310    4.126445       3.580980   -0.557917    2.183621     40      41      42
    15 H       7.433325    3.545334    3.367466       3.933546    1.876110    1.781986     43      44      45
    16 C       0.695297    7.079377    0.195977       0.367936    3.746245    0.103706     46      47      48
    17 H       2.736014   -3.160012    3.146364       1.447836   -1.672207    1.664984     49      50      51
    18 C       3.322850    6.761527    1.173925       1.758376    3.578046    0.621214     52      53      54
    19 O      -0.230520    9.102647   -0.547069      -0.121986    4.816913   -0.289496     55      56      57
    20 N       4.773071    8.784173    1.238008       2.525801    4.648384    0.655126     58      59      60
    21 N       7.103888    8.651055    2.147232       3.759216    4.577941    1.136266     61      62      63
    22 C       8.379395   10.913790    2.211145       4.434185    5.775329    1.170088     64      65      66
    23 S       7.329545   13.842147    1.243637       3.878628    7.324949    0.658105     67      68      69
    24 N      10.776853   10.630890    3.084492       5.702865    5.625625    1.632243     70      71      72
    25 Zn      3.217673   12.244569   -0.242637       1.702719    6.479547   -0.128398     73      74      75
    26 H      11.247129    8.835559    3.584764       5.951724    4.675576    1.896976     76      77      78
    27 C      12.665325   12.634423    3.370912       6.702201    6.685849    1.783810     79      80      81
    28 H      11.892079   14.125672    4.592085       6.293017    7.474983    2.430027     82      83      84
    29 H      13.020143   13.509710    1.520932       6.889963    7.149031    0.804843     85      86      87
    30 C      15.116871   11.568807    4.484133       7.999504    6.121949    2.372901     88      89      90
    31 H      15.933242   10.111029    3.254770       8.431509    5.350526    1.722350     91      92      93
    32 H      16.513645   13.083843    4.684288       8.738645    6.923672    2.478819     94      95      96
    33 C      -1.933956   15.941294    5.551568      -1.023406    8.435769    2.937763     97      98      99
    34 C      -2.269045   15.625319    8.125613      -1.200727    8.268563    4.299889    100     101     102
    35 C      -4.076909   17.179868    9.360896      -2.157407    9.091194    4.953573    103     104     105
    36 C      -5.503358   18.974154    8.068195      -2.912252   10.040690    4.269505    106     107     108
    37 C      -5.945528   21.155854    1.251695      -3.146238   11.195196    0.662369    109     110     111
    38 C      -4.101606   19.562383    0.096798      -2.170477   10.351968    0.051223    112     113     114
    39 C      -2.800941   17.847350    1.593071      -1.482194    9.444411    0.843017    115     116     117
    40 C      -3.376957   17.765501    4.236609      -1.787009    9.401098    2.241917    118     119     120
    41 C      -5.195230   19.327883    5.415967      -2.749197   10.227875    2.866006    121     122     123
    42 C      -6.500156   21.068528    3.814705      -3.439735   11.148985    2.018655    124     125     126
    43 H      -1.236368   17.034465  -11.975259      -0.654258    9.014251   -6.337034    127     128     129
    44 H      -4.355644   16.962188   11.388384      -2.304908    8.976003    6.026474    130     131     132
    45 H      -6.871559   20.118477    9.096292      -3.636272   10.646240    4.813550    133     134     135
    46 H      -6.953109   22.499689    0.062547      -3.679427   11.906323    0.033098    136     137     138
    47 H      -3.727512   19.698365   -1.915539      -1.972514   10.423926   -1.013660    139     140     141
    48 C      -0.264397   14.699110    3.651670      -0.139913    7.778434    1.932380    142     143     144
    49 H      -7.923329   22.325460    4.607941      -4.192845   11.814125    2.438417    145     146     147
    50 C      -0.833034   15.945124    1.183880      -0.440822    8.437796    0.626482    148     149     150
    51 O       1.287018   12.967494    3.961544       0.681061    6.862103    2.096359    151     152     153
    52 N       0.411636   15.143936   -0.817513       0.217829    8.013826   -0.432609    154     155     156
    53 N      -0.050935   16.119933   -3.078515      -0.026954    8.530301   -1.629080    157     158     159
    54 C       1.281300   15.034393   -5.026812       0.678035    7.955858   -2.660074    160     161     162
    55 S       3.435087   12.594507   -4.874582       1.817770    6.664726   -2.579518    163     164     165
    56 N       0.783632   16.173038   -7.273184       0.414680    8.558403   -3.848803    166     167     168
    57 H      -0.500242   17.600966   -7.187196      -0.264717    9.314030   -3.803300    169     170     171
    58 C       1.872356   15.501586   -9.728245       0.990808    8.203086   -5.147965    172     173     174
    59 H       1.450730   13.509316  -10.137997       0.767693    7.148822   -5.364797    175     176     177
    60 H       3.940268   15.658558   -9.621916       2.085100    8.286152   -5.091699    178     179     180
    61 C       0.823376   17.217191  -11.812089       0.435712    9.110945   -6.250688    181     182     183
    62 H       1.281899   19.207918  -11.453545       0.678352   10.164393   -6.060955    184     185     186
    63 H       1.652847   16.693445  -13.635286       0.874649    8.833791   -7.215483    187     188     189
    64 H      -4.311061    4.851787   -1.088981      -2.281315    2.567455   -0.576264    190     191     192
    65 H      -1.176688   14.239305    9.181382      -0.622677    7.535116    4.858578    193     194     195
 --------------------------------------------------------------------------------------------------------------

 Number of elements of the density matrix on this node (used, total):    305599   1216020


 ===========================================
 Numerical Integration : Fuzzy Cells (Becke)
 ===========================================
  
 Becke grid quality: GOOD           
  
 Lebedev angular grid order:             min:  11 max:  31
 Nr. of radial points:                   min:  54 max:  91

 Total nr. of points:     816248
 Nr. of blocks:             6377
 Block length:               128
 Nr. of dummy points:          8


 Test of Precision of the Numerical Integration Grid
 ===================================================

 Integral of the Total Core Density:                   0.00000000000000


 ========================
 Density Fitting (zlmFit)
 ========================
  
 ZlmFit Fit Quality: GOOD           
  
 Max L-expansion:                        min:   8 max:   9
 Nr. of radial interpolation points:     min:  78 max: 138


 =====
 S C F  ***  ScaSCF  ***
 =====
  
 Initial density matrix is taken from previous geometry

 CYCLE    1
 SCF Error: norm([F,P])=      0.162100574857, max([F,P])=      0.034673203557
 orbitals (Q,E):
 ---------------
 A :153...172        ( 2.00    -0.2143)  ( 2.00    -0.2124)  ( 2.00    -0.2100)  ( 2.00    -0.2095)
                     ( 2.00    -0.2006)  ( 2.00    -0.1956)  ( 2.00    -0.1938)  ( 2.00    -0.1894)
                     ( 2.00    -0.1767)  ( 2.00    -0.1737)  ( 0.00    -0.1051)  ( 0.00    -0.1048)
                     ( 0.00    -0.0907)  ( 0.00    -0.0900)  ( 0.00    -0.0468)  ( 0.00    -0.0467)
                     ( 0.00    -0.0155)  ( 0.00    -0.0114)  ( 0.00    -0.0106)  ( 0.00    -0.0098)

 CYCLE    2
   MIX coefficients:  0.8000  0.2000
 SCF Error: norm([F,P])=      0.028811029781, max([F,P])=      0.002076115134
 orbitals (Q,E):
 ---------------
 A :153...163        ( 2.00    -0.2148)  ( 2.00    -0.2123)  ( 2.00    -0.2103)  ( 2.00    -0.2098)
                     ( 2.00    -0.2005)  ( 2.00    -0.1954)  ( 2.00    -0.1936)  ( 2.00    -0.1893)
                     ( 2.00    -0.1766)  ( 2.00    -0.1737)  ( 0.00    -0.1054)

 CYCLE    3
  SDIIS (wt  0.000): -0.1897  1.1897
 A-DIIS (wt  1.000):  0.0000  1.0000
  DIIS coefficients:  0.0000  1.0000
 SCF Error: norm([F,P])=      0.011857073165, max([F,P])=      0.000821033753
 orbitals (Q,E):
 ---------------
 A :153...163        ( 2.00    -0.2145)  ( 2.00    -0.2123)  ( 2.00    -0.2107)  ( 2.00    -0.2102)
                     ( 2.00    -0.2004)  ( 2.00    -0.1950)  ( 2.00    -0.1932)  ( 2.00    -0.1889)
                     ( 2.00    -0.1765)  ( 2.00    -0.1735)  ( 0.00    -0.1054)

 CYCLE    4
  SDIIS (wt  0.000): -0.0274  0.6724  0.3550
 A-DIIS (wt  1.000):  0.0000  0.7020  0.2980
  DIIS coefficients:  0.0000  0.7020  0.2980
 SCF Error: norm([F,P])=      0.019682600845, max([F,P])=      0.001246539621
 orbitals (Q,E):
 ---------------
 A :153...163        ( 2.00    -0.2149)  ( 2.00    -0.2122)  ( 2.00    -0.2106)  ( 2.00    -0.2100)
                     ( 2.00    -0.2004)  ( 2.00    -0.1951)  ( 2.00    -0.1933)  ( 2.00    -0.1890)
                     ( 2.00    -0.1765)  ( 2.00    -0.1736)  ( 0.00    -0.1055)

 CYCLE    5
  SDIIS (wt  1.000):  0.0764  0.2216  0.2109  0.4910
  DIIS coefficients:  0.0764  0.2216  0.2109  0.4910
 SCF Error: norm([F,P])=      0.006298840218, max([F,P])=      0.000631313658
 orbitals (Q,E):
 ---------------
 A :153...163        ( 2.00    -0.2148)  ( 2.00    -0.2124)  ( 2.00    -0.2106)  ( 2.00    -0.2100)
                     ( 2.00    -0.2006)  ( 2.00    -0.1953)  ( 2.00    -0.1935)  ( 2.00    -0.1892)
                     ( 2.00    -0.1767)  ( 2.00    -0.1737)  ( 0.00    -0.1055)

 CYCLE    6
  SDIIS (wt  1.000):  0.0647  0.0771  0.1109  0.3732  0.3741
  DIIS coefficients:  0.0647  0.0771  0.1109  0.3732  0.3741
 SCF Error: norm([F,P])=      0.003228191854, max([F,P])=      0.000354493863
 orbitals (Q,E):
 ---------------
 A :153...163        ( 2.00    -0.2148)  ( 2.00    -0.2123)  ( 2.00    -0.2106)  ( 2.00    -0.2100)
                     ( 2.00    -0.2005)  ( 2.00    -0.1952)  ( 2.00    -0.1934)  ( 2.00    -0.1891)
                     ( 2.00    -0.1766)  ( 2.00    -0.1736)  ( 0.00    -0.1055)

 CYCLE    7
  SDIIS (wt  1.000):  0.0346  0.0196  0.0451  0.1897  0.2706  0.4404
  DIIS coefficients:  0.0346  0.0196  0.0451  0.1897  0.2706  0.4404
 SCF Error: norm([F,P])=      0.001049328251, max([F,P])=      0.000080893476
 orbitals (Q,E):
 ---------------
 A :153...163        ( 2.00    -0.2148)  ( 2.00    -0.2123)  ( 2.00    -0.2106)  ( 2.00    -0.2100)
                     ( 2.00    -0.2005)  ( 2.00    -0.1952)  ( 2.00    -0.1934)  ( 2.00    -0.1891)
                     ( 2.00    -0.1766)  ( 2.00    -0.1736)  ( 0.00    -0.1055)

 CYCLE    8
  SDIIS (wt  1.000):  0.0160  0.0034  0.0170  0.0855  0.1474  0.3287  0.4020
  DIIS coefficients:  0.0160  0.0034  0.0170  0.0855  0.1474  0.3287  0.4020
 SCF Error: norm([F,P])=      0.000444206309, max([F,P])=      0.000030983317
 orbitals (Q,E):
 ---------------
 A :153...163        ( 2.00    -0.2148)  ( 2.00    -0.2123)  ( 2.00    -0.2106)  ( 2.00    -0.2100)
                     ( 2.00    -0.2005)  ( 2.00    -0.1952)  ( 2.00    -0.1934)  ( 2.00    -0.1891)
                     ( 2.00    -0.1766)  ( 2.00    -0.1736)  ( 0.00    -0.1055)

 CYCLE    9
  SDIIS (wt  1.000):  0.0071  0.0005  0.0068  0.0386  0.0726  0.1781  0.2785  0.4177
  DIIS coefficients:  0.0071  0.0005  0.0068  0.0386  0.0726  0.1781  0.2785  0.4177
 SCF Error: norm([F,P])=      0.000138560283, max([F,P])=      0.000008527561
 orbitals (Q,E):
 ---------------
 A :153...163        ( 2.00    -0.2148)  ( 2.00    -0.2123)  ( 2.00    -0.2106)  ( 2.00    -0.2100)
                     ( 2.00    -0.2005)  ( 2.00    -0.1952)  ( 2.00    -0.1934)  ( 2.00    -0.1891)
                     ( 2.00    -0.1766)  ( 2.00    -0.1736)  ( 0.00    -0.1055)

 CYCLE   10
  SDIIS (wt  1.000):  0.0030 -0.0001  0.0027  0.0170  0.0347  0.0913  0.1645  0.3494  0.3375
  DIIS coefficients:  0.0030 -0.0001  0.0027  0.0170  0.0347  0.0913  0.1645  0.3494  0.3375
 SCF Error: norm([F,P])=      0.000082844300, max([F,P])=      0.000007839469
 orbitals (Q,E):
 ---------------
 A :153...163        ( 2.00    -0.2148)  ( 2.00    -0.2123)  ( 2.00    -0.2106)  ( 2.00    -0.2100)
                     ( 2.00    -0.2005)  ( 2.00    -0.1952)  ( 2.00    -0.1934)  ( 2.00    -0.1891)
                     ( 2.00    -0.1766)  ( 2.00    -0.1736)  ( 0.00    -0.1055)

 CYCLE   11
  SDIIS (wt  1.000):  0.0009 -0.0002  0.0007  0.0055  0.0127  0.0372  0.0785  0.2113  0.3160  0.3373
  DIIS coefficients:  0.0009 -0.0002  0.0007  0.0055  0.0127  0.0372  0.0785  0.2113  0.3160  0.3373
 SCF Error: norm([F,P])=      0.000045989049, max([F,P])=      0.000004760178
 orbitals (Q,E):
 ---------------
 A :153...163        ( 2.00    -0.2148)  ( 2.00    -0.2123)  ( 2.00    -0.2106)  ( 2.00    -0.2100)
                     ( 2.00    -0.2005)  ( 2.00    -0.1952)  ( 2.00    -0.1934)  ( 2.00    -0.1891)
                     ( 2.00    -0.1766)  ( 2.00    -0.1736)  ( 0.00    -0.1055)

 CYCLE   12
  SDIIS (wt  1.000): -0.0002 -0.0001  0.0003  0.0021  0.0089  0.0261  0.0925  0.1812  0.2572  0.4318
  DIIS coefficients: -0.0002 -0.0001  0.0003  0.0021  0.0089  0.0261  0.0925  0.1812  0.2572  0.4318
 SCF Error: norm([F,P])=      0.000013150511, max([F,P])=      0.000001109225
 orbitals (Q,E):
 ---------------
 A :153...163        ( 2.00    -0.2148)  ( 2.00    -0.2123)  ( 2.00    -0.2106)  ( 2.00    -0.2100)
                     ( 2.00    -0.2005)  ( 2.00    -0.1952)  ( 2.00    -0.1934)  ( 2.00    -0.1891)
                     ( 2.00    -0.1766)  ( 2.00    -0.1736)  ( 0.00    -0.1055)

 CYCLE   13
  SDIIS (wt  1.000):  0.0000  0.0002  0.0008  0.0033  0.0099  0.0369  0.0807  0.1269  0.3022  0.4391
  DIIS coefficients:  0.0000  0.0002  0.0008  0.0033  0.0099  0.0369  0.0807  0.1269  0.3022  0.4391
 SCF Error: norm([F,P])=      0.000004982747, max([F,P])=      0.000000434353
 orbitals (Q,E):
 ---------------
 A :153...163        ( 2.00    -0.2148)  ( 2.00    -0.2123)  ( 2.00    -0.2106)  ( 2.00    -0.2100)
                     ( 2.00    -0.2005)  ( 2.00    -0.1952)  ( 2.00    -0.1934)  ( 2.00    -0.1891)
                     ( 2.00    -0.1766)  ( 2.00    -0.1736)  ( 0.00    -0.1055)

 SCF CONVERGED

 CYCLE   14
 *** Using FIT density in Focky
  SDIIS (wt  1.000):  0.0001  0.0005  0.0019  0.0054  0.0199  0.0439  0.0703  0.1828  0.3208  0.3542
  DIIS coefficients:  0.0001  0.0005  0.0019  0.0054  0.0199  0.0439  0.0703  0.1828  0.3208  0.3542
 SCF Error: norm([F,P])=      0.000002042506, max([F,P])=      0.000000266914
 orbitals (Q,E):
 ---------------
 A :153...172        ( 2.00    -0.2148)  ( 2.00    -0.2123)  ( 2.00    -0.2106)  ( 2.00    -0.2100)
                     ( 2.00    -0.2005)  ( 2.00    -0.1952)  ( 2.00    -0.1934)  ( 2.00    -0.1891)
                     ( 2.00    -0.1766)  ( 2.00    -0.1736)  ( 0.00    -0.1055)  ( 0.00    -0.1053)
                     ( 0.00    -0.0911)  ( 0.00    -0.0904)  ( 0.00    -0.0475)  ( 0.00    -0.0474)
                     ( 0.00    -0.0152)  ( 0.00    -0.0110)  ( 0.00    -0.0103)  ( 0.00    -0.0093)


 Fit test: (difference of exact and fit density, squared integrated, result summed over spins)
         SCF:                                          0.00015078418451

 Gross Charges per Atom (Z minus electrons)
 ==========================================
            -0.0521    0.2146    0.2274    0.2406    0.2327    0.2253   -0.0531    0.0220   -0.0267    0.2228
            -0.1961   -0.2166   -0.2145   -0.2247   -0.1945    0.4929   -0.2150    0.0839   -0.5453   -0.1631
            -0.2434    0.2505   -0.2520   -0.0470    0.5633   -0.0515    0.5347   -0.1638   -0.1620    0.6058
            -0.1970   -0.2185   -0.0522    0.2140    0.2274    0.2408    0.2327    0.2251   -0.0527    0.0219
            -0.0269    0.2228   -0.1968   -0.2166   -0.2146   -0.2248   -0.1945    0.4933   -0.2149    0.0841
            -0.5454   -0.1632   -0.2436    0.2507   -0.2516   -0.0474   -0.0514    0.5349   -0.1639   -0.1618
             0.6059   -0.1965   -0.2184   -0.1981   -0.1978
 Net Total:  0.00000000


 =================================================================
 M U L T I P O L E   D E R I V E D   C H A R G E   A N A L Y S I S
 =================================================================

 See: M. Swart, P.Th. van Duijnen, J.G. Snijders, J.Comput.Chem., (2001), p. 79-88.

 --------------------------------------- 
 Multipole derived atomic charges (a.u.)
 --------------------------------------- 

        Atom    Level:     MDC-m        MDC-d        MDC-q
 ---------------------------------------------------------
     1     C           -0.002808     0.090590    -5.330096
     2     C            0.088801    -0.134359     2.348542
     3     C            0.068496    -0.129308    -1.250928
     4     C            0.076163     0.082809    -2.963633
     5     C            0.068614    -0.167627   -14.160555
     6     C            0.074691     0.054900     0.632956
     7     C            0.006320     0.039531     2.184730
     8     C           -0.000806     0.028378     0.819659
     9     C            0.011386     0.074385     6.173970
    10     C            0.062661    -0.107071     6.236065
    11     H           -0.069579    -0.053382    -0.030004
    12     H           -0.063575     0.084196    -1.659288
    13     H           -0.062188    -0.022817     2.077176
    14     H           -0.065489     0.095832     5.227005
    15     H           -0.062390    -0.015144     1.316199
    16     C            0.199305     0.302059    -0.607821
    17     H           -0.065312     0.049587    -2.929523
    18     C            0.051193     0.129195     0.000819
    19     O           -0.443808    -0.493426    -0.190458
    20     N           -0.194290    -0.149965     0.053561
    21     N           -0.237804    -0.200742    -0.265281
    22     C           -0.114554    -0.012026     0.119412
    23     S            0.181721    -0.128222    -0.112541
    24     N           -0.068008    -0.025003    -0.405445
    25     Zn           0.764009     0.465441     0.415465
    26     H            0.032833     0.122553     0.291633
    27     C            0.246049     0.217781     0.333743
    28     H           -0.076657    -0.074984    -0.056876
    29     H           -0.076616    -0.088175    -0.071345
    30     C            0.234095     0.205594     0.009274
    31     H           -0.069750    -0.054559    -0.000290
    32     H           -0.062111    -0.040125     0.021611
    33     C           -0.002766     0.042996     2.091173
    34     C            0.088693     0.006624    -1.482853
    35     C            0.068478     0.033433    -3.511535
    36     C            0.076130    -0.005646     3.530641
    37     C            0.068585    -0.098341     2.783920
    38     C            0.074699     0.107967     1.225169
    39     C            0.006338     0.016782    -0.730100
    40     C           -0.000712     0.013362     0.985157
    41     C            0.011392     0.056452    -0.779803
    42     C            0.062659    -0.038184    -4.581058
    43     H           -0.069762    -0.053512    -0.057298
    44     H           -0.063607    -0.008940     2.068378
    45     H           -0.062154    -0.010828    -1.357981
    46     H           -0.065548     0.049156    -0.380395
    47     H           -0.062416    -0.057501    -1.279683
    48     C            0.199598     0.298268    -0.290533
    49     H           -0.065297     0.004391     1.663560
    50     C            0.051331     0.120733     0.345117
    51     O           -0.443192    -0.495355    -0.351589
    52     N           -0.194212    -0.150878    -0.261498
    53     N           -0.237945    -0.198715    -0.228010
    54     C           -0.114501    -0.011874     0.107428
    55     S            0.182418    -0.126820    -0.132936
    56     N           -0.068052    -0.025578    -0.107518
    57     H            0.032880     0.123037     0.150320
    58     C            0.246062     0.217979     0.298336
    59     H           -0.076308    -0.072763    -0.070383
    60     H           -0.077076    -0.090548    -0.110590
    61     C            0.234113     0.205551     0.217142
    62     H           -0.069598    -0.054589    -0.064666
    63     H           -0.062099    -0.040037    -0.044384
    64     H           -0.049370     0.088174     1.993397
    65     H           -0.049350     0.009302     0.135341
 *** Using NEW gradient routines ***


 Geometry CYCLE 4
 ==============

 Energy gradients wrt nuclear displacements
 ==========================================

     Atom      Cartesian (a.u./angstrom)
                 X         Y         Z
 ----------------------------------------
     1 C     0.002937 -0.003492  0.001935
     2 C    -0.001372  0.003227  0.002005
     3 C     0.003040 -0.000630  0.001542
     4 C    -0.000944  0.000631 -0.001180
     5 C    -0.000333 -0.000069  0.000219
     6 C    -0.000288  0.000441  0.000426
     7 C    -0.000559  0.000506  0.000950
     8 C    -0.002522  0.001328 -0.003008
     9 C    -0.000051 -0.000908 -0.000192
    10 C    -0.000053 -0.000192  0.000722
    11 H    -0.000020 -0.000008 -0.000015
    12 H     0.000034 -0.000095 -0.000912
    13 H    -0.000053  0.000260  0.000248
    14 H     0.000141 -0.000132 -0.000389
    15 H    -0.000040  0.000039 -0.000397
    16 C    -0.001294 -0.001031 -0.000646
    17 H    -0.000004  0.000002 -0.000124
    18 C     0.000313  0.000687 -0.000229
    19 O     0.000313 -0.000005  0.000125
    20 N     0.000015  0.000074 -0.001346
    21 N     0.001083 -0.000396 -0.002361
    22 C    -0.003366  0.001702  0.008833
    23 S     0.000092 -0.000856 -0.002310
    24 N     0.000830 -0.000659 -0.002684
    25 Zn    0.001467  0.000407 -0.001073
    26 H    -0.000036  0.000047  0.000099
    27 C     0.000277 -0.000028 -0.000679
    28 H    -0.000220 -0.000111  0.000004
    29 H     0.000186  0.000125  0.000116
    30 C    -0.000050 -0.000061 -0.000125
    31 H     0.000017 -0.000015  0.000005
    32 H     0.000002  0.000016  0.000022
    33 C    -0.003468  0.004266 -0.002550
    34 C     0.000389 -0.001478 -0.001400
    35 C     0.000143  0.000552 -0.003081
    36 C     0.000595 -0.000252  0.000143
    37 C    -0.000269 -0.000221  0.000436
    38 C     0.000152 -0.000608  0.000137
    39 C     0.000002 -0.000561 -0.000287
    40 C     0.002924 -0.002977  0.003329
    41 C    -0.000899  0.000847  0.001382
    42 C    -0.000623  0.000256 -0.000143
    43 H     0.000077  0.000003  0.000033
    44 H    -0.000050  0.000312  0.000361
    45 H     0.000002 -0.000196  0.000059
    46 H     0.000157  0.000219  0.000061
    47 H     0.000216  0.000053  0.000130
    48 C    -0.000770 -0.000203  0.002266
    49 H     0.000054  0.000017 -0.000050
    50 C     0.000770 -0.000571 -0.000617
    51 O    -0.000042  0.000229 -0.000215
    52 N     0.000870  0.000523  0.000546
    53 N     0.001509  0.001429  0.000154
    54 C    -0.005719 -0.005135 -0.001016
    55 S     0.001108  0.001201  0.000954
    56 N     0.001761  0.001540  0.000425
    57 H    -0.000078 -0.000084 -0.000011
    58 C     0.000534  0.000339  0.000143
    59 H    -0.000080 -0.000031  0.000192
    60 H    -0.000057 -0.000050 -0.000197
    61 C    -0.000053  0.000116  0.000039
    62 H    -0.000013  0.000012 -0.000028
    63 H     0.000011 -0.000018 -0.000030
    64 H     0.000863 -0.000406 -0.000630
    65 H     0.000441  0.000074 -0.000115
 ----------------------------------------
 
----------------------------------------------------------------------
Geometry Convergence after Step   4       (Hartree/Angstrom,Angstrom)
----------------------------------------------------------------------
current energy                              -14.94576043 Hartree
energy change                      -0.00024998     0.00100000    T
constrained gradient max            0.00883335     0.00100000    F
constrained gradient rms            0.00137848     0.00066667    F
gradient max                        0.00883335
gradient rms                        0.00137848
cart. step max                      0.12262382     0.01000000    F
cart. step rms                      0.02625677     0.00666667    F
 


 Coordinates (Cartesian)
 =======================

     Atom                    bohr                                 angstrom                 Geometric Variables
                   X           Y           Z              X           Y           Z       (0:frozen, *:LT par.)
 --------------------------------------------------------------------------------------------------------------
     1 C      -0.492237    4.543668    0.300334      -0.260481    2.404405    0.158930      1       2       3
     2 C      -2.862312    3.632613   -0.332393      -1.514670    1.922296   -0.175895      4       5       6
     3 C      -3.353165    1.017900    0.046442      -1.774419    0.538650    0.024576      7       8       9
     4 C      -1.543661   -0.618896    1.031814      -0.816870   -0.327506    0.546012     10      11      12
     5 C       5.232024    0.052779    3.289418       2.768668    0.027929    1.740685     13      14      15
     6 C       5.641764    2.683349    2.863699       2.985493    1.419967    1.515404     16      17      18
     7 C       3.689811    4.117548    1.859614       1.952564    2.178913    0.984065     19      20      21
     8 C       1.349332    2.879222    1.301283       0.714036    1.523619    0.688609     22      23      24
     9 C       0.907017    0.277456    1.707933       0.479973    0.146824    0.903799     25      26      27
    10 C       2.959504   -1.140667    2.743083       1.566102   -0.603615    1.451577     28      29      30
    11 H      14.681980   10.758243    6.526651       7.769369    5.693017    3.453755     31      32      33
    12 H      -5.202938    0.272513   -0.460787      -2.753276    0.144208   -0.243838     34      35      36
    13 H      -2.005505   -2.608209    1.291871      -1.061268   -1.380205    0.683629     37      38      39
    14 H       6.775584   -1.059573    4.073617       3.585485   -0.560702    2.155665     40      41      42
    15 H       7.450469    3.538619    3.316792       3.942618    1.872556    1.755171     43      44      45
    16 C       0.709241    7.090977    0.166518       0.375314    3.752383    0.088118     46      47      48
    17 H       2.738267   -3.155386    3.099044       1.449028   -1.669758    1.639943     49      50      51
    18 C       3.338612    6.765686    1.138583       1.766717    3.580247    0.602512     52      53      54
    19 O      -0.214719    9.117905   -0.570197      -0.113624    4.824988   -0.301735     55      56      57
    20 N       4.792147    8.785874    1.205799       2.535895    4.649284    0.638081     58      59      60
    21 N       7.125551    8.645843    2.107350       3.770679    4.575183    1.115161     61      62      63
    22 C       8.414095   10.901790    2.151500       4.452547    5.768979    1.138525     64      65      66
    23 S       7.358877   13.838879    1.216888       3.894150    7.323219    0.643949     67      68      69
    24 N      10.781036   10.628959    3.107457       5.705078    5.624603    1.644395     70      71      72
    25 Zn      3.239617   12.252897   -0.263298       1.714331    6.483954   -0.139331     73      74      75
    26 H      11.241827    8.835299    3.622420       5.948918    4.675439    1.916902     76      77      78
    27 C      12.647466   12.641624    3.465341       6.692751    6.689659    1.833779     79      80      81
    28 H      11.823593   14.126860    4.660458       6.256776    7.475613    2.466208     82      83      84
    29 H      13.063416   13.521902    1.630515       6.912862    7.155482    0.862831     85      86      87
    30 C      15.063243   11.586860    4.663908       7.971125    6.131502    2.468034     88      89      90
    31 H      15.930597   10.135406    3.462304       8.430109    5.363426    1.832172     91      92      93
    32 H      16.444029   13.108768    4.916014       8.701805    6.936862    2.601443     94      95      96
    33 C      -1.891715   15.946535    5.551972      -1.001052    8.438543    2.937977     97      98      99
    34 C      -2.225824   15.629493    8.127936      -1.177855    8.270772    4.301118    100     101     102
    35 C      -4.032344   17.182373    9.368244      -2.133825    9.092520    4.957461    103     104     105
    36 C      -5.456475   18.980806    8.076639      -2.887442   10.044210    4.273973    106     107     108
    37 C      -5.902001   21.178506    1.263584      -3.123205   11.207183    0.668660    109     110     111
    38 C      -4.062724   19.585030    0.102714      -2.149901   10.363952    0.054354    112     113     114
    39 C      -2.763090   17.864951    1.594676      -1.462164    9.453725    0.843866    115     116     117
    40 C      -3.334934   17.776865    4.238931      -1.764771    9.407112    2.243146    118     119     120
    41 C      -5.148594   19.339031    5.423776      -2.724519   10.233774    2.870139    121     122     123
    42 C      -6.451690   21.085745    3.827620      -3.414088   11.158096    2.025489    124     125     126
    43 H      -1.377428   16.923852  -11.958547      -0.728904    8.955717   -6.328190    127     128     129
    44 H      -4.311860   16.959318   11.394902      -2.281738    8.974485    6.029922    130     131     132
    45 H      -6.822572   20.126254    9.106367      -3.610350   10.650355    4.818882    133     134     135
    46 H      -6.911983   22.524072    0.078446      -3.657664   11.919225    0.041512    136     137     138
    47 H      -3.693692   19.722547   -1.910570      -1.954617   10.436722   -1.011030    139     140     141
    48 C      -0.228517   14.706342    3.643643      -0.120926    7.782261    1.928133    142     143     144
    49 H      -7.872721   22.342015    4.625710      -4.166064   11.822885    2.447820    145     146     147
    50 C      -0.801149   15.958475    1.179293      -0.423950    8.444861    0.624055    148     149     150
    51 O       1.319610   12.970089    3.946572       0.698307    6.863476    2.088436    151     152     153
    52 N       0.437773   15.158958   -0.826404       0.231659    8.021775   -0.437314    154     155     156
    53 N      -0.025414   16.142688   -3.083907      -0.013449    8.542343   -1.631934    157     158     159
    54 C       1.316161   15.072957   -5.034660       0.696482    7.976265   -2.664228    160     161     162
    55 S       3.451070   12.615796   -4.895071       1.826228    6.675992   -2.590360    163     164     165
    56 N       0.758397   16.166940   -7.289113       0.401326    8.555176   -3.857233    166     167     168
    57 H      -0.535819   17.585305   -7.199612      -0.283543    9.305742   -3.809871    169     170     171
    58 C       1.795207   15.458350   -9.756201       0.949983    8.180206   -5.162759    172     173     174
    59 H       1.381286   13.455490  -10.119530       0.730945    7.120338   -5.355025    175     176     177
    60 H       3.863642   15.633994   -9.700628       2.044551    8.273153   -5.133351    178     179     180
    61 C       0.683929   17.126242  -11.846456       0.361920    9.062817   -6.268875    181     182     183
    62 H       1.133624   19.126930  -11.535313       0.599888   10.121535   -6.104225    184     185     186
    63 H       1.475696   16.575410  -13.678390       0.780904    8.771329   -7.238292    187     188     189
    64 H      -4.304575    4.866019   -1.119851      -2.277883    2.574987   -0.592599    190     191     192
    65 H      -1.137176   14.240546    9.181935      -0.601768    7.535772    4.858871    193     194     195
 --------------------------------------------------------------------------------------------------------------

 Number of elements of the density matrix on this node (used, total):    305599   1216020


 ===========================================
 Numerical Integration : Fuzzy Cells (Becke)
 ===========================================
  
 Becke grid quality: GOOD           
  
 Lebedev angular grid order:             min:  11 max:  31
 Nr. of radial points:                   min:  54 max:  91

 Total nr. of points:     816236
 Nr. of blocks:             6377
 Block length:               128
 Nr. of dummy points:         20


 Test of Precision of the Numerical Integration Grid
 ===================================================

 Integral of the Total Core Density:                   0.00000000000000


 ========================
 Density Fitting (zlmFit)
 ========================
  
 ZlmFit Fit Quality: GOOD           
  
 Max L-expansion:                        min:   8 max:   9
 Nr. of radial interpolation points:     min:  78 max: 138


 =====
 S C F  ***  ScaSCF  ***
 =====
  
 Initial density matrix is taken from previous geometry

 CYCLE    1
 SCF Error: norm([F,P])=      0.138708414615, max([F,P])=      0.034060192163
 orbitals (Q,E):
 ---------------
 A :153...172        ( 2.00    -0.2160)  ( 2.00    -0.2135)  ( 2.00    -0.2117)  ( 2.00    -0.2113)
                     ( 2.00    -0.2017)  ( 2.00    -0.1967)  ( 2.00    -0.1950)  ( 2.00    -0.1904)
                     ( 2.00    -0.1778)  ( 2.00    -0.1748)  ( 0.00    -0.1068)  ( 0.00    -0.1065)
                     ( 0.00    -0.0922)  ( 0.00    -0.0916)  ( 0.00    -0.0485)  ( 0.00    -0.0484)
                     ( 0.00    -0.0165)  ( 0.00    -0.0121)  ( 0.00    -0.0117)  ( 0.00    -0.0104)

 CYCLE    2
  SDIIS (wt  0.000):  0.0133  0.9867
 A-DIIS (wt  1.000):  0.0000  1.0000
  DIIS coefficients:  0.0000  1.0000
 SCF Error: norm([F,P])=      0.013536470813, max([F,P])=      0.001313655458
 orbitals (Q,E):
 ---------------
 A :153...163        ( 2.00    -0.2146)  ( 2.00    -0.2117)  ( 2.00    -0.2103)  ( 2.00    -0.2098)
                     ( 2.00    -0.1996)  ( 2.00    -0.1943)  ( 2.00    -0.1928)  ( 2.00    -0.1880)
                     ( 2.00    -0.1762)  ( 2.00    -0.1732)  ( 0.00    -0.1052)

 CYCLE    3
  SDIIS (wt  0.000):  0.0026  0.6954  0.3020
 A-DIIS (wt  1.000):  0.0000  0.7795  0.2205
  DIIS coefficients:  0.0000  0.7795  0.2205
 SCF Error: norm([F,P])=      0.028721071991, max([F,P])=      0.003588782465
 orbitals (Q,E):
 ---------------
 A :153...163        ( 2.00    -0.2145)  ( 2.00    -0.2121)  ( 2.00    -0.2104)  ( 2.00    -0.2100)
                     ( 2.00    -0.2001)  ( 2.00    -0.1949)  ( 2.00    -0.1934)  ( 2.00    -0.1885)
                     ( 2.00    -0.1765)  ( 2.00    -0.1734)  ( 0.00    -0.1054)

 CYCLE    4
  SDIIS (wt  1.000):  0.4028  0.1095  0.4877
  DIIS coefficients:  0.4028  0.1095  0.4877
 SCF Error: norm([F,P])=      0.007119723336, max([F,P])=      0.000652854885
 orbitals (Q,E):
 ---------------
 A :153...163        ( 2.00    -0.2150)  ( 2.00    -0.2121)  ( 2.00    -0.2106)  ( 2.00    -0.2101)
                     ( 2.00    -0.2003)  ( 2.00    -0.1953)  ( 2.00    -0.1936)  ( 2.00    -0.1889)
                     ( 2.00    -0.1766)  ( 2.00    -0.1736)  ( 0.00    -0.1057)

 CYCLE    5
  SDIIS (wt  1.000):  0.2241  0.0381  0.4363  0.3016
  DIIS coefficients:  0.2241  0.0381  0.4363  0.3016
 SCF Error: norm([F,P])=      0.006450943975, max([F,P])=      0.000780203130
 orbitals (Q,E):
 ---------------
 A :153...163        ( 2.00    -0.2148)  ( 2.00    -0.2123)  ( 2.00    -0.2106)  ( 2.00    -0.2101)
                     ( 2.00    -0.2003)  ( 2.00    -0.1952)  ( 2.00    -0.1937)  ( 2.00    -0.1889)
                     ( 2.00    -0.1766)  ( 2.00    -0.1736)  ( 0.00    -0.1056)

 CYCLE    6
  SDIIS (wt  1.000):  0.0967  0.0094  0.2349  0.2225  0.4365
  DIIS coefficients:  0.0967  0.0094  0.2349  0.2225  0.4365
 SCF Error: norm([F,P])=      0.001607444654, max([F,P])=      0.000167486518
 orbitals (Q,E):
 ---------------
 A :153...163        ( 2.00    -0.2148)  ( 2.00    -0.2122)  ( 2.00    -0.2106)  ( 2.00    -0.2101)
                     ( 2.00    -0.2003)  ( 2.00    -0.1952)  ( 2.00    -0.1936)  ( 2.00    -0.1888)
                     ( 2.00    -0.1766)  ( 2.00    -0.1736)  ( 0.00    -0.1056)

 CYCLE    7
  SDIIS (wt  1.000):  0.0341  0.0000  0.1027  0.1148  0.3248  0.4236
  DIIS coefficients:  0.0341  0.0000  0.1027  0.1148  0.3248  0.4236
 SCF Error: norm([F,P])=      0.000670195556, max([F,P])=      0.000063897551
 orbitals (Q,E):
 ---------------
 A :153...163        ( 2.00    -0.2148)  ( 2.00    -0.2122)  ( 2.00    -0.2106)  ( 2.00    -0.2101)
                     ( 2.00    -0.2003)  ( 2.00    -0.1952)  ( 2.00    -0.1936)  ( 2.00    -0.1889)
                     ( 2.00    -0.1766)  ( 2.00    -0.1735)  ( 0.00    -0.1056)

 CYCLE    8
  SDIIS (wt  1.000):  0.0131 -0.0009  0.0461  0.0567  0.1810  0.3016  0.4024
  DIIS coefficients:  0.0131 -0.0009  0.0461  0.0567  0.1810  0.3016  0.4024
 SCF Error: norm([F,P])=      0.000228310816, max([F,P])=      0.000020179534
 orbitals (Q,E):
 ---------------
 A :153...163        ( 2.00    -0.2148)  ( 2.00    -0.2122)  ( 2.00    -0.2106)  ( 2.00    -0.2101)
                     ( 2.00    -0.2003)  ( 2.00    -0.1952)  ( 2.00    -0.1936)  ( 2.00    -0.1889)
                     ( 2.00    -0.1766)  ( 2.00    -0.1736)  ( 0.00    -0.1056)

 CYCLE    9
  SDIIS (wt  1.000):  0.0052 -0.0007  0.0210  0.0280  0.0965  0.1797  0.3266  0.3437
  DIIS coefficients:  0.0052 -0.0007  0.0210  0.0280  0.0965  0.1797  0.3266  0.3437
 SCF Error: norm([F,P])=      0.000115420892, max([F,P])=      0.000017871447
 orbitals (Q,E):
 ---------------
 A :153...163        ( 2.00    -0.2148)  ( 2.00    -0.2122)  ( 2.00    -0.2106)  ( 2.00    -0.2101)
                     ( 2.00    -0.2003)  ( 2.00    -0.1952)  ( 2.00    -0.1936)  ( 2.00    -0.1889)
                     ( 2.00    -0.1766)  ( 2.00    -0.1736)  ( 0.00    -0.1056)

 CYCLE   10
  SDIIS (wt  1.000):  0.0015 -0.0003  0.0075  0.0112  0.0418  0.0857  0.1903  0.3026  0.3597
  DIIS coefficients:  0.0015 -0.0003  0.0075  0.0112  0.0418  0.0857  0.1903  0.3026  0.3597
 SCF Error: norm([F,P])=      0.000056484323, max([F,P])=      0.000007099122
 orbitals (Q,E):
 ---------------
 A :153...163        ( 2.00    -0.2148)  ( 2.00    -0.2122)  ( 2.00    -0.2106)  ( 2.00    -0.2101)
                     ( 2.00    -0.2003)  ( 2.00    -0.1952)  ( 2.00    -0.1936)  ( 2.00    -0.1889)
                     ( 2.00    -0.1766)  ( 2.00    -0.1736)  ( 0.00    -0.1056)

 CYCLE   11
  SDIIS (wt  1.000):  0.0003 -0.0001  0.0023  0.0040  0.0167  0.0375  0.1002  0.1955  0.3126  0.3310
  DIIS coefficients:  0.0003 -0.0001  0.0023  0.0040  0.0167  0.0375  0.1002  0.1955  0.3126  0.3310
 SCF Error: norm([F,P])=      0.000027244420, max([F,P])=      0.000001982980
 orbitals (Q,E):
 ---------------
 A :153...163        ( 2.00    -0.2148)  ( 2.00    -0.2122)  ( 2.00    -0.2106)  ( 2.00    -0.2101)
                     ( 2.00    -0.2003)  ( 2.00    -0.1952)  ( 2.00    -0.1936)  ( 2.00    -0.1889)
                     ( 2.00    -0.1766)  ( 2.00    -0.1736)  ( 0.00    -0.1056)

 CYCLE   12
  SDIIS (wt  1.000):  0.0000  0.0005  0.0011  0.0051  0.0125  0.0392  0.0873  0.1572  0.2365  0.4606
  DIIS coefficients:  0.0000  0.0005  0.0011  0.0051  0.0125  0.0392  0.0873  0.1572  0.2365  0.4606
 SCF Error: norm([F,P])=      0.000007181175, max([F,P])=      0.000000542371
 orbitals (Q,E):
 ---------------
 A :153...163        ( 2.00    -0.2148)  ( 2.00    -0.2122)  ( 2.00    -0.2106)  ( 2.00    -0.2101)
                     ( 2.00    -0.2003)  ( 2.00    -0.1952)  ( 2.00    -0.1936)  ( 2.00    -0.1889)
                     ( 2.00    -0.1766)  ( 2.00    -0.1736)  ( 0.00    -0.1056)

 SCF CONVERGED

 CYCLE   13
 *** Using FIT density in Focky
  SDIIS (wt  1.000):  0.0001  0.0002  0.0010  0.0029  0.0124  0.0330  0.0658  0.1215  0.3395  0.4235
  DIIS coefficients:  0.0001  0.0002  0.0010  0.0029  0.0124  0.0330  0.0658  0.1215  0.3395  0.4235
 SCF Error: norm([F,P])=      0.000003090168, max([F,P])=      0.000000319950
 orbitals (Q,E):
 ---------------
 A :153...172        ( 2.00    -0.2148)  ( 2.00    -0.2122)  ( 2.00    -0.2106)  ( 2.00    -0.2101)
                     ( 2.00    -0.2003)  ( 2.00    -0.1952)  ( 2.00    -0.1936)  ( 2.00    -0.1889)
                     ( 2.00    -0.1766)  ( 2.00    -0.1736)  ( 0.00    -0.1056)  ( 0.00    -0.1053)
                     ( 0.00    -0.0912)  ( 0.00    -0.0905)  ( 0.00    -0.0475)  ( 0.00    -0.0475)
                     ( 0.00    -0.0151)  ( 0.00    -0.0109)  ( 0.00    -0.0104)  ( 0.00    -0.0092)


 Fit test: (difference of exact and fit density, squared integrated, result summed over spins)
         SCF:                                          0.00015076131635

 Gross Charges per Atom (Z minus electrons)
 ==========================================
            -0.0526    0.2149    0.2271    0.2407    0.2327    0.2254   -0.0533    0.0224   -0.0267    0.2229
            -0.1960   -0.2165   -0.2144   -0.2247   -0.1945    0.4925   -0.2150    0.0837   -0.5453   -0.1630
            -0.2434    0.2504   -0.2516   -0.0470    0.5640   -0.0516    0.5347   -0.1631   -0.1628    0.6057
            -0.1971   -0.2185   -0.0527    0.2143    0.2272    0.2408    0.2328    0.2252   -0.0529    0.0224
            -0.0269    0.2230   -0.1967   -0.2165   -0.2145   -0.2248   -0.1945    0.4928   -0.2149    0.0838
            -0.5454   -0.1631   -0.2436    0.2506   -0.2512   -0.0475   -0.0514    0.5348   -0.1633   -0.1624
             0.6058   -0.1967   -0.2184   -0.1982   -0.1980
 Net Total:  0.00000000


 =================================================================
 M U L T I P O L E   D E R I V E D   C H A R G E   A N A L Y S I S
 =================================================================

 See: M. Swart, P.Th. van Duijnen, J.G. Snijders, J.Comput.Chem., (2001), p. 79-88.

 --------------------------------------- 
 Multipole derived atomic charges (a.u.)
 --------------------------------------- 

        Atom    Level:     MDC-m        MDC-d        MDC-q
 ---------------------------------------------------------
     1     C           -0.002879     0.074109    -6.994580
     2     C            0.088818    -0.094767     9.211504
     3     C            0.068505    -0.147707    -4.296367
     4     C            0.076199     0.103031   -11.013412
     5     C            0.068610    -0.112672   -22.934562
     6     C            0.074761     0.115075     6.100981
     7     C            0.006311     0.023085     1.045943
     8     C           -0.000870     0.022773    -2.440065
     9     C            0.011348     0.044256    15.557461
    10     C            0.062656    -0.042972     7.520757
    11     H           -0.069502    -0.052926    -0.045492
    12     H           -0.063381     0.076666    -0.466155
    13     H           -0.062222    -0.028683     4.714182
    14     H           -0.065457     0.045055     7.932298
    15     H           -0.062329    -0.053202     0.437050
    16     C            0.199328     0.301213    -0.804246
    17     H           -0.065378     0.014192    -3.578768
    18     C            0.051132     0.124269     0.257930
    19     O           -0.443858    -0.493379    -0.091065
    20     N           -0.194281    -0.148900     0.069436
    21     N           -0.237756    -0.200407    -0.259685
    22     C           -0.114739    -0.019763     0.002797
    23     S            0.181792    -0.127689    -0.097041
    24     N           -0.067966    -0.022887    -0.208787
    25     Zn           0.764121     0.465660     0.412564
    26     H            0.032838     0.124118     0.147091
    27     C            0.246083     0.218312     0.264265
    28     H           -0.077086    -0.074263    -0.055325
    29     H           -0.076175    -0.088066    -0.071166
    30     C            0.234100     0.205644     0.069812
    31     H           -0.069829    -0.054943    -0.014744
    32     H           -0.062089    -0.040074     0.006262
    33     C           -0.002845     0.023516     2.376161
    34     C            0.088744     0.053981    -2.403010
    35     C            0.068501     0.060653    -3.599512
    36     C            0.076181     0.000739     5.394348
    37     C            0.068595     0.039863     0.960271
    38     C            0.074783     0.057737     1.210798
    39     C            0.006334     0.015110    -0.679083
    40     C           -0.000794     0.004657     2.120914
    41     C            0.011350     0.010526    -5.268956
    42     C            0.062650     0.055216     0.592159
    43     H           -0.069700    -0.053164    -0.015182
    44     H           -0.063386    -0.036959     2.108704
    45     H           -0.062215    -0.022559    -1.630612
    46     H           -0.065488    -0.036282     0.022454
    47     H           -0.062330    -0.058712    -1.364057
    48     C            0.199589     0.297554    -0.293321
    49     H           -0.065398    -0.038167     0.005174
    50     C            0.051269     0.120901     0.461938
    51     O           -0.443242    -0.493715    -0.427932
    52     N           -0.194221    -0.148796    -0.243682
    53     N           -0.237885    -0.197600    -0.274695
    54     C           -0.114659    -0.018057     0.165440
    55     S            0.182485    -0.126413    -0.147026
    56     N           -0.068020    -0.024012    -0.183508
    57     H            0.032878     0.124324     0.184258
    58     C            0.246077     0.218426     0.374567
    59     H           -0.076636    -0.072181    -0.076938
    60     H           -0.076679    -0.090382    -0.118011
    61     C            0.234115     0.205600     0.046110
    62     H           -0.069666    -0.054896    -0.021160
    63     H           -0.062096    -0.040015     0.001204
    64     H           -0.049555     0.079888    -0.150856
    65     H           -0.049541    -0.010940     0.494166
 *** Using NEW gradient routines ***


 Geometry CYCLE 5
 ==============

 Energy gradients wrt nuclear displacements
 ==========================================

     Atom      Cartesian (a.u./angstrom)
                 X         Y         Z
 ----------------------------------------
     1 C     0.001938 -0.002090  0.001415
     2 C    -0.001798  0.002388  0.000641
     3 C     0.001298 -0.000379  0.000942
     4 C    -0.000574  0.000275 -0.000726
     5 C    -0.000109  0.000009  0.000084
     6 C    -0.000004  0.000135  0.000090
     7 C     0.000103  0.000167  0.000684
     8 C    -0.001440  0.001025 -0.001896
     9 C     0.000188 -0.000607  0.000083
    10 C     0.000027  0.000051  0.000382
    11 H     0.000006 -0.000001  0.000009
    12 H    -0.000130 -0.000072 -0.000552
    13 H    -0.000052  0.000147  0.000068
    14 H     0.000087 -0.000041 -0.000154
    15 H    -0.000005  0.000037 -0.000084
    16 C    -0.000718 -0.000951 -0.000275
    17 H    -0.000017  0.000045 -0.000062
    18 C     0.000464  0.000402 -0.000464
    19 O    -0.000078  0.000326 -0.000099
    20 N    -0.000721  0.000241  0.000538
    21 N    -0.000087  0.000314  0.000772
    22 C     0.000929 -0.000825 -0.002800
    23 S    -0.001091 -0.000142  0.000497
    24 N    -0.000168  0.000198  0.000812
    25 Zn    0.001234  0.000304 -0.000895
    26 H     0.000007  0.000003 -0.000013
    27 C    -0.000101  0.000028  0.000254
    28 H     0.000074  0.000038 -0.000007
    29 H    -0.000050 -0.000044 -0.000043
    30 C     0.000000  0.000029  0.000021
    31 H    -0.000005  0.000005 -0.000003
    32 H     0.000008 -0.000005 -0.000007
    33 C    -0.002224  0.002503 -0.001744
    34 C     0.000611 -0.001462  0.000058
    35 C     0.000277 -0.000089 -0.001251
    36 C     0.000288 -0.000019  0.000002
    37 C    -0.000102 -0.000129  0.000134
    38 C     0.000076 -0.000225  0.000001
    39 C    -0.000251 -0.000006 -0.000672
    40 C     0.001973 -0.001918  0.001849
    41 C    -0.000656  0.000563  0.000652
    42 C    -0.000158  0.000079 -0.000229
    43 H    -0.000029 -0.000002 -0.000012
    44 H    -0.000074  0.000175  0.000352
    45 H     0.000051 -0.000155  0.000092
    46 H     0.000084  0.000100 -0.000036
    47 H     0.000053  0.000067 -0.000017
    48 C    -0.000368  0.000420  0.001520
    49 H     0.000061 -0.000043 -0.000056
    50 C     0.000643 -0.000194 -0.000499
    51 O     0.000011 -0.000192  0.000088
    52 N    -0.000537 -0.000521  0.000348
    53 N    -0.000396 -0.000449 -0.000339
    54 C     0.001775  0.001888  0.000591
    55 S    -0.000577 -0.000545  0.000720
    56 N    -0.000538 -0.000450 -0.000186
    57 H    -0.000001 -0.000004 -0.000002
    58 C    -0.000201 -0.000144 -0.000055
    59 H     0.000026  0.000009 -0.000076
    60 H     0.000012  0.000017  0.000070
    61 C     0.000033 -0.000044 -0.000005
    62 H     0.000003 -0.000003  0.000009
    63 H    -0.000004  0.000008 -0.000001
    64 H     0.000991 -0.000736 -0.000288
    65 H    -0.000065  0.000492 -0.000229
 ----------------------------------------
 
----------------------------------------------------------------------
Geometry Convergence after Step   5       (Hartree/Angstrom,Angstrom)
----------------------------------------------------------------------
current energy                              -14.94596886 Hartree
energy change                      -0.00020843     0.00100000    T
constrained gradient max            0.00279988     0.00100000    F
constrained gradient rms            0.00070177     0.00066667    F
gradient max                        0.00279988
gradient rms                        0.00070177
cart. step max                      0.02759291     0.01000000    F
cart. step rms                      0.00743032     0.00666667    F
 


 Coordinates (Cartesian)
 =======================

     Atom                    bohr                                 angstrom                 Geometric Variables
                   X           Y           Z              X           Y           Z       (0:frozen, *:LT par.)
 --------------------------------------------------------------------------------------------------------------
     1 C      -0.494274    4.538767    0.301845      -0.261558    2.401812    0.159730      1       2       3
     2 C      -2.863041    3.621649   -0.329254      -1.515056    1.916494   -0.174234      4       5       6
     3 C      -3.358041    1.010971    0.069018      -1.776999    0.534983    0.036523      7       8       9
     4 C      -1.547246   -0.621680    1.060449      -0.818767   -0.328979    0.561165     10      11      12
     5 C       5.234350    0.053343    3.296767       2.769899    0.028228    1.744574     13      14      15
     6 C       5.643830    2.682645    2.864097       2.986586    1.419595    1.515615     16      17      18
     7 C       3.690094    4.115090    1.860547       1.952714    2.177612    0.984559     19      20      21
     8 C       1.347877    2.877005    1.311543       0.713266    1.522446    0.694039     22      23      24
     9 C       0.905727    0.276509    1.725021       0.479290    0.146322    0.912842     25      26      27
    10 C       2.960547   -1.140522    2.757023       1.566654   -0.603538    1.458954     28      29      30
    11 H      14.708018   10.751032    6.487126       7.783148    5.689201    3.432839     31      32      33
    12 H      -5.213873    0.266858   -0.416310      -2.759063    0.141215   -0.220302     34      35      36
    13 H      -2.009289   -2.609555    1.331724      -1.063270   -1.380917    0.704718     37      38      39
    14 H       6.777057   -1.056506    4.086104       3.586264   -0.559079    2.162273     40      41      42
    15 H       7.452078    3.539477    3.316094       3.943470    1.873011    1.754801     43      44      45
    16 C       0.706527    7.087388    0.168919       0.373878    3.750484    0.089388     46      47      48
    17 H       2.738401   -3.153841    3.120514       1.449099   -1.668941    1.651305     49      50      51
    18 C       3.336046    6.762888    1.140681       1.765359    3.578766    0.603622     52      53      54
    19 O      -0.218103    9.113673   -0.568180      -0.115415    4.822748   -0.300668     55      56      57
    20 N       4.788781    8.783891    1.207213       2.534114    4.648235    0.638830     58      59      60
    21 N       7.121644    8.645325    2.110093       3.768612    4.574909    1.116613     61      62      63
    22 C       8.407076   10.903073    2.160267       4.448833    5.769658    1.143164     64      65      66
    23 S       7.353155   13.838726    1.219773       3.891122    7.323138    0.645476     67      68      69
    24 N      10.780765   10.627431    3.098271       5.704935    5.623794    1.639534     70      71      72
    25 Zn      3.234570   12.250479   -0.261449       1.711661    6.482674   -0.138353     73      74      75
    26 H      11.243666    8.833022    3.608730       5.949892    4.674234    1.909658     76      77      78
    27 C      12.652250   12.637846    3.442206       6.695282    6.687660    1.821537     79      80      81
    28 H      11.839202   14.123542    4.644148       6.265036    7.473856    2.457577     82      83      84
    29 H      13.055079   13.518309    1.604551       6.908450    7.153581    0.849092     85      86      87
    30 C      15.075943   11.579880    4.621811       7.977845    6.127808    2.445757     88      89      90
    31 H      15.932408   10.127878    3.413079       8.431067    5.359442    1.806124     91      92      93
    32 H      16.460336   13.100139    4.863871       8.710434    6.932295    2.573850     94      95      96
    33 C      -1.900160   15.942675    5.552956      -1.005521    8.436500    2.938498     97      98      99
    34 C      -2.239223   15.628265    8.129664      -1.184946    8.270122    4.302033    100     101     102
    35 C      -4.051780   17.176615    9.366492      -2.144109    9.089473    4.956534    103     104     105
    36 C      -5.475362   18.973141    8.070959      -2.897437   10.040154    4.270967    106     107     108
    37 C      -5.908912   21.175209    1.259170      -3.126861   11.205438    0.666324    109     110     111
    38 C      -4.067275   19.583168    0.100389      -2.152309   10.362966    0.053123    112     113     114
    39 C      -2.768943   17.862933    1.593693      -1.465261    9.452657    0.843346    115     116     117
    40 C      -3.345183   17.772468    4.236210      -1.770195    9.404785    2.241706    118     119     120
    41 C      -5.161027   19.332761    5.418950      -2.731098   10.230457    2.867585    121     122     123
    42 C      -6.461954   21.080587    3.822404      -3.419519   11.155366    2.022729    124     125     126
    43 H      -1.340769   16.961541  -11.963484      -0.709505    8.975661   -6.330803    127     128     129
    44 H      -4.338731   16.949975   11.391386      -2.295957    8.969540    6.028062    130     131     132
    45 H      -6.845085   20.117530    9.097159      -3.622263   10.645738    4.814009    133     134     135
    46 H      -6.920758   22.518199    0.072771      -3.662307   11.916118    0.038509    136     137     138
    47 H      -3.697615   19.719260   -1.912855      -1.956693   10.434983   -1.012239    139     140     141
    48 C      -0.236101   14.702691    3.643771      -0.124939    7.780329    1.928201    142     143     144
    49 H      -7.885573   22.334804    4.619299      -4.172866   11.819069    2.444428    145     146     147
    50 C      -0.807732   15.955751    1.179785      -0.427434    8.443420    0.624315    148     149     150
    51 O       1.312574   12.967168    3.947356       0.694584    6.861930    2.088851    151     152     153
    52 N       0.432523   15.156261   -0.825457       0.228881    8.020348   -0.436813    154     155     156
    53 N      -0.030723   16.138903   -3.083316      -0.016258    8.540340   -1.631620    157     158     159
    54 C       1.308015   15.065992   -5.034479       0.692172    7.972580   -2.664131    160     161     162
    55 S       3.447612   12.613034   -4.893642       1.824398    6.674530   -2.589604    163     164     165
    56 N       0.765562   16.173329   -7.286059       0.405118    8.558557   -3.855616    166     167     168
    57 H      -0.525471   17.594569   -7.196166      -0.278067    9.310645   -3.808047    169     170     171
    58 C       1.815524   15.476377   -9.750898       0.960734    8.189746   -5.159953    172     173     174
    59 H       1.399202   13.476536  -10.127846       0.740426    7.131476   -5.359425    175     176     177
    60 H       3.883979   15.646973   -9.682182       2.055313    8.280022   -5.123590    178     179     180
    61 C       0.720331   17.158574  -11.838177       0.381183    9.079927   -6.264494    181     182     183
    62 H       1.172719   19.156442  -11.513136       0.620576   10.137153   -6.092489    184     185     186
    63 H       1.521612   16.616220  -13.668502       0.805202    8.792925   -7.233060    187     188     189
    64 H      -4.311824    4.857483   -1.104683      -2.281719    2.570469   -0.584573    190     191     192
    65 H      -1.152353   14.234466    9.180858      -0.609799    7.532555    4.858301    193     194     195
 --------------------------------------------------------------------------------------------------------------

 Number of elements of the density matrix on this node (used, total):    305599   1216020


 ===========================================
 Numerical Integration : Fuzzy Cells (Becke)
 ===========================================
  
 Becke grid quality: GOOD           
  
 Lebedev angular grid order:             min:  11 max:  31
 Nr. of radial points:                   min:  54 max:  91

 Total nr. of points:     816233
 Nr. of blocks:             6377
 Block length:               128
 Nr. of dummy points:         23


 Test of Precision of the Numerical Integration Grid
 ===================================================

 Integral of the Total Core Density:                   0.00000000000000


 ========================
 Density Fitting (zlmFit)
 ========================
  
 ZlmFit Fit Quality: GOOD           
  
 Max L-expansion:                        min:   8 max:   9
 Nr. of radial interpolation points:     min:  78 max: 138


 =====
 S C F  ***  ScaSCF  ***
 =====
  
 Initial density matrix is taken from previous geometry

 CYCLE    1
 SCF Error: norm([F,P])=      0.041300856715, max([F,P])=      0.007375468155
 orbitals (Q,E):
 ---------------
 A :153...172        ( 2.00    -0.2152)  ( 2.00    -0.2125)  ( 2.00    -0.2108)  ( 2.00    -0.2104)
                     ( 2.00    -0.2006)  ( 2.00    -0.1955)  ( 2.00    -0.1938)  ( 2.00    -0.1891)
                     ( 2.00    -0.1769)  ( 2.00    -0.1738)  ( 0.00    -0.1059)  ( 0.00    -0.1056)
                     ( 0.00    -0.0915)  ( 0.00    -0.0908)  ( 0.00    -0.0478)  ( 0.00    -0.0477)
                     ( 0.00    -0.0153)  ( 0.00    -0.0111)  ( 0.00    -0.0105)  ( 0.00    -0.0095)

 CYCLE    2
  SDIIS (wt  0.000):  0.0256  0.9744
 A-DIIS (wt  1.000):  0.0000  1.0000
  DIIS coefficients:  0.0000  1.0000
 SCF Error: norm([F,P])=      0.005592120544, max([F,P])=      0.000551686800
 orbitals (Q,E):
 ---------------
 A :153...163        ( 2.00    -0.2144)  ( 2.00    -0.2122)  ( 2.00    -0.2103)  ( 2.00    -0.2098)
                     ( 2.00    -0.2002)  ( 2.00    -0.1952)  ( 2.00    -0.1936)  ( 2.00    -0.1889)
                     ( 2.00    -0.1765)  ( 2.00    -0.1735)  ( 0.00    -0.1053)

 CYCLE    3
  SDIIS (wt  0.000):  0.0060  0.7195  0.2745
 A-DIIS (wt  1.000):  0.0000  0.8086  0.1914
  DIIS coefficients:  0.0000  0.8086  0.1914
 SCF Error: norm([F,P])=      0.013479174928, max([F,P])=      0.000968511304
 orbitals (Q,E):
 ---------------
 A :153...163        ( 2.00    -0.2148)  ( 2.00    -0.2122)  ( 2.00    -0.2105)  ( 2.00    -0.2100)
                     ( 2.00    -0.2003)  ( 2.00    -0.1952)  ( 2.00    -0.1936)  ( 2.00    -0.1889)
                     ( 2.00    -0.1766)  ( 2.00    -0.1735)  ( 0.00    -0.1055)

 CYCLE    4
  SDIIS (wt  1.000):  0.4519  0.0871  0.4610
  DIIS coefficients:  0.4519  0.0871  0.4610
 SCF Error: norm([F,P])=      0.003638186182, max([F,P])=      0.000309356083
 orbitals (Q,E):
 ---------------
 A :153...163        ( 2.00    -0.2148)  ( 2.00    -0.2123)  ( 2.00    -0.2105)  ( 2.00    -0.2100)
                     ( 2.00    -0.2003)  ( 2.00    -0.1952)  ( 2.00    -0.1936)  ( 2.00    -0.1889)
                     ( 2.00    -0.1766)  ( 2.00    -0.1736)  ( 0.00    -0.1056)

 CYCLE    5
  SDIIS (wt  1.000):  0.2564  0.0233  0.3932  0.3271
  DIIS coefficients:  0.2564  0.0233  0.3932  0.3271
 SCF Error: norm([F,P])=      0.002236735527, max([F,P])=      0.000192487507
 orbitals (Q,E):
 ---------------
 A :153...163        ( 2.00    -0.2148)  ( 2.00    -0.2122)  ( 2.00    -0.2105)  ( 2.00    -0.2100)
                     ( 2.00    -0.2003)  ( 2.00    -0.1952)  ( 2.00    -0.1936)  ( 2.00    -0.1889)
                     ( 2.00    -0.1766)  ( 2.00    -0.1736)  ( 0.00    -0.1056)

 CYCLE    6
  SDIIS (wt  1.000):  0.1195  0.0041  0.2113  0.2325  0.4326
  DIIS coefficients:  0.1195  0.0041  0.2113  0.2325  0.4326
 SCF Error: norm([F,P])=      0.000564495597, max([F,P])=      0.000046414359
 orbitals (Q,E):
 ---------------
 A :153...163        ( 2.00    -0.2148)  ( 2.00    -0.2122)  ( 2.00    -0.2105)  ( 2.00    -0.2100)
                     ( 2.00    -0.2003)  ( 2.00    -0.1952)  ( 2.00    -0.1936)  ( 2.00    -0.1889)
                     ( 2.00    -0.1766)  ( 2.00    -0.1736)  ( 0.00    -0.1056)

 CYCLE    7
  SDIIS (wt  1.000):  0.0445 -0.0012  0.0891  0.1193  0.3397  0.4085
  DIIS coefficients:  0.0445 -0.0012  0.0891  0.1193  0.3397  0.4085
 SCF Error: norm([F,P])=      0.000274688053, max([F,P])=      0.000018581520
 orbitals (Q,E):
 ---------------
 A :153...163        ( 2.00    -0.2148)  ( 2.00    -0.2122)  ( 2.00    -0.2105)  ( 2.00    -0.2100)
                     ( 2.00    -0.2003)  ( 2.00    -0.1952)  ( 2.00    -0.1936)  ( 2.00    -0.1889)
                     ( 2.00    -0.1766)  ( 2.00    -0.1736)  ( 0.00    -0.1056)

 CYCLE    8
  SDIIS (wt  1.000):  0.0178 -0.0013  0.0387  0.0584  0.1937  0.2942  0.3985
  DIIS coefficients:  0.0178 -0.0013  0.0387  0.0584  0.1937  0.2942  0.3985
 SCF Error: norm([F,P])=      0.000090323468, max([F,P])=      0.000006834429
 orbitals (Q,E):
 ---------------
 A :153...163        ( 2.00    -0.2148)  ( 2.00    -0.2122)  ( 2.00    -0.2105)  ( 2.00    -0.2100)
                     ( 2.00    -0.2003)  ( 2.00    -0.1952)  ( 2.00    -0.1936)  ( 2.00    -0.1889)
                     ( 2.00    -0.1766)  ( 2.00    -0.1736)  ( 0.00    -0.1056)

 CYCLE    9
  SDIIS (wt  1.000):  0.0056 -0.0007  0.0134  0.0231  0.0851  0.1483  0.2877  0.4375
  DIIS coefficients:  0.0056 -0.0007  0.0134  0.0231  0.0851  0.1483  0.2877  0.4375
 SCF Error: norm([F,P])=      0.000032963889, max([F,P])=      0.000002309747
 orbitals (Q,E):
 ---------------
 A :153...163        ( 2.00    -0.2148)  ( 2.00    -0.2122)  ( 2.00    -0.2105)  ( 2.00    -0.2100)
                     ( 2.00    -0.2003)  ( 2.00    -0.1952)  ( 2.00    -0.1936)  ( 2.00    -0.1889)
                     ( 2.00    -0.1766)  ( 2.00    -0.1736)  ( 0.00    -0.1056)

 CYCLE   10
  SDIIS (wt  1.000):  0.0014 -0.0002  0.0038  0.0076  0.0312  0.0597  0.1396  0.2910  0.4658
  DIIS coefficients:  0.0014 -0.0002  0.0038  0.0076  0.0312  0.0597  0.1396  0.2910  0.4658
 SCF Error: norm([F,P])=      0.000010720760, max([F,P])=      0.000000811128
 orbitals (Q,E):
 ---------------
 A :153...163        ( 2.00    -0.2148)  ( 2.00    -0.2122)  ( 2.00    -0.2105)  ( 2.00    -0.2100)
                     ( 2.00    -0.2003)  ( 2.00    -0.1952)  ( 2.00    -0.1936)  ( 2.00    -0.1889)
                     ( 2.00    -0.1766)  ( 2.00    -0.1736)  ( 0.00    -0.1056)

 CYCLE   11
  SDIIS (wt  1.000):  0.0003 -0.0001  0.0011  0.0026  0.0120  0.0253  0.0688  0.1673  0.3796  0.3432
  DIIS coefficients:  0.0003 -0.0001  0.0011  0.0026  0.0120  0.0253  0.0688  0.1673  0.3796  0.3432
 SCF Error: norm([F,P])=      0.000006720062, max([F,P])=      0.000000676155
 orbitals (Q,E):
 ---------------
 A :153...163        ( 2.00    -0.2148)  ( 2.00    -0.2122)  ( 2.00    -0.2105)  ( 2.00    -0.2100)
                     ( 2.00    -0.2003)  ( 2.00    -0.1952)  ( 2.00    -0.1936)  ( 2.00    -0.1889)
                     ( 2.00    -0.1766)  ( 2.00    -0.1736)  ( 0.00    -0.1056)

 SCF CONVERGED

 CYCLE   12
 *** Using FIT density in Focky
  SDIIS (wt  1.000):  0.0000  0.0003  0.0008  0.0045  0.0105  0.0329  0.0894  0.2456  0.3142  0.3018
  DIIS coefficients:  0.0000  0.0003  0.0008  0.0045  0.0105  0.0329  0.0894  0.2456  0.3142  0.3018
 SCF Error: norm([F,P])=      0.000003906106, max([F,P])=      0.000000377466
 orbitals (Q,E):
 ---------------
 A :153...172        ( 2.00    -0.2148)  ( 2.00    -0.2122)  ( 2.00    -0.2105)  ( 2.00    -0.2100)
                     ( 2.00    -0.2003)  ( 2.00    -0.1952)  ( 2.00    -0.1936)  ( 2.00    -0.1889)
                     ( 2.00    -0.1766)  ( 2.00    -0.1736)  ( 0.00    -0.1056)  ( 0.00    -0.1053)
                     ( 0.00    -0.0912)  ( 0.00    -0.0906)  ( 0.00    -0.0475)  ( 0.00    -0.0474)
                     ( 0.00    -0.0151)  ( 0.00    -0.0109)  ( 0.00    -0.0103)  ( 0.00    -0.0093)


 Fit test: (difference of exact and fit density, squared integrated, result summed over spins)
         SCF:                                          0.00015071264981

 Gross Charges per Atom (Z minus electrons)
 ==========================================
            -0.0528    0.2144    0.2269    0.2409    0.2328    0.2254   -0.0533    0.0226   -0.0268    0.2230
            -0.1960   -0.2165   -0.2145   -0.2248   -0.1944    0.4925   -0.2150    0.0836   -0.5452   -0.1630
            -0.2434    0.2505   -0.2518   -0.0470    0.5640   -0.0516    0.5347   -0.1632   -0.1626    0.6057
            -0.1971   -0.2185   -0.0527    0.2139    0.2269    0.2410    0.2328    0.2252   -0.0530    0.0227
            -0.0270    0.2231   -0.1967   -0.2165   -0.2145   -0.2248   -0.1944    0.4928   -0.2150    0.0837
            -0.5453   -0.1631   -0.2435    0.2506   -0.2513   -0.0474   -0.0514    0.5348   -0.1635   -0.1622
             0.6058   -0.1966   -0.2184   -0.1979   -0.1977
 Net Total:  0.00000000


 =================================================================
 M U L T I P O L E   D E R I V E D   C H A R G E   A N A L Y S I S
 =================================================================

 See: M. Swart, P.Th. van Duijnen, J.G. Snijders, J.Comput.Chem., (2001), p. 79-88.

 --------------------------------------- 
 Multipole derived atomic charges (a.u.)
 --------------------------------------- 

        Atom    Level:     MDC-m        MDC-d        MDC-q
 ---------------------------------------------------------
     1     C           -0.002952     0.028246     1.654273
     2     C            0.088701     0.034150    -3.245305
     3     C            0.068532    -0.073367   -10.044408
     4     C            0.076230     0.103542    -7.539924
     5     C            0.068579    -0.123276    16.788760
     6     C            0.074787     0.037931    -0.067823
     7     C            0.006297     0.027779    -1.513113
     8     C           -0.000903     0.037418    -2.600594
     9     C            0.011319     0.102137    14.212901
    10     C            0.062663    -0.173070   -13.338090
    11     H           -0.069514    -0.052995    -0.039359
    12     H           -0.063296     0.029206     6.449978
    13     H           -0.062213    -0.045840     1.948190
    14     H           -0.065459     0.103834    -8.532824
    15     H           -0.062343    -0.015251    -0.534735
    16     C            0.199379     0.299414    -1.258395
    17     H           -0.065384     0.042567     3.834475
    18     C            0.051174     0.120550     0.123473
    19     O           -0.443771    -0.491660     0.262365
    20     N           -0.194321    -0.150062     0.100697
    21     N           -0.237751    -0.197803    -0.337330
    22     C           -0.114713    -0.017678     0.027769
    23     S            0.181717    -0.127938    -0.106692
    24     N           -0.067955    -0.023230    -0.257555
    25     Zn           0.764204     0.465667     0.400879
    26     H            0.032842     0.124324     0.174254
    27     C            0.246083     0.218190     0.277271
    28     H           -0.076978    -0.074380    -0.054549
    29     H           -0.076263    -0.088097    -0.069602
    30     C            0.234099     0.205627     0.043620
    31     H           -0.069809    -0.054878    -0.008622
    32     H           -0.062091    -0.040082     0.014480
    33     C           -0.002955     0.016956     1.538207
    34     C            0.088644     0.074141     0.423489
    35     C            0.068558    -0.115158     3.469778
    36     C            0.076221     0.107148    -5.270312
    37     C            0.068569    -0.208942    -5.264111
    38     C            0.074812     0.032518    -0.724615
    39     C            0.006332     0.039965    -0.048231
    40     C           -0.000847     0.027798     2.200977
    41     C            0.011325     0.054506    -5.353861
    42     C            0.062659    -0.045281     9.786000
    43     H           -0.069712    -0.053241    -0.022066
    44     H           -0.063299     0.014843    -0.392681
    45     H           -0.062215    -0.044444     2.111463
    46     H           -0.065483     0.084988     1.932476
    47     H           -0.062341    -0.007564     0.020517
    48     C            0.199617     0.300846    -0.289759
    49     H           -0.065403     0.066136    -2.918285
    50     C            0.051319     0.122180     0.629802
    51     O           -0.443209    -0.490987    -0.734585
    52     N           -0.194263    -0.148628    -0.214868
    53     N           -0.237883    -0.194721    -0.243674
    54     C           -0.114637    -0.016216     0.154782
    55     S            0.182452    -0.126659    -0.128462
    56     N           -0.068002    -0.024306    -0.159954
    57     H            0.032883     0.124348     0.187434
    58     C            0.246081     0.218296     0.354347
    59     H           -0.076532    -0.072337    -0.076259
    60     H           -0.076771    -0.090388    -0.114923
    61     C            0.234117     0.205583     0.073516
    62     H           -0.069647    -0.054821    -0.028207
    63     H           -0.062093    -0.040013    -0.005116
    64     H           -0.049602     0.002819     3.453782
    65     H           -0.049582     0.009663    -1.111062
 *** Using NEW gradient routines ***


 Geometry CYCLE 6
 ==============

 Energy gradients wrt nuclear displacements
 ==========================================

     Atom      Cartesian (a.u./angstrom)
                 X         Y         Z
 ----------------------------------------
     1 C     0.001050 -0.000833  0.000518
     2 C    -0.000615  0.000284 -0.000902
     3 C     0.000587 -0.000048  0.000287
     4 C    -0.000276  0.000139 -0.000033
     5 C    -0.000036  0.000007 -0.000071
     6 C     0.000087 -0.000033 -0.000165
     7 C     0.000294 -0.000057 -0.000123
     8 C    -0.000808  0.000657 -0.000159
     9 C     0.000061 -0.000293  0.000182
    10 C     0.000130 -0.000006 -0.000067
    11 H    -0.000003 -0.000002  0.000005
    12 H    -0.000180 -0.000009  0.000075
    13 H     0.000007  0.000031 -0.000084
    14 H    -0.000017  0.000011  0.000088
    15 H    -0.000039  0.000054  0.000074
    16 C    -0.000492 -0.000303  0.000322
    17 H    -0.000024  0.000031  0.000010
    18 C     0.000141  0.000210  0.000020
    19 O    -0.000038  0.000141 -0.000134
    20 N    -0.000375  0.000134 -0.000028
    21 N     0.000051  0.000114  0.000127
    22 C     0.000025 -0.000192 -0.000148
    23 S    -0.000787 -0.000234 -0.000140
    24 N     0.000033  0.000020  0.000033
    25 Zn    0.001274  0.000330 -0.000940
    26 H     0.000000  0.000006  0.000014
    27 C     0.000000  0.000005  0.000043
    28 H     0.000005  0.000004 -0.000001
    29 H    -0.000001 -0.000007 -0.000008
    30 C    -0.000004  0.000003 -0.000019
    31 H    -0.000002  0.000004  0.000000
    32 H     0.000003 -0.000003  0.000000
    33 C    -0.000811  0.001147 -0.001152
    34 C     0.000002  0.000011  0.001229
    35 C     0.000378 -0.000261 -0.000654
    36 C    -0.000032  0.000022 -0.000230
    37 C     0.000016  0.000002  0.000128
    38 C     0.000133 -0.000017  0.000023
    39 C    -0.000014  0.000231 -0.000418
    40 C     0.000753 -0.001105  0.000663
    41 C    -0.000410  0.000253  0.000384
    42 C     0.000022  0.000112 -0.000153
    43 H     0.000000  0.000001 -0.000005
    44 H    -0.000190  0.000094  0.000161
    45 H     0.000073 -0.000058  0.000093
    46 H    -0.000039 -0.000026 -0.000038
    47 H    -0.000032 -0.000017 -0.000031
    48 C    -0.000344 -0.000008  0.000696
    49 H     0.000020 -0.000027 -0.000035
    50 C     0.000203 -0.000153 -0.000243
    51 O    -0.000003 -0.000062  0.000202
    52 N    -0.000070 -0.000156  0.000296
    53 N     0.000039 -0.000017 -0.000137
    54 C    -0.000174  0.000036  0.000076
    55 S    -0.000083 -0.000099  0.000724
    56 N     0.000068  0.000057 -0.000024
    57 H    -0.000023 -0.000022 -0.000006
    58 C    -0.000015 -0.000015 -0.000022
    59 H    -0.000003  0.000001 -0.000001
    60 H    -0.000001 -0.000001  0.000002
    61 C     0.000013  0.000005  0.000000
    62 H     0.000001  0.000005 -0.000002
    63 H     0.000002  0.000003 -0.000003
    64 H     0.000204  0.000113  0.000195
    65 H     0.000262 -0.000214 -0.000496
 ----------------------------------------
 
----------------------------------------------------------------------
Geometry Convergence after Step   6       (Hartree/Angstrom,Angstrom)
----------------------------------------------------------------------
current energy                              -14.94600917 Hartree
energy change                      -0.00004030     0.00100000    T
constrained gradient max            0.00127411     0.00100000    F
constrained gradient rms            0.00031943     0.00066667    T
gradient max                        0.00127411
gradient rms                        0.00031943
cart. step max                      0.00534470     0.01000000    T
cart. step rms                      0.00126906     0.00666667    T
 


 Coordinates (Cartesian)
 =======================

     Atom                    bohr                                 angstrom                 Geometric Variables
                   X           Y           Z              X           Y           Z       (0:frozen, *:LT par.)
 --------------------------------------------------------------------------------------------------------------
     1 C      -0.494406    4.537816    0.301943      -0.261629    2.401309    0.159781      1       2       3
     2 C      -2.863120    3.618891   -0.326408      -1.515098    1.915035   -0.172728      4       5       6
     3 C      -3.356077    1.007208    0.067890      -1.775960    0.532991    0.035926      7       8       9
     4 C      -1.544114   -0.624777    1.058538      -0.817110   -0.330618    0.560154     10      11      12
     5 C       5.235676    0.053231    3.297583       2.770601    0.028169    1.745006     13      14      15
     6 C       5.643750    2.683003    2.866588       2.986544    1.419784    1.516933     16      17      18
     7 C       3.690019    4.114789    1.862003       1.952674    2.177453    0.985330     19      20      21
     8 C       1.348952    2.875816    1.311241       0.713835    1.521816    0.693879     22      23      24
     9 C       0.907810    0.275136    1.724006       0.480392    0.145596    0.912305     25      26      27
    10 C       2.962633   -1.141397    2.756548       1.567758   -0.604001    1.458702     28      29      30
    11 H      14.712840   10.747042    6.481733       7.785700    5.687090    3.429985     31      32      33
    12 H      -5.210872    0.262021   -0.419078      -2.757475    0.138655   -0.221767     34      35      36
    13 H      -2.004889   -2.613008    1.329752      -1.060941   -1.382744    0.703675     37      38      39
    14 H       6.779361   -1.056652    4.084917       3.587484   -0.559156    2.161645     40      41      42
    15 H       7.452304    3.539872    3.317253       3.943589    1.873220    1.755414     43      44      45
    16 C       0.707120    7.086390    0.167427       0.374192    3.749956    0.088598     46      47      48
    17 H       2.741584   -3.155177    3.118327       1.450784   -1.669648    1.650148     49      50      51
    18 C       3.335955    6.762216    1.141101       1.765311    3.578410    0.603844     52      53      54
    19 O      -0.218167    9.112837   -0.567909      -0.115449    4.822306   -0.300525     55      56      57
    20 N       4.788599    8.783389    1.208232       2.534018    4.647969    0.639369     58      59      60
    21 N       7.121496    8.644702    2.110814       3.768534    4.574579    1.116995     61      62      63
    22 C       8.406394   10.902812    2.163115       4.448472    5.769520    1.144671     64      65      66
    23 S       7.352980   13.838650    1.222846       3.891029    7.323098    0.647102     67      68      69
    24 N      10.781183   10.626091    3.097883       5.705156    5.623085    1.639329     70      71      72
    25 Zn      3.233437   12.250557   -0.258805       1.711061    6.482715   -0.136954     73      74      75
    26 H      11.244423    8.831227    3.606438       5.950293    4.673284    1.908445     76      77      78
    27 C      12.653592   12.635874    3.440403       6.695992    6.686617    1.820583     79      80      81
    28 H      11.842411   14.121086    4.644205       6.266734    7.472557    2.457607     82      83      84
    29 H      13.054240   13.517275    1.602725       6.908006    7.153034    0.848126     85      86      87
    30 C      15.078563   11.576771    4.616384       7.979232    6.126163    2.442885     88      89      90
    31 H      15.933194   10.125209    3.405820       8.431483    5.358030    1.802282     91      92      93
    32 H      16.463568   13.096627    4.857469       8.712145    6.930437    2.570462     94      95      96
    33 C      -1.903013   15.942948    5.554209      -1.007031    8.436645    2.939161     97      98      99
    34 C      -2.246179   15.629261    8.130257      -1.188627    8.270649    4.302347    100     101     102
    35 C      -4.057964   17.179810    9.366306      -2.147382    9.091164    4.956436    103     104     105
    36 C      -5.479192   18.977153    8.069674      -2.899463   10.042277    4.270288    106     107     108
    37 C      -5.907945   21.178046    1.257755      -3.126350   11.206939    0.665576    109     110     111
    38 C      -4.066620   19.584832    0.100191      -2.151963   10.363847    0.053019    112     113     114
    39 C      -2.769498   17.864337    1.594395      -1.465555    9.453400    0.843718    115     116     117
    40 C      -3.346896   17.774510    4.236305      -1.771101    9.405866    2.241756    118     119     120
    41 C      -5.162575   19.335533    5.417718      -2.731917   10.231923    2.866933    121     122     123
    42 C      -6.462267   21.083636    3.820703      -3.419684   11.156980    2.021829    124     125     126
    43 H      -1.341795   16.960064  -11.960712      -0.710047    8.974880   -6.329336    127     128     129
    44 H      -4.345425   16.953277   11.390945      -2.299500    8.971288    6.027829    130     131     132
    45 H      -6.849306   20.122749    9.094084      -3.624497   10.648500    4.812382    133     134     135
    46 H      -6.917800   22.522210    0.071036      -3.660742   11.918240    0.037591    136     137     138
    47 H      -3.695133   19.721147   -1.912671      -1.955380   10.435982   -1.012142    139     140     141
    48 C      -0.237591   14.703543    3.645126      -0.125728    7.780780    1.928917    142     143     144
    49 H      -7.885368   22.338811    4.617153      -4.172757   11.821190    2.443292    145     146     147
    50 C      -0.808386   15.957047    1.181283      -0.427779    8.444106    0.625108    148     149     150
    51 O       1.310223   12.967448    3.949025       0.693340    6.862078    2.089734    151     152     153
    52 N       0.432700   15.157636   -0.823659       0.228975    8.021076   -0.435862    154     155     156
    53 N      -0.029224   16.140834   -3.081449      -0.015465    8.541361   -1.630633    157     158     159
    54 C       1.310148   15.068104   -5.032397       0.693301    7.973697   -2.663030    160     161     162
    55 S       3.449265   12.614804   -4.891562       1.825272    6.675467   -2.588503    163     164     165
    56 N       0.766841   16.174655   -7.284097       0.405795    8.559259   -3.854578    166     167     168
    57 H      -0.524105   17.595974   -7.194182      -0.277345    9.311388   -3.806997    169     170     171
    58 C       1.816122   15.477094   -9.749020       0.961050    8.190126   -5.158959    172     173     174
    59 H       1.400376   13.476945  -10.124968       0.741047    7.131692   -5.357902    175     176     177
    60 H       3.884545   15.648488   -9.681253       2.055612    8.280823   -5.123098    178     179     180
    61 C       0.719288   17.157963  -11.836498       0.380631    9.079603   -6.263605    181     182     183
    62 H       1.171046   19.156143  -11.512524       0.619691   10.136994   -6.092165    184     185     186
    63 H       1.519903   16.615119  -13.666966       0.804298    8.792342   -7.232247    187     188     189
    64 H      -4.313503    4.853209   -1.101448      -2.282607    2.568208   -0.582861    190     191     192
    65 H      -1.162453   14.235777    9.184934      -0.615144    7.533249    4.860458    193     194     195
 --------------------------------------------------------------------------------------------------------------

 Number of elements of the density matrix on this node (used, total):    305599   1216020


 ===========================================
 Numerical Integration : Fuzzy Cells (Becke)
 ===========================================
  
 Becke grid quality: GOOD           
  
 Lebedev angular grid order:             min:  11 max:  31
 Nr. of radial points:                   min:  54 max:  91

 Total nr. of points:     816234
 Nr. of blocks:             6377
 Block length:               128
 Nr. of dummy points:         22


 Test of Precision of the Numerical Integration Grid
 ===================================================

 Integral of the Total Core Density:                   0.00000000000000


 ========================
 Density Fitting (zlmFit)
 ========================
  
 ZlmFit Fit Quality: GOOD           
  
 Max L-expansion:                        min:   8 max:   9
 Nr. of radial interpolation points:     min:  78 max: 138


 =====
 S C F  ***  ScaSCF  ***
 =====
  
 Initial density matrix is taken from previous geometry

 CYCLE    1
 SCF Error: norm([F,P])=      0.009501427743, max([F,P])=      0.001354220025
 orbitals (Q,E):
 ---------------
 A :153...172        ( 2.00    -0.2149)  ( 2.00    -0.2123)  ( 2.00    -0.2106)  ( 2.00    -0.2101)
                     ( 2.00    -0.2004)  ( 2.00    -0.1953)  ( 2.00    -0.1936)  ( 2.00    -0.1890)
                     ( 2.00    -0.1767)  ( 2.00    -0.1736)  ( 0.00    -0.1057)  ( 0.00    -0.1054)
                     ( 0.00    -0.0912)  ( 0.00    -0.0906)  ( 0.00    -0.0475)  ( 0.00    -0.0475)
                     ( 0.00    -0.0151)  ( 0.00    -0.0110)  ( 0.00    -0.0103)  ( 0.00    -0.0093)

 CYCLE    2
  SDIIS (wt  0.000):  0.0324  0.9676
 A-DIIS (wt  1.000):  0.0000  1.0000
  DIIS coefficients:  0.0000  1.0000
 SCF Error: norm([F,P])=      0.001522931477, max([F,P])=      0.000106124945
 orbitals (Q,E):
 ---------------
 A :153...163        ( 2.00    -0.2147)  ( 2.00    -0.2122)  ( 2.00    -0.2105)  ( 2.00    -0.2100)
                     ( 2.00    -0.2003)  ( 2.00    -0.1952)  ( 2.00    -0.1936)  ( 2.00    -0.1889)
                     ( 2.00    -0.1766)  ( 2.00    -0.1735)  ( 0.00    -0.1055)

 CYCLE    3
  SDIIS (wt  0.000):  0.0058  0.7548  0.2395
 A-DIIS (wt  1.000):  0.0000  0.8394  0.1606
  DIIS coefficients:  0.0000  0.8394  0.1606
 SCF Error: norm([F,P])=      0.004512434651, max([F,P])=      0.000325345023
 orbitals (Q,E):
 ---------------
 A :153...163        ( 2.00    -0.2148)  ( 2.00    -0.2122)  ( 2.00    -0.2105)  ( 2.00    -0.2100)
                     ( 2.00    -0.2003)  ( 2.00    -0.1952)  ( 2.00    -0.1936)  ( 2.00    -0.1889)
                     ( 2.00    -0.1766)  ( 2.00    -0.1736)  ( 0.00    -0.1056)

 CYCLE    4
  SDIIS (wt  1.000):  0.5084  0.0370  0.4546
  DIIS coefficients:  0.5084  0.0370  0.4546
 SCF Error: norm([F,P])=      0.001377865602, max([F,P])=      0.000098856704
 orbitals (Q,E):
 ---------------
 A :153...163        ( 2.00    -0.2148)  ( 2.00    -0.2122)  ( 2.00    -0.2105)  ( 2.00    -0.2100)
                     ( 2.00    -0.2003)  ( 2.00    -0.1952)  ( 2.00    -0.1936)  ( 2.00    -0.1889)
                     ( 2.00    -0.1766)  ( 2.00    -0.1736)  ( 0.00    -0.1056)

 CYCLE    5
  SDIIS (wt  1.000):  0.2553 -0.0287  0.3892  0.3842
  DIIS coefficients:  0.2553 -0.0287  0.3892  0.3842
 SCF Error: norm([F,P])=      0.000493927927, max([F,P])=      0.000053520704
 orbitals (Q,E):
 ---------------
 A :153...163        ( 2.00    -0.2149)  ( 2.00    -0.2122)  ( 2.00    -0.2105)  ( 2.00    -0.2100)
                     ( 2.00    -0.2003)  ( 2.00    -0.1952)  ( 2.00    -0.1936)  ( 2.00    -0.1889)
                     ( 2.00    -0.1766)  ( 2.00    -0.1736)  ( 0.00    -0.1056)

 CYCLE    6
  SDIIS (wt  1.000):  0.1363 -0.0250  0.2379  0.2888  0.3620
  DIIS coefficients:  0.1363 -0.0250  0.2379  0.2888  0.3620
 SCF Error: norm([F,P])=      0.000162662681, max([F,P])=      0.000011652865
 orbitals (Q,E):
 ---------------
 A :153...163        ( 2.00    -0.2149)  ( 2.00    -0.2122)  ( 2.00    -0.2105)  ( 2.00    -0.2100)
                     ( 2.00    -0.2003)  ( 2.00    -0.1952)  ( 2.00    -0.1936)  ( 2.00    -0.1889)
                     ( 2.00    -0.1766)  ( 2.00    -0.1736)  ( 0.00    -0.1056)

 CYCLE    7
  SDIIS (wt  1.000):  0.0525 -0.0123  0.0994  0.1405  0.2673  0.4525
  DIIS coefficients:  0.0525 -0.0123  0.0994  0.1405  0.2673  0.4525
 SCF Error: norm([F,P])=      0.000054634538, max([F,P])=      0.000003484631
 orbitals (Q,E):
 ---------------
 A :153...163        ( 2.00    -0.2149)  ( 2.00    -0.2122)  ( 2.00    -0.2105)  ( 2.00    -0.2100)
                     ( 2.00    -0.2003)  ( 2.00    -0.1952)  ( 2.00    -0.1936)  ( 2.00    -0.1889)
                     ( 2.00    -0.1766)  ( 2.00    -0.1736)  ( 0.00    -0.1056)

 CYCLE    8
  SDIIS (wt  1.000):  0.0202 -0.0055  0.0405  0.0640  0.1440  0.3202  0.4166
  DIIS coefficients:  0.0202 -0.0055  0.0405  0.0640  0.1440  0.3202  0.4166
 SCF Error: norm([F,P])=      0.000020115234, max([F,P])=      0.000001331373
 orbitals (Q,E):
 ---------------
 A :153...163        ( 2.00    -0.2149)  ( 2.00    -0.2122)  ( 2.00    -0.2105)  ( 2.00    -0.2100)
                     ( 2.00    -0.2003)  ( 2.00    -0.1952)  ( 2.00    -0.1936)  ( 2.00    -0.1889)
                     ( 2.00    -0.1766)  ( 2.00    -0.1736)  ( 0.00    -0.1056)

 CYCLE    9
  SDIIS (wt  1.000):  0.0069 -0.0021  0.0146  0.0257  0.0653  0.1693  0.3036  0.4168
  DIIS coefficients:  0.0069 -0.0021  0.0146  0.0257  0.0653  0.1693  0.3036  0.4168
 SCF Error: norm([F,P])=      0.000007964760, max([F,P])=      0.000000735499
 orbitals (Q,E):
 ---------------
 A :153...163        ( 2.00    -0.2149)  ( 2.00    -0.2122)  ( 2.00    -0.2105)  ( 2.00    -0.2100)
                     ( 2.00    -0.2003)  ( 2.00    -0.1952)  ( 2.00    -0.1936)  ( 2.00    -0.1889)
                     ( 2.00    -0.1766)  ( 2.00    -0.1736)  ( 0.00    -0.1056)

 SCF CONVERGED

 CYCLE   10
 *** Using FIT density in Focky
  SDIIS (wt  1.000):  0.0022 -0.0008  0.0051  0.0101  0.0289  0.0841  0.1791  0.3509  0.3404
  DIIS coefficients:  0.0022 -0.0008  0.0051  0.0101  0.0289  0.0841  0.1791  0.3509  0.3404
 SCF Error: norm([F,P])=      0.000004595818, max([F,P])=      0.000000569221
 orbitals (Q,E):
 ---------------
 A :153...172        ( 2.00    -0.2149)  ( 2.00    -0.2122)  ( 2.00    -0.2105)  ( 2.00    -0.2100)
                     ( 2.00    -0.2003)  ( 2.00    -0.1952)  ( 2.00    -0.1936)  ( 2.00    -0.1889)
                     ( 2.00    -0.1766)  ( 2.00    -0.1736)  ( 0.00    -0.1056)  ( 0.00    -0.1053)
                     ( 0.00    -0.0912)  ( 0.00    -0.0905)  ( 0.00    -0.0475)  ( 0.00    -0.0474)
                     ( 0.00    -0.0151)  ( 0.00    -0.0110)  ( 0.00    -0.0103)  ( 0.00    -0.0093)


 Fit test: (difference of exact and fit density, squared integrated, result summed over spins)
         SCF:                                          0.00015070796406

 Gross Charges per Atom (Z minus electrons)
 ==========================================
            -0.0529    0.2144    0.2270    0.2410    0.2328    0.2254   -0.0534    0.0228   -0.0268    0.2231
            -0.1960   -0.2165   -0.2145   -0.2248   -0.1944    0.4924   -0.2150    0.0835   -0.5452   -0.1631
            -0.2434    0.2504   -0.2518   -0.0470    0.5643   -0.0515    0.5347   -0.1632   -0.1626    0.6057
            -0.1971   -0.2185   -0.0529    0.2140    0.2270    0.2410    0.2328    0.2253   -0.0530    0.0228
            -0.0270    0.2232   -0.1967   -0.2165   -0.2145   -0.2248   -0.1944    0.4927   -0.2149    0.0836
            -0.5453   -0.1632   -0.2435    0.2506   -0.2513   -0.0474   -0.0514    0.5348   -0.1634   -0.1623
             0.6058   -0.1966   -0.2184   -0.1979   -0.1977
 Net Total:  0.00000000


 =================================================================
 M U L T I P O L E   D E R I V E D   C H A R G E   A N A L Y S I S
 =================================================================

 See: M. Swart, P.Th. van Duijnen, J.G. Snijders, J.Comput.Chem., (2001), p. 79-88.

 --------------------------------------- 
 Multipole derived atomic charges (a.u.)
 --------------------------------------- 

        Atom    Level:     MDC-m        MDC-d        MDC-q
 ---------------------------------------------------------
     1     C           -0.002963     0.009929    -1.823066
     2     C            0.088685     0.101470    -1.938359
     3     C            0.068532    -0.082362   -17.609557
     4     C            0.076244    -0.013262     9.968241
     5     C            0.068563     0.104392     6.665525
     6     C            0.074792     0.072000    -1.823117
     7     C            0.006290     0.001143     1.515162
     8     C           -0.000918     0.013630    -0.424225
     9     C            0.011311     0.086279    -3.080341
    10     C            0.062662    -0.117973     8.676463
    11     H           -0.069516    -0.053022    -0.040224
    12     H           -0.063277     0.036135     7.889329
    13     H           -0.062202     0.002532    -3.431512
    14     H           -0.065462    -0.022495    -6.378557
    15     H           -0.062360    -0.061078     0.516810
    16     C            0.199391     0.296913    -0.995045
    17     H           -0.065380    -0.002154    -2.805627
    18     C            0.051171     0.120944     0.121431
    19     O           -0.443704    -0.491890     0.508292
    20     N           -0.194343    -0.149943     0.094357
    21     N           -0.237728    -0.198990    -0.342818
    22     C           -0.114735    -0.017462     0.029654
    23     S            0.181661    -0.128009    -0.107405
    24     N           -0.067943    -0.023331    -0.268908
    25     Zn           0.764388     0.465881     0.407456
    26     H            0.032843     0.123997     0.171774
    27     C            0.246079     0.218169     0.278339
    28     H           -0.076961    -0.074420    -0.054765
    29     H           -0.076281    -0.088085    -0.069074
    30     C            0.234098     0.205624     0.044277
    31     H           -0.069808    -0.054859    -0.008494
    32     H           -0.062091    -0.040081     0.014392
    33     C           -0.002958     0.011114     2.446829
    34     C            0.088646     0.100967    -0.880183
    35     C            0.068549    -0.091887     0.306639
    36     C            0.076235     0.057550     0.217518
    37     C            0.068551    -0.130357    -3.176800
    38     C            0.074810     0.047163    -1.366410
    39     C            0.006323     0.026606    -0.068890
    40     C           -0.000868     0.013006     2.675030
    41     C            0.011316     0.012026    -7.477146
    42     C            0.062659     0.085179     8.539161
    43     H           -0.069705    -0.053225    -0.019684
    44     H           -0.063288     0.003524     0.758157
    45     H           -0.062197    -0.026455     0.270068
    46     H           -0.065485     0.017665     1.346215
    47     H           -0.062364    -0.024460     0.040768
    48     C            0.199641     0.299714    -0.379511
    49     H           -0.065397     0.006597    -2.540326
    50     C            0.051323     0.121525     0.554476
    51     O           -0.443153    -0.491400    -0.611984
    52     N           -0.194284    -0.148802    -0.230673
    53     N           -0.237847    -0.195216    -0.251262
    54     C           -0.114669    -0.016446     0.157484
    55     S            0.182414    -0.126663    -0.126466
    56     N           -0.067981    -0.024223    -0.162195
    57     H            0.032885     0.124320     0.187242
    58     C            0.246078     0.218305     0.359405
    59     H           -0.076542    -0.072344    -0.076407
    60     H           -0.076756    -0.090351    -0.115722
    61     C            0.234118     0.205587     0.064283
    62     H           -0.069651    -0.054828    -0.025947
    63     H           -0.062093    -0.040017    -0.002849
    64     H           -0.049678    -0.005655     4.508427
    65     H           -0.049672     0.001862    -0.619656
 *** Using NEW gradient routines ***


 Geometry CYCLE 7
 ==============

 Energy gradients wrt nuclear displacements
 ==========================================

     Atom      Cartesian (a.u./angstrom)
                 X         Y         Z
 ----------------------------------------
     1 C     0.000540 -0.000316  0.000300
     2 C    -0.000461  0.000170 -0.000266
     3 C     0.000307 -0.000049 -0.000036
     4 C    -0.000063  0.000063  0.000007
     5 C    -0.000054 -0.000016 -0.000030
     6 C    -0.000043  0.000033  0.000047
     7 C     0.000176 -0.000009  0.000012
     8 C    -0.000397  0.000298 -0.000086
     9 C     0.000037 -0.000202  0.000055
    10 C     0.000058  0.000008 -0.000031
    11 H    -0.000001 -0.000001  0.000002
    12 H    -0.000070 -0.000020  0.000040
    13 H    -0.000024  0.000016  0.000004
    14 H     0.000001 -0.000009  0.000000
    15 H     0.000002  0.000012 -0.000029
    16 C    -0.000186 -0.000126 -0.000351
    17 H    -0.000003  0.000007  0.000006
    18 C     0.000040  0.000139  0.000127
    19 O    -0.000060 -0.000022  0.000102
    20 N    -0.000289  0.000135  0.000010
    21 N     0.000120  0.000051 -0.000082
    22 C    -0.000116 -0.000083  0.000313
    23 S    -0.000669 -0.000222 -0.000256
    24 N     0.000038 -0.000007 -0.000103
    25 Zn    0.001203  0.000312 -0.000912
    26 H    -0.000003  0.000005  0.000011
    27 C     0.000009  0.000001 -0.000001
    28 H    -0.000002 -0.000003  0.000002
    29 H     0.000003  0.000002  0.000001
    30 C    -0.000003  0.000002 -0.000017
    31 H    -0.000001  0.000002  0.000000
    32 H     0.000001 -0.000001  0.000002
    33 C    -0.000335  0.000501 -0.000695
    34 C    -0.000130 -0.000063  0.000784
    35 C     0.000308 -0.000178 -0.000282
    36 C    -0.000041  0.000098 -0.000241
    37 C    -0.000019  0.000019  0.000129
    38 C     0.000069 -0.000103  0.000037
    39 C    -0.000032  0.000120 -0.000281
    40 C     0.000345 -0.000507  0.000336
    41 C    -0.000223  0.000167  0.000255
    42 C     0.000002  0.000030 -0.000098
    43 H    -0.000003  0.000001 -0.000005
    44 H    -0.000125  0.000094  0.000062
    45 H     0.000020 -0.000051  0.000073
    46 H    -0.000006  0.000003 -0.000008
    47 H    -0.000006  0.000009 -0.000004
    48 C     0.000040  0.000001  0.000455
    49 H     0.000002  0.000001 -0.000022
    50 C     0.000080 -0.000091 -0.000158
    51 O    -0.000147  0.000008  0.000237
    52 N    -0.000078 -0.000171  0.000207
    53 N     0.000019 -0.000032 -0.000128
    54 C    -0.000009  0.000173  0.000078
    55 S    -0.000092 -0.000131  0.000649
    56 N     0.000009  0.000000 -0.000010
    57 H    -0.000017 -0.000018 -0.000003
    58 C    -0.000013 -0.000021 -0.000014
    59 H    -0.000005  0.000002 -0.000012
    60 H    -0.000002 -0.000004  0.000010
    61 C     0.000008  0.000003  0.000009
    62 H     0.000000  0.000000  0.000002
    63 H     0.000001  0.000000  0.000000
    64 H     0.000159  0.000053  0.000143
    65 H     0.000132 -0.000083 -0.000346
 ----------------------------------------
 
----------------------------------------------------------------------
Geometry Convergence after Step   7       (Hartree/Angstrom,Angstrom)
----------------------------------------------------------------------
current energy                              -14.94601509 Hartree
energy change                      -0.00000592     0.00100000    T
constrained gradient max            0.00120284     0.00100000    F
constrained gradient rms            0.00020679     0.00066667    T
gradient max                        0.00120284
gradient rms                        0.00020679
cart. step max                      0.00820384     0.01000000    T
cart. step rms                      0.00238170     0.00666667    T
 


 Coordinates (Cartesian)
 =======================

     Atom                    bohr                                 angstrom                 Geometric Variables
                   X           Y           Z              X           Y           Z       (0:frozen, *:LT par.)
 --------------------------------------------------------------------------------------------------------------
     1 C      -0.495103    4.531844    0.301749      -0.261997    2.398149    0.159679      1       2       3
     2 C      -2.861783    3.608019   -0.326292      -1.514390    1.909281   -0.172667      4       5       6
     3 C      -3.351476    0.995332    0.065278      -1.773525    0.526707    0.034544      7       8       9
     4 C      -1.537117   -0.634508    1.055359      -0.813407   -0.335767    0.558472     10      11      12
     5 C       5.240212    0.051300    3.297254       2.773001    0.027147    1.744832     13      14      15
     6 C       5.645686    2.681372    2.866132       2.987569    1.418921    1.516692     16      17      18
     7 C       3.690476    4.111443    1.861713       1.952916    2.175682    0.985176     19      20      21
     8 C       1.351187    2.870392    1.310094       0.715017    1.518946    0.693272     22      23      24
     9 C       0.912814    0.269364    1.722047       0.483040    0.142541    0.911268     25      26      27
    10 C       2.968367   -1.145309    2.755606       1.570792   -0.606071    1.458204     28      29      30
    11 H      14.704892   10.746464    6.485816       7.781494    5.686784    3.432146     31      32      33
    12 H      -5.203591    0.247221   -0.426339      -2.753622    0.130823   -0.225609     34      35      36
    13 H      -1.994272   -2.623847    1.325021      -1.055323   -1.388480    0.701171     37      38      39
    14 H       6.785183   -1.057317    4.083784       3.590564   -0.559508    2.161045     40      41      42
    15 H       7.453623    3.539666    3.316520       3.944288    1.873111    1.755027     43      44      45
    16 C       0.704697    7.081998    0.169854       0.372910    3.747632    0.089883     46      47      48
    17 H       2.749449   -3.159570    3.116207       1.454946   -1.671973    1.649026     49      50      51
    18 C       3.334808    6.758229    1.139969       1.764705    3.576301    0.603246     52      53      54
    19 O      -0.222090    9.107993   -0.564664      -0.117525    4.819743   -0.298807     55      56      57
    20 N       4.787014    8.779953    1.206058       2.533178    4.646151    0.638218     58      59      60
    21 N       7.120814    8.641660    2.105961       3.768173    4.572969    1.114427     61      62      63
    22 C       8.406187   10.899783    2.156133       4.448363    5.767917    1.140977     64      65      66
    23 S       7.351599   13.836026    1.219007       3.890299    7.321710    0.645070     67      68      69
    24 N      10.779557   10.623700    3.094574       5.704296    5.621820    1.637578     70      71      72
    25 Zn      3.227822   12.247528   -0.257453       1.708090    6.481113   -0.136239     73      74      75
    26 H      11.242613    8.828884    3.603481       5.949334    4.672044    1.906880     76      77      78
    27 C      12.650763   12.634050    3.440220       6.694495    6.685651    1.820486     79      80      81
    28 H      11.836900   14.119177    4.642317       6.263818    7.471547    2.456608     82      83      84
    29 H      13.054517   13.515355    1.603182       6.908153    7.152018    0.848368     85      86      87
    30 C      15.073857   11.575911    4.620991       7.976742    6.125708    2.445323     88      89      90
    31 H      15.931238   10.124356    3.412354       8.430448    5.357578    1.805740     91      92      93
    32 H      16.457907   13.096272    4.864358       8.709149    6.930249    2.574107     94      95      96
    33 C      -1.902656   15.946660    5.556569      -1.006842    8.438609    2.940410     97      98      99
    34 C      -2.247655   15.637815    8.132472      -1.189408    8.275175    4.303519    100     101     102
    35 C      -4.057701   17.191938    9.367992      -2.147243    9.097582    4.957328    103     104     105
    36 C      -5.476912   18.989178    8.069818      -2.898257   10.048640    4.270364    106     107     108
    37 C      -5.905728   21.183071    1.256180      -3.125177   11.209598    0.664742    109     110     111
    38 C      -4.065912   19.587487    0.099839      -2.151588   10.365252    0.052832    112     113     114
    39 C      -2.769745   17.867090    1.595375      -1.465686    9.454857    0.844236    115     116     117
    40 C      -3.346026   17.780107    4.236964      -1.770641    9.408827    2.242105    118     119     120
    41 C      -5.159658   19.343474    5.417165      -2.730374   10.236126    2.866640    121     122     123
    42 C      -6.458944   21.091041    3.819531      -3.417926   11.160898    2.021209    124     125     126
    43 H      -1.342520   16.964808  -11.959598      -0.710431    8.977390   -6.328747    127     128     129
    44 H      -4.342841   16.967263   11.392874      -2.298132    8.978689    6.028849    130     131     132
    45 H      -6.845868   20.138252    9.091969      -3.622678   10.656704    4.811263    133     134     135
    46 H      -6.914431   22.527537    0.068893      -3.658959   11.921059    0.036457    136     137     138
    47 H      -3.694373   19.721862   -1.913109      -1.954978   10.436360   -1.012373    139     140     141
    48 C      -0.239718   14.704551    3.645896      -0.126853    7.781313    1.929325    142     143     144
    49 H      -7.880453   22.348126    4.615975      -4.170156   11.826119    2.442669    145     146     147
    50 C      -0.810227   15.958484    1.182510      -0.428754    8.444866    0.625757    148     149     150
    51 O       1.307068   12.967601    3.949862       0.691671    6.862159    2.090177    151     152     153
    52 N       0.429733   15.157487   -0.822782       0.227405    8.020997   -0.435397    154     155     156
    53 N      -0.032352   16.140170   -3.080554      -0.017120    8.541010   -1.630159    157     158     159
    54 C       1.304494   15.065208   -5.032297       0.690308    7.972165   -2.662977    160     161     162
    55 S       3.443969   12.612388   -4.892139       1.822470    6.674188   -2.588808    163     164     165
    56 N       0.763628   16.174792   -7.283025       0.404094    8.559331   -3.854011    166     167     168
    57 H      -0.525521   17.597687   -7.192192      -0.278094    9.312295   -3.805944    169     170     171
    58 C       1.814249   15.479484   -9.747967       0.960059    8.191390   -5.158402    172     173     174
    59 H       1.398358   13.479743  -10.125908       0.739979    7.133173   -5.358400    175     176     177
    60 H       3.882672   15.650468   -9.679057       2.054622    8.281871   -5.121936    178     179     180
    61 C       0.718535   17.162329  -11.834443       0.380233    9.081913   -6.262518    181     182     183
    62 H       1.170429   19.160163  -11.508563       0.619364   10.139121   -6.090069    184     185     186
    63 H       1.519790   16.620935  -13.665058       0.804238    8.795420   -7.231237    187     188     189
    64 H      -4.314452    4.838380   -1.104039      -2.283110    2.560360   -0.584232    190     191     192
    65 H      -1.167325   14.246314    9.193236      -0.617722    7.538825    4.864851    193     194     195
 --------------------------------------------------------------------------------------------------------------

 Number of elements of the density matrix on this node (used, total):    305599   1216020


 ===========================================
 Numerical Integration : Fuzzy Cells (Becke)
 ===========================================
  
 Becke grid quality: GOOD           
  
 Lebedev angular grid order:             min:  11 max:  31
 Nr. of radial points:                   min:  54 max:  91

 Total nr. of points:     816239
 Nr. of blocks:             6377
 Block length:               128
 Nr. of dummy points:         17


 Test of Precision of the Numerical Integration Grid
 ===================================================

 Integral of the Total Core Density:                   0.00000000000000


 ========================
 Density Fitting (zlmFit)
 ========================
  
 ZlmFit Fit Quality: GOOD           
  
 Max L-expansion:                        min:   8 max:   9
 Nr. of radial interpolation points:     min:  78 max: 138


 =====
 S C F  ***  ScaSCF  ***
 =====
  
 Initial density matrix is taken from previous geometry

 CYCLE    1
 SCF Error: norm([F,P])=      0.014896745128, max([F,P])=      0.001395245747
 orbitals (Q,E):
 ---------------
 A :153...172        ( 2.00    -0.2151)  ( 2.00    -0.2123)  ( 2.00    -0.2106)  ( 2.00    -0.2102)
                     ( 2.00    -0.2005)  ( 2.00    -0.1953)  ( 2.00    -0.1937)  ( 2.00    -0.1890)
                     ( 2.00    -0.1767)  ( 2.00    -0.1737)  ( 0.00    -0.1058)  ( 0.00    -0.1055)
                     ( 0.00    -0.0913)  ( 0.00    -0.0906)  ( 0.00    -0.0476)  ( 0.00    -0.0475)
                     ( 0.00    -0.0152)  ( 0.00    -0.0110)  ( 0.00    -0.0104)  ( 0.00    -0.0094)

 CYCLE    2
  SDIIS (wt  0.000):  0.0365  0.9635
 A-DIIS (wt  1.000):  0.0000  1.0000
  DIIS coefficients:  0.0000  1.0000
 SCF Error: norm([F,P])=      0.002554399358, max([F,P])=      0.000196529474
 orbitals (Q,E):
 ---------------
 A :153...163        ( 2.00    -0.2146)  ( 2.00    -0.2122)  ( 2.00    -0.2104)  ( 2.00    -0.2100)
                     ( 2.00    -0.2003)  ( 2.00    -0.1952)  ( 2.00    -0.1936)  ( 2.00    -0.1888)
                     ( 2.00    -0.1766)  ( 2.00    -0.1735)  ( 0.00    -0.1054)

 CYCLE    3
  SDIIS (wt  0.000):  0.0065  0.7611  0.2324
 A-DIIS (wt  1.000):  0.0000  0.8446  0.1554
  DIIS coefficients:  0.0000  0.8446  0.1554
 SCF Error: norm([F,P])=      0.007837881654, max([F,P])=      0.000617191257
 orbitals (Q,E):
 ---------------
 A :153...163        ( 2.00    -0.2148)  ( 2.00    -0.2122)  ( 2.00    -0.2105)  ( 2.00    -0.2100)
                     ( 2.00    -0.2003)  ( 2.00    -0.1952)  ( 2.00    -0.1936)  ( 2.00    -0.1889)
                     ( 2.00    -0.1766)  ( 2.00    -0.1735)  ( 0.00    -0.1056)

 CYCLE    4
  SDIIS (wt  1.000):  0.5133  0.0314  0.4553
  DIIS coefficients:  0.5133  0.0314  0.4553
 SCF Error: norm([F,P])=      0.002400282092, max([F,P])=      0.000195115752
 orbitals (Q,E):
 ---------------
 A :153...163        ( 2.00    -0.2149)  ( 2.00    -0.2122)  ( 2.00    -0.2105)  ( 2.00    -0.2100)
                     ( 2.00    -0.2004)  ( 2.00    -0.1952)  ( 2.00    -0.1936)  ( 2.00    -0.1889)
                     ( 2.00    -0.1766)  ( 2.00    -0.1736)  ( 0.00    -0.1056)

 CYCLE    5
  SDIIS (wt  1.000):  0.2568 -0.0283  0.3753  0.3963
  DIIS coefficients:  0.2568 -0.0283  0.3753  0.3963
 SCF Error: norm([F,P])=      0.000771980434, max([F,P])=      0.000066060634
 orbitals (Q,E):
 ---------------
 A :153...163        ( 2.00    -0.2149)  ( 2.00    -0.2122)  ( 2.00    -0.2105)  ( 2.00    -0.2100)
                     ( 2.00    -0.2004)  ( 2.00    -0.1952)  ( 2.00    -0.1936)  ( 2.00    -0.1889)
                     ( 2.00    -0.1766)  ( 2.00    -0.1736)  ( 0.00    -0.1056)

 CYCLE    6
  SDIIS (wt  1.000):  0.1376 -0.0230  0.2261  0.2920  0.3674
  DIIS coefficients:  0.1376 -0.0230  0.2261  0.2920  0.3674
 SCF Error: norm([F,P])=      0.000253303493, max([F,P])=      0.000016393814
 orbitals (Q,E):
 ---------------
 A :153...163        ( 2.00    -0.2149)  ( 2.00    -0.2122)  ( 2.00    -0.2105)  ( 2.00    -0.2100)
                     ( 2.00    -0.2004)  ( 2.00    -0.1952)  ( 2.00    -0.1936)  ( 2.00    -0.1889)
                     ( 2.00    -0.1766)  ( 2.00    -0.1736)  ( 0.00    -0.1056)

 CYCLE    7
  SDIIS (wt  1.000):  0.0523 -0.0108  0.0927  0.1405  0.2810  0.4442
  DIIS coefficients:  0.0523 -0.0108  0.0927  0.1405  0.2810  0.4442
 SCF Error: norm([F,P])=      0.000094725180, max([F,P])=      0.000007587561
 orbitals (Q,E):
 ---------------
 A :153...163        ( 2.00    -0.2149)  ( 2.00    -0.2122)  ( 2.00    -0.2105)  ( 2.00    -0.2100)
                     ( 2.00    -0.2004)  ( 2.00    -0.1952)  ( 2.00    -0.1936)  ( 2.00    -0.1889)
                     ( 2.00    -0.1766)  ( 2.00    -0.1736)  ( 0.00    -0.1056)

 CYCLE    8
  SDIIS (wt  1.000):  0.0194 -0.0045  0.0361  0.0616  0.1478  0.3030  0.4367
  DIIS coefficients:  0.0194 -0.0045  0.0361  0.0616  0.1478  0.3030  0.4367
 SCF Error: norm([F,P])=      0.000030549503, max([F,P])=      0.000002041200
 orbitals (Q,E):
 ---------------
 A :153...163        ( 2.00    -0.2149)  ( 2.00    -0.2122)  ( 2.00    -0.2105)  ( 2.00    -0.2100)
                     ( 2.00    -0.2004)  ( 2.00    -0.1952)  ( 2.00    -0.1936)  ( 2.00    -0.1889)
                     ( 2.00    -0.1766)  ( 2.00    -0.1736)  ( 0.00    -0.1056)

 CYCLE    9
  SDIIS (wt  1.000):  0.0060 -0.0016  0.0118  0.0231  0.0641  0.1554  0.3190  0.4220
  DIIS coefficients:  0.0060 -0.0016  0.0118  0.0231  0.0641  0.1554  0.3190  0.4220
 SCF Error: norm([F,P])=      0.000013094579, max([F,P])=      0.000000765382
 orbitals (Q,E):
 ---------------
 A :153...163        ( 2.00    -0.2149)  ( 2.00    -0.2122)  ( 2.00    -0.2105)  ( 2.00    -0.2100)
                     ( 2.00    -0.2004)  ( 2.00    -0.1952)  ( 2.00    -0.1936)  ( 2.00    -0.1889)
                     ( 2.00    -0.1766)  ( 2.00    -0.1736)  ( 0.00    -0.1056)

 CYCLE   10
  SDIIS (wt  1.000):  0.0011 -0.0004  0.0026  0.0062  0.0202  0.0574  0.1450  0.2815  0.4864
  DIIS coefficients:  0.0011 -0.0004  0.0026  0.0062  0.0202  0.0574  0.1450  0.2815  0.4864
 SCF Error: norm([F,P])=      0.000004155565, max([F,P])=      0.000000281968
 orbitals (Q,E):
 ---------------
 A :153...163        ( 2.00    -0.2149)  ( 2.00    -0.2122)  ( 2.00    -0.2105)  ( 2.00    -0.2100)
                     ( 2.00    -0.2004)  ( 2.00    -0.1952)  ( 2.00    -0.1936)  ( 2.00    -0.1889)
                     ( 2.00    -0.1766)  ( 2.00    -0.1736)  ( 0.00    -0.1056)

 SCF CONVERGED

 CYCLE   11
 *** Using FIT density in Focky
  SDIIS (wt  1.000):  0.0000 -0.0001  0.0003  0.0012  0.0058  0.0201  0.0602  0.1413  0.3416  0.4295
  DIIS coefficients:  0.0000 -0.0001  0.0003  0.0012  0.0058  0.0201  0.0602  0.1413  0.3416  0.4295
 SCF Error: norm([F,P])=      0.000001774271, max([F,P])=      0.000000152781
 orbitals (Q,E):
 ---------------
 A :153...172        ( 2.00    -0.2149)  ( 2.00    -0.2122)  ( 2.00    -0.2105)  ( 2.00    -0.2100)
                     ( 2.00    -0.2004)  ( 2.00    -0.1952)  ( 2.00    -0.1936)  ( 2.00    -0.1889)
                     ( 2.00    -0.1766)  ( 2.00    -0.1736)  ( 0.00    -0.1056)  ( 0.00    -0.1053)
                     ( 0.00    -0.0912)  ( 0.00    -0.0905)  ( 0.00    -0.0474)  ( 0.00    -0.0474)
                     ( 0.00    -0.0151)  ( 0.00    -0.0110)  ( 0.00    -0.0103)  ( 0.00    -0.0093)


 Fit test: (difference of exact and fit density, squared integrated, result summed over spins)
         SCF:                                          0.00015069983842

 Gross Charges per Atom (Z minus electrons)
 ==========================================
            -0.0532    0.2144    0.2270    0.2411    0.2328    0.2255   -0.0534    0.0230   -0.0269    0.2231
            -0.1960   -0.2166   -0.2145   -0.2249   -0.1944    0.4923   -0.2150    0.0833   -0.5452   -0.1631
            -0.2433    0.2503   -0.2520   -0.0469    0.5649   -0.0515    0.5347   -0.1631   -0.1626    0.6057
            -0.1971   -0.2185   -0.0533    0.2141    0.2271    0.2411    0.2328    0.2253   -0.0530    0.0230
            -0.0269    0.2233   -0.1967   -0.2166   -0.2146   -0.2249   -0.1945    0.4926   -0.2149    0.0834
            -0.5453   -0.1632   -0.2434    0.2505   -0.2514   -0.0473   -0.0514    0.5348   -0.1634   -0.1622
             0.6058   -0.1966   -0.2184   -0.1979   -0.1978
 Net Total:  0.00000000


 =================================================================
 M U L T I P O L E   D E R I V E D   C H A R G E   A N A L Y S I S
 =================================================================

 See: M. Swart, P.Th. van Duijnen, J.G. Snijders, J.Comput.Chem., (2001), p. 79-88.

 --------------------------------------- 
 Multipole derived atomic charges (a.u.)
 --------------------------------------- 

        Atom    Level:     MDC-m        MDC-d        MDC-q
 ---------------------------------------------------------
     1     C           -0.002972     0.021271    -6.951671
     2     C            0.088660     0.063430    -0.356129
     3     C            0.068537     0.014737    15.769648
     4     C            0.076269     0.020805   -29.358381
     5     C            0.068536     0.045809   -10.541434
     6     C            0.074795     0.074405     1.635372
     7     C            0.006276     0.011314     1.719511
     8     C           -0.000940     0.007880    -3.134508
     9     C            0.011296     0.009802    10.776240
    10     C            0.062658     0.059606    18.177638
    11     H           -0.069507    -0.052988    -0.043262
    12     H           -0.063243    -0.008567    -5.123263
    13     H           -0.062185    -0.032571     9.790433
    14     H           -0.065465    -0.042247    -0.753469
    15     H           -0.062385    -0.060947     1.691492
    16     C            0.199436     0.298393    -0.681042
    17     H           -0.065383    -0.048291    -6.181710
    18     C            0.051158     0.122037     0.160095
    19     O           -0.443648    -0.492892     0.300662
    20     N           -0.194389    -0.149930     0.130380
    21     N           -0.237680    -0.199538    -0.303576
    22     C           -0.114813    -0.018130     0.023059
    23     S            0.181544    -0.128032    -0.104198
    24     N           -0.067924    -0.023141    -0.252968
    25     Zn           0.764841     0.466293     0.405364
    26     H            0.032844     0.123987     0.164685
    27     C            0.246076     0.218209     0.272676
    28     H           -0.077003    -0.074427    -0.054960
    29     H           -0.076244    -0.088014    -0.069207
    30     C            0.234097     0.205626     0.056423
    31     H           -0.069815    -0.054884    -0.011231
    32     H           -0.062091    -0.040076     0.010790
    33     C           -0.002955     0.007270     2.526133
    34     C            0.088646     0.092295    -0.548127
    35     C            0.068537    -0.009345    -2.342473
    36     C            0.076262     0.054185     2.869877
    37     C            0.068523     0.004728     0.755764
    38     C            0.074805     0.024870    -1.697851
    39     C            0.006306     0.020778    -0.281600
    40     C           -0.000906     0.003914     3.000790
    41     C            0.011298    -0.012555    -7.499826
    42     C            0.062655     0.107334     4.492885
    43     H           -0.069701    -0.053239    -0.017317
    44     H           -0.063266    -0.032479     1.666560
    45     H           -0.062168    -0.032091    -0.470160
    46     H           -0.065480    -0.039840     0.161258
    47     H           -0.062394    -0.035329    -0.227322
    48     C            0.199682     0.299772    -0.424031
    49     H           -0.065397    -0.034348    -1.323785
    50     C            0.051312     0.121013     0.528902
    51     O           -0.443112    -0.491973    -0.557416
    52     N           -0.194320    -0.149119    -0.231318
    53     N           -0.237777    -0.195288    -0.247904
    54     C           -0.114725    -0.016159     0.152568
    55     S            0.182332    -0.126742    -0.130267
    56     N           -0.067951    -0.024225    -0.157909
    57     H            0.032884     0.124183     0.184544
    58     C            0.246075     0.218268     0.362527
    59     H           -0.076534    -0.072475    -0.077222
    60     H           -0.076751    -0.090235    -0.116324
    61     C            0.234118     0.205586     0.054039
    62     H           -0.069653    -0.054811    -0.023466
    63     H           -0.062092    -0.040018    -0.000204
    64     H           -0.049785    -0.014768     3.054625
    65     H           -0.049809    -0.008087    -0.599409
 *** Using NEW gradient routines ***


 Geometry CYCLE 8
 ==============

 Energy gradients wrt nuclear displacements
 ==========================================

     Atom      Cartesian (a.u./angstrom)
                 X         Y         Z
 ----------------------------------------
     1 C    -0.000258  0.000365 -0.000318
     2 C     0.000068 -0.000183  0.000301
     3 C    -0.000297  0.000086 -0.000045
     4 C     0.000223 -0.000048  0.000055
     5 C    -0.000032 -0.000025  0.000042
     6 C    -0.000077  0.000034  0.000017
     7 C    -0.000070  0.000053  0.000195
     8 C     0.000286 -0.000260  0.000021
     9 C    -0.000038  0.000027 -0.000104
    10 C    -0.000075  0.000030  0.000068
    11 H     0.000005  0.000000  0.000000
    12 H     0.000110 -0.000032 -0.000060
    13 H    -0.000024 -0.000024  0.000021
    14 H     0.000007 -0.000015 -0.000051
    15 H     0.000016 -0.000022 -0.000023
    16 C    -0.000089  0.000283  0.000146
    17 H     0.000026 -0.000026 -0.000013
    18 C     0.000112 -0.000114 -0.000226
    19 O    -0.000066 -0.000197 -0.000008
    20 N    -0.000196  0.000095  0.000131
    21 N     0.000013  0.000062  0.000093
    22 C     0.000204 -0.000166 -0.000430
    23 S    -0.000574 -0.000127 -0.000037
    24 N    -0.000083  0.000039  0.000121
    25 Zn    0.001066  0.000300 -0.000832
    26 H    -0.000005  0.000001  0.000009
    27 C    -0.000016  0.000007  0.000019
    28 H     0.000018  0.000003  0.000006
    29 H    -0.000017 -0.000003 -0.000002
    30 C     0.000003  0.000003  0.000013
    31 H    -0.000002 -0.000001 -0.000002
    32 H    -0.000001  0.000000  0.000001
    33 C     0.000438 -0.000408  0.000209
    34 C    -0.000163  0.000073 -0.000038
    35 C     0.000024 -0.000123  0.000248
    36 C    -0.000050  0.000116 -0.000163
    37 C    -0.000073  0.000018  0.000033
    38 C     0.000035 -0.000079  0.000045
    39 C    -0.000036 -0.000061  0.000030
    40 C    -0.000278  0.000409 -0.000205
    41 C     0.000110 -0.000055 -0.000004
    42 C    -0.000011 -0.000067  0.000023
    43 H    -0.000001  0.000001 -0.000001
    44 H     0.000006  0.000061 -0.000087
    45 H    -0.000017  0.000004  0.000030
    46 H     0.000023  0.000019  0.000021
    47 H    -0.000001  0.000021  0.000015
    48 C     0.000076 -0.000306 -0.000121
    49 H    -0.000016  0.000031  0.000004
    50 C    -0.000021  0.000126 -0.000025
    51 O    -0.000205  0.000144  0.000356
    52 N     0.000048 -0.000025  0.000134
    53 N     0.000145  0.000097 -0.000046
    54 C    -0.000512 -0.000303 -0.000076
    55 S     0.000103  0.000002  0.000520
    56 N     0.000157  0.000103  0.000049
    57 H    -0.000026 -0.000024 -0.000002
    58 C     0.000057  0.000035  0.000015
    59 H    -0.000021 -0.000003 -0.000001
    60 H    -0.000008 -0.000016 -0.000008
    61 C     0.000003  0.000013  0.000010
    62 H    -0.000003 -0.000004  0.000002
    63 H    -0.000002 -0.000005  0.000000
    64 H     0.000030 -0.000025 -0.000059
    65 H    -0.000049  0.000085 -0.000011
 ----------------------------------------
 
----------------------------------------------------------------------
Geometry Convergence after Step   8       (Hartree/Angstrom,Angstrom)
----------------------------------------------------------------------
current energy                              -14.94601761 Hartree
energy change                      -0.00000252     0.00100000    T
constrained gradient max            0.00106645     0.00100000    F
constrained gradient rms            0.00017037     0.00066667    T
gradient max                        0.00106645
gradient rms                        0.00017037
cart. step max                      0.00519586     0.01000000    T
cart. step rms                      0.00148664     0.00666667    T
 


 Coordinates (Cartesian)
 =======================

     Atom                    bohr                                 angstrom                 Geometric Variables
                   X           Y           Z              X           Y           Z       (0:frozen, *:LT par.)
 --------------------------------------------------------------------------------------------------------------
     1 C      -0.494430    4.531627    0.302296      -0.261641    2.398034    0.159968      1       2       3
     2 C      -2.860839    3.608003   -0.326592      -1.513891    1.909273   -0.172825      4       5       6
     3 C      -3.350778    0.995381    0.065506      -1.773155    0.526733    0.034664      7       8       9
     4 C      -1.536307   -0.634741    1.054673      -0.812978   -0.335891    0.558109     10      11      12
     5 C       5.242005    0.050504    3.294576       2.773950    0.026726    1.743415     13      14      15
     6 C       5.647344    2.680637    2.863831       2.988446    1.418532    1.515474     16      17      18
     7 C       3.691601    4.110928    1.860706       1.953511    2.175410    0.984643     19      20      21
     8 C       1.352090    2.870035    1.309602       0.715495    1.518757    0.693011     22      23      24
     9 C       0.913935    0.268912    1.720901       0.483633    0.142302    0.910662     25      26      27
    10 C       2.969986   -1.146010    2.753211       1.571649   -0.606442    1.456937     28      29      30
    11 H      14.712531   10.742868    6.479132       7.785536    5.684881    3.428609     31      32      33
    12 H      -5.203313    0.247775   -0.425456      -2.753475    0.131117   -0.225141     34      35      36
    13 H      -1.993265   -2.624203    1.323608      -1.054790   -1.388668    0.700423     37      38      39
    14 H       6.786765   -1.057944    4.081763       3.591401   -0.559840    2.159976     40      41      42
    15 H       7.454862    3.539195    3.315402       3.944943    1.872861    1.754435     43      44      45
    16 C       0.705041    7.081923    0.171313       0.373092    3.747592    0.090655     46      47      48
    17 H       2.750965   -3.160217    3.113971       1.455748   -1.672315    1.647842     49      50      51
    18 C       3.335036    6.758308    1.141644       1.764825    3.576343    0.604132     52      53      54
    19 O      -0.222084    9.108067   -0.562799      -0.117522    4.819781   -0.297820     55      56      57
    20 N       4.786777    8.780303    1.209204       2.533054    4.646336    0.639883     58      59      60
    21 N       7.120128    8.642051    2.110131       3.767810    4.573177    1.116633     61      62      63
    22 C       8.404968   10.900489    2.162658       4.447717    5.768290    1.144429     64      65      66
    23 S       7.351168   13.836726    1.224892       3.890071    7.322080    0.648185     67      68      69
    24 N      10.780203   10.622931    3.096009       5.704638    5.621413    1.638337     70      71      72
    25 Zn      3.226716   12.248305   -0.253060       1.707504    6.481524   -0.133914     73      74      75
    26 H      11.243560    8.827655    3.603022       5.949836    4.671394    1.906637     76      77      78
    27 C      12.653219   12.632182    3.438135       6.695795    6.684663    1.819382     79      80      81
    28 H      11.842606   14.117500    4.642192       6.266837    7.470659    2.456542     82      83      84
    29 H      13.053707   13.513654    1.600460       6.907724    7.151118    0.846927     85      86      87
    30 C      15.078148   11.572469    4.613718       7.979012    6.123887    2.441474     88      89      90
    31 H      15.932253   10.120669    3.403055       8.430985    5.355627    1.800819     91      92      93
    32 H      16.463536   13.092018    4.854539       8.712128    6.927998    2.568911     94      95      96
    33 C      -1.906458   15.948167    5.557426      -1.008854    8.439407    2.940863     97      98      99
    34 C      -2.253298   15.638667    8.132705      -1.192394    8.275626    4.303642    100     101     102
    35 C      -4.064931   17.192130    9.367153      -2.151069    9.097683    4.956884    103     104     105
    36 C      -5.482929   18.989774    8.068545      -2.901441   10.048956    4.269690    106     107     108
    37 C      -5.905139   21.186196    1.254941      -3.124865   11.211252    0.664086    109     110     111
    38 C      -4.064472   19.590843    0.099799      -2.150826   10.367028    0.052812    112     113     114
    39 C      -2.769890   17.869846    1.596115      -1.465763    9.456315    0.844628    115     116     117
    40 C      -3.348466   17.782042    4.237189      -1.771932    9.409851    2.242224    118     119     120
    41 C      -5.163045   19.345125    5.416174      -2.732166   10.236999    2.866116    121     122     123
    42 C      -6.460511   21.093471    3.817881      -3.418755   11.162184    2.020336    124     125     126
    43 H      -1.343920   16.958476  -11.956663      -0.711172    8.974039   -6.327193    127     128     129
    44 H      -4.351645   16.965966   11.391694      -2.302791    8.978002    6.028225    130     131     132
    45 H      -6.852821   20.138637    9.089640      -3.626356   10.656908    4.810030    133     134     135
    46 H      -6.913215   22.530567    0.067008      -3.658316   11.922663    0.035459    136     137     138
    47 H      -3.691553   19.725241   -1.912900      -1.953486   10.438148   -1.012263    139     140     141
    48 C      -0.242131   14.706487    3.647752      -0.128130    7.782338    1.930307    142     143     144
    49 H      -7.882862   22.350140    4.613425      -4.171431   11.827185    2.441319    145     146     147
    50 C      -0.810912   15.960548    1.184152      -0.429116    8.445958    0.626626    148     149     150
    51 O       1.303965   12.968925    3.952550       0.690028    6.862860    2.091599    151     152     153
    52 N       0.430062   15.159404   -0.820451       0.227579    8.022011   -0.434164    154     155     156
    53 N      -0.029855   16.142901   -3.078250      -0.015799    8.542455   -1.628940    157     158     159
    54 C       1.309562   15.069359   -5.029104       0.692990    7.974361   -2.661287    160     161     162
    55 S       3.446747   12.614697   -4.888370       1.823940    6.675410   -2.586814    163     164     165
    56 N       0.766560   16.176250   -7.280678       0.405646    8.560103   -3.852769    166     167     168
    57 H      -0.522987   17.598825   -7.190446      -0.276753    9.312897   -3.805020    169     170     171
    58 C       1.815881   15.478838   -9.745575       0.960923    8.191048   -5.157136    172     173     174
    59 H       1.401562   13.478241  -10.120673       0.741675    7.132378   -5.355630    175     176     177
    60 H       3.884209   15.651800   -9.678471       2.055435    8.282576   -5.121626    178     179     180
    61 C       0.717049   17.158035  -11.833358       0.379446    9.079641   -6.261944    181     182     183
    62 H       1.167369   19.156698  -11.510373       0.617745   10.137288   -6.091027    184     185     186
    63 H       1.517393   16.615058  -13.663902       0.802970    8.792310   -7.230626    187     188     189
    64 H      -4.313850    4.837746   -1.104306      -2.282791    2.560025   -0.584374    190     191     192
    65 H      -1.174949   14.247531    9.195810      -0.621756    7.539468    4.866213    193     194     195
 --------------------------------------------------------------------------------------------------------------

 Number of elements of the density matrix on this node (used, total):    305599   1216020


 ===========================================
 Numerical Integration : Fuzzy Cells (Becke)
 ===========================================
  
 Becke grid quality: GOOD           
  
 Lebedev angular grid order:             min:  11 max:  31
 Nr. of radial points:                   min:  54 max:  91

 Total nr. of points:     816239
 Nr. of blocks:             6377
 Block length:               128
 Nr. of dummy points:         17


 Test of Precision of the Numerical Integration Grid
 ===================================================

 Integral of the Total Core Density:                   0.00000000000000


 ========================
 Density Fitting (zlmFit)
 ========================
  
 ZlmFit Fit Quality: GOOD           
  
 Max L-expansion:                        min:   8 max:   9
 Nr. of radial interpolation points:     min:  78 max: 138


 =====
 S C F  ***  ScaSCF  ***
 =====
  
 Initial density matrix is taken from previous geometry

 CYCLE    1
 SCF Error: norm([F,P])=      0.010748079298, max([F,P])=      0.002153778833
 orbitals (Q,E):
 ---------------
 A :153...172        ( 2.00    -0.2149)  ( 2.00    -0.2122)  ( 2.00    -0.2105)  ( 2.00    -0.2101)
                     ( 2.00    -0.2004)  ( 2.00    -0.1953)  ( 2.00    -0.1936)  ( 2.00    -0.1889)
                     ( 2.00    -0.1766)  ( 2.00    -0.1736)  ( 0.00    -0.1056)  ( 0.00    -0.1054)
                     ( 0.00    -0.0912)  ( 0.00    -0.0905)  ( 0.00    -0.0474)  ( 0.00    -0.0474)
                     ( 0.00    -0.0151)  ( 0.00    -0.0110)  ( 0.00    -0.0103)  ( 0.00    -0.0093)

 CYCLE    2
  SDIIS (wt  0.000):  0.0106  0.9894
 A-DIIS (wt  1.000):  0.0000  1.0000
  DIIS coefficients:  0.0000  1.0000
 SCF Error: norm([F,P])=      0.000918151898, max([F,P])=      0.000073794737
 orbitals (Q,E):
 ---------------
 A :153...163        ( 2.00    -0.2149)  ( 2.00    -0.2122)  ( 2.00    -0.2106)  ( 2.00    -0.2101)
                     ( 2.00    -0.2003)  ( 2.00    -0.1952)  ( 2.00    -0.1936)  ( 2.00    -0.1888)
                     ( 2.00    -0.1766)  ( 2.00    -0.1736)  ( 0.00    -0.1056)

 CYCLE    3
  SDIIS (wt  0.000):  0.0021  0.6640  0.3339
 A-DIIS (wt  1.000):  0.0000  0.7369  0.2631
  DIIS coefficients:  0.0000  0.7369  0.2631
 SCF Error: norm([F,P])=      0.001692821737, max([F,P])=      0.000146776153
 orbitals (Q,E):
 ---------------
 A :153...163        ( 2.00    -0.2149)  ( 2.00    -0.2122)  ( 2.00    -0.2105)  ( 2.00    -0.2101)
                     ( 2.00    -0.2003)  ( 2.00    -0.1952)  ( 2.00    -0.1936)  ( 2.00    -0.1889)
                     ( 2.00    -0.1766)  ( 2.00    -0.1736)  ( 0.00    -0.1056)

 CYCLE    4
  SDIIS (wt  1.000):  0.3564  0.1589  0.4847
  DIIS coefficients:  0.3564  0.1589  0.4847
 SCF Error: norm([F,P])=      0.000421874121, max([F,P])=      0.000053011389
 orbitals (Q,E):
 ---------------
 A :153...163        ( 2.00    -0.2149)  ( 2.00    -0.2122)  ( 2.00    -0.2105)  ( 2.00    -0.2101)
                     ( 2.00    -0.2004)  ( 2.00    -0.1952)  ( 2.00    -0.1936)  ( 2.00    -0.1889)
                     ( 2.00    -0.1766)  ( 2.00    -0.1736)  ( 0.00    -0.1056)

 CYCLE    5
  SDIIS (wt  1.000):  0.2098  0.0894  0.3944  0.3063
  DIIS coefficients:  0.2098  0.0894  0.3944  0.3063
 SCF Error: norm([F,P])=      0.000333804029, max([F,P])=      0.000037949575
 orbitals (Q,E):
 ---------------
 A :153...163        ( 2.00    -0.2149)  ( 2.00    -0.2122)  ( 2.00    -0.2105)  ( 2.00    -0.2101)
                     ( 2.00    -0.2004)  ( 2.00    -0.1952)  ( 2.00    -0.1936)  ( 2.00    -0.1889)
                     ( 2.00    -0.1766)  ( 2.00    -0.1736)  ( 0.00    -0.1056)

 CYCLE    6
  SDIIS (wt  1.000):  0.1052  0.0437  0.2366  0.2666  0.3480
  DIIS coefficients:  0.1052  0.0437  0.2366  0.2666  0.3480
 SCF Error: norm([F,P])=      0.000143426879, max([F,P])=      0.000017044562
 orbitals (Q,E):
 ---------------
 A :153...163        ( 2.00    -0.2149)  ( 2.00    -0.2122)  ( 2.00    -0.2105)  ( 2.00    -0.2101)
                     ( 2.00    -0.2004)  ( 2.00    -0.1952)  ( 2.00    -0.1936)  ( 2.00    -0.1889)
                     ( 2.00    -0.1766)  ( 2.00    -0.1736)  ( 0.00    -0.1056)

 CYCLE    7
  SDIIS (wt  1.000):  0.0377  0.0151  0.1026  0.1483  0.2861  0.4102
  DIIS coefficients:  0.0377  0.0151  0.1026  0.1483  0.2861  0.4102
 SCF Error: norm([F,P])=      0.000055379960, max([F,P])=      0.000007978993
 orbitals (Q,E):
 ---------------
 A :153...163        ( 2.00    -0.2149)  ( 2.00    -0.2122)  ( 2.00    -0.2105)  ( 2.00    -0.2101)
                     ( 2.00    -0.2004)  ( 2.00    -0.1952)  ( 2.00    -0.1936)  ( 2.00    -0.1889)
                     ( 2.00    -0.1766)  ( 2.00    -0.1736)  ( 0.00    -0.1056)

 CYCLE    8
  SDIIS (wt  1.000):  0.0140  0.0053  0.0447  0.0755  0.1644  0.3025  0.3937
  DIIS coefficients:  0.0140  0.0053  0.0447  0.0755  0.1644  0.3025  0.3937
 SCF Error: norm([F,P])=      0.000019175528, max([F,P])=      0.000002332424
 orbitals (Q,E):
 ---------------
 A :153...163        ( 2.00    -0.2149)  ( 2.00    -0.2122)  ( 2.00    -0.2105)  ( 2.00    -0.2101)
                     ( 2.00    -0.2004)  ( 2.00    -0.1952)  ( 2.00    -0.1936)  ( 2.00    -0.1889)
                     ( 2.00    -0.1766)  ( 2.00    -0.1736)  ( 0.00    -0.1056)

 CYCLE    9
  SDIIS (wt  1.000):  0.0040  0.0015  0.0154  0.0301  0.0696  0.1465  0.2727  0.4603
  DIIS coefficients:  0.0040  0.0015  0.0154  0.0301  0.0696  0.1465  0.2727  0.4603
 SCF Error: norm([F,P])=      0.000006001527, max([F,P])=      0.000000512450
 orbitals (Q,E):
 ---------------
 A :153...163        ( 2.00    -0.2149)  ( 2.00    -0.2122)  ( 2.00    -0.2105)  ( 2.00    -0.2101)
                     ( 2.00    -0.2004)  ( 2.00    -0.1952)  ( 2.00    -0.1936)  ( 2.00    -0.1889)
                     ( 2.00    -0.1766)  ( 2.00    -0.1736)  ( 0.00    -0.1056)

 SCF CONVERGED

 CYCLE   10
 *** Using FIT density in Focky
  SDIIS (wt  1.000):  0.0009  0.0003  0.0047  0.0108  0.0270  0.0624  0.1414  0.3370  0.4154
  DIIS coefficients:  0.0009  0.0003  0.0047  0.0108  0.0270  0.0624  0.1414  0.3370  0.4154
 SCF Error: norm([F,P])=      0.000002647030, max([F,P])=      0.000000235158
 orbitals (Q,E):
 ---------------
 A :153...172        ( 2.00    -0.2149)  ( 2.00    -0.2122)  ( 2.00    -0.2105)  ( 2.00    -0.2101)
                     ( 2.00    -0.2004)  ( 2.00    -0.1952)  ( 2.00    -0.1936)  ( 2.00    -0.1889)
                     ( 2.00    -0.1766)  ( 2.00    -0.1736)  ( 0.00    -0.1056)  ( 0.00    -0.1054)
                     ( 0.00    -0.0912)  ( 0.00    -0.0905)  ( 0.00    -0.0475)  ( 0.00    -0.0474)
                     ( 0.00    -0.0151)  ( 0.00    -0.0110)  ( 0.00    -0.0103)  ( 0.00    -0.0093)


 Fit test: (difference of exact and fit density, squared integrated, result summed over spins)
         SCF:                                          0.00015069606431

 Gross Charges per Atom (Z minus electrons)
 ==========================================
            -0.0532    0.2144    0.2270    0.2411    0.2328    0.2255   -0.0534    0.0229   -0.0268    0.2231
            -0.1960   -0.2166   -0.2145   -0.2249   -0.1944    0.4923   -0.2150    0.0833   -0.5452   -0.1631
            -0.2433    0.2503   -0.2521   -0.0469    0.5652   -0.0515    0.5347   -0.1632   -0.1626    0.6057
            -0.1971   -0.2185   -0.0533    0.2142    0.2271    0.2411    0.2327    0.2253   -0.0530    0.0230
            -0.0269    0.2233   -0.1967   -0.2166   -0.2146   -0.2249   -0.1945    0.4926   -0.2149    0.0834
            -0.5453   -0.1632   -0.2434    0.2504   -0.2515   -0.0473   -0.0514    0.5348   -0.1634   -0.1623
             0.6058   -0.1967   -0.2184   -0.1979   -0.1978
 Net Total:  0.00000000


 =================================================================
 M U L T I P O L E   D E R I V E D   C H A R G E   A N A L Y S I S
 =================================================================

 See: M. Swart, P.Th. van Duijnen, J.G. Snijders, J.Comput.Chem., (2001), p. 79-88.

 --------------------------------------- 
 Multipole derived atomic charges (a.u.)
 --------------------------------------- 

        Atom    Level:     MDC-m        MDC-d        MDC-q
 ---------------------------------------------------------
     1     C           -0.002957     0.019462    -7.480414
     2     C            0.088678     0.070679     2.940734
     3     C            0.068532    -0.012142    23.536395
     4     C            0.076269     0.064120   -40.500292
     5     C            0.068538     0.077643     5.647412
     6     C            0.074793     0.033715     1.674451
     7     C            0.006274     0.010298     0.092966
     8     C           -0.000940     0.015817    -3.447467
     9     C            0.011297     0.038518    16.671714
    10     C            0.062655    -0.021222    -0.482341
    11     H           -0.069512    -0.053009    -0.041157
    12     H           -0.063248    -0.006548    -7.606088
    13     H           -0.062185    -0.041528    13.645174
    14     H           -0.065461    -0.019273    -5.987464
    15     H           -0.062382    -0.049172     0.576596
    16     C            0.199430     0.298451    -0.752275
    17     H           -0.065388    -0.043461     0.235521
    18     C            0.051137     0.120106     0.224847
    19     O           -0.443680    -0.492848     0.382088
    20     N           -0.194399    -0.150398     0.135808
    21     N           -0.237665    -0.198364    -0.334689
    22     C           -0.114832    -0.017603     0.031162
    23     S            0.181478    -0.128151    -0.106166
    24     N           -0.067929    -0.023239    -0.266364
    25     Zn           0.765070     0.466468     0.403869
    26     H            0.032837     0.124078     0.173988
    27     C            0.246075     0.218175     0.276606
    28     H           -0.076981    -0.074512    -0.054651
    29     H           -0.076262    -0.087975    -0.068769
    30     C            0.234096     0.205624     0.048111
    31     H           -0.069813    -0.054869    -0.009309
    32     H           -0.062093    -0.040080     0.013410
    33     C           -0.002925     0.009223     2.548909
    34     C            0.088670     0.087819    -0.645070
    35     C            0.068525    -0.020934    -2.292903
    36     C            0.076260     0.067636     2.673871
    37     C            0.068525    -0.092397    -2.530080
    38     C            0.074801     0.026020    -1.286742
    39     C            0.006304     0.029469    -0.241493
    40     C           -0.000902     0.012299     2.793940
    41     C            0.011297     0.006221    -7.092169
    42     C            0.062652     0.066453     6.854612
    43     H           -0.069694    -0.053209    -0.013650
    44     H           -0.063268    -0.027605     1.634780
    45     H           -0.062165    -0.041755    -0.557826
    46     H           -0.065476     0.007672     1.318593
    47     H           -0.062389    -0.021707    -0.070337
    48     C            0.199681     0.299947    -0.409437
    49     H           -0.065405     0.007253    -2.078426
    50     C            0.051301     0.121733     0.549010
    51     O           -0.443149    -0.491744    -0.592622
    52     N           -0.194329    -0.148709    -0.223675
    53     N           -0.237766    -0.194833    -0.249258
    54     C           -0.114769    -0.016694     0.158243
    55     S            0.182291    -0.126709    -0.130663
    56     N           -0.067950    -0.024064    -0.165348
    57     H            0.032884     0.124314     0.187898
    58     C            0.246075     0.218299     0.371413
    59     H           -0.076571    -0.072503    -0.078474
    60     H           -0.076717    -0.090165    -0.117586
    61     C            0.234118     0.205590     0.038867
    62     H           -0.069660    -0.054833    -0.019576
    63     H           -0.062090    -0.040014     0.003572
    64     H           -0.049782    -0.014473     0.645329
    65     H           -0.049807    -0.006364    -0.557107
 *** Using NEW gradient routines ***


 Geometry CYCLE 9
 ==============

 Energy gradients wrt nuclear displacements
 ==========================================

     Atom      Cartesian (a.u./angstrom)
                 X         Y         Z
 ----------------------------------------
     1 C    -0.000264  0.000212 -0.000189
     2 C     0.000149 -0.000007  0.000117
     3 C    -0.000252  0.000062  0.000057
     4 C     0.000134 -0.000026  0.000017
     5 C     0.000013 -0.000018  0.000027
     6 C    -0.000007  0.000009 -0.000093
     7 C    -0.000040  0.000009  0.000039
     8 C     0.000201 -0.000190  0.000010
     9 C    -0.000048  0.000071 -0.000030
    10 C    -0.000058  0.000016  0.000026
    11 H     0.000002  0.000000 -0.000001
    12 H     0.000071 -0.000008 -0.000045
    13 H    -0.000006 -0.000018 -0.000012
    14 H    -0.000004  0.000004  0.000005
    15 H     0.000004 -0.000014  0.000033
    16 C    -0.000072  0.000154  0.000223
    17 H     0.000018 -0.000013 -0.000005
    18 C     0.000101 -0.000048 -0.000062
    19 O    -0.000131 -0.000128 -0.000067
    20 N    -0.000131  0.000006 -0.000043
    21 N     0.000045  0.000027 -0.000042
    22 C    -0.000070 -0.000027  0.000279
    23 S    -0.000447 -0.000137 -0.000210
    24 N     0.000008 -0.000005 -0.000090
    25 Zn    0.001007  0.000282 -0.000821
    26 H    -0.000008  0.000003  0.000018
    27 C     0.000013 -0.000003 -0.000044
    28 H    -0.000002 -0.000003  0.000009
    29 H    -0.000002  0.000007  0.000010
    30 C     0.000001 -0.000003 -0.000002
    31 H    -0.000001 -0.000001  0.000000
    32 H    -0.000002  0.000002  0.000003
    33 C     0.000216 -0.000320  0.000313
    34 C     0.000122 -0.000027 -0.000408
    35 C    -0.000071 -0.000053  0.000235
    36 C    -0.000024  0.000036 -0.000036
    37 C    -0.000043  0.000021 -0.000021
    38 C     0.000042 -0.000012  0.000016
    39 C    -0.000004 -0.000043  0.000074
    40 C    -0.000214  0.000307 -0.000129
    41 C     0.000108 -0.000097 -0.000057
    42 C     0.000022 -0.000027  0.000037
    43 H    -0.000003  0.000000 -0.000001
    44 H     0.000034  0.000005 -0.000057
    45 H    -0.000006  0.000013  0.000008
    46 H     0.000005 -0.000004  0.000003
    47 H    -0.000016  0.000009  0.000002
    48 C     0.000082 -0.000093 -0.000105
    49 H    -0.000011  0.000013  0.000005
    50 C    -0.000043  0.000090 -0.000054
    51 O    -0.000186  0.000069  0.000391
    52 N    -0.000078 -0.000094  0.000123
    53 N    -0.000019 -0.000063 -0.000051
    54 C     0.000108  0.000224  0.000047
    55 S    -0.000050 -0.000118  0.000443
    56 N    -0.000020 -0.000047 -0.000006
    57 H    -0.000019 -0.000017 -0.000003
    58 C    -0.000001  0.000004  0.000008
    59 H    -0.000011 -0.000002 -0.000020
    60 H    -0.000009 -0.000011  0.000013
    61 C     0.000008  0.000002  0.000002
    62 H    -0.000001 -0.000005  0.000004
    63 H    -0.000003 -0.000002 -0.000001
    64 H     0.000038 -0.000140 -0.000042
    65 H    -0.000176  0.000169  0.000152
 ----------------------------------------
 
----------------------------------------------------------------------
Geometry Convergence after Step   9       (Hartree/Angstrom,Angstrom)
----------------------------------------------------------------------
current energy                              -14.94601983 Hartree
energy change                      -0.00000222     0.00100000    T
constrained gradient max            0.00100681     0.00100000    F
constrained gradient rms            0.00014359     0.00066667    T
gradient max                        0.00100681
gradient rms                        0.00014359
cart. step max                      0.00612674     0.01000000    T
cart. step rms                      0.00106622     0.00666667    T
 


 Coordinates (Cartesian)
 =======================

     Atom                    bohr                                 angstrom                 Geometric Variables
                   X           Y           Z              X           Y           Z       (0:frozen, *:LT par.)
 --------------------------------------------------------------------------------------------------------------
     1 C      -0.494750    4.530331    0.304910      -0.261811    2.397348    0.161352      1       2       3
     2 C      -2.862354    3.607648   -0.320841      -1.514693    1.909085   -0.169782      4       5       6
     3 C      -3.352219    0.995132    0.072234      -1.773918    0.526601    0.038225      7       8       9
     4 C      -1.536963   -0.635278    1.059328      -0.813326   -0.336175    0.560572     10      11      12
     5 C       5.244531    0.049072    3.290828       2.775286    0.025968    1.741431     13      14      15
     6 C       5.649277    2.679371    2.860607       2.989469    1.417862    1.513768     16      17      18
     7 C       3.692623    4.109654    1.859205       1.954052    2.174735    0.983849     19      20      21
     8 C       1.352427    2.868886    1.310524       0.715673    1.518149    0.693499     22      23      24
     9 C       0.914494    0.267803    1.722325       0.483930    0.141715    0.911415     25      26      27
    10 C       2.971889   -1.147356    2.751720       1.572656   -0.607154    1.456148     28      29      30
    11 H      14.712045   10.742634    6.477937       7.785279    5.684757    3.427977     31      32      33
    12 H      -5.206502    0.248496   -0.413878      -2.755162    0.131498   -0.219015     34      35      36
    13 H      -1.994263   -2.624438    1.329710      -1.055319   -1.388793    0.703652     37      38      39
    14 H       6.790059   -1.059462    4.076397       3.593145   -0.560643    2.157136     40      41      42
    15 H       7.457235    3.537939    3.310376       3.946199    1.872197    1.751776     43      44      45
    16 C       0.705182    7.080132    0.170863       0.373166    3.746644    0.090417     46      47      48
    17 H       2.752990   -3.161473    3.112957       1.456820   -1.672979    1.647306     49      50      51
    18 C       3.335026    6.757304    1.141607       1.764820    3.575811    0.604112     52      53      54
    19 O      -0.222910    9.106349   -0.562091      -0.117959    4.818872   -0.297446     55      56      57
    20 N       4.786351    8.779617    1.209079       2.532828    4.645973    0.639817     58      59      60
    21 N       7.120056    8.641541    2.109019       3.767771    4.572907    1.116045     61      62      63
    22 C       8.404883   10.900041    2.161043       4.447672    5.768053    1.143575     64      65      66
    23 S       7.350435   13.836326    1.224429       3.889683    7.321868    0.647940     67      68      69
    24 N      10.780225   10.622561    3.094241       5.704649    5.621217    1.637402     70      71      72
    25 Zn      3.224678   12.247454   -0.252382       1.706426    6.481073   -0.133555     73      74      75
    26 H      11.243889    8.827197    3.600661       5.950010    4.671151    1.905388     76      77      78
    27 C      12.652990   12.631965    3.436800       6.695674    6.684548    1.818676     79      80      81
    28 H      11.842047   14.117115    4.640837       6.266542    7.470456    2.455825     82      83      84
    29 H      13.053667   13.513607    1.599239       6.907703    7.151093    0.846281     85      86      87
    30 C      15.077856   11.572383    4.612626       7.978858    6.123842    2.440897     88      89      90
    31 H      15.932246   10.120733    3.401987       8.430982    5.355661    1.800254     91      92      93
    32 H      16.463091   13.092027    4.853722       8.711893    6.928002    2.568479     94      95      96
    33 C      -1.908145   15.948480    5.556669      -1.009747    8.439572    2.940463     97      98      99
    34 C      -2.255039   15.637913    8.131791      -1.193315    8.275227    4.303159    100     101     102
    35 C      -4.066805   17.191201    9.366245      -2.152060    9.097192    4.956403    103     104     105
    36 C      -5.484605   18.989139    8.067885      -2.902328   10.048619    4.269341    106     107     108
    37 C      -5.905398   21.187189    1.254343      -3.125002   11.211777    0.663770    109     110     111
    38 C      -4.064868   19.591772    0.099163      -2.151035   10.367520    0.052475    112     113     114
    39 C      -2.770610   17.870538    1.595521      -1.466144    9.456681    0.844313    115     116     117
    40 C      -3.349662   17.782296    4.236554      -1.772565    9.409986    2.241888    118     119     120
    41 C      -5.164393   19.345274    5.415544      -2.732879   10.237078    2.865783    121     122     123
    42 C      -6.461302   21.094061    3.817206      -3.419174   11.162496    2.019978    124     125     126
    43 H      -1.340017   16.961601  -11.957687      -0.709106    8.975693   -6.327735    127     128     129
    44 H      -4.354308   16.963916   11.390637      -2.304201    8.976918    6.027666    130     131     132
    45 H      -6.854842   20.137564    9.088958      -3.627426   10.656340    4.809669    133     134     135
    46 H      -6.913333   22.531678    0.066407      -3.658378   11.923251    0.035141    136     137     138
    47 H      -3.691627   19.726318   -1.913478      -1.953525   10.438718   -1.012569    139     140     141
    48 C      -0.243385   14.707138    3.647367      -0.128794    7.782682    1.930104    142     143     144
    49 H      -7.883790   22.350591    4.612648      -4.171922   11.827423    2.440908    145     146     147
    50 C      -0.812013   15.960810    1.183647      -0.429699    8.446097    0.626359    148     149     150
    51 O       1.302340   12.969161    3.952358       0.689168    6.862984    2.091498    151     152     153
    52 N       0.428926   15.159308   -0.820833       0.226978    8.021960   -0.434366    154     155     156
    53 N      -0.030419   16.142959   -3.078643      -0.016097    8.542486   -1.629148    157     158     159
    54 C       1.308983   15.069120   -5.029416       0.692684    7.974235   -2.661452    160     161     162
    55 S       3.445443   12.613957   -4.888500       1.823250    6.675019   -2.586883    163     164     165
    56 N       0.767784   16.177445   -7.280751       0.406294    8.560735   -3.852807    166     167     168
    57 H      -0.520831   17.600863   -7.190478      -0.275612    9.313976   -3.805037    169     170     171
    58 C       1.818463   15.481010   -9.745355       0.962289    8.192198   -5.157020    172     173     174
    59 H       1.404335   13.480564  -10.121409       0.743142    7.133607   -5.356019    175     176     177
    60 H       3.886770   15.653905   -9.677052       2.056790    8.283690   -5.120876    178     179     180
    61 C       0.720882   17.161054  -11.833129       0.381475    9.081238   -6.261822    181     182     183
    62 H       1.171080   19.159588  -11.509142       0.619709   10.138817   -6.090376    184     185     186
    63 H       1.522273   16.618764  -13.663418       0.805552    8.794271   -7.230370    187     188     189
    64 H      -4.316531    4.838118   -1.095360      -2.284210    2.560222   -0.579640    190     191     192
    65 H      -1.176931   14.246025    9.194364      -0.622805    7.538672    4.865448    193     194     195
 --------------------------------------------------------------------------------------------------------------

 Number of elements of the density matrix on this node (used, total):    305599   1216020


 ===========================================
 Numerical Integration : Fuzzy Cells (Becke)
 ===========================================
  
 Becke grid quality: GOOD           
  
 Lebedev angular grid order:             min:  11 max:  31
 Nr. of radial points:                   min:  54 max:  91

 Total nr. of points:     816237
 Nr. of blocks:             6377
 Block length:               128
 Nr. of dummy points:         19


 Test of Precision of the Numerical Integration Grid
 ===================================================

 Integral of the Total Core Density:                   0.00000000000000


 ========================
 Density Fitting (zlmFit)
 ========================
  
 ZlmFit Fit Quality: GOOD           
  
 Max L-expansion:                        min:   8 max:   9
 Nr. of radial interpolation points:     min:  78 max: 138


 =====
 S C F  ***  ScaSCF  ***
 =====
  
 Initial density matrix is taken from previous geometry

 CYCLE    1
 SCF Error: norm([F,P])=      0.007575699483, max([F,P])=      0.000900566668
 orbitals (Q,E):
 ---------------
 A :153...172        ( 2.00    -0.2149)  ( 2.00    -0.2122)  ( 2.00    -0.2105)  ( 2.00    -0.2101)
                     ( 2.00    -0.2004)  ( 2.00    -0.1952)  ( 2.00    -0.1936)  ( 2.00    -0.1889)
                     ( 2.00    -0.1766)  ( 2.00    -0.1736)  ( 0.00    -0.1056)  ( 0.00    -0.1054)
                     ( 0.00    -0.0912)  ( 0.00    -0.0905)  ( 0.00    -0.0475)  ( 0.00    -0.0474)
                     ( 0.00    -0.0151)  ( 0.00    -0.0110)  ( 0.00    -0.0103)  ( 0.00    -0.0093)

 CYCLE    2
  SDIIS (wt  0.000):  0.0235  0.9765
 A-DIIS (wt  1.000):  0.0000  1.0000
  DIIS coefficients:  0.0000  1.0000
 SCF Error: norm([F,P])=      0.000926522359, max([F,P])=      0.000131450406
 orbitals (Q,E):
 ---------------
 A :153...163        ( 2.00    -0.2149)  ( 2.00    -0.2122)  ( 2.00    -0.2106)  ( 2.00    -0.2101)
                     ( 2.00    -0.2003)  ( 2.00    -0.1952)  ( 2.00    -0.1936)  ( 2.00    -0.1888)
                     ( 2.00    -0.1766)  ( 2.00    -0.1736)  ( 0.00    -0.1056)

 CYCLE    3
  SDIIS (wt  0.000):  0.0050  0.6469  0.3481
 A-DIIS (wt  1.000):  0.0000  0.7226  0.2774
  DIIS coefficients:  0.0000  0.7226  0.2774
 SCF Error: norm([F,P])=      0.001611180872, max([F,P])=      0.000108984454
 orbitals (Q,E):
 ---------------
 A :153...163        ( 2.00    -0.2149)  ( 2.00    -0.2122)  ( 2.00    -0.2105)  ( 2.00    -0.2101)
                     ( 2.00    -0.2003)  ( 2.00    -0.1952)  ( 2.00    -0.1936)  ( 2.00    -0.1889)
                     ( 2.00    -0.1766)  ( 2.00    -0.1736)  ( 0.00    -0.1056)

 CYCLE    4
  SDIIS (wt  1.000):  0.3864  0.2079  0.4057
  DIIS coefficients:  0.3864  0.2079  0.4057
 SCF Error: norm([F,P])=      0.000533072215, max([F,P])=      0.000053313352
 orbitals (Q,E):
 ---------------
 A :153...163        ( 2.00    -0.2149)  ( 2.00    -0.2122)  ( 2.00    -0.2105)  ( 2.00    -0.2101)
                     ( 2.00    -0.2003)  ( 2.00    -0.1952)  ( 2.00    -0.1936)  ( 2.00    -0.1889)
                     ( 2.00    -0.1766)  ( 2.00    -0.1736)  ( 0.00    -0.1056)

 CYCLE    5
  SDIIS (wt  1.000):  0.2540  0.1359  0.3361  0.2740
  DIIS coefficients:  0.2540  0.1359  0.3361  0.2740
 SCF Error: norm([F,P])=      0.000341699681, max([F,P])=      0.000040252691
 orbitals (Q,E):
 ---------------
 A :153...163        ( 2.00    -0.2149)  ( 2.00    -0.2122)  ( 2.00    -0.2105)  ( 2.00    -0.2101)
                     ( 2.00    -0.2003)  ( 2.00    -0.1952)  ( 2.00    -0.1936)  ( 2.00    -0.1889)
                     ( 2.00    -0.1766)  ( 2.00    -0.1736)  ( 0.00    -0.1056)

 CYCLE    6
  SDIIS (wt  1.000):  0.1220  0.0638  0.1817  0.2174  0.4151
  DIIS coefficients:  0.1220  0.0638  0.1817  0.2174  0.4151
 SCF Error: norm([F,P])=      0.000098775381, max([F,P])=      0.000012857728
 orbitals (Q,E):
 ---------------
 A :153...163        ( 2.00    -0.2149)  ( 2.00    -0.2122)  ( 2.00    -0.2105)  ( 2.00    -0.2101)
                     ( 2.00    -0.2003)  ( 2.00    -0.1952)  ( 2.00    -0.1936)  ( 2.00    -0.1889)
                     ( 2.00    -0.1766)  ( 2.00    -0.1736)  ( 0.00    -0.1056)

 CYCLE    7
  SDIIS (wt  1.000):  0.0472  0.0236  0.0777  0.1161  0.3149  0.4206
  DIIS coefficients:  0.0472  0.0236  0.0777  0.1161  0.3149  0.4206
 SCF Error: norm([F,P])=      0.000039851660, max([F,P])=      0.000004716630
 orbitals (Q,E):
 ---------------
 A :153...163        ( 2.00    -0.2149)  ( 2.00    -0.2122)  ( 2.00    -0.2105)  ( 2.00    -0.2101)
                     ( 2.00    -0.2003)  ( 2.00    -0.1952)  ( 2.00    -0.1936)  ( 2.00    -0.1889)
                     ( 2.00    -0.1766)  ( 2.00    -0.1736)  ( 0.00    -0.1056)

 CYCLE    8
  SDIIS (wt  1.000):  0.0184  0.0087  0.0328  0.0577  0.1788  0.3132  0.3905
  DIIS coefficients:  0.0184  0.0087  0.0328  0.0577  0.1788  0.3132  0.3905
 SCF Error: norm([F,P])=      0.000015687331, max([F,P])=      0.000001724276
 orbitals (Q,E):
 ---------------
 A :153...163        ( 2.00    -0.2149)  ( 2.00    -0.2122)  ( 2.00    -0.2105)  ( 2.00    -0.2101)
                     ( 2.00    -0.2003)  ( 2.00    -0.1952)  ( 2.00    -0.1936)  ( 2.00    -0.1889)
                     ( 2.00    -0.1766)  ( 2.00    -0.1736)  ( 0.00    -0.1056)

 CYCLE    9
  SDIIS (wt  1.000):  0.0063  0.0028  0.0120  0.0245  0.0816  0.1648  0.2893  0.4187
  DIIS coefficients:  0.0063  0.0028  0.0120  0.0245  0.0816  0.1648  0.2893  0.4187
 SCF Error: norm([F,P])=      0.000005785064, max([F,P])=      0.000000519457
 orbitals (Q,E):
 ---------------
 A :153...163        ( 2.00    -0.2149)  ( 2.00    -0.2122)  ( 2.00    -0.2105)  ( 2.00    -0.2101)
                     ( 2.00    -0.2003)  ( 2.00    -0.1952)  ( 2.00    -0.1936)  ( 2.00    -0.1889)
                     ( 2.00    -0.1766)  ( 2.00    -0.1736)  ( 0.00    -0.1056)

 SCF CONVERGED

 CYCLE   10
 *** Using FIT density in Focky
  SDIIS (wt  1.000):  0.0021  0.0009  0.0045  0.0107  0.0386  0.0857  0.1772  0.3521  0.3281
  DIIS coefficients:  0.0021  0.0009  0.0045  0.0107  0.0386  0.0857  0.1772  0.3521  0.3281
 SCF Error: norm([F,P])=      0.000003354298, max([F,P])=      0.000000352187
 orbitals (Q,E):
 ---------------
 A :153...172        ( 2.00    -0.2149)  ( 2.00    -0.2122)  ( 2.00    -0.2105)  ( 2.00    -0.2101)
                     ( 2.00    -0.2003)  ( 2.00    -0.1952)  ( 2.00    -0.1936)  ( 2.00    -0.1889)
                     ( 2.00    -0.1766)  ( 2.00    -0.1736)  ( 0.00    -0.1056)  ( 0.00    -0.1054)
                     ( 0.00    -0.0912)  ( 0.00    -0.0905)  ( 0.00    -0.0475)  ( 0.00    -0.0474)
                     ( 0.00    -0.0151)  ( 0.00    -0.0110)  ( 0.00    -0.0103)  ( 0.00    -0.0093)


 Fit test: (difference of exact and fit density, squared integrated, result summed over spins)
         SCF:                                          0.00015069206617

 Gross Charges per Atom (Z minus electrons)
 ==========================================
            -0.0531    0.2144    0.2270    0.2410    0.2328    0.2255   -0.0534    0.0229   -0.0268    0.2231
            -0.1960   -0.2165   -0.2145   -0.2248   -0.1945    0.4922   -0.2150    0.0834   -0.5453   -0.1632
            -0.2433    0.2502   -0.2521   -0.0469    0.5655   -0.0515    0.5347   -0.1632   -0.1626    0.6057
            -0.1971   -0.2185   -0.0533    0.2141    0.2271    0.2410    0.2327    0.2253   -0.0530    0.0229
            -0.0269    0.2232   -0.1967   -0.2166   -0.2146   -0.2249   -0.1945    0.4926   -0.2149    0.0834
            -0.5453   -0.1633   -0.2434    0.2504   -0.2515   -0.0473   -0.0514    0.5348   -0.1634   -0.1623
             0.6058   -0.1967   -0.2184   -0.1979   -0.1978
 Net Total:  0.00000000


 =================================================================
 M U L T I P O L E   D E R I V E D   C H A R G E   A N A L Y S I S
 =================================================================

 See: M. Swart, P.Th. van Duijnen, J.G. Snijders, J.Comput.Chem., (2001), p. 79-88.

 --------------------------------------- 
 Multipole derived atomic charges (a.u.)
 --------------------------------------- 

        Atom    Level:     MDC-m        MDC-d        MDC-q
 ---------------------------------------------------------
     1     C           -0.002949     0.009975    -4.029979
     2     C            0.088683     0.089237     4.250191
     3     C            0.068530     0.015905   -15.545981
     4     C            0.076266    -0.009289    -3.423791
     5     C            0.068543     0.031499    11.243233
     6     C            0.074789     0.071799    -1.091340
     7     C            0.006275     0.005271     0.719836
     8     C           -0.000938     0.015779    -2.608110
     9     C            0.011298     0.099527     9.845850
    10     C            0.062653    -0.164699    -2.740786
    11     H           -0.069511    -0.053007    -0.041126
    12     H           -0.063253    -0.006839     7.078753
    13     H           -0.062188    -0.016068     1.189144
    14     H           -0.065459     0.021519    -7.640410
    15     H           -0.062379    -0.049486     0.304485
    16     C            0.199409     0.296974    -1.031944
    17     H           -0.065392     0.027753     0.419266
    18     C            0.051126     0.120594     0.224436
    19     O           -0.443717    -0.492266     0.441514
    20     N           -0.194404    -0.150180     0.095352
    21     N           -0.237661    -0.198181    -0.354225
    22     C           -0.114863    -0.017759     0.027357
    23     S            0.181421    -0.128201    -0.106661
    24     N           -0.067934    -0.023223    -0.263159
    25     Zn           0.765291     0.466645     0.406008
    26     H            0.032832     0.124084     0.171503
    27     C            0.246075     0.218185     0.275528
    28     H           -0.076988    -0.074529    -0.054543
    29     H           -0.076256    -0.087950    -0.068808
    30     C            0.234096     0.205625     0.048979
    31     H           -0.069815    -0.054870    -0.009658
    32     H           -0.062094    -0.040082     0.013156
    33     C           -0.002917     0.011476     2.412169
    34     C            0.088673     0.102002    -1.041941
    35     C            0.068526    -0.085639     0.082480
    36     C            0.076258     0.056791     0.814478
    37     C            0.068533    -0.149244    -3.879996
    38     C            0.074801     0.043992    -1.225912
    39     C            0.006306     0.030044    -0.117936
    40     C           -0.000900     0.014727     2.657661
    41     C            0.011298     0.025446    -6.897589
    42     C            0.062651     0.037795     8.036717
    43     H           -0.069694    -0.053219    -0.012929
    44     H           -0.063268     0.001522     0.751022
    45     H           -0.062168    -0.028600    -0.034388
    46     H           -0.065474     0.034081     1.731209
    47     H           -0.062378    -0.019446     0.092208
    48     C            0.199662     0.299938    -0.381442
    49     H           -0.065410     0.033940    -2.376268
    50     C            0.051279     0.122010     0.549531
    51     O           -0.443193    -0.491476    -0.604519
    52     N           -0.194338    -0.148605    -0.224690
    53     N           -0.237762    -0.194758    -0.252661
    54     C           -0.114796    -0.016616     0.158048
    55     S            0.182257    -0.126762    -0.127970
    56     N           -0.067953    -0.024070    -0.164561
    57     H            0.032880     0.124258     0.187767
    58     C            0.246075     0.218286     0.373188
    59     H           -0.076573    -0.072580    -0.078430
    60     H           -0.076716    -0.090107    -0.118055
    61     C            0.234117     0.205589     0.035580
    62     H           -0.069662    -0.054826    -0.018771
    63     H           -0.062090    -0.040011     0.004373
    64     H           -0.049748    -0.019482     2.467401
    65     H           -0.049766    -0.000199    -0.539844
 *** Using NEW gradient routines ***


 Geometry CYCLE 10
 ==============

 Energy gradients wrt nuclear displacements
 ==========================================

     Atom      Cartesian (a.u./angstrom)
                 X         Y         Z
 ----------------------------------------
     1 C    -0.000182  0.000056  0.000084
     2 C     0.000110  0.000068  0.000047
     3 C    -0.000048 -0.000012 -0.000083
     4 C     0.000015 -0.000006 -0.000005
     5 C     0.000042 -0.000010 -0.000013
     6 C     0.000003  0.000016  0.000006
     7 C    -0.000003 -0.000031 -0.000103
     8 C     0.000063 -0.000049  0.000038
     9 C    -0.000029  0.000069  0.000025
    10 C    -0.000006 -0.000007 -0.000047
    11 H     0.000000  0.000000  0.000000
    12 H    -0.000006  0.000017  0.000031
    13 H    -0.000002  0.000000  0.000004
    14 H    -0.000003  0.000011  0.000019
    15 H     0.000008 -0.000013  0.000008
    16 C     0.000129 -0.000082 -0.000323
    17 H    -0.000001  0.000005  0.000014
    18 C     0.000004  0.000029  0.000220
    19 O    -0.000213 -0.000070  0.000054
    20 N    -0.000151  0.000008  0.000003
    21 N     0.000024  0.000034 -0.000013
    22 C    -0.000031 -0.000046  0.000130
    23 S    -0.000407 -0.000124 -0.000161
    24 N     0.000015  0.000001 -0.000048
    25 Zn    0.000957  0.000278 -0.000792
    26 H    -0.000003  0.000001  0.000010
    27 C     0.000007  0.000000 -0.000017
    28 H     0.000001  0.000000  0.000008
    29 H    -0.000004  0.000001  0.000006
    30 C     0.000002 -0.000003 -0.000006
    31 H     0.000000  0.000000  0.000001
    32 H    -0.000002  0.000001  0.000002
    33 C    -0.000014 -0.000117  0.000222
    34 C     0.000167 -0.000071 -0.000402
    35 C    -0.000050  0.000049  0.000123
    36 C     0.000006 -0.000016  0.000063
    37 C     0.000010  0.000024 -0.000046
    38 C    -0.000007  0.000012 -0.000023
    39 C     0.000024 -0.000004  0.000074
    40 C    -0.000082  0.000094 -0.000047
    41 C     0.000063 -0.000076 -0.000066
    42 C     0.000019  0.000001  0.000022
    43 H     0.000001 -0.000001  0.000000
    44 H     0.000024 -0.000040 -0.000011
    45 H    -0.000004  0.000002 -0.000012
    46 H    -0.000002 -0.000012 -0.000009
    47 H    -0.000009  0.000007 -0.000005
    48 C     0.000106  0.000091 -0.000034
    49 H    -0.000002 -0.000007  0.000004
    50 C    -0.000073  0.000016 -0.000072
    51 O    -0.000195  0.000018  0.000406
    52 N    -0.000078 -0.000083  0.000140
    53 N     0.000006 -0.000040 -0.000042
    54 C     0.000006  0.000120  0.000036
    55 S    -0.000029 -0.000082  0.000407
    56 N     0.000018 -0.000011 -0.000011
    57 H    -0.000019 -0.000015 -0.000003
    58 C    -0.000003  0.000006  0.000005
    59 H    -0.000008 -0.000004 -0.000015
    60 H    -0.000009 -0.000008  0.000010
    61 C     0.000010  0.000007 -0.000004
    62 H    -0.000001 -0.000002  0.000002
    63 H    -0.000003 -0.000001 -0.000002
    64 H    -0.000022 -0.000095  0.000014
    65 H    -0.000139  0.000097  0.000177
 ----------------------------------------
 
---------------------------------------------------------
Geometry Convergence after Step  10       ** CONVERGED **
---------------------------------------------------------
current energy                              -14.94602148 Hartree
energy change                      -0.00000165     0.00100000    T
constrained gradient max            0.00095674     0.00100000    T
constrained gradient rms            0.00012541     0.00066667    T
gradient max                        0.00095674
gradient rms                        0.00012541
cart. step max                      0.00338412     0.01000000    T
cart. step rms                      0.00130383     0.00666667    T
 

 Number of elements of the density matrix on this node (used, total):    305599   1216020


 ===========================================
 Numerical Integration : Fuzzy Cells (Becke)
 ===========================================
  
 Becke grid quality: GOOD           
  
 Lebedev angular grid order:             min:  11 max:  31
 Nr. of radial points:                   min:  54 max:  91

 Total nr. of points:     816237
 Nr. of blocks:             6377
 Block length:               128
 Nr. of dummy points:         19


 Test of Precision of the Numerical Integration Grid
 ===================================================

 Integral of the Total Core Density:                   0.00000000000000


 ========================
 Density Fitting (zlmFit)
 ========================
  
 ZlmFit Fit Quality: GOOD           
  
 Max L-expansion:                        min:   8 max:   9
 Nr. of radial interpolation points:     min:  78 max: 138


 =====
 S C F  ***  ScaSCF  ***
 =====
  
 Initial density matrix is taken from previous geometry

 CYCLE    1
 SCF Error: norm([F,P])=      0.000001748674, max([F,P])=      0.000000375920
 orbitals (Q,E):
 ---------------
 A :153...172        ( 2.00    -0.2149)  ( 2.00    -0.2122)  ( 2.00    -0.2105)  ( 2.00    -0.2101)
                     ( 2.00    -0.2003)  ( 2.00    -0.1952)  ( 2.00    -0.1936)  ( 2.00    -0.1889)
                     ( 2.00    -0.1766)  ( 2.00    -0.1736)  ( 0.00    -0.1056)  ( 0.00    -0.1054)
                     ( 0.00    -0.0912)  ( 0.00    -0.0905)  ( 0.00    -0.0475)  ( 0.00    -0.0474)
                     ( 0.00    -0.0151)  ( 0.00    -0.0110)  ( 0.00    -0.0103)  ( 0.00    -0.0093)

 CYCLE    2
   MIX coefficients:  0.8000  0.2000
 SCF Error: norm([F,P])=      0.000007386828, max([F,P])=      0.000001617389
 orbitals (Q,E):
 ---------------
 A :153...163        ( 2.00    -0.2149)  ( 2.00    -0.2122)  ( 2.00    -0.2105)  ( 2.00    -0.2101)
                     ( 2.00    -0.2003)  ( 2.00    -0.1952)  ( 2.00    -0.1936)  ( 2.00    -0.1889)
                     ( 2.00    -0.1766)  ( 2.00    -0.1736)  ( 0.00    -0.1056)

 CYCLE    3
  SDIIS (wt  0.000):  0.0929  0.9071
 A-DIIS (wt  1.000):  0.0000  1.0000
  DIIS coefficients:  0.0000  1.0000
 SCF Error: norm([F,P])=      0.000001009735, max([F,P])=      0.000000134503
 orbitals (Q,E):
 ---------------
 A :153...163        ( 2.00    -0.2149)  ( 2.00    -0.2122)  ( 2.00    -0.2105)  ( 2.00    -0.2101)
                     ( 2.00    -0.2003)  ( 2.00    -0.1952)  ( 2.00    -0.1936)  ( 2.00    -0.1889)
                     ( 2.00    -0.1766)  ( 2.00    -0.1736)  ( 0.00    -0.1056)

 SCF CONVERGED

 CYCLE    4
1
 ***************************************************************************************************


                                                *******************
                                                *  R E S U L T S  *
                                                *******************
  
 *** Using FIT density in Focky
  SDIIS (wt  1.000): -0.0389  0.7975  0.2414
  DIIS coefficients: -0.0389  0.7975  0.2414
 SCF Error: norm([F,P])=      0.000004214743, max([F,P])=      0.000000703331

 Orbital Energies, per Irrep and Spin:
 ======================================
                        Occup              E (au)              E (eV)       Diff (eV) with prev. cycle
                        -----      --------------------        ------       --------------------------
 A
             153        2.000     -0.21491932945515E+00        -5.848               1.25E-06
             154        2.000     -0.21223326994575E+00        -5.775              -3.53E-07
             155        2.000     -0.21054356178416E+00        -5.729               4.07E-07
             156        2.000     -0.21006799864282E+00        -5.716               2.97E-07
             157        2.000     -0.20034774998856E+00        -5.452              -1.28E-07
             158        2.000     -0.19522463765690E+00        -5.312              -5.92E-07
             159        2.000     -0.19360770950554E+00        -5.268              -4.32E-07
             160        2.000     -0.18888109312982E+00        -5.140              -3.35E-07
             161        2.000     -0.17663068019852E+00        -4.806               1.92E-07
             162        2.000     -0.17357021424523E+00        -4.723               2.04E-07
             163        0.000     -0.10563392657824E+00        -2.874
             164        0.000     -0.10536082981078E+00        -2.867
             165        0.000     -0.91163346242234E-01        -2.481
             166        0.000     -0.90532259411557E-01        -2.464
             167        0.000     -0.47457330511850E-01        -1.291
             168        0.000     -0.47406955743053E-01        -1.290
             169        0.000     -0.15100811754634E-01        -0.411
             170        0.000     -0.10956595804991E-01        -0.298
             171        0.000     -0.10317448963706E-01        -0.281
             172        0.000     -0.93167779434835E-02        -0.254
  
 HOMO :      162 A                -0.17357021424523E+00
 LUMO :      163 A                -0.10563392657824E+00
  


 All Electron Calculation, thus no Orbital Energies of the Core Orbitals are calculated


 Fit test: (difference of exact and fit density, squared integrated, result summed over spins)
         Sum-of-Fragments:                             0.00000005998122
         Orthogonalized Fragments:                     0.00008635121128
         SCF:                                          0.00015069206624


 ==========================
 Electron Density at Nuclei
 ==========================
  
 The electron density is calculated at points on a small sphere around the center of a nucleus.
 The printed electron density is the average electron density on these points.
 The radius of the sphere is the printed approximate finite nuclear radius.

         Atom        Nuclear Radius (Angstrom)             Electron Density (a.u.)
         ----        -------------------------             -----------------------
     1)   C                 0.0000320678                              126.60174
     2)   C                 0.0000320678                              126.58948
     3)   C                 0.0000320678                              126.57835
     4)   C                 0.0000320678                              126.59763
     5)   C                 0.0000320678                              126.58439
     6)   C                 0.0000320678                              126.58252
     7)   C                 0.0000320678                              126.57881
     8)   C                 0.0000320678                              126.62645
     9)   C                 0.0000320678                              126.56748
    10)   C                 0.0000320678                              126.58008
    11)   H                 0.0000181514                                0.50901
    12)   H                 0.0000181514                                0.50875
    13)   H                 0.0000181514                                0.50791
    14)   H                 0.0000181514                                0.50926
    15)   H                 0.0000181514                                0.50767
    16)   C                 0.0000320678                              126.67510
    17)   H                 0.0000181514                                0.50778
    18)   C                 0.0000320678                              126.55584
    19)   O                 0.0000345546                              311.49165
    20)   N                 0.0000333706                              205.09149
    21)   N                 0.0000333706                              205.21203
    22)   C                 0.0000320678                              126.63944
    23)   S                 0.0000416234                             2662.58194
    24)   N                 0.0000333706                              204.62801
    25)   Zn                0.0000505295                            18304.52583
    26)   H                 0.0000181514                                0.49002
    27)   C                 0.0000320678                              126.44423
    28)   H                 0.0000181514                                0.51192
    29)   H                 0.0000181514                                0.51214
    30)   C                 0.0000320678                              126.44261
    31)   H                 0.0000181514                                0.50897
    32)   H                 0.0000181514                                0.50728
    33)   C                 0.0000320678                              126.60341
    34)   C                 0.0000320678                              126.59124
    35)   C                 0.0000320678                              126.57966
    36)   C                 0.0000320678                              126.59851
    37)   C                 0.0000320678                              126.58362
    38)   C                 0.0000320678                              126.58286
    39)   C                 0.0000320678                              126.57706
    40)   C                 0.0000320678                              126.62659
    41)   C                 0.0000320678                              126.56885
    42)   C                 0.0000320678                              126.57944
    43)   H                 0.0000181514                                0.50895
    44)   H                 0.0000181514                                0.50869
    45)   H                 0.0000181514                                0.50788
    46)   H                 0.0000181514                                0.50926
    47)   H                 0.0000181514                                0.50766
    48)   C                 0.0000320678                              126.67577
    49)   H                 0.0000181514                                0.50782
    50)   C                 0.0000320678                              126.55506
    51)   O                 0.0000345546                              311.49153
    52)   N                 0.0000333706                              205.09031
    53)   N                 0.0000333706                              205.21045
    54)   C                 0.0000320678                              126.63950
    55)   S                 0.0000416234                             2662.58061
    56)   N                 0.0000333706                              204.62759
    57)   H                 0.0000181514                                0.49002
    58)   C                 0.0000320678                              126.44447
    59)   H                 0.0000181514                                0.51202
    60)   H                 0.0000181514                                0.51215
    61)   C                 0.0000320678                              126.44302
    62)   H                 0.0000181514                                0.50904
    63)   H                 0.0000181514                                0.50730
    64)   H                 0.0000181514                                0.50574
    65)   H                 0.0000181514                                0.50574


 =======================================
 M U L L I K E N   P O P U L A T I O N S
 =======================================
  
 The survey below gives for each atom:
 a) the total charge (Z minus electrons)
 b) the net spin polarization (nr of electrons spin-A minus spin-B)
 c) for each spin the atomic electron valence density (integrated) per L-value.

 Atom              Charge    Spin density          S         P         D         F
 ----              ------    ------------       ------    ------    ------    ------
 1 C              -0.0531                       3.1196    2.8528    0.0745    0.0062
 2 C               0.2144                       3.0695    2.6531    0.0582    0.0048
 3 C               0.2270                       3.0708    2.6396    0.0577    0.0049
 4 C               0.2410                       3.0640    2.6324    0.0577    0.0048
 5 C               0.2328                       3.0727    2.6313    0.0584    0.0049
 6 C               0.2255                       3.0656    2.6467    0.0574    0.0048
 7 C              -0.0534                       3.1123    2.8566    0.0783    0.0063
 8 C               0.0229                       3.1041    2.7866    0.0799    0.0065
 9 C              -0.0268                       3.1065    2.8359    0.0783    0.0062
 10 C              0.2231                       3.0595    2.6552    0.0573    0.0048
 11 H             -0.1960                       1.1084    0.0817    0.0059    0.0000
 12 H             -0.2165                       1.1377    0.0735    0.0054    0.0000
 13 H             -0.2145                       1.1341    0.0750    0.0054    0.0000
 14 H             -0.2248                       1.1458    0.0736    0.0054    0.0000
 15 H             -0.1945                       1.1107    0.0783    0.0054    0.0000
 16 C              0.4922                       3.0101    2.3624    0.1267    0.0085
 17 H             -0.2150                       1.1335    0.0760    0.0055    0.0000
 18 C              0.0834                       3.0771    2.7399    0.0923    0.0073
 19 O             -0.5453                       3.8301    4.6559    0.0537    0.0056
 20 N             -0.1632                       3.5100    3.5514    0.0946    0.0071
 21 N             -0.2433                       3.5671    3.5899    0.0796    0.0067
 22 C              0.2502                       3.0876    2.5280    0.1257    0.0085
 23 S             -0.2521                       5.8768   10.2874    0.0736    0.0143
 24 N             -0.0469                       3.3534    3.6276    0.0606    0.0053
 25 Zn             0.5655                       6.6058   12.7481   10.0597    0.0210
 26 H             -0.0515                       0.9238    0.1174    0.0103    0.0000
 27 C              0.5347                       2.9351    2.4514    0.0743    0.0045
 28 H             -0.1632                       1.0813    0.0760    0.0059    0.0000
 29 H             -0.1626                       1.0812    0.0755    0.0058    0.0000
 30 C              0.6057                       2.8550    2.4964    0.0407    0.0023
 31 H             -0.1971                       1.1094    0.0818    0.0059    0.0000
 32 H             -0.2185                       1.1298    0.0828    0.0059    0.0000
 33 C             -0.0533                       3.1198    2.8529    0.0745    0.0062
 34 C              0.2141                       3.0695    2.6534    0.0582    0.0048
 35 C              0.2271                       3.0708    2.6395    0.0577    0.0049
 36 C              0.2410                       3.0641    2.6323    0.0577    0.0048
 37 C              0.2327                       3.0726    2.6314    0.0584    0.0049
 38 C              0.2253                       3.0657    2.6468    0.0574    0.0048
 39 C             -0.0530                       3.1121    2.8564    0.0783    0.0063
 40 C              0.0229                       3.1042    2.7865    0.0799    0.0065
 41 C             -0.0269                       3.1065    2.8359    0.0783    0.0062
 42 C              0.2232                       3.0593    2.6553    0.0574    0.0048
 43 H             -0.1967                       1.1091    0.0817    0.0059    0.0000
 44 H             -0.2166                       1.1377    0.0735    0.0053    0.0000
 45 H             -0.2146                       1.1342    0.0750    0.0054    0.0000
 46 H             -0.2249                       1.1459    0.0736    0.0054    0.0000
 47 H             -0.1945                       1.1108    0.0783    0.0054    0.0000
 48 C              0.4926                       3.0100    2.3622    0.1267    0.0085
 49 H             -0.2149                       1.1335    0.0760    0.0055    0.0000
 50 C              0.0834                       3.0774    2.7397    0.0923    0.0073
 51 O             -0.5453                       3.8301    4.6559    0.0537    0.0056
 52 N             -0.1633                       3.5102    3.5513    0.0946    0.0071
 53 N             -0.2434                       3.5671    3.5901    0.0796    0.0067
 54 C              0.2504                       3.0875    2.5279    0.1257    0.0085
 55 S             -0.2515                       5.8765   10.2870    0.0737    0.0143
 56 N             -0.0473                       3.3536    3.6278    0.0606    0.0053
 57 H             -0.0514                       0.9237    0.1173    0.0103    0.0000
 58 C              0.5348                       2.9352    2.4512    0.0743    0.0045
 59 H             -0.1634                       1.0818    0.0758    0.0059    0.0000
 60 H             -0.1623                       1.0807    0.0757    0.0058    0.0000
 61 C              0.6058                       2.8550    2.4962    0.0407    0.0023
 62 H             -0.1967                       1.1091    0.0817    0.0059    0.0000
 63 H             -0.2184                       1.1297    0.0828    0.0059    0.0000
 64 H             -0.1979                       1.1183    0.0742    0.0053    0.0000
 65 H             -0.1978                       1.1182    0.0742    0.0053    0.0000

 Populations of individual BAS functions
 ----------------------------------------
 1 C            0.4969  1.4940  0.3092  0.8554 -0.0359 -0.0547 -0.0199  0.1486  0.7773  0.7646
                0.6872  0.2022  0.1910  0.1566  0.0245  0.0238  0.0128  0.0175  0.0091 -0.0132
                0.0047  0.0032  0.0049  0.0019  0.0008 -0.0043  0.0025  0.0027 -0.0040 -0.0063
 2 C            0.4966  1.4943  0.2456  0.8699 -0.0368 -0.0950 -0.1415  0.0745  0.7896  0.7969
                0.6747  0.2027  0.2015  0.1496  0.0158  0.0191  0.0082  0.0186  0.0098 -0.0133
                0.0032  0.0010  0.0032  0.0018  0.0005 -0.0034  0.0042  0.0034 -0.0037 -0.0053
 3 C            0.4963  1.4944  0.2541  0.8618 -0.0358 -0.1692 -0.1286  0.1216  0.8065  0.7800
                0.6738  0.1984  0.2028  0.1543  0.0120  0.0171  0.0057  0.0236  0.0112 -0.0119
                0.0009  0.0001  0.0019  0.0034  0.0005 -0.0029  0.0053  0.0044 -0.0038 -0.0050
 4 C            0.4966  1.4942  0.2396  0.8704 -0.0367 -0.1013 -0.1818  0.1062  0.7774  0.8148
                0.6649  0.1983  0.2018  0.1521  0.0219  0.0155  0.0108  0.0144  0.0058 -0.0107
                0.0045  0.0030  0.0040  0.0006  0.0006 -0.0033  0.0014  0.0017 -0.0030 -0.0047
 5 C            0.4964  1.4943  0.2556  0.8620 -0.0356 -0.1515 -0.1452  0.1152  0.7964  0.7890
                0.6727  0.2006  0.2012  0.1529  0.0147  0.0188  0.0078  0.0205  0.0105 -0.0138
                0.0027  0.0007  0.0030  0.0024  0.0006 -0.0034  0.0046  0.0039 -0.0039 -0.0056
 6 C            0.4966  1.4942  0.2438  0.8676 -0.0366 -0.1402 -0.1338  0.0989  0.8028  0.7910
                0.6740  0.2013  0.2000  0.1527  0.0131  0.0176  0.0063  0.0213  0.0106 -0.0116
                0.0015  0.0006  0.0022  0.0030  0.0005 -0.0029  0.0046  0.0038 -0.0037 -0.0048
 7 C            0.4969  1.4943  0.2995  0.8580 -0.0364 -0.0466 -0.0180  0.1311  0.7827  0.7704
                0.6894  0.1993  0.1916  0.1566  0.0210  0.0211  0.0115  0.0229  0.0135 -0.0116
                0.0033  0.0018  0.0037  0.0027  0.0007 -0.0037  0.0038  0.0036 -0.0038 -0.0058
 8 C            0.4972  1.4934  0.2916  0.8577 -0.0357 -0.0539 -0.0723  0.1171  0.7810  0.7864
                0.6791  0.1945  0.2027  0.1520  0.0171  0.0241  0.0113  0.0270  0.0141 -0.0138
                0.0023  0.0010  0.0030  0.0037  0.0007 -0.0038  0.0056  0.0051 -0.0046 -0.0065
 9 C            0.4967  1.4947  0.2914  0.8608 -0.0371 -0.0317 -0.0591  0.1306  0.7660  0.7931
                0.6879  0.1962  0.1991  0.1537  0.0240  0.0224  0.0124  0.0205  0.0115 -0.0125
                0.0046  0.0021  0.0043  0.0016  0.0006 -0.0039  0.0036  0.0036 -0.0040 -0.0062
 10 C           0.4967  1.4940  0.2390  0.8661 -0.0363 -0.0911 -0.1798  0.1145  0.7708  0.8118
                0.6735  0.2004  0.1999  0.1552  0.0222  0.0157  0.0113  0.0140  0.0057 -0.0116
                0.0046  0.0032  0.0044  0.0007  0.0006 -0.0035  0.0012  0.0016 -0.0031 -0.0049
 16 C           0.4964  1.4949  0.1881  0.8689 -0.0381 -0.1468 -0.1081  0.0098  0.7803  0.6757
                0.6166  0.1897  0.2052  0.1401  0.0225  0.0349  0.0161  0.0408  0.0210 -0.0086
                0.0010  0.0007  0.0019  0.0039  0.0010 -0.0027  0.0067  0.0053 -0.0041 -0.0052
 18 C           0.4968  1.4940  0.2772  0.8436 -0.0345 -0.0304 -0.0896  0.1091  0.7459  0.7381
                0.7208  0.1890  0.1920  0.1651  0.0206  0.0236  0.0112  0.0343  0.0168 -0.0142
                0.0023  0.0010  0.0030  0.0036  0.0010 -0.0038  0.0063  0.0053 -0.0047 -0.0067
 22 C           0.4953  1.4972  0.2624  0.8707 -0.0380 -0.1238 -0.0556  0.0561  0.7127  0.7484
                0.6741  0.1834  0.1872  0.1455  0.0276  0.0302  0.0221  0.0344  0.0210 -0.0096
                0.0031  0.0014  0.0039  0.0029  0.0010 -0.0034  0.0060  0.0043 -0.0046 -0.0061
 27 C           0.4970  1.4959  0.0855  0.8999 -0.0432 -0.1557 -0.1187 -0.1340  0.7538  0.7310
                0.8218  0.1719  0.1796  0.2018  0.0129  0.0215  0.0124  0.0064  0.0172  0.0039
                0.0009  0.0033  0.0013  0.0019  0.0009 -0.0014 -0.0012  0.0012 -0.0007 -0.0016
 30 C           0.4971  1.4951  0.0022  0.9041 -0.0435 -0.1337 -0.1369 -0.1411  0.7663  0.7810
                0.7801  0.1876  0.1967  0.1965  0.0080  0.0117  0.0073  0.0011  0.0086  0.0041
                0.0012  0.0023  0.0009  0.0001  0.0004 -0.0006 -0.0019  0.0003  0.0003 -0.0007
 33 C           0.4969  1.4939  0.3094  0.8553 -0.0358  0.0773  0.0589 -0.0622  0.7208  0.7310
                0.7773  0.1707  0.1738  0.2053 -0.0021  0.0083  0.0201 -0.0008  0.0197  0.0292
               -0.0036 -0.0003 -0.0024 -0.0001  0.0008  0.0056 -0.0032 -0.0026  0.0053  0.0066
 34 C           0.4967  1.4942  0.2456  0.8698 -0.0368 -0.0263 -0.0476 -0.0877  0.7297  0.7412
                0.7902  0.1718  0.1745  0.2075  0.0005  0.0070  0.0146 -0.0002  0.0147  0.0215
               -0.0021  0.0005 -0.0020  0.0004  0.0007  0.0034 -0.0027 -0.0019  0.0036  0.0051
 35 C           0.4964  1.4943  0.2541  0.8618 -0.0358  0.0175  0.0060 -0.1998  0.7172  0.7225
                0.8207  0.1758  0.1784  0.2013  0.0054  0.0103  0.0104  0.0072  0.0108  0.0137
               -0.0006  0.0006 -0.0001  0.0010  0.0009  0.0011 -0.0001  0.0002  0.0010  0.0010
 36 C           0.4967  1.4941  0.2398  0.8703 -0.0367 -0.0208 -0.0172 -0.1390  0.7308  0.7297
                0.7966  0.1742  0.1773  0.2007 -0.0012  0.0072  0.0138  0.0023  0.0144  0.0212
               -0.0028  0.0000 -0.0020  0.0007  0.0007  0.0034 -0.0015 -0.0016  0.0031  0.0049
 37 C           0.4964  1.4943  0.2555  0.8621 -0.0356 -0.0005 -0.0248 -0.1562  0.7245  0.7371
                0.7966  0.1735  0.1745  0.2067  0.0011  0.0070  0.0149 -0.0009  0.0151  0.0212
               -0.0019  0.0005 -0.0018  0.0001  0.0008  0.0034 -0.0027 -0.0020  0.0036  0.0050
 38 C           0.4966  1.4942  0.2439  0.8676 -0.0366  0.0043  0.0073 -0.1866  0.7218  0.7236
                0.8224  0.1732  0.1757  0.2052  0.0044  0.0096  0.0109  0.0063  0.0112  0.0149
               -0.0010  0.0005 -0.0003  0.0009  0.0009  0.0015 -0.0004  0.0000  0.0013  0.0015
 39 C           0.4968  1.4943  0.2992  0.8581 -0.0364  0.0695  0.0530 -0.0561  0.7223  0.7266
                0.7937  0.1720  0.1767  0.1988  0.0056  0.0118  0.0151  0.0099  0.0157  0.0202
               -0.0020  0.0006 -0.0013  0.0016  0.0009  0.0024 -0.0005 -0.0008  0.0020  0.0035
 40 C           0.4972  1.4933  0.2916  0.8577 -0.0357  0.0338  0.0277 -0.0708  0.7261  0.7302
                0.7904  0.1744  0.1758  0.1990  0.0053  0.0109  0.0181  0.0058  0.0180  0.0217
               -0.0016  0.0007 -0.0012  0.0007  0.0010  0.0029 -0.0015 -0.0012  0.0029  0.0039
 41 C           0.4967  1.4946  0.2914  0.8607 -0.0370  0.0473  0.0429 -0.0503  0.7347  0.7354
                0.7768  0.1736  0.1754  0.2001  0.0016  0.0103  0.0182  0.0041  0.0185  0.0257
               -0.0024  0.0000 -0.0021  0.0005  0.0009  0.0038 -0.0020 -0.0015  0.0040  0.0051
 42 C           0.4967  1.4941  0.2388  0.8662 -0.0364 -0.0177 -0.0185 -0.1201  0.7355  0.7359
                0.7847  0.1742  0.1749  0.2064 -0.0025  0.0070  0.0147 -0.0003  0.0156  0.0229
               -0.0033 -0.0001 -0.0021  0.0004  0.0007  0.0042 -0.0023 -0.0019  0.0040  0.0054
 48 C           0.4964  1.4949  0.1879  0.8690 -0.0381 -0.0290 -0.0145 -0.2018  0.6269  0.6155
                0.8300  0.1690  0.1761  0.1900  0.0134  0.0169  0.0298  0.0164  0.0356  0.0146
               -0.0011  0.0019 -0.0001  0.0028  0.0015  0.0009  0.0001  0.0007  0.0007  0.0011
 50 C           0.4968  1.4940  0.2775  0.8436 -0.0345  0.0306  0.0086 -0.0504  0.7275  0.7507
                0.7266  0.1765  0.1766  0.1930  0.0072  0.0120  0.0199  0.0039  0.0222  0.0270
               -0.0018  0.0005 -0.0011  0.0000  0.0013  0.0038 -0.0027 -0.0013  0.0040  0.0045
 54 C           0.4953  1.4972  0.2623  0.8707 -0.0380  0.0161 -0.0297 -0.1099  0.7051  0.7230
                0.7071  0.1602  0.1658  0.1902  0.0078  0.0132  0.0307  0.0131  0.0334  0.0276
               -0.0026 -0.0002 -0.0012  0.0009  0.0015  0.0038 -0.0014  0.0002  0.0037  0.0038
 58 C           0.4971  1.4959  0.0856  0.8999 -0.0432 -0.1293 -0.1443 -0.1352  0.7983  0.8137
                0.6948  0.1968  0.1970  0.1595  0.0100  0.0054  0.0154  0.0105  0.0158  0.0172
               -0.0002 -0.0011 -0.0009 -0.0006  0.0006  0.0020  0.0000 -0.0004  0.0022  0.0029
 61 C           0.4971  1.4951  0.0023  0.9041 -0.0435 -0.1390 -0.1338 -0.1390  0.7795  0.7707
                0.7771  0.1967  0.1937  0.1904  0.0065  0.0038  0.0066  0.0082  0.0075  0.0081
                0.0006 -0.0010 -0.0009 -0.0005  0.0003  0.0007  0.0007  0.0003  0.0010  0.0013
 11 H           0.1424  0.6507  0.3153  0.0244  0.0253  0.0320 -0.0054  0.0005  0.0016 -0.0031
                0.0016  0.0106
 12 H           0.2353  0.5817  0.3206  0.0314  0.0201  0.0221  0.0107  0.0016  0.0013 -0.0036
                0.0003 -0.0050
 13 H           0.2288  0.5828  0.3225  0.0196  0.0339  0.0215 -0.0053  0.0018  0.0002  0.0131
                0.0014 -0.0058
 14 H           0.2536  0.5713  0.3209  0.0275  0.0226  0.0235  0.0055  0.0014  0.0010 -0.0002
                0.0007 -0.0030
 15 H           0.2182  0.5639  0.3287  0.0319  0.0249  0.0215  0.0102  0.0016  0.0012 -0.0030
                0.0004 -0.0049
 17 H           0.2261  0.5845  0.3229  0.0189  0.0342  0.0229 -0.0060  0.0018  0.0002  0.0136
                0.0015 -0.0056
 26 H           0.0324  0.5707  0.3207  0.0320  0.0440  0.0413 -0.0045  0.0032  0.0005  0.0135
                0.0030 -0.0053
 28 H           0.1209  0.6462  0.3142  0.0239  0.0242  0.0278 -0.0027  0.0013  0.0008  0.0044
                0.0013  0.0007
 29 H           0.1211  0.6456  0.3145  0.0230  0.0196  0.0329 -0.0049  0.0006  0.0015 -0.0027
                0.0016  0.0098
 31 H           0.1431  0.6513  0.3150  0.0236  0.0293  0.0289 -0.0020  0.0011  0.0009  0.0040
                0.0013  0.0007
 32 H           0.1641  0.6562  0.3095  0.0263  0.0328  0.0236  0.0036  0.0013  0.0010  0.0050
                0.0012 -0.0062
 43 H           0.1426  0.6514  0.3151  0.0348  0.0234  0.0236  0.0140  0.0020  0.0020 -0.0064
                0.0001 -0.0057
 44 H           0.2353  0.5819  0.3205  0.0200  0.0198  0.0337 -0.0059  0.0001  0.0016 -0.0060
                0.0016  0.0138
 45 H           0.2288  0.5830  0.3224  0.0273  0.0250  0.0226  0.0031  0.0010  0.0011  0.0003
                0.0009 -0.0011
 46 H           0.2536  0.5714  0.3209  0.0236  0.0265  0.0235 -0.0012  0.0010  0.0010  0.0028
                0.0012  0.0006
 47 H           0.2183  0.5638  0.3287  0.0217  0.0203  0.0362 -0.0056  0.0002  0.0016 -0.0062
                0.0016  0.0139
 49 H           0.2261  0.5845  0.3229  0.0285  0.0267  0.0207  0.0038  0.0012  0.0011  0.0016
                0.0010 -0.0031
 57 H           0.0326  0.5703  0.3208  0.0437  0.0436  0.0301  0.0040  0.0021  0.0016  0.0063
                0.0019 -0.0056
 59 H           0.1220  0.6453  0.3145  0.0214  0.0342  0.0202 -0.0059  0.0017  0.0002  0.0130
                0.0017 -0.0049
 60 H           0.1203  0.6460  0.3144  0.0343  0.0219  0.0195  0.0143  0.0019  0.0016 -0.0065
                0.0002 -0.0057
 62 H           0.1431  0.6507  0.3153  0.0243  0.0327  0.0248 -0.0056  0.0018  0.0001  0.0129
                0.0019 -0.0054
 63 H           0.1640  0.6563  0.3095  0.0266  0.0251  0.0311 -0.0032  0.0004  0.0016 -0.0048
                0.0016  0.0103
 64 H           0.1974  0.5985  0.3224  0.0269  0.0246  0.0227  0.0043  0.0014  0.0009  0.0010
                0.0008 -0.0030
 65 H           0.1973  0.5985  0.3224  0.0243  0.0275  0.0224 -0.0004  0.0010  0.0009  0.0035
                0.0012 -0.0008
 19 O           0.6550  1.2962  0.0208  1.0235  0.8347  0.3120  0.2767  0.2571  0.9030  0.8462
                0.7925  0.5086  0.3566  0.4032 -0.0007  0.0146  0.0047  0.0213  0.0138 -0.0001
               -0.0052 -0.0036 -0.0014  0.0084  0.0008 -0.0019  0.0109  0.0081 -0.0049 -0.0055
 51 O           0.6549  1.2962  0.0208  1.0234  0.8348  0.2611  0.2607  0.3241  0.8090  0.8072
                0.9254  0.3649  0.3573  0.5462  0.0124  0.0140  0.0074  0.0161  0.0084 -0.0045
                0.0024  0.0026  0.0033  0.0046  0.0011 -0.0053  0.0057  0.0047 -0.0062 -0.0072
 20 N           0.5361  1.4474 -0.0313  0.9767  0.5811  0.1675  0.2061  0.1614  0.7796  0.8986
                0.7447  0.0727  0.2393  0.2815  0.0302  0.0260  0.0216  0.0117  0.0119 -0.0067
                0.0066  0.0038  0.0060  0.0001  0.0010 -0.0043  0.0026  0.0024 -0.0043 -0.0067
 21 N           0.5347  1.4486 -0.0300  0.9801  0.6338  0.1624  0.2000  0.1775  0.7218  0.8332
                0.7499  0.1243  0.2902  0.3307  0.0269  0.0214  0.0156  0.0087  0.0097 -0.0027
                0.0072  0.0029  0.0061 -0.0007  0.0007 -0.0041  0.0032  0.0018 -0.0042 -0.0063
 24 N           0.5363  1.4485 -0.0353  0.9568  0.4472  0.1754  0.1735  0.2124  0.8514  0.8524
                0.8823  0.0600  0.0308  0.3894  0.0250  0.0161  0.0116  0.0156  0.0073 -0.0149
                0.0072  0.0035  0.0065  0.0000  0.0007 -0.0054  0.0030  0.0027 -0.0050 -0.0078
 52 N           0.5361  1.4475 -0.0314  0.9767  0.5813  0.1831  0.1841  0.1678  0.8165  0.8188
                0.7872  0.2861  0.2865  0.0211 -0.0018  0.0074  0.0283 -0.0036  0.0286  0.0357
               -0.0041 -0.0010 -0.0029 -0.0014  0.0010  0.0071 -0.0051 -0.0025  0.0077  0.0084
 53 N           0.5347  1.4486 -0.0300  0.9800  0.6338  0.1912  0.1941  0.1546  0.7919  0.7939
                0.7191  0.3436  0.3530  0.0487 -0.0027  0.0076  0.0217 -0.0039  0.0236  0.0333
               -0.0045 -0.0016 -0.0034 -0.0014  0.0010  0.0074 -0.0050 -0.0021  0.0082  0.0080
 56 N           0.5363  1.4485 -0.0353  0.9566  0.4475  0.1988  0.1936  0.1688  0.8717  0.8659
                0.8485  0.2606  0.2115  0.0084 -0.0061  0.0073  0.0144 -0.0015  0.0157  0.0307
               -0.0056 -0.0012 -0.0041  0.0003  0.0006  0.0067 -0.0037 -0.0031  0.0063  0.0091
 23 S           0.4671  1.4957  1.5389  0.4612  0.7952  0.7898  0.7946  1.2017  1.2067  1.2024
                0.2821  1.1554  0.4764  0.4557  0.3924  0.4549  0.9613  0.7043  0.9123  0.1290
                0.0785  0.2085  0.0084  0.0180  0.0046  0.0272  0.0178 -0.0023 -0.0011 -0.0034
                0.0013  0.0108  0.0016 -0.0057  0.0161  0.0136 -0.0075 -0.0112
 55 S           0.4671  1.4957  1.5389  0.4612  0.7922  0.7911  0.7962  1.2045  1.2056  1.2006
                0.2820  1.1555  0.4760  0.4239  0.4069  0.4724  0.8115  0.7674  0.9994  0.1483
                0.1149  0.1519  0.0073  0.0291  0.0057  0.0153  0.0065  0.0099  0.0007  0.0024
               -0.0008  0.0069  0.0019 -0.0029  0.0074  0.0025 -0.0045  0.0007
 25 Zn          0.4197  1.5181  1.9174 -0.6331  0.6925  0.6925  0.6925  1.2870  1.2870  1.2870
                1.7819  0.9864  0.6847  0.6847  0.6847  1.1094  1.1089  1.1091  0.2438  0.2449
                0.2432  0.3834  0.5808  0.5743  0.3838  0.5736  0.3862  0.7424  1.1214  1.1148
                0.7425  1.1139  0.7484  0.2127  0.3177  0.3192  0.2105  0.3183  0.2158  0.2371
                0.4034 -0.0253  0.2390  0.2147  0.2426  0.0003  0.0057  0.0003  0.0065  0.0025
                0.0004  0.0006  0.0005 -0.0006  0.0045

 Gross Charges per Atom (Z minus electrons)
 ==========================================
            -0.0531    0.2144    0.2270    0.2410    0.2328    0.2255   -0.0534    0.0229   -0.0268    0.2231
            -0.1960   -0.2165   -0.2145   -0.2248   -0.1945    0.4922   -0.2150    0.0834   -0.5453   -0.1632
            -0.2433    0.2502   -0.2521   -0.0469    0.5655   -0.0515    0.5347   -0.1632   -0.1626    0.6057
            -0.1971   -0.2185   -0.0533    0.2141    0.2271    0.2410    0.2327    0.2253   -0.0530    0.0229
            -0.0269    0.2232   -0.1967   -0.2166   -0.2146   -0.2249   -0.1945    0.4926   -0.2149    0.0834
            -0.5453   -0.1633   -0.2434    0.2504   -0.2515   -0.0473   -0.0514    0.5348   -0.1634   -0.1623
             0.6058   -0.1967   -0.2184   -0.1979   -0.1978
 Net Total:  0.00000000


 Atom-Atom Population Matrix (off-diagonal elements not doubled)
 ===============================================================

     1 :     4.9065
     2 :     0.5848    4.4579
     3 :    -0.0264    0.5010    4.5247
     4 :    -0.0438   -0.0273    0.5509    4.5055
     5 :     0.0033    0.0010   -0.0003   -0.0025    4.5311
     6 :    -0.0094   -0.0002    0.0008    0.0012    0.4901    4.4861
     7 :    -0.0821   -0.0057    0.0035    0.0029   -0.0250    0.5817    4.8157
     8 :     0.5040   -0.0365   -0.0376   -0.0311   -0.0417   -0.0332    0.4926    4.8015
     9 :    -0.0180   -0.0369   -0.0177    0.5144   -0.0190   -0.0367   -0.0151    0.5320    4.7555
    10 :     0.0029    0.0014   -0.0023   -0.0179    0.5573   -0.0312   -0.0421   -0.0383    0.5084    4.5272
    11 :     0.0000    0.0000    0.0000    0.0000    0.0000    0.0000    0.0000    0.0000    0.0000    0.0000
             0.9979
    12 :     0.0026   -0.0581    0.3865   -0.0591   -0.0001    0.0000    0.0007    0.0001    0.0009   -0.0020
             0.0000    1.0353
    13 :     0.0028    0.0051   -0.0478    0.3862   -0.0011   -0.0008   -0.0024   -0.0013   -0.0707   -0.0210
             0.0000   -0.0442    1.0295
    14 :     0.0009    0.0000    0.0000   -0.0017    0.3819   -0.0603    0.0039    0.0008    0.0010   -0.0573
             0.0000   -0.0001   -0.0004    1.0537
    15 :    -0.0037   -0.0011    0.0002    0.0003   -0.0624    0.4007   -0.0529    0.0073    0.0009    0.0031
             0.0000    0.0000   -0.0003   -0.0507    0.9930
    16 :     0.4365    0.0114    0.0005   -0.0008    0.0004   -0.0023   -0.0566   -0.0665    0.0015    0.0008
             0.0000   -0.0016    0.0006   -0.0001   -0.0031    4.3001
    17 :    -0.0025   -0.0008   -0.0014   -0.0211   -0.0478    0.0038    0.0027   -0.0001   -0.0691    0.3869
             0.0000   -0.0005   -0.0160   -0.0449   -0.0026   -0.0002    1.0290
    18 :    -0.1161   -0.0017   -0.0001    0.0006    0.0019   -0.0038    0.4584   -0.0813   -0.0033    0.0013
             0.0000   -0.0001   -0.0008   -0.0021   -0.0300    0.4591    0.0000    4.9110
    19 :    -0.0468   -0.0017   -0.0006    0.0002    0.0000   -0.0012   -0.0004    0.0005   -0.0012   -0.0003
             0.0000    0.0003    0.0000    0.0000   -0.0005    0.4939    0.0000   -0.0526    8.1352
    20 :     0.0025   -0.0002    0.0000   -0.0002   -0.0013   -0.0118   -0.0270   -0.0008   -0.0006    0.0000
             0.0000    0.0000   -0.0001    0.0000   -0.0005   -0.0291   -0.0001    0.4976   -0.0216    6.3312
    21 :     0.0006    0.0001    0.0000    0.0000    0.0012    0.0032   -0.0002    0.0022    0.0002   -0.0001
            -0.0002    0.0000    0.0000    0.0003    0.0012   -0.0010    0.0000   -0.0844    0.0020    0.3947
             6.6254
    22 :     0.0003    0.0000    0.0000    0.0000    0.0001   -0.0007    0.0017   -0.0001    0.0000    0.0000
             0.0001    0.0000    0.0000   -0.0001   -0.0022    0.0001    0.0000   -0.0104    0.0009   -0.0753
             0.4924    4.6220
    23 :     0.0001    0.0000    0.0000    0.0000    0.0000   -0.0005   -0.0006    0.0001    0.0000    0.0000
            -0.0002    0.0000    0.0000    0.0000   -0.0003    0.0022    0.0000   -0.0030    0.0019   -0.0432
            -0.0663    0.4406   15.8085
    24 :     0.0000    0.0000    0.0000    0.0000   -0.0001   -0.0002   -0.0004   -0.0001    0.0000    0.0000
            -0.0054    0.0000    0.0000    0.0000   -0.0007    0.0002    0.0000   -0.0013    0.0000   -0.0012
            -0.1004    0.4133   -0.0909    6.1488
    25 :     0.0002   -0.0001   -0.0001    0.0001    0.0000    0.0005    0.0033   -0.0009   -0.0002    0.0001
             0.0000    0.0000    0.0000   -0.0001   -0.0008   -0.0132    0.0000   -0.0211    0.0631    0.1674
            -0.0329   -0.0310    0.2206   -0.0007   28.7334
    26 :     0.0000    0.0000    0.0000    0.0000    0.0001   -0.0002    0.0002    0.0000    0.0000    0.0000
            -0.0034    0.0000    0.0000    0.0002   -0.0006    0.0001    0.0000   -0.0005    0.0000   -0.0010
            -0.0002   -0.0533    0.0033    0.4557   -0.0010    0.7083
    27 :     0.0000    0.0000    0.0000    0.0000    0.0000    0.0000    0.0001    0.0000    0.0000    0.0000
            -0.0363    0.0000    0.0000    0.0000    0.0001    0.0000    0.0000    0.0006    0.0000    0.0008
             0.0005   -0.0262    0.0199    0.3736   -0.0008   -0.0499    4.1113
    28 :     0.0000    0.0000    0.0000    0.0000    0.0000    0.0000    0.0000    0.0000    0.0000    0.0000
            -0.0385    0.0000    0.0000    0.0000    0.0000    0.0000    0.0000   -0.0003    0.0000   -0.0002
            -0.0001   -0.0136   -0.0019   -0.0440   -0.0006    0.0066    0.3737    1.0078
    29 :     0.0000    0.0000    0.0000    0.0000    0.0000    0.0000    0.0000    0.0000    0.0000    0.0000
             0.0154    0.0000    0.0000    0.0000    0.0000    0.0000    0.0000   -0.0003    0.0000   -0.0002
            -0.0001   -0.0138   -0.0023   -0.0441   -0.0003    0.0062    0.3732   -0.0887    1.0113
    30 :     0.0000    0.0000    0.0000    0.0000    0.0000    0.0000    0.0000    0.0000    0.0000    0.0000
             0.3735    0.0000    0.0000    0.0000    0.0002    0.0000    0.0000    0.0001    0.0000    0.0001
             0.0013    0.0051    0.0027   -0.0500   -0.0002   -0.0152    0.3831   -0.0375   -0.0400    4.0412
    31 :     0.0000    0.0000    0.0000    0.0000    0.0000    0.0000    0.0000    0.0000    0.0000    0.0000
            -0.0669    0.0000    0.0000    0.0000    0.0001    0.0000    0.0000    0.0000    0.0000    0.0000
            -0.0002    0.0001   -0.0001   -0.0062    0.0000   -0.0032   -0.0359    0.0154   -0.0384    0.3725
             0.9997
    32 :     0.0000    0.0000    0.0000    0.0000    0.0000    0.0000    0.0000    0.0000    0.0000    0.0000
            -0.0400    0.0000    0.0000    0.0000    0.0001    0.0000    0.0000    0.0000    0.0000    0.0000
             0.0003   -0.0011    0.0014    0.0008    0.0000   -0.0008   -0.0224   -0.0151   -0.0153    0.3573
            -0.0398    0.9931
    33 :     0.0000    0.0000    0.0000    0.0000    0.0000    0.0000    0.0000    0.0000    0.0000    0.0000
             0.0000    0.0000    0.0000    0.0000    0.0000   -0.0001    0.0000   -0.0001   -0.0003    0.0002
             0.0000    0.0001   -0.0002    0.0000    0.0001    0.0000    0.0000    0.0000    0.0000    0.0000
             0.0000    0.0000    4.9069
    34 :     0.0000    0.0000    0.0000    0.0000    0.0000    0.0000    0.0000    0.0000    0.0000    0.0000
             0.0000    0.0000    0.0000    0.0000    0.0000    0.0000    0.0000    0.0000    0.0000    0.0000
             0.0000    0.0000    0.0000    0.0000   -0.0001    0.0000    0.0000    0.0000    0.0000    0.0000
             0.0000    0.0000    0.5849    4.4582
    35 :     0.0000    0.0000    0.0000    0.0000    0.0000    0.0000    0.0000    0.0000    0.0000    0.0000
             0.0000    0.0000    0.0000    0.0000    0.0000    0.0000    0.0000    0.0000    0.0000    0.0000
             0.0000    0.0000    0.0000    0.0000   -0.0001    0.0000    0.0000    0.0000    0.0000    0.0000
             0.0000    0.0000   -0.0264    0.5010    4.5247
    36 :     0.0000    0.0000    0.0000    0.0000    0.0000    0.0000    0.0000    0.0000    0.0000    0.0000
             0.0000    0.0000    0.0000    0.0000    0.0000    0.0000    0.0000    0.0000    0.0000    0.0000
             0.0000    0.0000    0.0000    0.0000    0.0001    0.0000    0.0000    0.0000    0.0000    0.0000
             0.0000    0.0000   -0.0438   -0.0274    0.5508    4.5056
    37 :     0.0000    0.0000    0.0000    0.0000    0.0000    0.0000    0.0000    0.0000    0.0000    0.0000
             0.0000    0.0000    0.0000    0.0000    0.0000    0.0000    0.0000    0.0000    0.0000    0.0000
             0.0000    0.0000    0.0000    0.0000    0.0000    0.0000    0.0000    0.0000    0.0000    0.0000
             0.0000    0.0000    0.0033    0.0010   -0.0003   -0.0025    4.5310
    38 :     0.0000    0.0000    0.0000    0.0000    0.0000    0.0000    0.0000    0.0000    0.0000    0.0000
             0.0000    0.0000    0.0000    0.0000    0.0000    0.0000    0.0000    0.0000   -0.0001    0.0001
             0.0000    0.0000    0.0000    0.0000    0.0004    0.0000    0.0000    0.0000    0.0000    0.0000
             0.0000    0.0000   -0.0093   -0.0002    0.0008    0.0012    0.4901    4.4862
    39 :     0.0000    0.0000    0.0000    0.0000    0.0000    0.0000    0.0000    0.0000    0.0000    0.0000
             0.0000    0.0000    0.0000    0.0000    0.0000    0.0000    0.0000    0.0001   -0.0006    0.0002
             0.0000    0.0001   -0.0001    0.0000    0.0033    0.0000    0.0000    0.0000    0.0000    0.0000
             0.0000    0.0000   -0.0820   -0.0057    0.0035    0.0029   -0.0251    0.5817    4.8152
    40 :     0.0000    0.0000    0.0000    0.0000    0.0000    0.0000    0.0000    0.0000    0.0000    0.0000
             0.0000    0.0000    0.0000    0.0000    0.0000    0.0000    0.0000    0.0000    0.0000    0.0000
             0.0000    0.0000    0.0000    0.0000   -0.0008    0.0000    0.0000    0.0000    0.0000    0.0000
             0.0000    0.0000    0.5040   -0.0366   -0.0376   -0.0310   -0.0416   -0.0331    0.4926    4.8014
    41 :     0.0000    0.0000    0.0000    0.0000    0.0000    0.0000    0.0000    0.0000    0.0000    0.0000
             0.0000    0.0000    0.0000    0.0000    0.0000    0.0000    0.0000    0.0000    0.0000    0.0000
             0.0000    0.0000    0.0000    0.0000   -0.0002    0.0000    0.0000    0.0000    0.0000    0.0000
             0.0000    0.0000   -0.0181   -0.0369   -0.0177    0.5144   -0.0189   -0.0367   -0.0151    0.5320
             4.7557
    42 :     0.0000    0.0000    0.0000    0.0000    0.0000    0.0000    0.0000    0.0000    0.0000    0.0000
             0.0000    0.0000    0.0000    0.0000    0.0000    0.0000    0.0000    0.0000    0.0000    0.0000
             0.0000    0.0000    0.0000    0.0000    0.0001    0.0000    0.0000    0.0000    0.0000    0.0000
             0.0000    0.0000    0.0029    0.0014   -0.0023   -0.0179    0.5574   -0.0312   -0.0421   -0.0382
             0.5084    4.5270
    43 :     0.0000    0.0000    0.0000    0.0000    0.0000    0.0000    0.0000    0.0000    0.0000    0.0000
             0.0000    0.0000    0.0000    0.0000    0.0000    0.0000    0.0000    0.0000    0.0000    0.0000
             0.0000    0.0000    0.0000    0.0000    0.0000    0.0000    0.0000    0.0000    0.0000    0.0000
             0.0000    0.0000    0.0000    0.0000    0.0000    0.0000    0.0000    0.0000    0.0000    0.0000
             0.0000    0.0000    0.9990
    44 :     0.0000    0.0000    0.0000    0.0000    0.0000    0.0000    0.0000    0.0000    0.0000    0.0000
             0.0000    0.0000    0.0000    0.0000    0.0000    0.0000    0.0000    0.0000    0.0000    0.0000
             0.0000    0.0000    0.0000    0.0000    0.0000    0.0000    0.0000    0.0000    0.0000    0.0000
             0.0000    0.0000    0.0026   -0.0581    0.3864   -0.0591   -0.0001    0.0000    0.0007    0.0001
             0.0009   -0.0020    0.0000    1.0354
    45 :     0.0000    0.0000    0.0000    0.0000    0.0000    0.0000    0.0000    0.0000    0.0000    0.0000
             0.0000    0.0000    0.0000    0.0000    0.0000    0.0000    0.0000    0.0000    0.0000    0.0000
             0.0000    0.0000    0.0000    0.0000    0.0000    0.0000    0.0000    0.0000    0.0000    0.0000
             0.0000    0.0000    0.0028    0.0051   -0.0478    0.3862   -0.0011   -0.0008   -0.0024   -0.0013
            -0.0708   -0.0210    0.0000   -0.0442    1.0297
    46 :     0.0000    0.0000    0.0000    0.0000    0.0000    0.0000    0.0000    0.0000    0.0000    0.0000
             0.0000    0.0000    0.0000    0.0000    0.0000    0.0000    0.0000    0.0000    0.0000    0.0000
             0.0000    0.0000    0.0000    0.0000   -0.0001    0.0000    0.0000    0.0000    0.0000    0.0000
             0.0000    0.0000    0.0009    0.0000    0.0000   -0.0017    0.3818   -0.0603    0.0039    0.0008
             0.0010   -0.0573    0.0000   -0.0001   -0.0004    1.0538
    47 :     0.0000    0.0000    0.0000    0.0000    0.0000    0.0000    0.0000    0.0000    0.0000    0.0000
             0.0000    0.0000    0.0000    0.0000    0.0000    0.0000    0.0000    0.0000   -0.0001    0.0000
             0.0000    0.0000    0.0000    0.0000   -0.0008    0.0000    0.0000    0.0000    0.0000    0.0000
             0.0000    0.0000   -0.0037   -0.0011    0.0002    0.0003   -0.0624    0.4008   -0.0529    0.0073
             0.0009    0.0031    0.0000    0.0000   -0.0003   -0.0507    0.9929
    48 :    -0.0001    0.0000    0.0000    0.0000    0.0000    0.0000    0.0000    0.0000    0.0000    0.0000
             0.0000    0.0000    0.0000    0.0000    0.0000   -0.0001    0.0000   -0.0004   -0.0001   -0.0014
             0.0005    0.0003   -0.0009    0.0000   -0.0130    0.0000    0.0000    0.0000    0.0000    0.0000
             0.0000    0.0000    0.4364    0.0114    0.0005   -0.0008    0.0004   -0.0023   -0.0566   -0.0665
             0.0015    0.0008    0.0000   -0.0016    0.0006   -0.0001   -0.0031    4.2994
    49 :     0.0000    0.0000    0.0000    0.0000    0.0000    0.0000    0.0000    0.0000    0.0000    0.0000
             0.0000    0.0000    0.0000    0.0000    0.0000    0.0000    0.0000    0.0000    0.0000    0.0000
             0.0000    0.0000    0.0000    0.0000    0.0000    0.0000    0.0000    0.0000    0.0000    0.0000
             0.0000    0.0000   -0.0025   -0.0008   -0.0014   -0.0210   -0.0478    0.0038    0.0028   -0.0001
            -0.0692    0.3868    0.0000   -0.0005   -0.0161   -0.0449   -0.0026   -0.0002    1.0291
    50 :    -0.0001    0.0000    0.0000    0.0000    0.0000    0.0000    0.0001    0.0000    0.0000    0.0000
             0.0000    0.0000    0.0000    0.0000    0.0000   -0.0004    0.0000    0.0000   -0.0012    0.0016
            -0.0001    0.0001    0.0011    0.0000   -0.0210    0.0000    0.0000    0.0000    0.0000    0.0000
             0.0000    0.0000   -0.1163   -0.0017   -0.0001    0.0005    0.0019   -0.0038    0.4584   -0.0813
            -0.0033    0.0013    0.0000   -0.0001   -0.0008   -0.0022   -0.0300    0.4590    0.0000    4.9110
    51 :    -0.0002    0.0000    0.0000    0.0000    0.0000   -0.0001   -0.0005    0.0000    0.0000    0.0000
             0.0000    0.0000    0.0000    0.0000   -0.0001    0.0000    0.0000   -0.0012   -0.0053   -0.0123
             0.0016   -0.0005   -0.0113   -0.0001    0.0627    0.0000    0.0000   -0.0001    0.0000    0.0000
             0.0000    0.0000   -0.0469   -0.0017   -0.0005    0.0002    0.0000   -0.0012   -0.0004    0.0005
            -0.0012   -0.0003    0.0000    0.0003    0.0000    0.0000   -0.0005    0.4941    0.0000   -0.0525
             8.1350
    52 :     0.0002    0.0000    0.0000    0.0000    0.0000    0.0001    0.0002    0.0000    0.0000    0.0000
             0.0000    0.0000    0.0000    0.0000    0.0000   -0.0014    0.0000    0.0017   -0.0124    0.0040
             0.0000    0.0005   -0.0094    0.0000    0.1668    0.0000    0.0000    0.0000    0.0000    0.0000
             0.0000    0.0000    0.0025   -0.0002    0.0000   -0.0002   -0.0013   -0.0118   -0.0269   -0.0008
            -0.0006    0.0000    0.0000    0.0000   -0.0001    0.0000   -0.0005   -0.0291   -0.0001    0.4978
            -0.0216    6.3317
    53 :     0.0000    0.0000    0.0000    0.0000    0.0000    0.0000    0.0000    0.0000    0.0000    0.0000
             0.0000    0.0000    0.0000    0.0000    0.0000    0.0005    0.0000   -0.0001    0.0016    0.0000
            -0.0001    0.0001    0.0018    0.0000   -0.0328    0.0000    0.0000    0.0000    0.0000    0.0000
             0.0000    0.0000    0.0006    0.0001    0.0000    0.0000    0.0012    0.0032   -0.0002    0.0022
             0.0002   -0.0001   -0.0002    0.0000    0.0000    0.0003    0.0013   -0.0010    0.0000   -0.0844
             0.0020    0.3945    6.6254
    54 :     0.0001    0.0000    0.0000    0.0000    0.0000    0.0000    0.0001    0.0000    0.0000    0.0000
             0.0000    0.0000    0.0000    0.0000    0.0000    0.0003    0.0000    0.0001   -0.0005    0.0005
             0.0001    0.0003   -0.0001    0.0000   -0.0309    0.0000    0.0000    0.0000    0.0000    0.0000
             0.0000    0.0000    0.0003    0.0000    0.0000    0.0000    0.0001   -0.0007    0.0017   -0.0001
             0.0000    0.0000    0.0000    0.0000    0.0000   -0.0001   -0.0022    0.0001    0.0000   -0.0104
             0.0009   -0.0754    0.4926    4.6220
    55 :    -0.0002    0.0000    0.0000    0.0000    0.0000    0.0000   -0.0001    0.0000    0.0000    0.0000
             0.0000    0.0000    0.0000    0.0000    0.0000   -0.0010    0.0000    0.0011   -0.0114   -0.0094
             0.0018    0.0000   -0.0211    0.0000    0.2211    0.0000    0.0001    0.0001   -0.0002    0.0000
             0.0000    0.0000    0.0001    0.0000    0.0000    0.0000    0.0000   -0.0005   -0.0006    0.0001
             0.0000    0.0000   -0.0002    0.0000    0.0000    0.0000   -0.0003    0.0022    0.0000   -0.0030
             0.0019   -0.0433   -0.0664    0.4404   15.8080
    56 :     0.0000    0.0000    0.0000    0.0000    0.0000    0.0000    0.0000    0.0000    0.0000    0.0000
             0.0000    0.0000    0.0000    0.0000    0.0000    0.0000    0.0000    0.0000   -0.0001    0.0000
             0.0000    0.0000    0.0000    0.0000   -0.0007    0.0000    0.0000    0.0000    0.0000    0.0000
             0.0000    0.0000    0.0000    0.0000    0.0000    0.0000   -0.0001   -0.0002   -0.0004   -0.0001
             0.0000    0.0000   -0.0059    0.0000    0.0000    0.0000   -0.0007    0.0002    0.0000   -0.0013
             0.0000   -0.0011   -0.1004    0.4132   -0.0908    6.1491
    57 :     0.0000    0.0000    0.0000    0.0000    0.0000    0.0000    0.0000    0.0000    0.0000    0.0000
             0.0000    0.0000    0.0000    0.0000    0.0000    0.0000    0.0000    0.0000    0.0000    0.0000
             0.0000    0.0000    0.0000    0.0000   -0.0010    0.0000    0.0000    0.0000    0.0000    0.0000
             0.0000    0.0000    0.0000    0.0000    0.0000    0.0000    0.0001   -0.0002    0.0002    0.0000
             0.0000    0.0000   -0.0031    0.0000    0.0000    0.0002   -0.0006    0.0001    0.0000   -0.0005
             0.0000   -0.0010   -0.0002   -0.0533    0.0033    0.4558    0.7081
    58 :     0.0000    0.0000    0.0000    0.0000    0.0000    0.0000    0.0000    0.0000    0.0000    0.0000
             0.0000    0.0000    0.0000    0.0000    0.0000    0.0000    0.0000    0.0000    0.0000    0.0000
             0.0000    0.0000    0.0001    0.0000   -0.0008    0.0000    0.0000    0.0000    0.0000    0.0000
             0.0000    0.0000    0.0000    0.0000    0.0000    0.0000    0.0000    0.0000    0.0001    0.0000
             0.0000    0.0000   -0.0361    0.0000    0.0000    0.0000    0.0001    0.0000    0.0000    0.0006
             0.0000    0.0008    0.0005   -0.0262    0.0199    0.3735   -0.0499    4.1112
    59 :     0.0000    0.0000    0.0000    0.0000    0.0000    0.0000    0.0000    0.0000    0.0000    0.0000
             0.0000    0.0000    0.0000    0.0000    0.0000    0.0000    0.0000    0.0000   -0.0001    0.0000
             0.0000    0.0000    0.0001    0.0000   -0.0006    0.0000    0.0000    0.0000    0.0000    0.0000
             0.0000    0.0000    0.0000    0.0000    0.0000    0.0000    0.0000    0.0000    0.0000    0.0000
             0.0000    0.0000   -0.0384    0.0000    0.0000    0.0000    0.0000    0.0000    0.0000   -0.0003
             0.0000   -0.0002   -0.0002   -0.0136   -0.0021   -0.0444    0.0064    0.3737    1.0097
    60 :     0.0000    0.0000    0.0000    0.0000    0.0000    0.0000    0.0000    0.0000    0.0000    0.0000
             0.0000    0.0000    0.0000    0.0000    0.0000    0.0000    0.0000    0.0000    0.0000    0.0000
             0.0000    0.0000   -0.0003    0.0000   -0.0003    0.0000    0.0000    0.0000    0.0000    0.0000
             0.0000    0.0000    0.0000    0.0000    0.0000    0.0000    0.0000    0.0000    0.0000    0.0000
             0.0000    0.0000    0.0155    0.0000    0.0000    0.0000    0.0000    0.0000    0.0000   -0.0003
             0.0000   -0.0002   -0.0001   -0.0139   -0.0020   -0.0437    0.0065    0.3733   -0.0886    1.0093
    61 :     0.0000    0.0000    0.0000    0.0000    0.0000    0.0000    0.0000    0.0000    0.0000    0.0000
             0.0000    0.0000    0.0000    0.0000    0.0000    0.0000    0.0000    0.0000    0.0000    0.0000
             0.0000    0.0000    0.0000    0.0000   -0.0002    0.0000    0.0000    0.0000    0.0000    0.0000
             0.0000    0.0000    0.0000    0.0000    0.0000    0.0000    0.0000    0.0000    0.0000    0.0000
             0.0000    0.0000    0.3729    0.0000    0.0000    0.0000    0.0002    0.0000    0.0000    0.0001
             0.0000    0.0001    0.0013    0.0051    0.0027   -0.0499   -0.0152    0.3830   -0.0385   -0.0391
             4.0413
    62 :     0.0000    0.0000    0.0000    0.0000    0.0000    0.0000    0.0000    0.0000    0.0000    0.0000
             0.0000    0.0000    0.0000    0.0000    0.0000    0.0000    0.0000    0.0000    0.0000    0.0000
             0.0000    0.0000    0.0000    0.0000    0.0000    0.0000    0.0000    0.0000    0.0000    0.0000
             0.0000    0.0000    0.0000    0.0000    0.0000    0.0000    0.0000    0.0000    0.0000    0.0000
             0.0000    0.0000   -0.0670    0.0000    0.0000    0.0000    0.0001    0.0000    0.0000    0.0000
             0.0000    0.0000   -0.0002    0.0001   -0.0001   -0.0057   -0.0034   -0.0361    0.0154   -0.0385
             0.3730    0.9989
    63 :     0.0000    0.0000    0.0000    0.0000    0.0000    0.0000    0.0000    0.0000    0.0000    0.0000
             0.0000    0.0000    0.0000    0.0000    0.0000    0.0000    0.0000    0.0000    0.0000    0.0000
             0.0000    0.0000    0.0000    0.0000    0.0000    0.0000    0.0000    0.0000    0.0000    0.0000
             0.0000    0.0000    0.0000    0.0000    0.0000    0.0000    0.0000    0.0000    0.0000    0.0000
             0.0000    0.0000   -0.0399    0.0000    0.0000    0.0000    0.0001    0.0000    0.0000    0.0000
             0.0000    0.0000    0.0003   -0.0011    0.0014    0.0008   -0.0008   -0.0224   -0.0152   -0.0153
             0.3573   -0.0399    0.9931
    64 :    -0.0458    0.3932   -0.0609    0.0022    0.0002   -0.0010   -0.0033    0.0054    0.0005    0.0000
             0.0000   -0.0439   -0.0026    0.0000   -0.0004   -0.0228   -0.0003   -0.0021    0.0046   -0.0002
             0.0000    0.0000    0.0000    0.0000   -0.0005    0.0000    0.0000    0.0000    0.0000    0.0000
             0.0000    0.0000    0.0000    0.0000    0.0000    0.0000    0.0000    0.0000    0.0000    0.0000
             0.0000    0.0000    0.0000    0.0000    0.0000    0.0000    0.0000    0.0000    0.0000    0.0000
             0.0000    0.0001    0.0000    0.0000    0.0001    0.0000    0.0000    0.0000    0.0000    0.0000
             0.0000    0.0000    0.0000    0.9750
    65 :     0.0000    0.0000    0.0000    0.0000    0.0000    0.0000    0.0000    0.0000    0.0000    0.0000
             0.0000    0.0000    0.0000    0.0000    0.0000    0.0000    0.0000    0.0000    0.0000    0.0001
             0.0000    0.0000    0.0001    0.0000   -0.0005    0.0000    0.0000    0.0000    0.0000    0.0000
             0.0000    0.0000   -0.0458    0.3933   -0.0608    0.0023    0.0002   -0.0010   -0.0033    0.0054
             0.0005    0.0000    0.0000   -0.0439   -0.0026    0.0000   -0.0004   -0.0228   -0.0003   -0.0021
             0.0046   -0.0002    0.0000    0.0000    0.0000    0.0000    0.0000    0.0000    0.0000    0.0000
             0.0000    0.0000    0.0000    0.0000    0.9748


 =================================================
 H I R S H F E L D   C H A R G E   A N A L Y S I S
 =================================================
  
 For each fragment: the (numerical) integral of rho(scf) * rho(fragment)/rho(sum-of-fragments)
 (nuclear charges are included, electrons are counted negative)

 The fragments and their ordering are defined in the early G E O M E T R Y output section.
 If you use single-atom fragments, this usually implies that all atoms of the same
 chemical type are grouped together. This may not be the order in which you listed them
 in the input file!

    1  C                        -0.0134
    2  C                        -0.0221
    3  C                        -0.0369
    4  C                        -0.0276
    5  C                        -0.0381
    6  C                        -0.0358
    7  C                        -0.0065
    8  C                        -0.0018
    9  C                         0.0011
   10  C                        -0.0406
   11  C                         0.1178
   12  C                         0.0187
   13  C                         0.0795
   14  C                        -0.0064
   15  C                        -0.0959
   16  C                        -0.0134
   17  C                        -0.0221
   18  C                        -0.0369
   19  C                        -0.0276
   20  C                        -0.0381
   21  C                        -0.0358
   22  C                        -0.0065
   23  C                        -0.0018
   24  C                         0.0011
   25  C                        -0.0406
   26  C                         0.1179
   27  C                         0.0187
   28  C                         0.0795
   29  C                        -0.0064
   30  C                        -0.0959
   31  H                         0.0392
   32  H                         0.0444
   33  H                         0.0455
   34  H                         0.0425
   35  H                         0.0367
   36  H                         0.0424
   37  H                         0.1214
   38  H                         0.0372
   39  H                         0.0372
   40  H                         0.0389
   41  H                         0.0468
   42  H                         0.0390
   43  H                         0.0444
   44  H                         0.0456
   45  H                         0.0425
   46  H                         0.0367
   47  H                         0.0424
   48  H                         0.1215
   49  H                         0.0372
   50  H                         0.0371
   51  H                         0.0390
   52  H                         0.0468
   53  H                         0.0520
   54  H                         0.0520
   55  O                        -0.2198
   56  O                        -0.2200
   57  N                        -0.0456
   58  N                        -0.1430
   59  N                        -0.0824
   60  N                        -0.0457
   61  N                        -0.1431
   62  N                        -0.0825
   63  S                        -0.1503
   64  S                        -0.1500
   65  Zn                        0.3300

 Sum of these charges (accuracy NumInt/Tails) =          -0.00000020


 =============================
 V O R O N O I   C H A R G E S
 =============================
  
 For each atom: the (numerical) integral of the total electronic charge density in its Voronoi cell,
 i.e. the region of space that is closer to that atom than to any other atom.
 (cf. Wigner-Seitz cells in crystals)

 Within the Voronoi cell the subintegrals over the atomic sphere and the remaining part are evaluated
 separately to give the numbers of electrons (negative charge) in these regions.
 The net total charge in the cell (including the nuclear charge) is also given.

 Values are provided for
    a) the Initial (sum-of-fragments) density
    b) the Orthogonalized-Fragments density
    c) the SCF density
    d) the Voronoi Deformation Density (VDD): the difference SCF-Initial for the complete atomic cell


  Atom                Initial                    OrthFrag                   SCF
             Sphere RestCell NetTotal   Sphere RestCell NetTotal   Sphere RestCell NetTotal      VDD
 -----       ------------------------   ------------------------   ------------------------    -----
    1 C      -2.119   -3.851    0.030   -2.256   -3.733    0.011   -2.141   -3.863   -0.005   -0.035
    2 C      -2.118   -3.332    0.550   -2.242   -3.356    0.402   -2.139   -3.343    0.518   -0.033
    3 C      -2.118   -3.350    0.532   -2.241   -3.359    0.400   -2.139   -3.371    0.489   -0.043
    4 C      -2.118   -3.342    0.540   -2.241   -3.359    0.401   -2.139   -3.356    0.505   -0.035
    5 C      -2.118   -3.346    0.536   -2.241   -3.356    0.403   -2.139   -3.366    0.495   -0.040
    6 C      -2.118   -3.333    0.549   -2.242   -3.358    0.400   -2.139   -3.353    0.508   -0.041
    7 C      -2.119   -3.848    0.033   -2.257   -3.732    0.011   -2.140   -3.846    0.014   -0.019
    8 C      -2.120   -3.911   -0.031   -2.259   -3.739    0.002   -2.142   -3.873   -0.015    0.016
    9 C      -2.119   -3.836    0.045   -2.258   -3.721    0.021   -2.140   -3.830    0.030   -0.015
   10 C      -2.118   -3.347    0.535   -2.241   -3.365    0.394   -2.139   -3.375    0.486   -0.049
   11 H      -0.092   -1.400   -0.492   -0.118   -1.238   -0.357   -0.134   -1.325   -0.459    0.034
   12 H      -0.092   -1.449   -0.541   -0.117   -1.287   -0.404   -0.134   -1.356   -0.490    0.052
   13 H      -0.092   -1.460   -0.553   -0.117   -1.292   -0.409   -0.133   -1.361   -0.495    0.058
   14 H      -0.092   -1.454   -0.546   -0.117   -1.290   -0.407   -0.134   -1.363   -0.497    0.049
   15 H      -0.092   -1.475   -0.567   -0.119   -1.303   -0.422   -0.133   -1.383   -0.516    0.051
   16 C      -2.119   -3.754    0.127   -2.236   -3.636    0.128   -2.133   -3.598    0.269    0.142
   17 H      -0.092   -1.452   -0.544   -0.117   -1.285   -0.403   -0.133   -1.359   -0.492    0.051
   18 C      -2.118   -3.809    0.073   -2.246   -3.699    0.055   -2.140   -3.784    0.076    0.003
   19 O      -3.211   -5.066   -0.277   -3.427   -4.801   -0.228   -3.241   -5.252   -0.493   -0.217
   20 N      -2.329   -4.847   -0.176   -2.485   -4.648   -0.133   -2.347   -4.859   -0.206   -0.030
   21 N      -2.327   -4.726   -0.053   -2.461   -4.577   -0.038   -2.345   -4.880   -0.225   -0.172
   22 C      -2.117   -3.981   -0.098   -2.230   -3.790   -0.020   -2.130   -3.881   -0.011    0.087
   23 S     -10.349   -5.327    0.324  -10.420   -5.372    0.208  -10.344   -5.537    0.119   -0.205
   24 N      -2.330   -4.169    0.501   -2.504   -4.138    0.357   -2.357   -4.249    0.394   -0.107
   25 Zn    -25.003   -4.539    0.458  -25.093   -4.560    0.347  -25.012   -4.193    0.795    0.337
   26 H      -0.097   -1.522   -0.620   -0.113   -1.327   -0.439   -0.130   -1.330   -0.459    0.160
   27 C      -2.117   -2.780    1.102   -2.239   -2.978    0.783   -2.135   -2.773    1.092   -0.010
   28 H      -0.092   -1.478   -0.570   -0.119   -1.290   -0.409   -0.134   -1.378   -0.512    0.058
   29 H      -0.092   -1.477   -0.569   -0.119   -1.290   -0.409   -0.135   -1.378   -0.513    0.056
   30 C      -2.118   -2.401    1.481   -2.236   -2.701    1.064   -2.139   -2.465    1.395   -0.086
   31 H      -0.092   -1.411   -0.503   -0.118   -1.245   -0.363   -0.133   -1.334   -0.468    0.035
   32 H      -0.092   -1.398   -0.490   -0.118   -1.239   -0.357   -0.133   -1.314   -0.447    0.043
   33 C      -2.119   -3.851    0.030   -2.256   -3.733    0.011   -2.141   -3.863   -0.004   -0.035
   34 C      -2.118   -3.338    0.544   -2.242   -3.360    0.398   -2.139   -3.349    0.512   -0.032
   35 C      -2.118   -3.345    0.537   -2.241   -3.354    0.405   -2.139   -3.365    0.496   -0.041
   36 C      -2.118   -3.344    0.538   -2.241   -3.360    0.399   -2.139   -3.357    0.504   -0.034
   37 C      -2.118   -3.344    0.538   -2.241   -3.354    0.405   -2.139   -3.363    0.498   -0.040
   38 C      -2.118   -3.334    0.549   -2.242   -3.359    0.399   -2.139   -3.354    0.507   -0.042
   39 C      -2.119   -3.849    0.032   -2.257   -3.732    0.011   -2.140   -3.846    0.014   -0.018
   40 C      -2.120   -3.911   -0.031   -2.259   -3.739    0.002   -2.142   -3.873   -0.015    0.015
   41 C      -2.119   -3.838    0.043   -2.258   -3.722    0.021   -2.140   -3.832    0.028   -0.015
   42 C      -2.118   -3.346    0.537   -2.241   -3.362    0.397   -2.139   -3.372    0.488   -0.048
   43 H      -0.092   -1.407   -0.500   -0.118   -1.244   -0.362   -0.134   -1.333   -0.467    0.033
   44 H      -0.092   -1.454   -0.547   -0.117   -1.292   -0.409   -0.134   -1.362   -0.496    0.051
   45 H      -0.092   -1.456   -0.548   -0.117   -1.289   -0.407   -0.133   -1.359   -0.492    0.056
   46 H      -0.092   -1.456   -0.548   -0.117   -1.293   -0.410   -0.134   -1.366   -0.499    0.049
   47 H      -0.092   -1.475   -0.568   -0.119   -1.303   -0.421   -0.133   -1.383   -0.516    0.052
   48 C      -2.119   -3.743    0.138   -2.236   -3.629    0.135   -2.133   -3.587    0.280    0.142
   49 H      -0.092   -1.456   -0.548   -0.117   -1.289   -0.406   -0.133   -1.362   -0.496    0.052
   50 C      -2.118   -3.809    0.072   -2.246   -3.699    0.055   -2.140   -3.787    0.073    0.000
   51 O      -3.211   -5.074   -0.284   -3.427   -4.806   -0.233   -3.241   -5.261   -0.502   -0.217
   52 N      -2.329   -4.849   -0.178   -2.485   -4.650   -0.135   -2.347   -4.860   -0.206   -0.028
   53 N      -2.327   -4.724   -0.051   -2.461   -4.576   -0.037   -2.345   -4.878   -0.223   -0.172
   54 C      -2.117   -3.963   -0.081   -2.230   -3.778   -0.008   -2.130   -3.860    0.010    0.091
   55 S     -10.349   -5.339    0.312  -10.421   -5.380    0.200  -10.344   -5.549    0.107   -0.205
   56 N      -2.330   -4.178    0.492   -2.504   -4.146    0.350   -2.357   -4.261    0.382   -0.110
   57 H      -0.097   -1.515   -0.613   -0.113   -1.321   -0.434   -0.129   -1.322   -0.452    0.161
   58 C      -2.117   -2.793    1.089   -2.239   -2.989    0.772   -2.135   -2.789    1.077   -0.012
   59 H      -0.092   -1.470   -0.562   -0.119   -1.284   -0.403   -0.134   -1.369   -0.504    0.058
   60 H      -0.092   -1.475   -0.568   -0.119   -1.288   -0.407   -0.134   -1.376   -0.510    0.057
   61 C      -2.118   -2.407    1.476   -2.235   -2.705    1.059   -2.139   -2.470    1.391   -0.085
   62 H      -0.092   -1.399   -0.492   -0.118   -1.237   -0.355   -0.134   -1.324   -0.457    0.034
   63 H      -0.092   -1.396   -0.488   -0.118   -1.237   -0.355   -0.133   -1.312   -0.445    0.043
   64 H      -0.092   -1.465   -0.557   -0.117   -1.299   -0.416   -0.133   -1.352   -0.485    0.072
   65 H      -0.092   -1.459   -0.552   -0.117   -1.294   -0.411   -0.133   -1.347   -0.479    0.072
 ---------------------------------------------------------------------------------------------------
 Total NetCharge:               0.000                      0.000                      0.000    0.000
 (accuracy NumInt/Tails)

 Remark: the 'NetTotal' Voronoi charges often do not match the Mulliken and/or Hirshfeld charges very
 well. This is caused by the fact that chemically different atoms are not treated in accordance with
 their relative sizes. (Voronoi cells are defined by boundary planes halfway between the atoms.)
 However, the CHANGES in charge, comparing 'Initial' to 'SCF' for instance, do give a fair indication
 of the flow of charge caused by the relaxation from sum-of-fragments to self-consistency.

 Warning: the absolute accuracy of the VDD charges obtained using the Fuzzy Cells (Becke) integration
 scheme is much poorer than the one obtained with an 'equivalent' Voronoi integration grid. 


 =================================================================
 M U L T I P O L E   D E R I V E D   C H A R G E   A N A L Y S I S
 =================================================================

 This charge analysis uses the atomic multipoles (obtained from the fitted density) up to some level X,
 and reconstructs these multipoles exactly (up to level X) by distributing charges over all atoms.
 This is achieved by using Lagrange multipliers and a weight function to keep the multipoles local.

 Dummy atoms can be included (by setting INCDUM in MDC-block to 1) to obtain a fractional charge.
 This is generally useful and necessary only for small symmetrical molecules, when there are not
 enough degrees of freedom to reconstruct the multipoles.

 Since the atomic multipoles are reconstructed up to level X,
 the molecular multipoles are represented also up to level X.
 The recommended level is to reconstruct up to quadrupole : -> MDC-q charges.

 See: M. Swart, P.Th. van Duijnen, J.G. Snijders, J.Comput.Chem., (2001), p. 79-88.

 ------------------------------------------------------------- 
 Atomic electronic multipole moments from SCF equations (a.u.)
 ------------------------------------------------------------- 

   atom        charge        dip-x     dip-y     dip-z      quad-xx   quad-xy   quad-xz   quad-yy   quad-yz   quad-zz
 --------------------------------------------------------------------------------------------------------------------
    1 C     -0.002949     0.028910 -0.004247  0.012897     0.393635  0.127025  0.278856  0.338423 -0.135435 -0.732058
    2 C      0.088683    -0.035811  0.034161 -0.019765     0.332180  0.034846  0.284114  0.382808 -0.175074 -0.714989
    3 C      0.068530    -0.050338 -0.012093 -0.014776     0.353839  0.064870  0.299128  0.421396 -0.180787 -0.775235
    4 C      0.076266    -0.004724 -0.050881  0.009564     0.302075  0.067034  0.278993  0.449309 -0.179136 -0.751384
    5 C      0.068543     0.047434 -0.022122  0.021845     0.355959  0.061373  0.303650  0.419020 -0.183485 -0.774979
    6 C      0.074789     0.040146  0.018416  0.011030     0.359922  0.066697  0.294111  0.383915 -0.170716 -0.743837
    7 C      0.006275    -0.038513  0.003415 -0.012954     0.310267 -0.029952  0.297631  0.399360 -0.204920 -0.709627
    8 C     -0.000939     0.001257  0.010941 -0.000896     0.249705  0.069373  0.255703  0.471581 -0.175539 -0.721285
    9 C      0.011298     0.003707  0.025209 -0.003892     0.371838  0.051685  0.293439  0.350897 -0.167537 -0.722735
   10 C      0.062653    -0.013938 -0.044213  0.005057     0.313015  0.071474  0.291454  0.469884 -0.187423 -0.782899
   11 H     -0.069511    -0.002268  0.004350 -0.001751    -0.072108  0.012830 -0.026425 -0.060070 -0.066115  0.132178
   12 H     -0.063253    -0.015630 -0.004957 -0.004339     0.161095  0.062731  0.070099 -0.001596 -0.006430 -0.159499
   13 H     -0.062188    -0.004092 -0.014686  0.001751    -0.032824  0.043990  0.027457  0.196487 -0.040517 -0.163662
   14 H     -0.065459     0.011977 -0.006909  0.005770     0.097204 -0.060993  0.082648  0.039064 -0.055856 -0.136268
   15 H     -0.062379     0.010309 -0.003396  0.004748     0.164788  0.059933  0.069095 -0.018765 -0.002697 -0.146023
   16 C      0.199409    -0.032736  0.038785 -0.003849     0.085201 -0.049960  0.157795  0.319977 -0.113880 -0.405179
   17 H     -0.065392    -0.000486 -0.013831  0.002862    -0.040846  0.023546  0.032171  0.207286 -0.050780 -0.166441
   18 C      0.051126     0.012781  0.028366  0.016353     0.261974  0.139804  0.218822  0.419920 -0.115279 -0.681894
   19 O     -0.443717     0.092116 -0.349174  0.169100    -0.234687 -0.265018  0.110903  0.489254 -0.115069 -0.254566
   20 N     -0.194404     0.145048 -0.403650  0.191022     0.567061  0.226645  0.200190 -0.056011  0.051107 -0.511051
   21 N     -0.237660    -0.220507  0.373838 -0.145110     0.621676  0.378697  0.238876 -0.055149  0.070893 -0.566527
   22 C     -0.114863     0.226884 -0.495956  0.190659     0.458376  0.198996  0.213278  0.058804 -0.001492 -0.517180
   23 S      0.181421     0.099706 -0.828063  0.247753     0.268446 -0.444087  0.485517  0.901240 -0.460795 -1.169687
   24 N     -0.067934     0.026364 -0.104187  0.033717     0.392395  0.127602  0.320441  0.390058 -0.119964 -0.782453
   25 Zn     0.765291    -0.401060 -0.181310  0.291415    -0.036736 -0.283775  0.049578  0.341128 -0.132490 -0.304392
   26 H      0.032832     0.018502 -0.047445  0.016165    -0.018350 -0.037918  0.043420  0.143748 -0.052287 -0.125397
   27 C      0.246075    -0.018050  0.001070 -0.007623    -0.030762  0.071169 -0.019905  0.058770  0.019140 -0.028008
   28 H     -0.076988     0.038150 -0.017120  0.015514    -0.100068  0.000962 -0.061223  0.066847  0.091456  0.033221
   29 H     -0.076256     0.034137 -0.015434  0.018786    -0.105490  0.056333 -0.067878 -0.017727 -0.043402  0.123218
   30 C      0.234096     0.043254 -0.014435  0.020005     0.007448  0.012328  0.005161  0.011032  0.000861 -0.018480
   31 H     -0.069815    -0.002464  0.004306 -0.001530    -0.034267 -0.053337 -0.040273  0.032520  0.077728  0.001747
   32 H     -0.062094    -0.000357  0.003862 -0.000838     0.037312  0.089070  0.021121  0.064524  0.011713 -0.101836
   33 C     -0.002917    -0.009270  0.012628 -0.027938    -0.290321 -0.401771 -0.143829 -0.252967 -0.101946  0.543289
   34 C      0.088673     0.028855 -0.037187  0.024972    -0.236740 -0.447759 -0.094799 -0.173150 -0.131640  0.409890
   35 C      0.068526    -0.002172 -0.011896  0.052458    -0.255043 -0.475045 -0.121243 -0.206195 -0.125017  0.461238
   36 C      0.076258    -0.036124  0.032067  0.019193    -0.224683 -0.469220 -0.129364 -0.190323 -0.103010  0.415006
   37 C      0.068533    -0.022762  0.033079 -0.040030    -0.254407 -0.477714 -0.118409 -0.206965 -0.129686  0.461372
   38 C      0.074801     0.006704  0.002711 -0.044948    -0.256794 -0.450402 -0.114444 -0.208810 -0.126914  0.465604
   39 C      0.006306     0.005728 -0.018685  0.035809    -0.214175 -0.482161 -0.055747 -0.122122 -0.160831  0.336297
   40 C     -0.000900     0.006481 -0.007581 -0.004869    -0.196546 -0.457940 -0.136853 -0.170555 -0.080090  0.367102
   41 C      0.011298     0.017446 -0.015444 -0.011058    -0.257776 -0.437373 -0.098054 -0.201885 -0.138981  0.459661
   42 C      0.062651    -0.030203  0.023928  0.026257    -0.232397 -0.489437 -0.136277 -0.200570 -0.107094  0.432967
   43 H     -0.069694     0.003347 -0.003854  0.001054     0.176735  0.020224  0.013126 -0.095411 -0.004359 -0.081324
   44 H     -0.063268    -0.001475 -0.002848  0.016644    -0.108289 -0.052286 -0.037423 -0.104768 -0.032341  0.213058
   45 H     -0.062168    -0.010050  0.008210  0.008209    -0.000274 -0.113359 -0.069076 -0.028876  0.033264  0.029150
   46 H     -0.065474    -0.006637  0.009261 -0.009702    -0.051758 -0.109118  0.033572  0.000397 -0.077582  0.051361
   47 H     -0.062378    -0.004141  0.006203 -0.009228    -0.109398 -0.042811 -0.031691 -0.103718 -0.035208  0.213115
   48 C      0.199663     0.018798 -0.045307  0.014229    -0.106188 -0.302281 -0.026218  0.007446 -0.060903  0.098742
   49 H     -0.065410    -0.009915  0.008982  0.004474     0.007709 -0.127297 -0.058189 -0.013162  0.024346  0.005453
   50 C      0.051280     0.002188 -0.022453 -0.028176    -0.241478 -0.379685 -0.172672 -0.191838 -0.032491  0.433317
   51 O     -0.443193    -0.311742  0.248523 -0.012214     0.002175 -0.344098  0.093570  0.325495 -0.018112 -0.327671
   52 N     -0.194338    -0.350137  0.310047 -0.044474    -0.446977 -0.103835 -0.135884 -0.298730 -0.083881  0.745707
   53 N     -0.237762     0.282616 -0.345785  0.100564    -0.488333 -0.100761 -0.200557 -0.479539 -0.023644  0.967871
   54 C     -0.114796    -0.380438  0.427483 -0.077373    -0.370726 -0.175507 -0.126188 -0.278404 -0.063796  0.649130
   55 S      0.182257    -0.619410  0.595208  0.134857    -0.286834 -0.981502  0.079101  0.296556 -0.370209 -0.009722
   56 N     -0.067953    -0.081414  0.077947  0.003542    -0.374052 -0.440457 -0.130944 -0.219859 -0.078459  0.593911
   57 H      0.032880    -0.035411  0.039862 -0.003931    -0.007558 -0.116273 -0.004159  0.035836 -0.014769 -0.028278
   58 C      0.246075     0.003523 -0.007942  0.017580    -0.002883  0.005791 -0.056215 -0.036852  0.055962  0.039735
   59 H     -0.076573    -0.014981  0.026626 -0.030088    -0.053118  0.058306 -0.019813  0.126168  0.079586 -0.073050
   60 H     -0.076716    -0.018577  0.023787 -0.031546     0.180382  0.043684 -0.037330 -0.089591  0.039046 -0.090791
   61 C      0.234118    -0.016478  0.026705 -0.038708    -0.009666 -0.006733 -0.008980 -0.011025  0.004348  0.020691
   62 H     -0.069662     0.003186 -0.004009  0.000906    -0.086133  0.041167  0.009608  0.161519  0.023554 -0.075386
   63 H     -0.062090     0.002645 -0.002841 -0.000830    -0.056374 -0.028552 -0.063139 -0.073976  0.039360  0.130349
   64 H     -0.049748    -0.014633  0.014860 -0.008190     0.080529 -0.067558  0.074799  0.040028 -0.054723 -0.120557
   65 H     -0.049766     0.012419 -0.015722  0.009971    -0.041604 -0.103603  0.037087  0.012410 -0.073899  0.029194

 --------------------------------------- 
 Multipole derived atomic charges (a.u.)
 --------------------------------------- 

 The MDC-m charges are just the Monopole terms in the multipole expansion, while for the MDC-d charges
 also the Dipoles are reconstructed. The usually preferred charges are the MDC-q charges.
 These reconstruct the Monopoles, Dipoles and Quadrupoles (both atomic AND molecular).

        Atom    Level:     MDC-m        MDC-d        MDC-q
 ---------------------------------------------------------
     1     C           -0.002949     0.009975    -4.029972
     2     C            0.088683     0.089235     4.250178
     3     C            0.068530     0.015905   -15.545979
     4     C            0.076266    -0.009284    -3.423782
     5     C            0.068543     0.031497    11.243242
     6     C            0.074789     0.071796    -1.091357
     7     C            0.006275     0.005273     0.719830
     8     C           -0.000939     0.015777    -2.608104
     9     C            0.011298     0.099506     9.845830
    10     C            0.062653    -0.164636    -2.740776
    11     H           -0.069511    -0.053007    -0.041126
    12     H           -0.063253    -0.006842     7.078750
    13     H           -0.062188    -0.016070     1.189146
    14     H           -0.065459     0.021504    -7.640411
    15     H           -0.062379    -0.049487     0.304493
    16     C            0.199409     0.296974    -1.031941
    17     H           -0.065392     0.027732     0.419261
    18     C            0.051126     0.120595     0.224448
    19     O           -0.443717    -0.492267     0.441508
    20     N           -0.194404    -0.150179     0.095351
    21     N           -0.237660    -0.198181    -0.354227
    22     C           -0.114863    -0.017758     0.027357
    23     S            0.181421    -0.128201    -0.106661
    24     N           -0.067934    -0.023223    -0.263159
    25     Zn           0.765291     0.466646     0.406008
    26     H            0.032832     0.124084     0.171503
    27     C            0.246075     0.218185     0.275529
    28     H           -0.076988    -0.074529    -0.054543
    29     H           -0.076256    -0.087950    -0.068808
    30     C            0.234096     0.205625     0.048979
    31     H           -0.069815    -0.054870    -0.009658
    32     H           -0.062094    -0.040082     0.013156
    33     C           -0.002917     0.011476     2.412182
    34     C            0.088673     0.102000    -1.041959
    35     C            0.068526    -0.085633     0.082485
    36     C            0.076258     0.056794     0.814479
    37     C            0.068533    -0.149232    -3.879995
    38     C            0.074801     0.043991    -1.225914
    39     C            0.006306     0.030043    -0.117942
    40     C           -0.000900     0.014727     2.657671
    41     C            0.011298     0.025444    -6.897604
    42     C            0.062651     0.037800     8.036721
    43     H           -0.069694    -0.053219    -0.012929
    44     H           -0.063268     0.001520     0.751021
    45     H           -0.062168    -0.028600    -0.034386
    46     H           -0.065474     0.034077     1.731209
    47     H           -0.062378    -0.019448     0.092209
    48     C            0.199663     0.299938    -0.381443
    49     H           -0.065410     0.033930    -2.376268
    50     C            0.051280     0.122011     0.549535
    51     O           -0.443193    -0.491477    -0.604523
    52     N           -0.194338    -0.148605    -0.224691
    53     N           -0.237762    -0.194758    -0.252662
    54     C           -0.114796    -0.016616     0.158048
    55     S            0.182257    -0.126762    -0.127971
    56     N           -0.067953    -0.024070    -0.164561
    57     H            0.032880     0.124258     0.187767
    58     C            0.246075     0.218286     0.373188
    59     H           -0.076573    -0.072580    -0.078430
    60     H           -0.076716    -0.090107    -0.118055
    61     C            0.234118     0.205589     0.035580
    62     H           -0.069662    -0.054826    -0.018771
    63     H           -0.062090    -0.040011     0.004374
    64     H           -0.049748    -0.019482     2.467407
    65     H           -0.049766    -0.000200    -0.539838

 ------------------------------------------------ 
 Average absolute deviations in atomic multipoles
 ------------------------------------------------ 

 Stated here are the average differences between the atomic multipoles
 and the reconstructed atomic multipoles (from the distributed charges).
 If these values are not zero, this means there are not enough degrees of freedom,
 to be able to reconstruct the atomic multipoles. (This usually happens only
 for small and/or highly symmetric molecules). If this is the case, one could add
 dummy atoms as extra point charges (and setting INCDUM in MDC-block to 1).

 Level:                                 MDC-d        MDC-q
 ---------------------------------------------------------
 Charge   (a.u.)                       0.0000       0.0000
 Dipole   (Debye)                      0.0000       0.0008
 Quad.    (a.u.)                       0.1820       0.0000

 --------------------------------------- 
 Represented molecular multipole moments
 --------------------------------------- 

 Given here are the Molecular multipole moments from the atomic charges, and from the Fit Density.
 Note that the atomic charges represent the latter, NOT the ones from the Exact density.

            Q (a.u.)             Dipole moment (Debye)                                          Quadrupole moment (a.u.)
                                 x         y         z              xx        xy        xz        yy        yz        zz
------------------------------------------------------------------------------------------------------------------------
MDC-m         0.0000        3.7931    1.7062   -2.7740         -0.1792   43.5844  -11.9835    6.4181  -11.2190   -6.2389
MDC-d         0.0000       -0.1271   -0.0752    0.0628          3.0459   -9.9355    5.2334    0.0278   -3.8833   -3.0737
MDC-q         0.0000       -0.1559   -0.0940    0.0731          3.7021   -6.1323    6.2931   -1.2140   -6.1343   -2.4881
 
Fit.Dens.     0.0000       -0.1271   -0.0752    0.0628          3.5402   -9.5470    7.7686   -0.8323   -8.3281   -2.7079


 =============
 Dipole Moment  ***  (Debye)  ***
 =============
  
 Vector   :        -0.12691071     -0.07468925      0.06269386
 Magnitude:         0.16004791

 This molecular dipole moment is calculated with analytic integration


 =========================================
 Quadrupole Moment (Buckingham convention)  ***  (a.u.)  ***
 =========================================
  
      quad-xx        quad-xy        quad-xz        quad-yy        quad-yz        quad-zz
      3.54706222   -13.12407982     9.29782903    -0.83766586   -10.72008301    -2.70939635

 This molecular quadrupole moment is calculated with analytic integration
1


 ===========================
 B O N D I N G   E N E R G Y  ***  (decomposition)  ***
 ===========================
  
*** IMPORTANT NOTE ***

The bond energy is computed as an energy difference between molecule and
fragments. In particular when the fragments are single atoms, they are usually
computed as SPHERICALLY SYMMETRIC and SPIN-RESTRICTED. Obviously, this usually
does NOT represent the true atomic groundstate.

To obtain the 'real' bond energy, (atomic) correction terms must be applied
for the true (multiplet) fragment ground state. See ref: E.J.Baerends,
V.Branchadell, M.Sodupe, Chem.Phys.Lett.265 (1997) 481

General theoretical background on the bond energy decomposition scheme used
here (Morokuma-Ziegler) can be found in the review paper:
F.M. Bickelhaupt and E.J. Baerends,
"Kohn-Sham Density Functional Theory: Predicting and Understanding Chemistry"
In: Rev. Comput. Chem.; Lipkowitz, K. B. and Boyd, D. B., Eds.;
Wiley-VCH: New York, 2000, Vol. 15, 1-86.

Symbols used in the Bickelhaupt-Baerends (BB) paper are given below to make
the direct connection to that paper, where detailed explanations can be found
on the meaning of the various terms.


                                                   hartree              eV         kcal/mol           kJ/mol
                                      --------------------     -----------       ----------      -----------

Pauli Repulsion
  Kinetic (Delta T^0):                 178.500162666084265       4857.2366        112010.55        468652.11
  Delta V^Pauli Coulomb:               -88.897115529276434      -2419.0136        -55783.79       -233399.34
  Delta V^Pauli LDA-XC:                -21.510437929480524       -585.3288        -13498.01        -56475.65
  Delta V^Pauli GGA-Exchange:            1.245007371521915         33.8784           781.25          3268.77
  Delta V^Pauli GGA-Correlation:        -1.559421607151659        -42.4340          -978.55         -4094.26
                                      --------------------     -----------       ----------      -----------
  Total Pauli Repulsion:                67.778194971697573       1844.3385         42531.46        177951.63
 (Total Pauli Repulsion =
  Delta E^Pauli in BB paper)

Steric Interaction
  Pauli Repulsion (Delta E^Pauli):      67.778194971697573       1844.3385         42531.46        177951.63
  Electrostatic Interaction:           -13.906625801874167       -378.4185         -8726.54        -36511.84
 (Electrostatic Interaction =
  Delta V_elstat in the BB paper)
                                      --------------------     -----------       ----------      -----------
  Total Steric Interaction:             53.871569169823402       1465.9200         33804.92        141439.78
 (Total Steric Interaction =
  Delta E^0 in the BB paper)

Orbital Interactions
  A:                                   -68.818058738792374      -1872.6347        -43183.99       -180681.79
                                      --------------------     -----------       ----------      -----------
  Total Orbital Interactions:          -68.817563742826110      -1872.6212        -43183.68       -180680.49

Alternative Decomposition Orb.Int.
  Kinetic:                            -164.052011287439143      -4464.0824       -102944.20       -430718.49
  Coulomb:                              87.287356322912530       2375.2098         54773.65        229172.92
  XC:                                    7.947091221700489        216.2514          4986.88         20865.09
                                      --------------------     -----------       ----------      -----------
  Total Orbital Interactions:          -68.817563742826124      -1872.6212        -43183.68       -180680.49

  Residu (E=Steric+OrbInt+Res):         -0.000026906156141         -0.0007            -0.02            -0.07

Total Bonding Energy:                  -14.946021479158849       -406.7019         -9378.77        -39240.77


Summary of Bonding Energy (energy terms are taken from the energy decomposition above)
======================================================================================

  Electrostatic Energy:                -13.906625801874167       -378.4185         -8726.54        -36511.84
  Kinetic Energy:                       14.448151378645122        393.1542          9066.35         37933.62
  Coulomb (Steric+OrbInt) Energy:       -1.609786112520041        -43.8045         -1010.16         -4226.49
  XC Energy:                           -13.877760943409783       -377.6331         -8708.43        -36436.06
                                      --------------------     -----------       ----------      -----------
  Total Bonding Energy:                -14.946021479158869       -406.7019         -9378.77        -39240.77


Correction terms (incorporated in energies above; only for test purposes):

1. Indication of fit-quality: 1st-order fit-correction used in the energy (hartree):   0.0006404235
2. Electrostatic (Fit correction):   0.0000000000


 =========================================
 F R A G M E N T   E N E R G Y   T E R M S  ***  (summed over all fragments)  ***
 =========================================
  

The energy terms below are (parts of) the Total Energy of the fragments from which the molecule
 is built.

Exchange and Correlation
  Exchange LDA:                       -296.266491558973655      -8061.8214       -185910.05       -777847.56
  Exchange GGA:                        -32.271103435503669       -878.1414        -20250.43        -84727.77
  Correlation LDA:                       0.000000000000000          0.0000             0.00             0.00
  Correlation GGA:                     -10.210637787458108       -277.8456         -6407.27        -26808.03
                                      --------------------     -----------       ----------      -----------
  Total XC:                           -338.748232781935428      -9217.8084       -212567.75       -889383.36


 =======================================================================
 Electrostatic potential at the Nuclei due to electrons and other nuclei
 =======================================================================
  
         Atom                  Potential
         ----                  ---------
     1)   C                  14.77081280
     2)   C                  14.76474979
     3)   C                  14.76762504
     4)   C                  14.76433960
     5)   C                  14.77168426
     6)   C                  14.77290184
     7)   C                  14.76562420
     8)   C                  14.77363171
     9)   C                  14.76211159
    10)   C                  14.77114947
    11)   H                   1.11081405
    12)   H                   1.10450616
    13)   H                   1.10003304
    14)   H                   1.10858860
    15)   H                   1.11227447
    16)   C                  14.70548016
    17)   H                   1.10407803
    18)   C                  14.74850948
    19)   O                  22.38423529
    20)   N                  18.35302630
    21)   N                  18.39668867
    22)   C                  14.69111027
    23)   S                  59.27878924
    24)   N                  18.36302905
    25)   Zn                142.02112389
    26)   H                   1.01911799
    27)   C                  14.73424926
    28)   H                   1.11596362
    29)   H                   1.11625785
    30)   C                  14.77146108
    31)   H                   1.11059096
    32)   H                   1.10809312
    33)   C                  14.77089909
    34)   C                  14.76483373
    35)   C                  14.76766396
    36)   C                  14.76436361
    37)   C                  14.77172119
    38)   C                  14.77293220
    39)   C                  14.76560169
    40)   C                  14.77365539
    41)   C                  14.76219636
    42)   C                  14.77119576
    43)   H                   1.11068621
    44)   H                   1.10453059
    45)   H                   1.10001336
    46)   H                   1.10862019
    47)   H                   1.11229096
    48)   C                  14.70552925
    49)   H                   1.10413765
    50)   C                  14.74852757
    51)   O                  22.38430947
    52)   N                  18.35310932
    53)   N                  18.39673315
    54)   C                  14.69112687
    55)   S                  59.27877333
    56)   N                  18.36301200
    57)   H                   1.01907259
    58)   C                  14.73425361
    59)   H                   1.11608061
    60)   H                   1.11623099
    61)   C                  14.77145810
    62)   H                   1.11074826
    63)   H                   1.10807428
    64)   H                   1.10274138
    65)   H                   1.10277240

=============================================================
=== CALCULATE ANALYTICAL SECOND DERIVATIVES OF THE ENERGY ===
=============================================================

                  ------------------------------------------------
                  
                  This Analytical Second Derivatives Progam    
                            was written for ADF by             
                  
                                Stephen K. Wolff               
                  
                         Scientific Computing & Modelling      
                  
                                Vrije University
                              Theoretical Chemistry
                                De Boelelaan 1083
                                1081 HV Amsterdam
                                 The Netherlands
                  
                  ------------------------------------------------
                  
                                    References:                
                                    ===========                
                  
                   Attila Berces, Ross M. Dickson, Liangyou Fan
                   Heiko Jacobsen, David Swerhone, Tom Ziegler,
                   Computer Physics Communications 100 (1997) 247.
                  
                   Heiko Jacobsen, Attila Berces
                   David Swerhone, Tom Ziegler,
                   Computer Physics Communications 100 (1997) 263.
                  
                   Stephen K. Wolff
                   Int. J. Quantum Chem. 104 (2005) 645.
                  
                  ------------------------------------------------
                  
              <><><><><><><><><><><><><><><><><><><><><><><><><>
 
                 SECOND DERIVATIVES INFORMATION:
                 -------------------------------
 
                 === PRINT
 
                   EIGS,  lprint_eigbas =  F
                   U1,    lprint_u1     =  F
                   PARTS, lprint_parts  =  F
 
                 === DEBUG
 
                   ALL        =  F
                   B1         =  F
                   DENSITIES  =  F
                   FIT        =  F
                   HESSIAN    =  F
                   NUMBERS    =  F
                   SYMMETRY   =  F
                   U1         =  F
 
                 === CPKS
 
                   MAX_CPKS_ITERATIONS    =    20
                   U1_ACCURACY PARAMETER  =     5.00
                   U1 ACCURACY            =     0.0000100
 

                 Estimated peak private memory usage    340 MB per process
                                 shared memory usage   5797 MB per node

              <><><><><><><><><><><><><><><><><><><><><><><><><>

######## LOOPING OVER NUCLEI ########

==========================
###### NUCLEUS:     1  C  
==========================

====================  solving CPKS equations  ====================

NUCLEUS  COORD.    ITERATION   ACCURACY
-------  ------    ---------   --------
    1       1          1       0.46205720D-01
    1       1          2       0.94075020D-02
    1       1          3       0.25741270D-02
    1       1          4       0.10724903D-02
[truncated: 1,464,873 more chars]
