# Supplementary material for: Functional, Aromatic, and Fluorinated Monothiosemicarbazones: Investigations into Their Structures and Activity toward the Gallium-68 Incorporation by Microwave Irradiation
Source: ACS Omega. 2022 Apr 11;7(16):13750–77. doi: 10.1021/acsomega.1c07396 (PMC9088960; doi:10.1021/acsomega.1c07396)
Supplement: Supplementary file 1 — ao1c07396_si_001.zip [file ao1c07396_si_001.zip › DFT_files/MonoTSCEt Zn complex isomer.xyz]

65

C      -0.26181099       2.39734793       0.16135199
C      -1.51469302       1.90908504      -0.16978200
C      -1.77391803       0.52660102       0.03822500
C      -0.81332600      -0.33617499       0.56057203
C       2.77528596       0.02596800       1.74143100
C       2.98946905       1.41786206       1.51376796
C       1.95405197       2.17473507       0.98384899
C       0.71567303       1.51814902       0.69349903
C       0.48392999       0.14171501       0.91141498
C       1.57265604      -0.60715401       1.45614803
H       7.78527880       5.68475723       3.42797709
H      -2.75516200       0.13149799      -0.21901500
H      -1.05531895      -1.38879299       0.70365202
H       3.59314489      -0.56064302       2.15713596
H       3.94619894       1.87219703       1.75177598
C       0.37316599       3.74664402       0.09041700
H       1.45682001      -1.67297900       1.64730597
C       1.76481998       3.57581091       0.60411203
O      -0.11795900       4.81887197      -0.29744601
N       2.53282809       4.64597321       0.63981700
N       3.76777101       4.57290697       1.11604500
C       4.44767189       5.76805305       1.14357495
S       3.88968301       7.32186794       0.64793998
N       5.70464897       5.62121677       1.63740206
Zn       1.70642602       6.48107290      -0.13355500
H       5.95000982       4.67115116       1.90538800
C       6.69567394       6.68454790       1.81867599
H       6.26654196       7.47045612       2.45582509
H       6.90770292       7.15109301       0.84628099
C       7.97885799       6.12384176       2.44089699
H       8.43098164       5.35566092       1.80025399
H       8.71189308       6.92800188       2.56847906
C      -1.00974703       8.43957233       2.94046307
C      -1.19331503       8.27522659       4.30315924
C      -2.15206003       9.09719181       4.95640278
C      -2.90232801      10.04861927       4.26934099
C      -3.12500191      11.21177673       0.66377002
C      -2.15103507      10.36752033       0.05247500
C      -1.46614397       9.45668125       0.84431303
C      -1.77256501       9.40998554       2.24188805
C      -2.73287892      10.23707771       2.86578298
C      -3.41917396      11.16249561       2.01997805
H      -0.70910603       8.97569275      -6.32773495
H      -2.30420089       8.97691822       6.02766609
H      -3.62742591      10.65633965       4.80966902
H      -3.65837789      11.92325115       0.03514100
H      -1.95352495      10.43871784      -1.01256895
C      -0.12879400       7.78268194       1.93010402
H      -4.17192221      11.82742310       2.44090796
C      -0.42969900       8.44609737       0.62635899
O       0.68916798       6.86298418       2.09149790
N       0.22697800       8.02196026      -0.43436599
N      -0.01609700       8.54248619      -1.62914801
C       0.69268399       7.97423506      -2.66145205
S       1.82325006       6.67501879      -2.58688307
N       0.40629399       8.56073475      -3.85280704
H      -0.27561200       9.31397629      -3.80503702
C       0.96228898       8.19219780      -5.15702009
H       0.74314201       7.13360691      -5.35601902
H       2.05679011       8.28369045      -5.12087584
C       0.38147500       9.08123779      -6.26182222
H       0.61970901      10.13881683      -6.09037590
H       0.80555201       8.79427147      -7.23037004
H      -2.28420997       2.56022191      -0.57963997
H      -0.62280500       7.53867197       4.86544800
