# Supplementary material for: Functional, Aromatic, and Fluorinated Monothiosemicarbazones: Investigations into Their Structures and Activity toward the Gallium-68 Incorporation by Microwave Irradiation
Source: ACS Omega. 2022 Apr 11;7(16):13750–77. doi: 10.1021/acsomega.1c07396 (PMC9088960; doi:10.1021/acsomega.1c07396)
Supplement: Supplementary file 1 — ao1c07396_si_001.zip [file ao1c07396_si_001.zip › DFT_files/MonoTSCEt Zn complex.xyz]

65

C      -0.51308291       2.35776704       0.40984635
C      -1.77122515       1.81816479       0.20238798
C      -1.90187531       0.40215398       0.18819413
C      -0.81115747      -0.44377086       0.37461171
C       2.90202744       0.04592351       0.99179719
C       2.98381120       1.47011383       0.99767968
C       1.82378189       2.20569378       0.80031048
C       0.59719526       1.49563887       0.59967278
C       0.49574631       0.08668216       0.58943926
C       1.70974250      -0.63874234       0.79592090
H       7.93108264       5.80043009       2.39507062
H      -2.88726611      -0.03202174       0.02755427
H      -0.95640767      -1.52339995       0.35629853
H       3.81659483      -0.52413947       1.14749455
H       3.93725100       1.96540195       1.15280804
C       0.01298685       3.75285689       0.48800357
H       1.69752599      -1.72764579       0.79959292
C       1.47893196       3.62710658       0.74160557
O      -0.60096033       4.82503814       0.36460892
N       2.17248995       4.74281056       0.84259885
N       3.48473809       4.70582738       1.02476836
C       4.09628239       5.93716006       1.06443952
S       3.36831875       7.49176835       0.91014061
N       5.43803015       5.82658439       1.24471014
Zn       1.07425865       6.59870484       0.72906519
H       5.78002932       4.87217695       1.32703641
C       6.39788966       6.93039820       1.32209284
H       6.13443104       7.58125561       2.16793826
H       6.31097850       7.54502867       0.41541463
C       7.82468156       6.39322751       1.47745294
H       8.11057648       5.76698114       0.62268827
H       8.53176274       7.22819652       1.53400227
C       0.18873137       7.76051222      -3.54896882
C       0.66885960       7.32818710      -4.77396318
C       0.17058489       7.95302719      -5.95000752
C      -0.77528858       8.97416094      -5.90152972
C      -2.64370800      10.78672522      -3.13946980
C      -2.11695813      10.12926882      -1.98824234
C      -1.17387804       9.12679140      -2.16508453
C      -0.77616922       8.79929083      -3.50057903
C      -1.28752827       9.43658909      -4.65284941
C      -2.25490993      10.46553398      -4.43336674
H      -2.65693289      11.15457094       4.67288753
H       0.54112010       7.61995431      -6.91800448
H      -1.13004992       9.42497623      -6.82781426
H      -3.38251109      11.57298784      -2.99193433
H      -2.45009998      10.41123151      -0.99420505
C       0.45762760       7.36511529      -2.13518121
H      -2.68631948      10.99507518      -5.28150990
C      -0.40713235       8.23882525      -1.28957621
O       1.22282963       6.48711620      -1.70240945
N      -0.34797550       8.05900546       0.01438305
N      -1.11157305       8.76805227       0.83192054
C      -0.99008837       8.43764124       2.16263163
S       0.01128588       7.22717813       2.86976734
N      -1.79397341       9.20282097       2.94550469
H      -2.35063671       9.88984913       2.44269053
C      -1.93056794       9.11103090       4.40113652
H      -0.95054247       9.28441622       4.86753015
H      -2.22858755       8.08797912       4.67023917
C      -2.95902852      10.12644460       4.91049117
H      -3.94981017       9.94459034       4.47469216
H      -3.05124284      10.04715540       5.99937372
H       1.40688889       6.53052780      -4.84065913
H      -2.64117542       2.45458906       0.05537173
