# Supplementary material for: Functional, Aromatic, and Fluorinated Monothiosemicarbazones: Investigations into Their Structures and Activity toward the Gallium-68 Incorporation by Microwave Irradiation
Source: ACS Omega. 2022 Apr 11;7(16):13750–77. doi: 10.1021/acsomega.1c07396 (PMC9088960; doi:10.1021/acsomega.1c07396)
Supplement: Supplementary file 2 — ao1c07396_si_017.zip [file ao1c07396_si_017.zip]

Archive with 14 entries (13 files):
- cifs_completed/
- cifs_completed/2130501_Zn_mono_Et Td_ox082.cif
- cifs_completed/2130502_zn_mono_et Oh.cif
- cifs_completed/2130507_4g_mono_allyl_publication.cif
- cifs_completed/2130508_4h_mono_Ph_ox040.cif
- cifs_completed/2130510_4h_Mono_Ph_DMSO_publication.cif
- cifs_completed/2130516_publication_compound 4b_s17sip2.cif
- cifs_completed/2130521_compound_4c_s17sip1_publication.cif
- cifs_completed/2130523_compound_4a_s16sip7_publication.cif
- cifs_completed/2130524_precursor_3a_publication s16sip5a.cif
- cifs_completed/2130525_publication_precursor2_e16sip13.cif
- cifs_completed/2130526_precursor_e16sip12.cif
- cifs_completed/2131107_4f_napth_mono_Et_publication.cif
- cifs_completed/2149602_precursor3a_polymorph_e16sip14.cif
