# Supplementary material for: Functional, Aromatic, and Fluorinated Monothiosemicarbazones: Investigations into Their Structures and Activity toward the Gallium-68 Incorporation by Microwave Irradiation
Source: ACS Omega. 2022 Apr 11;7(16):13750–77. doi: 10.1021/acsomega.1c07396 (PMC9088960; doi:10.1021/acsomega.1c07396)
Supplement: Supplementary file 2 — ao1c07396_si_017.zip [file ao1c07396_si_017.zip › cifs_completed/2130501_Zn_mono_Et Td_ox082.cif]

 
data_ox082
 
_audit_creation_method            'SHELXL-2018/3'
_shelx_SHELXL_version_number      '2018/3'
_chemical_name_systematic         ?
_chemical_name_common             ?
_chemical_melting_point           ?
_chemical_formula_moiety          'C30 H24 N6 O2 S2 Zn'
_chemical_formula_sum
 'C30 H24 N6 O2 S2 Zn' 
_chemical_formula_weight          630.04

loop_
 _atom_type_symbol
 _atom_type_description
 _atom_type_scat_dispersion_real
 _atom_type_scat_dispersion_imag
 _atom_type_scat_source
 'C'  'C'   0.0031   0.0016
 'International Tables Vol C Tables 4.2.6.8 and 6.1.1.4'
 'H'  'H'   0.0000   0.0000
 'International Tables Vol C Tables 4.2.6.8 and 6.1.1.4'
 'N'  'N'   0.0061   0.0032
 'International Tables Vol C Tables 4.2.6.8 and 6.1.1.4'
 'O'  'O'   0.0106   0.0058
 'International Tables Vol C Tables 4.2.6.8 and 6.1.1.4'
 'S'  'S'   0.1201   0.1178
 'International Tables Vol C Tables 4.2.6.8 and 6.1.1.4'
 'Zn'  'Zn'   0.3035   1.3610
 'International Tables Vol C Tables 4.2.6.8 and 6.1.1.4'
 
_space_group_crystal_system       monoclinic
_space_group_IT_number            15
_space_group_name_H-M_alt         'C 2/c'
_space_group_name_Hall            '-C 2yc'
 
_shelx_space_group_comment
;
The symmetry employed for this shelxl refinement is uniquely defined
by the following loop, which should always be used as a source of
symmetry information in preference to the above space-group names.
They are only intended as comments.
;
 
loop_
 _space_group_symop_operation_xyz
 'x, y, z'
 '-x, y, -z+1/2'
 'x+1/2, y+1/2, z'
 '-x+1/2, y+1/2, -z+1/2'
 '-x, -y, -z'
 'x, -y, z-1/2'
 '-x+1/2, -y+1/2, -z'
 'x+1/2, -y+1/2, z-1/2'
 
_cell_length_a                    24.7509(11)
_cell_length_b                    15.7628(7)
_cell_length_c                    15.4901(7)
_cell_angle_alpha                 90
_cell_angle_beta                  115.9130(10)
_cell_angle_gamma                 90
_cell_volume                      5435.8(4)
_cell_formula_units_Z             8
_cell_measurement_temperature     150(2)
_cell_measurement_reflns_used     9799
_cell_measurement_theta_min       1
_cell_measurement_theta_max       25
 
_exptl_crystal_description        block
_exptl_crystal_colour             orange
_exptl_crystal_density_meas       ?
_exptl_crystal_density_method     ?
_exptl_crystal_density_diffrn     1.540          
_exptl_crystal_F_000              2592
_exptl_transmission_factor_min    ?
_exptl_transmission_factor_max    ?
_exptl_crystal_size_max           0.030
_exptl_crystal_size_mid           0.010
_exptl_crystal_size_min           0.010
_exptl_absorpt_coefficient_mu     1.005
_shelx_estimated_absorpt_T_min    0.970
_shelx_estimated_absorpt_T_max    0.990
_exptl_absorpt_correction_type    multi-scan
_exptl_absorpt_correction_T_min   0.98
_exptl_absorpt_correction_T_max   0.99
_exptl_absorpt_process_details    
;
Absorption correction: SADABS, Bruker AXS Inc., Madison, USA, 2004

Station 9.8: R. J. Cernik, W. Clegg, C. R. A. Catlow, G. Bushnell-Wye,
J. V. Flaherty, G. N. Greaves, M. Hamichi, I. Burrows, D. J. Taylor
and S. J. Teat,
J. Synchotron Radiation 1997, 4, 279-286; 7, 40.
Synchrotron chemical crystallography:
W. Clegg, J. Chem. Soc., Dalton Trans. 2000, 3223-3232.
;
_diffrn_ambient_temperature       150(2)
_diffrn_radiation_type            synchrotron
_diffrn_radiation_source         'Daresbury SRS station 9.8'
_diffrn_radiation_monochromator  'silicon 111'
_diffrn_measurement_device_type  'Bruker SMART APEX2 CCD'
_diffrn_radiation_wavelength     0.6709
_diffrn_measurement_method       'fine-slice \w scans'
_diffrn_reflns_number             22880
_diffrn_reflns_av_unetI/netI      0.0670
_diffrn_reflns_av_R_equivalents   0.0527
_diffrn_reflns_limit_h_min        -31
_diffrn_reflns_limit_h_max        36
_diffrn_reflns_limit_k_min        -16
_diffrn_reflns_limit_k_max        23
_diffrn_reflns_limit_l_min        -22
_diffrn_reflns_limit_l_max        22
_diffrn_reflns_theta_min          1.533
_diffrn_reflns_theta_max          30.412
_diffrn_reflns_theta_full         24.396
_diffrn_measured_fraction_theta_max   0.970
_diffrn_measured_fraction_theta_full  0.996
_diffrn_reflns_Laue_measured_fraction_max    0.970
_diffrn_reflns_Laue_measured_fraction_full   0.996
_diffrn_reflns_point_group_measured_fraction_max   0.970
_diffrn_reflns_point_group_measured_fraction_full  0.996
_reflns_number_total              8792
_reflns_number_gt                 6443
_reflns_threshold_expression      'I > 2\s(I)'
_reflns_Friedel_coverage          0.000
_reflns_Friedel_fraction_max      .
_reflns_Friedel_fraction_full     .
 
_reflns_special_details
;
 Reflections were merged by SHELXL according to the crystal
 class for the calculation of statistics and refinement.
 
 _reflns_Friedel_fraction is defined as the number of unique
 Friedel pairs measured divided by the number that would be
 possible theoretically, ignoring centric projections and
 systematic absences.
;
 
_computing_data_collection       'Bruker APEX2'
_computing_data_reduction        'Bruker SAINT'
_computing_cell_refinement       'Bruker SAINT'
_computing_structure_solution     
; 
 SIR97- Altomare A., Burla M.C., Camalli M., Cascarano G.L., Giacovazzo C. , 
 Guagliardi A., Moliterni A.G.G., Polidori G.,Spagna R. 
 (1999) J. Appl. Cryst. 32, 115-119
;
_computing_structure_refinement   
;
 SHELXL-2018/3 (Sheldrick, 2018)
 Sheldrick GM (2008) Acta Crystallogr A64:112--122 and 
 C. B. H\"ubschle, G. M. Sheldrick and B. Dittrich
 ShelXle: a Qt graphical user interface for SHELXL
 J. Appl. Cryst., 44, (2011) 1281-1284.
;
_computing_molecular_graphics  

'ORTEP3 for Windows - Farrugia, L. J. J. Appl. Crystallogr. 1997, 30, 565'

_computing_publication_material    
;
 'WinGX publication routines, Farrugia, 
 L. J., J. Appl. Crystallogr., 1999, 32, 837-838
;
_refine_special_details           ?
_refine_ls_structure_factor_coef  Fsqd
_refine_ls_matrix_type            full
_refine_ls_weighting_scheme       calc
_refine_ls_weighting_details
'w=1/[\s^2^(Fo^2^)+(0.0480P)^2^] where P=(Fo^2^+2Fc^2^)/3'
_atom_sites_solution_primary      direct
_atom_sites_solution_secondary    ?
_atom_sites_solution_hydrogens    mixed
_refine_ls_hydrogen_treatment     mixed
_refine_ls_extinction_method      none
_refine_ls_extinction_coef        .
_refine_ls_number_reflns          8792
_refine_ls_number_parameters      380
_refine_ls_number_restraints      1
_refine_ls_R_factor_all           0.0682
_refine_ls_R_factor_gt            0.0466
_refine_ls_wR_factor_ref          0.1128
_refine_ls_wR_factor_gt           0.1046
_refine_ls_goodness_of_fit_ref    1.036
_refine_ls_restrained_S_all       1.036
_refine_ls_shift/su_max           0.003
_refine_ls_shift/su_mean          0.000
 
loop_
 _atom_site_label
 _atom_site_type_symbol
 _atom_site_fract_x
 _atom_site_fract_y
 _atom_site_fract_z
 _atom_site_U_iso_or_equiv
 _atom_site_adp_type
 _atom_site_occupancy
 _atom_site_site_symmetry_order  
 _atom_site_calc_flag
 _atom_site_refinement_flags_posn
 _atom_site_refinement_flags_adp
 _atom_site_refinement_flags_occupancy
 _atom_site_disorder_assembly
 _atom_site_disorder_group
Zn Zn 0.67871(2) 0.74159(2) 0.61447(2) 0.02341(7) Uani 1 1 d . . . . .
S1 S 0.74567(2) 0.63082(3) 0.68770(4) 0.02561(12) Uani 1 1 d . . . . .
S2 S 0.71632(2) 0.84563(3) 0.54815(4) 0.02478(11) Uani 1 1 d . . . . .
N1 N 0.70737(8) 0.47273(11) 0.64478(13) 0.0252(4) Uani 1 1 d D . . . .
H1 H 0.7413(9) 0.461(2) 0.6861(18) 0.062(10) Uiso 1 1 d D . . . .
N2 N 0.63722(7) 0.56650(11) 0.55317(12) 0.0225(3) Uani 1 1 d . . . . .
N3 N 0.62102(7) 0.64869(10) 0.53407(12) 0.0206(3) Uani 1 1 d . . . . .
N4 N 0.72115(9) 1.00474(13) 0.60578(14) 0.0302(4) Uani 1 1 d . . . . .
H4 H 0.7160(11) 1.0377(17) 0.6412(19) 0.033(7) Uiso 1 1 d . . . . .
N5 N 0.67861(8) 0.92039(11) 0.67460(12) 0.0242(4) Uani 1 1 d . . . . .
N6 N 0.66159(7) 0.84168(11) 0.68531(12) 0.0223(3) Uani 1 1 d . . . . .
O1 O 0.57049(7) 0.81515(9) 0.47910(11) 0.0282(3) Uani 1 1 d . . . . .
O2 O 0.62522(7) 0.68143(10) 0.72256(11) 0.0319(4) Uani 1 1 d . . . . .
C1 C 0.69275(11) 0.31917(14) 0.64416(18) 0.0344(5) Uani 1 1 d . . . . .
H1A H 0.664377 0.273196 0.612071 0.052 Uiso 1 1 calc R U . . .
H1B H 0.701366 0.320602 0.712198 0.052 Uiso 1 1 calc R U . . .
H1C H 0.730099 0.309472 0.638240 0.052 Uiso 1 1 calc R U . . .
C2 C 0.66553(10) 0.40311(13) 0.59768(16) 0.0280(4) Uani 1 1 d . . . . .
H2A H 0.656303 0.401533 0.528739 0.034 Uiso 1 1 calc R U . . .
H2B H 0.627513 0.412678 0.602822 0.034 Uiso 1 1 calc R U . . .
C3 C 0.69272(9) 0.55416(13) 0.62410(14) 0.0219(4) Uani 1 1 d . . . . .
C4 C 0.56741(9) 0.66209(13) 0.46625(14) 0.0212(4) Uani 1 1 d . . . . .
C5 C 0.54493(9) 0.75086(13) 0.43801(15) 0.0218(4) Uani 1 1 d . . . . .
C6 C 0.48541(9) 0.74165(14) 0.35349(15) 0.0248(4) Uani 1 1 d . . . . .
C7 C 0.44373(10) 0.79902(17) 0.29466(17) 0.0329(5) Uani 1 1 d . . . . .
H7 H 0.450320 0.858330 0.304613 0.039 Uiso 1 1 calc R U . . .
C8 C 0.39103(10) 0.76744(18) 0.21928(18) 0.0386(6) Uani 1 1 d . . . . .
H8 H 0.362120 0.806327 0.177424 0.046 Uiso 1 1 calc R U . . .
C9 C 0.38026(10) 0.68186(19) 0.20461(17) 0.0394(6) Uani 1 1 d . . . . .
H9 H 0.344347 0.663087 0.152479 0.047 Uiso 1 1 calc R U . . .
C10 C 0.42144(10) 0.62098(17) 0.26537(16) 0.0321(5) Uani 1 1 d . . . . .
C11 C 0.41558(10) 0.53119(17) 0.26344(18) 0.0377(6) Uani 1 1 d . . . . .
H11 H 0.380639 0.505191 0.215801 0.045 Uiso 1 1 calc R U . . .
C12 C 0.45973(11) 0.48202(16) 0.32945(18) 0.0380(6) Uani 1 1 d . . . . .
H12 H 0.454067 0.422315 0.327377 0.046 Uiso 1 1 calc R U . . .
C13 C 0.51384(10) 0.51646(15) 0.40121(17) 0.0305(5) Uani 1 1 d . . . . .
H13 H 0.544264 0.480639 0.445268 0.037 Uiso 1 1 calc R U . . .
C14 C 0.52083(9) 0.60324(13) 0.40496(15) 0.0232(4) Uani 1 1 d . . . . .
C15 C 0.47425(9) 0.65433(14) 0.33858(15) 0.0250(4) Uani 1 1 d . . . . .
C16 C 0.74640(13) 1.13019(16) 0.5422(2) 0.0417(6) Uani 1 1 d . . . . .
H16A H 0.766655 1.151036 0.504363 0.063 Uiso 1 1 calc R U . . .
H16B H 0.767089 1.151876 0.607974 0.063 Uiso 1 1 calc R U . . .
H16C H 0.704630 1.149821 0.513261 0.063 Uiso 1 1 calc R U . . .
C17 C 0.74767(10) 1.03411(14) 0.54391(17) 0.0298(5) Uani 1 1 d . . . . .
H17A H 0.724662 1.011638 0.478165 0.036 Uiso 1 1 calc R U . . .
H17B H 0.789600 1.013710 0.568541 0.036 Uiso 1 1 calc R U . . .
C18 C 0.70408(9) 0.92585(13) 0.61261(14) 0.0232(4) Uani 1 1 d . . . . .
C19 C 0.63385(9) 0.83353(13) 0.73973(14) 0.0229(4) Uani 1 1 d . . . . .
C20 C 0.61624(9) 0.74647(13) 0.75645(16) 0.0256(4) Uani 1 1 d . . . . .
C21 C 0.58668(10) 0.75857(13) 0.82092(16) 0.0259(4) Uani 1 1 d . . . . .
C22 C 0.56239(10) 0.70248(15) 0.86260(16) 0.0311(5) Uani 1 1 d . . . . .
H22 H 0.562892 0.643070 0.852685 0.037 Uiso 1 1 calc R U . . .
C23 C 0.53685(12) 0.73630(17) 0.92032(18) 0.0380(6) Uani 1 1 d . . . . .
H23 H 0.519505 0.698713 0.949170 0.046 Uiso 1 1 calc R U . . .
C24 C 0.53616(11) 0.82230(17) 0.93642(18) 0.0363(5) Uani 1 1 d . . . . .
H24 H 0.518272 0.842507 0.975674 0.044 Uiso 1 1 calc R U . . .
C25 C 0.56161(10) 0.88090(15) 0.89552(16) 0.0298(5) Uani 1 1 d . . . . .
C26 C 0.56559(11) 0.97079(15) 0.90666(17) 0.0341(5) Uani 1 1 d . . . . .
H26 H 0.549222 0.998100 0.944578 0.041 Uiso 1 1 calc R U . . .
C27 C 0.59287(11) 1.01760(15) 0.86295(17) 0.0336(5) Uani 1 1 d . . . . .
H27 H 0.595540 1.077288 0.872393 0.040 Uiso 1 1 calc R U . . .
C28 C 0.61757(10) 0.98135(14) 0.80378(16) 0.0282(4) Uani 1 1 d . . . . .
H28 H 0.635715 1.016117 0.773687 0.034 Uiso 1 1 calc R U . . .
C29 C 0.61451(9) 0.89520(13) 0.79136(14) 0.0231(4) Uani 1 1 d . . . . .
C30 C 0.58644(9) 0.84579(14) 0.83790(15) 0.0244(4) Uani 1 1 d . . . . .
 
loop_
 _atom_site_aniso_label
 _atom_site_aniso_U_11
 _atom_site_aniso_U_22
 _atom_site_aniso_U_33
 _atom_site_aniso_U_23
 _atom_site_aniso_U_13
 _atom_site_aniso_U_12
Zn 0.02463(13) 0.01922(12) 0.02436(13) -0.00245(9) 0.00885(10) -0.00201(9)
S1 0.0227(2) 0.0238(2) 0.0254(3) 0.0010(2) 0.0060(2) 0.00015(18)
S2 0.0255(2) 0.0255(3) 0.0241(3) -0.0014(2) 0.0116(2) -0.00246(19)
N1 0.0250(9) 0.0223(8) 0.0235(9) 0.0023(7) 0.0060(8) 0.0035(7)
N2 0.0251(8) 0.0187(8) 0.0218(8) 0.0004(6) 0.0084(7) 0.0019(6)
N3 0.0218(8) 0.0186(8) 0.0210(8) 0.0007(6) 0.0090(7) 0.0015(6)
N4 0.0421(11) 0.0259(9) 0.0286(10) -0.0034(8) 0.0212(9) -0.0090(8)
N5 0.0273(9) 0.0209(8) 0.0245(9) -0.0010(7) 0.0115(7) -0.0047(6)
N6 0.0225(8) 0.0204(8) 0.0236(9) 0.0011(7) 0.0097(7) -0.0026(6)
O1 0.0271(8) 0.0217(7) 0.0345(8) 0.0007(6) 0.0124(7) -0.0006(6)
O2 0.0397(9) 0.0244(8) 0.0382(9) -0.0082(7) 0.0232(8) -0.0084(6)
C1 0.0402(13) 0.0217(10) 0.0398(13) 0.0028(9) 0.0161(11) 0.0017(9)
C2 0.0314(11) 0.0217(10) 0.0288(11) -0.0004(8) 0.0113(9) 0.0018(8)
C3 0.0248(10) 0.0205(9) 0.0223(10) -0.0002(7) 0.0120(8) 0.0024(7)
C4 0.0218(9) 0.0221(9) 0.0197(9) -0.0015(7) 0.0091(8) -0.0003(7)
C5 0.0206(9) 0.0243(10) 0.0210(10) 0.0024(8) 0.0095(8) 0.0020(7)
C6 0.0183(9) 0.0344(11) 0.0208(10) 0.0045(8) 0.0078(8) 0.0030(8)
C7 0.0247(11) 0.0409(13) 0.0333(12) 0.0099(10) 0.0129(10) 0.0054(9)
C8 0.0225(11) 0.0587(17) 0.0307(13) 0.0147(12) 0.0081(10) 0.0086(10)
C9 0.0197(11) 0.0657(18) 0.0261(12) 0.0012(12) 0.0038(9) -0.0006(10)
C10 0.0207(10) 0.0488(14) 0.0259(11) -0.0067(10) 0.0094(9) -0.0035(9)
C11 0.0258(11) 0.0486(15) 0.0361(13) -0.0179(11) 0.0112(10) -0.0110(10)
C12 0.0338(12) 0.0349(13) 0.0455(15) -0.0174(11) 0.0176(11) -0.0115(10)
C13 0.0284(11) 0.0279(11) 0.0327(12) -0.0060(9) 0.0111(9) -0.0030(8)
C14 0.0214(9) 0.0262(10) 0.0217(10) -0.0046(8) 0.0092(8) -0.0014(7)
C15 0.0205(10) 0.0341(11) 0.0211(10) -0.0009(8) 0.0096(8) -0.0008(8)
C16 0.0556(16) 0.0331(13) 0.0452(15) 0.0075(11) 0.0301(13) -0.0035(11)
C17 0.0337(12) 0.0279(11) 0.0310(11) 0.0044(9) 0.0170(10) -0.0044(9)
C18 0.0239(10) 0.0247(10) 0.0193(10) -0.0002(8) 0.0077(8) -0.0050(7)
C19 0.0231(9) 0.0221(9) 0.0222(10) -0.0013(8) 0.0087(8) -0.0040(7)
C20 0.0249(10) 0.0254(10) 0.0259(11) -0.0039(8) 0.0105(9) -0.0057(8)
C21 0.0292(10) 0.0247(10) 0.0255(10) -0.0015(8) 0.0136(9) -0.0063(8)
C22 0.0392(13) 0.0260(11) 0.0332(12) -0.0009(9) 0.0206(11) -0.0078(9)
C23 0.0464(15) 0.0395(13) 0.0394(14) -0.0008(11) 0.0293(12) -0.0090(11)
C24 0.0433(14) 0.0401(14) 0.0374(13) -0.0042(11) 0.0287(12) -0.0038(10)
C25 0.0326(12) 0.0314(11) 0.0285(11) -0.0037(9) 0.0162(10) -0.0009(9)
C26 0.0405(13) 0.0321(12) 0.0352(13) -0.0042(10) 0.0217(11) 0.0031(10)
C27 0.0390(13) 0.0251(11) 0.0369(13) -0.0045(9) 0.0168(11) 0.0024(9)
C28 0.0319(11) 0.0228(10) 0.0301(11) 0.0008(9) 0.0138(9) -0.0006(8)
C29 0.0235(10) 0.0237(10) 0.0213(10) 0.0001(8) 0.0090(8) -0.0014(7)
C30 0.0239(10) 0.0277(10) 0.0217(10) -0.0001(8) 0.0102(8) -0.0017(8)
 
_geom_special_details
;
 All esds (except the esd in the dihedral angle between two l.s. planes)
 are estimated using the full covariance matrix.  The cell esds are taken
 into account individually in the estimation of esds in distances, angles
 and torsion angles; correlations between esds in cell parameters are only
 used when they are defined by crystal symmetry.  An approximate (isotropic)
 treatment of cell esds is used for estimating esds involving l.s. planes.
;
 
loop_
 _geom_bond_atom_site_label_1
 _geom_bond_atom_site_label_2
 _geom_bond_distance
 _geom_bond_site_symmetry_2
 _geom_bond_publ_flag
Zn N3 2.0445(17) . ?
Zn N6 2.0686(17) . ?
Zn S1 2.3323(6) . ?
Zn S2 2.3340(6) . ?
Zn O2 2.7189(16) . ?
Zn O1 2.8296(15) . ?
S1 C3 1.738(2) . ?
S2 C18 1.718(2) . ?
N1 C3 1.334(3) . ?
N1 C2 1.466(3) . ?
N1 H1 0.822(17) . ?
N2 C3 1.346(3) . ?
N2 N3 1.350(2) . ?
N3 C4 1.300(2) . ?
N4 C18 1.332(3) . ?
N4 C17 1.454(3) . ?
N4 H4 0.81(3) . ?
N5 N6 1.344(2) . ?
N5 C18 1.362(3) . ?
N6 C19 1.305(3) . ?
O1 C5 1.217(2) . ?
O2 C20 1.216(3) . ?
C1 C2 1.516(3) . ?
C1 H1A 0.9800 . ?
C1 H1B 0.9800 . ?
C1 H1C 0.9800 . ?
C2 H2A 0.9900 . ?
C2 H2B 0.9900 . ?
C4 C14 1.461(3) . ?
C4 C5 1.499(3) . ?
C5 C6 1.490(3) . ?
C6 C7 1.375(3) . ?
C6 C15 1.403(3) . ?
C7 C8 1.408(3) . ?
C7 H7 0.9500 . ?
C8 C9 1.375(4) . ?
C8 H8 0.9500 . ?
C9 C10 1.417(3) . ?
C9 H9 0.9500 . ?
C10 C15 1.405(3) . ?
C10 C11 1.422(4) . ?
C11 C12 1.365(4) . ?
C11 H11 0.9500 . ?
C12 C13 1.422(3) . ?
C12 H12 0.9500 . ?
C13 C14 1.377(3) . ?
C13 H13 0.9500 . ?
C14 C15 1.414(3) . ?
C16 C17 1.515(3) . ?
C16 H16A 0.9800 . ?
C16 H16B 0.9800 . ?
C16 H16C 0.9800 . ?
C17 H17A 0.9900 . ?
C17 H17B 0.9900 . ?
C19 C29 1.466(3) . ?
C19 C20 1.497(3) . ?
C20 C21 1.486(3) . ?
C21 C22 1.378(3) . ?
C21 C30 1.400(3) . ?
C22 C23 1.406(3) . ?
C22 H22 0.9500 . ?
C23 C24 1.380(4) . ?
C23 H23 0.9500 . ?
C24 C25 1.414(3) . ?
C24 H24 0.9500 . ?
C25 C30 1.400(3) . ?
C25 C26 1.426(3) . ?
C26 C27 1.363(3) . ?
C26 H26 0.9500 . ?
C27 C28 1.425(3) . ?
C27 H27 0.9500 . ?
C28 C29 1.369(3) . ?
C28 H28 0.9500 . ?
C29 C30 1.431(3) . ?
 
loop_
 _geom_angle_atom_site_label_1
 _geom_angle_atom_site_label_2
 _geom_angle_atom_site_label_3
 _geom_angle
 _geom_angle_site_symmetry_1
 _geom_angle_site_symmetry_3
 _geom_angle_publ_flag
N3 Zn N6 128.25(7) . . ?
N3 Zn S1 85.34(5) . . ?
N6 Zn S1 125.43(5) . . ?
N3 Zn S2 122.81(5) . . ?
N6 Zn S2 84.91(5) . . ?
S1 Zn S2 113.87(2) . . ?
N3 Zn O2 74.15(6) . . ?
N6 Zn O2 70.83(6) . . ?
S1 Zn O2 82.71(4) . . ?
S2 Zn O2 155.70(4) . . ?
N3 Zn O1 70.07(5) . . ?
N6 Zn O1 74.55(6) . . ?
S1 Zn O1 155.31(3) . . ?
S2 Zn O1 79.42(3) . . ?
O2 Zn O1 92.37(5) . . ?
C3 S1 Zn 92.59(7) . . ?
C18 S2 Zn 93.19(7) . . ?
C3 N1 C2 122.82(18) . . ?
C3 N1 H1 118(2) . . ?
C2 N1 H1 119(2) . . ?
C3 N2 N3 114.62(16) . . ?
C4 N3 N2 115.68(16) . . ?
C4 N3 Zn 124.77(13) . . ?
N2 N3 Zn 119.50(12) . . ?
C18 N4 C17 126.9(2) . . ?
C18 N4 H4 113.4(19) . . ?
C17 N4 H4 119.7(19) . . ?
N6 N5 C18 114.33(17) . . ?
C19 N6 N5 116.89(17) . . ?
C19 N6 Zn 123.70(14) . . ?
N5 N6 Zn 119.40(13) . . ?
C5 O1 Zn 98.84(13) . . ?
C20 O2 Zn 101.65(14) . . ?
C2 C1 H1A 109.5 . . ?
C2 C1 H1B 109.5 . . ?
H1A C1 H1B 109.5 . . ?
C2 C1 H1C 109.5 . . ?
H1A C1 H1C 109.5 . . ?
H1B C1 H1C 109.5 . . ?
N1 C2 C1 110.26(18) . . ?
N1 C2 H2A 109.6 . . ?
C1 C2 H2A 109.6 . . ?
N1 C2 H2B 109.6 . . ?
C1 C2 H2B 109.6 . . ?
H2A C2 H2B 108.1 . . ?
N1 C3 N2 114.09(18) . . ?
N1 C3 S1 118.31(15) . . ?
N2 C3 S1 127.59(15) . . ?
N3 C4 C14 131.20(19) . . ?
N3 C4 C5 120.34(17) . . ?
C14 C4 C5 108.44(17) . . ?
O1 C5 C6 129.00(19) . . ?
O1 C5 C4 125.67(19) . . ?
C6 C5 C4 105.30(17) . . ?
C7 C6 C15 120.0(2) . . ?
C7 C6 C5 133.3(2) . . ?
C15 C6 C5 106.75(17) . . ?
C6 C7 C8 118.2(2) . . ?
C6 C7 H7 120.9 . . ?
C8 C7 H7 120.9 . . ?
C9 C8 C7 121.8(2) . . ?
C9 C8 H8 119.1 . . ?
C7 C8 H8 119.1 . . ?
C8 C9 C10 121.6(2) . . ?
C8 C9 H9 119.2 . . ?
C10 C9 H9 119.2 . . ?
C15 C10 C9 115.3(2) . . ?
C15 C10 C11 116.1(2) . . ?
C9 C10 C11 128.5(2) . . ?
C12 C11 C10 120.6(2) . . ?
C12 C11 H11 119.7 . . ?
C10 C11 H11 119.7 . . ?
C11 C12 C13 122.7(2) . . ?
C11 C12 H12 118.6 . . ?
C13 C12 H12 118.6 . . ?
C14 C13 C12 118.1(2) . . ?
C14 C13 H13 121.0 . . ?
C12 C13 H13 121.0 . . ?
C13 C14 C15 119.19(19) . . ?
C13 C14 C4 135.0(2) . . ?
C15 C14 C4 105.78(18) . . ?
C6 C15 C10 123.1(2) . . ?
C6 C15 C14 113.56(18) . . ?
C10 C15 C14 123.3(2) . . ?
C17 C16 H16A 109.5 . . ?
C17 C16 H16B 109.5 . . ?
H16A C16 H16B 109.5 . . ?
C17 C16 H16C 109.5 . . ?
H16A C16 H16C 109.5 . . ?
H16B C16 H16C 109.5 . . ?
N4 C17 C16 108.5(2) . . ?
N4 C17 H17A 110.0 . . ?
C16 C17 H17A 110.0 . . ?
N4 C17 H17B 110.0 . . ?
C16 C17 H17B 110.0 . . ?
H17A C17 H17B 108.4 . . ?
N4 C18 N5 112.05(19) . . ?
N4 C18 S2 119.88(17) . . ?
N5 C18 S2 128.07(16) . . ?
N6 C19 C29 132.56(19) . . ?
N6 C19 C20 118.50(19) . . ?
C29 C19 C20 108.93(18) . . ?
O2 C20 C21 129.4(2) . . ?
O2 C20 C19 125.2(2) . . ?
C21 C20 C19 105.36(18) . . ?
C22 C21 C30 120.2(2) . . ?
C22 C21 C20 132.6(2) . . ?
C30 C21 C20 107.22(18) . . ?
C21 C22 C23 117.7(2) . . ?
C21 C22 H22 121.2 . . ?
C23 C22 H22 121.2 . . ?
C24 C23 C22 122.1(2) . . ?
C24 C23 H23 118.9 . . ?
C22 C23 H23 118.9 . . ?
C23 C24 C25 121.2(2) . . ?
C23 C24 H24 119.4 . . ?
C25 C24 H24 119.4 . . ?
C30 C25 C24 115.7(2) . . ?
C30 C25 C26 116.3(2) . . ?
C24 C25 C26 128.0(2) . . ?
C27 C26 C25 120.1(2) . . ?
C27 C26 H26 120.0 . . ?
C25 C26 H26 120.0 . . ?
C26 C27 C28 123.2(2) . . ?
C26 C27 H27 118.4 . . ?
C28 C27 H27 118.4 . . ?
C29 C28 C27 118.4(2) . . ?
C29 C28 H28 120.8 . . ?
C27 C28 H28 120.8 . . ?
C28 C29 C30 118.6(2) . . ?
C28 C29 C19 136.3(2) . . ?
C30 C29 C19 105.09(18) . . ?
C25 C30 C21 123.2(2) . . ?
C25 C30 C29 123.5(2) . . ?
C21 C30 C29 113.39(19) . . ?
 
loop_
 _geom_torsion_atom_site_label_1
 _geom_torsion_atom_site_label_2
 _geom_torsion_atom_site_label_3
 _geom_torsion_atom_site_label_4
 _geom_torsion
 _geom_torsion_site_symmetry_1
 _geom_torsion_site_symmetry_2
 _geom_torsion_site_symmetry_3
 _geom_torsion_site_symmetry_4
 _geom_torsion_publ_flag
C3 N2 N3 C4 -179.54(18) . . . . ?
C3 N2 N3 Zn -2.1(2) . . . . ?
C18 N5 N6 C19 -176.26(18) . . . . ?
C18 N5 N6 Zn 2.6(2) . . . . ?
C3 N1 C2 C1 -173.7(2) . . . . ?
C2 N1 C3 N2 -2.9(3) . . . . ?
C2 N1 C3 S1 178.07(16) . . . . ?
N3 N2 C3 N1 177.61(17) . . . . ?
N3 N2 C3 S1 -3.5(3) . . . . ?
Zn S1 C3 N1 -175.21(16) . . . . ?
Zn S1 C3 N2 5.95(19) . . . . ?
N2 N3 C4 C14 -0.8(3) . . . . ?
Zn N3 C4 C14 -178.13(17) . . . . ?
N2 N3 C4 C5 -179.19(17) . . . . ?
Zn N3 C4 C5 3.5(3) . . . . ?
Zn O1 C5 C6 -176.8(2) . . . . ?
Zn O1 C5 C4 5.5(2) . . . . ?
N3 C4 C5 O1 -7.2(3) . . . . ?
C14 C4 C5 O1 174.1(2) . . . . ?
N3 C4 C5 C6 174.73(18) . . . . ?
C14 C4 C5 C6 -4.0(2) . . . . ?
O1 C5 C6 C7 3.7(4) . . . . ?
C4 C5 C6 C7 -178.3(2) . . . . ?
O1 C5 C6 C15 -175.4(2) . . . . ?
C4 C5 C6 C15 2.6(2) . . . . ?
C15 C6 C7 C8 -1.2(3) . . . . ?
C5 C6 C7 C8 179.7(2) . . . . ?
C6 C7 C8 C9 1.0(4) . . . . ?
C7 C8 C9 C10 0.7(4) . . . . ?
C8 C9 C10 C15 -2.1(4) . . . . ?
C8 C9 C10 C11 176.1(2) . . . . ?
C15 C10 C11 C12 -0.5(3) . . . . ?
C9 C10 C11 C12 -178.6(2) . . . . ?
C10 C11 C12 C13 -1.6(4) . . . . ?
C11 C12 C13 C14 1.6(4) . . . . ?
C12 C13 C14 C15 0.5(3) . . . . ?
C12 C13 C14 C4 178.8(2) . . . . ?
N3 C4 C14 C13 6.8(4) . . . . ?
C5 C4 C14 C13 -174.6(2) . . . . ?
N3 C4 C14 C15 -174.7(2) . . . . ?
C5 C4 C14 C15 3.8(2) . . . . ?
C7 C6 C15 C10 -0.3(3) . . . . ?
C5 C6 C15 C10 178.99(19) . . . . ?
C7 C6 C15 C14 -179.5(2) . . . . ?
C5 C6 C15 C14 -0.3(3) . . . . ?
C9 C10 C15 C6 1.9(3) . . . . ?
C11 C10 C15 C6 -176.5(2) . . . . ?
C9 C10 C15 C14 -178.9(2) . . . . ?
C11 C10 C15 C14 2.7(3) . . . . ?
C13 C14 C15 C6 176.5(2) . . . . ?
C4 C14 C15 C6 -2.2(2) . . . . ?
C13 C14 C15 C10 -2.7(3) . . . . ?
C4 C14 C15 C10 178.5(2) . . . . ?
C18 N4 C17 C16 166.9(2) . . . . ?
C17 N4 C18 N5 -177.5(2) . . . . ?
C17 N4 C18 S2 3.4(3) . . . . ?
N6 N5 C18 N4 -178.86(17) . . . . ?
N6 N5 C18 S2 0.2(3) . . . . ?
Zn S2 C18 N4 176.72(17) . . . . ?
Zn S2 C18 N5 -2.29(19) . . . . ?
N5 N6 C19 C29 2.7(3) . . . . ?
Zn N6 C19 C29 -176.18(17) . . . . ?
N5 N6 C19 C20 -177.72(17) . . . . ?
Zn N6 C19 C20 3.4(3) . . . . ?
Zn O2 C20 C21 178.4(2) . . . . ?
Zn O2 C20 C19 -1.5(2) . . . . ?
N6 C19 C20 O2 -0.6(3) . . . . ?
C29 C19 C20 O2 179.1(2) . . . . ?
N6 C19 C20 C21 179.44(18) . . . . ?
C29 C19 C20 C21 -0.9(2) . . . . ?
O2 C20 C21 C22 1.6(4) . . . . ?
C19 C20 C21 C22 -178.4(2) . . . . ?
O2 C20 C21 C30 -178.8(2) . . . . ?
C19 C20 C21 C30 1.1(2) . . . . ?
C30 C21 C22 C23 1.2(3) . . . . ?
C20 C21 C22 C23 -179.4(2) . . . . ?
C21 C22 C23 C24 -0.6(4) . . . . ?
C22 C23 C24 C25 -0.3(4) . . . . ?
C23 C24 C25 C30 0.6(4) . . . . ?
C23 C24 C25 C26 -178.6(3) . . . . ?
C30 C25 C26 C27 -0.5(3) . . . . ?
C24 C25 C26 C27 178.8(2) . . . . ?
C25 C26 C27 C28 1.1(4) . . . . ?
C26 C27 C28 C29 -1.0(4) . . . . ?
C27 C28 C29 C30 0.3(3) . . . . ?
C27 C28 C29 C19 -179.2(2) . . . . ?
N6 C19 C29 C28 -0.5(4) . . . . ?
C20 C19 C29 C28 179.9(2) . . . . ?
N6 C19 C29 C30 179.9(2) . . . . ?
C20 C19 C29 C30 0.3(2) . . . . ?
C24 C25 C30 C21 -0.1(3) . . . . ?
C26 C25 C30 C21 179.3(2) . . . . ?
C24 C25 C30 C29 -179.5(2) . . . . ?
C26 C25 C30 C29 -0.1(3) . . . . ?
C22 C21 C30 C25 -0.8(3) . . . . ?
C20 C21 C30 C25 179.6(2) . . . . ?
C22 C21 C30 C29 178.6(2) . . . . ?
C20 C21 C30 C29 -1.0(3) . . . . ?
C28 C29 C30 C25 0.2(3) . . . . ?
C19 C29 C30 C25 179.9(2) . . . . ?
C28 C29 C30 C21 -179.24(19) . . . . ?
C19 C29 C30 C21 0.4(2) . . . . ?
 
loop_
 _geom_hbond_atom_site_label_D 
 _geom_hbond_atom_site_label_H 
 _geom_hbond_atom_site_label_A 
 _geom_hbond_distance_DH 
 _geom_hbond_distance_HA 
 _geom_hbond_distance_DA 
 _geom_hbond_angle_DHA 
 _geom_hbond_site_symmetry_A 
 _geom_hbond_publ_flag
N1 H1 N5  0.822(17) 2.295(19) 3.094(2) 164(3) 4_646 yes
N4 H4 S1  0.81(3) 2.81(3) 3.544(2) 153(2) 4_656 yes
 
_refine_diff_density_max    0.536
_refine_diff_density_min   -0.504
_refine_diff_density_rms    0.079

_shelx_res_file
;
TITL abs82 in C2/c
    ox082.res
    created by SHELXL-2018/3 at 09:27:51 on 14-Dec-2021
CELL 0.68840 24.7509 15.7628 15.4901 90.000 115.913 90.000
ZERR 8 0.0011 0.0007 0.0007 0.000 0.001 0.000
LATT 7
SYMM -X, Y, 0.5-Z
SFAC C H N O S ZN
DISP $C  0.00314  0.00158 10.62136!source kissel
DISP $H -0.00002  0.00000  0.66582!source kissel
DISP $N  0.00613  0.00319 17.99543!source kissel
DISP $O  0.01059  0.00580 29.54089!source kissel
DISP $S  0.12010  0.11776 477.94742!source kissel
DISP $Zn  0.30354  1.36096 5370.67081!source kissel
UNIT 240 192 48 16 16 8
LIST 4
ACTA
FMAP
PLAN 5
BOND $H
CONF
EQIV $1 -x+3/2, y-1/2, -z+3/2
HTAB N1 N5_$1
EQIV $2 -x+3/2, y+1/2, -z+3/2
HTAB N4 S1_$2
BIND ZN O1
BIND ZN O2
DFIX N1 H1 0.84 0.02
SIZE 0.03 0.01 0.01
TEMP -123
L.S. 10
WGHT    0.048000
FVAR       0.09194
ZN    6    0.678705    0.741594    0.614473    11.00000    0.02463    0.01922 =
         0.02436   -0.00245    0.00885   -0.00201
S1    5    0.745674    0.630824    0.687700    11.00000    0.02269    0.02381 =
         0.02543    0.00099    0.00599    0.00015
S2    5    0.716324    0.845627    0.548147    11.00000    0.02552    0.02551 =
         0.02413   -0.00137    0.01162   -0.00246
N1    3    0.707372    0.472730    0.644784    11.00000    0.02500    0.02226 =
         0.02346    0.00226    0.00595    0.00345
H1    2    0.741292    0.461465    0.686060    11.00000    0.06155
N2    3    0.637215    0.566497    0.553170    11.00000    0.02512    0.01868 =
         0.02182    0.00042    0.00842    0.00194
N3    3    0.621021    0.648693    0.534072    11.00000    0.02175    0.01856 =
         0.02100    0.00070    0.00902    0.00147
N4    3    0.721150    1.004735    0.605777    11.00000    0.04209    0.02592 =
         0.02865   -0.00340    0.02119   -0.00904
H4    2    0.715954    1.037730    0.641218    11.00000    0.03265
N5    3    0.678607    0.920392    0.674602    11.00000    0.02729    0.02094 =
         0.02445   -0.00099    0.01148   -0.00471
N6    3    0.661590    0.841684    0.685313    11.00000    0.02254    0.02038 =
         0.02364    0.00109    0.00970   -0.00264
O1    4    0.570487    0.815154    0.479103    11.00000    0.02714    0.02172 =
         0.03454    0.00073    0.01237   -0.00061
O2    4    0.625220    0.681425    0.722560    11.00000    0.03969    0.02435 =
         0.03820   -0.00816    0.02316   -0.00839
C1    1    0.692750    0.319175    0.644156    11.00000    0.04018    0.02172 =
         0.03977    0.00281    0.01605    0.00167
AFIX 137
H1A   2    0.664377    0.273196    0.612071    11.00000   -1.50000
H1B   2    0.701366    0.320602    0.712198    11.00000   -1.50000
H1C   2    0.730099    0.309472    0.638240    11.00000   -1.50000
AFIX   0
C2    1    0.665533    0.403109    0.597683    11.00000    0.03138    0.02170 =
         0.02883   -0.00037    0.01134    0.00177
AFIX  23
H2A   2    0.656303    0.401533    0.528739    11.00000   -1.20000
H2B   2    0.627513    0.412678    0.602822    11.00000   -1.20000
AFIX   0
C3    1    0.692718    0.554163    0.624103    11.00000    0.02475    0.02049 =
         0.02231   -0.00025    0.01200    0.00237
C4    1    0.567410    0.662092    0.466247    11.00000    0.02176    0.02211 =
         0.01975   -0.00153    0.00908   -0.00030
C5    1    0.544929    0.750860    0.438011    11.00000    0.02057    0.02434 =
         0.02099    0.00239    0.00947    0.00195
C6    1    0.485409    0.741647    0.353487    11.00000    0.01826    0.03444 =
         0.02084    0.00450    0.00780    0.00302
C7    1    0.443728    0.799018    0.294658    11.00000    0.02472    0.04088 =
         0.03325    0.00994    0.01290    0.00544
AFIX  43
H7    2    0.450320    0.858330    0.304613    11.00000   -1.20000
AFIX   0
C8    1    0.391027    0.767445    0.219283    11.00000    0.02246    0.05869 =
         0.03073    0.01468    0.00807    0.00862
AFIX  43
H8    2    0.362120    0.806327    0.177424    11.00000   -1.20000
AFIX   0
C9    1    0.380263    0.681860    0.204612    11.00000    0.01966    0.06574 =
         0.02612    0.00121    0.00385   -0.00055
AFIX  43
H9    2    0.344347    0.663087    0.152479    11.00000   -1.20000
AFIX   0
C10   1    0.421445    0.620978    0.265371    11.00000    0.02065    0.04880 =
         0.02587   -0.00673    0.00938   -0.00348
C11   1    0.415576    0.531193    0.263435    11.00000    0.02583    0.04857 =
         0.03609   -0.01791    0.01120   -0.01097
AFIX  43
H11   2    0.380639    0.505191    0.215801    11.00000   -1.20000
AFIX   0
C12   1    0.459726    0.482023    0.329455    11.00000    0.03376    0.03486 =
         0.04553   -0.01739    0.01757   -0.01148
AFIX  43
H12   2    0.454067    0.422315    0.327377    11.00000   -1.20000
AFIX   0
C13   1    0.513839    0.516462    0.401213    11.00000    0.02845    0.02795 =
         0.03274   -0.00598    0.01107   -0.00300
AFIX  43
H13   2    0.544264    0.480639    0.445268    11.00000   -1.20000
AFIX   0
C14   1    0.520835    0.603236    0.404958    11.00000    0.02139    0.02623 =
         0.02171   -0.00458    0.00919   -0.00141
C15   1    0.474248    0.654330    0.338579    11.00000    0.02046    0.03405 =
         0.02114   -0.00093    0.00965   -0.00076
C16   1    0.746398    1.130192    0.542229    11.00000    0.05557    0.03314 =
         0.04520    0.00748    0.03006   -0.00352
AFIX 137
H16A  2    0.766655    1.151036    0.504363    11.00000   -1.50000
H16B  2    0.767089    1.151876    0.607974    11.00000   -1.50000
H16C  2    0.704630    1.149821    0.513261    11.00000   -1.50000
AFIX   0
C17   1    0.747667    1.034113    0.543913    11.00000    0.03366    0.02788 =
         0.03103    0.00441    0.01705   -0.00437
AFIX  23
H17A  2    0.724662    1.011638    0.478165    11.00000   -1.20000
H17B  2    0.789600    1.013710    0.568541    11.00000   -1.20000
AFIX   0
C18   1    0.704082    0.925849    0.612606    11.00000    0.02389    0.02468 =
         0.01930   -0.00019    0.00772   -0.00503
C19   1    0.633855    0.833534    0.739731    11.00000    0.02309    0.02210 =
         0.02224   -0.00126    0.00866   -0.00400
C20   1    0.616238    0.746466    0.756452    11.00000    0.02493    0.02536 =
         0.02592   -0.00390    0.01053   -0.00572
C21   1    0.586677    0.758569    0.820916    11.00000    0.02918    0.02470 =
         0.02548   -0.00151    0.01356   -0.00629
C22   1    0.562394    0.702485    0.862598    11.00000    0.03921    0.02597 =
         0.03323   -0.00092    0.02060   -0.00782
AFIX  43
H22   2    0.562892    0.643070    0.852685    11.00000   -1.20000
AFIX   0
C23   1    0.536848    0.736295    0.920324    11.00000    0.04643    0.03954 =
         0.03944   -0.00075    0.02933   -0.00897
AFIX  43
H23   2    0.519505    0.698713    0.949170    11.00000   -1.20000
AFIX   0
C24   1    0.536160    0.822298    0.936421    11.00000    0.04331    0.04015 =
         0.03735   -0.00424    0.02872   -0.00384
AFIX  43
H24   2    0.518272    0.842507    0.975674    11.00000   -1.20000
AFIX   0
C25   1    0.561612    0.880901    0.895523    11.00000    0.03263    0.03143 =
         0.02852   -0.00366    0.01623   -0.00094
C26   1    0.565594    0.970793    0.906658    11.00000    0.04053    0.03208 =
         0.03522   -0.00416    0.02165    0.00313
AFIX  43
H26   2    0.549222    0.998100    0.944578    11.00000   -1.20000
AFIX   0
C27   1    0.592869    1.017600    0.862947    11.00000    0.03903    0.02509 =
         0.03686   -0.00454    0.01685    0.00236
AFIX  43
H27   2    0.595540    1.077288    0.872393    11.00000   -1.20000
AFIX   0
C28   1    0.617566    0.981350    0.803785    11.00000    0.03191    0.02284 =
         0.03010    0.00084    0.01381   -0.00062
AFIX  43
H28   2    0.635715    1.016117    0.773687    11.00000   -1.20000
AFIX   0
C29   1    0.614511    0.895202    0.791358    11.00000    0.02345    0.02368 =
         0.02132    0.00005    0.00900   -0.00138
C30   1    0.586443    0.845794    0.837902    11.00000    0.02389    0.02769 =
         0.02170   -0.00009    0.01015   -0.00165
HKLF 4


REM  abs82 in C2/c
REM wR2 = 0.1128, GooF = S = 1.036, Restrained GooF = 1.036 for all data
REM R1 = 0.0466 for 6443 Fo > 4sig(Fo) and 0.0682 for all 8792 data
REM 380 parameters refined using 1 restraints

END

WGHT      0.0480      0.0000

REM Highest difference peak  0.536,  deepest hole -0.504,  1-sigma level  0.079
Q1    1   0.6473  0.7705  0.5681  11.00000  0.05    0.54
Q2    1   0.6226  0.7871  0.7469  11.00000  0.05    0.47
Q3    1   0.5130  0.7583  0.3841  11.00000  0.05    0.42
Q4    1   0.6467  0.7005  0.5619  11.00000  0.05    0.39
Q5    1   0.7161  0.6598  0.6574  11.00000  0.05    0.39
;
_shelx_res_checksum   39275

_shelx_hkl_file
;
   2   0   0  127.27    5.97
   2   0   0  132.51    5.87
   4   0   0    4.77    0.60
   4   0   0    5.03    0.65
   6   0   0  165.14    7.97
   6   0   0  173.19    7.82
   8   0   0  150.04    6.83
   8   0   0  136.97    6.95
  10   0   0    0.90    0.76
  10   0   0    0.99    0.69
  12   0   0    0.50    0.70
  12   0   0   -0.70    0.74
  14   0   0  173.31    8.39
  14   0   0  169.31    8.55
  16   0   0  180.60    9.02
  16   0   0  190.05    9.36
  18   0   0    0.04    0.85
  18   0   0    1.15    0.91
  20   0   0  101.36    5.79
  22   0   0    6.99    1.52
  24   0   0   27.78    2.77
  26   0   0   49.41    3.73
  28   0   0   31.23    3.03
  30   0   0   68.86    4.87
  32   0   0    4.37    1.67
   1  -1   0   48.12    2.36
   1  -1   0   49.98    2.37
   3  -1   0   71.49    3.74
   3   1   0   82.51    3.57
   3  -1   0   80.35    3.71
   3   1   0   74.59    3.70
   5   1   0   47.86    2.63
   5  -1   0   49.21    2.67
   5   1   0   51.79    2.51
   5  -1   0   54.01    2.75
   7  -1   0  255.46   11.48
   7   1   0  253.60   11.65
   7   1   0  254.08   11.34
   7  -1   0  235.44   11.68
   9   1   0    6.25    0.94
   9  -1   0    4.64    0.89
   9  -1   0    6.10    1.00
   9   1   0    4.50    0.82
  11   1   0    3.02    0.84
  11   1   0    3.08    0.82
  11  -1   0    2.42    0.88
  11  -1   0    1.64    0.82
  13   1   0   13.92    1.43
  13   1   0   12.69    1.34
  13  -1   0   13.76    1.45
  13  -1   0   10.49    1.36
  15  -1   0    2.99    0.98
  15   1   0    2.68    0.93
  15  -1   0    3.50    1.00
  15   1   0    2.13    0.92
  17  -1   0    1.30    0.98
  17   1   0    4.39    1.13
  17   1   0    3.83    1.08
  17  -1   0    3.61    1.18
  19  -1   0   55.88    3.61
  19   1   0   54.86    3.61
  19  -1   0   51.60    3.63
  21   1   0    6.66    1.45
  21  -1   0    8.16    1.66
  23  -1   0    6.80    1.61
  23   1   0    9.66    1.73
  25   1   0   12.65    2.05
  25  -1   0   17.89    2.25
  27  -1   0    8.57    1.86
  27   1   0    4.59    1.59
  29  -1   0   -0.38    1.12
  29   1   0    1.04    1.25
  31   1   0    1.63    1.26
  31  -1   0    1.04    1.33
   2   2   0   95.68    4.56
   2  -2   0   91.37    4.64
   2  -2   0   97.71    4.63
   2   2   0   99.55    4.42
   4  -2   0  199.12    9.59
   4  -2   0  197.41    9.43
   4   2   0  201.85    9.52
   4   2   0  218.48    9.23
   6  -2   0  194.09    9.38
   6   2   0  194.69    8.90
   6  -2   0  192.01    9.19
   6  -2   0  192.74    9.32
   6   2   0  206.60    9.26
   8  -2   0  200.11    9.83
   8  -2   0  208.89    9.70
   8   2   0  209.30    9.39
   8   2   0  201.57    9.72
  10  -2   0    6.76    1.17
  10   2   0    6.48    0.91
  10   2   0    6.02    0.98
  10  -2   0    5.51    1.04
  12  -2   0   20.57    1.82
  12   2   0   18.29    1.66
  12   2   0   20.80    1.63
  12  -2   0   22.54    1.80
  14   2   0  196.58    9.07
  14  -2   0  187.03    9.37
  14  -2   0  186.48    9.25
  14   2   0  181.56    9.24
  16  -2   0   68.40    4.01
  16  -2   0   62.08    4.03
  16   2   0   72.63    3.86
  16   2   0   64.41    3.94
  18   2   0   31.42    2.43
  18  -2   0   30.35    2.56
  18  -2   0   31.83    2.61
  18   2   0   33.12    2.49
  20   2   0   83.54    5.07
  20  -2   0   91.22    5.15
  20  -2   0   87.30    5.20
  22   2   0   20.30    2.20
  22  -2   0   20.43    2.32
  24  -2   0    1.64    1.23
  24   2   0    4.05    1.35
  26  -2   0    2.95    1.41
  26   2   0    3.89    1.41
  28  -2   0   16.19    2.34
  28   2   0   14.90    2.16
  30   2   0    9.77    2.00
  30  -2   0    9.21    1.97
  32  -2   0    0.22    1.30
  32   2   0   -0.22    1.16
  -1   3   0    0.93    0.49
   1   3   0    0.62    0.42
   3   3   0   39.35    2.00
   3  -3   0   35.90    2.31
   5   3   0   93.32    4.34
   5  -3   0   95.19    4.71
   5   3   0   86.52    4.55
   5  -3   0   90.92    4.76
   7  -3   0   60.44    3.61
   7  -3   0   62.64    3.22
   7  -3   0   68.22    3.55
   7   3   0   62.88    3.17
   7   3   0   63.85    3.39
   9   3   0   14.09    1.40
   9  -3   0   18.04    1.21
   9   3   0   17.48    1.30
   9  -3   0   19.06    1.63
   9  -3   0   14.78    1.60
  11   3   0    6.35    0.93
  11   3   0    6.51    1.03
  11  -3   0    6.73    1.20
  11  -3   0    7.80    0.83
  11  -3   0    7.01    1.23
  13  -3   0   30.40    2.44
  13   3   0   32.55    2.07
  13  -3   0   31.55    2.33
  13   3   0   27.90    2.15
  13  -3   0   34.22    2.02
  15   3   0    1.67    0.84
  15  -3   0    3.51    0.79
  15   3   0    3.05    0.87
  15  -3   0    0.74    0.86
  15  -3   0    1.75    1.02
  17   3   0  107.12    5.76
  17  -3   0  105.31    5.88
  17  -3   0  102.68    5.83
  17   3   0  106.70    5.57
  19  -3   0   61.08    4.00
  19  -3   0   59.92    3.97
  19   3   0   64.25    3.92
  21   3   0    0.98    0.95
  21  -3   0    0.77    1.08
  21  -3   0    1.14    1.18
  23   3   0   30.48    2.58
  23  -3   0   28.50    2.85
  25  -3   0    4.98    1.54
  25   3   0    7.42    1.65
  27  -3   0    2.17    1.33
  27   3   0    1.36    1.16
  29  -3   0    1.06    1.32
  29   3   0   -0.24    1.07
  31  -3   0   -0.06    1.18
  31   3   0    0.21    1.22
   0   4   0  152.60    7.08
  -2   4   0  146.39    6.95
   2  -4   0  148.65    7.59
   2   4   0  150.60    6.87
  -4   4   0   61.24    3.09
   4  -4   0   55.74    3.33
   4   4   0   56.38    2.90
   4   4   0   58.45    3.11
   6   4   0  311.11   13.62
   6   4   0  297.09   14.05
   6  -4   0  293.89   14.17
   6  -4   0  301.21   14.07
   8  -4   0  391.89   18.25
   8  -4   0  388.82   18.07
   8   4   0  379.25   18.11
   8   4   0  398.62   17.55
  10  -4   0  173.40    8.35
  10  -4   0  171.79    8.57
  10  -4   0  166.87    8.63
  10   4   0  184.63    8.12
  10   4   0  168.12    8.47
  12  -4   0    0.36    0.91
  12   4   0   -0.55    0.59
  12  -4   0    0.44    0.48
  12   4   0   -0.27    0.57
  12  -4   0   -0.15    0.74
  14   4   0  139.98    7.13
  14  -4   0  132.68    7.26
  14  -4   0  138.24    7.32
  14   4   0  135.93    6.81
  14  -4   0  145.34    6.95
  16   4   0    6.47    1.08
  16  -4   0    4.14    1.32
  16  -4   0    5.13    1.29
  16   4   0    3.85    1.06
  18  -4   0   24.95    2.46
  18  -4   0   24.22    2.45
  18   4   0   30.30    2.28
  20  -4   0   20.01    2.38
  20   4   0   20.04    2.08
  20  -4   0   21.38    2.33
  22  -4   0  123.35    7.11
  22   4   0  125.70    6.86
  24  -4   0   13.46    2.06
  24   4   0   15.75    1.97
  26   4   0    0.22    1.06
  26  -4   0    1.47    1.25
  28   4   0    3.19    1.39
  28  -4   0    2.46    1.39
  30  -4   0    0.94    1.41
  30   4   0    3.18    1.40
  -1   5   0    1.28    0.62
   1   5   0    0.61    0.52
   3   5   0   25.03    1.56
  -3   5   0   24.79    1.67
   3  -5   0   21.11    2.27
   5  -5   0   97.02    5.20
  -5   5   0   95.40    4.76
   5   5   0   93.84    4.60
   5   5   0   94.84    4.87
   7  -5   0    4.00    1.22
   7   5   0    5.69    0.91
   7   5   0    4.29    0.77
   7  -5   0    6.12    1.10
   9   5   0    0.41    0.68
   9   5   0    0.54    0.58
   9  -5   0    2.71    0.93
   9  -5   0    2.12    1.12
  11  -5   0   39.06    2.94
  11   5   0   38.49    2.33
  11  -5   0   38.15    2.70
  11   5   0   39.71    2.55
  13   5   0  126.49    6.81
  13  -5   0  128.17    7.11
  13   5   0  141.91    6.55
  13  -5   0  134.83    7.06
  15  -5   0   11.11    1.61
  15   5   0   17.02    1.49
  15   5   0   11.49    1.44
  15  -5   0   12.51    1.89
  17  -5   0   13.01    1.81
  17   5   0   16.19    1.68
  17  -5   0   10.45    1.86
  19  -5   0   -0.08    0.94
  19   5   0   -0.34    0.81
  19  -5   0   -0.45    1.16
  21  -5   0    1.31    1.33
  21  -5   0    0.91    1.08
  21   5   0   -0.97    0.79
  23  -5   0    2.39    1.32
  23   5   0    1.03    1.01
  25   5   0    0.40    0.98
  25  -5   0    1.46    1.20
  27  -5   0   -0.61    1.09
  27   5   0    4.28    1.38
  29  -5   0   -0.09    1.16
  29   5   0    1.35    1.15
  31   5   0    1.14    1.24
  31  -5   0   -1.20    1.13
   0   6   0  129.82    6.21
  -2   6   0   15.82    1.26
   2   6   0   10.39    1.07
   4  -6   0   65.93    4.44
   4   6   0   74.31    3.64
  -4   6   0   69.87    3.76
   6  -6   0  682.93   33.62
   6   6   0  759.72   33.17
  -8   6   0  216.88   10.43
   8   6   0  221.30   10.24
   8  -6   0  220.31   10.89
   8   6   0  222.33   10.63
  10   6   0   26.80    1.75
  10  -6   0   30.39    2.26
  10  -6   0   25.91    2.42
  10   6   0   22.38    1.88
  12   6   0  140.72    7.32
  12  -6   0  150.76    7.81
  12  -6   0  142.47    7.51
  12   6   0  145.01    6.98
  14  -6   0  361.36   17.61
  14   6   0  371.20   17.38
  14   6   0  388.38   16.82
  14  -6   0  340.50   17.57
  16  -6   0   38.70    3.35
  16  -6   0   44.57    3.17
  16   6   0   45.34    2.90
  18  -6   0    1.00    1.00
  18  -6   0    0.00    1.21
  18   6   0   -0.44    0.73
  20  -6   0    4.50    1.38
  20   6   0    5.01    1.24
  20  -6   0    5.53    1.77
  22  -6   0   53.06    3.77
  22   6   0   48.27    3.44
  22  -6   0   49.78    3.96
  24  -6   0   11.24    1.94
  24   6   0   12.55    1.80
  26   6   0    2.04    1.18
  26  -6   0    2.81    1.37
  28  -6   0    9.72    1.96
  28   6   0   10.55    1.82
  30  -6   0    2.11    1.38
  30   6   0    2.17    1.27
  -1   7   0   18.33    1.45
   1   7   0   17.33    1.39
   3   7   0  189.12    9.51
  -3   7   0  221.66    9.68
   5   7   0   47.68    2.66
  -5   7   0   47.10    2.84
   5  -7   0   45.02    3.64
   7   7   0    0.79    0.72
   7  -7   0    0.26    1.06
  -7   7   0    0.95    0.75
   7   7   0    1.46    0.65
   9   7   0    0.29    0.58
   9   7   0    0.57    0.70
  -9   7   0    1.32    0.76
   9  -7   0   -0.07    1.00
  11  -7   0    2.37    1.10
 -11   7   0    1.04    0.79
  11   7   0    1.27    0.80
  11   7   0    1.86    0.68
  13   7   0    3.80    0.87
  13  -7   0    4.99    1.27
  13   7   0    2.90    0.95
  15   7   0    1.38    0.82
  15   7   0    1.52    0.84
  15  -7   0    2.49    1.10
  17  -7   0   -0.37    0.93
  17   7   0    0.11    0.76
  19   7   0    2.08    1.03
  19  -7   0    1.91    1.17
  21   7   0    2.80    1.09
  21  -7   0    3.84    1.36
 -23   7   0   34.33    2.74
  23  -7   0   34.81    3.17
  23   7   0   32.25    2.67
  25   7   0   24.27    2.38
  25  -7   0   23.21    2.62
  27  -7   0    3.42    1.49
  27   7   0    5.65    1.47
  29   7   0    2.63    1.29
  29  -7   0    2.66    1.40
  -2   8   0   43.08    2.58
   2   8   0   41.01    2.47
   4   8   0  108.54    5.41
  -4   8   0  109.25    5.52
   6  -8   0   -0.99    1.12
   6   8   0    3.31    0.92
  -6   8   0    3.20    0.91
   6   8   0    3.02    0.76
   8   8   0    1.64    0.69
  -8   8   0    1.02    0.77
   8   8   0    0.99    0.76
   8  -8   0   -0.74    1.14
  10   8   0    0.11    0.72
 -10   8   0   -0.10    0.69
  10  -8   0   -0.80    0.94
  10   8   0    0.70    0.67
  12   8   0  145.60    7.89
  12  -8   0  169.05    8.55
 -12   8   0  152.01    7.79
  12   8   0  159.41    7.60
  14   8   0  256.67   12.40
 -14   8   0  255.43   12.17
  14  -8   0  224.75   12.63
  14   8   0  272.62   12.00
  16  -8   0    3.00    1.26
  16   8   0    3.77    1.13
 -16   8   0    4.32    1.19
  18   8   0    3.47    1.07
 -18   8   0    4.24    1.20
  18  -8   0    3.21    1.28
 -20   8   0   12.18    1.61
  20  -8   0    7.59    1.69
  20   8   0    9.88    1.55
  22   8   0    2.04    1.01
  22  -8   0    0.83    1.16
 -22   8   0    0.73    0.91
 -24   8   0    7.99    1.49
  24  -8   0    5.78    1.62
  24   8   0    7.43    1.48
  26  -8   0    6.56    1.71
  26   8   0   12.86    1.88
  28  -8   0   16.91    2.36
  28   8   0   12.47    1.89
  30   8   0   41.92    3.36
   1   9   0   12.17    1.28
  -1   9   0   12.01    1.26
  -3   9   0    3.10    0.86
   3   9   0    2.10    0.76
   5   9   0  226.19   10.61
  -5   9   0  225.49   10.74
   7  -9   0    2.08    1.57
   7   9   0    2.39    0.76
   7   9   0    2.13    0.88
  -7   9   0    2.72    0.94
   9  -9   0   53.70    4.24
   9   9   0   49.15    3.32
   9   9   0   53.29    3.11
  -9   9   0   57.91    3.36
  11   9   0   14.74    1.47
  11  -9   0   20.62    2.61
 -11   9   0   13.18    1.56
  11   9   0   10.89    1.50
  13   9   0   20.02    1.77
  13  -9   0   15.14    2.30
 -13   9   0   20.68    1.97
  13   9   0   19.71    1.95
  15  -9   0   27.04    2.81
 -15   9   0   30.00    2.39
  15   9   0   25.40    2.21
  17  -9   0    2.09    1.24
 -17   9   0    0.70    0.92
  17   9   0    2.25    1.03
 -19   9   0    2.12    1.02
  19  -9   0    1.30    1.22
  19   9   0    2.94    1.07
  21  -9   0    2.46    1.32
 -21   9   0    1.19    1.00
  21   9   0    3.03    1.12
  23  -9   0   17.20    2.33
  23   9   0   19.29    2.10
 -23   9   0   24.14    2.32
 -25   9   0    5.25    1.37
  25   9   0    2.60    1.14
  25  -9   0    4.99    1.59
  27   9   0    0.81    1.08
  27  -9   0    0.13    1.18
  29  -9   0    1.29    1.34
  29   9   0    1.86    1.21
   0  10   0  438.84   20.07
  -2  10   0  164.73    8.22
   2  10   0  172.88    8.18
   4  10   0    0.68    0.67
  -4  10   0    1.07    0.74
   6  10   0   41.18    2.60
  -6  10   0   40.89    2.70
   8  10   0   16.62    1.78
   8  10   0   18.78    1.64
   8 -10   0   19.27    2.90
  -8  10   0   16.97    1.72
  10  10   0    9.94    1.31
  10  10   0   13.49    1.61
  10 -10   0   12.42    2.47
 -10  10   0   10.08    1.43
  12  10   0   13.51    1.49
  12  10   0   11.77    1.59
  12 -10   0   14.60    2.57
 -12  10   0   13.48    1.69
  14  10   0   50.56    3.42
  14 -10   0   56.47    4.34
 -14  10   0   49.49    3.37
  16  10   0    1.56    0.96
  16 -10   0    1.24    1.39
 -16  10   0    2.38    1.01
  18 -10   0    4.23    1.59
 -18  10   0    6.04    1.37
  18  10   0    3.10    1.13
  20 -10   0   12.76    2.17
  20  10   0   11.07    1.60
 -20  10   0    8.89    1.54
  22  10   0   19.32    2.14
  22 -10   0   15.44    2.32
 -22  10   0   21.06    2.18
  24 -10   0    7.74    1.88
 -24  10   0    9.85    1.62
  24  10   0    4.16    1.27
  26 -10   0    5.50    1.74
  26  10   0   11.61    1.74
  28  10   0    9.81    1.80
  28 -10   0   20.62    2.68
  -1  11   0   20.74    1.73
   1  11   0   19.66    1.69
   3  11   0   25.66    1.97
  -3  11   0   28.76    2.15
  -5  11   0   31.39    2.35
   5  11   0   33.85    2.27
  -7  11   0    7.88    1.30
   7  11   0    8.81    1.16
   7  11   0   10.30    1.48
   9 -11   0   21.05    3.19
  -9  11   0   19.47    1.89
   9  11   0   20.58    1.80
   9  11   0   17.01    1.89
  11  11   0   14.87    1.81
 -11  11   0   17.08    1.87
  11 -11   0   16.52    2.82
  11  11   0   17.03    1.68
  13  11   0    3.95    1.05
  13 -11   0    4.47    1.98
 -13  11   0    4.66    1.21
  13  11   0    8.03    1.47
  15 -11   0    8.29    2.28
  15  11   0    6.55    1.39
 -15  11   0    9.59    1.55
 -17  11   0   16.91    1.97
  17 -11   0   24.47    3.16
  17  11   0   13.83    1.84
  19 -11   0   22.49    2.99
 -19  11   0   29.95    2.53
  19  11   0   29.63    2.48
  21 -11   0    6.15    1.80
  21  11   0    5.43    1.31
 -21  11   0    4.41    1.31
  23 -11   0    0.38    1.31
 -23  11   0    1.06    1.03
  23  11   0    0.85    1.02
  25 -11   0    1.51    1.47
  25  11   0    0.17    0.95
 -25  11   0    1.66    1.03
  27  11   0    0.97    1.05
  27 -11   0    4.78    1.78
   0  12   0  318.08   14.90
   2  12   0    6.95    1.16
  -2  12   0    4.80    1.04
  -4  12   0   66.95    4.00
   4  12   0   71.90    3.96
  -6  12   0  252.37   12.29
   6  12   0  258.64   12.18
  -8  12   0   74.31    4.13
   8  12   0   66.91    4.21
   8  12   0   63.86    3.87
 -10  12   0   64.46    3.81
  10  12   0   53.89    3.80
  10  12   0   60.90    3.63
  12  12   0   20.56    2.06
  12  12   0   11.98    1.59
 -12  12   0   14.86    1.79
  12 -12   0   26.70    3.71
  14 -12   0    7.21    2.25
  14  12   0    6.01    1.35
 -14  12   0    5.05    1.25
  16 -12   0   22.85    3.37
  16  12   0   18.91    2.09
 -16  12   0   15.24    1.94
  18  12   0   26.85    2.53
 -18  12   0   28.73    2.58
  18 -12   0   28.53    3.67
  20  12   0   82.52    5.13
  20 -12   0   88.68    6.29
 -20  12   0   85.59    5.14
 -22  12   0   38.44    3.11
  22  12   0   42.30    3.11
  22 -12   0   41.04    4.31
 -24  12   0    1.53    1.04
  24  12   0    0.78    1.00
  24 -12   0    0.50    1.45
  26 -12   0    1.57    1.50
  26  12   0    1.83    1.13
 -26  12   0    0.43    0.91
  -1  13   0    6.74    1.25
   1  13   0    7.42    1.24
   3  13   0   14.82    1.58
  -3  13   0   14.43    1.65
  -5  13   0    2.01    0.96
   5  13   0    4.29    0.99
   7  13   0   32.84    2.40
   7  13   0   32.01    2.56
  -7  13   0   27.69    2.37
   9  13   0  100.22    5.50
   9  13   0   90.78    5.10
  -9  13   0   90.26    5.24
 -11  13   0    7.41    1.42
  11  13   0   11.60    1.67
  11  13   0    8.14    1.39
  13  13   0   19.87    2.17
 -13  13   0   21.48    2.13
  13 -13   0   15.03    3.18
  15  13   0    0.92    0.98
  15 -13   0   -1.15    1.46
 -15  13   0    1.03    0.94
  17 -13   0   60.54    5.40
  17  13   0   50.96    3.68
 -17  13   0   53.61    3.63
  19 -13   0   17.73    3.14
  19  13   0   13.86    1.93
 -19  13   0   19.33    2.08
  21 -13   0    0.15    1.58
  21  13   0    1.30    1.01
 -21  13   0    2.26    1.14
  23  13   0    2.47    1.14
  23 -13   0    5.42    2.12
 -23  13   0    3.53    1.20
  25 -13   0    8.41    2.34
 -25  13   0    6.94    1.49
  25  13   0    4.18    1.38
   0  14   0   67.89    3.99
  -2  14   0   11.07    1.51
   2  14   0    8.62    1.34
  -4  14   0   27.57    2.22
   4  14   0   26.00    2.15
  -6  14   0   30.07    2.45
   6  14   0   34.10    2.49
   8  14   0   36.89    2.93
   8  14   0   39.10    2.75
  -8  14   0   40.43    2.95
  10  14   0    2.42    1.14
  10  14   0    4.69    1.18
 -10  14   0    4.89    1.29
 -12  14   0    7.03    1.41
  12  14   0    6.36    1.50
 -14  14   0   36.29    2.74
  14  14   0   30.81    2.72
  16 -14   0    9.41    2.81
  16  14   0    9.53    1.71
 -16  14   0   18.81    2.00
  18  14   0    0.28    0.94
 -18  14   0    0.25    0.89
  18 -14   0    1.81    1.96
 -20  14   0   15.09    1.97
  20 -14   0   21.73    3.56
  20  14   0   19.03    2.18
 -22  14   0    1.17    1.04
  22  14   0    1.98    1.15
  22 -14   0    6.28    2.23
 -24  14   0   -1.36    0.81
  24 -14   0    0.26    1.53
  24  14   0   -0.08    0.95
 -26  14   0    1.51    1.10
  -1  15   0    5.45    1.23
   1  15   0    5.38    1.21
  -3  15   0    5.99    1.33
   3  15   0   10.18    1.49
  -5  15   0   60.65    3.89
   5  15   0   66.84    3.95
   7  15   0    0.61    0.81
  -7  15   0   -0.17    0.83
   7  15   0   -0.55    0.82
  -9  15   0   34.77    2.74
   9  15   0   33.85    2.81
   9  15   0   30.43    2.48
  11  15   0   52.08    3.60
 -11  15   0   43.53    3.27
 -13  15   0   12.15    1.80
  13  15   0   11.97    1.80
 -15  15   0    0.76    0.99
  15  15   0    1.18    1.07
  17  15   0    5.48    1.46
  17 -15   0    7.45    2.66
 -17  15   0    4.54    1.34
  19 -15   0    4.68    2.35
 -19  15   0    4.62    1.31
  19  15   0    2.04    1.15
  21 -15   0    5.82    2.53
 -21  15   0    1.71    1.11
  21  15   0    3.78    1.29
  23  15   0    0.94    1.06
 -23  15   0    3.86    1.31
  23 -15   0    4.45    2.26
   0  16   0   29.03    2.42
   2  16   0    6.98    1.37
  -2  16   0    6.06    1.31
  -4  16   0    0.55    0.92
   4  16   0   -0.42    0.78
   6  16   0    1.14    0.94
  -6  16   0    0.74    0.92
   8  16   0    2.58    1.17
  -8  16   0    2.08    1.08
   8  16   0    2.06    1.04
 -10  16   0    5.79    1.34
  10  16   0    5.22    1.39
  10  16   0    9.11    1.63
 -12  16   0   15.29    1.98
  12  16   0   17.70    2.15
  14  16   0   51.24    3.75
 -14  16   0   51.81    3.60
 -16  16   0   69.20    4.43
  16  16   0   67.37    4.56
  18  16   0    9.07    1.72
 -18  16   0   10.09    1.75
  20  16   0    1.28    1.05
  20 -16   0   -0.87    1.78
 -20  16   0    1.13    1.09
  22 -16   0    7.67    2.87
 -22  16   0    8.22    1.65
  22  16   0    8.00    1.67
   1  17   0    7.49    1.42
  -1  17   0    6.10    1.38
  -3  17   0   61.28    4.00
   3  17   0   65.97    4.13
  -5  17   0   39.58    3.03
   5  17   0   40.51    3.00
  -7  17   0    0.96    0.95
   7  17   0   -0.92    0.78
   7  17   0    0.12    0.86
  -9  17   0    2.84    1.14
   9  17   0    6.62    1.43
   9  17   0    4.57    1.34
 -11  17   0   12.59    1.82
  11  17   0   20.75    2.29
  13  17   0    4.36    1.36
 -13  17   0    6.05    1.40
 -15  17   0    0.81    1.00
  15  17   0   -0.03    0.99
 -17  17   0    9.92    1.79
  17  17   0   10.18    1.87
  19  17   0    9.54    1.73
 -19  17   0    8.41    1.67
 -21  17   0    1.98    1.20
  21  17   0    1.15    1.11
   0  18   0   54.14    3.64
  -2  18   0    7.07    1.48
   2  18   0   10.74    1.66
  -4  18   0    0.81    0.98
   4  18   0    0.73    0.97
   6  18   0    0.94    1.00
  -6  18   0    0.64    0.97
   8  18   0    4.02    1.26
  -8  18   0    6.01    1.45
   8  18   0    4.89    1.34
 -10  18   0   -0.73    0.78
  10  18   0    1.16    1.02
 -12  18   0   14.48    1.91
  12  18   0   10.93    1.86
  14  18   0   23.59    2.63
 -14  18   0   32.09    2.64
  16  18   0   12.81    1.98
 -16  18   0   10.97    1.75
 -18  18   0    0.12    0.98
  18  18   0    0.56    1.06
  -1  19   0    0.42    0.89
   1  19   0    0.72    0.94
  -3  19   0   48.51    3.46
   3  19   0   45.35    3.35
  -5  19   0   28.96    2.66
   5  19   0   32.45    2.67
  -7  19   0    0.79    0.96
   7  19   0    0.61    0.94
   7  19   0    0.44    0.95
  -9  19   0    2.97    1.25
   9  19   0    3.28    1.24
  11  19   0   -0.03    0.93
 -11  19   0   -1.07    0.82
 -13  19   0   -0.04    0.94
  13  19   0    0.90    1.08
  15  19   0    6.17    1.53
 -15  19   0    5.21    1.35
 -17  19   0    6.93    1.57
  17  19   0    5.66    1.52
   0  20   0    5.74    1.41
  -2  20   0   -1.21    0.82
   2  20   0   -0.09    0.87
   4  20   0    3.24    1.25
  -4  20   0    3.11    1.25
   6  20   0   16.07    2.03
   6  20   0   11.92    1.84
  -6  20   0   12.28    1.85
   8  20   0   12.41    1.93
  -8  20   0    9.88    1.70
  10  20   0    6.82    1.58
 -10  20   0    7.01    1.53
 -12  20   0   -0.13    0.97
  12  20   0    1.26    1.10
 -14  20   0   -0.49    0.96
  14  20   0    1.48    1.17
   1  21   0    5.68    1.40
  -1  21   0    6.03    1.46
   3  21   0   32.83    2.96
  -3  21   0   31.31    2.86
   5  21   0   12.29    1.92
  -5  21   0   10.79    1.79
  -7  21   0    6.66    1.59
   7  21   0    7.07    1.64
  -9  21   0    7.31    1.52
   9  21   0    8.62    1.68
 -11  21   0   11.48    1.80
  11  21   0   10.65    1.85
   0  22   0   23.63    2.44
  -2  22   0    3.16    1.29
   2  22   0    2.59    1.30
   4  22   0    4.81    1.44
  -4  22   0    3.54    1.30
  -6  22   0    2.72    1.22
   6  22   0    3.20    1.34
   8  22   0    4.43    1.41
  -8  22   0    4.19    1.38
  -1  23   0    4.17    1.43
   1  23   0    2.95    1.37
   3  23   0    0.77    1.09
  32   0  -1   -0.60    1.15
  30   0  -1    0.12    1.13
  28   0  -1   -0.04    1.04
  26   0  -1    1.28    1.16
  24   0  -1    0.69    1.13
  22   0  -1   -0.87    0.89
  20   0  -1    0.31    0.91
  20   0  -1   -1.06    0.83
  18   0  -1    0.38    0.92
  18   0  -1    0.32    0.86
  16   0  -1    0.45    0.81
  16   0  -1    0.14    0.88
  14   0  -1   -0.07    0.74
  14   0  -1    0.39    0.72
  12   0  -1    0.09    0.61
  12   0  -1    0.66    0.76
  10   0  -1   -0.02    0.58
  10   0  -1   -0.95    0.64
   8   0  -1   -0.16    0.53
   8   0  -1    0.71    0.74
   6   0  -1    0.28    0.62
   6   0  -1   -1.24    0.50
   4   0  -1   -0.13    0.36
   4   0  -1    0.87    0.44
   2   0  -1    0.33    0.23
  -2   0   1    0.43    0.29
   0   0   1    0.06    0.23
   2   0   1   -0.27    0.30
   4   0   1   -0.21    0.48
   4   0   1    0.10    0.45
   6   0   1    0.31    0.62
   6   0   1    0.89    0.64
   8   0   1    0.09    0.62
   8   0   1   -0.27    0.63
  10   0   1    0.38    0.64
  10   0   1    0.38    0.64
  12   0   1   -1.25    0.62
  12   0   1   -0.08    0.69
  14   0   1   -0.39    0.71
  14   0   1    0.55    0.73
  16   0   1   -0.06    0.82
  16   0   1    0.66    0.80
  18   0   1   -1.09    0.76
  20   0   1   -0.18    0.92
  22   0   1    0.68    1.07
  24   0   1    0.80    1.12
  26   0   1    1.30    1.19
  28   0   1   -2.01    0.90
  30   0   1    0.08    1.22
  33  -1  -1   12.46    2.31
  33   1  -1   12.90    2.26
  31   1  -1   -0.30    1.10
  31  -1  -1   -0.56    1.20
  29   1  -1    8.85    1.87
  29  -1  -1    8.65    1.86
  27   1  -1   30.23    2.91
  27  -1  -1   22.53    2.66
  25  -1  -1   13.73    2.05
  25   1  -1   10.47    1.85
  23  -1  -1   20.94    2.36
  23   1  -1   22.88    2.37
  21  -1  -1   38.83    3.11
  21  -1  -1   45.33    3.26
  21   1  -1   49.74    3.30
  19   1  -1  195.25   10.16
  19  -1  -1  192.29   10.24
  19   1  -1  210.11   10.06
  19  -1  -1  210.21   10.06
  17   1  -1   52.19    3.23
  17   1  -1   51.49    3.27
  17  -1  -1   52.68    3.36
  17  -1  -1   48.36    3.27
  15   1  -1   11.07    1.35
  15   1  -1   12.09    1.37
  15  -1  -1   12.06    1.53
  15  -1  -1    9.16    1.34
  13  -1  -1   12.68    1.34
  13   1  -1   10.90    1.25
  13  -1  -1   10.41    1.33
  13   1  -1    8.52    1.25
  11   1  -1   23.78    1.77
  11  -1  -1   24.17    1.81
  11   1  -1   24.75    1.83
  11  -1  -1   28.83    1.99
   9   1  -1   25.35    1.76
   9  -1  -1   26.68    1.95
   9   1  -1   27.51    1.74
   9  -1  -1   24.15    1.76
   7   1  -1   37.35    2.09
   7  -1  -1   35.65    2.28
   7  -1  -1   37.47    2.18
   7   1  -1   36.80    2.08
   5  -1  -1  319.95   14.89
   5  -1  -1  340.06   15.17
   5   1  -1  329.42   15.09
  -1  -1   1  169.44    8.50
   1   1  -1  183.42    7.93
   5   1   1  159.48    7.77
   5   1   1  169.98    7.46
   5  -1   1  162.88    7.62
   5  -1   1  164.43    7.81
   7  -1   1   35.25    2.16
   7   1   1   36.32    1.95
   7   1   1   32.12    2.13
   7  -1   1   36.13    2.17
   9   1   1  237.54   10.66
   9  -1   1  235.06   10.81
   9   1   1  232.26   11.06
   9  -1   1  224.94   11.07
  11  -1   1   10.09    1.25
  11  -1   1   11.27    1.33
  11   1   1   10.76    1.26
  11   1   1   12.71    1.20
  13   1   1    6.54    1.02
  13  -1   1    4.82    1.01
  13   1   1    3.00    0.94
  13  -1   1    2.91    0.99
  15  -1   1   83.86    4.76
  15   1   1   76.88    4.65
  15  -1   1   86.65    4.67
  15   1   1   86.82    4.46
  17  -1   1   72.87    4.27
  17   1   1   63.78    4.07
  17  -1   1   68.07    4.03
  19  -1   1    2.26    1.17
  19   1   1    1.46    1.03
  21  -1   1   23.29    2.46
  21   1   1   22.35    2.32
  23  -1   1   48.75    3.69
  23   1   1   49.14    3.62
  25  -1   1    0.16    1.02
  25   1   1   -1.25    0.92
  27   1   1   12.59    2.13
  27  -1   1   15.16    2.22
  29   1   1   53.63    4.11
  29  -1   1   51.64    4.05
  31  -1   1    5.37    1.77
  31   1   1    5.37    1.69
  32  -2  -1    5.35    1.71
  32   2  -1    7.80    1.92
  30  -2  -1   -1.69    1.03
  30   2  -1    0.67    1.22
  28  -2  -1    8.89    1.84
  28   2  -1    5.18    1.51
  26  -2  -1   13.55    2.10
  26   2  -1   15.44    2.08
  24  -2  -1    9.55    1.72
  24   2  -1    7.07    1.53
  22  -2  -1   14.46    2.02
  22  -2  -1   14.76    1.98
  22   2  -1   15.32    1.91
  20  -2  -1  133.66    7.29
  20   2  -1  138.57    7.27
  20   2  -1  140.28    7.13
  20  -2  -1  130.64    7.37
  18  -2  -1   87.92    5.22
  18  -2  -1   97.75    5.31
  18   2  -1  100.32    5.20
  18   2  -1   86.62    5.17
  16  -2  -1  128.18    6.57
  16   2  -1  120.70    6.44
  16  -2  -1  119.04    6.59
  16   2  -1  134.29    6.59
  14   2  -1    7.86    1.14
  14  -2  -1    8.52    1.34
  14   2  -1    9.68    1.19
  14  -2  -1    6.83    1.18
  12   2  -1   -0.83    0.64
  12  -2  -1   -0.55    0.81
  12  -2  -1    0.73    0.72
  12   2  -1    0.02    0.59
  10   2  -1  269.47   12.09
  10  -2  -1  247.59   12.00
  10   2  -1  257.99   11.81
  10  -2  -1  249.35   12.18
   8   2  -1   14.54    1.27
   8  -2  -1   14.67    1.44
   8   2  -1   13.70    1.20
   8  -2  -1   16.12    1.39
   6  -2  -1    0.97    0.70
   6   2  -1    2.11    0.63
   6   2  -1    0.56    0.58
   6  -2  -1    0.98    0.87
   4  -2  -1   24.37    1.51
   4  -2  -1   25.00    1.63
   4   2  -1   21.41    1.36
   4   2  -1   24.17    1.39
   2  -2  -1  174.30    8.59
   2   2  -1  187.49    8.17
   2  -2  -1  178.88    8.28
   2  -2   1   40.89    2.26
   2  -2   1   37.66    2.17
   2   2   1   40.12    2.13
  -2   2  -1   40.22    2.05
   2   2   1   40.03    1.90
   6  -2   1  468.18   22.94
   6  -2   1  510.14   22.51
   6  -2   1  518.24   23.68
   8   2   1  298.68   14.19
   8   2   1  306.87   13.66
   8  -2   1  305.86   13.98
   8  -2   1  300.76   14.25
  10  -2   1   73.17    3.95
  10   2   1   73.95    3.91
  10  -2   1   66.05    3.94
  10   2   1   71.82    3.65
  12  -2   1   18.29    1.81
  12   2   1   20.53    1.73
  12   2   1   19.49    1.49
  12  -2   1   22.91    1.84
  14   2   1   91.75    4.68
  14   2   1   91.94    5.00
  14  -2   1   93.33    5.13
  14  -2   1   86.52    4.91
  16   2   1   35.99    2.40
  16   2   1   34.44    2.57
  16  -2   1   35.62    2.68
  16  -2   1   34.27    2.60
  18  -2   1   14.27    1.76
  18   2   1   10.73    1.58
  18  -2   1   14.39    1.87
  20   2   1    1.66    1.05
  20  -2   1    2.63    1.16
  22   2   1   14.89    2.00
  22  -2   1   18.00    2.19
  24   2   1    4.82    1.42
  24  -2   1    2.75    1.31
  26   2   1    0.35    1.07
  26  -2   1   -0.61    1.00
  28   2   1    2.61    1.36
  28  -2   1    1.78    1.37
  30  -2   1    0.40    1.26
  30   2   1    0.45    1.23
  31   3  -1   -1.11    1.04
  31  -3  -1    0.96    1.29
  29   3  -1   10.12    1.86
  29  -3  -1   13.56    2.22
  27   3  -1   14.89    2.11
  27  -3  -1   14.44    2.20
  25  -3  -1   10.49    1.87
  25   3  -1    8.10    1.64
  23  -3  -1   18.38    2.21
  23   3  -1   17.22    2.01
  21   3  -1    7.95    1.41
  21  -3  -1    7.71    1.61
  21  -3  -1    6.53    1.56
  19  -3  -1  139.96    7.41
  19   3  -1  124.15    6.99
  19  -3  -1  134.31    7.28
  19   3  -1  143.32    7.21
  17   3  -1    3.01    1.00
  17  -3  -1    4.60    1.30
  17   3  -1    2.57    0.95
  17  -3  -1    4.46    1.23
  15   3  -1   51.18    3.11
  15  -3  -1   52.10    3.42
  15   3  -1   55.25    3.24
  15  -3  -1   50.48    3.40
  13   3  -1   35.96    2.27
  13  -3  -1   34.41    2.61
  13   3  -1   37.04    2.39
  13  -3  -1   36.27    2.54
  11  -3  -1  553.91   25.99
  11   3  -1  582.99   26.31
  11   3  -1  555.93   25.64
  11  -3  -1  593.54   26.52
   9  -3  -1    3.82    0.94
   9  -3  -1    4.84    1.10
   9   3  -1    5.63    0.82
   9   3  -1    5.42    0.88
   7  -3  -1   61.66    3.44
   7   3  -1   60.36    3.17
   7   3  -1   64.40    3.33
   7  -3  -1   64.69    3.57
   5   3  -1   58.72    3.07
   5  -3  -1   60.20    3.29
   5   3  -1   63.31    3.19
   5  -3  -1   63.44    3.42
   3  -3  -1    7.14    1.01
   3  -3  -1    3.85    1.04
   3   3  -1    7.56    0.77
  -1   3   1   31.77    1.80
   1   3  -1   33.84    1.81
  -1   3  -1  141.12    6.41
   1   3   1  140.31    6.32
   1  -3   1  133.05    6.81
   3  -3   1   62.55    3.53
   3   3   1   66.78    3.48
   3  -3   1   70.15    3.63
   3   3   1   71.98    3.21
  -3   3  -1   66.03    3.39
   5   3   1   20.33    1.21
   5  -3   1   17.93    1.60
   5   3   1   20.82    1.52
   5  -3   1   20.55    1.49
  -5   3  -1   17.81    1.45
   7  -3   1   49.70    2.82
   7   3   1   46.25    2.84
   7  -3   1   48.05    2.97
   7   3   1   53.20    2.51
   7  -3   1   50.06    3.05
   9  -3   1  269.77   13.21
   9   3   1  280.17   13.32
   9   3   1  286.92   12.75
   9  -3   1  254.40   13.40
   9  -3   1  313.85   13.72
  11   3   1    0.85    0.70
  11  -3   1    2.23    0.89
  11  -3   1    1.71    0.66
  11  -3   1    1.80    0.96
  11   3   1    1.09    0.61
  13  -3   1   63.17    3.57
  13  -3   1   58.69    3.72
  13   3   1   57.23    3.54
  13  -3   1   67.12    3.83
  13   3   1   60.53    3.33
  15  -3   1  201.54    9.92
  15   3   1  196.35    9.45
  15   3   1  197.70    9.89
  15  -3   1  180.05    9.98
  15  -3   1  218.82   10.17
  17  -3   1    1.60    1.13
  17  -3   1    2.46    1.12
  17   3   1    2.27    1.06
  19   3   1    0.28    0.93
  19  -3   1    1.16    1.07
  19  -3   1    1.75    1.15
  21   3   1   40.81    3.05
  21  -3   1   40.84    3.20
  23  -3   1   51.07    3.82
  23   3   1   46.64    3.46
  25   3   1   10.77    1.84
  25  -3   1    4.76    1.61
  27   3   1    1.32    1.19
  27  -3   1    1.15    1.28
  29   3   1    5.34    1.56
  29  -3   1    2.72    1.52
  31  -3   1    1.39    1.42
  31   3   1    0.91    1.31
  32   4  -1   -0.94    0.96
  32  -4  -1   -0.57    1.11
  30  -4  -1    2.60    1.50
  30   4  -1    1.77    1.34
  28  -4  -1    3.62    1.46
  28   4  -1    3.61    1.37
  26   4  -1   15.08    2.00
  26  -4  -1   14.90    2.21
  24   4  -1    0.38    0.96
  24  -4  -1    0.61    1.14
  22  -4  -1    0.68    1.08
  22   4  -1    1.21    0.97
  22  -4  -1    0.76    1.22
  20  -4  -1    2.03    1.26
  20   4  -1    4.02    1.16
  20  -4  -1    1.93    1.10
  18  -4  -1   12.94    1.89
  18   4  -1   16.01    1.67
  18  -4  -1   13.51    1.78
  18   4  -1   14.18    1.62
  16   4  -1  133.14    7.07
  16  -4  -1  134.54    7.27
  16   4  -1  143.56    6.97
  16  -4  -1  140.09    7.32
  14   4  -1    2.36    0.85
  14  -4  -1    0.76    0.97
  14  -4  -1    0.43    0.83
  14   4  -1    2.58    0.83
  12   4  -1   31.45    2.04
  12  -4  -1   31.77    2.43
  12  -4  -1   27.05    2.25
  12   4  -1   31.14    2.12
  10  -4  -1   25.52    2.09
  10   4  -1   30.83    2.05
  10   4  -1   29.75    1.87
  10  -4  -1   29.76    2.32
   8  -4  -1   31.22    2.14
   8   4  -1   30.79    2.00
   8   4  -1   30.14    1.86
   8  -4  -1   30.61    2.34
   6   4  -1   10.66    1.06
   6  -4  -1   11.93    1.44
   6   4  -1   11.38    1.11
   6  -4  -1   10.75    1.29
   4  -4  -1    0.02    0.97
   4  -4  -1    0.71    0.93
   4   4  -1   -0.10    0.55
   2   4  -1   22.80    1.47
  -2   4   1   22.77    1.53
   0   4   1   56.40    2.79
   0   4  -1   53.75    2.82
   2   4   1    0.26    0.47
  -2   4  -1    1.09    0.58
   2  -4   1    0.67    0.96
   4   4   1   27.39    1.55
  -4   4  -1   25.73    1.73
   4   4   1   24.94    1.77
   4  -4   1   26.03    1.86
   4  -4   1   28.52    1.95
  -6   4  -1  113.72    5.66
   6  -4   1  116.47    5.96
   6   4   1  116.66    5.85
   6  -4   1  115.68    5.91
   6   4   1  120.63    5.47
   8   4   1    2.43    0.79
   8   4   1    2.87    0.62
   8  -4   1    2.82    0.91
   8  -4   1    2.35    1.03
   8  -4   1    2.43    0.73
  10   4   1   28.72    1.64
  10  -4   1   27.79    1.82
  10  -4   1   22.10    1.98
  10   4   1   22.11    1.80
  10  -4   1   20.97    2.13
  12  -4   1   59.26    3.57
  12   4   1   53.91    3.32
  12  -4   1   58.33    3.70
  12   4   1   56.98    3.03
  12  -4   1   55.76    3.26
  14  -4   1    9.95    1.49
  14  -4   1    7.50    1.50
  14   4   1   10.27    1.12
  14  -4   1   12.18    1.27
  14   4   1    7.99    1.23
  16  -4   1    2.06    1.08
  16  -4   1    1.63    1.19
  16   4   1    1.42    0.88
  18   4   1   10.36    1.55
  18  -4   1   13.92    1.96
  18  -4   1   12.33    1.82
  20  -4   1    9.25    1.72
  20   4   1    8.66    1.52
  22  -4   1    5.36    1.51
  22   4   1    3.48    1.25
  24   4   1   -0.06    0.94
  24  -4   1   -0.91    1.07
  26  -4   1    0.33    1.17
  26   4   1    0.21    1.06
  28  -4   1    2.04    1.34
  28   4   1    0.12    1.06
  30  -4   1    0.62    1.31
  30   4   1    0.36    1.14
  31  -5  -1    6.83    1.79
  31   5  -1    9.89    1.89
  29   5  -1   -0.16    1.02
  29  -5  -1    1.02    1.26
  27  -5  -1   21.01    2.55
  27   5  -1   26.70    2.59
  25  -5  -1    5.04    1.51
  25   5  -1    7.08    1.46
  23  -5  -1   21.90    2.72
  23  -5  -1   31.35    2.83
  23   5  -1   28.29    2.47
  21  -5  -1   33.89    3.23
  21  -5  -1   35.84    3.01
  21   5  -1   43.61    2.90
  19   5  -1    8.12    1.32
  19  -5  -1   10.11    1.66
  19  -5  -1    8.72    1.73
  17   5  -1    8.48    1.34
  17  -5  -1    7.86    1.40
  17  -5  -1   10.92    1.76
  17   5  -1    7.63    1.25
  15   5  -1  109.22    5.47
  15   5  -1   96.65    5.19
  15  -5  -1   98.76    5.65
  15  -5  -1  100.75    5.83
  13  -5  -1  589.38   27.00
  13  -5  -1  573.01   27.30
  13   5  -1  587.40   27.11
  13   5  -1  591.64   26.39
  11  -5  -1  154.17    8.07
  11   5  -1  158.90    7.79
  11   5  -1  157.75    7.53
  11  -5  -1  158.30    8.01
   9   5  -1   62.62    3.50
   9  -5  -1   59.79    3.70
   9   5  -1   64.98    3.37
   9  -5  -1   69.12    3.94
   7   5  -1  515.33   22.49
   7   5  -1  459.39   22.98
   7  -5  -1  513.38   22.97
   7  -5  -1  513.13   23.38
   5   5  -1  524.75   23.76
   5  -5  -1  515.83   24.86
   5  -5  -1  550.65   24.24
  -3   5   1   77.44    3.86
   3   5  -1   73.18    3.78
   1   5  -1    2.62    0.71
  -1   5   1    2.26    0.68
   1   5   1   24.14    1.59
  -1   5  -1   25.84    1.67
  -3   5  -1   29.91    1.94
   3   5   1   31.91    1.80
   3  -5   1   30.98    2.49
   5   5   1   17.11    1.27
  -5   5  -1   18.50    1.52
   5  -5   1   18.25    1.71
   5   5   1   20.65    1.54
   7  -5   1  331.96   15.62
   7  -5   1  320.50   15.89
   7   5   1  341.91   14.89
   7   5   1  316.23   15.45
  -7   5  -1  336.42   15.14
   9  -5   1  341.14   17.28
   9  -5   1  364.03   17.11
   9   5   1  381.99   16.30
   9   5   1  363.04   16.95
  -9   5  -1  351.71   16.55
  11   5   1  120.83    5.38
  11  -5   1  107.07    5.62
  11  -5   1  101.70    5.87
  11   5   1  106.31    5.73
  13   5   1    2.46    0.89
  13  -5   1    4.24    1.35
  13  -5   1    3.69    1.21
  13   5   1    3.82    0.78
  13  -5   1    3.95    0.76
  15  -5   1  112.47    6.21
  15  -5   1  103.86    5.97
  15   5   1  108.63    5.86
  17   5   1   64.38    3.92
  17  -5   1   66.51    4.16
  17  -5   1   63.08    4.32
  19  -5   1   74.67    4.58
  19  -5   1   67.56    4.63
  19   5   1   69.61    4.27
  21  -5   1   53.50    3.74
  21   5   1   48.44    3.49
  23   5   1   65.73    4.28
  23  -5   1   64.79    4.44
  25   5   1   15.37    2.02
  25  -5   1   14.52    2.22
  27  -5   1   12.49    2.08
  27   5   1    8.53    1.71
  29  -5   1    1.35    1.29
  29   5   1    1.05    1.18
  32   6  -1    0.68    1.13
  30  -6  -1    0.80    1.26
  30   6  -1   -1.43    0.91
  28  -6  -1    1.56    1.32
  28   6  -1    2.81    1.27
  26  -6  -1    9.25    1.87
  26   6  -1   12.77    1.81
  24   6  -1   50.41    3.52
  24  -6  -1   53.25    4.16
  24  -6  -1   49.41    3.71
  22  -6  -1   28.39    3.03
  22   6  -1   34.52    2.61
  22  -6  -1   30.13    2.87
  20  -6  -1   16.83    2.32
  20   6  -1   13.98    1.76
  20  -6  -1   13.53    1.90
  18  -6  -1   34.51    3.14
  18  -6  -1   28.57    2.57
  18   6  -1   31.95    2.42
  16  -6  -1    1.62    1.05
  16   6  -1    1.15    0.82
  16  -6  -1    1.67    1.23
  16   6  -1    1.89    0.87
  14   6  -1    0.04    0.73
  14  -6  -1    0.23    0.86
  14   6  -1    0.97    0.74
  14  -6  -1   -0.24    1.07
  12   6  -1   36.09    2.43
  12  -6  -1   34.34    2.64
  12   6  -1   40.60    2.36
  12  -6  -1   35.26    2.95
  10   6  -1    3.27    0.86
  10  -6  -1    1.54    1.25
  10  -6  -1    3.21    1.09
  10   6  -1    3.95    0.81
   8   6  -1  221.58   10.35
   8  -6  -1  224.39   10.94
   8   6  -1  219.36   10.63
   8  -6  -1  221.42   11.07
   6  -6  -1   32.14    2.77
   6   6  -1   28.37    1.87
   6  -6  -1   27.76    2.40
   6   6  -1   32.48    2.09
  -4   6   1   -0.30    0.61
   4   6  -1    0.49    0.58
  -2   6   1  124.33    6.12
   2   6  -1  128.40    6.08
   0   6  -1   62.92    3.28
   0   6   1   61.47    3.26
   2   6   1  153.56    7.08
  -2   6  -1  147.40    7.20
   4  -6   1  465.69   22.48
  -4   6  -1  467.25   21.37
   4   6   1  484.90   21.91
  -6   6  -1   50.35    2.92
   6  -6   1   49.14    3.31
   6   6   1   51.05    2.67
   6   6   1   48.03    2.97
  -8   6  -1   45.66    2.74
   8   6   1   42.83    2.45
   8   6   1   41.37    2.72
   8  -6   1   46.87    2.98
  10   6   1    3.62    0.96
 -10   6  -1    1.67    0.79
  10  -6   1    5.24    1.13
  10   6   1    4.19    0.75
  12   6   1    6.59    0.93
  12   6   1    5.68    1.11
  12  -6   1    6.41    1.31
 -12   6  -1    7.13    1.15
  12  -6   1    5.34    0.86
 -14   6  -1    1.33    0.83
  14  -6   1    1.49    1.02
  14   6   1    2.12    0.90
 -16   6  -1   11.73    1.47
  16  -6   1   11.00    1.66
  16   6   1    9.89    1.41
  18   6   1   13.22    1.67
  18  -6   1   16.08    2.05
 -18   6  -1   16.91    1.75
  20  -6   1   22.19    2.37
  20   6   1   17.03    1.94
 -20   6  -1   22.12    2.04
 -22   6  -1    0.66    0.84
  22   6   1    1.69    0.98
  22  -6   1   -1.11    0.91
  24   6   1    0.29    0.96
  24  -6   1   -1.41    0.94
  26   6   1    2.39    1.18
  26  -6   1    1.21    1.26
  28  -6   1    1.76    1.34
  28   6   1    0.75    1.08
  30  -6   1    2.82    1.47
  30   6   1    1.90    1.25
  31   7  -1    5.72    1.54
  31  -7  -1    4.89    1.66
  29  -7  -1    3.49    1.43
  29   7  -1    1.98    1.21
  27  -7  -1   10.46    1.90
  27   7  -1   12.02    1.81
  25  -7  -1   10.96    1.90
  25   7  -1    8.11    1.59
  23  -7  -1    2.77    1.58
  23   7  -1    1.31    0.96
  23  -7  -1    3.04    1.29
  21  -7  -1   27.68    3.01
  21  -7  -1   25.76    2.58
  21   7  -1   27.61    2.30
  19  -7  -1    2.12    1.14
  19   7  -1    2.97    1.06
  19  -7  -1    2.88    1.54
  17  -7  -1   15.05    1.91
  17  -7  -1   14.10    2.19
  17   7  -1   12.97    1.57
  17   7  -1   18.94    1.79
  15  -7  -1   46.85    3.43
  15   7  -1   51.68    3.23
  15   7  -1   54.48    3.11
  15  -7  -1   48.17    3.79
  13   7  -1  183.32    8.48
  13   7  -1  157.33    8.71
  13  -7  -1  174.76    9.09
  13  -7  -1  193.21    9.42
  11   7  -1  106.00    5.62
  11  -7  -1  115.51    6.46
  11  -7  -1  121.19    6.40
  11   7  -1  111.59    5.90
   9   7  -1    0.42    0.65
   9   7  -1    1.28    0.75
   9  -7  -1    0.44    1.06
   9  -7  -1    0.22    1.06
   7   7  -1  430.25   19.56
   7  -7  -1  424.72   20.36
  -7   7   1  419.98   19.19
   7   7  -1  401.89   19.00
  -5   7   1   63.55    3.55
   5   7  -1   63.87    3.45
  -3   7   1    1.99    0.75
   3   7  -1    0.87    0.67
  -1   7   1   21.40    1.64
   1   7  -1   21.94    1.58
   1   7   1   95.20    4.80
  -1   7  -1   98.37    4.88
  -3   7  -1  411.49   17.76
   3  -7   1  373.83   18.93
   3   7   1  377.67   17.54
  -5   7  -1   20.48    1.65
   5   7   1   21.05    1.75
   5  -7   1   19.74    2.30
   5   7   1   21.18    1.48
   7   7   1    7.91    1.19
   7  -7   1    8.66    1.58
   7   7   1   10.48    1.02
  -7   7  -1    8.73    1.17
  -9   7  -1   22.35    1.76
   9   7   1   22.09    1.56
   9   7   1   16.08    1.70
   9  -7   1   20.91    2.08
  11  -7   1   99.19    5.60
 -11   7  -1  104.66    5.31
  11   7   1  101.46    4.97
  11   7   1   90.95    5.33
  13   7   1   29.95    2.25
  13  -7   1   25.75    2.49
  13   7   1   30.15    1.94
 -13   7  -1   26.61    2.15
 -15   7  -1  152.85    7.71
  15   7   1  148.38    7.86
  15  -7   1  155.76    8.13
  17  -7   1   45.88    3.35
 -17   7  -1   42.31    2.92
  17   7   1   44.18    3.04
  19  -7   1   17.46    2.21
  19   7   1   17.24    1.91
 -19   7  -1   25.89    2.14
  21   7   1    4.36    1.20
  21  -7   1    2.95    1.30
 -21   7  -1    3.91    1.20
  23  -7   1    6.99    1.72
  23   7   1   11.18    1.67
  25   7   1    0.78    1.04
  25  -7   1    1.05    1.27
  27   7   1    5.58    1.52
  27  -7   1    5.74    1.74
  29   7   1    7.19    1.66
  29  -7   1   10.02    2.05
  30  -8  -1   -1.09    1.11
  30   8  -1    0.52    1.06
  28  -8  -1   -0.06    1.08
  28   8  -1   -0.44    0.93
  26  -8  -1    4.57    1.57
 -26   8   1    6.10    1.44
  26   8  -1    6.29    1.46
  24   8  -1   22.08    2.30
  24  -8  -1   24.88    2.67
 -24   8   1   24.56    2.36
  22   8  -1   14.23    1.80
  22  -8  -1   17.94    2.25
  20  -8  -1    9.92    2.09
  20  -8  -1   11.30    1.89
  20   8  -1   12.37    1.64
  18  -8  -1   21.33    2.63
  18   8  -1   18.48    1.84
  18  -8  -1   12.37    1.93
  16  -8  -1    3.23    1.58
  16   8  -1    3.02    1.01
  16  -8  -1    4.68    1.38
  16   8  -1    4.41    1.08
  14   8  -1    0.78    0.75
  14  -8  -1    0.93    1.33
  14   8  -1    0.48    0.79
  14  -8  -1   -0.77    0.99
  12   8  -1    6.58    1.16
  12   8  -1    8.18    1.12
  12  -8  -1    7.48    1.68
  10  -8  -1    0.66    1.21
 -10   8   1    0.63    0.76
  10   8  -1    0.26    0.71
  10   8  -1    1.08    0.71
   8  -8  -1    2.02    1.41
  -8   8   1    2.70    0.87
   8   8  -1    1.69    0.72
   8   8  -1    2.95    0.90
   6   8  -1   16.90    1.44
  -6   8   1   17.93    1.63
   4   8  -1   56.74    3.27
  -4   8   1   61.04    3.37
  -2   8   1    7.84    1.02
   2   8  -1    6.77    1.00
   0   8   1  122.92    6.05
  -2   8  -1    1.17    0.68
   2   8   1   -0.40    0.57
   4  -8   1  196.45   10.85
  -4   8  -1  206.39    9.73
   4   8   1  205.76    9.52
   6   8   1   56.22    3.22
  -6   8  -1   62.92    3.43
   6   8   1   58.73    3.56
   6  -8   1   61.85    4.31
   8   8   1   84.88    4.42
   8   8   1   85.01    4.78
  -8   8  -1   87.22    4.69
   8  -8   1   88.73    5.48
  10   8   1   10.08    1.37
 -10   8  -1    9.60    1.39
  10   8   1    8.99    1.10
  10  -8   1   13.81    1.94
  12   8   1    0.68    0.67
  12  -8   1    0.61    0.99
  12   8   1    0.46    0.81
 -12   8  -1    0.00    0.72
 -14   8  -1   20.95    1.96
  14  -8   1   19.74    2.20
  14   8   1   20.63    1.99
  16  -8   1   -0.82    0.93
 -16   8  -1   -0.13    0.77
  16   8   1    0.82    0.87
  18   8   1    0.79    0.85
 -18   8  -1    0.33    0.82
  18  -8   1   -0.60    0.96
 -20   8  -1    3.09    1.07
  20  -8   1    3.42    1.37
  20   8   1    4.21    1.21
 -22   8  -1    3.15    1.11
  22  -8   1    0.53    1.14
  22   8   1    0.93    0.95
  24  -8   1   12.30    2.08
  24   8   1   12.01    1.77
  26  -8   1   20.15    2.45
  26   8   1   14.24    1.99
  28  -8   1   -0.01    1.14
  28   8   1   -0.28    0.94
  29  -9  -1    4.24    1.57
  29   9  -1    4.65    1.41
  27  -9  -1    1.26    1.25
  27   9  -1    2.79    1.16
 -25   9   1    3.59    1.20
  25   9  -1    4.46    1.34
  25  -9  -1    5.54    1.62
  23  -9  -1   -0.03    1.13
 -23   9   1    3.89    1.23
  23   9  -1    3.92    1.21
 -21   9   1   19.26    2.12
  21   9  -1   22.32    2.12
  21  -9  -1   18.42    2.40
  19   9  -1   43.41    3.02
 -19   9   1   41.24    3.04
  19  -9  -1   44.13    3.47
  17  -9  -1  138.53    7.93
 -17   9   1  141.28    7.34
  17   9  -1  137.36    7.36
  15   9  -1    5.29    1.18
  15   9  -1    5.55    1.10
 -15   9   1    5.25    1.25
  15  -9  -1    3.65    1.51
  13  -9  -1   52.92    4.10
  13   9  -1   57.05    3.16
 -13   9   1   50.00    3.28
  13   9  -1   45.17    3.22
  11   9  -1    5.74    1.14
  11  -9  -1    4.71    1.75
 -11   9   1    5.80    1.14
  11   9  -1    5.54    1.03
   9   9  -1    9.17    1.33
   9   9  -1   12.04    1.34
  -9   9   1   12.18    1.49
   9  -9  -1   16.09    2.48
   7   9  -1   98.04    5.15
  -7   9   1  101.08    5.31
   7   9  -1  102.71    5.40
   5   9  -1   92.57    4.81
  -5   9   1   92.41    4.92
   3   9  -1   25.46    1.78
  -3   9   1   21.13    1.76
   1   9  -1   17.84    1.49
  -1   9   1   14.07    1.40
   1   9   1   98.10    4.85
  -1   9  -1   91.58    4.89
   3   9   1  148.99    7.42
  -3   9  -1  160.43    7.62
   5   9   1   24.46    1.65
  -5   9  -1   15.49    1.62
   5  -9   1   16.21    2.55
  -7   9  -1   57.12    3.45
   7  -9   1   65.55    4.57
   7   9   1   58.17    3.57
   7   9   1   57.00    3.25
  -9   9  -1   73.37    4.17
   9  -9   1   73.87    5.14
   9   9   1   77.03    4.37
   9   9   1   70.57    3.97
 -11   9  -1    8.88    1.35
  11   9   1   10.61    1.24
  11  -9   1    9.24    1.89
  11   9   1    8.96    1.42
  13   9   1    9.88    1.51
 -13   9  -1   11.83    1.56
  13  -9   1   10.35    1.94
  15   9   1  102.68    5.88
  15  -9   1  100.44    6.22
 -15   9  -1  115.26    5.88
 -17   9  -1   16.96    1.88
  17   9   1   17.67    1.92
  17  -9   1   10.96    1.97
  19   9   1    1.45    0.92
  19  -9   1    0.02    1.04
 -19   9  -1    0.22    0.85
  21   9   1    8.91    1.53
 -21   9  -1   10.19    1.59
  21  -9   1   10.66    1.92
  23  -9   1   10.22    1.95
  23   9   1    6.49    1.41
 -23   9  -1    9.51    1.61
  25  -9   1    2.28    1.36
  25   9   1    2.89    1.19
  27   9   1    1.05    1.03
  27  -9   1    0.23    1.22
  30  10  -1    2.36    1.24
  28  10  -1   11.55    1.80
  28 -10  -1   12.09    2.30
  26  10  -1    2.41    1.14
 -26  10   1    1.20    1.03
  26 -10  -1   -0.54    1.11
  24  10  -1   -0.94    0.83
 -24  10   1    0.53    0.93
  24 -10  -1    0.45    1.26
  22  10  -1    0.17    0.84
  22 -10  -1    1.67    1.34
 -22  10   1    1.17    1.01
  20  10  -1   -0.41    0.81
  20 -10  -1    0.66    1.26
 -20  10   1   -0.04    0.87
  18 -10  -1   52.66    4.00
 -18  10   1   40.39    3.11
  18  10  -1   48.36    3.21
 -16  10   1   31.52    2.50
  16  10  -1   27.12    2.32
  16 -10  -1   27.94    3.20
  14  10  -1  128.67    6.99
  14  10  -1  140.30    6.78
 -14  10   1  126.48    6.90
  14 -10  -1  126.67    8.01
 -12  10   1    5.00    1.23
  12 -10  -1    8.45    2.16
  12  10  -1    7.40    1.15
  12  10  -1    6.38    1.24
  10 -10  -1    2.62    1.71
  10  10  -1    1.77    0.81
 -10  10   1    2.63    1.01
  10  10  -1    1.76    0.91
  -8  10   1   -0.06    0.71
   8  10  -1   -0.02    0.65
   8  10  -1   -0.79    0.69
  -6  10   1   16.41    1.66
   6  10  -1   15.79    1.59
  -4  10   1  130.14    6.50
   4  10  -1  125.66    6.40
   2  10  -1  257.59   12.43
  -2  10   1  272.78   12.50
   0  10  -1  107.37    5.56
   0  10   1  109.05    5.53
   2  10   1   36.11    2.25
  -2  10  -1   32.11    2.31
  -4  10  -1    2.98    0.89
   4  10   1    1.64    0.73
  -6  10  -1   81.75    4.62
   6  10   1   84.21    4.46
   6  10   1   88.21    4.91
   8 -10   1    7.56    2.06
  -8  10  -1    6.44    1.17
   8  10   1    5.63    0.99
   8  10   1    5.33    1.18
  10  10   1   89.43    4.95
  10 -10   1   89.24    5.93
 -10  10  -1   75.76    4.65
  10  10   1   85.66    4.55
 -12  10  -1   34.62    2.50
  12  10   1   29.16    2.42
  12 -10   1   26.02    3.20
 -14  10  -1   95.65    5.36
  14  10   1   97.14    5.47
  14 -10   1   91.30    6.03
 -16  10  -1    0.44    0.89
  16  10   1    0.45    0.90
  16 -10   1   -1.23    1.09
  18  10   1   10.55    1.64
 -18  10  -1   13.52    1.76
  18 -10   1   12.14    2.13
  20 -10   1    6.48    1.68
 -20  10  -1    5.35    1.31
  20  10   1    8.70    1.49
  22 -10   1    1.24    1.26
 -22  10  -1    0.60    0.96
  22  10   1    0.74    0.94
  24  10   1    3.45    1.20
  24 -10   1    3.38    1.49
 -24  10  -1    1.31    0.98
  26 -10   1    7.47    1.89
  26  10   1    7.74    1.58
  28  10   1    8.82    1.66
  29  11  -1    8.31    1.71
 -27  11   1   12.41    1.86
  27 -11  -1    8.03    2.13
  27  11  -1   10.03    1.70
  25  11  -1   10.96    1.73
  25 -11  -1   18.58    2.74
 -25  11   1   14.30    1.94
  23 -11  -1   26.22    3.20
  23  11  -1   29.18    2.48
 -23  11   1   28.85    2.66
 -21  11   1    3.68    1.24
  21  11  -1    3.68    1.18
  21 -11  -1    4.03    1.67
  19  11  -1   71.89    4.35
  19 -11  -1   76.62    5.47
 -19  11   1   63.69    4.28
  17 -11  -1    2.19    1.69
  17  11  -1   -0.42    0.81
 -17  11   1    1.08    0.92
 -15  11   1   18.45    1.98
  15 -11  -1   14.02    2.73
  15  11  -1   14.00    1.78
  13  11  -1   41.28    3.00
  13 -11  -1   35.01    4.07
 -13  11   1   42.80    3.00
  13  11  -1   45.90    2.89
  11  11  -1  105.00    5.72
  11  11  -1   97.67    5.44
 -11  11   1  109.36    5.69
  11 -11  -1   94.06    6.97
   9  11  -1   13.41    1.48
   9  11  -1   14.21    1.69
  -9  11   1   12.79    1.60
   7  11  -1   83.19    4.66
  -7  11   1   87.82    4.79
  -5  11   1  100.40    5.45
   5  11  -1  104.26    5.40
  -3  11   1   98.81    5.38
   3  11  -1  105.15    5.37
   1  11  -1  130.86    6.55
  -1  11   1  127.94    6.54
   1  11   1  656.39   28.59
  -1  11  -1  604.42   28.60
   3  11   1  312.18   14.92
  -3  11  -1  330.87   15.08
  -5  11  -1    6.20    1.19
   5  11   1    5.46    1.03
  -7  11  -1   15.19    1.66
   7  11   1   14.29    1.49
   7  11   1   18.02    1.84
  -9  11  -1   83.96    4.89
   9 -11   1   85.59    6.36
   9  11   1   93.32    5.21
   9  11   1   88.93    4.75
  11  11   1   32.58    2.58
 -11  11  -1   29.49    2.42
  11  11   1   28.30    2.28
  11 -11   1   31.91    3.67
 -13  11  -1   14.62    1.70
  13 -11   1   12.75    2.61
  13  11   1   12.60    1.76
  15 -11   1   32.31    3.65
  15  11   1   31.42    2.58
 -15  11  -1   27.99    2.43
  17  11   1    6.62    1.44
  17 -11   1    4.83    1.71
 -17  11  -1    4.74    1.25
  19  11   1    4.93    1.33
 -19  11  -1    6.18    1.38
  19 -11   1    6.88    1.93
 -21  11  -1    9.22    1.61
  21 -11   1    8.99    2.11
  21  11   1   10.23    1.62
  23  11   1   32.76    2.60
  23 -11   1   29.14    3.27
 -23  11  -1   25.39    2.49
  25  11   1    0.91    1.01
  25 -11   1    1.52    1.46
  27  11   1   17.58    2.15
  27 -11   1   17.24    2.70
  28  12  -1    6.42    1.50
  26  12  -1    0.41    0.94
  26 -12  -1    0.06    1.37
 -26  12   1    0.51    1.00
 -24  12   1    2.10    1.16
  24  12  -1    0.04    0.92
  24 -12  -1    1.10    1.56
  22  12  -1    5.47    1.34
  22 -12  -1    1.78    1.67
 -22  12   1    3.96    1.24
  20 -12  -1   19.10    3.12
  20  12  -1   16.76    1.99
 -20  12   1   13.50    1.87
  18 -12  -1   22.73    3.39
 -18  12   1   24.09    2.38
  18  12  -1   28.18    2.38
  16 -12  -1   61.75    5.10
 -16  12   1   54.29    3.73
  16  12  -1   56.64    3.74
  14 -12  -1   16.42    3.12
 -14  12   1   17.42    2.00
  14  12  -1   21.72    1.97
  14  12  -1   17.27    1.97
  12 -12  -1   -0.18    1.68
 -12  12   1    0.49    0.89
  12  12  -1    0.60    0.85
  12  12  -1    1.00    0.95
 -10  12   1  145.21    7.47
  10  12  -1  156.14    7.72
  10  12  -1  131.53    7.27
  -8  12   1    1.09    0.83
   8  12  -1    1.53    0.95
   8  12  -1    0.96    0.81
  -6  12   1   46.52    3.04
   6  12  -1   44.46    2.94
   4  12  -1   13.23    1.53
  -4  12   1   12.42    1.56
   2  12  -1  117.44    6.14
  -2  12   1  120.15    6.14
   0  12  -1   50.01    3.19
   0  12   1   51.59    3.19
   2  12   1    0.93    0.75
  -2  12  -1    1.42    0.88
   4  12   1   26.60    2.00
  -4  12  -1   25.82    2.14
   6  12   1    3.82    1.11
   6  12   1    2.29    0.82
  -6  12  -1    3.33    1.05
   8  12   1    0.91    0.74
   8  12   1    0.50    0.84
  -8  12  -1   -0.43    0.80
  10  12   1   69.21    4.13
  10 -12   1   69.83    5.81
 -10  12  -1   72.86    4.29
  10  12   1   75.68    4.51
  12 -12   1    8.03    2.33
 -12  12  -1   10.22    1.57
  12  12   1   10.51    1.65
  14  12   1   57.52    3.68
  14 -12   1   46.71    4.73
 -14  12  -1   48.75    3.40
 -16  12  -1   17.40    1.99
  16  12   1   22.88    2.27
  16 -12   1   16.42    2.95
  18 -12   1   20.01    3.16
  18  12   1   23.63    2.36
 -18  12  -1   18.60    2.08
 -20  12  -1   29.29    2.58
  20 -12   1   24.88    3.26
  20  12   1   21.81    2.36
  22 -12   1    0.69    1.34
  22  12   1   -0.71    0.82
 -22  12  -1   -0.26    0.83
  24 -12   1    1.37    1.46
  24  12   1    0.48    0.94
 -24  12  -1    2.30    1.15
  26 -12   1    0.32    1.28
  26  12   1   -0.53    0.88
  27  13  -1   15.57    2.06
 -27  13   1   15.85    2.09
 -25  13   1    2.28    1.22
  25 -13  -1    1.90    1.77
  25  13  -1    3.23    1.24
 -23  13   1   -0.71    0.91
  23  13  -1    0.37    0.90
  23 -13  -1   -0.72    1.47
 -21  13   1    2.49    1.20
  21 -13  -1    0.34    1.59
  21  13  -1    2.58    1.12
  19  13  -1   30.01    2.61
  19 -13  -1   25.49    3.73
 -19  13   1   32.58    2.66
  17  13  -1   20.39    2.22
 -17  13   1   15.65    1.96
  17 -13  -1   15.88    3.19
  15 -13  -1    0.10    1.73
  15  13  -1    1.50    1.04
 -15  13   1    1.50    0.99
  13  13  -1   61.40    3.79
 -13  13   1   61.11    3.86
  13  13  -1   56.26    3.86
  11  13  -1   17.20    2.01
  11  13  -1   17.14    1.81
 -11  13   1   21.20    2.07
   9  13  -1   -1.02    0.66
   9  13  -1    0.20    0.90
  -9  13   1    0.67    0.82
   7  13  -1   10.50    1.39
  -7  13   1    8.18    1.38
   5  13  -1    4.79    1.12
  -5  13   1    3.58    1.10
  -3  13   1   65.06    3.78
   3  13  -1   62.16    3.80
   1  13  -1    3.02    1.00
  -1  13   1    2.36    0.94
   1  13   1   18.81    1.80
  -1  13  -1   18.89    1.81
   3  13   1    7.20    1.17
  -3  13  -1    6.73    1.26
   5  13   1    5.86    1.15
  -5  13  -1    9.66    1.41
   7  13   1   78.07    4.68
   7  13   1   89.35    5.15
  -7  13  -1   93.75    4.98
   9  13   1   51.09    3.52
   9  13   1   47.45    3.18
  -9  13  -1   53.28    3.40
 -11  13  -1    0.61    0.91
  11  13   1    0.26    0.93
  11 -13   1    0.59    1.84
  13 -13   1    2.14    2.00
  13  13   1    1.31    1.06
 -13  13  -1    1.48    0.99
  15 -13   1   10.28    2.63
 -15  13  -1   14.78    1.83
  15  13   1   11.98    1.81
  17  13   1   12.38    1.77
  17 -13   1   14.26    2.94
 -17  13  -1    9.68    1.60
  19 -13   1    8.33    2.42
  19  13   1    6.25    1.41
 -19  13  -1    4.46    1.29
  21  13   1   13.83    1.90
 -21  13  -1   17.79    2.04
  21 -13   1   16.55    3.03
  23  13   1   45.29    3.27
  23 -13   1   28.02    3.89
 -23  13  -1   43.92    3.20
 -25  13  -1    2.84    1.22
  25 -13   1    3.95    1.90
  25  13   1    3.86    1.34
 -26  14   1   14.94    2.00
  26  14  -1   11.10    1.81
  24 -14  -1    2.64    1.98
  24  14  -1    4.46    1.33
 -24  14   1    4.12    1.31
  22 -14  -1   25.06    3.80
 -22  14   1   15.14    2.01
  22  14  -1   18.74    2.21
  20  14  -1   -0.12    0.91
 -20  14   1    1.12    1.06
  20 -14  -1    1.64    1.89
  18 -14  -1   12.91    3.03
  18  14  -1   10.33    1.69
 -18  14   1   10.92    1.73
  16  14  -1    1.60    1.05
  16 -14  -1    0.13    1.82
 -16  14   1    0.99    0.98
  14  14  -1    3.77    1.22
 -14  14   1    2.09    1.06
  12  14  -1   21.04    2.21
 -12  14   1   18.23    2.07
  12  14  -1   23.39    2.17
  10  14  -1   79.45    5.02
 -10  14   1   86.83    4.99
  10  14  -1   90.58    4.97
  -8  14   1   63.11    3.81
   8  14  -1   52.22    3.57
   8  14  -1   61.90    3.86
  -6  14   1   27.08    2.30
   6  14  -1   27.59    2.32
   4  14  -1   26.33    2.19
  -4  14   1   20.60    2.03
   2  14  -1    1.58    0.87
  -2  14   1    1.25    0.84
   0  14  -1   40.58    2.87
   0  14   1   40.49    2.77
   2  14   1   12.20    1.49
  -2  14  -1   13.26    1.58
   4  14   1    2.24    0.93
  -4  14  -1    2.06    1.02
  -6  14  -1    8.41    1.42
   6  14   1    6.94    1.41
   6  14   1    6.20    1.19
   8  14   1    6.75    1.27
   8  14   1    6.34    1.46
  -8  14  -1    7.53    1.40
  10  14   1   15.00    1.99
 -10  14  -1   16.48    1.97
 -12  14  -1    8.25    1.45
  12  14   1    3.88    1.30
 -14  14  -1   10.92    1.69
  14 -14   1   12.94    3.13
  14  14   1   13.25    1.87
  16  14   1    1.17    1.09
  16 -14   1    1.30    1.86
 -16  14  -1    1.91    1.06
  18  14   1   53.64    3.63
  18 -14   1   47.01    4.98
 -18  14  -1   44.68    3.37
  20 -14   1    7.31    2.40
  20  14   1    9.28    1.67
 -20  14  -1    5.08    1.34
  22  14   1   16.35    2.04
  22 -14   1   10.46    2.72
 -22  14  -1   11.13    1.77
 -24  14  -1    2.97    1.27
  24 -14   1    2.53    1.87
  24  14   1    0.59    1.01
 -25  15   1    2.25    1.17
  25  15  -1    1.69    1.10
  23 -15  -1    2.51    2.13
  23  15  -1    1.37    1.13
 -23  15   1    1.96    1.16
 -21  15   1    6.75    1.56
  21 -15  -1   10.37    2.98
  21  15  -1    6.36    1.56
 -19  15   1    6.70    1.50
  19  15  -1    5.52    1.42
  19 -15  -1    6.88    2.66
  17  15  -1   -0.56    0.86
 -17  15   1    0.38    0.96
 -15  15   1   11.77    1.73
  15  15  -1   10.06    1.67
 -13  15   1   31.22    2.54
  13  15  -1   26.51    2.65
 -11  15   1   47.31    3.37
  11  15  -1   51.90    3.42
  11  15  -1   45.41    3.40
   9  15  -1    0.54    0.86
  -9  15   1    2.79    1.14
   9  15  -1    3.70    1.25
   7  15  -1    8.24    1.42
  -7  15   1   10.27    1.55
  -5  15   1    9.62    1.46
   5  15  -1    7.62    1.37
  -3  15   1   10.63    1.50
   3  15  -1   13.82    1.65
   1  15  -1   -0.36    0.75
  -1  15   1    0.52    0.85
   1  15   1    7.14    1.32
  -1  15  -1    6.97    1.34
   3  15   1    2.60    0.99
  -3  15  -1    3.90    1.15
   5  15   1    3.82    1.09
  -5  15  -1    3.64    1.17
   7  15   1   25.91    2.52
   7  15   1   26.59    2.35
  -7  15  -1   28.55    2.44
  -9  15  -1    3.83    1.18
   9  15   1    6.95    1.48
   9  15   1    5.99    1.28
 -11  15  -1    1.14    0.98
  11  15   1    2.02    1.15
 -13  15  -1    3.87    1.33
  13  15   1    4.09    1.37
  15  15   1   33.68    2.86
 -15  15  -1   33.10    2.76
  17 -15   1   25.62    4.06
 -17  15  -1   16.96    2.06
  17  15   1   17.19    2.19
 -19  15  -1    5.26    1.41
  19  15   1    2.61    1.24
  19 -15   1    4.30    2.29
 -21  15  -1    2.02    1.14
  21 -15   1    4.74    2.43
  21  15   1    3.60    1.30
  23  15   1    1.34    1.06
 -23  15  -1    0.47    0.94
  23 -15   1    2.78    2.02
  24  16  -1    4.30    1.32
 -24  16   1    8.31    1.64
  22  16  -1    6.14    1.51
  22 -16  -1    9.02    2.90
 -22  16   1    9.02    1.69
 -20  16   1    5.26    1.43
  20  16  -1    3.90    1.27
  18  16  -1   -0.28    0.98
 -18  16   1    0.39    0.96
  16  16  -1    5.72    1.46
 -16  16   1    4.56    1.32
 -14  16   1    4.57    1.30
  14  16  -1    2.28    1.12
 -12  16   1   13.95    1.91
  12  16  -1   14.22    1.98
  10  16  -1   72.13    4.82
  10  16  -1   79.18    4.80
 -10  16   1   90.51    4.97
   8  16  -1   17.31    1.88
   8  16  -1   12.48    1.82
  -8  16   1   15.43    1.85
  -6  16   1    6.13    1.36
   6  16  -1    8.65    1.48
  -4  16   1    3.92    1.16
   4  16  -1    4.68    1.20
   2  16  -1   43.43    3.06
  -2  16   1   44.12    3.10
   0  16  -1    0.51    0.88
   0  16   1    0.50    0.86
  -2  16  -1   -0.61    0.79
   2  16   1   -0.23    0.75
  -4  16  -1   33.98    2.65
   4  16   1   33.14    2.59
  -6  16  -1   98.77    5.56
   6  16   1   90.65    5.56
   6  16   1   98.82    5.49
   8  16   1   14.80    2.01
   8  16   1   15.18    1.78
  -8  16  -1   17.31    1.92
  10  16   1    1.72    1.11
 -10  16  -1    1.21    0.97
  12  16   1    5.62    1.46
 -12  16  -1    7.55    1.47
  14  16   1    8.28    1.64
 -14  16  -1    6.98    1.49
 -16  16  -1    1.08    0.97
  16  16   1   -0.57    0.94
  18  16   1   10.41    1.80
 -18  16  -1    8.84    1.66
 -20  16  -1   15.62    2.07
  20  16   1   15.05    2.11
  20 -16   1   11.03    3.10
 -22  16  -1    1.21    1.05
  22  16   1   -0.49    0.92
 -21  17   1    3.64    1.29
  21  17  -1    2.54    1.18
  19  17  -1    0.91    1.06
 -19  17   1    2.85    1.28
 -17  17   1    4.02    1.33
  17  17  -1    3.97    1.39
 -15  17   1    4.78    1.34
  15  17  -1    3.44    1.31
 -13  17   1   41.12    3.14
  13  17  -1   40.14    3.22
  11  17  -1   24.59    2.41
 -11  17   1   14.03    1.89
  11  17  -1   14.90    2.00
  -9  17   1    4.27    1.23
   9  17  -1    3.11    1.18
   9  17  -1    1.37    1.02
  -7  17   1   10.81    1.63
   7  17  -1    7.41    1.49
  -5  17   1   14.19    1.83
   5  17  -1   16.05    1.92
  -3  17   1    7.96    1.46
   3  17  -1   13.14    1.69
  -1  17   1    1.52    0.97
   1  17  -1    2.40    1.12
   1  17   1   14.75    1.77
  -1  17  -1   14.79    1.82
   3  17   1    2.80    1.09
  -3  17  -1    2.40    1.12
   5  17   1    1.32    0.91
  -5  17  -1    0.11    0.90
   7  17   1    8.18    1.51
   7  17   1   10.09    1.70
  -7  17  -1    9.62    1.65
  -9  17  -1    4.13    1.24
   9  17   1    4.06    1.33
  11  17   1    0.44    0.97
 -11  17  -1    1.11    0.99
  13  17   1    4.36    1.41
 -13  17  -1    5.18    1.38
  15  17   1   42.04    3.36
 -15  17  -1   43.93    3.24
 -17  17  -1   17.63    2.12
  17  17   1   13.96    2.10
  19  17   1   11.64    1.91
 -19  17  -1   15.27    1.96
 -21  17  -1    2.72    1.19
  20  18  -1    0.82    1.07
 -20  18   1    0.12    1.01
 -18  18   1    3.14    1.31
  18  18  -1    0.68    1.09
 -16  18   1    3.90    1.36
  16  18  -1    6.26    1.52
  14  18  -1   27.04    2.64
 -14  18   1   20.12    2.27
 -12  18   1    4.97    1.29
  12  18  -1    4.98    1.44
  10  18  -1    1.74    1.10
 -10  18   1    2.20    1.13
  10  18  -1    3.35    1.21
  -8  18   1    0.92    0.95
   8  18  -1    1.82    1.11
   8  18  -1   -0.35    0.83
   6  18  -1    5.66    1.37
  -6  18   1    5.71    1.39
  -4  18   1   32.76    2.70
   4  18  -1   36.01    2.79
  -2  18   1   51.60    3.58
   2  18  -1   57.87    3.74
   0  18   1   48.00    3.34
   0  18  -1   49.63    3.48
  -2  18  -1   -0.24    0.89
   2  18   1    1.50    1.02
   4  18   1   39.40    3.03
  -4  18  -1   38.29    3.00
   6  18   1   13.22    1.81
   6  18   1   13.71    1.93
  -6  18  -1   17.41    2.01
   8  18   1    4.16    1.36
  -8  18  -1    4.98    1.35
 -10  18  -1    4.14    1.31
  10  18   1    1.78    1.16
 -12  18  -1    5.54    1.43
  12  18   1    3.94    1.33
  14  18   1    9.74    1.85
 -14  18  -1   10.16    1.68
  16  18   1    3.18    1.30
 -16  18  -1    2.50    1.13
 -18  18  -1    0.68    0.96
  18  18   1   -0.49    0.91
  19  19  -1    4.68    1.43
  17  19  -1    7.97    1.71
 -17  19   1   11.57    1.78
 -15  19   1    1.94    1.16
  15  19  -1    1.12    1.15
  13  19  -1    0.01    1.00
 -13  19   1    0.41    0.99
 -11  19   1    7.33    1.50
  11  19  -1    4.70    1.39
   9  19  -1    3.15    1.27
   9  19  -1    1.16    1.06
  -9  19   1    1.52    1.06
  -7  19   1   13.24    1.94
   7  19  -1   15.66    1.98
   7  19  -1   18.85    2.15
   5  19  -1    0.62    0.97
  -5  19   1    1.63    1.06
   3  19  -1    0.25    0.90
  -3  19   1   -0.23    0.88
   1  19  -1    3.03    1.31
  -1  19   1    2.90    1.12
  -1  19  -1    3.82    1.26
   1  19   1    4.40    1.34
   3  19   1    7.81    1.50
  -3  19  -1    9.91    1.67
  -5  19  -1   -0.02    0.96
   5  19   1   -0.26    0.91
  -7  19  -1    0.19    0.93
   7  19   1    0.93    1.03
  -9  19  -1    1.48    1.11
   9  19   1    1.26    1.10
  11  19   1   20.49    2.35
 -11  19  -1   17.47    2.16
  13  19   1    0.36    1.03
 -13  19  -1   -0.67    0.94
  15  19   1    9.20    1.74
 -15  19  -1    4.81    1.44
  17  19   1   -0.62    0.95
  16  20  -1   36.53    3.15
 -14  20   1   20.02    2.24
  14  20  -1   20.41    2.41
 -12  20   1   -0.82    0.82
  12  20  -1   -0.18    0.97
 -10  20   1    0.60    1.06
  10  20  -1    1.66    1.10
   8  20  -1    4.67    1.36
  -8  20   1    3.25    1.23
   8  20  -1    3.50    1.28
  -6  20   1   -0.06    0.84
   6  20  -1   -0.57    0.89
  -4  20   1   11.96    1.80
   4  20  -1   12.79    1.87
   2  20  -1   11.40    1.85
  -2  20   1   11.86    1.80
   0  20  -1   24.34    2.45
   0  20   1   22.32    2.36
  -2  20  -1    2.69    1.19
   2  20   1    3.88    1.34
   4  20   1   20.25    2.35
  -4  20  -1   27.94    2.54
   6  20   1    3.75    1.31
  -6  20  -1    3.55    1.29
   8  20   1    0.88    1.02
  -8  20  -1    1.70    1.05
 -10  20  -1   10.92    1.78
  10  20   1   10.49    1.90
  12  20   1    7.01    1.70
 -12  20  -1   11.10    1.82
  14  20   1    5.12    1.54
 -14  20  -1    4.40    1.42
  13  21  -1    0.13    1.00
 -11  21   1    1.09    1.08
  11  21  -1    0.16    1.05
   9  21  -1    0.04    0.93
  -9  21   1   -0.55    0.86
   7  21  -1    7.22    1.66
  -7  21   1   14.36    1.91
   7  21  -1   12.77    1.95
   5  21  -1   -0.86    0.91
  -5  21   1    0.30    0.99
  -3  21   1    7.37    1.54
   3  21  -1    7.64    1.67
   1  21  -1    4.35    1.39
  -1  21   1    5.77    1.44
   1  21   1   23.87    2.48
  -1  21  -1   22.53    2.47
  -3  21  -1   21.16    2.39
   3  21   1   22.79    2.46
   5  21   1    0.03    0.95
  -5  21  -1    0.47    1.03
   7  21   1    2.12    1.25
  -7  21  -1    2.58    1.21
   9  21   1   -0.05    0.97
  -9  21  -1    1.18    1.13
  11  21   1   10.80    1.98
 -11  21  -1    9.69    1.69
  -8  22   1   35.44    2.97
   6  22  -1   10.40    1.76
  -6  22   1    9.72    1.78
   6  22  -1    6.97    1.65
   4  22  -1    3.38    1.33
  -4  22   1    1.20    1.15
  -2  22   1   15.74    2.06
   2  22  -1   11.64    1.92
   0  22  -1    4.61    1.40
   0  22   1    4.78    1.47
   2  22   1    2.14    1.18
  -2  22  -1    0.98    1.11
  -4  22  -1   34.96    3.13
  -6  22  -1    6.99    1.58
   6  22   1    8.05    1.66
  -3  23   1    0.82    1.07
   3  23  -1    2.04    1.18
   1  23  -1   -0.09    1.00
  -1  23   1    0.34    1.01
   1  23   1    8.26    1.70
  32   0  -2    2.12    1.38
  30   0  -2   42.42    3.60
  28   0  -2    4.84    1.52
  26   0  -2   24.19    2.59
  24   0  -2    9.90    1.78
  22   0  -2    9.80    1.69
  22   0  -2    5.69    1.40
  20   0  -2   46.25    3.26
  20   0  -2   44.22    3.12
  18   0  -2  141.16    7.36
  18   0  -2  140.02    7.32
  16   0  -2  193.67    9.47
  16   0  -2  189.66    9.48
  14   0  -2  117.66    5.99
  14   0  -2  112.41    5.91
  12   0  -2   38.19    2.36
  12   0  -2   37.31    2.53
  10   0  -2  170.59    7.93
  10   0  -2  158.28    7.85
   8   0  -2  107.42    5.27
   8   0  -2  110.28    5.34
  -2   0   2  194.87    9.48
   0   0  -2  137.24    6.03
   0   0   2  131.81    6.16
   0   0   2  132.04    6.62
   6   0   2  234.82   11.23
   6   0   2  242.03   10.83
   8   0   2  352.50   15.79
   8   0   2  346.90   16.32
  10   0   2    3.04    0.77
  10   0   2    3.42    0.88
  12   0   2  138.26    7.32
  12   0   2  150.00    7.01
  14   0   2   87.26    4.59
  14   0   2   86.77    4.91
  16   0   2    5.15    1.24
  18   0   2   10.39    1.68
  20   0   2    2.51    1.21
  22   0   2   33.29    2.98
  24   0   2   68.91    4.71
  26   0   2   -0.32    1.06
  28   0   2   27.71    2.95
  30   0   2    5.04    1.70
  33   1  -2    2.10    1.37
  33  -1  -2    2.51    1.52
  31   1  -2    2.00    1.36
  31  -1  -2    0.81    1.29
  29  -1  -2    4.13    1.46
  29   1  -2    2.53    1.36
  27  -1  -2    0.28    1.10
  27   1  -2   -0.42    0.98
  25  -1  -2    3.58    1.39
  25   1  -2    5.95    1.48
  23   1  -2   11.77    1.73
  23  -1  -2   10.95    1.83
  23  -1  -2    9.79    1.68
  21  -1  -2    0.18    0.88
  21   1  -2   -1.47    0.81
  21  -1  -2   -1.48    0.87
  21   1  -2   -1.00    0.93
  19  -1  -2   23.16    2.24
  19  -1  -2   25.09    2.37
  19   1  -2   25.25    2.29
  19   1  -2   26.89    2.34
  17  -1  -2   44.39    3.16
  17   1  -2   49.92    3.16
  17  -1  -2   46.32    3.12
  17   1  -2   46.35    2.99
  15   1  -2   43.20    2.67
  15  -1  -2   38.04    2.74
  15  -1  -2   37.94    2.67
  15   1  -2   40.80    2.73
  13  -1  -2   18.74    1.64
  13  -1  -2   17.23    1.74
  13   1  -2   19.42    1.54
  13   1  -2   20.18    1.71
  11   1  -2   -0.40    0.63
  11  -1  -2   -0.24    0.81
  11  -1  -2   -0.13    0.66
  11   1  -2    0.10    0.61
   9  -1  -2   28.35    1.94
   9  -1  -2   32.41    2.16
   9   1  -2   31.11    1.99
   9   1  -2   29.08    1.83
   7  -1  -2  342.99   14.93
   7  -1  -2  300.73   14.72
   7   1  -2  323.24   14.60
   5  -1  -2   44.74    2.52
   5  -1  -2   44.74    2.39
   5   1  -2   46.46    2.28
  -5   1   2   46.92    2.49
   5   1  -2   44.23    2.37
   3  -1  -2  144.43    6.82
  -3  -1   2  133.10    7.22
  -3   1   2  149.46    7.10
   3   1  -2  153.19    6.67
   1  -1  -2  109.67    5.52
  -1  -1   2  124.97    6.11
  -1  -1   2  123.41    5.57
   1   1  -2  125.56    5.53
   1   1   2  106.14    4.94
   1  -1   2  109.24    5.36
  -1   1  -2   99.76    4.76
   1  -1   2  102.42    4.93
   3  -1   2  669.27   31.69
   5  -1   2   33.68    2.20
   5   1   2   36.52    2.19
   5   1   2   39.75    1.86
  -5   1  -2   36.54    1.94
   7   1   2  493.88   22.43
   7  -1   2  468.48   22.45
   7  -1   2  489.66   21.92
   7   1   2  495.84   21.69
   9   1   2    0.76    0.70
   9  -1   2    0.77    0.75
   9  -1   2    1.19    0.75
   9   1   2    1.07    0.56
  11  -1   2   24.75    1.94
  11   1   2   25.97    1.93
  11   1   2   25.21    1.67
  11  -1   2   22.28    1.84
  13   1   2   31.64    2.35
  13  -1   2   33.86    2.47
  13  -1   2   33.56    2.30
  13   1   2   32.50    2.11
  15  -1   2   37.26    2.82
  15   1   2   44.58    2.88
  15  -1   2   37.92    2.70
  17  -1   2   -0.53    0.87
  17   1   2    0.17    0.88
  19   1   2   31.16    2.57
  19  -1   2   25.88    2.61
  21   1   2    0.16    1.02
  21  -1   2    1.39    1.19
  23  -1   2    1.13    1.26
  23   1   2    0.71    1.16
  25   1   2    1.49    1.21
  25  -1   2    2.57    1.36
  27   1   2   -0.57    1.15
  27  -1   2   -0.42    1.13
  29  -1   2   -0.60    1.09
  29   1   2   -0.46    1.11
  32  -2  -2   14.17    2.31
  32   2  -2   13.85    2.29
  30  -2  -2    2.74    1.44
  30   2  -2    1.64    1.32
  28  -2  -2    9.85    1.95
  28   2  -2   10.95    1.92
  26   2  -2    8.79    1.68
  26  -2  -2    5.43    1.64
  24  -2  -2   75.20    4.72
  24  -2  -2   66.84    4.65
  24   2  -2   75.28    4.61
  22   2  -2    7.21    1.44
  22  -2  -2    8.35    1.61
  22  -2  -2    5.36    1.45
  20   2  -2    2.59    1.11
  20  -2  -2    0.78    1.00
  20  -2  -2    2.02    1.20
  20   2  -2    3.79    1.18
  18  -2  -2  248.69   12.11
  18  -2  -2  239.26   11.97
  18   2  -2  235.84   11.82
  18   2  -2  253.56   11.98
  16   2  -2  106.31    5.73
  16  -2  -2  105.95    5.85
  16  -2  -2  111.05    5.88
  16   2  -2  111.09    5.75
  14  -2  -2   24.33    2.14
  14  -2  -2   22.29    1.87
  14   2  -2   24.40    1.78
  14   2  -2   20.60    1.81
  12  -2  -2  249.21   11.59
  12   2  -2  247.04   11.53
  12  -2  -2  233.20   11.63
  12   2  -2  243.09   11.35
  10   2  -2  181.92    8.73
  10  -2  -2  181.12    8.87
  10  -2  -2  185.43    8.92
  10   2  -2  185.54    8.66
   8  -2  -2   29.28    2.20
   8   2  -2   33.37    1.87
   8  -2  -2   30.96    2.02
   8   2  -2   31.62    1.95
   6   2  -2   16.92    1.16
   6  -2  -2   15.10    1.32
   6  -2  -2   13.66    1.43
   6   2  -2   16.81    1.29
  -6   2   2   15.09    1.07
   4   2  -2   46.38    2.46
   4  -2  -2   46.81    2.69
   4  -2  -2   49.85    2.67
   4   2  -2   48.57    2.40
   2   2  -2  112.08    5.23
   2  -2  -2  116.87    5.30
  -2  -2   2  106.59    5.78
   0   2  -2   15.44    1.04
   0  -2   2   15.20    1.10
   0  -2   2   16.07    1.44
   0  -2  -2   15.70    1.11
   2  -2   2   11.28    1.25
   2  -2   2   10.93    1.08
   2   2   2   11.91    0.99
  -2   2  -2   10.34    0.87
   4  -2   2  529.81   24.88
  -4   2  -2  513.13   23.21
   6   2   2    8.45    1.03
  -6   2  -2    8.28    0.89
   6  -2   2   10.75    1.13
   6   2   2    8.66    0.67
   6  -2   2    7.18    1.04
   8  -2   2  580.87   27.28
   8   2   2  582.18   26.29
   8  -2   2  546.80   26.31
  10  -2   2  159.67    7.68
  10   2   2  143.73    7.68
  10   2   2  161.81    7.25
  10  -2   2  154.91    7.82
  12  -2   2  150.67    7.73
  12   2   2  151.91    7.12
  12  -2   2  145.26    7.51
  12   2   2  152.68    7.60
  14   2   2   12.28    1.59
  14  -2   2   11.96    1.67
  14   2   2   17.98    1.43
  14  -2   2   17.40    1.79
  16   2   2    9.09    1.44
  16  -2   2    6.06    1.38
  16  -2   2    9.87    1.52
  18  -2   2  138.20    7.60
  18   2   2  142.59    7.51
  20   2   2    4.50    1.30
  20  -2   2    5.18    1.42
  22   2   2    5.30    1.45
  22  -2   2    4.09    1.48
  24   2   2   22.06    2.47
  24  -2   2   26.45    2.74
  26   2   2   16.82    2.26
  26  -2   2   26.77    2.74
  28   2   2    2.53    1.47
  28  -2   2    4.02    1.62
  30  -2   2    3.03    1.51
  30   2   2    0.90    1.22
  33  -3  -2    8.57    2.00
  33   3  -2    8.91    1.94
  31   3  -2    1.65    1.32
  31  -3  -2   -0.57    1.08
  29   3  -2   -1.08    0.92
  29  -3  -2    0.87    1.21
  27   3  -2    0.60    1.09
  27  -3  -2    0.04    1.11
  25   3  -2   -0.45    0.94
  25  -3  -2   -0.46    1.00
  23   3  -2    0.80    0.97
  23  -3  -2    0.51    1.09
  23  -3  -2    0.40    1.03
  21  -3  -2    2.49    1.29
  21   3  -2    2.82    1.07
  21  -3  -2    5.26    1.37
  21   3  -2    5.69    1.41
  19  -3  -2   -0.30    0.87
  19   3  -2   -0.10    0.89
  19   3  -2    1.29    0.85
  19  -3  -2    0.11    0.99
  17  -3  -2   59.29    3.75
  17   3  -2   59.02    3.53
  17   3  -2   63.94    3.63
  17  -3  -2   53.85    3.67
  15   3  -2   27.44    2.03
  15  -3  -2   28.80    2.33
  15   3  -2   28.35    2.13
  15  -3  -2   28.19    2.24
  13  -3  -2  143.60    7.43
  13   3  -2  155.11    7.19
  13   3  -2  142.93    7.25
  13  -3  -2  144.03    7.44
  11  -3  -2   17.45    1.64
  11   3  -2   21.18    1.60
  11   3  -2   17.84    1.50
  11  -3  -2   19.32    1.85
   9  -3  -2   18.38    1.78
   9  -3  -2   19.17    1.60
   9   3  -2   19.35    1.43
   9   3  -2   19.48    1.54
   7  -3  -2    4.27    0.91
   7  -3  -2    6.77    1.12
   7   3  -2    5.23    0.83
   7   3  -2    6.27    0.84
   5   3  -2   34.04    1.96
   5  -3  -2   31.61    2.25
   5   3  -2   33.11    1.89
   5  -3  -2   34.59    2.21
   3  -3  -2   55.89    3.00
   3   3  -2   52.80    2.79
   1  -3  -2    1.26    0.68
  -1  -3   2    2.05    0.84
   1   3  -2    1.97    0.58
  -1   3  -2    6.03    0.81
   1  -3   2    7.33    0.99
   1   3   2    7.77    0.88
   1   3   2    8.41    0.69
   1  -3   2    9.41    1.13
   3  -3   2   80.61    4.35
  -3   3  -2   82.60    3.88
   3  -3   2   77.73    4.10
   3   3   2   74.15    4.01
   3   3   2   79.86    3.65
   5  -3   2   72.14    3.97
   5   3   2   68.38    3.87
   5  -3   2   75.87    4.12
  -5   3  -2   70.08    3.68
   5   3   2   79.44    3.45
   7   3   2   39.89    1.95
  -7   3  -2   37.70    2.25
   7  -3   2   33.17    2.48
   7  -3   2   39.52    2.54
   7   3   2   40.34    2.39
   9  -3   2  196.90    9.80
   9   3   2  195.81    9.11
   9   3   2  203.09    9.70
  -9   3  -2  200.06    9.37
   9  -3   2  205.97   10.07
  11  -3   2   22.51    1.93
  11   3   2   23.43    1.84
  11  -3   2   21.15    1.84
  11   3   2   22.36    1.49
  13  -3   2  107.32    6.07
  13   3   2  110.36    6.02
  13  -3   2  117.87    6.26
  13   3   2  115.70    5.57
  13  -3   2  122.27    6.34
  15  -3   2    8.94    1.41
  15   3   2   11.08    1.44
  15  -3   2    7.12    1.48
  15  -3   2    9.83    1.55
  17  -3   2   41.91    3.02
  17  -3   2   31.90    2.79
  17   3   2   38.12    2.74
  19  -3   2    6.75    1.54
  19   3   2    8.31    1.46
  21   3   2   16.06    1.98
  21  -3   2   11.64    1.89
  23   3   2   -0.33    0.91
  23  -3   2    1.28    1.27
  25   3   2    1.49    1.14
  25  -3   2    0.39    1.14
  27   3   2    0.67    1.14
  27  -3   2    1.15    1.29
  29   3   2   -0.20    1.18
  29  -3   2    3.40    1.56
  32  -4  -2   10.70    2.07
  32   4  -2    6.24    1.70
  30   4  -2    6.15    1.72
  30  -4  -2    6.27    1.65
  28   4  -2    4.76    1.49
  28  -4  -2    3.13    1.45
  26  -4  -2   38.74    3.30
  26   4  -2   48.28    3.40
  24  -4  -2   66.07    4.19
  24   4  -2   56.61    3.87
  24  -4  -2   53.76    4.12
  22   4  -2    0.35    0.88
  22  -4  -2   -0.51    0.98
  22  -4  -2    0.43    1.02
  20   4  -2   -0.17    0.81
  20  -4  -2    0.15    0.93
  20   4  -2    1.03    0.98
  20  -4  -2   -0.36    1.03
  18  -4  -2   10.66    1.64
  18   4  -2   12.02    1.47
  18   4  -2   13.27    1.55
  18  -4  -2    6.95    1.52
  16   4  -2    1.24    0.82
  16  -4  -2    0.02    0.94
  16   4  -2   -0.03    0.66
  16  -4  -2   -0.04    0.81
  14  -4  -2   74.24    4.41
  14   4  -2   72.30    4.22
  14   4  -2   83.78    4.24
  14  -4  -2   84.87    4.69
  12  -4  -2  390.67   17.88
  12   4  -2  373.08   17.26
  12   4  -2  379.43   17.66
  12  -4  -2  368.59   17.64
  10  -4  -2  643.33   29.75
  10   4  -2  635.68   28.91
  10  -4  -2  660.90   29.33
  10   4  -2  641.61   29.56
   8   4  -2   12.13    1.15
   8  -4  -2   14.91    1.41
   8   4  -2   11.85    1.16
   8  -4  -2   12.32    1.56
   6  -4  -2  227.82   10.68
   6  -4  -2  220.62   10.38
   6   4  -2  214.09   10.03
   6   4  -2  209.88   10.18
   4   4  -2   75.78    3.77
   4  -4  -2   73.50    4.01
   2  -4  -2   -0.19    0.77
   2   4  -2    1.52    0.62
   0   4   2   11.77    0.98
   0  -4   2   12.03    1.53
   0   4  -2    9.50    1.00
   2   4   2   50.59    2.48
   2  -4   2   48.47    3.03
  -2   4  -2   52.08    2.65
   2   4   2   46.74    2.76
   2  -4   2   48.03    2.94
   4   4   2  602.54   27.57
   4  -4   2  599.02   28.66
   6   4   2   37.56    2.40
   6  -4   2   41.45    2.57
  -6   4  -2   39.50    2.31
   6  -4   2   36.99    2.56
   6   4   2   40.89    2.04
   8  -4   2   44.60    2.92
  -8   4  -2   47.64    2.71
   8  -4   2   45.18    2.95
   8   4   2   43.76    2.82
   8   4   2   50.05    2.39
  10  -4   2   17.91    1.62
  10   4   2   14.42    1.13
 -10   4  -2   15.14    1.37
  10  -4   2   15.14    1.66
  10   4   2   13.46    1.45
  12  -4   2    2.32    0.84
  12  -4   2    2.00    0.96
 -12   4  -2    0.83    0.65
  12   4   2    1.01    0.56
  12   4   2    0.03    0.67
 -14   4  -2   16.10    1.56
  14  -4   2   18.89    1.84
  14  -4   2   15.25    1.84
  14   4   2   18.29    1.78
 -16   4  -2   57.06    3.30
  16   4   2   57.97    3.53
  16  -4   2   48.82    3.61
  18   4   2  171.41    8.92
 -18   4  -2  176.16    8.61
  18  -4   2  173.81    9.19
  20  -4   2   12.95    1.99
  20   4   2   17.93    2.02
  22   4   2    3.81    1.33
  22  -4   2    7.18    1.68
  24  -4   2   15.73    2.30
  24   4   2   19.79    2.27
  26  -4   2   14.50    2.29
  26   4   2   17.53    2.25
  28   4   2   -1.24    0.93
  28  -4   2   -0.45    1.13
  30   4   2    3.12    1.40
  33   5  -2    2.07    1.32
  33  -5  -2    3.52    1.52
  31  -5  -2   -0.64    1.04
  31   5  -2    0.37    1.15
  29  -5  -2   -0.23    1.11
  29   5  -2    5.13    1.51
  27  -5  -2    3.76    1.44
  27   5  -2    5.11    1.39
  25   5  -2    1.00    1.03
  25  -5  -2    1.35    1.18
  25  -5  -2    0.50    1.23
  23  -5  -2   -0.47    1.16
  23   5  -2    1.19    0.98
  23  -5  -2    0.26    1.01
  21   5  -2   -0.15    0.81
  21  -5  -2    0.96    1.15
  21  -5  -2    0.68    1.00
  19  -5  -2    0.98    1.03
  19  -5  -2    1.38    1.24
  19   5  -2    3.45    1.01
  19   5  -2    1.25    1.00
  17  -5  -2    2.74    1.09
  17   5  -2    3.40    1.01
  17  -5  -2    2.51    1.28
  17   5  -2    4.52    1.01
  15   5  -2    2.83    0.86
  15   5  -2    5.00    1.02
  15  -5  -2    3.48    1.10
  15  -5  -2    3.45    1.23
  13   5  -2   73.85    3.95
  13  -5  -2   71.78    4.16
  13  -5  -2   74.61    4.38
  13   5  -2   63.45    3.76
  11   5  -2  121.86    6.05
  11  -5  -2  129.26    6.46
  11   5  -2  115.02    6.19
  11  -5  -2  129.93    6.57
   9  -5  -2  133.94    7.09
   9   5  -2  135.98    6.80
   9   5  -2  144.69    6.69
   9  -5  -2  136.24    7.10
   7  -5  -2   64.22    3.79
   7   5  -2   61.98    3.42
   7   5  -2   64.39    3.42
   7  -5  -2   66.77    4.02
   5  -5  -2   36.35    2.52
   5  -5  -2   35.16    2.88
   5   5  -2   30.91    2.01
   3  -5  -2   47.87    3.03
   3   5  -2   47.94    2.65
   1   5  -2   17.07    1.38
  -1   5   2   18.91    1.35
  -1   5  -2   83.55    4.08
   1  -5   2   74.81    4.63
   1   5   2   80.62    3.92
   3   5   2   10.79    1.17
   3  -5   2   10.82    1.38
   3  -5   2    9.76    1.36
  -3   5  -2    9.08    1.05
   3   5   2   11.21    0.91
   5  -5   2   20.47    1.73
   5   5   2   20.11    1.65
  -5   5  -2   23.23    1.63
   5  -5   2   17.69    1.73
   5   5   2   21.24    1.32
   7   5   2   91.42    4.84
   7  -5   2   84.37    4.93
  -7   5  -2   92.29    4.65
   7  -5   2   90.07    4.95
   7   5   2   94.34    4.36
   9   5   2   35.43    2.48
   9  -5   2   43.23    2.63
  -9   5  -2   35.35    2.36
   9   5   2   42.59    2.15
   9  -5   2   35.56    2.64
  11  -5   2   31.23    2.55
 -11   5  -2   36.21    2.34
  11   5   2   32.80    2.37
  11   5   2   36.49    2.01
  11  -5   2   36.68    2.45
  13  -5   2    4.14    1.20
 -13   5  -2    2.74    0.87
  13  -5   2    4.20    1.01
  13   5   2    3.07    0.95
  15   5   2    1.06    0.87
  15  -5   2    0.59    0.99
 -15   5  -2   -0.57    0.61
 -17   5  -2    0.66    0.74
  17   5   2    3.08    1.05
  17  -5   2    0.66    1.03
  19   5   2    5.22    1.27
  19  -5   2    6.13    1.53
 -19   5  -2    7.38    1.26
  21   5   2   35.53    2.84
  21  -5   2   39.14    3.18
  23  -5   2    4.03    1.49
  23   5   2    6.06    1.46
  25   5   2    1.77    1.16
  25  -5   2    2.20    1.34
  27  -5   2    0.62    1.24
  27   5   2   -0.16    1.01
  29  -5   2    0.05    1.23
  29   5   2   -0.97    1.00
  32   6  -2   12.17    2.04
  32  -6  -2    5.27    1.68
  30   6  -2   26.41    2.70
  30  -6  -2   26.99    2.94
  28   6  -2   14.41    1.98
  28  -6  -2   15.09    2.20
  26   6  -2   10.16    1.73
  26  -6  -2   16.42    2.21
  26  -6  -2   13.00    2.35
  24   6  -2   58.38    3.73
  24  -6  -2   53.93    3.91
  24  -6  -2   51.92    4.14
  22  -6  -2   15.95    2.24
  22   6  -2   13.96    1.76
  22  -6  -2   17.02    2.10
  20   6  -2    1.63    0.93
  20  -6  -2    1.28    1.06
  20  -6  -2    3.89    1.53
  18   6  -2   52.62    3.27
  18  -6  -2   53.63    3.83
  18   6  -2   48.61    3.32
  18  -6  -2   52.80    3.60
  16   6  -2    7.04    1.19
  16   6  -2    4.12    0.98
  16  -6  -2    3.94    1.20
  16  -6  -2    5.84    1.48
  14   6  -2   21.27    1.64
  14  -6  -2   17.49    1.94
  14   6  -2   21.73    1.78
  14  -6  -2   23.94    2.38
  12  -6  -2  155.06    7.89
  12  -6  -2  151.44    7.74
  12   6  -2  150.14    7.28
  12   6  -2  140.20    7.41
  10  -6  -2 1000.00   45.12
   8   6  -2  171.92    8.48
   8  -6  -2  186.85    9.04
   8  -6  -2  183.72    9.39
   8   6  -2  175.21    8.64
   6  -6  -2  117.38    6.88
   6  -6  -2  125.27    6.51
   6   6  -2  124.32    6.01
   4   6  -2  450.84   20.74
   4  -6  -2  467.18   21.11
  -2   6   2  223.57   10.22
   2   6  -2  215.75   10.21
   0   6   2    2.39    0.64
   0   6  -2    1.83    0.68
   2   6   2  157.87    7.59
   2  -6   2  159.37    8.55
  -2   6  -2  173.10    7.82
   4   6   2   27.54    1.65
   4  -6   2   28.34    2.35
   4   6   2   26.10    1.98
  -4   6  -2   27.72    1.88
  -6   6  -2  125.90    6.18
   6   6   2  126.16    5.90
   6   6   2  120.79    6.38
   6  -6   2  134.72    6.64
   6  -6   2  117.94    6.63
   8  -6   2   31.53    2.20
   8  -6   2   28.41    2.31
  -8   6  -2   30.83    2.09
   8   6   2   29.35    1.80
   8   6   2   28.17    2.12
  10   6   2  174.38    7.54
  10   6   2  152.75    8.04
 -10   6  -2  149.44    7.83
  10  -6   2  162.17    8.29
  10  -6   2  161.62    8.30
 -12   6  -2   98.13    5.25
  12   6   2  103.65    5.44
  12  -6   2   99.48    5.43
  12  -6   2   99.66    5.65
  14   6   2   17.09    1.74
  14  -6   2   14.13    1.86
 -14   6  -2   19.00    1.74
  16  -6   2   27.73    2.63
 -16   6  -2   29.01    2.22
  16   6   2   26.30    2.31
 -18   6  -2  230.72   11.48
  18   6   2  249.85   11.87
  18  -6   2  232.41   12.05
  20  -6   2   16.62    2.14
 -20   6  -2   22.09    1.97
  20   6   2   16.12    1.94
  22   6   2    5.41    1.41
  22  -6   2    6.99    1.66
  24  -6   2    9.95    1.91
  24   6   2    8.41    1.62
  26  -6   2   -0.23    1.18
  26   6   2    1.24    1.09
  28   6   2    4.33    1.40
  28  -6   2    1.33    1.33
  31  -7  -2    5.04    1.65
  31   7  -2    1.47    1.16
  29   7  -2   15.10    2.00
  29  -7  -2   10.80    2.02
  27  -7  -2    0.33    1.14
  27   7  -2    0.61    0.95
  25   7  -2   13.44    1.81
  25  -7  -2    8.35    2.16
  25  -7  -2   10.15    1.89
  23   7  -2   37.50    2.78
  23  -7  -2   33.84    3.37
  23  -7  -2   30.24    2.90
  21   7  -2    8.48    1.40
  21  -7  -2    9.86    1.70
  21  -7  -2    7.92    1.94
  19  -7  -2   40.06    3.47
  19  -7  -2   34.50    2.85
  19   7  -2   34.39    2.59
  19   7  -2   33.49    2.54
  17   7  -2   22.10    1.86
  17  -7  -2   18.26    2.08
  17  -7  -2   17.86    2.36
  17   7  -2   16.62    1.76
  15  -7  -2    1.18    1.23
  15  -7  -2    0.60    0.98
  15   7  -2   -0.17    0.69
  15   7  -2    0.21    0.73
  13  -7  -2    3.50    1.43
  13   7  -2    5.90    1.04
  13   7  -2    4.38    1.00
  13  -7  -2    3.25    1.23
  11   7  -2    1.91    0.78
  11  -7  -2    1.83    1.11
  11  -7  -2    2.60    1.32
  11   7  -2    2.06    0.80
   9   7  -2    1.37    0.75
   9  -7  -2    1.30    1.12
   9  -7  -2    2.80    1.32
   9   7  -2    2.54    0.78
   7  -7  -2    4.90    1.43
   7   7  -2    4.53    0.87
   7  -7  -2    4.53    1.62
   7   7  -2    7.42    1.02
   5   7  -2    6.58    0.96
  -5   7   2    7.44    1.08
  -3   7   2  115.07    5.60
   3   7  -2  109.49    5.58
   1   7  -2   53.46    3.15
  -1   7   2   60.47    3.13
   1   7   2    7.15    0.87
  -1   7  -2    7.96    1.06
   3  -7   2   37.79    3.14
   3   7   2   36.16    2.07
  -3   7  -2   35.75    2.27
  -5   7  -2  392.89   18.15
   5   7   2  406.15   18.65
   5  -7   2  405.73   19.24
   5   7   2  385.15   17.89
   7   7   2  156.87    7.31
  -7   7  -2  159.63    7.60
   7  -7   2  150.53    8.12
   7   7   2  150.72    7.78
   9  -7   2   17.93    1.97
  -9   7  -2   19.72    1.70
   9   7   2   22.80    1.86
   9   7   2   21.43    1.49
 -11   7  -2   24.83    1.93
  11  -7   2   21.10    2.17
  11   7   2   22.67    2.02
  11  -7   2   20.52    1.90
  11   7   2   26.73    1.70
  13   7   2    8.24    1.33
  13  -7   2    5.89    1.37
 -13   7  -2    8.94    1.32
 -15   7  -2   30.70    2.38
  15  -7   2   31.19    2.67
  15   7   2   32.51    2.43
  17   7   2    0.79    0.89
 -17   7  -2    0.46    0.82
  17  -7   2    1.44    1.11
  19   7   2   19.91    2.09
  19  -7   2   28.81    2.68
 -19   7  -2   20.20    2.04
  21  -7   2   15.38    2.16
  21   7   2   17.64    1.98
 -21   7  -2   16.68    1.90
  23   7   2    6.19    1.40
  23  -7   2    7.13    1.71
  25   7   2    1.77    1.16
  25  -7   2    1.60    1.29
  27   7   2   -0.20    1.02
  27  -7   2   -1.71    0.98
  30  -8  -2   12.26    2.15
  30   8  -2   14.09    1.99
  28  -8  -2    5.37    1.62
  28   8  -2    8.62    1.65
  26  -8  -2   19.03    2.82
  26  -8  -2   24.06    2.65
  26   8  -2   20.42    2.20
  24  -8  -2    5.72    1.92
  24   8  -2    6.35    1.37
  24  -8  -2    6.88    1.65
  22  -8  -2    0.54    1.37
  22   8  -2    0.46    0.88
  22  -8  -2    0.73    1.10
  20  -8  -2    9.67    1.73
  20   8  -2    8.45    1.37
  20  -8  -2    8.42    1.99
  18   8  -2  160.51    7.91
  18  -8  -2  162.72    8.82
  18  -8  -2  143.18    8.39
  18   8  -2  157.30    8.09
  16   8  -2   75.91    4.49
  16  -8  -2   76.43    4.97
  16  -8  -2   73.34    5.10
  16   8  -2   85.73    4.49
  14   8  -2   19.17    1.77
  14  -8  -2   21.30    2.53
  14  -8  -2   16.40    2.21
  14   8  -2   16.93    1.75
  12  -8  -2   10.48    1.98
  12  -8  -2   12.71    2.03
  12   8  -2    9.99    1.35
  12   8  -2   11.90    1.35
  10   8  -2   48.22    2.97
  10   8  -2   48.21    3.05
  10  -8  -2   51.84    3.74
  10  -8  -2   54.07    4.00
   8  -8  -2    1.88    1.42
   8   8  -2    2.57    0.82
   8   8  -2    2.46    0.78
   6   8  -2  230.74   11.18
  -6   8   2  247.37   11.31
   4   8  -2  125.24    6.27
  -4   8   2  126.72    6.28
  -2   8   2    1.90    0.73
   2   8  -2    3.10    0.82
   0   8  -2   10.56    1.17
   0   8   2    8.27    1.05
   2   8   2   16.39    1.28
  -2   8  -2   15.78    1.45
   4  -8   2  127.21    7.31
  -4   8  -2  121.16    6.24
   4   8   2  121.52    6.02
   4   8   2  130.85    6.49
  -6   8  -2   16.09    1.54
   6   8   2   17.53    1.68
   6   8   2   17.04    1.37
   6  -8   2   15.74    2.23
   8   8   2   51.63    3.23
   8  -8   2   49.33    3.63
  -8   8  -2   49.49    3.07
   8   8   2   51.95    2.85
  10   8   2   66.56    3.38
 -10   8  -2   56.75    3.55
  10   8   2   58.82    3.73
  10  -8   2   62.27    4.09
  12  -8   2   54.29    3.65
 -12   8  -2   52.18    3.31
  12   8   2   50.84    3.35
 -14   8  -2   20.66    1.97
  14  -8   2   22.01    2.27
  14   8   2   17.84    1.92
  16   8   2   43.89    2.98
  16  -8   2   38.34    3.15
 -16   8  -2   40.18    2.87
 -18   8  -2   13.71    1.74
  18  -8   2   17.35    2.14
  18   8   2   18.00    1.94
  20   8   2    1.30    0.96
  20  -8   2   -0.53    0.99
 -20   8  -2   -1.09    0.74
  22  -8   2   41.58    3.30
  22   8   2   38.10    3.00
  24  -8   2    7.97    1.81
  24   8   2   12.61    1.76
  26  -8   2    1.02    1.24
  26   8   2    1.50    1.13
  28  -8   2    3.18    1.49
  28   8   2    3.00    1.29
  31   9  -2    1.64    1.19
  29  -9  -2    2.69    1.56
  29   9  -2    4.14    1.36
  27  -9  -2    2.88    1.42
 -27   9   2    0.57    1.06
  27   9  -2   -0.28    0.92
  25   9  -2    0.11    0.86
  25  -9  -2    1.85    1.32
  23  -9  -2   -0.04    1.34
  23   9  -2   -0.08    0.86
  23  -9  -2    0.50    1.16
  21  -9  -2   12.71    2.34
  21  -9  -2   14.05    2.19
  21   9  -2   15.87    1.84
  19   9  -2   43.32    3.10
  19  -9  -2   44.28    3.63
  19  -9  -2   50.51    3.95
  17  -9  -2    7.14    1.93
  17   9  -2    5.97    1.25
  17  -9  -2    8.60    1.86
  17   9  -2    7.22    1.31
  15  -9  -2   47.73    3.88
  15   9  -2   46.24    3.05
  15   9  -2   48.88    3.14
  15  -9  -2   43.10    3.72
  13   9  -2    0.48    0.75
  13  -9  -2    0.55    1.21
  13   9  -2    0.38    0.74
  13  -9  -2    0.27    1.31
  11   9  -2   40.87    2.51
  11  -9  -2   38.30    3.67
  11   9  -2   31.85    2.49
   9   9  -2    1.20    0.78
   9  -9  -2   -1.65    1.23
  -9   9   2    0.07    0.70
   9   9  -2   -0.83    0.60
  -7   9   2    4.47    1.02
   7   9  -2    3.73    0.90
   5   9  -2    3.63    0.90
  -5   9   2    3.87    0.94
   3   9  -2    7.52    1.08
  -3   9   2    6.34    1.03
  -1   9   2  135.98    6.72
   1   9  -2  138.31    6.83
  -1   9  -2   36.44    2.40
   1   9   2   36.17    2.28
  -3   9  -2    7.74    1.14
   3   9   2    7.50    0.99
  -5   9  -2   58.11    3.35
   5   9   2   52.24    3.02
   5  -9   2   54.07    4.35
   5   9   2   57.16    3.48
  -7   9  -2   12.31    1.47
   7  -9   2   16.18    2.39
   7   9   2   15.80    1.38
   7   9   2   16.58    1.74
   9  -9   2   89.09    5.74
  -9   9  -2   92.96    4.91
   9   9   2   85.99    5.06
   9   9   2   89.84    4.62
  11  -9   2   25.93    2.87
 -11   9  -2   31.54    2.35
  11   9   2   36.40    2.64
  13  -9   2   55.71    3.88
 -13   9  -2   52.22    3.30
  13   9   2   47.95    3.36
 -15   9  -2    6.79    1.26
  15  -9   2    2.48    1.28
  15   9   2    3.55    1.16
  17   9   2    3.07    1.11
  17  -9   2    0.63    1.14
 -17   9  -2    3.27    1.10
 -19   9  -2    1.31    0.91
  19   9   2    0.94    0.92
  19  -9   2    0.79    1.11
  21   9   2    3.22    1.24
  21  -9   2    3.90    1.47
 -21   9  -2    7.77    1.44
  23   9   2   -0.01    0.87
  23  -9   2    0.50    1.17
  25   9   2    8.58    1.58
  25  -9   2    8.88    1.87
  27  -9   2    9.07    1.99
  27   9   2   14.00    2.00
  30 -10  -2   -1.03    1.14
  30  10  -2   -0.17    0.97
  28  10  -2    0.00    0.90
  28 -10  -2    1.31    1.46
 -28  10   2    1.57    1.12
  26 -10  -2   12.77    2.31
  26  10  -2   14.60    1.91
 -26  10   2   11.77    1.79
  24  10  -2   12.03    1.73
  24 -10  -2   10.70    2.16
 -24  10   2    8.74    1.62
 -22  10   2    0.72    0.96
  22  10  -2    1.61    1.03
  22 -10  -2    0.08    1.24
  20 -10  -2    1.41    1.37
  20  10  -2    0.24    0.83
 -20  10   2   -0.75    0.89
 -18  10   2  152.06    8.08
  18 -10  -2  150.01    9.00
  18  10  -2  159.38    8.14
  16 -10  -2    1.23    1.47
 -16  10   2    1.70    1.02
  16  10  -2    0.18    0.81
  16  10  -2    0.32    0.83
  14  10  -2    3.18    0.95
  14  10  -2    4.52    1.15
  14 -10  -2    4.10    1.79
 -14  10   2    1.20    0.96
  12 -10  -2    0.11    1.38
 -12  10   2    1.17    0.87
  12  10  -2   -0.22    0.74
  12  10  -2    1.10    0.86
  10  10  -2    8.06    1.23
  10  10  -2    7.04    1.24
  10 -10  -2    7.30    2.17
 -10  10   2    5.43    1.19
  -8  10   2    7.86    1.27
   8  10  -2    8.39    1.25
   8  10  -2   10.45    1.31
  -6  10   2   28.65    2.17
   6  10  -2   26.26    2.02
  -4  10   2  143.95    7.06
   4  10  -2  137.48    6.98
  -2  10   2   48.06    2.83
   2  10  -2   42.28    2.78
   0  10   2   29.45    2.13
   0  10  -2   34.49    2.24
   2  10   2  202.90    9.68
  -2  10  -2  203.88    9.86
   4  10   2  143.99    6.98
  -4  10  -2  142.10    7.20
   6  10   2   36.04    2.34
   6  10   2   41.19    2.77
   6 -10   2   46.35    4.13
  -6  10  -2   30.39    2.44
  -8  10  -2   32.36    2.44
   8  10   2   36.17    2.27
   8 -10   2   26.60    3.33
   8  10   2   36.99    2.66
  10 -10   2   11.50    2.33
  10  10   2   13.43    1.70
 -10  10  -2   10.09    1.43
  10  10   2   13.22    1.39
 -12  10  -2  188.75    9.32
  12 -10   2  177.66   10.21
  12  10   2  192.64    9.62
  14  10   2    0.26    0.88
  14 -10   2    0.49    1.26
 -14  10  -2    1.68    0.92
  16  10   2    8.93    1.54
  16 -10   2    9.99    2.02
 -16  10  -2   11.83    1.57
 -18  10  -2   11.89    1.62
  18  10   2   11.89    1.73
  18 -10   2   15.89    2.27
  20  10   2    4.86    1.28
 -20  10  -2    6.93    1.34
  20 -10   2    4.72    1.61
 -22  10  -2    3.19    1.23
  22  10   2    5.35    1.39
  22 -10   2    4.50    1.54
  24 -10   2    4.42    1.56
  24  10   2    3.12    1.21
  26  10   2    5.97    1.46
  26 -10   2    9.63    2.09
  29 -11  -2    2.36    1.56
  29  11  -2    2.77    1.19
 -29  11   2    1.79    1.19
  27 -11  -2    0.95    1.35
 -27  11   2    0.19    0.96
  27  11  -2    1.10    1.04
  25 -11  -2    0.89    1.30
  25  11  -2    3.70    1.21
 -25  11   2    2.67    1.17
  23 -11  -2   10.83    2.29
 -23  11   2   11.47    1.73
  23  11  -2    7.72    1.46
  21 -11  -2    7.73    2.12
 -21  11   2    7.85    1.48
  21  11  -2    5.07    1.31
  19  11  -2    4.95    1.31
  19 -11  -2    6.11    2.06
 -19  11   2    7.00    1.41
 -17  11   2   31.40    2.55
  17 -11  -2   38.37    3.98
  17  11  -2   28.80    2.46
  15  11  -2    5.28    1.24
 -15  11   2    5.62    1.30
  15  11  -2    9.20    1.47
  15 -11  -2    6.83    2.20
  13  11  -2    8.28    1.31
  13 -11  -2   14.74    2.95
 -13  11   2   10.56    1.56
  13  11  -2   10.39    1.48
  11  11  -2    2.58    1.04
  11  11  -2    3.47    1.05
 -11  11   2    1.73    0.94
   9  11  -2   15.19    1.59
  -9  11   2   15.56    1.68
   9  11  -2   13.35    1.62
   7  11  -2   17.69    1.67
  -7  11   2   16.73    1.75
  -5  11   2   16.47    1.66
   5  11  -2   16.04    1.61
  -3  11   2   21.01    1.80
   3  11  -2   22.10    1.83
  -1  11   2  144.56    7.30
   1  11  -2  149.43    7.39
  -1  11  -2   36.27    2.54
   1  11   2   40.19    2.48
  -3  11  -2   14.97    1.61
   3  11   2   16.42    1.50
   5  11   2   13.37    1.37
   5  11   2   12.70    1.65
  -5  11  -2   14.08    1.62
   7 -11   2    7.85    2.24
   7  11   2    8.26    1.42
   7  11   2    9.14    1.18
  -7  11  -2    8.00    1.30
  -9  11  -2    3.92    1.09
   9  11   2    3.65    0.94
   9 -11   2    3.27    1.80
   9  11   2    1.51    1.04
 -11  11  -2    0.90    0.89
  11  11   2    1.62    1.02
  11 -11   2    2.85    1.72
  13  11   2   74.00    4.81
 -13  11  -2   84.84    4.72
  13 -11   2   84.80    5.92
  15  11   2   21.29    2.32
 -15  11  -2   32.20    2.47
  15 -11   2   31.66    3.33
  17 -11   2   18.86    2.62
 -17  11  -2   17.94    2.02
  17  11   2   16.77    1.97
 -19  11  -2    2.36    1.11
  19 -11   2    6.48    1.89
  19  11   2    4.45    1.28
  21  11   2    1.18    0.98
  21 -11   2    1.99    1.41
 -21  11  -2    0.61    0.97
  23 -11   2    1.03    1.41
  23  11   2   -0.76    0.90
  25  11   2    1.95    1.13
  25 -11   2   -0.55    1.26
 -28  12   2    3.95    1.34
  28  12  -2    3.62    1.28
  28 -12  -2   12.10    2.66
  26 -12  -2   36.69    4.08
  26  12  -2   27.17    2.62
 -26  12   2   29.76    2.77
  24  12  -2   36.99    2.93
 -24  12   2   37.78    3.05
  24 -12  -2   37.54    4.18
  22  12  -2    9.66    1.56
 -22  12   2   11.88    1.79
  22 -12  -2   11.22    2.62
  20 -12  -2    9.33    2.42
 -20  12   2    7.55    1.54
  20  12  -2    7.18    1.43
  18  12  -2   27.82    2.49
  18 -12  -2   28.86    3.74
 -18  12   2   25.45    2.45
  16 -12  -2   22.38    3.44
  16  12  -2   18.42    1.99
 -16  12   2   14.36    1.90
  16  12  -2   20.75    2.04
  14  12  -2    1.06    0.91
 -14  12   2    0.17    0.84
  14 -12  -2    0.81    1.76
  14  12  -2    0.48    0.89
  12  12  -2   15.06    1.74
 -12  12   2   15.98    1.87
  12  12  -2   19.35    1.93
  10  12  -2   77.24    4.49
  10  12  -2   79.62    4.66
 -10  12   2   78.22    4.61
   8  12  -2    0.82    0.85
  -8  12   2   -0.07    0.85
  -6  12   2    3.92    1.07
   6  12  -2    4.95    1.10
  -4  12   2   32.78    2.44
   4  12  -2   37.05    2.49
  -2  12   2   54.30    3.30
   2  12  -2   52.60    3.31
   0  12   2   18.89    1.67
   0  12  -2   16.90    1.76
   2  12   2  105.57    5.37
  -2  12  -2   99.82    5.48
   4  12   2  316.48   14.96
  -4  12  -2  327.27   15.19
  -6  12  -2   79.08    4.67
   6  12   2   84.85    4.94
   6  12   2   83.65    4.52
   8  12   2   58.40    3.47
   8  12   2   57.84    3.85
   8 -12   2   58.30    5.36
  -8  12  -2   62.09    3.74
 -10  12  -2   25.08    2.36
  10 -12   2   35.57    4.08
  10  12   2   29.04    2.61
  12  12   2    7.19    1.50
 -12  12  -2    4.12    1.24
  12 -12   2    2.94    1.86
  14  12   2    1.53    1.10
  14 -12   2    4.00    1.95
 -14  12  -2    2.06    1.01
 -16  12  -2    4.97    1.28
  16 -12   2    2.08    1.64
  16  12   2    7.77    1.49
  18 -12   2   19.70    3.05
 -18  12  -2   22.19    2.23
  18  12   2   18.03    2.13
  20  12   2    2.49    1.09
 -20  12  -2    3.98    1.19
  20 -12   2    5.26    1.85
  22  12   2    5.61    1.41
 -22  12  -2    5.90    1.44
  22 -12   2    4.88    1.79
  24 -12   2   17.26    2.74
  24  12   2   15.09    1.98
  27  13  -2    0.89    1.08
  27 -13  -2    0.94    1.55
 -27  13   2    1.30    1.05
 -25  13   2   10.09    1.78
  25 -13  -2    7.78    2.55
  25  13  -2    8.26    1.56
  23  13  -2    4.00    1.29
  23 -13  -2    8.81    2.48
 -23  13   2    6.16    1.45
 -21  13   2    7.33    1.52
  21 -13  -2    9.58    2.65
  21  13  -2    9.74    1.61
  19  13  -2   15.87    1.97
 -19  13   2   17.12    2.05
  19 -13  -2   19.80    3.35
  17  13  -2   32.46    2.70
  17 -13  -2   30.67    4.20
 -17  13   2   34.17    2.79
  15  13  -2    8.34    1.52
  15 -13  -2    4.41    2.34
  15  13  -2   10.00    1.57
 -15  13   2    7.08    1.50
  13  13  -2   83.68    4.72
  13  13  -2   77.52    4.84
 -13  13   2   79.94    4.81
  11  13  -2    4.79    1.18
 -11  13   2    3.27    1.15
  11  13  -2    2.90    1.10
   9  13  -2   19.55    2.09
   9  13  -2   18.91    1.94
  -9  13   2   18.31    1.93
   7  13  -2   19.96    1.92
  -7  13   2   21.09    2.05
   5  13  -2  124.98    6.50
  -5  13   2  122.28    6.50
   3  13  -2    3.28    1.01
  -3  13   2    3.94    1.11
  -1  13   2   18.27    1.76
   1  13  -2   20.38    1.88
   1  13   2   44.50    2.94
  -1  13  -2   49.92    3.11
  -3  13  -2   45.57    3.05
   3  13   2   44.68    2.90
   5  13   2    4.93    1.07
   5  13   2    2.96    1.12
  -5  13  -2    0.59    0.87
   7  13   2    2.91    0.95
  -7  13  -2    2.73    1.06
   7  13   2    2.43    1.14
   9  13   2   11.19    1.75
  -9  13  -2   13.38    1.66
  11  13   2   13.21    1.91
 -11  13  -2   19.27    1.99
  11 -13   2   17.05    3.22
 -13  13  -2   36.68    2.98
  13 -13   2   41.98    4.60
  13  13   2   50.39    3.39
  15  13   2   17.02    2.08
  15 -13   2   17.86    3.12
 -15  13  -2   16.63    1.95
  17  13   2    0.74    1.05
 -17  13  -2    1.98    1.08
  17 -13   2    0.52    1.65
  19  13   2   19.33    2.21
  19 -13   2   22.21    3.41
 -19  13  -2   24.49    2.39
 -21  13  -2   14.21    1.94
  21  13   2   12.37    1.86
  21 -13   2   16.34    3.04
  23 -13   2   14.76    2.88
 -23  13  -2   13.91    1.86
  23  13   2    9.81    1.78
 -26  14   2    4.70    1.40
  26  14  -2    2.61    1.24
  26 -14  -2    5.50    2.33
 -24  14   2    3.48    1.28
  24  14  -2    2.96    1.16
  24 -14  -2    3.47    2.07
  22 -14  -2    0.16    1.74
  22  14  -2    1.22    1.04
 -22  14   2   -0.38    0.91
  20  14  -2    0.10    0.91
  20 -14  -2    1.63    2.00
 -20  14   2    0.71    0.99
 -18  14   2    6.69    1.45
  18 -14  -2    0.79    1.94
  18  14  -2    5.57    1.44
  16  14  -2    2.99    1.17
 -16  14   2    3.50    1.20
  14  14  -2   11.32    1.71
  14  14  -2   14.64    1.81
 -14  14   2   12.33    1.78
  12  14  -2  127.66    6.86
  12  14  -2  131.80    7.12
 -12  14   2  124.84    6.90
 -10  14   2  166.59    9.11
  10  14  -2  185.40    9.45
  10  14  -2  192.52    9.22
  -8  14   2    7.43    1.35
   8  14  -2    5.00    1.21
   6  14  -2    1.79    0.92
  -6  14   2    0.59    0.85
   4  14  -2    3.18    1.06
  -4  14   2    2.65    1.02
  -2  14   2   11.62    1.51
   2  14  -2   10.94    1.56
   0  14   2    4.58    1.11
   0  14  -2    4.56    1.18
  -2  14  -2    0.18    0.81
   2  14   2    0.27    0.78
   4  14   2  150.65    7.63
  -4  14  -2  149.87    7.76
   6  14   2   -0.42    0.90
  -6  14  -2   -0.23    0.80
   6  14   2    0.81    0.79
   8  14   2   61.33    3.68
  -8  14  -2   57.33    3.75
   8  14   2   61.35    4.05
 -10  14  -2    7.71    1.43
  10  14   2   10.83    1.77
  12 -14   2    3.76    2.15
 -12  14  -2   -0.21    0.83
  12  14   2    1.31    1.07
  14  14   2   11.14    1.87
 -14  14  -2   11.95    1.71
  14 -14   2   11.40    3.05
  16  14   2   10.15    1.80
 -16  14  -2    9.26    1.61
  16 -14   2    5.77    2.29
  18 -14   2   18.84    3.40
  18  14   2   12.87    2.00
 -18  14  -2   27.22    2.46
 -20  14  -2    8.74    1.67
  20 -14   2    9.11    2.47
  20  14   2    9.11    1.71
  22  14   2   -0.40    0.86
  22 -14   2    1.37    1.73
 -22  14  -2   -0.28    1.00
  25  15  -2    2.03    1.12
 -25  15   2    1.01    1.09
  25 -15  -2    3.79    2.31
  23 -15  -2    1.12    1.94
  23  15  -2   -0.16    0.95
 -23  15   2   -0.21    0.96
  21 -15  -2    8.10    2.76
  21  15  -2   10.73    1.78
 -21  15   2    9.41    1.68
  19  15  -2   10.25    1.71
 -19  15   2    7.57    1.54
  17  15  -2    0.17    0.93
 -17  15   2   -0.33    0.89
  15  15  -2   14.78    1.91
 -15  15   2   11.89    1.76
  13  15  -2    6.63    1.44
  13  15  -2    5.38    1.32
 -13  15   2    6.88    1.47
  11  15  -2    8.79    1.55
 -11  15   2    8.18    1.53
  11  15  -2    8.96    1.58
  -9  15   2   78.80    4.61
   9  15  -2   76.85    4.59
   9  15  -2   72.60    4.67
  -7  15   2   71.45    4.23
   7  15  -2   62.18    4.07
  -5  15   2   26.87    2.31
   5  15  -2   30.46    2.49
   3  15  -2    1.42    0.94
  -3  15   2    1.49    0.91
  -1  15   2   40.40    2.89
   1  15  -2   39.92    2.88
   1  15   2   13.48    1.61
  -1  15  -2   11.26    1.61
   3  15   2    8.67    1.36
  -3  15  -2    6.21    1.29
  -5  15  -2    8.12    1.44
   5  15   2    8.26    1.34
   5  15   2    6.51    1.47
   7  15   2   50.79    3.33
  -7  15  -2   50.77    3.51
   7  15   2   49.85    3.60
  -9  15  -2   41.12    3.01
  11  15   2    0.08    0.96
 -11  15  -2    1.74    1.02
 -13  15  -2    1.12    1.00
  13  15   2    3.25    1.26
 -15  15  -2   -0.22    0.88
  15  15   2    0.15    0.97
  15 -15   2   -1.03    1.68
 -17  15  -2    9.59    1.61
  17 -15   2   10.72    2.95
  17  15   2   10.77    1.79
  19  15   2   18.47    2.24
  19 -15   2   14.19    3.28
 -19  15  -2   22.57    2.29
  21  15   2    8.48    1.68
  21 -15   2    6.49    2.40
 -21  15  -2    6.78    1.46
 -23  15  -2   12.10    1.80
  24  16  -2   -0.35    0.92
 -24  16   2   -0.26    0.93
  22  16  -2   15.83    2.05
 -22  16   2   18.16    2.16
  20  16  -2    9.02    1.67
 -20  16   2    8.45    1.65
  18  16  -2   21.10    2.43
 -18  16   2   24.54    2.47
 -16  16   2    8.82    1.58
  16  16  -2    9.91    1.67
  14  16  -2    1.13    0.95
 -14  16   2    0.76    0.98
  12  16  -2   23.59    2.34
 -12  16   2   22.35    2.23
  12  16  -2   19.28    2.17
 -10  16   2   18.15    2.10
  10  16  -2   26.44    2.38
  10  16  -2   20.75    2.20
   8  16  -2    6.35    1.36
  -8  16   2    7.27    1.48
  -6  16   2   14.00    1.73
   6  16  -2   15.49    1.83
   4  16  -2   43.38    3.03
  -4  16   2   40.15    2.90
   2  16  -2   47.23    3.29
  -2  16   2   45.92    3.24
   0  16  -2    5.27    1.27
   0  16   2    6.71    1.27
  -2  16  -2    2.26    1.07
   2  16   2   -0.78    0.73
  -4  16  -2    0.61    0.92
   4  16   2    1.37    0.95
   6  16   2   10.61    1.76
   6  16   2    8.03    1.48
  -6  16  -2   11.76    1.66
  -8  16  -2   14.34    1.92
   8  16   2   21.37    2.31
  10  16   2   11.64    1.84
 -10  16  -2   10.89    1.67
  12  16   2    6.24    1.60
 -12  16  -2    7.13    1.44
 -14  16  -2    1.04    0.95
  14  16   2   -0.42    0.94
 -16  16  -2    0.03    0.90
  16  16   2    1.13    1.16
  18 -16   2   37.57    4.87
 -18  16  -2   38.28    3.05
  18  16   2   35.82    3.05
  20  16   2    9.47    1.79
 -20  16  -2    8.03    1.65
  20 -16   2    7.29    2.71
 -22  16  -2   -0.07    0.92
  23  17  -2   13.01    1.91
 -21  17   2    0.94    1.02
  21  17  -2    1.32    1.07
 -19  17   2    7.23    1.55
  19  17  -2    8.03    1.69
  17  17  -2    0.11    0.97
 -17  17   2    2.20    1.10
  15  17  -2   25.74    2.56
 -15  17   2   24.79    2.46
 -13  17   2    9.69    1.70
  13  17  -2   16.16    2.03
 -11  17   2    2.69    1.11
  11  17  -2    3.02    1.19
  11  17  -2    2.61    1.13
   9  17  -2    6.89    1.51
  -9  17   2   10.34    1.62
   9  17  -2    8.11    1.54
   7  17  -2   19.70    2.08
  -7  17   2   18.34    2.10
   5  17  -2    0.14    0.89
  -5  17   2    0.66    0.85
   3  17  -2    7.08    1.42
  -3  17   2    5.42    1.32
   1  17  -2   30.55    2.54
  -1  17   2   27.75    2.49
   1  17   2   52.06    3.50
  -1  17  -2   50.36    3.47
   3  17   2    1.17    0.99
  -3  17  -2    2.51    1.16
  -5  17  -2   23.30    2.28
   5  17   2   20.35    2.12
   5  17   2   23.17    2.38
  -7  17  -2   43.32    3.20
   7  17   2   45.46    3.42
   9  17   2   17.46    2.19
  -9  17  -2   17.44    2.08
  11  17   2    0.65    1.10
 -11  17  -2    3.65    1.29
  13  17   2    1.58    1.20
 -13  17  -2    3.04    1.22
  15  17   2   12.96    2.01
 -15  17  -2   10.97    1.76
  17  17   2   33.41    3.04
 -17  17  -2   25.31    2.58
 -19  17  -2   -0.44    0.88
  19  17   2    0.44    1.07
 -20  18   2    0.30    0.99
  20  18  -2   -0.55    0.94
  18  18  -2    6.66    1.56
 -18  18   2   11.76    1.82
  16  18  -2    3.91    1.35
 -16  18   2    4.33    1.41
  14  18  -2    0.36    0.98
 -14  18   2   -0.26    0.89
 -12  18   2    7.26    1.53
  12  18  -2    7.12    1.54
  12  18  -2    6.82    1.55
 -10  18   2    8.33    1.50
  10  18  -2    6.07    1.46
  10  18  -2    5.38    1.38
   8  18  -2    2.89    1.17
  -8  18   2    3.16    1.18
   8  18  -2    2.83    1.17
  -6  18   2   13.18    1.79
   6  18  -2   12.96    1.82
  -4  18   2   24.20    2.38
   4  18  -2   25.61    2.46
  -2  18   2    8.03    1.46
   2  18  -2    5.63    1.35
   0  18  -2    2.49    1.13
   0  18   2    0.30    0.87
   2  18   2    4.00    1.24
  -2  18  -2    3.97    1.23
  -4  18  -2    5.62    1.39
   4  18   2    5.98    1.37
   6  18   2    0.69    1.02
  -6  18  -2   -0.50    0.88
  -8  18  -2    4.43    1.30
   8  18   2    3.38    1.29
 -10  18  -2    1.90    1.15
  10  18   2    2.60    1.21
  12  18   2    9.54    1.83
 -12  18  -2   16.76    2.06
  14  18   2    1.19    1.18
 -14  18  -2    0.51    1.00
 -16  18  -2    5.21    1.47
  16  18   2    3.12    1.35
 -18  18  -2    4.95    1.40
  18  18   2    3.52    1.34
  19  19  -2   14.83    2.16
 -17  19   2    1.01    1.09
  17  19  -2   -0.28    0.91
  15  19  -2   10.66    1.86
 -15  19   2    9.62    1.71
  13  19  -2    0.94    1.03
 -13  19   2    3.42    1.21
 -11  19   2    1.94    1.08
  11  19  -2    1.69    1.16
  11  19  -2    0.04    0.91
   9  19  -2    0.24    0.87
   9  19  -2    0.21    0.92
  -9  19   2    1.08    0.98
   7  19  -2    3.76    1.26
  -7  19   2    0.79    1.01
  -5  19   2   20.43    2.25
   5  19  -2   21.57    2.27
  -3  19   2    6.08    1.37
   3  19  -2    5.64    1.42
  -1  19   2   17.01    2.00
   1  19  -2   18.10    2.06
   1  19   2   93.47    5.45
  -3  19  -2    2.22    1.14
   3  19   2    3.40    1.18
  -5  19  -2    9.51    1.67
   5  19   2    5.80    1.54
  -7  19  -2   13.64    1.92
   7  19   2   12.78    1.97
   9  19   2    4.86    1.44
  -9  19  -2    3.99    1.30
 -11  19  -2    5.71    1.43
  11  19   2    5.87    1.54
 -13  19  -2    4.60    1.36
  13  19   2    6.13    1.58
  15  19   2    1.24    1.15
 -15  19  -2    0.08    1.00
 -16  20   2    4.37    1.36
  16  20  -2    3.60    1.30
  14  20  -2    2.11    1.14
 -14  20   2    2.61    1.20
 -12  20   2    1.15    0.99
  12  20  -2    0.43    0.99
 -10  20   2    2.56    1.12
  10  20  -2    2.34    1.28
  10  20  -2    1.13    1.04
   8  20  -2    2.75    1.22
  -8  20   2    5.16    1.39
   8  20  -2    2.90    1.24
  -6  20   2    1.21    1.05
   6  20  -2    0.33    0.98
   4  20  -2    4.30    1.35
  -4  20   2    1.89    1.12
   2  20  -2    1.17    1.08
  -2  20   2    1.08    1.05
   0  20   2   12.77    1.88
   0  20  -2   15.76    2.04
   2  20   2   31.93    2.82
  -2  20  -2   27.32    2.65
  -4  20  -2   10.00    1.70
   4  20   2    9.64    1.71
  -6  20  -2    0.64    1.03
   6  20   2    0.02    0.98
   8  20   2    2.01    1.19
  -8  20  -2    0.23    0.99
  10  20   2    2.56    1.30
 -10  20  -2    3.89    1.31
 -12  20  -2    2.23    1.14
  12  20   2    3.10    1.38
  13  21  -2   14.62    2.14
 -13  21   2   16.43    2.05
  11  21  -2   -0.23    0.84
 -11  21   2   -0.37    0.95
   9  21  -2    9.17    1.77
   9  21  -2   11.44    1.87
  -9  21   2   15.53    1.99
   7  21  -2   14.70    1.97
   7  21  -2   12.38    1.87
  -7  21   2    9.32    1.69
   5  21  -2   12.24    1.84
  -5  21   2    9.90    1.71
  -3  21   2    0.54    1.04
   3  21  -2    0.61    1.00
  -1  21   2    9.77    1.73
   1  21  -2    7.78    1.61
  -1  21  -2   17.81    2.17
   1  21   2   16.56    2.18
  -3  21  -2    2.26    1.17
   5  21   2   19.21    2.35
  -5  21  -2   23.11    2.46
   7  21   2   28.65    2.84
  -7  21  -2   31.49    2.88
  -9  21  -2    9.15    1.75
   9  21   2    4.67    1.50
  10  22  -2   -0.20    0.93
   8  22  -2    3.86    1.35
   8  22  -2    4.22    1.34
  -8  22   2    5.43    1.44
   6  22  -2    0.53    1.05
  -6  22   2    0.52    1.08
   4  22  -2    2.01    1.22
  -4  22   2    1.94    1.11
   2  22  -2    3.79    1.43
  -2  22   2    5.68    1.45
   0  22  -2    0.36    0.99
   0  22   2    2.24    1.24
  -2  22  -2    5.57    1.48
   4  22   2   15.72    2.25
  -4  22  -2   21.17    2.36
   3  23  -2    0.81    1.09
  -3  23   2   -0.82    0.99
  -1  23   2   17.41    2.24
  34   0  -3    0.78    1.26
  32   0  -3    0.06    1.26
  30   0  -3    0.89    1.20
  28   0  -3    1.09    1.15
  26   0  -3   -0.12    1.05
  24   0  -3   -0.80    0.91
  24   0  -3   -0.28    1.09
  22   0  -3   -0.33    0.89
  22   0  -3    0.04    0.97
  20   0  -3   -0.75    0.76
  20   0  -3    0.48    0.99
  18   0  -3    0.44    0.93
  18   0  -3    0.25    0.75
  16   0  -3   -0.31    0.70
  16   0  -3    0.52    0.89
  14   0  -3    0.32    0.79
  14   0  -3    0.45    0.64
  12   0  -3   -0.18    0.59
  12   0  -3    0.85    0.78
  10   0  -3   -0.72    0.71
  10   0  -3    0.51    0.58
   8   0  -3   -0.27    0.71
   8   0  -3   -0.01    0.52
  -6   0   3    0.23    0.65
   6   0  -3    0.14    0.44
   6   0  -3   -0.38    0.67
  -4   0   3   -0.30    0.66
   4   0  -3   -0.36    0.55
  -2   0   3   -0.99    0.61
   2   0  -3    0.23    0.46
   0   0   3    0.19    0.38
   0   0  -3    0.51    0.39
   0   0   3    0.48    0.58
  -2   0  -3    0.19    0.35
   2   0   3   -0.46    0.48
   4   0   3    1.08    0.63
  -4   0  -3    0.52    0.33
  -6   0  -3    0.26    0.35
   6   0   3    1.12    0.66
   8   0   3    0.38    0.66
  -8   0  -3    0.81    0.41
  10   0   3   -0.18    0.68
  12   0   3   -0.03    0.70
  12   0   3   -0.25    0.73
  14   0   3    0.23    0.83
  16   0   3    0.27    0.90
  18   0   3   -0.78    0.87
  20   0   3    0.31    1.04
  22   0   3   -0.41    1.05
  24   0   3    0.04    1.17
  26   0   3    0.73    1.22
  28   0   3    0.61    1.23
  33   1  -3    9.28    1.98
  33  -1  -3   13.52    2.30
  31  -1  -3    5.41    1.62
  31   1  -3    4.42    1.55
  29   1  -3   18.74    2.39
  29  -1  -3   18.18    2.46
  27  -1  -3    2.48    1.29
  27   1  -3    5.25    1.55
  25  -1  -3   33.04    2.91
  25  -1  -3   30.32    2.83
  25   1  -3   26.38    2.64
  23  -1  -3   45.39    3.38
  23  -1  -3   40.18    3.18
  23   1  -3   43.23    3.31
  23   1  -3   43.78    3.18
  21   1  -3   18.53    1.94
  21  -1  -3   15.52    1.90
  21   1  -3   17.39    2.01
  21  -1  -3   16.86    2.07
  19   1  -3   27.32    2.18
  19  -1  -3   24.56    2.17
  19   1  -3   27.32    2.33
  19  -1  -3   25.85    2.41
  17   1  -3   35.73    2.44
  17   1  -3   37.60    2.71
  17  -1  -3   35.27    2.48
  17  -1  -3   32.10    2.59
  15  -1  -3  396.91   18.89
  15   1  -3  415.01   18.84
  15  -1  -3  399.00   19.05
  15   1  -3  414.96   19.02
  13   1  -3  136.99    6.72
  13  -1  -3  129.49    6.68
  13   1  -3  136.92    6.64
  13  -1  -3  132.77    6.81
  11   1  -3   10.77    1.26
  11  -1  -3   13.10    1.27
  11  -1  -3    8.86    1.32
  11   1  -3   11.30    1.07
   9   1  -3    0.56    0.70
   9  -1  -3    0.99    0.85
   9  -1  -3    0.07    0.63
   9   1  -3    0.81    0.56
   7   1  -3  226.13   10.66
   7  -1  -3  230.56   10.77
  -7   1   3  230.04   11.27
   7   1  -3  230.04   10.65
   7  -1  -3  239.85   10.77
   5  -1  -3   42.58    2.21
   5  -1  -3   39.94    2.40
   5   1  -3   41.17    2.32
  -5   1   3   48.16    2.62
  -5  -1   3   39.18    2.68
   5   1  -3   44.20    2.09
  -1  -1   3  306.36   14.78
   1   1  -3  306.43   13.61
   1  -1  -3  297.83   13.58
  -1   1  -3    0.25    0.48
  -1  -1  -3    0.71    0.35
   1  -1   3   -0.33    0.47
   1   1   3    1.15    0.51
   1  -1   3    0.38    0.67
   3  -1   3  145.92    6.94
   3   1   3  145.38    6.93
  -3   1  -3  150.11    6.62
   3  -1   3  137.61    7.40
   7  -1   3  190.20    9.56
  -7   1  -3  203.12    9.07
  -7  -1  -3  201.12    8.91
   9   1   3  216.40   10.21
  -9   1  -3  222.97   10.26
   9  -1   3  227.09   10.86
   9   1   3  233.15   10.83
 -11   1  -3  152.08    7.04
  11   1   3  136.07    7.52
  11   1   3  151.09    7.04
  11  -1   3  156.59    7.62
  13  -1   3  283.64   13.99
  13   1   3  293.90   13.96
  15  -1   3   94.56    5.39
  15   1   3   94.65    5.34
  17  -1   3    8.56    1.57
  17   1   3   12.32    1.64
  19  -1   3    0.75    1.11
  19   1   3    0.24    0.99
  21  -1   3   -1.04    1.02
  21   1   3   -0.52    0.94
  23   1   3   33.00    2.84
  23  -1   3   27.84    2.90
  25   1   3   40.10    3.42
  25  -1   3   46.66    3.65
  27   1   3   32.28    3.19
  27  -1   3   31.51    3.23
  29   1   3    0.93    1.33
  29  -1   3    2.52    1.41
  34   2  -3    5.87    1.70
  34  -2  -3    5.64    1.81
  32   2  -3   26.41    2.90
  32  -2  -3   22.91    2.79
  30   2  -3    3.29    1.44
  30  -2  -3    3.05    1.46
  28   2  -3   -0.86    0.99
  28  -2  -3    1.49    1.22
  26  -2  -3   27.03    2.67
  26   2  -3   18.88    2.26
  24  -2  -3    0.31    1.06
  24   2  -3    0.52    0.99
  24  -2  -3    1.55    1.17
  22  -2  -3   11.89    1.89
  22   2  -3   17.42    2.04
  22  -2  -3   13.56    1.81
  22   2  -3   15.86    1.85
  20  -2  -3    1.74    0.99
  20   2  -3    2.99    1.22
  20  -2  -3    2.01    1.18
  20   2  -3    0.69    0.86
  18  -2  -3   11.76    1.55
  18   2  -3   12.58    1.65
  18  -2  -3   11.20    1.78
  18   2  -3   10.69    1.42
  16   2  -3    6.41    1.08
  16  -2  -3    8.84    1.24
  16  -2  -3    4.42    1.27
  16   2  -3    7.93    1.24
  14  -2  -3    9.55    1.29
  14   2  -3    7.66    1.24
  14  -2  -3   11.46    1.51
  14   2  -3   11.39    1.23
  12   2  -3   -0.11    0.58
  12  -2  -3   -0.85    0.63
  12   2  -3    0.39    0.66
  12  -2  -3   -0.51    0.80
  10   2  -3   31.77    2.02
  10  -2  -3   33.48    2.37
  10  -2  -3   39.26    2.24
  10   2  -3   33.47    2.19
   8  -2  -3   43.59    2.44
   8   2  -3   43.32    2.47
  -8   2   3   42.16    2.42
   8  -2  -3   40.01    2.65
   8   2  -3   43.23    2.30
   6   2  -3    4.30    0.78
   6  -2  -3    2.33    0.91
   6  -2  -3    2.29    0.77
  -6   2   3    3.92    0.78
   6   2  -3    2.93    0.53
  -4  -2   3  173.86    9.01
   4  -2  -3  172.55    8.28
   4   2  -3  176.78    8.20
  -4   2   3  185.63    8.74
   2   2  -3    5.26    0.75
   2  -2  -3    5.44    0.81
  -2  -2   3    5.05    1.10
  -2  -2   3    5.97    0.86
   0  -2   3   55.92    2.87
   0   2   3   56.79    2.88
   0  -2  -3   57.13    2.79
   0   2  -3   55.40    2.83
   0  -2   3   53.26    3.40
   2   2   3    5.75    0.83
   2  -2   3    6.93    1.15
   2  -2   3    8.22    0.97
  -2   2  -3    6.94    0.76
   4  -2   3  556.88   26.39
   4  -2   3  542.88   25.24
   6  -2   3    6.99    1.07
   6   2   3    7.33    0.98
  -6   2  -3    7.45    0.81
   6  -2   3    6.95    1.12
  -8   2  -3  186.69    8.19
   8   2   3  181.56    7.93
   8  -2   3  177.69    8.69
   8  -2   3  180.47    9.07
   8   2   3  149.94    8.47
  10   2   3   10.57    0.89
 -10   2  -3    8.93    0.99
  10  -2   3    9.34    1.39
  10  -2   3   12.08    1.52
  10   2   3   10.81    1.26
  12  -2   3   50.24    3.25
 -12   2  -3   42.88    2.66
  12  -2   3   53.37    3.37
  12   2   3   48.74    3.07
  14   2   3   12.21    1.54
  14  -2   3   12.76    1.72
 -14   2  -3   10.62    1.13
  14  -2   3    8.85    1.60
  16  -2   3   37.63    2.94
  16   2   3   33.85    2.56
 -16   2  -3   28.09    2.07
  16  -2   3   35.05    2.73
  18  -2   3   15.01    2.00
  18   2   3   13.58    1.81
  20  -2   3    1.52    1.17
  20   2   3    0.33    1.00
  22   2   3    7.58    1.60
  22  -2   3    5.89    1.68
  24   2   3   -0.27    1.08
  24  -2   3    2.67    1.33
  26  -2   3    6.41    1.71
  26   2   3    9.97    1.85
  28   2   3    4.26    1.63
  28  -2   3    2.50    1.54
  33  -3  -3    1.65    1.31
  33   3  -3    1.52    1.29
  31   3  -3    7.09    1.79
  31  -3  -3    6.77    1.73
  29   3  -3   18.22    2.33
  29  -3  -3   18.36    2.45
  27  -3  -3    2.27    1.35
  27   3  -3    2.99    1.25
  25   3  -3   52.42    3.63
  25  -3  -3   53.95    3.92
  25  -3  -3   45.87    3.63
  23  -3  -3    8.20    1.70
  23   3  -3   11.15    1.61
  23  -3  -3   11.92    1.81
  23   3  -3   12.72    1.90
  21  -3  -3   68.04    3.99
  21  -3  -3   58.50    3.79
  21   3  -3   42.02    3.46
  21   3  -3   56.94    3.55
  19  -3  -3    5.39    1.37
  19   3  -3    4.05    1.06
  19  -3  -3    4.55    1.23
  19   3  -3    3.57    1.13
  17   3  -3   44.21    2.79
  17  -3  -3   39.04    2.97
  17   3  -3   41.49    2.84
  17  -3  -3   41.90    2.89
  15  -3  -3  259.08   13.02
  15   3  -3  278.57   12.88
  15  -3  -3  259.01   12.98
  15   3  -3  282.07   12.78
  13  -3  -3  103.74    5.05
  13   3  -3   89.38    4.78
  13   3  -3   86.55    4.75
  13  -3  -3   92.65    5.11
  11  -3  -3  421.24   19.95
  11   3  -3  421.14   19.94
  11   3  -3  444.83   19.65
  11  -3  -3  442.46   20.15
  -9   3   3  246.55   11.49
   9   3  -3  248.68   11.23
   9  -3  -3  239.75   11.37
   9   3  -3  229.60   11.08
   9  -3  -3  231.57   11.36
   7   3  -3  143.17    6.66
   7  -3  -3  133.71    6.88
   7   3  -3  144.54    6.64
  -7   3   3  146.60    6.91
   7  -3  -3  126.30    6.86
   5   3  -3   25.51    1.63
   5  -3  -3   23.46    1.88
   5  -3  -3   20.42    1.92
  -3  -3   3   17.72    1.82
   3  -3  -3   19.25    1.58
   3   3  -3   20.91    1.44
   1   3  -3    9.74    0.99
   1  -3  -3    8.39    1.01
  -1  -3   3   14.35    1.51
  -1  -3   3    8.53    1.16
  -1   3  -3   19.36    1.36
   1  -3   3   19.91    1.42
  -1  -3  -3   18.71    1.30
   1  -3   3   19.82    1.86
   1   3   3   17.02    1.35
  -3   3  -3  212.61    9.61
   3  -3   3  199.89    9.94
   3   3   3  209.31    9.35
   3   3   3  211.34    9.95
   3  -3   3  215.58   10.65
   7  -3   3   11.64    1.45
   7  -3   3   12.37    1.34
  -7   3  -3   11.56    1.06
   7   3   3   10.41    1.23
   9  -3   3   10.51    1.39
   9   3   3   13.61    0.87
  -9   3  -3   11.54    1.16
   9  -3   3   15.97    1.58
   9   3   3    8.37    1.21
  11   3   3   31.46    2.29
 -11   3  -3   33.58    2.06
  11  -3   3   28.97    2.39
  11   3   3   32.52    1.77
  11  -3   3   34.26    2.54
  13  -3   3   10.04    1.51
  13   3   3    7.31    1.25
  13  -3   3    9.03    1.49
 -13   3  -3    9.12    1.10
  15   3   3   54.34    3.50
  15  -3   3   61.65    3.80
 -15   3  -3   50.34    3.17
  15  -3   3   59.00    3.85
  17  -3   3  140.74    7.50
  17   3   3  131.37    7.27
  19  -3   3   90.34    5.74
  19   3   3  104.43    5.75
  21  -3   3   21.00    2.47
  21   3   3   26.01    2.47
  23  -3   3    0.44    1.20
  23   3   3   -1.09    0.91
  25  -3   3    4.64    1.58
  25   3   3    7.36    1.67
  27   3   3    4.29    1.50
  27  -3   3    5.26    1.67
  29   3   3    2.46    1.34
  29  -3   3    2.53    1.57
  34   4  -3    2.52    1.41
  34  -4  -3    3.39    1.57
  32   4  -3   13.71    2.19
  32  -4  -3   17.97    2.44
  30  -4  -3   12.58    2.13
  30   4  -3   12.47    2.08
  28  -4  -3    1.07    1.19
  28   4  -3    3.45    1.33
  26  -4  -3   -0.54    0.97
  26   4  -3   -0.57    0.89
  26  -4  -3    1.40    1.31
  24   4  -3   17.43    2.04
  24  -4  -3   15.00    2.28
  24  -4  -3   18.22    2.23
  22   4  -3   30.08    2.60
  22   4  -3   29.40    2.39
  22  -4  -3   23.61    2.41
  22  -4  -3   23.03    2.55
  20   4  -3    8.02    1.43
  20  -4  -3    7.46    1.55
  20   4  -3    6.38    1.26
  20  -4  -3    4.15    1.31
  18  -4  -3    3.51    1.17
  18  -4  -3    5.09    1.41
  18   4  -3    4.40    1.13
  18   4  -3    4.31    1.02
  16   4  -3   11.34    1.34
  16  -4  -3    9.39    1.55
  16   4  -3   11.79    1.38
  16  -4  -3   14.55    1.59
  14   4  -3    0.08    0.58
  14   4  -3   -0.41    0.67
  14  -4  -3   -0.19    0.86
  14  -4  -3   -0.09    0.71
  12  -4  -3    1.39    0.82
  12   4  -3    2.08    0.76
  12   4  -3    1.17    0.68
  12  -4  -3    2.96    1.10
  10   4  -3   22.81    1.62
  10  -4  -3   20.04    1.96
  10   4  -3   23.40    1.74
  10  -4  -3   25.47    1.86
   8   4  -3  268.06   12.13
   8   4  -3  253.66   11.95
  -8   4   3  262.82   12.42
   8  -4  -3  262.47   12.48
   8  -4  -3  248.22   12.21
   6  -4  -3   68.53    4.19
   6  -4  -3   76.73    3.94
   6   4  -3   65.88    3.54
   6   4  -3   69.59    3.64
   4  -4  -3   17.50    1.67
   4   4  -3   21.32    1.52
   2  -4  -3  111.05    5.33
  -2  -4   3  100.92    5.93
   2   4  -3  106.97    5.19
   0  -4   3   30.77    2.35
   0  -4  -3   28.55    1.95
   0   4  -3   31.81    1.88
   0  -4   3   28.84    2.18
   2  -4   3    8.21    1.35
  -2   4  -3    7.13    0.93
   2  -4   3    7.98    1.06
   2   4   3    7.56    0.69
   2   4   3    8.49    1.00
   4  -4   3   17.66    1.49
   4   4   3   13.16    0.89
  -4   4  -3   13.19    1.16
   4  -4   3   17.85    1.71
   4   4   3   13.27    1.31
   6   4   3   51.43    3.13
   6  -4   3   55.05    3.53
   6  -4   3   49.04    3.20
  -6   4  -3   52.36    2.96
   6   4   3   61.20    2.64
   8   4   3   13.34    1.37
   8   4   3   13.52    0.88
 -10   4  -3    4.10    0.82
  10  -4   3    5.27    1.11
  10  -4   3    1.34    0.89
  10   4   3    2.98    0.52
  10   4   3    3.03    0.87
  12   4   3   40.94    2.84
  12  -4   3   42.20    3.00
  12  -4   3   46.43    3.10
 -12   4  -3   41.95    2.61
 -14   4  -3    4.09    0.88
  14  -4   3    3.83    1.19
  14  -4   3    2.37    1.16
  14   4   3    2.23    0.96
 -16   4  -3    2.12    0.84
  16  -4   3    1.07    1.08
  16   4   3    2.21    1.01
  18   4   3   -1.17    0.77
  18  -4   3   -1.17    0.89
  20   4   3    1.78    1.11
  20  -4   3    0.45    1.16
  22  -4   3    1.15    1.22
  22   4   3    2.58    1.20
  24  -4   3   13.89    2.18
  24   4   3   10.91    1.81
  26  -4   3    0.73    1.31
  26   4   3    0.44    1.15
  28   4   3   -0.24    1.09
  28  -4   3    1.79    1.37
  33  -5  -3   -0.43    1.15
  33   5  -3    0.41    1.20
  31   5  -3    3.89    1.47
  31  -5  -3    3.47    1.50
  29  -5  -3   38.38    3.25
  29   5  -3   36.84    3.17
  27  -5  -3   15.63    2.10
  27   5  -3   12.99    1.87
  27  -5  -3   12.58    2.28
  25  -5  -3   47.60    3.68
  25   5  -3   43.67    3.26
  25  -5  -3   44.32    3.42
  23   5  -3   11.70    1.73
  23  -5  -3   10.35    1.90
  23  -5  -3   11.57    1.77
  21   5  -3   11.18    1.64
  21  -5  -3    8.55    1.55
  21  -5  -3    9.68    1.88
  21   5  -3    8.94    1.46
  19   5  -3   20.12    1.99
  19  -5  -3   20.83    2.08
  19  -5  -3   19.31    2.28
  19   5  -3   17.83    1.78
  17   5  -3   40.31    2.68
  17  -5  -3   38.68    2.85
  17   5  -3   37.64    2.64
  17  -5  -3   40.02    3.16
  15   5  -3    9.59    1.23
  15  -5  -3    9.39    1.67
  15  -5  -3   10.30    1.44
  15   5  -3    7.19    1.11
  13   5  -3   10.31    1.21
  13  -5  -3    8.41    1.30
  13   5  -3    8.90    1.17
  13  -5  -3   11.01    1.65
  11  -5  -3  372.69   17.19
  11   5  -3  341.02   16.58
  11   5  -3  366.74   16.92
  11  -5  -3  368.45   17.05
   7   5  -3  445.10   21.27
   7  -5  -3  477.47   21.32
   7  -5  -3  445.77   21.97
   7   5  -3  483.60   20.98
   5  -5  -3   15.50    1.64
   5   5  -3   14.31    1.31
   3  -5  -3  158.87    7.76
   3   5  -3  158.38    7.53
   1   5  -3  183.67    8.81
   1  -5  -3  194.19    8.98
   1   5   3    6.20    0.74
   1  -5   3    9.46    1.36
   1  -5   3    5.78    1.28
  -1   5  -3    4.47    0.82
   3  -5   3  420.92   20.49
   3  -5   3  435.28   21.43
   3   5   3  455.16   20.45
  -3   5  -3  449.15   19.90
   5   5   3   52.84    3.14
   5  -5   3   58.52    3.52
  -5   5  -3   54.58    3.04
   5   5   3   55.35    2.69
   5  -5   3   50.74    3.25
  -7   5  -3   93.21    4.74
   7   5   3   92.97    4.39
   7  -5   3   96.37    5.10
   7  -5   3   99.36    5.33
   7   5   3   85.62    4.91
   9  -5   3    1.28    0.86
   9  -5   3    0.92    0.84
   9   5   3    0.92    0.75
   9   5   3    0.39    0.43
  -9   5  -3    0.04    0.58
  11  -5   3   32.17    2.53
 -11   5  -3   31.04    2.17
  11  -5   3   31.14    2.45
  11   5   3   32.79    2.34
  13  -5   3   13.97    1.78
  13   5   3    8.79    1.36
  13  -5   3   14.91    1.76
 -13   5  -3   11.71    1.34
  15   5   3    0.64    0.83
  15  -5   3    0.56    0.99
 -15   5  -3    0.54    0.76
  17   5   3   57.15    3.60
 -17   5  -3   51.06    3.34
  17  -5   3   57.37    3.91
  19  -5   3  189.47   10.04
  21  -5   3  102.86    6.21
  21   5   3  102.65    6.01
  23  -5   3    9.03    1.89
  23   5   3    6.88    1.58
  25   5   3    0.97    1.11
  25  -5   3    0.96    1.28
  27   5   3    4.11    1.46
  27  -5   3    4.28    1.61
  32   6  -3    9.74    1.90
  32  -6  -3   11.63    2.11
  30  -6  -3   16.02    2.30
  30   6  -3   11.77    1.97
  28   6  -3   22.23    2.35
  28  -6  -3   20.59    2.49
  26  -6  -3   24.91    2.87
  26   6  -3   25.41    2.46
  26  -6  -3   21.98    2.50
  24  -6  -3    0.08    1.19
  24  -6  -3    0.18    1.01
  24   6  -3   -0.22    0.82
  22  -6  -3   -0.07    0.98
  22   6  -3    0.58    0.86
  22  -6  -3    1.61    1.30
  20  -6  -3    1.48    1.21
  20  -6  -3    1.54    1.02
  20   6  -3    0.01    0.72
  20   6  -3   -0.35    0.91
  18  -6  -3    2.13    1.24
  18   6  -3    1.67    0.93
  18   6  -3    1.35    0.84
  18  -6  -3    0.61    0.96
  16   6  -3    0.12    0.72
  16  -6  -3    2.55    1.24
  16  -6  -3    0.76    0.94
  16   6  -3    1.04    0.77
  14  -6  -3   45.85    3.03
  14   6  -3   41.90    2.70
  14   6  -3   39.28    2.66
  14  -6  -3   42.13    3.13
  12   6  -3   70.10    3.82
  12  -6  -3   63.88    4.20
  12   6  -3   69.27    3.80
  12  -6  -3   70.81    4.32
  10  -6  -3   42.84    3.13
 -10   6   3   46.39    2.41
  10  -6  -3   44.78    3.35
  10   6  -3   48.28    2.77
  10   6  -3   39.20    2.61
   8   6  -3   10.85    1.16
   8   6  -3   10.17    1.19
   8  -6  -3   10.53    1.82
   8  -6  -3   11.62    1.60
   6  -6  -3    3.20    1.13
   6   6  -3    1.99    0.75
   4  -6  -3   68.87    3.94
   4   6  -3   63.58    3.55
   2   6  -3   17.29    1.45
   0   6   3  111.90    5.40
   0   6  -3  111.52    5.54
   2  -6   3   80.08    4.96
   2   6   3   87.06    4.14
  -2   6  -3   91.41    4.42
   2   6   3   83.64    4.49
   2  -6   3   77.52    4.97
   4  -6   3    2.12    1.02
  -4   6  -3    1.11    0.70
   4   6   3    1.52    0.50
   4  -6   3    1.99    0.99
   4   6   3    1.64    0.78
   6  -6   3    9.97    1.47
   6  -6   3    6.46    1.23
  -6   6  -3    9.00    1.12
   6   6   3    9.85    1.23
   6   6   3    9.69    0.84
   8  -6   3   99.89    5.65
   8   6   3  110.67    4.79
   8  -6   3   92.40    5.44
   8   6   3   99.88    5.33
  -8   6  -3   91.85    5.06
  10   6   3    3.98    1.05
 -10   6  -3    2.33    0.82
  10  -6   3    3.68    1.13
  10  -6   3    4.73    1.21
  12  -6   3   -0.44    0.82
  12   6   3    1.61    0.87
  12  -6   3    1.55    1.00
 -12   6  -3    0.79    0.69
  14  -6   3    0.34    0.94
 -14   6  -3    0.86    0.78
  14   6   3    0.59    0.76
  16  -6   3    4.62    1.31
 -16   6  -3    2.62    0.95
  16   6   3    1.36    0.92
  18  -6   3   16.10    2.05
 -18   6  -3   15.88    1.70
  18   6   3   11.14    1.61
  20   6   3    1.13    0.99
  20  -6   3    1.66    1.14
  22  -6   3   12.55    2.00
  22   6   3   13.70    1.86
  24  -6   3   -1.84    0.97
  24   6   3   -0.41    0.94
  26  -6   3    1.43    1.32
  26   6   3    1.85    1.16
  28   6   3    0.68    1.16
  28  -6   3   -0.24    1.21
  33   7  -3   -0.54    1.09
  31  -7  -3    7.80    1.92
  31   7  -3    7.43    1.68
  29   7  -3   32.70    2.78
  29  -7  -3   26.16    2.89
  27  -7  -3   29.41    3.22
  27  -7  -3   23.21    2.65
  27   7  -3   19.72    2.28
  25  -7  -3   23.26    2.92
  25  -7  -3   28.49    2.80
  25   7  -3   24.44    2.37
  23  -7  -3   13.22    2.19
  23   7  -3   12.87    1.72
  23  -7  -3   15.74    2.11
  21   7  -3   -0.26    0.81
  21  -7  -3   -0.02    0.96
  21  -7  -3    0.21    1.20
  19  -7  -3    9.75    1.66
  19   7  -3   10.70    1.43
  19   7  -3    8.17    1.41
  19  -7  -3   11.84    2.04
  17   7  -3  113.15    6.09
  17  -7  -3  114.09    6.44
  17  -7  -3  109.13    6.58
  17   7  -3  120.83    6.08
  15   7  -3   13.01    1.44
  15  -7  -3   13.00    1.97
  15   7  -3   12.84    1.51
  15  -7  -3   12.92    1.86
  13  -7  -3    0.51    1.00
  13   7  -3    0.89    0.75
  13  -7  -3    0.78    1.17
  13   7  -3    0.88    0.75
  11  -7  -3   36.28    2.78
  11   7  -3   29.40    2.13
  11   7  -3   32.79    2.19
  11  -7  -3   25.38    2.82
   9   7  -3  347.51   17.05
   9   7  -3  362.62   16.77
   9  -7  -3  376.31   17.35
   9  -7  -3  378.20   18.15
   7   7  -3   51.09    2.99
   7  -7  -3   52.24    3.52
   5  -7  -3   87.63    4.97
   5   7  -3   84.38    4.45
   3   7  -3  516.31   23.27
  -3   7   3  511.01   23.22
   1   7  -3  198.17    9.35
  -1   7   3  196.87    9.26
  -1   7  -3  139.50    6.70
   1   7   3  134.75    6.51
   3   7   3   11.78    1.03
   3   7   3    9.90    1.30
   3  -7   3   10.55    1.76
  -3   7  -3   10.63    1.20
   5  -7   3    6.03    1.38
   5   7   3    6.43    0.78
   5   7   3    5.64    1.09
   5  -7   3    6.61    1.32
  -5   7  -3    6.90    1.00
  -7   7  -3   20.48    1.72
   7   7   3   20.45    1.39
   7   7   3   20.93    1.79
   7  -7   3   21.30    2.06
   7  -7   3   15.03    1.89
   9   7   3   -0.31    0.70
   9  -7   3   -0.27    0.84
   9   7   3   -0.31    0.51
   9  -7   3   -0.28    0.82
  -9   7  -3   -0.31    0.62
 -11   7  -3  145.65    7.05
  11  -7   3  143.64    7.57
  11   7   3  124.43    7.16
  11  -7   3  145.49    7.48
  13   7   3   10.24    1.42
  13  -7   3   11.47    1.70
 -13   7  -3    9.48    1.32
  15   7   3   18.20    1.88
 -15   7  -3   18.85    1.82
  15  -7   3   17.71    2.10
  17  -7   3    1.72    1.18
 -17   7  -3    3.18    0.98
  17   7   3    2.07    1.01
  19   7   3   45.72    3.32
 -19   7  -3   48.52    3.18
  19  -7   3   48.08    3.61
  21   7   3    3.51    1.20
  21  -7   3    3.66    1.43
  23  -7   3    2.05    1.32
  23   7   3    2.72    1.20
  25   7   3    8.26    1.62
  25  -7   3    4.39    1.56
  27  -7   3   31.49    3.25
  32   8  -3    0.60    1.12
  32  -8  -3   -0.36    1.18
  30   8  -3    6.58    1.54
  30  -8  -3    5.55    1.64
  28   8  -3   11.86    1.83
  28  -8  -3    8.80    2.23
  28  -8  -3    6.76    1.77
  26   8  -3    1.95    1.06
  26  -8  -3    1.04    1.58
  26  -8  -3    1.67    1.28
  24  -8  -3   11.15    2.21
  24   8  -3    9.11    1.53
  24  -8  -3    7.06    1.71
  22  -8  -3    7.52    1.74
  22  -8  -3   10.56    2.13
  22   8  -3   10.15    1.50
  20  -8  -3   15.44    2.06
  20   8  -3   13.68    1.66
  20  -8  -3   16.48    2.45
  20   8  -3   14.05    1.80
  18   8  -3   21.51    2.00
  18  -8  -3   18.46    2.31
  18  -8  -3   18.50    2.50
  18   8  -3   17.83    1.85
  16  -8  -3    1.85    1.22
  16   8  -3    0.43    0.77
  16   8  -3   -0.31    0.71
  16  -8  -3    0.88    1.25
  14   8  -3    2.38    0.88
  14   8  -3    1.92    0.86
  14  -8  -3    3.85    1.55
  14  -8  -3    3.71    1.48
  12   8  -3    1.09    0.78
  12  -8  -3    2.54    1.40
  12   8  -3    1.92    0.79
  12  -8  -3    2.17    1.30
  10  -8  -3    2.85    1.56
  10  -8  -3    3.31    1.35
  10   8  -3    4.11    0.91
  10   8  -3    5.57    1.02
   8   8  -3   13.38    1.30
   8  -8  -3   10.18    1.79
   8   8  -3   11.02    1.31
   6  -8  -3    1.15    1.07
   6   8  -3    0.24    0.64
  -4   8   3   38.00    2.43
   4   8  -3   37.89    2.49
  -2   8   3    1.54    0.69
   2   8  -3    1.26    0.71
   0   8  -3   14.69    1.46
   0   8   3   15.68    1.34
   2   8   3   33.64    2.03
  -2   8  -3   33.30    2.24
   2  -8   3   31.06    3.12
   4   8   3   35.58    2.07
  -4   8  -3   33.78    2.25
   4  -8   3   36.70    3.09
   4   8   3   30.01    2.38
   6   8   3    8.72    1.31
   6  -8   3    6.40    1.61
  -6   8  -3    8.15    1.17
   6   8   3   11.99    1.07
  -8   8  -3  120.14    6.38
   8  -8   3  122.58    6.98
   8   8   3  132.15    6.13
 -10   8  -3   25.82    2.05
  10  -8   3   26.02    2.44
  10   8   3   23.07    2.07
  12  -8   3   14.14    1.92
  12   8   3   19.11    1.91
 -12   8  -3   17.25    1.73
  14   8   3    1.77    0.95
  14  -8   3    3.84    1.32
 -14   8  -3    3.83    1.09
 -16   8  -3    0.54    0.81
  16  -8   3    0.14    1.01
  16   8   3    1.81    0.95
 -18   8  -3   -0.12    0.74
  18  -8   3    0.12    1.03
  18   8   3   -0.37    0.82
  20   8   3    3.69    1.19
  20  -8   3    4.65    1.47
  22   8   3    1.96    1.10
  22  -8   3    1.48    1.23
  24   8   3    0.39    1.00
  24  -8   3   -2.16    0.89
  26   8   3    1.66    1.16
  26  -8   3    1.13    1.24
  31  -9  -3   -0.64    1.17
  31   9  -3   -1.06    0.90
  29   9  -3    4.34    1.40
  29  -9  -3    3.02    1.46
  27  -9  -3    1.09    1.50
  27   9  -3    0.70    0.96
  27  -9  -3   -0.84    1.08
  25   9  -3   28.40    2.35
  25  -9  -3   22.37    2.68
  25  -9  -3   19.67    2.94
  23  -9  -3   32.19    3.47
  23  -9  -3   30.62    3.15
  23   9  -3   36.26    2.66
  21   9  -3    6.81    1.31
  21  -9  -3    5.02    1.62
  21  -9  -3    5.24    1.84
  19  -9  -3   60.12    4.75
  19  -9  -3   69.08    4.80
  19   9  -3   71.16    4.13
  19   9  -3   64.53    4.05
  17   9  -3   95.44    5.29
  17  -9  -3   87.64    6.04
  17  -9  -3   95.77    6.04
  17   9  -3   94.70    5.14
  15  -9  -3  158.23    9.05
  15  -9  -3  158.97    8.68
  15   9  -3  153.81    7.76
  15   9  -3  149.44    7.87
  13   9  -3   71.94    4.08
  13  -9  -3   70.36    5.11
  13   9  -3   69.64    3.98
  13  -9  -3   61.21    4.64
  11  -9  -3   27.18    3.30
  11   9  -3   23.23    1.94
  11   9  -3   23.63    1.93
  11  -9  -3   25.37    2.71
   9  -9  -3   34.71    3.00
   9   9  -3   28.02    2.14
   9   9  -3   26.33    2.11
   7   9  -3    0.87    0.69
  -7   9   3   -0.37    0.69
   5   9  -3   60.96    3.51
  -5   9   3   59.36    3.48
   3   9  -3  374.02   17.32
  -3   9   3  377.32   17.32
  -1   9   3  113.92    5.68
   1   9  -3  112.40    5.79
   1   9   3    0.61    0.59
  -1   9  -3    0.11    0.66
   3   9   3   29.91    1.95
   3  -9   3   27.11    3.14
  -3   9  -3   33.61    2.28
  -5   9  -3    6.96    1.12
   5   9   3    8.12    0.99
   5   9   3    8.32    1.30
   5  -9   3    5.59    1.77
   7  -9   3   21.52    2.67
   7   9   3   19.46    1.52
  -7   9  -3   20.42    1.84
   7   9   3   20.16    2.00
   9  -9   3   80.91    5.32
   9   9   3   89.43    4.92
  -9   9  -3   81.62    4.63
  11   9   3  376.81   17.77
  11  -9   3  370.94   18.25
 -11   9  -3  363.79   17.27
  13   9   3   65.10    4.23
  13  -9   3   70.88    4.67
 -13   9  -3   74.41    4.17
  15   9   3   44.50    3.03
 -15   9  -3   40.38    2.86
  15  -9   3   37.67    3.20
  17   9   3    1.24    0.92
 -17   9  -3   -0.38    0.80
  17  -9   3   -0.67    1.02
  19  -9   3    2.33    1.35
 -19   9  -3    3.42    1.09
  19   9   3    1.47    1.03
  21   9   3   12.98    1.80
  21  -9   3   15.86    2.22
  23   9   3    5.28    1.41
  23  -9   3    5.59    1.62
  25   9   3    8.82    1.68
  25  -9   3   11.04    2.03
  30 -10  -3    0.58    1.34
 -30  10   3   -1.32    0.87
  30  10  -3    1.13    1.13
  28 -10  -3   -0.30    1.22
 -28  10   3    1.24    1.09
  28  10  -3    0.78    0.98
  26 -10  -3    2.46    1.48
  26  10  -3    0.50    0.90
  24 -10  -3    4.11    1.70
  24 -10  -3    3.39    1.75
  24  10  -3    4.04    1.20
  22 -10  -3   15.83    2.67
  22 -10  -3   22.39    2.85
  22  10  -3   18.41    1.99
  20 -10  -3   51.56    4.26
  20  10  -3   49.62    3.33
  20 -10  -3   41.13    4.01
  18 -10  -3   10.93    2.30
  18 -10  -3   14.66    2.58
  18  10  -3   15.39    1.75
  18  10  -3   12.27    1.65
  16 -10  -3   32.88    3.48
  16 -10  -3   41.75    4.08
  16  10  -3   41.95    2.84
  16  10  -3   39.85    2.85
  14 -10  -3   30.85    3.54
  14  10  -3   28.65    2.24
  14 -10  -3   22.91    2.86
  14  10  -3   30.66    2.30
  12  10  -3   10.99    1.44
  12 -10  -3    9.96    2.48
  12  10  -3    9.41    1.40
  10  10  -3    0.85    0.76
  10  10  -3    0.46    0.75
 -10  10   3    0.57    0.85
   8  10  -3    0.19    0.69
  -8  10   3    0.25    0.72
   6  10  -3   29.48    2.17
  -6  10   3   25.69    2.10
   4  10  -3   35.13    2.37
  -4  10   3   32.07    2.32
   2  10  -3   -0.31    0.65
  -2  10   3    0.29    0.66
   0  10  -3   37.11    2.44
   0  10   3   33.50    2.25
   2  10   3   69.74    3.71
  -2  10  -3   68.25    3.92
   4  10   3   27.04    2.32
   4  10   3   27.03    1.92
  -4  10  -3   30.18    2.21
  -6  10  -3    2.74    0.97
   6 -10   3    4.80    1.84
   6  10   3    3.15    0.80
   6  10   3    5.29    1.23
   8 -10   3  118.03    7.81
   8  10   3  141.39    7.07
   8  10   3  127.92    6.40
  -8  10  -3  128.26    6.67
  10 -10   3   33.64    3.55
  10  10   3   42.11    3.00
 -10  10  -3   39.94    2.77
  12 -10   3    4.09    1.61
 -12  10  -3    3.36    1.06
  12  10   3    2.80    1.13
  14 -10   3   12.32    2.18
  14  10   3    8.20    1.49
 -14  10  -3   12.41    1.55
 -16  10  -3    3.95    1.17
  16 -10   3    5.43    1.60
  16  10   3    4.64    1.26
  18  10   3    9.07    1.52
 -18  10  -3    8.71    1.50
  18 -10   3    7.70    1.82
  20 -10   3   -0.23    1.07
  20  10   3   -1.74    0.75
 -20  10  -3    0.39    0.86
  22 -10   3    1.63    1.30
  22  10   3    2.12    1.11
  24 -10   3    1.30    1.32
  24  10   3    4.45    1.39
  26  10   3    2.45    1.24
  26 -10   3    3.31    1.59
 -29  11   3   -0.19    0.99
  29  11  -3    0.46    0.99
  29 -11  -3   -0.69    1.21
  27 -11  -3   -0.22    1.36
 -27  11   3    0.74    1.04
  27  11  -3    0.32    0.92
  25  11  -3   21.83    2.26
 -25  11   3   22.01    2.39
  25 -11  -3   29.35    3.44
  23  11  -3   20.86    2.13
 -23  11   3   18.51    2.18
  23 -11  -3   19.91    3.06
 -21  11   3    7.80    1.58
  21  11  -3    6.23    1.34
  21 -11  -3    8.15    2.34
  19 -11  -3    6.76    2.23
 -19  11   3    9.90    1.64
  19  11  -3    7.72    1.43
 -17  11   3    0.60    0.98
  17 -11  -3    1.91    1.70
  17  11  -3   -0.23    0.91
  17  11  -3    0.91    0.91
  15 -11  -3  141.93    8.65
  15  11  -3  119.56    6.65
  15  11  -3  128.36    6.94
 -15  11   3  133.03    6.95
  13 -11  -3   15.56    2.99
  13  11  -3   18.66    1.91
  13  11  -3   18.63    1.82
 -13  11   3   15.22    1.83
 -11  11   3    5.43    1.20
  11  11  -3    6.80    1.27
  11  11  -3    5.50    1.19
   9  11  -3   12.57    1.50
  -9  11   3   11.30    1.55
   9  11  -3   12.91    1.51
   7  11  -3  107.89    5.87
  -7  11   3  115.43    5.95
  -5  11   3   16.78    1.70
   5  11  -3   16.81    1.70
   3  11  -3  172.41    8.44
  -3  11   3  167.87    8.35
   1  11  -3   27.51    2.10
  -1  11   3   25.82    1.99
  -1  11  -3    0.53    0.84
   1  11   3    1.10    0.69
  -3  11  -3  131.82    6.65
   3  11   3  126.15    6.40
   5  11   3  532.97   24.54
   5  11   3  509.20   23.55
  -5  11  -3  516.69   23.84
  -7  11  -3   60.84    3.77
   7 -11   3   58.46    5.06
   7  11   3   67.04    3.59
   7  11   3   60.83    4.01
   9 -11   3  103.31    6.84
   9  11   3   96.10    5.70
  -9  11  -3  102.69    5.49
 -11  11  -3   37.25    2.82
  11 -11   3   37.45    4.02
  11  11   3   44.73    3.10
  13 -11   3   14.73    2.61
 -13  11  -3   12.49    1.64
  13  11   3   12.23    1.77
  15 -11   3    4.31    1.69
  15  11   3    4.67    1.36
 -15  11  -3    3.32    1.11
  17  11   3    2.61    1.12
  17 -11   3    1.20    1.39
 -17  11  -3    1.76    0.99
  19 -11   3   24.96    2.95
 -19  11  -3   24.49    2.31
  19  11   3   21.10    2.26
 -21  11  -3    1.45    1.05
  21 -11   3    2.46    1.44
  21  11   3    1.39    1.08
  23  11   3    4.33    1.33
  23 -11   3    6.67    1.91
  25 -11   3    1.43    1.46
  25  11   3    3.26    1.29
 -28  12   3    3.64    1.31
  28  12  -3    0.55    1.01
  28 -12  -3    1.54    1.52
  26  12  -3    2.72    1.15
 -26  12   3    2.04    1.18
  26 -12  -3    7.83    2.29
 -24  12   3    5.49    1.42
  24  12  -3    2.08    1.10
  24 -12  -3    5.08    2.06
 -22  12   3   10.32    1.66
  22 -12  -3    8.73    2.38
  22  12  -3    7.84    1.50
  20  12  -3   42.96    3.17
  20 -12  -3   48.09    4.81
 -20  12   3   42.50    3.21
  18  12  -3   12.14    1.71
 -18  12   3   16.71    1.98
  18 -12  -3   18.12    3.18
  16  12  -3   16.19    1.92
  16 -12  -3   21.27    3.50
  16  12  -3   18.09    1.98
 -16  12   3   22.18    2.16
 -14  12   3    7.85    1.46
  14  12  -3    6.58    1.35
  14  12  -3    5.74    1.27
  12  12  -3   10.84    1.56
 -12  12   3    9.77    1.54
  12  12  -3   11.45    1.53
  10  12  -3   82.99    4.50
  10  12  -3   68.35    4.36
 -10  12   3   74.11    4.41
   8  12  -3   90.88    4.92
  -8  12   3   84.35    4.95
  -6  12   3  299.32   14.71
   6  12  -3  323.40   14.74
   4  12  -3  112.76    5.97
  -4  12   3  111.90    5.90
  -2  12   3    0.28    0.71
   2  12  -3    0.28    0.73
   0  12  -3   33.95    2.47
   0  12   3   33.86    2.34
  -2  12  -3    6.00    1.19
   2  12   3    5.18    0.99
  -4  12  -3   28.25    2.36
   4  12   3   34.20    2.25
   4  12   3   32.69    2.56
   6  12   3   16.93    1.96
   6  12   3   17.36    1.63
  -6  12  -3   16.89    1.85
  -8  12  -3    0.69    0.85
   8 -12   3    1.23    1.76
   8  12   3    0.18    0.92
 -10  12  -3   14.53    1.77
  10 -12   3   17.35    3.00
  10  12   3   11.35    1.77
 -12  12  -3   -0.01    0.79
  12 -12   3    3.03    1.81
  12  12   3    0.98    1.04
  14  12   3   44.30    3.21
  14 -12   3   38.19    4.21
 -14  12  -3   40.84    3.04
 -16  12  -3    8.11    1.50
  16 -12   3    7.67    2.21
  16  12   3   12.25    1.84
  18  12   3    0.07    0.95
 -18  12  -3    0.37    0.98
  18 -12   3    0.48    1.36
  20 -12   3    1.22    1.40
  20  12   3    2.97    1.20
 -20  12  -3    0.80    0.98
  22  12   3    8.76    1.67
  22 -12   3   10.57    2.27
  24  12   3   12.68    1.96
  24 -12   3   25.84    3.18
 -27  13   3    0.54    1.02
  27  13  -3    1.51    1.08
  27 -13  -3    2.43    1.80
  25 -13  -3    4.05    2.10
 -25  13   3    3.93    1.34
  25  13  -3    3.18    1.20
  23  13  -3   24.72    2.48
 -23  13   3   31.78    2.80
  23 -13  -3   29.38    4.02
 -21  13   3   14.08    1.93
  21 -13  -3   17.04    3.29
  21  13  -3   13.02    1.80
  19 -13  -3    1.65    1.95
 -19  13   3   -0.10    0.91
  19  13  -3    0.30    0.88
  17  13  -3   -0.08    0.81
 -17  13   3    0.25    0.95
  17  13  -3    1.00    0.90
  17 -13  -3    0.55    1.86
  15  13  -3   36.58    2.72
  15  13  -3   32.53    2.67
 -15  13   3   34.24    2.75
  13  13  -3   -0.41    0.85
  13  13  -3    0.42    0.89
 -13  13   3   -0.07    0.86
  11  13  -3   42.61    2.96
  11  13  -3   37.65    2.79
 -11  13   3   36.11    2.86
  -9  13   3   56.11    3.61
   9  13  -3   53.09    3.47
   7  13  -3   27.18    2.26
  -7  13   3   29.63    2.33
  -5  13   3    2.06    0.96
   5  13  -3    2.91    1.06
   3  13  -3    6.07    1.20
  -3  13   3    4.58    1.13
  -1  13   3   41.70    2.84
   1  13  -3   44.88    2.99
  -1  13  -3   10.61    1.49
   1  13   3    8.76    1.28
   3  13   3   44.82    2.96
  -3  13  -3   47.97    3.10
  -5  13  -3  145.86    6.95
   5  13   3  120.50    7.05
   5  13   3  124.25    6.56
   7  13   3   83.41    4.94
  -7  13  -3   75.99    4.65
   9 -13   3   11.75    2.81
  -9  13  -3   10.64    1.53
   9  13   3   10.59    1.76
 -11  13  -3    9.44    1.56
  11  13   3   13.74    1.90
  11 -13   3   17.32    3.27
  13 -13   3    1.49    1.64
 -13  13  -3   -0.23    0.79
  13  13   3    0.73    1.01
  15  13   3   12.26    1.87
 -15  13  -3   11.05    1.60
  15 -13   3   11.26    2.67
  17  13   3   21.70    2.37
 -17  13  -3   24.53    2.29
  17 -13   3   20.18    3.28
 -19  13  -3   22.95    2.36
  19 -13   3   25.42    3.51
  19  13   3   33.15    2.70
  21 -13   3   39.30    4.14
 -21  13  -3   27.80    2.52
  21  13   3   20.89    2.39
  23  13   3    1.43    1.13
  23 -13   3    1.62    1.58
  26 -14  -3    9.88    2.74
  26  14  -3    7.00    1.56
 -26  14   3    8.15    1.74
  24  14  -3   17.41    2.09
 -24  14   3   14.79    2.05
  24 -14  -3   15.34    3.36
 -22  14   3   -0.37    0.98
  22 -14  -3   -1.72    1.41
  22  14  -3    0.80    1.02
  20  14  -3    4.07    1.22
  20 -14  -3    0.73    1.93
 -20  14   3    3.13    1.29
  18  14  -3    2.31    1.07
 -18  14   3    1.19    1.06
  16  14  -3   11.00    1.62
  16  14  -3    6.56    1.41
 -16  14   3   10.31    1.72
  14  14  -3   68.15    4.17
 -14  14   3   68.63    4.28
  14  14  -3   61.87    4.19
  12  14  -3   13.57    1.77
 -12  14   3   16.47    1.92
  12  14  -3   17.32    1.96
 -10  14   3    6.51    1.35
  10  14  -3    4.77    1.24
  10  14  -3    6.25    1.32
  -8  14   3    7.07    1.33
   8  14  -3    8.10    1.39
  -6  14   3   16.27    1.81
   6  14  -3   14.52    1.76
  -4  14   3   25.53    2.21
   4  14  -3   26.06    2.23
   2  14  -3    2.87    1.10
  -2  14   3    4.82    1.09
   0  14  -3    3.54    1.13
   0  14   3    4.86    1.11
  -2  14  -3    9.04    1.49
   2  14   3    6.82    1.19
   4  14   3   -0.28    0.67
  -4  14  -3    1.20    0.90
   4  14   3    1.74    1.00
   6  14   3    2.45    1.15
  -6  14  -3    1.99    1.01
   6  14   3    1.47    0.90
  -8  14  -3    0.36    0.97
   8  14   3    1.93    1.16
 -10  14  -3    1.69    0.99
  10  14   3    1.67    1.14
 -12  14  -3    1.90    1.02
  12  14   3    2.71    1.23
  12 -14   3    1.37    1.95
  14  14   3   25.59    2.68
  14 -14   3   30.75    4.18
 -14  14  -3   36.02    2.69
 -16  14  -3   18.68    2.08
  16  14   3   20.12    2.26
  16 -14   3   15.65    3.11
  18  14   3   -0.95    0.85
 -18  14  -3   -0.30    0.91
  18 -14   3   -0.06    1.55
 -20  14  -3    0.40    0.93
  20  14   3    0.75    1.05
  20 -14   3    0.67    1.68
  22  14   3   21.35    2.41
 -22  14  -3   22.49    2.41
  22 -14   3   29.50    3.90
  25 -15  -3   -2.40    1.58
 -25  15   3    1.89    1.17
  25  15  -3    1.76    1.06
  23  15  -3   -0.18    0.89
  23 -15  -3    0.16    1.82
 -23  15   3    0.64    1.06
  21  15  -3    0.33    0.97
 -21  15   3   -0.62    0.90
  19  15  -3    0.23    0.95
 -19  15   3    1.29    1.10
 -17  15   3   11.62    1.78
  17  15  -3    6.87    1.47
  15  15  -3   20.15    2.18
  15  15  -3   20.31    2.21
 -15  15   3   19.93    2.25
 -13  15   3    0.84    0.99
  13  15  -3    2.38    1.08
  13  15  -3    3.41    1.19
 -11  15   3   84.51    5.04
  11  15  -3   89.73    5.25
  11  15  -3   87.41    5.11
   9  15  -3   38.62    2.90
  -9  15   3   36.55    2.84
  -7  15   3    0.83    0.89
   7  15  -3    1.10    0.89
  -5  15   3    4.38    1.20
   5  15  -3    5.99    1.31
  -3  15   3   23.56    2.24
   3  15  -3   32.28    2.46
  -1  15   3   27.81    2.29
   1  15  -3   30.75    2.44
  -1  15  -3   11.24    1.65
   1  15   3   15.04    1.69
  -3  15  -3    0.48    0.92
   3  15   3    0.78    0.85
   5  15   3   17.82    2.14
   5  15   3   24.31    2.06
  -5  15  -3   16.38    1.93
  -7  15  -3    6.83    1.41
   7  15   3    8.78    1.68
   9  15   3   43.75    3.40
  -9  15  -3   46.71    3.30
 -11  15  -3   18.68    2.08
  11  15   3   15.40    2.14
  13 -15   3    2.41    2.02
 -13  15  -3    0.14    0.85
  13  15   3    0.69    1.04
 -15  15  -3   -0.19    0.84
  15  15   3    0.55    1.09
  15 -15   3    2.66    2.14
  17  15   3    3.85    1.35
 -17  15  -3    2.53    1.09
  17 -15   3    6.15    2.43
  19  15   3   19.57    2.30
 -19  15  -3   16.04    1.99
  19 -15   3   19.01    3.57
  21  15   3    4.38    1.34
  21 -15   3    4.19    2.15
 -21  15  -3    6.28    1.43
  24  16  -3    6.09    1.52
 -24  16   3    5.08    1.47
 -22  16   3    1.92    1.11
  22  16  -3    0.52    1.02
  20  16  -3    1.09    1.07
 -20  16   3    3.29    1.22
  18  16  -3    2.40    1.16
 -18  16   3    3.18    1.25
 -16  16   3    0.82    1.02
  16  16  -3    0.85    1.02
 -14  16   3   15.03    1.89
  14  16  -3   16.42    2.04
  14  16  -3   15.91    1.97
  12  16  -3   21.89    2.24
  12  16  -3   22.28    2.29
 -12  16   3   22.31    2.25
 -10  16   3    9.71    1.56
  10  16  -3    7.11    1.46
  10  16  -3   11.35    1.68
   8  16  -3   15.99    1.95
  -8  16   3   20.61    2.13
   6  16  -3   16.43    1.96
  -6  16   3   17.79    2.03
  -4  16   3    5.40    1.25
   4  16  -3    3.75    1.23
  -2  16   3   -0.51    0.80
   2  16  -3   -0.14    0.82
   0  16  -3   16.83    1.92
   0  16   3   15.48    1.75
   2  16   3   61.90    3.85
  -2  16  -3   61.90    3.96
   4  16   3   17.54    1.90
   4  16   3   19.18    2.15
  -4  16  -3   17.84    2.05
   6  16   3    9.64    1.74
  -6  16  -3   10.97    1.64
  -8  16  -3   15.69    1.92
   8  16   3   15.86    2.09
 -10  16  -3   28.13    2.59
  10  16   3   24.12    2.60
  12  16   3    0.84    1.10
 -12  16  -3   -0.26    0.93
 -14  16  -3    0.95    1.03
  14  16   3    2.01    1.21
  16 -16   3    7.46    2.86
  16  16   3    6.42    1.60
 -16  16  -3    7.31    1.49
  18 -16   3    8.94    2.81
  18  16   3    7.87    1.71
 -18  16  -3    5.38    1.38
  20  16   3    0.76    1.14
 -20  16  -3    0.77    1.02
  20 -16   3    2.37    2.08
 -23  17   3   -0.64    0.91
  23  17  -3    0.10    0.98
 -21  17   3    1.96    1.16
  21  17  -3    1.28    1.06
  19  17  -3    7.72    1.65
 -19  17   3   15.29    2.00
  17  17  -3    5.89    1.48
 -17  17   3    4.77    1.37
  15  17  -3    9.17    1.67
 -15  17   3    8.08    1.58
 -13  17   3   11.03    1.72
  13  17  -3   12.17    1.82
  13  17  -3   16.88    2.08
  11  17  -3    4.95    1.37
 -11  17   3    3.26    1.17
  11  17  -3    2.77    1.19
   9  17  -3   23.44    2.34
   9  17  -3   19.21    2.15
  -9  17   3   29.29    2.39
   7  17  -3    1.62    1.00
  -7  17   3    3.35    1.14
  -5  17   3   17.29    1.97
   5  17  -3   15.29    1.93
  -3  17   3   55.00    3.64
   3  17  -3   54.43    3.69
  -1  17   3   39.53    2.90
   1  17  -3   39.59    3.02
  -1  17  -3   15.86    1.99
   1  17   3   18.94    1.98
   3  17   3    1.07    0.94
  -3  17  -3   -1.12    0.75
   5  17   3    1.96    1.12
  -5  17  -3    0.79    1.04
  -7  17  -3   10.71    1.66
   7  17   3    8.51    1.71
   9  17   3   39.69    3.15
  -9  17  -3   33.00    2.80
  11  17   3   12.21    1.95
 -11  17  -3   13.41    1.85
 -13  17  -3   16.39    2.09
  15  17   3   13.40    2.03
 -15  17  -3    9.07    1.71
 -17  17  -3    0.08    0.96
  17  17   3    1.87    1.21
 -19  17  -3    5.83    1.53
  22  18  -3    6.74    1.57
  20  18  -3   23.10    2.49
 -20  18   3   19.99    2.35
  18  18  -3   35.02    2.99
 -18  18   3   31.74    2.77
  16  18  -3   31.25    2.80
 -16  18   3   19.19    2.29
 -14  18   3   -1.45    0.73
  14  18  -3   -0.23    0.91
  12  18  -3    3.69    1.31
 -12  18   3    4.85    1.34
  12  18  -3    1.40    1.11
  10  18  -3    2.76    1.17
 -10  18   3    1.35    1.04
  10  18  -3    1.20    1.03
  -8  18   3    4.50    1.25
   8  18  -3    5.41    1.37
  -6  18   3    6.81    1.39
   6  18  -3    6.95    1.48
  -4  18   3    0.87    0.98
   4  18  -3    1.65    1.06
  -2  18   3    0.70    0.92
   2  18  -3   -0.45    0.92
   0  18  -3   17.71    2.15
   0  18   3   22.72    2.24
  -2  18  -3   34.05    2.94
   2  18   3   40.65    2.95
   4  18   3   -0.37    0.90
  -4  18  -3   -1.48    0.79
  -6  18  -3    7.65    1.59
   6  18   3   10.73    1.86
   8  18   3   56.43    4.04
 -10  18  -3    9.62    1.64
  10  18   3   12.56    2.04
  12  18   3    2.01    1.32
 -12  18  -3    1.01    1.05
  14  18   3   -1.61    0.95
 -14  18  -3   -0.36    0.89
  16  18   3    3.34    1.38
 -16  18  -3    2.03    1.20
  19  19  -3    0.53    1.05
 -17  19   3    6.67    1.58
  17  19  -3    7.97    1.65
 -15  19   3    4.13    1.34
  15  19  -3    1.45    1.10
 -13  19   3    0.86    1.10
  13  19  -3    0.87    1.06
  13  19  -3    0.85    1.07
  11  19  -3    1.24    1.03
 -11  19   3    1.05    1.01
  11  19  -3   -1.39    0.79
   9  19  -3    0.25    0.89
  -9  19   3   -1.25    0.78
   9  19  -3   -0.34    0.96
   7  19  -3    0.10    0.93
  -7  19   3   -0.57    0.79
  -5  19   3   -0.18    0.90
   5  19  -3    0.42    1.01
  -3  19   3   17.26    2.03
   3  19  -3   20.92    2.29
  -1  19   3    0.67    0.99
   1  19  -3   -0.89    0.86
   1  19   3    1.50    0.98
  -1  19  -3    2.46    1.24
  -3  19  -3    0.47    1.01
  -5  19  -3   14.29    1.93
   5  19   3   16.48    2.17
   7  19   3    1.45    1.21
  -7  19  -3    1.66    1.12
   9  19   3    3.56    1.33
  -9  19  -3    0.63    1.05
  11  19   3   12.85    2.03
 -11  19  -3   10.17    1.76
 -13  19  -3    0.96    1.08
  13  19   3    0.08    1.09
 -15  19  -3    1.89    1.19
  18  20  -3    6.42    1.57
 -16  20   3   -0.11    1.02
  16  20  -3   -1.63    0.89
 -14  20   3    0.34    0.95
  14  20  -3    1.41    1.14
  12  20  -3    7.06    1.62
  12  20  -3    4.65    1.40
 -12  20   3    7.09    1.53
 -10  20   3    9.10    1.60
  10  20  -3    7.62    1.68
  10  20  -3    9.60    1.71
   8  20  -3    5.87    1.50
  -8  20   3    6.41    1.47
   8  20  -3    9.20    1.59
   6  20  -3    4.83    1.34
  -6  20   3    1.69    1.11
  -4  20   3    5.43    1.42
   4  20  -3    5.97    1.45
  -2  20   3    3.28    1.24
   2  20  -3    0.75    1.06
   0  20   3    8.14    1.56
   0  20  -3    5.04    1.47
   2  20   3   10.21    1.74
  -2  20  -3   11.22    1.87
  -4  20  -3    6.92    1.55
   4  20   3    7.83    1.66
  -6  20  -3    6.05    1.50
   6  20   3    3.85    1.38
   8  20   3   37.33    3.29
  -8  20  -3   30.19    2.86
 -10  20  -3   17.48    2.13
  10  20   3   13.64    2.11
 -12  20  -3    6.90    1.62
  12  20   3    9.81    1.93
  15  21  -3    4.54    1.38
 -13  21   3    0.33    1.00
  13  21  -3   -1.06    0.82
  11  21  -3   -0.42    0.87
  11  21  -3   -0.39    0.93
 -11  21   3   -0.77    0.87
   9  21  -3    9.93    1.77
  -9  21   3   10.70    1.78
   9  21  -3   13.79    2.00
  -7  21   3   11.68    1.76
   7  21  -3    6.59    1.57
  -5  21   3    0.85    1.02
   5  21  -3    1.52    1.09
  -3  21   3   11.30    1.81
   3  21  -3   12.36    1.87
   1  21  -3   22.64    2.50
  -1  21   3   18.82    2.25
   1  21   3    5.74    1.46
  -1  21  -3    5.25    1.49
  -3  21  -3   24.31    2.58
   3  21   3   22.38    2.50
   5  21   3   26.87    2.76
  -5  21  -3   25.92    2.60
  -7  21  -3   33.30    3.05
   9  21   3    5.50    1.56
  10  22  -3    4.67    1.49
  10  22  -3    1.56    1.17
  -8  22   3   22.12    2.37
   8  22  -3   21.16    2.46
   8  22  -3   14.54    2.13
  -6  22   3   19.25    2.17
   6  22  -3   10.64    1.87
   4  22  -3   18.87    2.31
  -4  22   3   19.53    2.30
  -2  22   3    2.20    1.15
   2  22  -3    1.14    1.17
   0  22  -3   16.04    2.17
   0  22   3    7.18    1.60
   2  22   3   15.60    2.12
  -4  22  -3    0.81    1.10
  34   0  -4   13.44    2.32
  32   0  -4    0.50    1.34
  30   0  -4    1.32    1.19
  28   0  -4    4.57    1.48
  26   0  -4   11.19    2.10
  26   0  -4   14.28    1.97
  24   0  -4  137.85    7.80
  24   0  -4  146.21    7.76
  22   0  -4  195.86   10.25
  22   0  -4  207.73   10.32
  20   0  -4   45.29    3.13
  20   0  -4   49.03    3.40
  18   0  -4    1.73    1.04
  18   0  -4    2.13    0.91
  16   0  -4   -0.15    0.65
  16   0  -4    1.11    0.96
  14   0  -4  128.48    6.54
  14   0  -4  136.08    6.80
  12   0  -4   91.87    4.88
  12   0  -4   91.09    4.63
  10   0  -4   26.35    1.97
  10   0  -4   26.65    1.67
   8   0  -4   61.17    3.35
  -8   0   4   60.94    3.66
   8   0  -4   61.59    3.07
  -2   0   4  261.30   13.08
   2   0  -4  268.07   11.96
   0   0   4  624.31   29.83
   2   0   4   22.76    1.52
  -2   0  -4   21.36    1.27
   2   0   4   26.03    2.02
   4   0   4    3.55    0.77
  -4   0  -4    3.56    0.48
   6   0   4   22.58    1.68
  -6   0  -4   22.55    1.25
  10   0   4  107.85    6.03
 -10   0  -4  121.30    5.42
  12   0   4  136.30    7.10
 -12   0  -4  136.55    6.39
  14   0   4  136.77    7.28
  16   0   4   -0.12    0.94
  18   0   4    6.25    1.49
  20   0   4    0.95    1.08
  22   0   4    1.79    1.29
  24   0   4   -1.13    1.08
  26   0   4   48.10    3.85
  28   0   4   10.70    2.08
  33  -1  -4   -1.12    1.10
  33   1  -4   -0.28    1.18
  31   1  -4   12.80    2.15
  31  -1  -4    8.86    1.89
  29  -1  -4   20.33    2.50
  29   1  -4   15.76    2.21
  27  -1  -4    2.38    1.27
  27   1  -4    2.70    1.24
  25   1  -4    6.02    1.67
  25  -1  -4    4.38    1.34
  25  -1  -4    3.14    1.52
  25   1  -4    2.84    1.30
  23   1  -4   49.32    3.60
  23   1  -4   47.76    3.40
  23  -1  -4   49.68    3.63
  23  -1  -4   53.35    3.56
  21   1  -4    8.70    1.67
  21  -1  -4    9.06    1.50
  21   1  -4    9.78    1.46
  21  -1  -4    7.87    1.69
  19   1  -4    9.59    1.60
  19   1  -4   10.45    1.43
  19  -1  -4   10.71    1.46
  19  -1  -4   13.06    1.77
  17  -1  -4    5.85    1.09
  17  -1  -4    3.62    1.23
  17   1  -4    5.13    1.01
  17   1  -4    5.59    1.26
  15  -1  -4    1.32    0.72
  15   1  -4    2.16    0.97
  15   1  -4    2.40    0.74
  15  -1  -4    0.66    0.91
  13   1  -4    0.36    0.57
  13   1  -4   -0.91    0.69
  13  -1  -4    0.12    0.67
  13  -1  -4   -0.32    0.82
  11   1  -4   47.68    2.65
  11  -1  -4   51.62    2.79
  11   1  -4   52.15    2.97
  11  -1  -4   46.28    3.05
  -9   1   4   32.84    2.28
   9   1  -4   34.18    1.86
   9  -1  -4   33.37    2.25
   9   1  -4   32.50    2.16
   9  -1  -4   34.01    2.00
  -7   1   4   45.18    2.81
   7  -1  -4   44.12    2.33
   7  -1  -4   42.87    2.61
  -7  -1   4   44.32    2.97
   7   1  -4   44.52    2.55
   7   1  -4   43.88    2.20
   3  -1  -4  181.59    9.03
  -3   1   4  190.85    9.87
  -3  -1   4  194.40   10.03
  -3   1   4  206.66    9.07
   3   1  -4  209.89    9.08
  -1  -1   4  225.27   12.03
   1  -1  -4  231.39   10.88
  -1  -1   4  252.07   11.10
  -1   1   4  237.48   11.98
   1   1  -4  231.62   10.93
  -1   1   4  265.06   11.14
  -1   1  -4  250.09   11.67
   1  -1   4  267.69   12.91
   1   1   4  269.16   12.02
   1  -1   4  250.97   11.98
   3  -1   4  178.26    9.11
   3  -1   4  174.28    8.42
  -3   1  -4  180.77    8.06
   3   1   4  173.94    8.43
  -5   1  -4   26.10    1.50
   5   1   4   27.17    1.84
   5  -1   4   26.28    1.82
   5  -1   4   27.20    2.22
   7  -1   4  300.75   14.09
   7  -1   4  299.11   14.91
  -7   1  -4  292.81   13.37
   9   1   4   12.62    1.47
  -9  -1  -4   15.62    0.90
   9  -1   4   16.30    1.58
  -9   1  -4   14.67    1.11
 -11   1  -4   30.88    1.77
  11  -1   4   26.36    2.23
  11   1   4   30.03    2.25
 -11  -1  -4   29.90    1.60
  13   1   4   51.07    3.51
  13  -1   4   59.64    3.65
 -13   1  -4   57.02    3.00
  15  -1   4    1.03    0.96
  15   1   4    2.39    1.08
  17  -1   4    0.91    1.06
  17   1   4    1.58    1.04
  19  -1   4   10.41    1.83
  19   1   4    9.61    1.69
  21  -1   4    9.99    1.86
  21   1   4    8.82    1.73
  23  -1   4    2.87    1.38
  23   1   4    4.32    1.45
  25  -1   4   10.20    2.00
  25   1   4    6.85    1.79
  27  -1   4    1.73    1.35
  27   1   4    0.03    1.17
  34   2  -4    5.41    1.70
  34  -2  -4    2.72    1.57
  32   2  -4    3.65    1.45
  32  -2  -4    3.08    1.56
  30  -2  -4   20.64    2.57
  30   2  -4   19.87    2.49
  28  -2  -4    8.22    1.74
  28   2  -4    8.22    1.76
  26   2  -4    0.88    1.06
  26  -2  -4    3.21    1.24
  26  -2  -4    2.69    1.35
  24   2  -4   22.84    2.56
  24  -2  -4   25.41    2.68
  24  -2  -4   35.10    2.66
  24   2  -4   23.22    2.39
  22   2  -4  128.18    6.86
  22  -2  -4  127.85    6.97
  22   2  -4  128.87    7.06
  22  -2  -4  121.35    6.99
  20  -2  -4   48.85    3.54
  20   2  -4   50.74    3.32
  20  -2  -4   52.34    3.51
  20   2  -4   55.43    3.59
  18   2  -4   12.85    1.49
  18   2  -4   16.76    1.81
  18  -2  -4   16.15    1.71
  18  -2  -4   15.39    1.90
  16  -2  -4   27.41    2.16
  16   2  -4   29.68    2.09
  16   2  -4   33.51    2.40
  16  -2  -4   29.21    2.39
  14   2  -4  383.28   17.47
  14  -2  -4  360.22   17.61
  14  -2  -4  361.61   17.51
  14   2  -4  395.11   17.40
  12  -2  -4  151.49    7.64
  12   2  -4  161.38    7.52
  12  -2  -4  158.37    7.84
  12   2  -4  152.60    7.61
  10   2  -4   27.31    1.69
  10  -2  -4   29.96    1.89
  10   2  -4   27.37    1.96
 -10   2   4   29.17    1.96
  10  -2  -4   25.08    2.10
   8   2  -4   17.36    1.35
   8  -2  -4   15.03    1.28
   8  -2  -4   12.64    1.50
   8   2  -4   15.11    1.06
  -8   2   4   18.52    1.52
  -6  -2   4  262.48   13.40
   6  -2  -4  275.62   12.43
   6   2  -4  256.66   12.25
  -6   2   4  278.47   13.12
   6   2  -4  273.99   12.23
   6  -2  -4  256.84   12.63
   4  -2  -4   71.15    3.75
  -4  -2   4   66.56    4.27
   4   2  -4   72.48    3.68
  -4   2   4   79.63    4.14
   2  -2  -4   46.96    2.51
  -2  -2   4   49.04    3.15
  -2  -2   4   43.74    2.33
  -2   2   4   44.86    2.38
   2   2  -4   45.53    2.49
   0  -2  -4   10.30    0.92
   0   2   4    9.00    0.94
   0  -2   4   10.53    1.02
   0   2  -4   10.20    0.97
   0  -2   4   10.74    1.50
  -2  -2  -4   23.13    1.22
   2  -2   4   20.31    1.96
   2  -2   4   20.73    1.60
   2   2   4   22.69    1.53
  -2   2  -4   21.19    1.40
   4  -2   4   34.18    2.20
  -4   2  -4   35.61    1.97
   4  -2   4   34.43    2.55
   4   2   4   35.25    2.18
   6   2   4  329.56   15.01
  -6   2  -4  319.63   14.41
   6  -2   4  302.86   15.04
   6  -2   4  326.58   15.89
   8  -2   4  310.78   15.23
   8  -2   4  299.03   14.44
  -8   2  -4  303.92   13.76
   8   2   4  300.50   14.37
  10   2   4   66.46    3.73
  10  -2   4   67.45    4.13
 -10   2  -4   57.04    3.24
  10  -2   4   66.10    3.82
 -12   2  -4  283.12   13.06
  12   2   4  273.70   13.72
  12  -2   4  299.24   13.97
  12  -2   4  285.47   14.58
  14   2   4   74.97    4.54
  14  -2   4   77.42    4.72
  14  -2   4   88.51    5.14
 -14   2  -4   74.89    4.04
  16   2   4   12.76    1.81
  16  -2   4   16.11    2.19
  16  -2   4   17.19    2.03
  18  -2   4   -0.13    1.03
  18   2   4    1.20    1.03
  20   2   4   15.30    2.03
  20  -2   4   18.05    2.22
  22  -2   4   20.81    2.46
  22   2   4   16.69    2.20
  24  -2   4    0.50    1.15
  24   2   4    0.49    1.15
  26   2   4   15.75    2.28
  26  -2   4   14.74    2.30
  28  -2   4   11.60    2.28
  28   2   4   15.93    2.36
  33   3  -4    1.92    1.35
  33  -3  -4    1.45    1.29
  31   3  -4    6.03    1.68
  31  -3  -4    4.01    1.59
  29   3  -4   16.44    2.20
  29  -3  -4   17.71    2.35
  27  -3  -4   18.62    2.26
  27  -3  -4   19.47    2.49
  27   3  -4   16.90    2.20
  25  -3  -4   10.32    1.79
  25  -3  -4   14.66    2.12
  25   3  -4   14.72    1.93
  23  -3  -4    0.13    1.02
  23   3  -4    1.79    0.98
  23  -3  -4    1.12    1.00
  23   3  -4    1.28    1.12
  21   3  -4   -0.18    0.91
  21   3  -4    1.03    0.90
  21  -3  -4   -0.54    0.82
  21  -3  -4    1.10    1.21
  19  -3  -4   11.52    1.78
  19   3  -4   11.21    1.59
  19   3  -4   11.89    1.43
  19  -3  -4   10.17    1.51
  17   3  -4   15.36    1.73
  17   3  -4   16.07    1.54
  17  -3  -4   16.28    1.72
  17  -3  -4   12.83    1.84
  15  -3  -4    4.06    1.02
  15   3  -4    6.41    0.96
  15   3  -4    4.52    1.05
  15  -3  -4    7.97    1.46
  13  -3  -4   40.54    2.60
  13  -3  -4   40.04    2.88
  13   3  -4   41.48    2.65
  13   3  -4   40.53    2.45
  11   3  -4    0.50    0.53
  11  -3  -4    0.71    0.73
  11  -3  -4   -0.34    0.85
  11   3  -4    0.00    0.67
 -11   3   4    0.63    0.58
   9  -3  -4   27.15    2.15
   9  -3  -4   28.13    1.97
  -9   3   4   26.85    1.90
   9   3  -4   28.95    1.67
   9   3  -4   24.99    1.87
  -7   3   4  472.41   21.98
   7  -3  -4  467.71   20.95
   7  -3  -4  437.41   21.39
   5  -3  -4  256.84   11.49
  -5  -3   4  238.26   12.42
   5   3  -4  241.64   11.31
  -3  -3   4  383.98   19.22
   3   3  -4  386.71   17.71
   3  -3  -4  405.33   17.79
   1  -3  -4  163.52    7.53
  -1  -3   4  157.85    7.67
   1   3  -4  160.89    7.54
  -1   3   4  162.71    7.67
  -1  -3   4  158.74    8.46
   1   3   4    0.49    0.61
   1  -3   4    1.06    0.70
  -1  -3  -4    0.72    0.58
  -1   3  -4    0.89    0.59
   1  -3   4    0.30    0.91
   3  -3   4  131.50    6.42
   3   3   4  125.72    5.76
   3   3   4  129.99    6.35
   3  -3   4  129.43    7.01
  -3   3  -4  126.67    6.08
   5   3   4   17.56    1.54
   5  -3   4   16.36    1.54
  -5   3  -4   16.43    1.30
   5  -3   4   20.53    1.94
   7  -3   4    2.75    1.02
   7   3   4    1.22    0.71
  -7   3  -4    1.23    0.58
   7  -3   4   -0.17    0.72
   9  -3   4    3.83    1.14
   9   3   4    5.47    1.06
  -9   3  -4    6.16    0.85
   9  -3   4    5.28    1.13
 -11   3  -4    1.59    0.65
  11   3   4    3.48    0.96
  11  -3   4    2.65    1.10
  11  -3   4    2.57    1.04
  13   3   4    2.18    0.94
  13  -3   4    3.25    1.24
 -13   3  -4    2.82    0.74
  13  -3   4    2.19    1.08
  15   3   4   24.59    2.18
  15  -3   4   26.86    2.69
  15  -3   4   21.98    2.35
 -15   3  -4   26.85    1.88
  17   3   4    8.96    1.56
  17  -3   4   10.89    1.78
  19  -3   4    2.02    1.24
  19   3   4    2.80    1.15
  21  -3   4    2.53    1.29
  21   3   4    0.58    1.00
  23   3   4    2.86    1.29
  23  -3   4    1.79    1.47
  25   3   4   14.46    2.14
  25  -3   4   19.16    2.50
  27  -3   4   18.11    2.57
  27   3   4   17.20    2.28
  34  -4  -4    0.62    1.27
  34   4  -4    1.95    1.40
  32  -4  -4    5.38    1.68
  32   4  -4    5.21    1.58
  30  -4  -4    8.50    1.88
  30   4  -4   13.93    2.08
  28  -4  -4   71.14    5.20
  28   4  -4   81.63    5.03
  28  -4  -4   82.37    5.18
  26  -4  -4    9.07    1.94
  26  -4  -4    8.03    1.63
  26   4  -4    9.39    1.64
  24  -4  -4    6.39    1.46
  24   4  -4    6.96    1.31
  24  -4  -4   10.20    1.85
  24   4  -4   10.21    1.60
  22   4  -4   20.81    2.06
  22  -4  -4   22.75    2.17
  22  -4  -4   15.47    2.16
  22   4  -4   20.70    2.25
  20  -4  -4   14.13    1.74
  20   4  -4   18.81    1.93
  20   4  -4   14.68    1.64
  20  -4  -4   11.57    1.86
  18   4  -4   50.39    3.21
  18  -4  -4   47.28    3.18
  18  -4  -4   50.07    3.45
  18   4  -4   44.10    2.94
  16  -4  -4   84.21    4.91
  16  -4  -4   78.65    4.66
  16   4  -4   83.08    4.59
  16   4  -4   83.03    4.47
  14   4  -4   95.43    5.13
  14   4  -4   96.46    5.10
  14  -4  -4   98.41    5.48
  14  -4  -4  105.57    5.36
  12   4  -4    1.88    0.67
  12  -4  -4    4.68    0.97
 -12   4   4    4.84    0.67
  12  -4  -4    2.88    1.12
  12   4  -4    1.54    0.73
  10  -4  -4  302.22   13.71
  10  -4  -4  280.17   13.79
 -10   4   4  298.76   13.93
  10   4  -4  264.22   13.28
  10   4  -4  296.99   13.47
   8   4  -4  169.08    8.23
  -8   4   4  173.99    8.62
   8  -4  -4  179.50    8.52
   8  -4  -4  170.53    8.79
   8   4  -4  174.84    8.22
   6   4  -4  356.72   16.58
   6  -4  -4  371.86   16.79
  -4  -4   4   59.18    4.16
   4  -4  -4   72.85    3.72
   4   4  -4   67.28    3.58
   2   4  -4  248.08   11.36
   2  -4  -4  260.10   11.45
  -2  -4   4  228.91   12.51
   0  -4   4  774.48   35.13
   0   4  -4  729.73   34.23
   0   4   4  798.29   35.04
   0  -4   4  794.04   36.85
   0  -4  -4  745.77   34.18
   2   4   4   74.63    4.06
  -2   4  -4   76.78    3.90
   2  -4   4   79.37    4.10
   2   4   4   75.91    3.63
   2  -4   4   79.02    4.63
  -4   4  -4    3.04    0.71
   4   4   4    2.70    0.37
   4   4   4    2.63    0.80
   4  -4   4    2.50    0.85
   4  -4   4    4.50    1.21
   6   4   4   22.38    1.74
   6  -4   4   24.89    2.17
  -6   4  -4   20.73    1.56
   6  -4   4   21.23    1.82
   8  -4   4   92.60    5.32
   8  -4   4   87.23    4.97
  -8   4  -4   87.22    4.55
   8   4   4   93.11    4.89
  10  -4   4    7.11    1.33
  10   4   4    9.44    1.24
  10  -4   4    8.88    1.53
 -10   4  -4    8.98    1.08
  12   4   4   44.37    2.89
  12  -4   4   47.86    3.36
 -12   4  -4   42.94    2.60
  12  -4   4   37.74    3.00
  14  -4   4    0.32    1.02
  14  -4   4    0.59    1.00
 -14   4  -4    0.97    0.70
  14   4   4   -0.36    0.75
  16  -4   4    1.46    1.16
  16   4   4    0.63    0.91
  18   4   4   48.37    3.36
  18  -4   4   49.00    3.63
  20  -4   4   82.03    5.22
  20   4   4   80.66    4.96
  22  -4   4   56.58    4.24
  22   4   4   59.12    4.00
  24   4   4    6.60    1.62
  24  -4   4    7.14    1.84
  26   4   4    7.72    1.72
  26  -4   4    9.56    2.02
  28  -4   4   -0.49    1.21
  28   4   4    2.34    1.41
  33  -5  -4   -0.96    1.04
  33   5  -4   -0.43    1.08
  31  -5  -4    0.43    1.17
  31   5  -4   -0.59    1.03
  29   5  -4    8.01    1.67
  29  -5  -4    6.18    1.66
  27  -5  -4    3.83    1.59
  27   5  -4    3.74    1.32
  27  -5  -4    4.62    1.46
  25  -5  -4    2.02    1.50
  25  -5  -4    4.34    1.42
  25   5  -4    4.79    1.33
  23  -5  -4    1.09    1.23
  23  -5  -4    0.67    1.03
  23   5  -4    1.77    1.17
  23   5  -4    1.71    1.01
  21  -5  -4    6.86    1.47
  21  -5  -4    8.51    1.76
  21   5  -4    9.47    1.58
  21   5  -4    9.33    1.43
  19   5  -4    0.37    0.86
  19  -5  -4   -0.60    0.83
  19   5  -4    0.15    0.67
  19  -5  -4   -0.09    1.06
  17   5  -4    0.18    0.82
  17  -5  -4   -0.14    0.80
  17   5  -4    0.27    0.69
  17  -5  -4    0.76    1.06
  15   5  -4  101.94    5.31
  15  -5  -4   95.44    5.52
  15   5  -4  106.28    5.38
  15  -5  -4  103.69    5.71
  13   5  -4   15.38    1.39
  13  -5  -4   12.06    1.60
  13   5  -4   13.67    1.42
  13  -5  -4   15.69    1.79
  11   5  -4  109.70    5.49
 -11   5   4  107.85    5.41
  11  -5  -4  115.37    5.94
  11   5  -4  106.25    5.41
  11  -5  -4   97.14    5.68
   9   5  -4  166.07    7.97
   9  -5  -4  164.04    8.65
   9   5  -4  167.22    7.96
   9  -5  -4  163.06    8.25
  -9   5   4  165.48    8.21
   7  -5  -4   15.87    1.66
   7   5  -4   12.77    1.33
   5  -5  -4    1.73    0.92
   5   5  -4    1.86    0.79
  -3  -5   4   -0.79    0.89
   3   5  -4    1.40    0.68
   3  -5  -4   -0.32    0.80
   1   5  -4  107.66    5.28
  -1  -5   4  101.16    5.76
  -1  -5   4  109.44    6.16
   1  -5  -4  106.43    5.37
   1   5   4   16.20    1.43
   1  -5   4   15.52    1.60
   1   5   4   16.60    1.19
  -1   5  -4   15.71    1.36
   1  -5   4   17.46    1.92
   3  -5   4    3.19    1.21
   3   5   4    4.67    0.55
   3   5   4    3.72    0.89
  -3   5  -4    3.66    0.77
   3  -5   4    4.92    0.99
   5  -5   4  173.50    8.97
   5   5   4  196.84    8.94
  -5   5  -4  179.67    8.56
   5  -5   4  174.82    9.51
   5   5   4  179.82    8.18
   7   5   4   76.39    4.44
   7   5   4   89.22    3.79
   7  -5   4   82.69    4.96
  -7   5  -4   81.04    4.22
   7  -5   4   71.74    4.53
   9  -5   4   15.66    1.92
  -9   5  -4   16.79    1.46
   9   5   4   17.29    1.70
   9  -5   4   15.11    1.75
  11  -5   4    6.15    1.48
  11   5   4    4.94    1.07
  11  -5   4    5.06    1.24
 -11   5  -4    2.93    0.85
  13  -5   4    1.34    1.06
  13  -5   4    0.65    0.98
  13   5   4    1.86    0.94
 -13   5  -4    1.50    0.77
 -15   5  -4    0.86    0.71
  15   5   4   -0.53    0.77
  15  -5   4    0.05    0.95
  17   5   4   12.77    1.71
  17  -5   4   16.69    2.09
  19  -5   4    4.34    1.48
  19   5   4    4.23    1.28
  21   5   4   11.01    1.81
  21  -5   4   10.22    1.91
  23  -5   4    2.43    1.44
  23   5   4    3.85    1.31
  25   5   4    2.75    1.32
  25  -5   4    4.04    1.56
  27   5   4    0.52    1.13
  27  -5   4   -0.28    1.14
  32   6  -4    5.04    1.55
  32  -6  -4    3.61    1.53
  30   6  -4    7.49    1.65
  30  -6  -4    6.61    1.69
  28  -6  -4   59.72    4.02
  28   6  -4   49.14    3.65
  28  -6  -4   47.64    4.13
  26   6  -4   26.52    2.49
  26  -6  -4   27.67    2.68
  26  -6  -4   25.91    2.94
  24   6  -4   13.66    1.76
  24  -6  -4   13.89    1.91
  24  -6  -4   13.10    2.20
  22  -6  -4    6.83    1.47
  22   6  -4    6.36    1.45
  22  -6  -4    6.09    1.73
  22   6  -4    6.23    1.27
  20   6  -4   47.72    3.09
  20   6  -4   48.00    2.99
  20  -6  -4   39.12    3.39
  20  -6  -4   36.30    3.05
  18   6  -4    6.30    1.12
  18   6  -4    7.31    1.30
  18  -6  -4    4.49    1.23
  18  -6  -4    6.18    1.57
  16   6  -4  104.09    5.40
  16  -6  -4   97.71    5.83
  16   6  -4  100.11    5.35
  16  -6  -4   99.04    5.67
  14  -6  -4   46.86    3.45
  14  -6  -4   50.68    3.45
  14   6  -4   50.40    3.00
  14   6  -4   49.43    3.04
  12   6  -4   20.27    1.61
  12  -6  -4   20.59    2.13
  12  -6  -4   19.24    2.21
 -12   6   4   20.40    1.31
  12   6  -4   18.40    1.71
  10   6  -4   74.56    3.97
 -10   6   4   75.75    3.96
  10  -6  -4   70.07    4.68
  10  -6  -4   79.72    4.46
  10   6  -4   69.32    4.00
   8   6  -4  489.62   22.76
   8   6  -4  492.77   22.45
   8  -6  -4  501.13   22.80
   6   6  -4  360.52   16.72
   6  -6  -4  367.60   16.98
   4  -6  -4   48.02    3.07
   4   6  -4   47.40    2.80
   2  -6  -4  332.28   15.43
   2   6  -4  330.77   15.26
   0  -6   4  488.60   23.88
   0  -6   4  454.58   23.00
   0   6  -4  510.63   22.05
   0   6   4  487.26   21.83
   2  -6   4    0.10    0.93
   2   6   4   -0.43    0.42
  -2   6  -4    0.70    0.68
   2  -6   4    2.17    1.03
   2   6   4    0.93    0.74
  -4   6  -4    8.65    1.10
   4   6   4   10.00    0.82
   4  -6   4   10.65    1.55
   4   6   4    9.76    1.26
   4  -6   4   10.21    1.40
   6   6   4  103.52    5.99
   6  -6   4  121.24    6.23
  -6   6  -4  119.63    5.83
   6  -6   4  110.13    6.54
   6   6   4  124.23    5.45
   8  -6   4   12.95    1.79
  -8   6  -4   10.98    1.23
   8  -6   4   10.76    1.54
   8   6   4    9.54    1.32
 -10   6  -4   50.33    2.92
  10  -6   4   44.84    3.22
  10  -6   4   51.09    3.48
  10   6   4   43.11    3.01
  12  -6   4   23.25    2.34
  12   6   4   24.12    2.09
  12  -6   4   27.97    2.50
 -12   6  -4   28.31    2.04
 -14   6  -4   18.02    1.70
  14  -6   4   17.00    2.02
  14   6   4   20.82    1.96
 -16   6  -4   39.80    2.77
  16  -6   4   43.37    3.25
  16   6   4   44.12    3.05
  18  -6   4   10.52    1.84
  18   6   4    8.55    1.48
  20   6   4   66.61    4.20
  20  -6   4   63.86    4.44
  22   6   4   24.94    2.57
  22  -6   4   32.89    3.05
  24   6   4    4.68    1.43
  24  -6   4    6.72    1.78
  26   6   4   11.57    1.94
  26  -6   4    8.88    1.93
  33  -7  -4    0.17    1.27
  33   7  -4    0.14    1.10
  31  -7  -4    7.61    1.82
  31   7  -4    7.65    1.66
  29   7  -4   25.89    2.61
  29  -7  -4   27.73    3.26
  29  -7  -4   22.88    2.67
  27   7  -4   46.30    3.51
  27  -7  -4   56.15    4.22
  27  -7  -4   50.84    3.82
  25  -7  -4   23.93    2.93
  25   7  -4   31.94    2.55
  25  -7  -4   29.75    2.82
  23  -7  -4    0.99    1.33
  23   7  -4    0.28    0.84
  23  -7  -4    0.07    1.00
  21   7  -4    1.44    1.06
  21  -7  -4    2.00    1.14
  21  -7  -4    2.89    1.46
  21   7  -4    1.40    0.92
  19   7  -4    6.58    1.37
  19   7  -4    6.85    1.27
  19  -7  -4   11.49    1.81
  19  -7  -4    6.15    1.69
  17  -7  -4   13.65    2.02
  17   7  -4   14.36    1.59
  17  -7  -4   12.83    1.90
  17   7  -4   11.63    1.49
  15  -7  -4    1.80    1.21
  15   7  -4    1.01    0.82
  15  -7  -4    2.48    1.22
  15   7  -4    1.70    0.81
  13   7  -4    0.60    0.73
  13   7  -4    0.35    0.67
  13  -7  -4   -0.29    0.95
  13  -7  -4    0.53    1.19
  11  -7  -4  113.63    6.21
  11  -7  -4  113.39    6.67
 -11   7   4  113.64    5.65
  11   7  -4  106.74    5.69
  11   7  -4  107.54    5.67
   9   7  -4   97.64    5.23
   9  -7  -4  101.59    5.70
   9   7  -4  107.08    5.31
   7   7  -4    9.73    1.26
   7  -7  -4   13.23    1.68
   5  -7  -4  255.09   12.37
   5   7  -4  256.57   12.02
   3  -7  -4   30.17    2.38
   3   7  -4   25.84    1.98
  -1   7   4   83.03    4.36
   1   7  -4   89.41    4.57
   1  -7   4  619.58   28.65
   1  -7   4  580.60   29.43
  -1   7  -4  625.07   27.26
   1   7   4  590.08   26.99
  -3   7  -4  131.62    6.48
   3   7   4  138.51    6.75
   3  -7   4  135.28    7.39
   3   7   4  124.24    6.13
   3  -7   4  125.87    7.17
   5   7   4   36.68    2.53
   5  -7   4   33.03    2.74
   5   7   4   38.15    2.04
  -5   7  -4   35.69    2.40
   5  -7   4   40.51    3.05
   7  -7   4   52.20    3.62
  -7   7  -4   49.72    3.03
   7  -7   4   48.02    3.35
   7   7   4   50.94    3.23
   7   7   4   53.60    2.70
  -9   7  -4   18.45    1.67
   9   7   4   19.05    1.83
   9  -7   4   17.89    2.05
   9  -7   4   17.12    1.92
  11  -7   4    7.50    1.45
 -11   7  -4    6.89    1.12
  11  -7   4    8.62    1.56
  11   7   4    7.67    1.33
  13  -7   4    1.94    1.11
  13   7   4    0.65    0.87
 -13   7  -4    1.82    0.86
  15  -7   4    3.20    1.29
  15   7   4    3.03    1.10
 -15   7  -4    1.77    0.89
  17  -7   4   39.67    3.25
 -17   7  -4   40.49    2.87
  17   7   4   47.09    3.18
  19   7   4    8.10    1.47
  19  -7   4   11.61    1.90
  21  -7   4    0.13    1.07
  21   7   4    0.28    0.96
  23  -7   4   -1.59    1.06
  23   7   4    0.29    1.00
  25  -7   4    2.76    1.44
  25   7   4    5.27    1.46
  27  -7   4    6.06    1.80
  27   7   4    5.23    1.53
  32  -8  -4   -0.47    1.15
  32   8  -4    1.85    1.22
  30   8  -4    0.34    1.00
  30  -8  -4   -0.04    1.16
  28  -8  -4    1.57    1.59
  28  -8  -4    3.28    1.45
  28   8  -4    5.39    1.39
  26  -8  -4    4.76    1.82
  26  -8  -4    5.34    1.58
  26   8  -4    7.63    1.45
  24   8  -4   13.03    1.72
  24  -8  -4   13.89    2.44
  24  -8  -4   14.57    2.17
  22  -8  -4  102.59    6.38
  22  -8  -4  109.00    6.59
  22   8  -4  112.84    6.01
  20  -8  -4  111.05    6.91
  20   8  -4  121.90    6.47
  20  -8  -4  122.16    7.02
  20   8  -4  117.57    6.34
  18   8  -4    0.28    0.75
  18   8  -4   -0.07    0.83
  18  -8  -4    0.85    1.29
  18  -8  -4   -0.39    1.09
  16   8  -4   28.44    2.25
  16  -8  -4   31.37    3.00
  16   8  -4   32.65    2.36
  16  -8  -4   32.82    3.28
  14   8  -4    8.52    1.27
  14  -8  -4    8.84    1.79
  14  -8  -4   11.57    2.17
  14   8  -4   10.39    1.28
  12   8  -4    4.97    1.08
  12  -8  -4    3.94    1.38
  12  -8  -4    6.20    1.83
  12   8  -4    5.46    1.03
  10  -8  -4   23.86    2.49
  10   8  -4   25.28    1.96
  10   8  -4   23.25    1.80
   8  -8  -4    6.74    1.55
   8   8  -4    9.41    1.23
   6  -8  -4  174.46    8.99
   4   8  -4   15.96    1.54
   2   8  -4   43.23    2.73
  -2   8   4   46.25    2.68
   0   8   4  227.75   10.83
   0   8  -4  239.69   11.06
   2  -8   4   47.59    3.64
  -2   8  -4   46.75    2.76
   2   8   4   40.83    2.42
   2   8   4   40.39    2.78
   4   8   4   25.06    1.66
  -4   8  -4   28.30    2.02
   4   8   4   26.38    2.12
   4  -8   4   31.04    2.98
   6  -8   4   46.86    3.48
   6  -8   4   47.44    3.41
   6   8   4   47.01    2.53
  -6   8  -4   42.80    2.77
   6   8   4   42.76    2.97
  -8   8  -4   92.70    4.96
   8  -8   4   96.77    5.50
   8   8   4   93.23    5.19
   8  -8   4   90.29    5.63
  10  -8   4   38.22    3.12
  10  -8   4   39.40    3.05
  10   8   4   44.83    2.93
 -10   8  -4   41.32    2.71
  12  -8   4   91.95    5.56
  12   8   4   97.59    5.43
 -12   8  -4   95.48    5.19
 -14   8  -4   23.57    2.05
  14   8   4   20.72    2.13
  14  -8   4   25.55    2.48
  16   8   4   -0.58    0.83
 -16   8  -4    1.45    0.94
  16  -8   4    0.10    1.02
  18  -8   4    6.75    1.60
 -18   8  -4    9.94    1.47
  18   8   4    4.86    1.24
  20  -8   4   15.63    2.22
  20   8   4   19.09    2.06
  22  -8   4    4.47    1.60
  22   8   4    6.03    1.46
  24   8   4   -0.31    0.95
  24  -8   4   -0.39    1.13
  26  -8   4   25.33    3.01
  26   8   4   42.97    3.16
  31   9  -4   -0.41    0.91
  31  -9  -4    0.79    1.29
  29  -9  -4    2.77    1.78
  29  -9  -4    4.19    1.68
  29   9  -4    1.56    1.12
  27  -9  -4    2.51    1.76
  27   9  -4    1.12    1.04
  27  -9  -4    2.17    1.38
  25   9  -4    1.01    0.94
  25  -9  -4    3.08    1.54
  25  -9  -4   -0.12    1.39
  23  -9  -4    3.94    1.68
  23  -9  -4    4.82    1.62
  23   9  -4    2.09    1.04
  21  -9  -4   -0.99    1.03
  21   9  -4    0.20    1.01
  21  -9  -4    1.04    1.42
  21   9  -4    0.03    0.79
  19  -9  -4   12.89    2.40
  19  -9  -4   15.92    2.52
  19   9  -4   17.20    1.80
  19   9  -4   16.91    1.88
  17   9  -4   59.42    3.72
  17  -9  -4   63.82    4.85
  17   9  -4   61.39    3.73
  17  -9  -4   60.92    4.49
  15   9  -4   48.71    3.03
  15  -9  -4   45.95    3.75
  15   9  -4   42.45    2.97
  15  -9  -4   45.27    4.17
  13   9  -4    1.41    0.79
  13   9  -4    0.26    0.68
  13  -9  -4    2.39    1.60
  13  -9  -4    0.43    1.19
  11   9  -4   28.13    2.13
  11  -9  -4   28.00    2.83
  11   9  -4   29.63    2.19
   9   9  -4   32.05    2.21
   9   9  -4   33.00    2.33
   9  -9  -4   29.90    2.91
   7  -9  -4    5.79    1.52
   7   9  -4    4.82    1.02
   5   9  -4    1.36    0.77
  -5   9   4    0.47    0.68
   3   9  -4    6.12    1.06
  -3   9   4    5.49    0.97
  -1   9   4   55.84    3.14
   1   9  -4   53.80    3.24
   1   9   4    6.12    0.90
  -1   9  -4    4.48    1.02
  -3   9  -4   61.81    3.51
   3   9   4   55.44    3.62
   3  -9   4   62.80    4.60
   3   9   4   58.14    3.20
   5  -9   4    1.01    1.35
   5   9   4    5.64    1.18
   5   9   4    4.30    0.78
  -5   9  -4    3.23    0.98
  -7   9  -4   68.71    4.04
   7   9   4   81.03    4.40
   7  -9   4   65.81    4.81
   9  -9   4  105.02    6.28
  -9   9  -4  109.16    5.55
   9   9   4   96.60    5.73
  11  -9   4   24.00    2.47
  11   9   4   20.59    2.11
 -11   9  -4   22.51    1.92
  13  -9   4   49.44    3.63
 -13   9  -4   49.01    3.16
  13   9   4   45.52    3.30
  15   9   4   -0.71    0.76
  15  -9   4   -0.62    0.96
 -15   9  -4    0.19    0.77
 -17   9  -4    4.52    1.19
  17  -9   4    6.42    1.57
  17   9   4    4.20    1.25
  19   9   4    1.27    1.02
  19  -9   4    1.20    1.18
  21   9   4    3.19    1.16
  21  -9   4    3.89    1.47
  23  -9   4    5.92    1.70
  23   9   4    4.28    1.30
  25  -9   4   -0.49    1.17
  25   9   4    1.26    1.19
  30 -10  -4    3.42    1.63
  30  10  -4    3.81    1.33
  28 -10  -4    1.50    1.37
  28 -10  -4    1.07    1.50
  28  10  -4    1.86    1.09
  26  10  -4    2.76    1.11
  26 -10  -4    4.67    1.69
  26 -10  -4    2.94    1.72
  24 -10  -4   34.46    3.69
  24  10  -4   37.29    2.85
  24 -10  -4   40.22    3.85
  22 -10  -4   50.78    4.42
  22 -10  -4   51.89    4.32
  22  10  -4   53.34    3.52
  20  10  -4    5.74    1.25
  20  10  -4    9.42    1.53
  20 -10  -4   10.86    2.30
  20 -10  -4    5.86    1.98
  18  10  -4   11.53    1.60
  18 -10  -4    8.16    2.06
  18  10  -4    9.07    1.41
  18 -10  -4   12.11    2.55
  16  10  -4    7.83    1.38
  16 -10  -4   12.67    2.64
  16  10  -4    9.54    1.45
  16 -10  -4    9.81    2.10
  14  10  -4   67.82    3.95
  14 -10  -4   64.63    4.69
  14 -10  -4   72.73    5.48
  14  10  -4   58.42    3.80
  12  10  -4   35.52    2.57
  12 -10  -4   37.71    3.44
  12  10  -4   35.24    2.57
  10  10  -4    8.33    1.23
  10  10  -4    6.90    1.21
  10 -10  -4    7.73    1.80
   8  10  -4   15.75    1.68
  -8  10   4   18.47    1.79
   6  10  -4   41.84    2.68
  -6  10   4   38.34    2.63
   4  10  -4    4.00    1.06
  -4  10   4    2.24    0.84
   2  10  -4   58.71    3.55
  -2  10   4   61.67    3.45
   0  10   4   22.20    1.72
   0  10  -4   21.41    1.85
  -2  10  -4    1.81    0.89
   2  10   4    3.47    0.78
   4  10   4   24.57    1.78
   4  10   4   26.18    2.24
  -4  10  -4   25.06    2.06
   4 -10   4   23.10    3.10
   6  10   4  156.06    8.00
   6  10   4  148.66    7.30
  -6  10  -4  150.43    7.68
   6 -10   4  150.09    8.88
  -8  10  -4  193.10    9.73
   8 -10   4  192.87   10.98
   8  10   4  210.94   10.23
  10  10   4    4.39    1.23
  10 -10   4    4.13    1.56
 -10  10  -4    3.87    1.06
  12  10   4   41.23    2.91
  12 -10   4   34.25    3.36
 -12  10  -4   33.60    2.56
  14  10   4   57.20    3.80
 -14  10  -4   58.03    3.64
  14 -10   4   54.97    4.18
  16  10   4   28.69    2.55
  16 -10   4   30.40    3.00
 -16  10  -4   31.84    2.48
 -18  10  -4    1.49    0.95
  18 -10   4    0.05    1.09
  18  10   4    0.65    0.94
  20 -10   4    4.88    1.63
  20  10   4    6.89    1.44
  22  10   4    0.08    0.92
  22 -10   4    2.00    1.35
  24 -10   4    5.86    1.71
  24  10   4    4.16    1.34
  31  11  -4    3.97    1.42
 -31  11   4    5.80    1.50
 -29  11   4    8.01    1.70
  29  11  -4    8.56    1.68
  29 -11  -4    9.10    2.39
  27  11  -4    1.62    1.07
  27 -11  -4    3.77    1.74
  25 -11  -4    0.49    1.43
  25  11  -4    0.31    0.89
  23 -11  -4    2.71    1.72
  23  11  -4   -0.25    0.81
  23 -11  -4   -1.13    1.33
  21 -11  -4   10.32    2.52
  21  11  -4    9.05    1.52
  21 -11  -4    8.98    2.18
  19 -11  -4   33.55    4.08
  19  11  -4   44.50    3.09
  19  11  -4   39.70    3.01
  19 -11  -4   48.58    4.16
  17  11  -4   19.64    2.02
  17 -11  -4   28.62    3.69
  17  11  -4   22.04    2.14
  17 -11  -4   20.27    2.79
  15 -11  -4   16.95    2.55
  15  11  -4   14.93    1.71
  15 -11  -4   17.04    3.08
  15  11  -4   15.02    1.71
  13  11  -4    0.53    0.83
  13  11  -4   -0.57    0.69
 -11  11   4    8.04    1.40
  11  11  -4   10.22    1.42
  11  11  -4    8.31    1.37
  -9  11   4   18.05    1.80
   9  11  -4   16.86    1.81
  -7  11   4   18.60    1.87
   7  11  -4   21.70    1.93
   5  11  -4  281.27   13.35
  -5  11   4  279.95   13.30
  -3  11   4  156.90    7.80
   3  11  -4  157.80    7.94
  -1  11   4   38.08    2.51
   1  11  -4   40.41    2.69
  -1  11  -4   27.03    2.15
   1  11   4   27.30    1.99
   3  11   4    7.13    1.02
  -3  11  -4    5.35    1.16
   3  11   4    4.60    1.22
   5  11   4    0.04    0.63
  -5  11  -4   -0.05    0.75
   5 -11   4   -0.05    1.51
   5  11   4    0.22    0.84
   7 -11   4   14.32    2.62
  -7  11  -4   12.25    1.59
   7  11   4   10.84    1.68
   9 -11   4   16.30    2.78
  -9  11  -4   14.26    1.68
   9  11   4   12.55    1.79
  11 -11   4   62.59    4.88
 -11  11  -4   56.76    3.78
  11  11   4   65.71    4.08
 -13  11  -4   61.62    3.70
  13  11   4   54.65    3.78
  13 -11   4   52.48    4.33
  15 -11   4    2.03    1.45
 -15  11  -4    1.26    0.95
  15  11   4    2.26    1.15
  17 -11   4    1.20    1.37
 -17  11  -4    1.70    0.93
  17  11   4   -0.45    0.88
  19 -11   4    6.58    1.89
  19  11   4    5.16    1.36
 -19  11  -4    4.84    1.26
  21 -11   4   -1.66    1.06
  21  11   4   -0.30    0.87
  23  11   4   18.69    2.21
  23 -11   4   18.57    2.74
  30  12  -4    6.76    1.58
 -30  12   4    7.55    1.67
  30 -12  -4    3.88    2.02
 -28  12   4    6.86    1.59
  28  12  -4    5.25    1.37
  28 -12  -4    2.77    1.76
 -26  12   4    2.70    1.25
  26  12  -4    3.98    1.27
  26 -12  -4    3.06    1.78
  24 -12  -4    1.13    1.62
  24  12  -4   -0.10    0.88
 -24  12   4    2.81    1.27
  22  12  -4   25.71    2.46
  22 -12  -4   30.62    3.87
 -22  12   4   23.18    2.48
  20  12  -4   15.01    1.84
  20 -12  -4   18.08    3.21
 -20  12   4   15.91    2.08
  18  12  -4    4.75    1.35
  18  12  -4    4.13    1.19
 -18  12   4    2.75    1.19
  18 -12  -4    7.53    2.44
  16  12  -4    0.17    0.91
  16  12  -4    0.65    0.86
 -16  12   4    0.78    0.98
 -14  12   4   76.06    4.77
  14  12  -4   83.75    4.72
  14  12  -4   83.47    4.77
 -12  12   4  126.40    6.47
  12  12  -4  114.88    6.42
  12  12  -4  116.19    6.34
  10  12  -4    9.73    1.46
 -10  12   4    8.82    1.46
  10  12  -4    8.80    1.39
  -8  12   4    0.79    0.84
   8  12  -4    2.32    1.00
  -6  12   4   49.45    3.11
   6  12  -4   42.90    3.03
   4  12  -4   27.89    2.39
  -4  12   4   36.62    2.44
   2  12  -4   61.01    3.89
  -2  12   4   71.23    3.88
   0  12  -4   50.30    3.26
   0  12   4   50.06    3.05
  -2  12  -4    7.47    1.34
   2  12   4   10.25    1.30
   4  12   4    2.33    1.12
   4  12   4    2.95    0.88
  -4  12  -4    4.50    1.11
  -6  12  -4   48.47    3.23
   6  12   4   52.41    3.53
   6 -12   4   46.15    4.74
   8 -12   4  160.09    9.83
   8  12   4  147.71    8.34
  -8  12  -4  166.50    8.20
  10  12   4    9.96    1.67
 -10  12  -4    8.21    1.39
  10 -12   4   12.98    2.71
  12 -12   4   21.39    3.35
 -12  12  -4   27.89    2.32
  12  12   4   29.79    2.57
  14  12   4   29.25    2.48
  14 -12   4   18.73    3.08
 -14  12  -4   25.58    2.34
  16  12   4    1.33    1.07
  16 -12   4    1.40    1.52
 -16  12  -4    0.79    0.92
 -18  12  -4    0.18    0.91
  18  12   4    0.27    0.96
  18 -12   4   -0.67    1.27
  20 -12   4    6.96    2.00
  20  12   4    6.35    1.48
  22 -12   4    6.27    1.90
  22  12   4    8.56    1.65
  29  13  -4   -0.36    0.95
 -29  13   4   -0.67    0.98
  27 -13  -4   -0.74    1.42
 -27  13   4   -0.30    0.98
  27  13  -4    0.48    0.99
 -25  13   4   22.28    2.47
  25  13  -4   17.75    2.16
  25 -13  -4   26.61    3.78
  23 -13  -4   17.01    3.39
 -23  13   4   14.87    2.04
  23  13  -4   18.20    2.07
  21  13  -4   -1.27    0.78
  21 -13  -4   -0.47    1.68
 -21  13   4    0.33    0.94
 -19  13   4    0.96    1.00
  19  13  -4    2.15    1.08
  19 -13  -4    0.40    1.71
 -17  13   4    3.06    1.16
  17  13  -4    1.91    1.04
  17  13  -4    0.99    0.95
 -15  13   4   13.92    1.85
  15  13  -4   15.54    1.85
  15  13  -4   14.29    1.78
  13  13  -4   65.07    3.92
  13  13  -4   62.26    3.93
 -13  13   4   56.41    3.91
 -11  13   4   35.32    2.84
  11  13  -4   41.67    2.92
  11  13  -4   42.74    2.90
  -9  13   4   53.48    3.61
   9  13  -4   61.67    3.76
   7  13  -4   10.87    1.54
  -7  13   4   12.50    1.62
   5  13  -4  130.60    7.21
  -5  13   4  147.67    7.21
  -3  13   4    1.85    0.90
   3  13  -4   -0.38    0.71
  -1  13   4   -0.93    0.67
   1  13  -4   -0.34    0.75
   1  13   4   11.64    1.42
  -1  13  -4   10.52    1.51
  -3  13  -4   27.15    2.37
   3  13   4   30.60    2.21
   3  13   4   29.92    2.54
  -5  13  -4   16.85    1.80
   5  13   4   14.05    1.53
   5  13   4   14.39    1.93
   7  13   4    1.99    1.17
  -7  13  -4    0.77    0.92
  -9  13  -4    0.31    0.86
   9  13   4    0.01    0.98
   9 -13   4    0.50    1.75
  11  13   4    1.17    1.08
 -11  13  -4    0.38    0.88
  11 -13   4   -0.23    1.51
  13 -13   4   13.06    2.79
 -13  13  -4   12.22    1.62
  13  13   4   11.12    1.89
  15 -13   4   47.78    4.99
 -15  13  -4   62.94    3.83
  15  13   4   53.68    3.87
  17 -13   4   19.98    3.23
  17  13   4   24.22    2.51
 -17  13  -4   27.05    2.41
  19  13   4   15.42    1.99
 -19  13  -4   14.78    1.87
  19 -13   4   10.38    2.54
  21  13   4   -0.08    0.93
  21 -13   4    1.92    1.66
 -28  14   4    4.15    1.44
  28  14  -4    4.02    1.32
 -26  14   4    7.51    1.65
  26  14  -4   10.70    1.73
  26 -14  -4   11.08    3.11
 -24  14   4    0.22    1.02
  24  14  -4    1.25    1.04
  24 -14  -4    0.56    1.86
 -22  14   4    1.49    1.14
  22  14  -4    1.72    1.09
  22 -14  -4    2.55    2.07
  20  14  -4    0.74    0.90
 -20  14   4    0.93    1.04
  18  14  -4    0.68    0.95
  18  14  -4    1.27    1.06
 -18  14   4    1.35    1.06
 -16  14   4   36.05    2.89
  16  14  -4   32.88    2.74
  16  14  -4   36.78    2.86
  14  14  -4   45.11    3.32
  14  14  -4   47.86    3.38
 -14  14   4   51.20    3.43
  12  14  -4    0.45    0.90
  12  14  -4   -0.20    0.76
 -12  14   4   -0.08    0.86
 -10  14   4   35.92    2.83
  10  14  -4   37.51    2.78
  10  14  -4   36.61    2.83
  -8  14   4   52.44    3.47
   8  14  -4   53.95    3.52
   6  14  -4  139.39    7.00
  -6  14   4  121.77    6.80
   4  14  -4   12.45    1.70
  -4  14   4   13.72    1.61
  -2  14   4    4.03    1.06
   2  14  -4    3.90    1.13
   0  14   4   17.81    1.75
   0  14  -4   16.24    1.85
   2  14   4   26.38    2.09
  -2  14  -4   27.47    2.33
   4  14   4    0.73    0.80
  -4  14  -4    1.71    1.00
   4  14   4    0.53    1.01
   6  14   4   20.60    2.30
  -6  14  -4   21.12    2.10
   8  14   4   14.43    2.02
  -8  14  -4   16.86    1.95
  10  14   4    8.01    1.67
  10 -14   4    6.73    2.54
 -10  14  -4    8.16    1.51
  12  14   4   23.83    2.55
 -12  14  -4   23.38    2.34
  12 -14   4   28.55    4.11
  14  14   4    4.02    1.35
 -14  14  -4    1.60    1.07
  14 -14   4    6.50    2.29
  16  14   4    5.79    1.53
 -16  14  -4    6.54    1.40
  16 -14   4    8.67    2.61
 -18  14  -4    9.31    1.66
  18 -14   4   10.14    2.66
  18  14   4    9.86    1.76
 -20  14  -4    2.98    1.14
  20 -14   4    8.02    2.44
  20  14   4    4.20    1.39
  27  15  -4   -0.12    0.99
 -25  15   4   15.74    2.12
  25  15  -4   12.49    1.90
  23  15  -4   18.99    2.16
 -23  15   4   17.08    2.25
 -21  15   4    3.88    1.31
  21  15  -4    4.26    1.29
  19  15  -4   -1.97    0.71
 -19  15   4   -0.42    0.92
 -17  15   4    2.25    1.11
  17  15  -4    0.27    0.88
  17  15  -4    0.49    0.98
 -15  15   4    1.87    1.08
  15  15  -4    2.58    1.08
  15  15  -4    2.16    1.03
 -13  15   4   58.51    3.93
  13  15  -4   58.53    3.91
  13  15  -4   62.99    3.98
  11  15  -4   64.18    4.08
  11  15  -4   64.32    4.11
 -11  15   4   64.59    4.09
   9  15  -4    5.93    1.35
  -9  15   4    7.97    1.41
  -7  15   4    7.12    1.36
   7  15  -4    7.91    1.43
  -5  15   4   52.53    3.52
   5  15  -4   56.94    3.64
  -3  15   4    3.66    1.06
   3  15  -4    2.00    1.05
  -1  15   4    2.05    0.98
   1  15  -4    2.69    1.10
  -1  15  -4   19.46    2.11
   1  15   4   21.88    1.97
  -3  15  -4  158.66    7.97
   3  15   4  149.31    7.70
   3  15   4  147.98    8.14
   5  15   4   59.93    4.03
  -5  15  -4   55.39    3.78
  -7  15  -4    0.63    0.91
   7  15   4    0.92    1.08
   9  15   4    2.52    1.24
  -9  15  -4    1.55    1.04
 -11  15  -4    5.08    1.34
  11  15   4    3.26    1.39
  13 -15   4    3.87    2.32
 -13  15  -4    0.55    0.99
  13  15   4    0.48    1.09
  15 -15   4   27.34    4.23
 -15  15  -4   28.25    2.71
  15  15   4   32.57    2.80
  17 -15   4    2.56    2.04
 -17  15  -4    8.14    1.64
  17  15   4    5.49    1.51
  19 -15   4   11.54    2.93
 -19  15  -4    8.16    1.68
  19  15   4   10.82    1.90
 -24  16   4    2.74    1.32
  24  16  -4    1.16    1.17
  22  16  -4    6.26    1.46
 -22  16   4    7.66    1.60
  20  16  -4    0.06    0.95
 -20  16   4    0.62    1.01
 -18  16   4    0.27    0.97
  18  16  -4    0.46    0.94
  16  16  -4    0.12    0.94
  16  16  -4    1.22    0.97
 -16  16   4    0.77    1.00
  14  16  -4    5.86    1.39
  14  16  -4    9.42    1.61
 -14  16   4   10.23    1.65
  12  16  -4    0.45    0.91
 -12  16   4    1.36    1.00
  12  16  -4   -0.11    0.86
  10  16  -4   30.43    2.59
 -10  16   4   34.81    2.68
  10  16  -4   31.24    2.67
  -8  16   4   56.85    3.67
   8  16  -4   53.07    3.66
  -6  16   4   42.26    3.07
   6  16  -4   42.57    3.10
   4  16  -4    3.75    1.21
  -4  16   4    3.34    1.10
  -2  16   4   25.83    2.19
   2  16  -4   17.70    2.06
   0  16  -4   21.39    2.29
   0  16   4   25.95    2.23
  -2  16  -4   24.51    2.37
   2  16   4   25.02    2.15
  -4  16  -4    0.44    0.94
   4  16   4    2.28    1.16
  -6  16  -4    1.60    1.12
   6  16   4    2.36    1.21
   8  16   4    1.06    1.09
  -8  16  -4   -0.78    0.81
  10  16   4    2.70    1.32
 -10  16  -4    1.78    1.07
 -12  16  -4    6.72    1.44
  12  16   4    6.85    1.59
  14  16   4    3.12    1.37
 -14  16  -4    3.47    1.23
  16  16   4    9.71    1.81
 -16  16  -4   12.17    1.78
  16 -16   4    7.94    2.85
  18 -16   4    1.07    2.05
 -18  16  -4    3.48    1.33
  18  16   4    1.32    1.19
 -20  16  -4    3.22    1.26
  23  17  -4    0.89    1.09
 -23  17   4    2.07    1.21
  21  17  -4    8.11    1.68
 -21  17   4   13.96    2.01
 -19  17   4   12.59    1.90
  19  17  -4   15.27    2.01
  17  17  -4   14.44    1.97
 -17  17   4   13.74    1.96
  15  17  -4    9.53    1.68
 -15  17   4    6.54    1.44
  15  17  -4   10.18    1.77
 -13  17   4    0.96    1.04
  13  17  -4    3.40    1.24
  13  17  -4    5.29    1.33
 -11  17   4   29.20    2.61
  11  17  -4   28.18    2.65
  11  17  -4   30.73    2.72
  -9  17   4   11.03    1.66
   9  17  -4   11.78    1.78
  -7  17   4   -0.30    0.87
   7  17  -4    0.97    1.00
  -5  17   4    4.13    1.18
   5  17  -4    3.90    1.27
  -3  17   4    6.99    1.33
   3  17  -4    8.64    1.64
   1  17  -4    0.30    0.90
  -1  17   4   -1.12    0.77
   1  17   4   13.48    1.76
  -1  17  -4   13.39    1.84
  -3  17  -4   40.84    3.00
   3  17   4   33.37    2.92
   5  17   4    8.68    1.70
  -5  17  -4    9.07    1.62
   7  17   4    1.20    1.17
  -7  17  -4    2.39    1.18
  -9  17  -4   19.71    2.27
   9  17   4   21.09    2.50
  11  17   4   48.80    3.80
 -11  17  -4   53.31    3.63
 -13  17  -4    9.31    1.66
  13  17   4   10.81    1.92
  15  17   4    0.91    1.12
 -15  17  -4    1.46    1.10
 -17  17  -4    3.34    1.29
  17  17   4    2.36    1.31
  22  18  -4    7.41    1.62
 -20  18   4    5.93    1.50
  20  18  -4    6.82    1.63
 -18  18   4    0.33    0.94
  18  18  -4   -0.42    0.87
  16  18  -4    0.95    1.00
 -16  18   4    0.44    1.02
  14  18  -4    0.14    0.99
  14  18  -4    2.38    1.19
 -14  18   4    0.67    0.99
  12  18  -4   -0.33    0.91
  12  18  -4   -0.34    0.85
 -12  18   4    0.61    1.00
 -10  18   4    6.15    1.44
  10  18  -4    7.26    1.55
  10  18  -4    5.86    1.48
   8  18  -4   13.99    1.91
  -8  18   4   15.11    1.88
  -6  18   4   21.86    2.29
   6  18  -4   30.65    2.64
   4  18  -4   -0.36    0.88
  -4  18   4    2.04    1.05
  -2  18   4    2.34    1.05
   2  18  -4    2.43    1.23
   0  18   4   21.09    2.08
   0  18  -4    9.69    1.70
  -2  18  -4    0.34    0.98
   4  18   4    0.33    1.06
  -4  18  -4    2.88    1.22
  -6  18  -4    1.56    1.14
   6  18   4    1.58    1.20
   8  18   4    4.42    1.43
  -8  18  -4    3.32    1.27
  10  18   4   -0.37    1.00
 -10  18  -4    1.87    1.09
 -12  18  -4    5.37    1.44
  12  18   4    5.83    1.62
 -14  18  -4    0.51    0.95
  14  18   4   -0.11    1.08
 -16  18  -4    2.02    1.10
 -19  19   4   25.57    2.70
  19  19  -4   40.12    3.06
 -17  19   4   31.01    2.80
  17  19  -4   24.83    2.70
 -15  19   4   12.10    1.88
  15  19  -4   19.29    2.27
 -13  19   4    8.73    1.64
  13  19  -4    7.24    1.52
  13  19  -4    6.46    1.57
 -11  19   4    2.21    1.17
  11  19  -4    1.56    1.10
  11  19  -4    2.02    1.11
   9  19  -4    1.44    1.10
  -9  19   4    2.05    1.11
   9  19  -4    0.10    0.91
   7  19  -4   21.70    2.32
  -7  19   4   21.09    2.23
  -5  19   4   14.34    1.87
   5  19  -4   15.34    1.96
   3  19  -4   18.50    2.17
  -3  19   4   18.59    2.10
   1  19  -4    2.56    1.19
  -1  19   4    4.75    1.34
   1  19   4    0.77    0.99
  -1  19  -4   -0.32    0.85
   3  19   4    0.74    1.08
  -3  19  -4    0.03    0.92
  -5  19  -4    6.86    1.57
   5  19   4    3.08    1.34
   7  19   4    9.13    1.85
  -7  19  -4    6.52    1.53
   9  19   4   49.70    3.88
  -9  19  -4   51.04    3.64
 -11  19  -4   33.72    2.90
  13  19   4   10.47    2.01
 -13  19  -4    6.87    1.59
  18  20  -4    4.00    1.36
 -16  20   4    2.59    1.22
  16  20  -4    4.80    1.48
 -14  20   4    4.11    1.34
  14  20  -4    5.01    1.43
 -12  20   4   19.16    2.23
  12  20  -4   17.06    2.15
  12  20  -4   21.16    2.38
  10  20  -4    2.06    1.19
  10  20  -4    0.91    1.01
 -10  20   4    2.69    1.16
  -8  20   4    2.40    1.11
   8  20  -4    3.14    1.26
   6  20  -4   -0.91    0.88
  -6  20   4   -0.92    0.85
   4  20  -4    3.49    1.30
  -4  20   4    2.20    1.12
   2  20  -4    8.25    1.62
  -2  20   4   13.51    1.86
   0  20   4    3.52    1.31
   0  20  -4    4.22    1.36
  -2  20  -4    6.62    1.51
   2  20   4    4.86    1.44
   4  20   4    8.03    1.68
  -4  20  -4    8.87    1.70
   6  20   4   14.14    2.07
  -6  20  -4   11.17    1.83
   8  20   4   12.09    1.96
  10  20   4    4.12    1.48
 -10  20  -4    1.76    1.20
  15  21  -4    0.27    0.95
  13  21  -4    3.42    1.32
 -13  21   4    0.34    1.00
 -11  21   4   19.84    2.20
  11  21  -4   22.59    2.41
  11  21  -4   19.78    2.36
   9  21  -4   11.32    1.87
  -9  21   4   11.40    1.77
   9  21  -4   10.37    1.83
  -7  21   4    5.68    1.48
   7  21  -4    6.09    1.58
  -5  21   4    9.92    1.72
   5  21  -4   11.25    1.86
   3  21  -4    5.95    1.56
  -3  21   4    4.01    1.39
   1  21  -4    5.62    1.50
  -1  21   4    2.28    1.22
  -1  21  -4   12.75    1.94
   3  21   4   12.10    1.97
  -3  21  -4    9.06    1.71
  -5  21  -4    8.13    1.71
   5  21   4    7.48    1.68
  -7  21  -4    1.95    1.16
   7  21   4    1.89    1.21
  10  22  -4    0.28    1.01
  10  22  -4    1.42    1.11
   8  22  -4    1.90    1.20
  -8  22   4    0.05    1.00
   8  22  -4    0.56    0.99
   6  22  -4    2.44    1.31
  -6  22   4    2.50    1.14
   4  22  -4    4.18    1.41
  -4  22   4    2.96    1.23
   2  22  -4   -0.18    1.00
  -2  22   4    0.35    1.03
   0  22  -4    4.15    1.41
  -2  22  -4    7.56    1.63
  34   0  -5    0.09    1.17
  32   0  -5   -2.27    0.90
  30   0  -5    1.59    1.22
  28   0  -5   -1.23    0.95
  26   0  -5    0.22    1.02
  26   0  -5   -1.24    1.13
  24   0  -5    0.69    1.16
  24   0  -5    0.12    0.86
  22   0  -5   -0.60    1.00
  22   0  -5   -0.02    0.89
  20   0  -5   -0.80    0.91
  20   0  -5    0.13    0.78
  18   0  -5    0.34    0.74
  18   0  -5    1.03    1.04
  16   0  -5    0.17    0.89
  16   0  -5    0.06    0.67
  14   0  -5   -0.86    0.75
  14   0  -5   -0.09    0.60
  12   0  -5   -0.85    0.74
  12   0  -5    0.09    0.56
 -10   0   5    0.01    0.79
  10   0  -5    0.29    0.75
  10   0  -5    0.26    0.50
   8   0  -5   -0.03    0.43
  -8   0   5    0.42    0.86
   8   0  -5   -0.25    0.70
  -6   0   5   -0.38    0.87
   6   0  -5    0.37    0.65
  -4   0   5   -1.32    0.81
   4   0  -5    0.20    0.60
   2   0  -5    1.14    0.52
  -2   0   5    0.46    0.40
  -2   0   5    0.04    0.80
   0   0   5    0.70    0.76
   0   0   5   -0.01    0.48
   0   0  -5   -0.20    0.45
   2   0   5   -0.40    0.55
   2   0   5    0.59    0.86
  -2   0  -5   -0.17    0.41
  -4   0  -5    0.59    0.38
   4   0   5    0.01    0.62
  -6   0  -5    0.64    0.34
   6   0   5   -0.25    0.62
  -8   0  -5    0.09    0.33
   8   0   5    0.41    0.66
  10   0   5   -0.31    0.75
 -10   0  -5   -0.20    0.33
  12   0   5   -0.83    0.76
  14   0   5   -0.36    0.89
  16   0   5    1.77    1.07
  18   0   5   -0.13    1.03
  20   0   5    1.18    1.15
  22   0   5   -1.36    1.04
  24   0   5   -1.22    1.06
  26   0   5   -1.02    1.02
  35  -1  -5    3.12    1.54
  35   1  -5    3.41    1.54
  33   1  -5   39.65    3.42
  33  -1  -5   33.62    3.43
  31  -1  -5    2.76    1.33
  31   1  -5   -0.07    1.06
  29  -1  -5    0.75    1.06
  29   1  -5    1.72    1.24
  27  -1  -5    1.92    1.25
  27   1  -5    2.71    1.29
  27   1  -5    6.64    1.83
  27  -1  -5    3.76    1.64
  25  -1  -5    1.02    1.03
  25   1  -5    2.74    1.41
  25   1  -5    1.12    1.04
  25  -1  -5    1.65    1.25
  23   1  -5   99.24    5.76
  23   1  -5  100.00    5.96
  23  -1  -5  105.37    6.08
  23  -1  -5  103.99    5.81
  21  -1  -5  217.44   10.76
  21   1  -5  214.12   10.58
  21  -1  -5  203.71   10.58
  21   1  -5  213.73   10.80
  19   1  -5   28.13    2.59
  19  -1  -5   32.92    2.38
  19  -1  -5   32.87    2.71
  19   1  -5   33.14    2.39
  17  -1  -5   69.17    4.19
  17  -1  -5   63.87    3.79
  17   1  -5   65.59    4.03
  17   1  -5   67.76    3.77
  15  -1  -5    1.08    0.67
  15   1  -5    1.30    0.93
  15  -1  -5    0.35    0.95
  15   1  -5    1.64    0.70
  13   1  -5   17.61    1.65
  13  -1  -5   16.08    1.40
  13  -1  -5   17.40    1.76
  13   1  -5   16.17    1.31
  11   1  -5  193.79    8.68
 -11   1   5  185.83    9.46
  11  -1  -5  195.38    8.79
  11  -1  -5  171.48    8.93
  11   1  -5  172.07    8.82
   9   1  -5   58.09    2.90
   9  -1  -5   58.72    3.01
   9  -1  -5   57.07    3.35
  -9  -1   5   57.27    3.75
  -9   1   5   60.44    3.56
   9   1  -5   59.29    3.31
  -5  -1   5    0.64    0.97
   5  -1  -5    1.68    0.73
  -5   1   5    1.04    0.89
   5   1  -5    0.38    0.69
   3   1  -5   28.34    1.85
   3  -1  -5   27.95    1.86
  -3   1   5   32.19    1.66
  -3  -1   5   31.20    1.60
  -3  -1   5   28.51    2.48
  -3   1   5   30.33    2.30
  -1   1   5    0.94    0.54
  -1   1   5    0.93    0.90
   1  -1  -5    1.72    0.59
   1   1  -5    1.57    0.62
  -1  -1   5    1.31    0.96
  -1  -1   5    1.81    0.51
   1   1   5    4.97    0.72
  -1   1  -5    4.62    0.70
   1  -1   5    4.01    1.08
  -1  -1  -5    4.72    0.58
   1  -1   5    5.77    0.81
   3   1   5   25.82    1.80
   3  -1   5   24.72    1.78
  -3  -1  -5   28.90    1.39
   3  -1   5   21.66    2.23
  -3   1  -5   26.65    1.54
   5  -1   5  133.69    6.72
   5   1   5  135.16    6.69
   5  -1   5  137.90    7.40
  -5   1  -5  133.32    6.24
   7   1   5   39.05    2.55
  -7   1  -5   39.89    2.09
   7  -1   5   38.20    2.55
   7  -1   5   39.99    3.06
   9   1   5  882.32   39.05
   9  -1   5  836.51   40.92
   9  -1   5  828.45   39.05
  11   1   5  212.11   10.59
  11  -1   5  211.72   10.65
 -11   1  -5  214.44    9.81
  11  -1   5  219.66   11.48
  13   1   5  101.27    5.61
  13  -1   5   98.97    6.22
  13  -1   5  101.58    5.72
  15  -1   5   14.94    1.92
  15  -1   5   25.12    2.73
  15   1   5   19.38    2.05
  17  -1   5   26.35    2.54
  17   1   5   20.14    2.26
  19  -1   5    0.09    1.12
  19   1   5   -0.12    1.02
  21  -1   5    7.06    1.68
  21   1   5    7.66    1.74
  23   1   5   24.86    2.74
  23  -1   5   24.12    2.73
  25  -1   5   -0.45    1.11
  25   1   5    0.06    1.15
  27   1   5    0.06    1.20
  27  -1   5   -0.62    1.12
  34   2  -5    0.25    1.15
  34  -2  -5    1.71    1.37
  32   2  -5   -1.22    0.95
  32  -2  -5    1.24    1.24
  30   2  -5   -0.59    1.05
  30  -2  -5   -1.19    0.98
  28  -2  -5   10.57    1.91
  28   2  -5   10.91    1.98
  28  -2  -5   13.47    2.20
  26  -2  -5   16.28    2.30
  26  -2  -5   19.45    2.23
  26   2  -5   19.83    2.24
  26   2  -5   15.30    2.25
  24   2  -5    6.49    1.40
  24  -2  -5    7.72    1.73
  24   2  -5    7.26    1.75
  24  -2  -5    7.63    1.56
  22   2  -5    0.94    0.88
  22  -2  -5    0.08    1.10
  22   2  -5    3.98    1.13
  22  -2  -5    2.38    1.11
  20  -2  -5    1.89    1.26
  20   2  -5    0.90    1.02
  20   2  -5    2.22    0.96
  20  -2  -5    1.57    1.00
  18  -2  -5   15.77    1.65
  18   2  -5   12.96    1.41
  18  -2  -5   11.71    1.71
  18   2  -5    9.65    1.54
  16  -2  -5  100.86    5.65
  16   2  -5  120.53    5.87
  16  -2  -5  110.02    5.97
  16   2  -5  103.80    5.50
  14   2  -5    1.21    0.82
  14  -2  -5    2.15    1.01
  14  -2  -5    1.80    0.79
  14   2  -5    0.74    0.60
  12  -2  -5   10.86    1.56
  12  -2  -5   14.30    1.33
  12   2  -5   14.05    1.46
  12   2  -5   12.89    1.10
 -12   2   5   16.24    1.54
  10   2  -5  136.38    6.54
  10  -2  -5  130.43    6.45
  10   2  -5  131.37    6.26
  10  -2  -5  132.30    6.78
 -10   2   5  133.01    6.93
   8  -2  -5  242.84   11.92
   8   2  -5  263.12   11.70
  -8   2   5  241.94   12.49
   8   2  -5  266.91   11.53
   8  -2  -5  242.59   11.83
  -8  -2   5  247.22   12.83
  -6   2   5  375.66   17.59
   6   2  -5  356.14   16.37
  -6  -2   5  352.13   17.81
   6  -2  -5  356.32   16.50
  -4   2   5   52.79    3.14
   4  -2  -5   43.59    2.67
  -4  -2   5   49.36    3.37
   4   2  -5   48.74    2.68
  -2  -2   5    4.00    1.25
  -2   2   5    5.74    0.71
   2   2  -5    4.19    0.76
   2  -2  -5    4.78    0.81
  -2  -2   5    4.84    0.70
   0  -2   5   -0.31    0.88
   0   2   5    1.50    0.62
   0  -2   5    1.79    0.66
   0   2  -5    1.17    0.63
   0  -2  -5    0.57    0.53
   2   2   5   11.07    1.11
   2  -2   5    9.82    1.09
   2  -2   5    9.87    1.54
  -2  -2  -5   10.31    0.82
  -2   2  -5   11.44    0.98
  -4   2  -5   55.71    2.84
   4  -2   5   57.66    3.19
   4  -2   5   49.40    3.58
   4   2   5   56.32    3.11
   6  -2   5    1.30    0.80
   6   2   5    1.31    0.73
  -6   2  -5    1.58    0.52
   6  -2   5    0.39    0.79
  -8   2  -5    5.71    0.74
   8   2   5    7.14    1.09
   8  -2   5    7.16    1.41
   8  -2   5    6.71    1.14
  10  -2   5   45.86    3.29
 -10   2  -5   39.85    2.26
  10   2   5   37.89    2.69
  10  -2   5   40.36    2.84
  12   2   5   -0.47    0.79
  12  -2   5    0.46    0.94
  12  -2   5    0.51    0.89
 -12   2  -5   -0.57    0.47
  14   2   5   37.78    2.86
  14  -2   5   44.67    3.45
  14  -2   5   38.31    3.01
  16  -2   5    2.55    1.23
  16   2   5    2.96    1.12
  18   2   5    6.19    1.45
  18  -2   5    1.79    1.27
  20   2   5    0.54    1.10
  20  -2   5    0.76    1.15
  22  -2   5    0.22    1.14
  22   2   5    0.77    1.13
  24   2   5    7.75    1.75
  24  -2   5    8.39    1.89
  26  -2   5   14.11    2.34
  26   2   5   15.55    2.23
  35  -3  -5    5.71    1.68
  33   3  -5    5.29    1.67
  33  -3  -5    2.69    1.47
  31   3  -5    2.50    1.43
  31  -3  -5    2.26    1.31
  29   3  -5    5.39    1.47
  29  -3  -5    4.49    1.47
  29  -3  -5    4.07    1.66
  27   3  -5   61.88    4.07
  27  -3  -5   59.64    4.14
  27  -3  -5   53.90    4.15
  25   3  -5  106.34    5.95
  25  -3  -5   96.20    5.92
  25   3  -5  108.54    6.32
  25  -3  -5  103.43    6.23
  23   3  -5   -1.36    0.77
  23  -3  -5    0.99    0.98
  23   3  -5   -0.22    1.08
  23  -3  -5    0.44    1.11
  21  -3  -5   49.87    3.73
  21  -3  -5   48.76    3.43
  21   3  -5   50.34    3.51
  21   3  -5   57.02    3.40
  19  -3  -5    6.28    1.50
  19  -3  -5    7.12    1.33
  19   3  -5   10.64    1.31
  19   3  -5   10.38    1.55
  17  -3  -5    1.61    0.91
  17   3  -5    2.31    0.81
  17  -3  -5    3.19    1.23
  17   3  -5    2.31    0.98
  15  -3  -5  186.98    9.67
  15   3  -5  195.88    9.31
  15   3  -5  201.28    9.45
  15  -3  -5  187.59    9.49
 -13   3   5  189.08    9.06
  13  -3  -5  171.00    8.92
  13   3  -5  181.12    8.76
  13   3  -5  180.70    8.59
  13  -3  -5  175.06    8.78
  11  -3  -5  329.72   15.64
  11   3  -5  343.61   15.41
 -11   3   5  336.83   16.21
  11  -3  -5  323.11   15.59
  11   3  -5  333.79   15.39
  -9   3   5   24.95    1.94
   9   3  -5   26.72    1.51
   9   3  -5   27.48    1.88
   9  -3  -5   22.08    2.00
   9  -3  -5   20.13    1.97
  -7  -3   5  350.71   17.46
  -7   3   5  357.35   17.04
   7   3  -5  340.19   15.96
   7  -3  -5  347.81   16.14
   7   3  -5  353.51   15.97
  -5   3   5   20.20    1.84
  -5  -3   5   25.23    2.32
   5  -3  -5   22.59    1.78
   5   3  -5   22.58    1.62
  -3  -3   5    2.40    1.19
   3   3  -5    0.29    0.69
  -3  -3   5    0.58    0.69
   3  -3  -5    0.99    0.74
   1  -3  -5  184.36    8.66
  -1  -3   5  199.12    9.90
  -1   3   5  182.35    8.84
  -1  -3   5  190.16    8.82
   1   3  -5  180.62    8.70
   1   3   5  260.73   12.33
  -1  -3  -5  268.73   11.89
   1  -3   5  271.86   13.48
  -1   3  -5  251.05   12.02
   1  -3   5  263.85   12.36
  -3   3  -5  249.34   11.28
   3  -3   5  251.91   12.61
   3   3   5  238.85   10.93
   3  -3   5  246.94   11.71
   3   3   5  243.40   11.62
  -5   3  -5   26.36    1.69
   5  -3   5   24.09    1.92
   5   3   5   26.90    1.95
   5  -3   5   27.82    2.41
  -7   3  -5  112.61    5.47
   7  -3   5  113.96    5.98
   7  -3   5  118.75    6.56
   7   3   5  109.09    5.83
   9  -3   5   78.60    4.91
  -9   3  -5   78.03    3.92
   9  -3   5   73.39    4.43
  11   3   5  137.97    7.23
  11  -3   5  140.52    7.43
 -11   3  -5  143.09    6.76
  11  -3   5  138.37    7.94
  13  -3   5   48.44    3.48
 -13   3  -5   51.17    2.89
  13  -3   5   56.70    3.88
  13   3   5   48.63    3.32
  15   3   5   90.30    5.35
  15  -3   5   96.25    5.62
  15  -3   5   98.12    6.03
  17  -3   5    8.84    1.70
  17   3   5   10.46    1.65
  19  -3   5    8.73    1.77
  19   3   5    7.92    1.59
  21  -3   5   17.66    2.30
  21   3   5   15.70    2.08
  23   3   5   38.44    3.13
  23  -3   5   32.60    3.32
  25  -3   5    0.31    1.13
  25   3   5   -0.08    1.12
  27  -3   5    5.55    1.80
  27   3   5    7.76    1.85
  34  -4  -5   -1.15    1.09
  34   4  -5   -1.39    0.99
  32  -4  -5    2.14    1.30
  32   4  -5   -0.44    1.14
  30  -4  -5    5.94    1.64
  30   4  -5    6.40    1.61
  28  -4  -5   34.28    3.40
  28   4  -5   38.74    3.08
  28  -4  -5   34.38    3.01
  26  -4  -5   12.11    2.09
  26  -4  -5   15.24    2.01
  26   4  -5   17.87    2.08
  24   4  -5    0.65    1.13
  24  -4  -5    3.16    1.19
  24   4  -5    2.35    1.12
  24  -4  -5    0.86    1.12
  22  -4  -5   10.59    1.89
  22  -4  -5   10.55    1.65
  22   4  -5   17.46    1.85
  22   4  -5   16.75    1.99
  20   4  -5    0.35    0.77
  20   4  -5    0.31    0.91
  20  -4  -5    2.60    1.07
  20  -4  -5   -0.25    1.03
  18   4  -5   46.16    2.93
  18  -4  -5   47.46    3.52
  18   4  -5   48.95    3.15
  18  -4  -5   48.62    3.20
  16   4  -5    3.29    1.02
  16   4  -5    3.83    0.88
  16  -4  -5    4.28    1.36
  16  -4  -5    4.60    1.08
  14   4  -5    1.22    0.64
  14   4  -5    3.06    0.92
  14  -4  -5    2.03    1.05
  14  -4  -5    0.95    0.82
  12   4  -5   52.89    2.84
  12  -4  -5   53.39    3.28
 -12   4   5   54.54    3.03
  12   4  -5   46.95    3.03
  12  -4  -5   48.35    3.33
  10  -4  -5    7.29    1.31
 -10   4   5    9.32    1.16
  10   4  -5    7.08    1.10
  10  -4  -5    8.80    1.44
  10   4  -5    9.44    0.90
   8  -4  -5    0.64    0.90
   8   4  -5    1.89    0.54
  -8   4   5    2.24    0.77
   8   4  -5    1.22    0.70
   6  -4  -5    6.18    1.21
   6   4  -5    6.74    1.00
  -6  -4   5   10.51    1.70
   4   4  -5  181.53    9.11
   4  -4  -5  196.54    9.20
  -4  -4   5  207.44   10.37
   2  -4  -5  102.59    4.84
   2   4  -5   94.51    4.83
  -2  -4   5   94.74    5.66
  -2  -4   5   91.14    5.02
   0  -4   5    7.45    1.04
   0   4   5    8.10    1.04
   0   4  -5    8.93    1.07
   0  -4  -5    9.05    1.02
   0  -4   5   10.97    1.67
  -2   4  -5  123.61    6.10
   2  -4   5  128.65    7.11
   2  -4   5  127.67    6.34
   2   4   5  124.09    6.28
   4   4   5    1.47    0.26
   4  -4   5    1.08    0.99
   4  -4   5    1.11    0.77
   4   4   5    1.13    0.69
  -4   4  -5    0.48    0.57
   6  -4   5    2.95    1.00
   6   4   5    2.78    0.85
   6  -4   5    3.32    1.16
  -6   4  -5    3.47    0.73
  -8   4  -5   -0.49    0.51
   8  -4   5   -0.20    0.84
   8   4   5    1.18    0.74
   8  -4   5    0.63    0.82
  10  -4   5   30.37    2.51
 -10   4  -5   29.94    2.02
  10   4   5   30.27    2.32
  10  -4   5   36.18    2.83
  12  -4   5    6.05    1.57
 -12   4  -5    5.31    0.89
  12  -4   5    4.93    1.34
  12   4   5    4.30    1.11
  14  -4   5   33.52    2.99
  14  -4   5   27.90    2.69
  14   4   5   30.04    2.41
  16  -4   5    0.39    1.09
  16   4   5    1.47    0.99
  18  -4   5   -0.37    1.00
  18   4   5    1.07    1.02
  20   4   5    0.04    1.03
  20  -4   5   -1.18    1.00
  22   4   5    0.50    1.07
  22  -4   5    0.02    1.17
  24   4   5    0.30    1.08
  24  -4   5   -0.73    1.16
  26   4   5   19.30    2.45
  26  -4   5   19.53    2.65
  33  -5  -5    4.55    1.55
  33   5  -5    4.20    1.64
  31  -5  -5    2.31    1.38
  31   5  -5    5.69    1.64
  29  -5  -5   23.65    2.86
  29   5  -5   21.50    2.47
  29  -5  -5   21.13    2.54
  27  -5  -5   34.88    3.42
  27  -5  -5   36.64    3.04
  27   5  -5   35.73    2.86
  25   5  -5   72.61    4.56
  25  -5  -5   61.03    4.52
  25   5  -5   68.75    4.18
  25  -5  -5   60.72    4.26
  23   5  -5   55.34    3.77
  23  -5  -5   51.63    3.83
  23   5  -5   53.81    3.48
  23  -5  -5   48.14    3.56
  21  -5  -5    1.84    1.21
  21   5  -5    3.18    0.99
  21  -5  -5    2.77    1.10
  21   5  -5    3.98    1.20
  19  -5  -5   24.59    2.28
  19   5  -5   23.69    1.95
  19  -5  -5   19.75    2.35
  19   5  -5   29.08    2.28
  17   5  -5   28.95    2.28
  17  -5  -5   29.42    2.39
  17   5  -5   29.40    2.12
  17  -5  -5   27.73    2.61
  15  -5  -5   77.01    4.68
  15  -5  -5   83.11    4.53
  15   5  -5   74.05    4.27
  15   5  -5   72.51    4.10
  13   5  -5  466.09   21.17
  13   5  -5  443.44   20.89
  13  -5  -5  463.11   21.34
  13  -5  -5  441.72   21.64
 -13   5   5  469.00   21.83
  11  -5  -5   32.89    2.73
  11   5  -5   38.12    2.28
  11   5  -5   34.77    2.42
 -11   5   5   42.35    2.48
  11  -5  -5   38.55    3.00
   9   5  -5   22.30    1.48
   9  -5  -5   18.61    1.95
  -9   5   5   22.12    1.71
   9   5  -5   20.70    1.72
   7   5  -5   53.05    3.11
   7  -5  -5   54.52    3.33
  -5  -5   5  461.24   23.33
   5   5  -5  469.84   21.36
   5  -5  -5  478.37   21.50
   3  -5  -5   54.15    3.22
   3   5  -5   56.65    3.17
  -3  -5   5   58.97    3.99
  -1  -5   5  398.04   19.11
   1   5  -5  404.48   18.44
  -1  -5   5  413.78   20.16
   1  -5  -5  403.95   18.44
   1  -5   5  837.30   38.21
   1   5   5  841.18   38.13
   1  -5   5  820.70   40.13
   3  -5   5  202.86   10.03
   3   5   5  199.61    9.98
   3   5   5  210.84    9.32
   3  -5   5  202.24   10.87
  -3   5  -5  212.96    9.71
  -5   5  -5   26.26    1.77
   5   5   5   20.79    1.87
   5  -5   5   22.16    2.01
   5  -5   5   27.69    2.61
   5   5   5   27.52    1.32
  -7   5  -5    4.67    0.89
   7  -5   5    5.81    1.44
   7   5   5    6.19    1.10
   7  -5   5    6.63    1.20
   9  -5   5    8.37    1.38
   9  -5   5    9.47    1.77
  -9   5  -5   10.19    1.13
   9   5   5   10.12    1.33
  11   5   5   23.73    2.08
  11  -5   5   28.55    2.81
  11  -5   5   29.36    2.50
 -11   5  -5   25.36    1.88
 -13   5  -5    3.29    0.86
  13  -5   5    3.91    1.30
  13   5   5    3.02    1.01
  13  -5   5    2.75    1.27
  15   5   5  114.50    6.25
  15  -5   5  113.36    6.53
  17   5   5   33.93    2.84
  17  -5   5   43.73    3.24
  19  -5   5    0.49    1.18
  19   5   5    0.85    1.00
  21   5   5    7.63    1.57
  21  -5   5   10.81    2.02
  23   5   5   20.17    2.31
  23  -5   5   20.30    2.55
  25  -5   5    1.55    1.43
  25   5   5   -0.07    1.10
  34  -6  -5    0.62    1.21
  32  -6  -5    2.83    1.37
  32   6  -5    3.51    1.48
  30   6  -5    5.73    1.51
  30  -6  -5    2.90    1.59
  30  -6  -5    0.99    1.22
  28  -6  -5    3.67    1.41
  28  -6  -5    7.94    1.99
  28   6  -5    6.22    1.48
  26  -6  -5    6.39    1.62
  26  -6  -5    5.53    1.70
  26   6  -5    9.74    1.62
  24  -6  -5    1.70    1.37
  24   6  -5    4.17    1.22
  24  -6  -5    1.91    1.15
  24   6  -5    6.09    1.52
  22  -6  -5    4.16    1.34
  22   6  -5    2.49    1.16
  22   6  -5    5.89    1.22
  22  -6  -5    4.87    1.58
  20   6  -5    2.73    1.15
  20  -6  -5    3.36    1.21
  20   6  -5    5.22    1.11
  20  -6  -5    1.82    1.31
  18   6  -5   24.98    2.10
  18   6  -5   23.39    1.89
  18  -6  -5   23.32    2.48
  18  -6  -5   21.82    2.25
  16  -6  -5    6.25    1.53
  16   6  -5    9.12    1.16
  16   6  -5    7.46    1.22
  16  -6  -5    7.41    1.50
  14  -6  -5   66.63    4.36
  14   6  -5   74.18    3.89
  14   6  -5   70.90    3.95
  14  -6  -5   64.61    4.44
  12   6  -5    0.31    0.57
  12   6  -5   -0.51    0.66
 -12   6   5    0.47    0.55
  12  -6  -5   -0.82    0.89
  12  -6  -5   -0.21    0.97
  10  -6  -5   25.31    2.26
  10   6  -5   21.31    1.84
  10   6  -5   25.25    1.71
 -10   6   5   25.35    1.87
   8  -6  -5   10.48    1.53
   8   6  -5    8.64    1.18
   6   6  -5    6.35    1.03
   6  -6  -5    5.37    1.24
  -4  -6   5   14.95    2.11
   4  -6  -5   13.86    1.57
   4   6  -5   14.69    1.43
   2   6  -5   24.88    1.81
  -2  -6   5   23.23    2.52
   2  -6  -5   24.74    2.06
   0  -6   5   26.66    2.57
   0   6   5   23.67    1.59
   0  -6   5   24.46    2.28
   0   6   5   26.25    1.92
   0   6  -5   23.17    1.80
  -2   6  -5   69.19    3.89
   2  -6   5   74.29    4.33
   2  -6   5   78.03    4.79
   2   6   5   72.94    3.58
   2   6   5   71.83    4.06
   4  -6   5  114.28    6.80
   4  -6   5  121.90    6.28
   4   6   5  121.83    5.51
   4   6   5  114.12    6.13
  -4   6  -5  118.41    5.95
  -6   6  -5   14.98    1.40
   6   6   5   15.21    1.58
   6  -6   5   16.53    2.08
   6  -6   5   15.98    1.70
  -8   6  -5   28.28    2.09
   8  -6   5   30.61    2.42
   8  -6   5   29.77    2.71
   8   6   5   29.25    2.23
 -10   6  -5    8.63    1.13
  10  -6   5    8.90    1.76
  10   6   5    6.92    1.23
  10  -6   5    4.71    1.28
 -12   6  -5   12.25    1.36
  12  -6   5    9.16    1.58
  12  -6   5   16.87    2.24
  12   6   5    9.41    1.43
  14   6   5    0.79    0.86
  14  -6   5    1.85    1.12
 -14   6  -5    0.56    0.77
  16   6   5    6.53    1.39
  16  -6   5    5.90    1.54
  18  -6   5   13.39    2.01
  18   6   5   11.48    1.68
  20   6   5   10.81    1.81
  20  -6   5   10.56    1.89
  22  -6   5   13.82    2.21
  22   6   5   17.05    2.16
  24   6   5    2.90    1.27
  24  -6   5    3.80    1.61
  26  -6   5   -0.24    1.25
  26   6   5    1.87    1.29
  33  -7  -5    3.86    1.56
  31  -7  -5    2.07    1.38
  31  -7  -5    0.48    1.48
  31   7  -5    0.67    1.15
  29  -7  -5    5.15    1.86
  29  -7  -5    1.00    1.17
  29   7  -5    1.57    1.13
  27  -7  -5    8.41    1.80
  27  -7  -5    7.87    1.96
  27   7  -5    6.57    1.52
  25  -7  -5    4.99    1.43
  25  -7  -5    6.03    1.79
  25   7  -5    5.62    1.37
  23   7  -5   29.05    2.63
  23   7  -5   22.45    2.20
  23  -7  -5   23.61    2.77
  23  -7  -5   27.83    2.70
  21   7  -5   86.52    5.04
  21  -7  -5   91.67    5.64
  21   7  -5   89.00    5.18
  21  -7  -5   90.31    5.43
  19  -7  -5  112.77    6.42
  19  -7  -5  106.10    6.27
  19   7  -5  112.49    5.81
  19   7  -5   97.45    5.66
  17  -7  -5    6.29    1.53
  17   7  -5    4.47    1.04
  17   7  -5    3.86    1.06
  17  -7  -5    4.10    1.45
  15   7  -5    9.85    1.22
  15   7  -5    7.12    1.22
  15  -7  -5    7.60    1.83
  15  -7  -5   11.20    1.80
  13   7  -5   52.04    3.03
  13  -7  -5   51.30    3.63
  13  -7  -5   47.33    3.86
  13   7  -5   51.26    3.13
  11   7  -5    2.28    0.73
  11  -7  -5    3.43    1.33
  11  -7  -5    2.94    1.47
 -11   7   5    4.27    0.86
  11   7  -5    3.07    0.92
   9   7  -5   79.54    4.42
   9  -7  -5   85.91    4.83
   9   7  -5   80.53    4.30
   7  -7  -5  171.45    8.78
   7   7  -5  177.28    8.52
   5   7  -5  384.25   17.63
   5  -7  -5  380.05   17.82
   3  -7  -5  387.81   18.32
   3   7  -5  399.13   18.13
  -1  -7   5   49.70    3.87
  -1   7   5   52.14    2.95
   1   7  -5   55.65    3.14
   1   7   5  260.68   12.14
   1  -7   5  263.90   13.78
   1   7   5  268.96   12.77
  -1   7  -5  273.96   12.44
   1  -7   5  256.95   13.27
   3  -7   5   24.39    2.33
  -3   7  -5   23.55    1.90
   3   7   5   24.18    1.52
   3  -7   5   28.46    2.47
   3   7   5   23.37    1.99
   5   7   5    0.45    0.43
   5  -7   5    1.23    1.08
   5  -7   5   -0.73    0.78
   5   7   5    0.90    0.82
  -5   7  -5    0.22    0.62
   7   7   5   48.27    3.15
  -7   7  -5   47.60    2.95
   7  -7   5   46.24    3.28
   7  -7   5   52.37    3.71
   9  -7   5   42.34    2.97
  -9   7  -5   39.77    2.56
   9  -7   5   37.03    3.18
   9   7   5   38.82    2.76
  11   7   5    0.11    0.79
 -11   7  -5    0.77    0.72
  11  -7   5   -0.32    1.02
  11  -7   5    0.50    1.00
 -13   7  -5    0.72    0.79
  13  -7   5    1.26    1.08
  13   7   5    1.61    0.93
  15  -7   5   19.90    2.27
  15   7   5   18.09    2.03
 -15   7  -5   20.91    1.87
  17  -7   5    1.34    1.13
  17   7   5    2.05    1.04
  19   7   5   10.47    1.66
  19  -7   5   12.24    1.95
  21   7   5   25.76    2.47
  21  -7   5   22.46    2.61
  23   7   5   13.87    1.97
  23  -7   5   14.30    2.25
  25  -7   5    8.66    1.94
  25   7   5    7.02    1.65
  32   8  -5    1.45    1.19
  32  -8  -5    1.87    1.35
  30  -8  -5    1.17    1.31
  30  -8  -5    1.49    1.57
  30   8  -5    1.22    1.10
  28   8  -5    7.27    1.61
  28  -8  -5    9.85    1.95
  28  -8  -5    5.19    2.01
  26  -8  -5   11.32    2.17
  26  -8  -5    9.65    1.87
  26   8  -5    7.94    1.50
  24  -8  -5    1.55    1.50
  24   8  -5    3.25    1.12
  24  -8  -5    2.25    1.40
  22  -8  -5    4.34    1.64
  22   8  -5    7.57    1.46
  22  -8  -5    4.76    1.60
  22   8  -5    2.36    1.04
  20   8  -5   19.13    2.04
  20  -8  -5   18.08    2.50
  20   8  -5   18.58    1.90
  20  -8  -5   22.08    2.62
  18   8  -5   53.98    3.40
  18  -8  -5   47.21    3.90
  18   8  -5   60.40    3.49
  18  -8  -5   57.50    4.37
  16  -8  -5   75.44    5.45
  16  -8  -5   76.01    5.00
  16   8  -5   78.15    4.42
  16   8  -5   83.47    4.56
  14  -8  -5   22.95    2.83
  14   8  -5   17.11    1.76
  14  -8  -5   18.23    2.30
  14   8  -5   21.46    1.76
  12   8  -5    4.41    0.96
  12  -8  -5    5.47    1.48
  12   8  -5    2.48    0.93
  10   8  -5    0.84    0.77
  10  -8  -5    2.04    1.21
  10   8  -5    2.25    0.73
   8   8  -5    9.82    1.28
   8  -8  -5    5.69    1.42
   6   8  -5   38.08    2.50
   6  -8  -5   33.05    2.78
   4   8  -5    1.06    0.73
   4  -8  -5    0.18    0.99
  -2   8   5    6.05    0.91
   2   8  -5    3.88    1.01
   0   8  -5    5.22    1.05
   0   8   5    6.79    0.92
   2  -8   5   -0.95    0.93
   2  -8   5    0.52    1.12
  -2   8  -5    1.98    0.84
   2   8   5    1.62    0.87
   2   8   5    1.34    0.57
   4   8   5   31.68    1.87
  -4   8  -5   30.73    2.24
   4  -8   5   34.07    3.06
   4   8   5   30.32    2.35
   4  -8   5   29.95    2.90
   6  -8   5    6.91    1.56
   6   8   5   11.68    1.50
   6  -8   5    9.78    1.81
  -6   8  -5    7.38    1.14
   8  -8   5   -0.65    0.85
   8  -8   5   -0.23    0.91
   8   8   5   -0.08    0.80
  -8   8  -5   -0.10    0.68
  10  -8   5    3.98    1.29
  10  -8   5    3.71    1.45
  10   8   5    4.59    1.18
 -10   8  -5    6.31    1.10
  12   8   5   47.21    3.35
  12  -8   5   47.90    3.56
 -12   8  -5   55.81    3.26
  14   8   5   36.96    2.78
  14  -8   5   36.69    3.00
 -14   8  -5   32.14    2.52
  16  -8   5    0.22    1.05
 -16   8  -5    0.84    0.81
  16   8   5    0.21    0.88
  18   8   5    5.55    1.35
  18  -8   5    4.68    1.48
  20  -8   5    6.22    1.67
  20   8   5    6.56    1.45
  22  -8   5    4.68    1.59
  22   8   5    4.80    1.36
  24   8   5    1.87    1.17
  24  -8   5    1.75    1.34
  31  -9  -5    2.16    1.40
  31  -9  -5   -0.50    1.59
  31   9  -5   -0.09    1.01
  29  -9  -5    3.08    1.76
  29   9  -5    5.14    1.41
  29  -9  -5    1.15    1.30
  27   9  -5    0.09    0.96
  27  -9  -5   -0.44    1.36
  27  -9  -5    0.97    1.25
  25   9  -5    2.99    1.12
  25  -9  -5    2.19    1.64
  25  -9  -5    6.95    1.75
  23   9  -5    5.18    1.25
  23   9  -5    5.72    1.46
  23  -9  -5    6.77    1.87
  23  -9  -5    6.02    1.88
  21   9  -5  326.03   15.07
  21  -9  -5  320.28   15.69
  21  -9  -5  297.81   16.20
  21   9  -5  305.96   15.14
  19  -9  -5  185.70   10.24
  19  -9  -5  163.13    9.41
  19   9  -5  175.69    8.90
  19   9  -5  176.42    8.80
  17  -9  -5    0.24    1.35
  17   9  -5    0.29    0.79
  17  -9  -5    0.87    1.28
  17   9  -5    0.79    0.86
  15  -9  -5    0.39    1.40
  15   9  -5   -0.40    0.78
  15   9  -5    0.59    0.73
  15  -9  -5    0.43    1.19
  13   9  -5   86.95    4.66
  13  -9  -5   87.81    5.27
  13   9  -5   78.02    4.63
  11  -9  -5   12.13    1.95
  11   9  -5   10.25    1.27
  11   9  -5   10.33    1.41
   9  -9  -5    2.52    1.30
   9   9  -5    3.17    0.97
   7   9  -5   54.05    3.39
   7  -9  -5   59.07    3.96
   5   9  -5   98.89    5.34
   5  -9  -5  101.25    5.73
   3   9  -5   51.96    3.30
  -3   9   5   55.62    3.18
  -1   9   5   39.02    2.45
   1   9  -5   41.21    2.66
   1   9   5   45.34    3.01
   1   9   5   44.02    2.63
  -1   9  -5   50.18    3.05
  -3   9  -5    5.44    1.13
   3   9   5    6.43    1.22
   3   9   5    7.63    0.91
   3  -9   5    7.69    1.90
  -5   9  -5  164.44    8.29
   5   9   5  181.05    8.76
   5   9   5  166.15    7.92
   5  -9   5  161.44    9.39
   5  -9   5  168.31    9.41
   7  -9   5  134.86    7.92
   7   9   5  127.68    7.08
  -7   9  -5  131.97    6.81
   7  -9   5  142.03    7.70
   9   9   5  231.66   11.33
   9  -9   5  224.95   11.73
  -9   9  -5  222.10   10.96
   9  -9   5  224.45   12.14
  11  -9   5   18.49    2.25
 -11   9  -5   18.61    1.78
  11   9   5   12.27    1.73
 -13   9  -5   25.83    2.05
  13   9   5   19.22    2.13
  13  -9   5   23.10    2.47
 -15   9  -5   28.21    2.29
  15  -9   5   26.51    2.70
  15   9   5   26.65    2.36
  17   9   5    8.32    1.47
  17  -9   5    2.98    1.34
  19  -9   5    0.79    1.16
  19   9   5    0.48    0.95
  21   9   5    3.83    1.29
  21  -9   5    4.17    1.54
  23   9   5   12.64    1.85
  23  -9   5   13.05    2.17
  25  -9   5   -0.08    1.12
  32 -10  -5    3.42    1.62
  30 -10  -5   -0.55    1.49
  30  10  -5    0.15    1.04
  30 -10  -5    0.11    1.18
  28  10  -5    0.53    0.94
  28 -10  -5    0.10    1.27
  28 -10  -5    0.85    1.50
  26 -10  -5    6.37    2.12
  26 -10  -5    4.85    1.90
  26  10  -5    6.73    1.45
  24 -10  -5   13.43    2.67
  24  10  -5   20.29    2.11
  24 -10  -5   15.35    2.60
  22  10  -5   12.99    1.71
  22 -10  -5   13.43    2.44
  22 -10  -5   16.78    2.85
  22  10  -5   16.99    1.99
  20  10  -5   23.76    2.26
  20  10  -5   20.00    2.04
  20 -10  -5   25.95    3.05
  20 -10  -5   24.08    3.34
  18  10  -5   36.79    2.80
  18 -10  -5   36.61    3.59
  18  10  -5   42.15    2.85
  18 -10  -5   41.02    4.22
  16  10  -5    2.27    0.99
  16  10  -5    2.85    1.04
  16 -10  -5    2.03    1.71
  16 -10  -5    3.19    1.56
  14 -10  -5   -2.03    1.05
  14  10  -5    0.42    0.81
  14  10  -5    0.68    0.78
  12  10  -5    2.45    0.96
  12  10  -5    3.05    0.92
  12 -10  -5    3.54    1.57
  10  10  -5   23.53    1.91
  10 -10  -5   21.60    2.62
  10  10  -5   26.47    2.20
   8 -10  -5   32.50    2.96
   8  10  -5   26.56    2.23
  -6  10   5    0.26    0.74
   6  10  -5    0.23    0.72
  -4  10   5    4.60    1.05
   4  10  -5    4.20    1.05
   2  10  -5   24.68    2.04
  -2  10   5   25.51    1.91
   0  10  -5   23.08    1.93
   0  10   5   20.59    1.67
   2  10   5   13.08    1.62
  -2  10  -5   11.36    1.45
   2  10   5    9.28    1.11
   4 -10   5   63.12    4.71
   4  10   5   56.03    3.13
  -4  10  -5   58.99    3.57
   4  10   5   52.74    3.61
   6 -10   5   12.94    2.38
  -6  10  -5    9.44    1.38
   6  10   5   10.07    1.54
  -8  10  -5   11.37    1.48
   8  10   5   11.35    1.66
   8 -10   5   13.20    2.34
 -10  10  -5   11.77    1.59
  10 -10   5   15.87    2.34
  10  10   5   14.32    1.85
 -12  10  -5   52.01    3.34
  12 -10   5   52.88    4.03
  12  10   5   49.23    3.50
  14 -10   5   23.30    2.69
 -14  10  -5   21.78    2.09
  14  10   5   23.48    2.35
  16 -10   5    5.97    1.69
  16  10   5    8.09    1.48
 -16  10  -5    6.07    1.25
  18  10   5    0.11    0.94
  18 -10   5   -0.08    1.09
  20  10   5    0.63    0.97
  20 -10   5   -0.33    1.11
  22  10   5    1.55    1.13
  22 -10   5    2.02    1.38
  24  10   5    5.36    1.45
  24 -10   5    4.67    1.62
  31 -11  -5    4.97    1.89
  29  11  -5    1.46    1.06
  29 -11  -5    2.78    1.71
  29 -11  -5    1.08    1.53
  27  11  -5   11.89    1.75
  27 -11  -5    8.95    2.37
  27 -11  -5   12.58    2.57
  25 -11  -5    0.66    1.53
  25  11  -5   -0.72    0.86
  25 -11  -5    0.58    1.60
  23 -11  -5    2.48    1.81
  23 -11  -5    4.48    1.91
  23  11  -5    2.78    1.06
  21 -11  -5   62.82    4.88
  21  11  -5   63.37    4.00
  21 -11  -5   65.21    5.34
  21  11  -5   63.70    4.11
  19 -11  -5   -0.02    1.58
  19  11  -5    1.23    0.97
  19  11  -5    1.02    0.96
  19 -11  -5   -1.61    1.25
  17  11  -5   -0.35    0.77
  17 -11  -5    0.61    1.50
  17 -11  -5   -0.59    1.59
  17  11  -5    0.61    0.92
  15 -11  -5    8.42    2.09
  15  11  -5    8.53    1.39
  15  11  -5    8.55    1.44
  13  11  -5   27.76    2.31
  13  11  -5   27.88    2.24
  13 -11  -5   32.16    3.26
  11  11  -5  233.46   11.41
  11 -11  -5  226.19   12.00
  11  11  -5  234.47   11.37
   9  11  -5    0.71    0.87
  -9  11   5   -0.35    0.76
   7  11  -5   96.22    5.33
  -7  11   5   96.88    5.22
   5  11  -5    6.86    1.25
  -5  11   5    5.58    1.16
  -3  11   5    2.72    0.91
   3  11  -5    2.37    0.95
   1  11  -5   90.11    4.99
  -1  11   5   90.83    4.81
  -1  11  -5   22.90    2.10
   1  11   5   25.98    1.88
   3  11   5   53.20    3.64
  -3  11  -5   53.49    3.44
   3  11   5   58.76    3.19
   5 -11   5    0.26    1.56
  -5  11  -5    1.47    0.94
   5  11   5    2.04    1.08
  -7  11  -5   25.82    2.21
   7 -11   5   26.50    3.34
   7  11   5   28.81    2.55
  -9  11  -5  137.07    7.29
   9 -11   5  142.25    8.68
   9  11   5  144.50    7.68
  11 -11   5   22.33    3.05
 -11  11  -5   23.07    2.17
  11  11   5   25.57    2.46
 -13  11  -5    2.04    1.00
  13 -11   5    0.24    1.34
  13  11   5    1.74    1.09
 -15  11  -5   35.20    2.83
  15  11   5   42.20    3.08
  15 -11   5   46.41    4.01
 -17  11  -5    4.77    1.25
  17  11   5    6.03    1.41
  17 -11   5    6.76    1.90
  19  11   5    0.86    1.00
  19 -11   5    1.56    1.35
  21  11   5    0.57    0.96
  21 -11   5    0.82    1.33
  23 -11   5    2.52    1.50
  23  11   5    3.00    1.27
 -30  12   5    1.16    1.20
  30 -12  -5    4.11    1.99
  28 -12  -5    3.55    1.85
 -28  12   5    1.25    1.16
  28  12  -5    4.22    1.31
  26 -12  -5    0.15    1.54
  26  12  -5    0.89    0.93
  24  12  -5    4.98    1.29
  24 -12  -5    7.80    2.40
  24 -12  -5    2.21    1.65
  22 -12  -5    3.34    1.71
  22  12  -5    3.92    1.21
  22 -12  -5    1.62    1.82
  20  12  -5    0.30    0.90
  20  12  -5    2.55    1.14
  20 -12  -5   -1.11    1.52
  20 -12  -5   -0.65    1.33
  18  12  -5    0.07    0.94
  18 -12  -5    1.04    1.43
  18  12  -5    0.18    0.87
  16  12  -5  107.22    5.95
  16 -12  -5  116.31    6.96
  16  12  -5  104.03    5.95
  14  12  -5   31.85    2.53
  14  12  -5   34.15    2.62
  12  12  -5   43.83    3.07
  12  12  -5   42.04    2.95
 -12  12   5   47.49    3.20
  10  12  -5   31.62    2.51
 -10  12   5   30.81    2.48
  -8  12   5   49.48    3.46
   8  12  -5   61.91    3.64
   6  12  -5   21.05    2.08
  -6  12   5   27.08    2.23
  -4  12   5  191.26    9.36
   4  12  -5  187.75    9.45
  -2  12   5  249.38   12.24
   2  12  -5  267.62   12.50
   0  12  -5    1.56    0.92
   0  12   5    0.40    0.72
  -2  12  -5   11.96    1.58
   2  12   5   13.38    1.45
   2  12   5   15.66    1.85
  -4  12  -5   13.07    1.66
   4  12   5   13.13    1.77
   6 -12   5    3.14    2.00
  -6  12  -5    3.63    1.11
   6  12   5    6.07    1.36
   8  12   5    6.20    1.49
  -8  12  -5    4.07    1.13
   8 -12   5    2.37    1.79
  10  12   5    1.70    1.15
  10 -12   5    0.20    1.51
 -10  12  -5   -0.20    0.75
  12 -12   5   14.43    2.78
 -12  12  -5   14.62    1.87
  12  12   5   12.16    1.85
  14  12   5    2.65    1.19
  14 -12   5    0.65    1.47
 -14  12  -5    2.49    1.15
  16  12   5   12.83    1.89
  16 -12   5   14.16    2.50
 -16  12  -5   20.61    2.14
 -18  12  -5    9.57    1.65
  18  12   5    8.35    1.60
  18 -12   5    5.59    1.85
  20 -12   5    0.99    1.34
  20  12   5    0.06    0.95
  22 -12   5    2.82    1.56
  22  12   5    1.53    1.12
  29 -13  -5   15.13    3.23
 -29  13   5   10.94    1.92
  27  13  -5   13.60    1.96
  27 -13  -5   21.25    3.67
 -27  13   5   18.78    2.24
  25  13  -5   13.81    1.86
 -25  13   5   11.49    1.91
  25 -13  -5   18.59    3.60
  23 -13  -5    1.61    1.91
  23  13  -5    1.52    1.06
 -23  13   5    2.45    1.19
  21  13  -5    1.05    0.98
 -21  13   5    0.10    0.98
  21 -13  -5    1.82    1.95
  19  13  -5    4.59    1.30
  19  13  -5    0.68    0.90
 -19  13   5    3.11    1.25
  17  13  -5    2.10    1.03
 -17  13   5    2.30    1.15
  17  13  -5    3.05    1.19
  15  13  -5   18.38    1.94
 -15  13   5   13.46    1.82
  15  13  -5   15.37    1.85
 -13  13   5   94.88    5.25
  13  13  -5   86.03    5.12
  13  13  -5   89.27    5.17
 -11  13   5   13.48    1.79
  11  13  -5   16.44    1.77
  11  13  -5    9.20    1.52
  -9  13   5   35.88    2.72
   9  13  -5   37.40    2.77
   7  13  -5    3.35    1.14
  -7  13   5    3.28    1.13
  -5  13   5   -0.32    0.77
   5  13  -5    2.40    1.00
  -3  13   5    7.54    1.26
   3  13  -5    9.43    1.49
  -1  13   5   45.10    2.95
   1  13  -5   43.95    3.05
   1  13   5   33.52    2.37
  -1  13  -5   35.26    2.63
   3  13   5   15.72    2.01
  -3  13  -5   18.37    1.96
   3  13   5   18.32    1.69
   5  13   5    0.15    0.97
  -5  13  -5    1.99    1.01
   7 -13   5    1.20    1.70
  -7  13  -5   -0.65    0.78
   7  13   5   -0.35    0.94
   9  13   5   22.32    2.40
  -9  13  -5   17.31    2.02
   9 -13   5   19.17    3.42
  11  13   5    0.73    1.04
 -11  13  -5   -0.10    0.84
  11 -13   5   -0.54    1.48
  13  13   5   65.27    4.39
 -13  13  -5   63.68    4.14
  13 -13   5   70.03    5.64
  15 -13   5   27.03    3.68
 -15  13  -5   31.71    2.61
  15  13   5   30.18    2.85
 -17  13  -5   13.72    1.87
  17 -13   5   10.38    2.57
  17  13   5   10.43    1.80
  19 -13   5    1.55    1.60
  19  13   5    0.34    0.94
  21  13   5   -1.05    0.92
  21 -13   5    2.15    1.60
 -28  14   5   10.06    1.84
  28 -14  -5    7.42    2.67
 -26  14   5    0.17    1.07
  26 -14  -5    1.79    2.10
  26  14  -5   -0.23    0.88
  24  14  -5   14.35    1.91
  24 -14  -5    9.39    2.86
 -24  14   5   12.82    1.99
  22  14  -5    3.56    1.25
 -22  14   5    3.01    1.33
 -20  14   5    3.95    1.34
  20  14  -5    1.95    1.04
  18  14  -5    4.30    1.30
  18  14  -5    4.97    1.31
 -18  14   5    5.73    1.44
 -16  14   5    4.88    1.37
  16  14  -5    8.17    1.53
  16  14  -5    7.68    1.44
 -14  14   5    0.19    0.94
  14  14  -5   -0.18    0.83
  14  14  -5    0.06    0.90
  12  14  -5   14.39    1.89
  12  14  -5   14.60    1.85
 -12  14   5   18.89    2.01
 -10  14   5    7.81    1.46
  10  14  -5    6.12    1.40
  -8  14   5   24.05    2.26
   8  14  -5   25.68    2.35
  -6  14   5    3.72    1.09
   6  14  -5    3.05    1.12
   4  14  -5   38.15    2.88
  -4  14   5   38.49    2.72
  -2  14   5   32.26    2.35
   2  14  -5   22.12    2.27
   0  14   5    4.47    1.07
   0  14  -5    7.38    1.40
   2  14   5   -0.60    0.83
   2  14   5   -0.25    0.70
  -2  14  -5    0.09    0.89
   4  14   5   28.65    2.82
  -4  14  -5   39.95    2.81
   6  14   5   12.43    1.94
  -6  14  -5   15.45    1.87
   8  14   5    0.88    1.04
  -8  14  -5    0.10    0.84
  10 -14   5    1.68    1.94
 -10  14  -5    0.96    0.95
  10  14   5    3.72    1.40
 -12  14  -5   -0.54    0.81
  12  14   5    0.41    1.02
  12 -14   5    3.19    2.12
  14  14   5   11.19    1.87
  14 -14   5    6.06    2.31
 -14  14  -5    9.50    1.58
  16  14   5   12.97    1.97
 -16  14  -5   12.66    1.79
  16 -14   5   12.91    2.94
  18 -14   5   24.74    3.77
 -18  14  -5   26.46    2.53
  18  14   5   30.75    2.89
  20 -14   5    4.79    2.14
  20  14   5    7.82    1.66
 -25  15   5    5.72    1.52
  25  15  -5    5.70    1.43
  23  15  -5    0.02    0.91
 -23  15   5    2.11    1.19
  21  15  -5    5.91    1.44
 -21  15   5    6.83    1.60
  19  15  -5    1.29    1.12
  19  15  -5    1.54    1.09
 -19  15   5    2.07    1.15
  17  15  -5    2.52    1.13
 -17  15   5    0.53    1.01
  17  15  -5    1.14    1.06
  15  15  -5    4.61    1.32
 -15  15   5    7.98    1.52
  15  15  -5    6.94    1.40
  13  15  -5    6.68    1.36
  13  15  -5    6.65    1.44
 -13  15   5    5.94    1.39
 -11  15   5    1.46    1.05
  11  15  -5    0.41    0.92
  11  15  -5    2.39    1.08
  -9  15   5   29.43    2.35
   9  15  -5   21.36    2.27
  -7  15   5  131.70    7.11
   7  15  -5  137.72    7.25
  -5  15   5   59.45    3.83
   5  15  -5   63.92    4.02
  -3  15   5    0.51    0.94
   3  15  -5   -1.44    0.78
  -1  15   5   13.03    1.56
   1  15  -5   10.50    1.66
  -1  15  -5   31.72    2.64
   1  15   5   28.98    2.28
   3  15   5   22.69    2.34
  -3  15  -5   16.61    2.03
   5  15   5    5.05    1.40
  -5  15  -5    3.20    1.13
   7  15   5    5.45    1.47
  -7  15  -5    3.80    1.22
  -9  15  -5    3.76    1.28
   9  15   5    2.36    1.29
  11 -15   5    3.24    2.16
  11  15   5    0.90    1.13
 -11  15  -5    2.55    1.13
  13 -15   5   12.50    3.11
 -13  15  -5   14.53    1.91
  13  15   5   13.85    2.08
 -15  15  -5    7.09    1.47
  15 -15   5    5.25    2.44
  15  15   5    5.54    1.52
  17  15   5    2.98    1.34
  17 -15   5    5.51    2.27
 -17  15  -5    3.04    1.26
 -19  15  -5   -0.08    0.93
  19 -15   5   -0.20    1.58
  19  15   5    2.25    1.21
  24  16  -5    1.76    1.13
 -24  16   5    2.22    1.23
 -22  16   5   -0.21    1.04
  22  16  -5   -0.43    0.91
 -20  16   5    2.32    1.21
  20  16  -5    0.20    0.95
 -18  16   5    7.32    1.62
  18  16  -5   10.45    1.70
  18  16  -5   10.02    1.73
 -16  16   5   19.43    2.26
  16  16  -5   27.18    2.51
  16  16  -5   20.49    2.26
  14  16  -5   -0.91    0.82
 -14  16   5    0.33    0.90
  14  16  -5    1.26    0.98
  12  16  -5    5.55    1.41
 -12  16   5    3.50    1.20
  12  16  -5    3.93    1.25
  10  16  -5   19.89    2.23
 -10  16   5   16.36    1.95
  -8  16   5    9.13    1.52
   8  16  -5    8.77    1.57
   6  16  -5    0.17    0.85
  -6  16   5    1.51    0.97
  -4  16   5    2.65    1.08
   4  16  -5    3.65    1.18
  -2  16   5   51.58    3.29
   2  16  -5   45.15    3.42
   0  16   5    1.73    0.99
   0  16  -5    3.71    1.19
   2  16   5    2.96    1.25
  -2  16  -5    4.58    1.30
  -4  16  -5   29.96    2.55
   4  16   5   26.78    2.73
  -6  16  -5   36.71    3.04
   6  16   5   49.65    3.57
   8  16   5    0.96    1.12
  -8  16  -5    0.84    1.02
  10  16   5    5.23    1.51
 -10  16  -5    8.57    1.62
 -12  16  -5    7.36    1.49
  12  16   5    4.39    1.44
 -14  16  -5    4.51    1.28
  14 -16   5    1.14    2.24
  14  16   5    3.34    1.38
  16  16   5    1.31    1.25
  16 -16   5    4.32    2.27
 -16  16  -5    0.06    0.90
  18 -16   5    0.24    1.89
 -18  16  -5    3.93    1.25
 -23  17   5    0.14    1.02
  23  17  -5   -0.41    0.94
  21  17  -5    0.75    1.01
 -21  17   5    1.78    1.20
  19  17  -5   10.75    1.76
 -19  17   5    9.19    1.75
  17  17  -5   13.80    1.97
 -17  17   5   12.68    1.89
  17  17  -5   10.77    1.78
  15  17  -5    1.18    1.05
  15  17  -5    1.87    1.11
 -15  17   5    0.19    0.95
  13  17  -5    1.17    1.01
  13  17  -5    1.23    1.03
 -13  17   5    2.74    1.11
 -11  17   5    2.96    1.14
  11  17  -5    4.40    1.28
  11  17  -5    2.61    1.18
   9  17  -5    9.87    1.66
  -9  17   5   12.20    1.72
   7  17  -5   62.33    4.09
  -7  17   5   64.82    4.12
  -5  17   5   78.68    4.75
   5  17  -5   82.30    4.91
   3  17  -5    8.70    1.62
  -3  17   5   11.93    1.62
   1  17  -5    0.14    0.94
  -1  17   5   -0.45    0.85
  -1  17  -5    5.97    1.41
   3  17   5    1.04    1.07
  -3  17  -5    0.03    0.88
  -5  17  -5    4.23    1.33
   5  17   5    3.38    1.31
   7  17   5   10.25    1.89
  -7  17  -5   10.56    1.69
   9  17   5   15.11    2.16
  -9  17  -5   18.84    2.18
  11  17   5    1.29    1.19
 -11  17  -5    3.17    1.27
  13  17   5    0.05    1.01
 -13  17  -5   -1.24    0.84
 -15  17  -5    1.54    1.16
  15  17   5    1.45    1.19
 -17  17  -5    1.41    1.13
  22  18  -5    3.31    1.28
  20  18  -5   -0.36    0.89
 -20  18   5   -0.72    0.91
  18  18  -5   22.60    2.49
 -18  18   5   26.51    2.55
  16  18  -5    6.76    1.51
 -16  18   5    6.81    1.52
  16  18  -5    6.54    1.50
  14  18  -5   21.98    2.36
  14  18  -5   21.49    2.36
 -14  18   5   24.86    2.42
  12  18  -5    5.21    1.40
 -12  18   5    6.08    1.42
  12  18  -5    5.36    1.37
  10  18  -5   16.80    2.18
  10  18  -5   23.13    2.30
 -10  18   5   21.27    2.21
   8  18  -5    2.33    1.17
  -8  18   5    3.28    1.23
   6  18  -5    0.50    0.98
  -6  18   5    1.00    0.97
  -4  18   5    3.13    1.18
   4  18  -5    2.34    1.22
  -2  18   5    8.48    1.53
   2  18  -5    4.21    1.37
   0  18   5    0.09    0.92
   0  18  -5    3.38    1.20
   2  18   5   11.37    1.91
  -2  18  -5   16.69    1.99
   4  18   5   12.77    1.99
  -4  18  -5   10.15    1.77
  -6  18  -5    9.21    1.73
   6  18   5    9.55    1.86
   8  18   5   -0.53    1.01
  -8  18  -5    1.22    1.04
 -10  18  -5   39.99    3.15
  10  18   5   38.78    3.31
 -12  18  -5   21.04    2.32
  12  18   5   18.81    2.42
 -14  18  -5   30.49    2.82
  14  18   5   21.75    2.66
 -19  19   5    7.95    1.69
  19  19  -5    3.27    1.29
 -17  19   5   -0.15    0.97
  17  19  -5   -0.86    0.89
  15  19  -5    4.63    1.46
 -15  19   5    4.12    1.26
  15  19  -5    1.87    1.16
  13  19  -5   -0.37    0.92
  13  19  -5    0.82    0.96
 -13  19   5    0.04    0.95
  11  19  -5    4.44    1.28
  11  19  -5    3.28    1.30
 -11  19   5    3.77    1.29
  -9  19   5    4.54    1.34
   9  19  -5    3.15    1.27
   7  19  -5    3.74    1.34
  -7  19   5    4.30    1.27
  -5  19   5    0.84    0.99
   5  19  -5    0.40    0.97
   3  19  -5    0.76    0.99
  -3  19   5    1.20    1.06
   1  19  -5    0.57    1.04
  -1  19   5    0.63    0.95
   1  19   5    9.52    1.73
  -1  19  -5    8.83    1.63
   3  19   5    0.94    1.16
  -3  19  -5    0.82    0.99
  -5  19  -5   -0.78    0.87
   5  19   5    0.77    1.08
   7  19   5    7.09    1.66
  -7  19  -5    6.92    1.58
   9  19   5    9.76    1.93
  -9  19  -5   13.76    1.98
 -11  19  -5    0.62    1.03
  11  19   5   -0.25    1.08
 -13  19  -5    0.62    1.02
  18  20  -5    6.41    1.64
 -16  20   5    6.36    1.51
  16  20  -5    6.40    1.56
  14  20  -5    0.01    1.00
 -14  20   5    0.69    1.02
  14  20  -5    0.37    1.02
  12  20  -5    2.09    1.23
 -12  20   5    1.26    1.07
  12  20  -5    0.81    1.00
  10  20  -5   11.78    1.90
 -10  20   5    8.99    1.61
  10  20  -5   12.43    1.89
   8  20  -5    1.57    1.17
  -8  20   5    0.97    0.98
   6  20  -5    2.50    1.18
  -6  20   5    3.62    1.28
  -4  20   5    2.33    1.12
   4  20  -5    1.91    1.16
  -2  20   5    8.68    1.58
   2  20  -5    7.31    1.56
   0  20  -5    6.42    1.57
   2  20   5    3.73    1.44
  -2  20  -5    3.49    1.27
  -4  20  -5    6.02    1.46
   4  20   5    7.31    1.65
   6  20   5    7.60    1.75
  -6  20  -5   14.25    2.08
  -8  20  -5    0.46    1.01
   8  20   5    0.53    1.15
 -10  20  -5   19.25    2.34
  15  21  -5   14.45    2.09
 -13  21   5   25.09    2.54
  13  21  -5   29.08    2.75
  13  21  -5   19.52    2.41
  11  21  -5    3.08    1.23
  11  21  -5    2.15    1.22
 -11  21   5    2.97    1.27
  -9  21   5   17.64    2.11
   9  21  -5   24.69    2.45
   9  21  -5   15.71    2.20
  -7  21   5    0.44    1.03
   7  21  -5    0.56    1.05
   5  21  -5    0.68    1.04
  -5  21   5    0.47    1.06
   3  21  -5    0.57    0.99
  -3  21   5    1.96    1.10
   1  21  -5   16.46    2.16
   1  21   5   15.69    2.27
  -1  21  -5   21.09    2.41
  -3  21  -5    2.91    1.23
   3  21   5    1.22    1.14
  -5  21  -5    1.35    1.10
   5  21   5    0.70    1.10
 -10  22   5   10.92    1.85
  10  22  -5    9.16    1.78
  10  22  -5    9.62    1.86
   8  22  -5   14.57    2.16
  -8  22   5   12.38    1.92
   6  22  -5   -0.20    0.98
  -6  22   5    0.49    0.99
   4  22  -5   38.37    3.36
  -4  22   5   37.62    3.30
   2  22  -5   20.82    2.44
  32   0  -6    3.62    1.54
  30   0  -6   19.82    2.46
  28   0  -6   36.28    2.95
  28   0  -6   29.79    3.20
  26   0  -6   30.82    3.02
  26   0  -6   32.19    2.72
  24   0  -6    6.71    1.45
  24   0  -6    6.74    1.71
  22   0  -6   10.80    1.57
  22   0  -6   14.19    2.04
  20   0  -6   90.04    5.15
  20   0  -6  101.39    5.69
  18   0  -6  156.73    7.76
  18   0  -6  152.74    8.07
  16   0  -6   76.35    4.47
  16   0  -6   75.49    4.12
  14   0  -6   22.26    1.63
  14   0  -6   22.38    2.02
  12   0  -6  216.46   10.24
 -12   0   6  215.29   11.25
  12   0  -6  223.03   10.53
  10   0  -6  187.83    8.35
  10   0  -6  177.02    8.65
 -10   0   6  167.05    9.33
   8   0  -6   24.09    1.48
   8   0  -6   24.32    1.85
  -8   0   6   27.47    2.38
   6   0  -6  402.63   17.80
  -6   0   6  377.88   19.26
   4   0  -6  501.22   22.42
  -4   0   6  496.13   24.33
  -2   0   6  207.46   11.06
   2   0  -6  212.47    9.87
  -2   0   6  221.06    9.93
   0   0  -6   29.62    1.79
   0   0   6   33.36    2.47
   0   0   6   31.02    1.83
   2   0   6   41.41    3.23
   2   0   6   47.03    2.66
  -2   0  -6   48.16    2.40
   4   0   6   61.26    3.35
   4   0   6   54.15    3.96
  -4   0  -6   59.82    2.90
  -6   0  -6    2.27    0.46
   6   0   6    1.61    1.02
   6   0   6    2.37    0.83
  -8   0  -6   52.49    2.54
   8   0   6   49.72    3.17
  10   0   6  155.14    7.96
  12   0   6  435.52   20.70
  14   0   6   36.96    2.92
  16   0   6   24.06    2.46
  16   0   6   26.53    3.09
  18   0   6    0.84    1.12
  20   0   6   10.17    1.92
  22   0   6   18.79    2.46
  24   0   6   -0.23    1.25
  26   0   6    8.60    1.92
  33   1  -6    0.70    1.34
  33  -1  -6   -0.72    1.12
  31  -1  -6    5.18    1.62
  31   1  -6    8.59    1.80
  29   1  -6   15.20    2.49
  29  -1  -6   14.91    2.38
  29   1  -6   19.52    2.30
  29  -1  -6   19.69    2.32
  27  -1  -6    5.04    1.42
  27  -1  -6    5.97    1.77
  27   1  -6    7.12    1.52
  27   1  -6    5.99    1.76
  25   1  -6    0.46    0.97
  25   1  -6    2.21    1.33
  25  -1  -6    0.12    1.18
  25  -1  -6   -0.09    0.93
  23   1  -6   21.38    2.12
  23  -1  -6   18.80    2.02
  23  -1  -6   18.31    2.26
  23   1  -6   20.18    2.45
  21  -1  -6   -0.41    0.80
  21   1  -6    0.34    0.82
  21   1  -6   -0.77    0.91
  21  -1  -6    2.88    1.26
  19  -1  -6   16.44    1.66
  19  -1  -6   14.72    1.97
  19   1  -6   16.83    1.60
  19   1  -6   11.77    1.73
  17  -1  -6   18.64    1.66
  17   1  -6   21.67    2.05
  17   1  -6   17.47    1.58
  17  -1  -6   17.55    2.04
  15  -1  -6    3.89    0.84
  15   1  -6    2.75    1.04
  15   1  -6    2.28    0.67
  15  -1  -6    2.04    1.08
  13   1  -6   21.39    1.45
  13  -1  -6   21.62    1.56
 -13   1   6   23.38    2.09
  13   1  -6   22.02    1.88
  13  -1  -6   18.58    1.91
  11  -1  -6   92.15    4.72
  11   1  -6   97.16    4.66
  11  -1  -6   93.67    5.11
 -11   1   6   98.12    5.45
 -11  -1   6  102.31    5.71
  11   1  -6   94.51    4.99
  -9  -1   6  193.60    9.96
   9   1  -6  193.62    9.03
   9   1  -6  192.38    8.66
   9  -1  -6  180.89    9.06
   9  -1  -6  180.16    8.93
  -9   1   6  190.15    9.79
  -7   1   6  359.32   17.40
   7   1  -6  328.73   16.03
   7  -1  -6  347.45   16.12
  -7  -1   6  374.24   17.56
  -5   1   6   11.75    0.83
  -5  -1   6   14.15    1.82
   5  -1  -6   11.63    1.18
  -5   1   6   10.50    1.56
   5   1  -6   10.95    1.17
  -3   1   6  142.64    7.60
   3  -1  -6  135.65    6.64
  -3  -1   6  134.60    7.64
   3   1  -6  140.03    6.68
  -3   1   6  148.06    6.61
  -3  -1   6  139.10    6.55
  -1   1   6   40.90    3.04
  -1   1   6   44.03    2.35
   1   1  -6   43.70    2.39
  -1  -1   6   45.83    2.37
   1  -1  -6   41.07    2.31
  -1  -1   6   40.14    3.16
   1   1   6    0.75    0.92
   1  -1   6    2.44    0.68
  -1   1  -6    1.50    0.58
   1  -1   6    2.03    1.00
   1   1   6    1.63    0.64
  -1  -1  -6    2.39    0.51
   3   1   6   12.29    1.23
   3  -1   6   11.93    1.72
  -3  -1  -6   11.20    0.85
   3  -1   6   13.25    1.29
  -3   1  -6   12.42    1.00
  -5   1  -6   36.59    2.03
   5   1   6   37.22    2.38
   5  -1   6   37.54    2.43
   5  -1   6   38.62    2.99
   7  -1   6    1.89    0.85
   7   1   6    0.31    0.74
   7  -1   6    2.51    1.12
  -7   1  -6    1.06    0.49
   9  -1   6   24.75    2.11
   9   1   6   27.41    2.16
  -9   1  -6   26.27    1.57
   9  -1   6   28.87    2.75
  11   1   6   75.89    4.45
  11  -1   6   74.90    5.08
  11  -1   6   72.65    4.43
  13  -1   6    8.34    1.87
  13  -1   6    7.41    1.43
  13   1   6    8.82    1.47
  15  -1   6    8.79    1.99
  15  -1   6    6.27    1.52
  15   1   6    9.74    1.59
  17   1   6    7.63    1.61
  17  -1   6    7.39    1.74
  19  -1   6    3.57    1.43
  19   1   6    3.46    1.31
  21   1   6    1.86    1.25
  21  -1   6    0.13    1.19
  23  -1   6   -0.47    1.12
  23   1   6   -0.45    1.10
  25   1   6   -1.13    1.08
  25  -1   6   -0.04    1.22
  34  -2  -6    5.77    1.72
  32   2  -6   10.14    2.00
  32  -2  -6    8.08    1.82
  30  -2  -6   16.60    2.26
  30   2  -6   22.22    2.50
  30  -2  -6   20.44    2.69
  28   2  -6   32.66    3.28
  28  -2  -6   30.19    2.91
  28   2  -6   33.21    2.84
  28  -2  -6   34.46    3.24
  26   2  -6   10.66    1.76
  26   2  -6   11.44    2.01
  26  -2  -6   12.96    1.87
  26  -2  -6   12.64    2.19
  24  -2  -6   65.90    4.18
  24   2  -6   66.77    4.47
  24  -2  -6   64.28    4.50
  24   2  -6   64.18    4.10
  22  -2  -6   20.41    2.38
  22   2  -6   21.71    2.37
  22   2  -6   17.99    1.96
  22  -2  -6   20.68    2.05
  20   2  -6   80.46    4.80
  20  -2  -6   86.34    4.97
  20   2  -6   83.20    4.51
  20  -2  -6   71.17    4.52
  18   2  -6  205.14    9.92
  18  -2  -6  194.31   10.27
  18  -2  -6  204.08   10.04
  18   2  -6  210.35   10.19
  16   2  -6   25.65    1.81
  16  -2  -6   27.99    2.49
  16   2  -6   25.69    2.17
  16  -2  -6   25.96    1.96
  14   2  -6   68.52    3.91
 -14   2   6   74.16    4.18
  14  -2  -6   67.23    3.75
  14   2  -6   66.48    3.54
  14  -2  -6   64.28    4.11
  12   2  -6   25.97    2.06
  12  -2  -6   28.04    2.23
 -12   2   6   27.76    2.12
  12  -2  -6   23.98    1.76
  12   2  -6   25.32    1.56
  10  -2  -6  409.10   19.26
  10   2  -6  423.42   18.93
 -10   2   6  420.33   20.25
 -10  -2   6  400.72   20.49
   8   2  -6  128.81    6.17
   8   2  -6  123.97    5.71
   8  -2  -6  118.43    6.26
  -8  -2   6  121.90    6.98
  -8   2   6  127.51    6.79
   6  -2  -6  126.66    6.17
   6   2  -6  118.53    6.02
  -6  -2   6  124.68    6.97
  -6   2   6  125.72    6.71
  -4   2   6   14.84    1.03
  -4  -2   6   11.83    1.05
  -4  -2   6   13.31    1.81
  -4   2   6   11.69    1.55
   4   2  -6   16.10    1.34
   4  -2  -6   13.03    1.26
  -2  -2   6   33.78    1.87
  -2   2   6   29.84    2.56
  -2  -2   6   27.73    2.65
   2  -2  -6   32.00    1.96
   2   2  -6   32.37    2.01
  -2   2   6   34.07    1.90
   0  -2   6    4.65    1.35
   0  -2   6    4.97    0.82
   0  -2  -6    4.31    0.72
   0   2  -6    4.94    0.80
   0   2   6    3.46    0.74
   2  -2   6  322.45   16.15
  -2   2  -6  312.59   14.46
  -2  -2  -6  325.17   14.29
   2   2   6  321.81   14.88
   2  -2   6  310.45   14.88
   4  -2   6    8.38    1.19
  -4   2  -6    8.41    0.88
   4   2   6    7.61    1.06
   4  -2   6    6.48    1.41
  -6   2  -6   22.41    1.46
   6   2   6   20.48    1.72
   6  -2   6   22.22    2.34
   6  -2   6   21.11    1.82
   8  -2   6   93.55    5.65
   8  -2   6  115.08    6.47
   8   2   6  108.40    5.67
  -8   2  -6  110.14    5.16
  10  -2   6  140.83    8.06
 -10   2  -6  144.49    6.64
  10   2   6  135.79    7.20
  10  -2   6  135.06    7.36
  12  -2   6  231.09   12.18
  12   2   6  232.58   11.27
  12  -2   6  212.09   11.30
  14  -2   6  123.08    6.96
  14   2   6  118.88    6.80
  14  -2   6  137.07    7.74
  16   2   6   37.13    2.87
  16  -2   6   34.19    2.96
  18   2   6   19.82    2.27
  18  -2   6   23.02    2.54
  20   2   6   17.49    2.26
  20  -2   6   15.84    2.34
  22  -2   6   11.26    2.05
  22   2   6    8.63    1.82
  24   2   6    4.48    1.53
  24  -2   6    5.90    1.70
  26  -2   6    7.26    1.95
  26   2   6   10.24    2.10
  33  -3  -6    0.61    1.13
  31   3  -6    2.09    1.40
  31  -3  -6    2.56    1.32
  29  -3  -6    1.31    1.36
  29   3  -6   -0.53    1.07
  29  -3  -6    0.05    1.06
  27  -3  -6    0.51    1.29
  27   3  -6    1.49    1.35
  27  -3  -6   -0.84    0.91
  27   3  -6    1.14    1.02
  25  -3  -6    6.06    1.77
  25   3  -6    6.00    1.29
  25   3  -6    4.55    1.33
  25  -3  -6   10.35    1.58
  23   3  -6   42.74    2.98
  23  -3  -6   46.41    3.14
  23   3  -6   39.25    3.23
  23  -3  -6   39.03    3.39
  21   3  -6   25.37    2.08
  21  -3  -6   21.11    2.50
  21  -3  -6   28.19    2.32
  21   3  -6   27.52    2.53
  19  -3  -6   89.26    5.07
  19  -3  -6   88.42    5.45
  19   3  -6   96.24    4.97
  19   3  -6   90.74    5.20
  17  -3  -6   75.89    4.54
  17   3  -6   75.02    4.03
  17  -3  -6   71.83    4.22
  17   3  -6   72.31    4.29
  15   3  -6   63.52    3.46
  15  -3  -6   64.41    4.03
 -15   3   6   63.67    3.86
  15   3  -6   61.12    3.72
  15  -3  -6   69.95    3.76
 -13   3   6   11.01    1.34
  13   3  -6    8.59    0.93
  13  -3  -6    8.12    1.43
  13   3  -6   11.49    1.34
  13  -3  -6   10.97    1.26
 -11   3   6   42.27    2.70
  11   3  -6   35.17    2.40
  11  -3  -6   32.95    2.59
  11  -3  -6   38.04    2.64
  11   3  -6   38.21    2.06
   9  -3  -6  109.92    6.06
  -9  -3   6  116.88    6.83
   9   3  -6  128.01    5.59
   9   3  -6  111.95    5.90
  -9   3   6  118.51    6.41
  -7   3   6   19.40    1.84
   7   3  -6   18.03    1.07
   7   3  -6   20.45    1.60
  -7  -3   6   16.34    2.08
   7  -3  -6   18.08    1.69
   5  -3  -6   13.34    1.36
  -5  -3   6   10.97    1.84
   5   3  -6   14.18    1.30
  -5   3   6   12.78    1.62
   3  -3  -6   79.64    4.05
   3   3  -6   74.15    4.00
  -3   3   6   78.89    3.93
  -3  -3   6   75.97    4.85
  -3  -3   6   77.01    3.98
   1   3  -6   31.91    2.04
   1  -3  -6   29.19    1.95
  -1  -3   6   34.18    2.78
  -1   3   6   31.40    1.97
  -1  -3   6   35.34    2.05
   1  -3   6   21.87    2.46
   1  -3   6   30.20    1.99
  -1   3  -6   27.77    1.85
   1   3   6   29.07    1.93
  -1  -3  -6   31.02    1.73
  -3   3  -6    5.34    0.82
  -3  -3  -6    5.81    0.56
   3   3   6    4.81    0.88
   3  -3   6    3.50    1.29
   3  -3   6    5.30    1.00
   5  -3   6    1.42    0.99
   5  -3   6    0.19    0.76
   5   3   6    0.31    0.68
  -5   3  -6    1.34    0.58
   7  -3   6  112.89    6.02
  -7   3  -6  109.35    5.48
   7  -3   6  115.29    6.74
   7   3   6  113.40    5.93
  -9   3  -6    2.49    0.67
   9  -3   6    2.18    0.99
   9   3   6    1.54    0.85
   9  -3   6    2.11    1.29
  11  -3   6    2.78    1.30
  11   3   6    1.86    0.93
 -11   3  -6    1.73    0.63
  11  -3   6   -0.10    0.91
  13   3   6   37.94    2.84
  13  -3   6   39.07    3.06
  13  -3   6   42.35    3.50
  15   3   6   20.20    2.14
  15  -3   6   24.41    2.52
  17   3   6   11.40    1.76
  17  -3   6   12.91    1.97
  19   3   6    8.74    1.69
  19  -3   6    8.58    1.80
  21  -3   6    0.62    1.28
  21   3   6    1.74    1.18
  23   3   6   -0.28    1.09
  23  -3   6    1.00    1.31
  25   3   6   -0.63    1.02
  25  -3   6    0.19    1.23
  34  -4  -6   12.42    2.24
  32  -4  -6   12.29    2.09
  30   4  -6    3.42    1.42
  30  -4  -6    1.08    1.42
  30  -4  -6    4.21    1.43
  28  -4  -6   25.13    2.84
  28   4  -6   22.43    2.41
  28  -4  -6   21.17    2.41
  26  -4  -6    6.44    1.56
  26   4  -6    8.66    1.84
  26   4  -6   13.75    1.81
  26  -4  -6    9.23    1.94
  24  -4  -6   54.55    3.58
  24   4  -6   49.70    3.34
  24   4  -6   48.87    3.65
  24  -4  -6   43.22    3.69
  22   4  -6   29.03    2.25
  22  -4  -6   24.26    2.39
  22   4  -6   25.47    2.49
  22  -4  -6   30.99    2.86
  20   4  -6    4.53    1.26
  20  -4  -6   10.62    1.79
  20  -4  -6    5.91    1.24
  20   4  -6    6.36    1.15
  18  -4  -6   73.35    4.28
  18   4  -6   69.35    4.20
  18   4  -6   71.07    4.00
  18  -4  -6   76.42    4.64
  16  -4  -6    8.68    1.67
  16   4  -6   15.07    1.33
  16  -4  -6   15.83    1.61
  16   4  -6   11.79    1.54
  14   4  -6  132.63    7.05
  14  -4  -6  135.01    7.30
 -14   4   6  151.05    7.37
  14   4  -6  149.86    6.93
  14  -4  -6  132.08    7.39
 -12   4   6  127.60    6.63
  12  -4  -6  117.58    6.56
  12   4  -6  124.73    6.32
  12   4  -6  126.57    6.04
  12  -4  -6  121.62    6.70
 -10   4   6   18.47    1.80
  10   4  -6   19.75    1.67
  10   4  -6   17.24    1.25
  10  -4  -6   19.84    1.91
  -8   4   6    3.19    0.97
   8   4  -6    2.55    0.83
  -8  -4   6    3.29    1.32
   8  -4  -6    5.89    1.21
   8   4  -6    2.69    0.52
   6  -4  -6  187.13    9.04
   6   4  -6  187.37    8.87
  -6  -4   6  182.61   10.06
   4  -4  -6  317.35   15.07
  -4  -4   6  328.64   16.63
   4   4  -6  334.95   15.08
  -2  -4   6  183.87    9.13
   2  -4  -6  185.56    8.88
  -2  -4   6  190.79   10.17
   2   4  -6  199.47    8.99
  -2   4   6  184.20    9.01
   0   4   6  160.60    7.95
   0  -4   6  167.16    9.05
   0  -4   6  168.69    7.99
   0   4  -6  163.03    7.85
   0  -4  -6  161.05    7.71
   2  -4   6  673.46   29.94
   2   4   6  638.66   29.86
   2  -4   6  632.82   31.61
  -2  -4  -6  651.20   28.92
   4   4   6  351.95   17.34
   4  -4   6  356.15   17.41
  -4   4  -6  384.78   16.86
   4  -4   6  387.92   18.72
   6   4   6   66.19    3.88
  -6   4  -6   66.68    3.61
   6  -4   6   66.08    3.98
   6  -4   6   73.90    4.68
  -8   4  -6    0.51    0.62
   8  -4   6    0.00    0.89
   8  -4   6    0.12    0.86
   8   4   6   -0.14    0.68
  10   4   6    3.80    1.02
  10  -4   6    4.82    1.45
  10  -4   6    3.53    1.18
 -10   4  -6    3.33    0.78
  12   4   6    1.57    0.88
  12  -4   6    1.15    1.11
 -12   4  -6    0.69    0.64
  12  -4   6    1.69    1.19
  14  -4   6   69.94    4.53
  14   4   6   68.40    4.24
  16   4   6   94.75    5.60
  16  -4   6  100.63    5.95
  18   4   6   33.89    2.81
  18  -4   6   36.65    3.29
  20  -4   6    0.35    1.18
  20   4   6    1.92    1.15
  22  -4   6    6.71    1.82
  22   4   6    8.30    1.72
  24  -4   6   14.29    2.28
  24   4   6    8.27    1.80
  26   4   6   -0.86    1.09
  26  -4   6    2.69    1.47
  33  -5  -6    1.29    1.21
  31  -5  -6    4.61    1.58
  31   5  -6    8.00    1.77
  31  -5  -6    3.78    1.68
  29   5  -6    1.87    1.24
  29  -5  -6    2.34    1.53
  29  -5  -6    3.73    1.38
  27   5  -6   10.74    1.69
  27  -5  -6    4.31    1.67
  27  -5  -6    8.74    1.71
  25  -5  -6   14.16    2.23
  25   5  -6   18.00    1.99
  25  -5  -6   18.55    2.15
  25   5  -6   17.56    2.27
  23   5  -6    0.19    1.07
  23   5  -6    0.54    0.92
  23  -5  -6    0.77    1.21
  23  -5  -6    0.51    0.95
  21   5  -6    6.20    1.43
  21  -5  -6    4.62    1.29
  21  -5  -6    5.92    1.66
  21   5  -6    6.74    1.21
  19   5  -6    9.82    1.53
  19  -5  -6   10.64    1.57
  19  -5  -6    8.63    1.79
  19   5  -6   10.75    1.34
  17   5  -6   23.11    2.07
  17  -5  -6   18.04    2.15
  17   5  -6   18.83    1.64
  17  -5  -6   23.71    2.17
  15   5  -6    2.71    0.91
  15  -5  -6    5.30    1.27
  15   5  -6    3.18    0.78
  15  -5  -6    2.30    1.20
  13  -5  -6   35.59    2.90
  13   5  -6   40.06    2.38
  13   5  -6   39.62    2.65
  13  -5  -6   39.87    3.12
 -13   5   6   41.80    2.63
  11  -5  -6   13.98    1.77
  11   5  -6   15.46    1.56
  11  -5  -6   15.07    2.05
  11   5  -6   15.58    1.24
 -11   5   6   17.69    1.66
   9   5  -6    1.06    0.50
   9   5  -6    0.25    0.70
   9  -5  -6    0.17    0.92
  -9   5   6    0.24    0.64
   7  -5  -6    0.61    0.82
  -7  -5   6    1.80    1.29
   7   5  -6    0.76    0.75
  -5  -5   6   69.94    4.87
   5  -5  -6   79.26    4.10
   5   5  -6   69.31    3.96
   3  -5  -6   13.35    1.40
  -3  -5   6   12.07    1.90
   3   5  -6   11.89    1.30
  -1  -5   6   25.17    2.62
   1   5  -6   24.67    1.85
  -1  -5   6   23.74    2.05
  -1   5   6   26.02    1.83
   1  -5  -6   25.35    1.88
  -1   5  -6   75.53    3.97
  -1  -5  -6   74.94    3.84
   1  -5   6   71.82    4.74
   1   5   6   71.27    4.00
   1  -5   6   74.08    4.07
   3  -5   6   31.42    2.93
   3   5   6   29.42    2.17
   3  -5   6   28.40    2.21
   3   5   6   33.43    1.65
  -3   5  -6   30.88    2.04
   5  -5   6   12.32    1.49
  -5   5  -6    9.97    1.17
   5  -5   6    8.18    1.69
   5   5   6   10.44    1.28
  -7   5  -6    0.70    0.65
   7  -5   6    1.65    1.01
   7   5   6    0.84    0.79
   7  -5   6    2.01    1.20
   9   5   6    3.80    1.04
  -9   5  -6    2.64    0.76
   9  -5   6    1.48    1.06
   9  -5   6    2.47    1.41
  11  -5   6    0.38    0.90
 -11   5  -6    0.16    0.64
  11  -5   6    0.45    1.06
  11   5   6   -0.09    0.82
  13   5   6    1.41    0.93
  13  -5   6    2.96    1.20
  15   5   6    9.53    1.51
  15  -5   6    6.18    1.60
  17  -5   6   -2.01    0.92
  17   5   6    0.84    0.91
  19  -5   6    2.91    1.37
  19   5   6    1.29    1.08
  21   5   6    0.03    1.06
  21  -5   6    1.41    1.27
  23  -5   6    0.76    1.27
  23   5   6    0.07    1.00
  25  -5   6   -1.41    1.13
  25   5   6   -0.90    1.07
  34  -6  -6    9.72    1.99
  32  -6  -6   22.01    2.97
  32  -6  -6   26.08    2.88
  30  -6  -6    8.19    2.06
  30  -6  -6    6.71    1.70
  30   6  -6    9.65    1.85
  28  -6  -6    9.19    2.09
  28  -6  -6    8.00    1.73
  28   6  -6    9.68    1.69
  26   6  -6    0.86    1.01
  26   6  -6    0.72    1.22
  26  -6  -6    1.53    1.42
  26  -6  -6    2.38    1.26
  24   6  -6   78.45    4.68
  24  -6  -6   73.93    5.13
  24   6  -6   79.86    4.91
  24  -6  -6   76.98    4.84
  22   6  -6   57.52    3.70
  22  -6  -6   52.18    3.73
  22  -6  -6   50.02    3.89
  22   6  -6   55.17    3.49
  20  -6  -6   -0.71    1.01
  20   6  -6    0.51    0.94
  20   6  -6   -0.42    0.72
  20  -6  -6    0.16    0.95
  18   6  -6   19.69    1.75
  18   6  -6   16.74    1.81
  18  -6  -6   19.46    2.18
  18  -6  -6   19.72    2.24
  16  -6  -6   49.73    3.54
  16   6  -6   50.35    3.22
  16  -6  -6   47.48    3.73
  16   6  -6   54.97    3.10
  14   6  -6   52.70    3.34
  14   6  -6   60.31    3.20
  14  -6  -6   50.16    3.68
  14  -6  -6   55.87    4.06
  12  -6  -6  158.35    8.57
  12  -6  -6  150.42    7.95
 -12   6   6  160.04    8.01
  12   6  -6  149.71    7.63
  12   6  -6  150.04    7.50
 -10   6   6   56.36    3.65
  10  -6  -6   60.40    3.76
  10   6  -6   63.49    3.59
  10   6  -6   63.65    3.30
   8   6  -6   48.02    2.96
   8  -6  -6   48.72    3.18
   6   6  -6   72.66    3.97
   6  -6  -6   72.09    4.19
  -6  -6   6   66.92    4.80
  -4  -6   6  346.39   17.38
   4   6  -6  336.29   15.68
   4  -6  -6  334.37   15.78
   2   6  -6  305.45   13.44
   2  -6  -6  283.82   13.43
  -2  -6   6  283.88   14.11
  -2  -6   6  272.44   14.86
   0   6  -6  190.61    8.66
   0  -6   6  173.83    9.11
   0  -6  -6  172.34    8.57
   0   6   6  173.92    8.75
   0  -6   6  181.42    9.85
   2   6   6  221.49    9.97
  -2   6  -6  219.12   10.34
   2  -6   6  206.77   10.70
   2   6   6  223.35   10.64
   2  -6   6  219.84   11.70
   4   6   6  117.32    5.42
  -4   6  -6  117.66    5.97
   4  -6   6  121.08    7.07
   4   6   6  110.40    6.12
   4  -6   6  123.08    6.28
   6  -6   6    7.62    1.66
   6   6   6    6.03    1.14
  -6   6  -6    6.81    1.05
   6  -6   6    6.85    1.29
   8   6   6   25.24    2.13
  -8   6  -6   25.90    1.97
   8  -6   6   27.05    2.39
   8  -6   6   32.84    2.88
  10  -6   6    6.93    1.76
  10  -6   6    6.58    1.40
  10   6   6    4.61    1.13
 -10   6  -6    5.66    1.02
  12  -6   6   23.17    2.33
 -12   6  -6   22.58    1.92
  12   6   6   27.85    2.22
  14  -6   6   44.58    3.29
  14   6   6   40.87    3.03
  16   6   6   43.30    3.15
  16  -6   6   45.39    3.49
  18   6   6    4.80    1.36
  18  -6   6    4.78    1.52
  20   6   6    0.95    1.07
  20  -6   6   -0.29    1.16
  22  -6   6    2.19    1.32
  22   6   6    0.96    1.08
  24  -6   6   18.53    2.58
  24   6   6   11.10    1.94
  33  -7  -6    2.44    1.48
  31  -7  -6    5.12    1.96
  31  -7  -6    4.16    1.61
  29   7  -6   16.18    2.10
  29  -7  -6   11.48    2.29
  29  -7  -6   18.43    2.42
  27  -7  -6    6.87    1.90
  27   7  -6   10.17    1.68
  27  -7  -6    8.54    1.83
  25   7  -6    6.58    1.45
  25  -7  -6    4.22    1.61
  25  -7  -6    4.61    1.49
  25   7  -6    3.65    1.44
  23   7  -6    7.28    1.33
  23  -7  -6    8.50    1.73
  23  -7  -6    6.63    1.78
  23   7  -6    6.45    1.43
  21   7  -6    6.94    1.29
  21  -7  -6    6.27    1.63
  21   7  -6    7.85    1.50
  21  -7  -6    6.64    1.73
  19   7  -6    8.57    1.31
  19  -7  -6    8.24    1.73
  19  -7  -6    9.85    1.88
  19   7  -6    7.55    1.38
  17  -7  -6   67.14    4.68
  17   7  -6   61.29    3.80
  17   7  -6   65.79    3.74
  17  -7  -6   67.93    4.48
  15  -7  -6  173.74    9.23
  15   7  -6  168.84    8.73
  15   7  -6  183.72    8.70
  15  -7  -6  177.24    9.75
  13   7  -6   82.27    4.28
  13   7  -6   75.04    4.37
  13  -7  -6   79.87    5.41
  13  -7  -6   74.84    4.80
 -11   7   6   50.53    3.32
  11  -7  -6   58.34    3.72
  11   7  -6   51.39    3.03
  11   7  -6   56.11    3.30
   9  -7  -6    0.84    0.97
   9   7  -6    1.15    0.78
   7  -7  -6    2.66    1.10
   7   7  -6    2.49    0.89
   5   7  -6    7.48    1.22
   5  -7  -6    9.37    1.45
   3   7  -6   46.08    2.84
   3  -7  -6   43.43    3.01
  -3  -7   6   45.84    3.81
   1   7  -6   23.58    1.89
   1  -7  -6   21.95    1.92
  -1  -7   6   25.82    2.74
  -1   7   6   22.97    1.80
  -1  -7   6   16.12    2.18
  -1   7  -6    5.34    1.06
   1   7   6    7.80    0.88
   1  -7   6    6.93    1.64
   1  -7   6    6.65    1.58
   1   7   6    5.55    1.06
   3  -7   6    2.55    1.25
   3   7   6    2.13    0.85
   3  -7   6    1.92    1.05
  -3   7  -6    2.93    0.86
   3   7   6    2.04    0.53
   5  -7   6   49.28    3.25
  -5   7  -6   44.95    2.90
   5  -7   6   51.61    3.75
   5   7   6   47.37    3.11
   7   7   6    9.64    1.44
   7  -7   6    7.35    1.41
   7  -7   6   10.39    1.90
  -7   7  -6    7.60    1.22
   9  -7   6    8.96    1.54
   9   7   6    9.20    1.46
  -9   7  -6   11.76    1.32
   9  -7   6   11.96    2.08
  11   7   6    1.44    0.96
 -11   7  -6    1.44    0.81
  11  -7   6    1.93    1.31
  11  -7   6   -0.20    0.95
  13   7   6   82.59    4.78
 -13   7  -6   77.78    4.48
  13  -7   6   79.26    4.97
  15   7   6   50.32    3.33
  15  -7   6   45.05    3.51
  17   7   6    2.65    1.12
  17  -7   6    3.72    1.38
  19   7   6    7.24    1.51
  19  -7   6    3.95    1.47
  21  -7   6    0.60    1.19
  21   7   6   -0.05    0.92
  23  -7   6    0.88    1.31
  23   7   6    0.57    1.10
  25  -7   6    0.46    1.28
  32  -8  -6   11.09    2.51
  32  -8  -6   14.73    2.44
  30  -8  -6   -0.15    1.18
  30  -8  -6    3.52    1.60
  28  -8  -6   12.59    2.28
  28   8  -6   13.64    1.94
  28  -8  -6   13.43    2.50
  26  -8  -6    8.98    2.01
  26   8  -6    9.82    1.60
  26  -8  -6    5.89    1.86
  24  -8  -6   30.78    3.20
  24   8  -6   28.80    2.40
  24  -8  -6   35.31    3.29
  24   8  -6   25.30    2.55
  22  -8  -6    3.53    1.46
  22  -8  -6    4.22    1.63
  22   8  -6    5.31    1.21
  22   8  -6    6.83    1.46
  20   8  -6   43.91    2.98
  20  -8  -6   46.54    3.86
  20  -8  -6   44.70    3.65
  20   8  -6   43.39    3.06
  18  -8  -6  134.99    7.81
  18   8  -6  126.88    6.57
  18  -8  -6  118.05    7.09
  18   8  -6  122.54    6.49
  16   8  -6   47.53    3.20
  16  -8  -6   50.83    3.73
  16  -8  -6   45.75    4.03
  16   8  -6   51.27    3.08
  14  -8  -6    7.45    1.65
  14   8  -6    6.34    1.11
  14  -8  -6    7.37    2.03
  14   8  -6    7.99    1.28
  12  -8  -6   50.40    3.44
  12   8  -6   44.82    2.76
  12   8  -6   41.67    2.93
 -12   8   6   45.26    2.97
  10   8  -6    2.44    0.79
  10   8  -6    1.35    0.85
  10  -8  -6    1.66    1.20
   8   8  -6   27.79    2.18
   8  -8  -6   29.36    2.50
   6  -8  -6   13.60    1.75
   6   8  -6   10.99    1.41
   4  -8  -6  139.53    7.38
   4   8  -6  142.11    7.13
  -2  -8   6  111.36    7.14
   2   8  -6  119.68    6.04
   0   8   6   29.98    2.00
   0   8  -6   30.39    2.24
   0  -8   6   33.96    3.20
   0   8   6   31.93    2.35
   0  -8   6   32.81    3.23
   2   8   6   55.14    2.94
   2  -8   6   54.13    4.09
  -2   8  -6   55.40    3.31
   2   8   6   56.44    3.43
   2  -8   6   50.66    3.98
  -4   8  -6   33.67    2.39
   4  -8   6   36.49    3.16
   4  -8   6   33.39    2.91
   4   8   6   36.26    2.58
   6   8   6   42.95    3.07
   6  -8   6   46.03    3.38
  -6   8  -6   45.66    2.91
   6  -8   6   53.28    3.94
   8   8   6  218.73   11.33
  -8   8  -6  230.97   10.97
   8  -8   6  239.91   12.38
   8  -8   6  225.27   11.55
  10   8   6   30.74    2.57
  10  -8   6   31.37    2.73
 -10   8  -6   34.53    2.41
  10  -8   6   40.69    3.29
  12   8   6   18.47    2.03
 -12   8  -6   18.89    1.85
  12  -8   6   21.03    2.28
  14   8   6    1.01    0.89
 -14   8  -6    0.05    0.78
  14  -8   6    1.49    1.09
  16  -8   6   36.44    3.21
  16   8   6   33.41    2.71
  18  -8   6    1.41    1.21
  18   8   6   -0.90    0.89
  20   8   6   11.00    1.74
  20  -8   6   11.26    2.04
  22   8   6   13.35    2.00
  22  -8   6   11.45    2.18
  24   8   6   60.25    4.22
  33  -9  -6    4.15    1.97
  33  -9  -6    4.58    1.72
  31  -9  -6    1.35    1.67
  31  -9  -6    3.58    1.63
  29  -9  -6    0.71    1.54
  29  -9  -6    3.68    1.54
  27  -9  -6   -0.22    1.17
  27  -9  -6   -1.22    1.26
  27   9  -6    1.62    1.01
  25  -9  -6    1.14    1.25
  25   9  -6   -0.18    0.84
  25  -9  -6    0.18    1.35
  23  -9  -6   12.48    2.29
  23   9  -6   17.56    2.10
  23   9  -6   14.14    1.74
  23  -9  -6   14.22    2.53
  21   9  -6   29.68    2.49
  21  -9  -6   40.62    4.00
  21   9  -6   35.17    2.69
  21  -9  -6   37.83    3.43
  19   9  -6   12.41    1.50
  19  -9  -6   12.09    2.08
  19  -9  -6   14.11    2.60
  19   9  -6    6.88    1.33
  17   9  -6    1.79    0.85
  17  -9  -6    0.74    1.55
  17  -9  -6    1.73    1.33
  17   9  -6    3.37    1.10
  15  -9  -6   30.72    2.99
  15   9  -6   31.95    2.30
  15   9  -6   32.03    2.42
  13  -9  -6    2.25    1.30
  13   9  -6    1.11    0.87
  13   9  -6    0.46    0.74
  11  -9  -6    3.10    1.38
  11   9  -6    2.78    0.99
  11   9  -6    4.74    0.97
   9   9  -6   -0.18    0.71
   9  -9  -6    1.53    1.19
   7  -9  -6   69.57    4.35
   7   9  -6   59.53    3.78
   5   9  -6    6.40    1.17
   5  -9  -6    7.91    1.59
  -3   9   6   17.01    1.54
   3   9  -6   12.47    1.55
   1   9  -6    0.59    0.82
  -1   9   6    0.24    0.62
  -1   9  -6   29.55    2.35
   1  -9   6   34.95    3.42
   1  -9   6   39.92    3.67
   1   9   6   33.72    2.13
   1   9   6   36.99    2.61
   3  -9   6    9.60    2.05
   3   9   6    9.45    0.97
   3   9   6    7.65    1.35
  -3   9  -6    8.50    1.29
   3  -9   6    5.42    1.75
   5  -9   6   90.68    5.74
   5  -9   6   81.76    5.72
   5   9   6   87.48    5.01
  -5   9  -6   86.46    4.78
   7   9   6   13.99    1.82
   7  -9   6   21.83    2.51
  -7   9  -6   17.72    1.79
   7  -9   6   19.81    2.54
   9   9   6    0.16    0.91
   9  -9   6    1.82    1.34
   9  -9   6    1.78    1.16
  -9   9  -6   -0.04    0.74
 -11   9  -6   13.87    1.58
  11   9   6   10.67    1.65
  11  -9   6   11.08    1.84
 -13   9  -6   25.32    2.10
  13   9   6   21.25    2.18
  13  -9   6   19.34    2.39
 -15   9  -6    8.66    1.42
  15  -9   6   10.63    1.87
  15   9   6    7.41    1.43
  17   9   6    8.03    1.56
  17  -9   6    6.93    1.66
  19   9   6    3.43    1.28
  19  -9   6    1.82    1.33
  21   9   6    1.14    1.09
  21  -9   6    0.85    1.21
  23  -9   6    6.20    1.74
  23   9   6    1.13    1.15
  32 -10  -6    2.58    1.83
  32 -10  -6    2.61    1.53
  30 -10  -6    0.12    1.50
  30 -10  -6    2.98    1.65
  28 -10  -6   11.12    2.53
  28 -10  -6   10.30    2.40
  26 -10  -6    3.23    1.65
  26  10  -6    2.61    1.12
  26 -10  -6    2.49    1.71
  24  10  -6   10.67    1.62
  24 -10  -6    9.53    2.18
  24 -10  -6   10.31    2.55
  24  10  -6    7.60    1.68
  22  10  -6   62.94    3.99
  22 -10  -6   52.74    4.44
  22 -10  -6   60.21    5.04
  22  10  -6   60.37    3.81
  20 -10  -6   24.29    3.37
  20  10  -6   29.20    2.35
  20 -10  -6   20.35    2.77
  20  10  -6   30.93    2.37
  18 -10  -6   87.22    6.49
  18 -10  -6   98.74    5.82
  18  10  -6   82.67    4.93
  18  10  -6   89.25    5.09
  16 -10  -6    1.15    1.33
  16  10  -6    0.65    0.84
  16  10  -6    1.97    1.00
  14  10  -6   24.49    2.21
  14  10  -6   24.74    2.00
  14 -10  -6   21.13    2.65
  12 -10  -6   32.55    3.19
  12  10  -6   32.03    2.54
  12  10  -6   38.06    2.50
  10 -10  -6  234.94   12.09
  10  10  -6  237.45   11.55
   8  10  -6   12.01    1.58
   8 -10  -6   11.41    1.99
   6 -10  -6   49.85    3.62
   6  10  -6   47.95    3.18
  -4  10   6   11.13    1.32
   4  10  -6   12.63    1.53
   2  10  -6    2.35    0.97
  -2  10   6    2.06    0.81
   0  10  -6    1.38    0.95
   0  10   6    0.82    0.65
   2  10   6   38.74    2.35
   2  10   6   38.19    2.81
   2 -10   6   41.05    3.92
  -2  10  -6   36.67    2.65
  -4  10  -6   10.59    1.40
   4 -10   6    8.94    2.15
   4  10   6    5.93    1.33
   6 -10   6   10.93    2.15
   6  10   6   11.22    1.62
   6 -10   6   11.57    2.33
  -6  10  -6   10.50    1.47
  -8  10  -6  134.45    6.85
   8 -10   6  124.02    7.95
   8 -10   6  126.18    7.72
   8  10   6  134.33    7.16
  10  10   6  130.10    6.95
 -10  10  -6  124.60    6.62
  10 -10   6  122.09    7.44
 -12  10  -6  101.83    5.51
  12 -10   6   95.09    6.14
  12  10   6  101.03    5.81
  14 -10   6    0.81    1.17
 -14  10  -6    0.65    0.85
  14  10   6    0.48    0.97
  16  10   6   19.86    2.12
  16 -10   6   20.87    2.53
  18  10   6    6.72    1.51
  18 -10   6    2.86    1.41
  20  10   6    7.30    1.54
  20 -10   6    3.93    1.61
  22 -10   6   -0.21    1.19
  22  10   6    0.49    1.05
  31 -11  -6    1.63    1.59
  31 -11  -6   -1.13    1.33
  29 -11  -6    2.14    1.60
  29 -11  -6   -0.20    1.51
  27 -11  -6   -1.61    1.33
  27 -11  -6    1.05    1.56
  25  11  -6    1.11    1.01
  25 -11  -6   -1.41    1.31
  25 -11  -6    1.29    1.54
  23  11  -6   32.49    2.68
  23 -11  -6   28.40    3.35
  23  11  -6   27.63    2.44
  23 -11  -6   29.76    3.84
  21 -11  -6    1.08    1.52
  21  11  -6    1.54    0.93
  21 -11  -6    1.48    1.77
  21  11  -6    1.00    1.01
  19  11  -6   12.53    1.71
  19 -11  -6   13.53    2.87
  19 -11  -6   12.82    2.35
  19  11  -6   11.51    1.61
  17  11  -6    5.41    1.27
  17 -11  -6    3.13    1.70
  17  11  -6    5.00    1.19
  15 -11  -6    3.14    1.61
  15  11  -6    1.20    0.91
  15  11  -6    1.78    0.92
  13  11  -6    8.44    1.30
  13  11  -6    8.65    1.41
  13 -11  -6    9.05    2.06
  11 -11  -6   11.38    2.19
  11  11  -6    9.80    1.50
  11  11  -6    9.87    1.35
   9 -11  -6   31.08    3.12
   9  11  -6   33.25    2.52
   7  11  -6   40.45    2.88
  -7  11   6   40.14    2.80
   5  11  -6   -0.46    0.75
  -5  11   6   -0.08    0.67
  -3  11   6    6.97    1.16
   3  11  -6    7.22    1.31
   1  11  -6   28.88    2.29
  -1  11   6   25.86    2.00
   1  11   6   35.58    2.44
  -1  11  -6   40.70    2.83
   1  11   6   40.02    2.94
   3  11   6   -0.09    0.87
  -3  11  -6    0.87    0.88
   5  11   6    2.20    1.12
  -5  11  -6    2.94    1.04
   5 -11   6    1.29    1.61
   7 -11   6   72.27    5.49
   7  11   6   70.01    4.47
  -7  11  -6   71.71    4.25
   9 -11   6    6.41    2.01
  -9  11  -6    8.57    1.44
   9  11   6    5.51    1.39
 -11  11  -6    1.55    0.90
  11  11   6    1.11    1.03
  11 -11   6    1.87    1.39
  13 -11   6    1.63    1.42
 -13  11  -6    3.07    1.13
  13  11   6    1.63    1.10
  15  11   6    0.11    0.86
 -15  11  -6    0.01    0.84
  15 -11   6   -0.15    1.21
  17  11   6    4.03    1.28
  17 -11   6    2.28    1.46
  19 -11   6    8.69    2.06
  19  11   6    5.75    1.40
  21  11   6   10.45    1.79
  21 -11   6   11.49    2.19
  30 -12  -6    2.48    1.82
  28 -12  -6    1.59    1.74
  28 -12  -6    1.67    1.78
  26 -12  -6    8.03    2.44
  26 -12  -6    5.65    2.02
  24 -12  -6    4.23    2.10
  24  12  -6    3.36    1.20
  24 -12  -6    3.39    1.82
  22  12  -6    2.68    1.24
  22 -12  -6    2.05    1.93
  22  12  -6    4.00    1.18
  22 -12  -6    1.90    1.70
  20  12  -6    2.54    1.14
  20 -12  -6    3.72    1.78
  20  12  -6    1.84    0.95
  18  12  -6   61.87    3.99
  18 -12  -6   65.75    4.98
  18  12  -6   63.40    4.07
  16  12  -6    8.12    1.52
  16  12  -6   10.88    1.50
  16 -12  -6   11.70    2.32
  14  12  -6   20.75    2.12
  14 -12  -6   22.27    2.85
  14  12  -6   21.52    2.04
  12  12  -6    1.05    0.85
  12  12  -6    0.12    0.84
  12 -12  -6    0.28    1.31
 -10  12   6  108.80    6.05
  10  12  -6  114.71    6.17
   8  12  -6   35.13    2.80
  -8  12   6   43.69    2.85
  -6  12   6   57.90    3.56
   6  12  -6   53.73    3.57
   4  12  -6    9.27    1.48
  -4  12   6    9.24    1.38
   2  12  -6    1.82    1.04
  -2  12   6    0.04    0.70
   0  12  -6   22.96    2.22
   0  12   6   28.16    2.04
   2  12   6  152.19    7.49
  -2  12  -6  146.96    7.80
   2  12   6  156.01    8.13
   4  12   6    7.71    1.56
  -4  12  -6    9.95    1.51
   6 -12   6   20.25    3.29
   6  12   6    9.61    1.66
  -6  12  -6   13.55    1.71
   8  12   6    0.35    0.99
   8 -12   6    5.18    2.00
  -8  12  -6    3.23    1.15
  10  12   6   15.12    1.99
  10 -12   6   14.68    2.84
 -10  12  -6   13.77    1.77
  12 -12   6   11.73    2.56
  12  12   6   15.80    2.02
 -12  12  -6   12.96    1.69
 -14  12  -6   10.42    1.57
  14 -12   6    9.28    2.28
  14  12   6    9.17    1.65
  16  12   6   34.64    2.95
  16 -12   6   40.30    3.87
 -16  12  -6   36.44    2.87
  18 -12   6   25.08    3.17
  18  12   6   24.63    2.53
  20  12   6    2.77    1.20
  20 -12   6    2.07    1.54
  29 -13  -6   18.88    3.65
 -29  13   6   10.76    2.00
 -27  13   6   14.99    2.14
  27 -13  -6    7.82    2.61
  25 -13  -6   -1.22    1.58
  23  13  -6    0.96    1.00
  21  13  -6    5.25    1.40
  21 -13  -6    3.21    1.75
  21  13  -6    4.43    1.28
  19  13  -6   17.66    2.11
  19  13  -6   15.97    1.96
  17  13  -6    3.91    1.31
  17  13  -6    6.13    1.34
 -15  13   6    1.42    1.04
  15  13  -6    2.19    1.04
  15  13  -6    1.56    1.01
 -13  13   6    5.32    1.33
  13  13  -6    5.86    1.37
  13  13  -6    5.08    1.18
 -11  13   6    4.78    1.24
  11  13  -6    6.98    1.42
  11  13  -6    4.67    1.14
  -9  13   6   89.32    5.09
   9  13  -6   84.99    5.09
   7  13  -6   27.03    2.48
  -7  13   6   28.32    2.31
   5  13  -6    0.79    0.90
  -5  13   6   -0.86    0.68
  -3  13   6   25.20    2.11
   3  13  -6   20.84    2.17
  -1  13   6   47.00    3.04
   1  13  -6   48.19    3.30
   1  13   6   28.08    2.08
   1  13   6   31.24    2.57
  -1  13  -6   23.04    2.30
   3  13   6    3.72    1.30
  -3  13  -6    3.40    1.17
   5  13   6    4.59    1.39
  -5  13  -6    5.29    1.27
   7  13   6   17.65    2.16
   7 -13   6   20.12    3.42
  -7  13  -6   17.00    1.92
   9 -13   6    0.71    1.64
  -9  13  -6    0.38    0.91
   9  13   6    1.65    1.14
  11 -13   6   19.05    3.24
  11  13   6   16.86    2.24
 -11  13  -6   17.56    2.03
  13 -13   6   14.62    2.95
 -13  13  -6   12.18    1.74
  13  13   6   11.64    1.87
  15 -13   6    4.12    2.07
 -15  13  -6    4.15    1.24
  15  13   6    4.80    1.46
  17  13   6    2.02    1.17
  17 -13   6    0.22    1.54
  19  13   6   17.97    2.19
  19 -13   6   15.72    2.96
  28 -14  -6    2.56    2.09
 -28  14   6    2.71    1.36
 -26  14   6    8.26    1.70
 -24  14   6    7.36    1.63
 -22  14   6    4.42    1.40
  22  14  -6    5.31    1.32
 -20  14   6    3.72    1.32
  20  14  -6    6.52    1.43
  20  14  -6    5.04    1.35
 -18  14   6    9.54    1.67
  18  14  -6   12.62    1.75
  18  14  -6   12.09    1.75
 -16  14   6    6.35    1.41
  16  14  -6    3.91    1.17
  16  14  -6    3.79    1.20
 -14  14   6   51.06    3.44
  14  14  -6   47.20    3.39
  14  14  -6   45.92    3.32
  12  14  -6   27.89    2.40
 -12  14   6   28.87    2.61
  12  14  -6   31.38    2.61
  10  14  -6   36.09    2.70
 -10  14   6   28.20    2.48
   8  14  -6    0.91    0.99
  -8  14   6   -0.75    0.81
  -6  14   6   26.21    2.21
   6  14  -6   25.71    2.42
  -4  14   6   40.85    2.90
   4  14  -6   40.14    3.01
   2  14  -6   75.83    4.93
  -2  14   6   91.84    4.83
   0  14  -6   38.48    2.91
   0  14   6   35.99    2.62
  -2  14  -6   59.56    3.88
   2  14   6   57.01    3.98
   4  14   6   10.29    1.74
  -4  14  -6    7.12    1.45
   6  14   6    1.71    1.20
  -6  14  -6    2.58    1.10
   8  14   6   -0.15    1.00
   8 -14   6    2.97    1.96
  -8  14  -6    2.26    1.05
  10 -14   6   -0.67    1.76
  10  14   6    0.70    1.11
 -10  14  -6    0.05    0.88
  12 -14   6    3.44    1.99
 -12  14  -6    0.17    0.93
  12  14   6   -0.43    0.97
  14  14   6   13.83    2.06
  14 -14   6    7.96    2.44
 -14  14  -6   10.63    1.77
 -16  14  -6   22.10    2.25
  16 -14   6   15.74    3.14
  16  14   6   14.54    2.06
  18  14   6    7.28    1.61
  18 -14   6    8.46    2.47
 -25  15   6   14.65    2.17
 -23  15   6    1.94    1.22
 -21  15   6    1.40    1.16
  21  15  -6    1.47    1.06
  19  15  -6   -0.02    0.86
  19  15  -6    0.02    1.02
 -19  15   6   -0.67    0.89
 -17  15   6   23.03    2.39
  17  15  -6   11.64    1.81
  17  15  -6   19.42    2.07
  15  15  -6   33.06    2.67
 -15  15   6   26.60    2.62
  15  15  -6   33.48    2.64
  13  15  -6    8.89    1.62
  13  15  -6    7.41    1.41
 -13  15   6    4.75    1.35
  11  15  -6    0.30    0.86
  11  15  -6    3.15    1.20
 -11  15   6    0.78    0.98
   9  15  -6    6.37    1.45
  -9  15   6    7.95    1.45
  -7  15   6    7.76    1.44
   7  15  -6    7.57    1.53
   5  15  -6    0.97    1.01
  -5  15   6    1.28    0.95
   3  15  -6   43.15    3.19
  -3  15   6   45.10    3.09
  -1  15   6  124.11    6.55
   1  15  -6  123.31    6.83
   1  15   6   68.27    4.70
  -1  15  -6   84.03    4.74
  -3  15  -6    7.78    1.56
   3  15   6    8.67    1.67
  -5  15  -6    1.67    1.11
   5  15   6    1.62    1.21
  -7  15  -6    9.74    1.61
   7  15   6   11.23    1.85
  -9  15  -6    0.92    0.95
   9  15   6    0.19    1.03
  11 -15   6   19.49    3.67
 -11  15  -6   23.37    2.36
  11  15   6   22.48    2.53
  13 -15   6    0.67    1.92
 -13  15  -6    2.42    1.15
  13  15   6    1.83    1.19
  15 -15   6    1.46    1.99
  15  15   6    2.38    1.34
 -15  15  -6    1.91    1.09
  17 -15   6    0.86    1.79
 -17  15  -6    0.45    0.98
  17  15   6    0.42    1.04
 -24  16   6   12.51    1.96
 -22  16   6    0.12    1.06
  20  16  -6    0.85    1.08
  20  16  -6    2.83    1.36
 -20  16   6    3.55    1.30
  18  16  -6    5.43    1.41
  18  16  -6    3.27    1.29
 -18  16   6    2.95    1.22
  16  16  -6    8.16    1.57
  16  16  -6   11.02    1.76
 -16  16   6   10.16    1.70
  14  16  -6    0.87    0.92
 -14  16   6    0.43    1.02
  14  16  -6    1.94    1.14
  12  16  -6    1.09    0.88
  12  16  -6    0.46    1.05
 -12  16   6    1.41    1.05
 -10  16   6   -0.01    0.87
  10  16  -6   -0.20    0.89
  -8  16   6   13.10    1.79
   8  16  -6   12.62    1.82
   6  16  -6   83.46    5.03
  -6  16   6   82.62    4.89
   4  16  -6   77.09    4.63
  -4  16   6   69.43    4.38
  -2  16   6   33.70    2.64
   2  16  -6   34.36    2.80
   0  16  -6    2.98    1.21
   2  16   6   10.63    1.80
  -2  16  -6   11.38    1.71
   4  16   6    8.56    1.70
  -4  16  -6    8.68    1.64
  -6  16  -6    1.94    1.16
   6  16   6    3.30    1.37
   8  16   6    0.70    1.11
  -8  16  -6    2.78    1.18
  10  16   6    7.32    1.74
 -10  16  -6    6.46    1.51
 -12  16  -6   20.53    2.28
  12  16   6   27.63    2.78
  14 -16   6    2.28    2.16
  14  16   6    2.96    1.33
 -14  16  -6    4.52    1.38
 -16  16  -6    0.23    0.93
  16 -16   6   -0.42    1.87
  16  16   6    0.70    1.14
 -23  17   6   13.71    2.15
 -21  17   6   10.03    1.85
  19  17  -6    0.53    1.10
 -19  17   6    0.73    1.06
  19  17  -6    0.83    1.05
  17  17  -6   12.91    1.90
  17  17  -6   14.86    2.03
 -17  17   6   13.55    1.96
 -15  17   6   21.58    2.40
  15  17  -6   25.33    2.52
  15  17  -6   27.97    2.63
  13  17  -6   10.99    1.67
 -13  17   6    9.49    1.63
  13  17  -6    8.85    1.66
  11  17  -6   -0.28    0.93
  11  17  -6    0.85    0.89
 -11  17   6    0.68    0.96
  -9  17   6   23.11    2.19
   9  17  -6   10.67    1.83
   7  17  -6   17.49    2.14
  -7  17   6   20.55    2.17
  -5  17   6   11.88    1.72
   5  17  -6   17.54    2.03
   3  17  -6    0.62    0.99
  -3  17   6    0.75    0.89
   1  17  -6    5.60    1.50
  -1  17   6    6.38    1.35
  -1  17  -6    1.24    1.04
   1  17   6   -0.34    0.96
  -3  17  -6    1.60    1.04
   3  17   6    0.92    1.11
  -5  17  -6   23.52    2.43
   5  17   6   17.49    2.33
   7  17   6   34.53    3.10
  -7  17  -6   26.97    2.66
  -9  17  -6    2.12    1.14
   9  17   6    5.52    1.65
 -11  17  -6    0.29    0.92
  11  17   6    1.00    1.16
  13  17   6   23.20    2.65
 -13  17  -6   20.52    2.39
 -15  17  -6   23.04    2.46
  15  17   6   22.36    2.62
 -20  18   6    0.42    1.04
 -18  18   6    4.11    1.42
  18  18  -6    6.27    1.52
  18  18  -6    1.45    1.12
 -16  18   6    0.79    1.05
  16  18  -6    0.06    0.91
  16  18  -6   -0.41    0.87
  14  18  -6    2.27    1.11
 -14  18   6   -0.74    0.86
  14  18  -6    1.23    1.04
  12  18  -6    5.10    1.38
 -12  18   6    5.86    1.46
  12  18  -6    6.70    1.56
  10  18  -6    0.51    0.98
 -10  18   6    1.66    1.07
   8  18  -6    0.33    1.02
  -8  18   6    0.13    0.92
   6  18  -6    7.33    1.56
  -6  18   6    6.16    1.44
   4  18  -6   28.06    2.67
  -4  18   6   26.60    2.48
   2  18  -6    5.31    1.39
  -2  18   6    6.31    1.43
   0  18  -6    3.50    1.30
  -2  18  -6    2.12    1.17
   2  18   6    1.00    1.18
   4  18   6    1.08    1.17
  -4  18  -6    1.89    1.10
   6  18   6    0.34    1.06
  -6  18  -6   -0.08    1.02
   8  18   6   10.47    1.96
  -8  18  -6   20.77    2.27
  10  18   6    3.04    1.40
 -10  18  -6    2.72    1.25
 -12  18  -6    0.53    1.06
  12  18   6   -0.64    1.05
 -14  18  -6    0.38    1.00
 -19  19   6   -0.61    0.92
  17  19  -6    8.01    1.72
  17  19  -6    9.04    1.74
 -17  19   6    7.64    1.67
  15  19  -6   15.46    2.07
 -15  19   6   16.44    2.08
  15  19  -6   13.71    2.00
  13  19  -6    6.57    1.49
 -13  19   6    6.51    1.48
  13  19  -6   10.88    1.78
 -11  19   6    1.42    1.13
  11  19  -6    3.88    1.35
  11  19  -6    2.72    1.14
   9  19  -6    7.94    1.66
  -9  19   6    4.46    1.40
   7  19  -6   12.49    1.94
  -7  19   6   12.01    1.74
  -5  19   6   15.59    1.97
   5  19  -6   18.34    2.17
  -3  19   6    2.16    1.17
   3  19  -6    2.42    1.20
   1  19  -6    2.56    1.25
   1  19   6    2.10    1.29
  -1  19  -6    1.83    1.19
  -3  19  -6    3.53    1.26
   3  19   6    2.27    1.27
  -5  19  -6    6.26    1.49
   5  19   6    8.17    1.79
   7  19   6   21.30    2.51
  -7  19  -6   16.95    2.24
   9  19   6    1.34    1.25
  -9  19  -6    0.91    1.05
 -11  19  -6   -0.77    0.87
 -16  20   6    3.00    1.29
  16  20  -6    2.89    1.29
  14  20  -6    2.21    1.18
  14  20  -6    4.05    1.40
 -14  20   6    0.93    1.05
  12  20  -6    3.90    1.48
  12  20  -6    5.83    1.47
 -12  20   6    5.65    1.43
  10  20  -6    9.92    1.70
  10  20  -6   11.29    1.85
 -10  20   6    8.51    1.61
  -8  20   6    3.52    1.29
   8  20  -6    8.48    1.73
  -6  20   6    0.53    0.92
   6  20  -6   -1.01    0.94
   4  20  -6    2.15    1.18
  -4  20   6    1.11    1.04
   2  20  -6    6.12    1.56
   0  20  -6    5.47    1.50
   0  20   6    3.00    1.33
  -2  20  -6   28.15    2.82
  -4  20  -6    9.28    1.77
   4  20   6    6.42    1.65
  -6  20  -6    5.03    1.47
   6  20   6    3.65    1.42
   8  20   6    8.69    1.81
  -8  20  -6    5.71    1.49
  15  21  -6    4.09    1.41
  13  21  -6    3.65    1.31
  13  21  -6    5.34    1.58
 -13  21   6    4.73    1.43
 -11  21   6    0.61    0.99
  11  21  -6    0.87    1.06
  11  21  -6    0.30    1.05
   9  21  -6   13.10    2.05
  -9  21   6   11.53    1.83
  -7  21   6   10.39    1.75
   7  21  -6    8.16    1.72
  -5  21   6    6.58    1.51
   5  21  -6    9.41    1.77
   3  21  -6    7.95    1.68
  -1  21   6   15.14    2.16
   1  21  -6   18.08    2.26
   1  21   6   -0.38    1.03
  -1  21  -6   -0.20    1.05
  -3  21  -6    2.76    1.30
   3  21   6   -0.07    1.04
   8  22  -6   -0.90    0.94
  -8  22   6   -0.75    0.93
  -6  22   6    1.89    1.16
  30   0  -7    0.87    1.14
  30   0  -7    0.23    1.34
  28   0  -7   -1.54    1.18
  28   0  -7   -0.83    0.91
  26   0  -7   -1.15    0.86
  26   0  -7    1.21    1.27
  24   0  -7   -0.16    0.88
  24   0  -7    0.90    1.20
  22   0  -7   -0.30    0.76
  22   0  -7    1.79    1.27
  20   0  -7    0.21    0.72
  20   0  -7    1.78    0.83
  18   0  -7   -0.39    0.85
  18   0  -7   -0.30    0.64
  16   0  -7    0.24    0.63
  16   0  -7   -0.22    0.82
  14   0  -7    1.59    0.92
  14   0  -7    0.14    0.56
 -14   0   7   -1.16    0.73
  12   0  -7   -0.30    0.44
  12   0  -7   -0.89    0.72
 -12   0   7    0.98    0.88
 -10   0   7   -0.98    0.81
  10   0  -7   -0.73    0.74
  10   0  -7    0.13    0.46
   8   0  -7    0.26    0.70
  -8   0   7   -0.31    0.86
   6   0  -7   -0.41    0.64
  -6   0   7    0.14    0.91
  -4   0   7    0.16    0.91
   4   0  -7    0.91    0.62
  -4   0   7    0.33    0.36
   2   0  -7   -0.58    0.53
  -2   0   7   -0.48    0.43
  -2   0   7   -0.71    0.84
   0   0  -7    0.61    0.56
   0   0   7    0.14    0.55
   0   0   7    0.04    0.85
   2   0   7   -0.78    0.78
  -2   0  -7    0.88    0.52
   2   0   7    0.62    0.61
   4   0   7   -0.14    0.64
   4   0   7   -0.34    0.86
  -4   0  -7   -0.07    0.40
   6   0   7    0.00    0.66
   6   0   7    1.44    1.09
  -6   0  -7   -0.03    0.36
   8   0   7    0.07    0.99
   8   0   7    0.73    0.86
  10   0   7    0.83    1.12
  10   0   7   -0.05    0.83
  12   0   7    1.18    1.00
  12   0   7   -0.77    1.06
  14   0   7   -0.70    1.11
  14   0   7    0.35    1.00
  16   0   7   -0.89    0.99
  16   0   7   -0.28    1.02
  18   0   7   -0.56    1.02
  20   0   7    0.58    1.23
  22   0   7   -1.15    1.13
  24   0   7   -0.54    1.16
  31  -1  -7   -0.39    1.31
  31  -1  -7   -0.07    1.01
  29  -1  -7   21.98    2.74
  29   1  -7   17.73    2.24
  29   1  -7   17.47    2.46
  29  -1  -7   17.30    2.26
  27  -1  -7    7.45    1.93
  27  -1  -7    4.32    1.35
  27   1  -7    3.84    1.34
  27   1  -7    6.09    1.79
  25   1  -7   95.81    5.99
  25  -1  -7   93.00    5.86
  25   1  -7  103.51    5.68
  25  -1  -7   94.25    5.62
  23  -1  -7    1.23    1.24
  23  -1  -7    1.79    0.97
  23   1  -7    0.01    0.83
  23   1  -7    1.58    1.21
  21   1  -7    9.55    1.74
  21  -1  -7    9.36    1.79
  21   1  -7   12.69    1.47
  21  -1  -7   10.14    1.44
  19   1  -7   68.63    3.82
  19  -1  -7   68.07    4.38
  19  -1  -7   64.62    3.87
  19   1  -7   67.60    4.26
  17  -1  -7  149.32    7.56
  17   1  -7  153.42    7.49
  17   1  -7  153.75    7.87
  15   1  -7    0.71    0.59
 -15   1   7    0.45    0.93
  15  -1  -7   -0.49    0.56
  15  -1  -7    0.76    0.96
  15   1  -7    0.84    0.90
  13  -1  -7   47.95    2.63
  13  -1  -7   48.91    3.17
  13   1  -7   45.44    2.51
 -13   1   7   45.51    3.25
 -13  -1   7   41.53    3.44
  13   1  -7   49.13    3.02
  11  -1  -7    1.93    0.67
  11  -1  -7    0.22    0.84
  11   1  -7    1.36    0.44
  11   1  -7    1.78    0.88
 -11   1   7    1.45    0.97
 -11  -1   7    1.93    1.14
   9   1  -7  708.21   29.76
  -9   1   7  665.76   31.88
  -9  -1   7  626.59   31.94
   9  -1  -7  630.35   29.73
   7  -1  -7   94.04    4.91
  -7   1   7   92.97    5.55
  -7   1   7   98.07    4.44
   7   1  -7   89.05    4.83
  -7  -1   7   97.03    5.73
  -5  -1   7   31.00    2.77
   5  -1  -7   32.79    2.12
  -5   1   7   35.63    1.77
   5   1  -7   30.61    2.09
  -5   1   7   28.89    2.67
  -5  -1   7   32.87    1.64
   3  -1  -7   25.01    1.70
   3   1  -7   25.15    1.77
  -3  -1   7   20.81    2.37
  -3   1   7   27.89    1.55
  -3  -1   7   26.00    1.52
  -3   1   7   22.86    2.33
  -1   1   7    6.05    0.86
  -1  -1   7    9.91    1.71
  -1  -1   7    7.15    0.87
   1   1  -7    6.95    0.90
  -1   1   7    3.82    1.22
   1  -1  -7    6.53    0.81
   1   1   7  115.83    7.12
  -1   1  -7  124.84    5.95
   1   1   7  131.95    6.18
  -1  -1  -7  124.57    5.86
   1  -1   7  126.19    6.16
   1  -1   7  119.61    7.12
   3   1   7   54.02    3.75
   3  -1   7   45.59    3.53
  -3  -1  -7   51.04    2.46
  -3   1  -7   48.54    2.58
   3   1   7   44.62    2.82
   3  -1   7   48.39    2.86
  -5  -1  -7   43.58    2.15
   5  -1   7   44.92    2.83
  -5   1  -7   44.18    2.39
   5  -1   7   42.27    3.35
   5   1   7   47.71    2.79
   7  -1   7   28.46    2.18
  -7   1  -7   26.18    1.63
   7   1   7   26.68    2.12
   7  -1   7   28.65    2.83
   9  -1   7   43.72    2.93
   9  -1   7   37.88    3.40
   9   1   7   41.64    2.84
  11   1   7  115.20    6.31
  11  -1   7  115.42    7.17
  11  -1   7  117.33    6.42
  13  -1   7   88.10    5.96
  13   1   7   84.25    5.09
  13  -1   7   90.98    5.26
  15  -1   7   25.94    2.57
  15  -1   7   26.16    3.12
  15   1   7   21.05    2.30
  17  -1   7   60.16    4.23
  17   1   7   57.54    4.05
  17   1   7   59.45    4.82
  19  -1   7   24.65    2.67
  19   1   7   17.92    2.38
  21   1   7    6.56    1.66
  21  -1   7    7.95    1.82
  23   1   7    1.33    1.29
  23  -1   7    1.04    1.30
  25   1   7    4.11    1.59
  25  -1   7    7.91    1.88
  32  -2  -7    5.03    1.75
  30  -2  -7   -0.92    1.16
  30   2  -7    2.39    1.49
  30  -2  -7   -0.03    0.98
  28   2  -7    7.57    1.67
  28  -2  -7    7.03    1.86
  28  -2  -7   10.86    1.79
  28   2  -7   10.50    2.08
  26  -2  -7    1.92    1.15
  26   2  -7    2.83    1.18
  26   2  -7    1.92    1.36
  26  -2  -7    3.51    1.58
  24  -2  -7   -0.61    1.13
  24   2  -7    0.20    0.91
  24   2  -7    0.62    1.15
  24  -2  -7    2.61    1.11
  22   2  -7    6.62    1.53
  22   2  -7    2.51    0.99
  22  -2  -7    1.85    1.23
  22  -2  -7    3.42    1.09
  20   2  -7   35.90    2.41
  20  -2  -7   35.22    2.98
  20  -2  -7   33.01    2.50
  20   2  -7   33.20    2.75
  18  -2  -7   10.29    1.30
  18  -2  -7    6.92    1.53
  18   2  -7    7.37    1.08
  18   2  -7    8.54    1.47
  16   2  -7  100.58    5.03
 -16   2   7  101.13    5.78
  16   2  -7   99.86    5.45
  16  -2  -7   98.40    5.17
  16  -2  -7   93.58    5.60
  14   2  -7   69.84    4.11
  14  -2  -7   66.65    4.29
 -14   2   7   71.38    4.41
  14   2  -7   75.37    3.70
  14  -2  -7   73.68    3.89
  12   2  -7   59.75    3.52
  12   2  -7   58.16    2.98
 -12   2   7   59.53    3.83
 -12  -2   7   58.76    4.16
  12  -2  -7   63.26    3.78
  12  -2  -7   57.77    3.42
  10   2  -7   42.66    2.68
  10  -2  -7   44.52    2.89
  10   2  -7   41.96    2.07
 -10  -2   7   40.60    3.30
 -10   2   7   41.74    3.07
  -8   2   7  250.54   13.06
   8   2  -7  257.16   11.98
  -8  -2   7  257.74   13.36
   8  -2  -7  259.15   12.10
  -6  -2   7  171.70    9.21
  -6   2   7  177.92    7.89
   6  -2  -7  159.06    8.12
  -6   2   7  159.30    8.90
   6   2  -7  171.25    8.11
   4   2  -7  125.22    6.28
  -4   2   7  141.90    6.20
  -4  -2   7  135.99    6.08
  -4  -2   7  117.35    7.30
   4  -2  -7  119.43    6.27
  -4   2   7  124.68    7.17
  -2  -2   7   57.54    4.06
  -2  -2   7   59.27    3.06
  -2   2   7   51.73    3.84
  -2   2   7   60.49    3.06
   2   2  -7   57.20    3.14
   2  -2  -7   56.06    3.08
   0   2   7   35.67    2.19
   0  -2   7   39.67    3.10
   0  -2   7   37.48    2.22
   0   2  -7   34.48    2.15
   0  -2  -7   34.03    2.03
  -2  -2  -7   16.46    1.13
  -2   2  -7   16.71    1.31
   2  -2   7   14.12    2.00
   2   2   7   13.94    1.35
   2  -2   7   17.28    1.47
   4  -2   7    2.03    0.83
  -4   2  -7    3.80    0.71
   4  -2   7    6.18    1.55
   4   2   7    1.92    0.78
   6  -2   7   47.51    3.08
   6   2   7   46.85    2.90
   6  -2   7   44.74    3.54
  -6   2  -7   47.39    2.59
  -8   2  -7   28.15    1.78
   8  -2   7   27.02    2.34
   8   2   7   33.51    2.32
   8  -2   7   25.24    2.89
  10  -2   7  131.25    7.00
  10   2   7  131.08    6.86
  10  -2   7  123.01    7.67
  12   2   7    7.89    1.42
  12  -2   7    8.16    1.89
  12  -2   7    8.55    1.59
  14  -2   7   -0.51    0.94
  14   2   7    0.16    0.90
  14  -2   7   -0.52    1.03
  16   2   7   52.60    3.59
  16  -2   7   48.31    3.72
  18   2   7   59.22    4.19
  18  -2   7   65.20    4.39
  20   2   7   11.14    1.94
  20  -2   7   18.08    2.40
  22  -2   7   22.71    2.71
  22   2   7   21.59    2.55
  24   2   7   12.70    2.06
  24  -2   7   12.94    2.26
  31  -3  -7   55.28    4.06
  31  -3  -7   53.14    4.21
  29   3  -7    3.69    1.68
  29  -3  -7    3.78    1.67
  29  -3  -7    2.45    1.24
  27   3  -7    4.97    1.37
  27  -3  -7    4.60    1.33
  27  -3  -7    4.16    1.60
  27   3  -7    5.69    1.71
  25  -3  -7   12.55    1.76
  25   3  -7   14.21    2.13
  25  -3  -7   12.88    2.30
  25   3  -7   16.41    1.88
  23   3  -7   74.01    4.47
  23  -3  -7   68.34    4.17
  23  -3  -7   59.92    4.45
  23   3  -7   61.86    3.95
  21  -3  -7   46.81    3.24
  21   3  -7   47.63    3.46
  21   3  -7   56.71    3.25
  21  -3  -7   45.31    3.65
  19   3  -7  115.49    6.05
  19  -3  -7  100.16    5.78
  19   3  -7  111.67    5.67
  19  -3  -7  111.52    6.25
  17   3  -7  191.47    9.47
  17   3  -7  189.29    9.18
  17  -3  -7  197.13    9.45
  17  -3  -7  183.74    9.71
  15   3  -7   61.60    3.61
 -15   3   7   59.54    3.79
  15  -3  -7   59.22    3.50
  15  -3  -7   57.62    3.84
  15   3  -7   57.12    3.14
 -13   3   7   26.14    2.20
  13  -3  -7   26.70    2.13
  13   3  -7   24.49    1.99
  13  -3  -7   23.70    2.24
  13   3  -7   25.44    1.56
 -11   3   7   43.15    3.05
  11   3  -7   45.13    2.24
  11   3  -7   42.20    2.71
  11  -3  -7   39.27    2.93
 -11  -3   7   44.58    3.47
   9  -3  -7   49.71    3.26
   9   3  -7   46.64    2.99
  -9   3   7   52.99    3.52
   9   3  -7   54.62    2.52
  -9  -3   7   47.09    3.74
  -7   3   7  180.43    9.76
   7   3  -7  186.94    8.92
  -7  -3   7  186.92   10.13
   7  -3  -7  191.20    9.10
   5  -3  -7   80.91    4.40
  -5   3   7   83.24    4.13
  -5   3   7   81.38    4.94
   5   3  -7   85.37    4.31
  -5  -3   7   78.16    5.18
  -3   3   7  647.49   28.39
  -3   3   7  609.01   30.20
  -3  -3   7  615.10   30.40
  -3  -3   7  644.29   28.34
   3   3  -7  623.35   27.94
   3  -3  -7  583.07   27.89
  -1   3   7  241.48   11.66
   1  -3  -7  249.59   11.41
  -1  -3   7  254.57   13.05
  -1  -3   7  248.86   11.67
   1   3  -7  244.14   11.52
  -1   3  -7  160.76    7.60
  -1  -3  -7  157.50    7.38
   1  -3   7  150.81    7.77
   1  -3   7  162.84    8.90
   1   3   7  160.62    7.74
  -3  -3  -7   69.14    3.39
   3  -3   7   69.97    3.99
   3  -3   7   76.14    4.83
  -3   3  -7   77.18    3.79
   3   3   7   70.55    3.95
   5  -3   7   84.35    4.85
   5  -3   7   81.87    5.55
   5   3   7   93.81    4.82
  -5   3  -7   91.27    4.52
  -7   3  -7    0.14    0.56
   7   3   7   -0.45    0.65
   7  -3   7   -0.98    0.90
   7  -3   7   -0.30    0.74
   9   3   7   41.40    2.91
   9  -3   7   45.20    3.72
   9  -3   7   42.83    3.15
  -9   3  -7   48.27    2.60
  11  -3   7   71.15    4.48
  11   3   7   65.77    4.24
  11  -3   7   82.72    5.37
  13   3   7   15.17    1.86
  13  -3   7   13.82    1.95
  13  -3   7   13.34    2.48
  15   3   7   26.09    2.39
  15  -3   7   19.21    2.34
  17   3   7   40.14    3.17
  17  -3   7   42.43    3.36
  19  -3   7   28.14    2.85
  19   3   7   24.99    2.58
  21   3   7    0.81    1.17
  21  -3   7    1.48    1.37
  23  -3   7    6.77    1.77
  23   3   7    7.17    1.76
  25   3   7   11.28    2.05
  25  -3   7    8.48    2.05
  32  -4  -7   -0.24    1.34
  32  -4  -7    0.71    1.11
  30  -4  -7    2.76    1.37
  30  -4  -7    3.28    1.58
  28  -4  -7   -0.79    1.12
  28   4  -7    1.99    1.17
  28   4  -7    0.91    1.34
  28  -4  -7    0.23    1.03
  26   4  -7   15.70    2.19
  26  -4  -7   11.52    2.13
  26  -4  -7   11.72    1.78
  26   4  -7   12.67    1.77
  24   4  -7   34.18    2.49
  24  -4  -7   24.47    2.79
  24  -4  -7   25.78    2.44
  24   4  -7   26.95    2.69
  22   4  -7    6.90    1.50
  22   4  -7    5.62    1.16
  22  -4  -7    7.74    1.78
  22  -4  -7    5.85    1.32
  20   4  -7    1.46    0.83
  20   4  -7    0.59    0.94
  20  -4  -7    0.73    1.17
  20  -4  -7    0.61    0.88
  18   4  -7   12.31    1.63
  18   4  -7   14.94    1.42
  18  -4  -7   13.64    1.63
  18  -4  -7   11.31    1.91
  16   4  -7   23.43    2.13
 -16   4   7   27.04    2.15
  16  -4  -7   26.24    2.19
  16   4  -7   21.49    1.69
  16  -4  -7   23.78    2.40
  14   4  -7   54.35    2.82
 -14   4   7   50.47    3.32
  14   4  -7   49.89    3.20
  14  -4  -7   52.14    3.53
  14  -4  -7   48.51    3.44
  12  -4  -7    2.61    1.19
  12  -4  -7    0.09    0.86
 -12   4   7    0.28    0.85
  12   4  -7    1.40    0.83
  12   4  -7    1.61    0.53
 -10   4   7    5.58    1.20
  10  -4  -7    6.22    1.23
  10   4  -7    4.97    0.64
  10   4  -7    3.65    0.92
 -10  -4   7    1.57    1.32
   8  -4  -7   45.14    2.89
  -8  -4   7   46.76    3.54
  -8   4   7   42.25    3.05
   8   4  -7   40.64    2.19
   8   4  -7   42.90    2.68
  -6  -4   7    3.79    1.43
   6   4  -7    5.01    0.98
  -6   4   7    3.70    1.17
   6  -4  -7    4.54    1.03
  -4  -4   7   15.17    1.54
  -4   4   7   15.49    1.33
   4   4  -7   18.17    1.55
   4  -4  -7   15.17    1.47
  -4  -4   7   14.86    2.19
  -2  -4   7    1.91    0.76
  -2   4   7    1.73    0.66
   2   4  -7    0.42    0.64
  -2  -4   7    2.63    1.28
   2  -4  -7    2.37    0.83
   0   4  -7  167.89    8.02
   0   4   7  168.40    8.13
   0  -4   7  165.38    9.23
   0  -4   7  168.43    8.16
   0  -4  -7  162.54    7.81
   2  -4   7   -0.39    0.94
   2   4   7    1.42    0.72
  -2   4  -7    0.29    0.63
  -2  -4  -7    0.68    0.51
   2  -4   7    0.96    0.71
   4  -4   7   67.37    4.51
   4   4   7   58.50    3.58
  -4   4  -7   66.51    3.48
   4  -4   7   60.37    3.68
   6   4   7    9.95    1.31
   6  -4   7   10.26    1.46
   6  -4   7   12.15    2.04
  -6   4  -7   10.01    1.15
   8  -4   7    2.50    1.21
  -8   4  -7   -0.03    0.62
   8   4   7    0.66    0.82
   8  -4   7    0.99    0.91
  10   4   7    1.84    0.87
  10  -4   7    1.42    1.26
  10  -4   7    1.18    1.02
 -10   4  -7    0.52    0.67
  12   4   7    0.29    0.86
  12  -4   7   -0.24    0.96
  12  -4   7    0.32    1.12
  14   4   7    0.00    0.87
  14  -4   7    0.10    1.07
  16  -4   7   18.66    2.31
  16   4   7   15.85    2.00
  18  -4   7    8.06    1.78
  18   4   7    6.46    1.56
  20  -4   7    6.26    1.74
  20   4   7    3.95    1.44
  22   4   7   -0.94    0.93
  22  -4   7   -0.18    1.23
  24  -4   7    3.50    1.59
  24   4   7    0.82    1.27
  33  -5  -7   22.58    3.07
  31  -5  -7   78.86    5.12
  31  -5  -7   76.64    5.39
  29  -5  -7    0.87    1.41
  29  -5  -7    0.29    1.05
  27   5  -7    1.22    1.14
  27  -5  -7    0.08    0.96
  27  -5  -7    0.13    1.24
  27   5  -7   -1.05    0.87
  25   5  -7    0.55    0.93
  25  -5  -7    1.41    1.31
  25   5  -7   -0.04    1.04
  25  -5  -7   -0.34    0.93
  23   5  -7   13.04    1.64
  23  -5  -7   12.93    1.79
  23   5  -7   12.11    1.91
  23  -5  -7   13.49    2.15
  21   5  -7   43.66    2.92
  21   5  -7   44.54    3.16
  21  -5  -7   46.60    3.24
  21  -5  -7   45.95    3.51
  19   5  -7    0.04    0.71
  19  -5  -7    2.27    1.12
  19  -5  -7    2.15    1.29
  19   5  -7    0.62    0.90
  17  -5  -7  113.82    6.33
  17  -5  -7  114.31    6.36
  17   5  -7  106.58    5.91
  17   5  -7  113.08    5.73
  15   5  -7  113.42    6.29
  15  -5  -7  116.42    6.71
 -15   5   7  135.35    6.64
  15   5  -7  118.98    6.07
  15  -5  -7  127.84    6.99
  13   5  -7    0.90    0.57
 -13   5   7    2.05    0.94
  13  -5  -7    1.31    1.17
  13  -5  -7    1.24    1.04
  13   5  -7    1.44    0.84
  11   5  -7   59.27    3.57
  11   5  -7   60.98    3.19
 -11   5   7   60.52    3.84
  11  -5  -7   61.46    3.84
   9   5  -7   31.88    2.34
  -9   5   7   31.08    2.53
   9  -5  -7   41.30    2.78
  -9  -5   7   41.51    3.42
   9   5  -7   35.27    1.99
  -7   5   7   28.52    2.29
  -7  -5   7   20.11    2.60
   7   5  -7   25.07    1.91
   7  -5  -7   22.50    2.03
  -5  -5   7  275.54   14.26
   5   5  -7  261.23   12.64
   5  -5  -7  274.10   12.70
   3  -5  -7  518.48   22.62
   3   5  -7  498.23   22.63
  -3  -5   7  470.15   23.30
  -3   5   7  476.05   22.96
  -3  -5   7  528.90   24.87
  -1  -5   7  213.14   11.69
  -1   5   7  217.86   10.41
   1   5  -7  214.18   10.27
   1  -5  -7  221.72   10.18
  -1  -5   7  212.79   10.53
   1  -5   7   58.03    4.24
  -1   5  -7   63.38    3.40
   1  -5   7   61.40    3.50
   1   5   7   54.99    3.40
  -1  -5  -7   58.79    3.20
   3  -5   7  162.68    8.31
   3  -5   7  155.32    9.20
   3   5   7  171.22    8.26
  -3   5  -7  164.34    7.99
   3   5   7  167.12    7.48
   5   5   7  234.65   10.99
   5  -5   7  209.70   11.96
  -5   5  -7  223.57   10.59
   5  -5   7  223.76   11.04
   7  -5   7   29.18    2.97
   7  -5   7   22.56    2.13
   7   5   7   21.98    1.95
  -7   5  -7   22.15    1.79
  -9   5  -7   -0.30    0.64
   9   5   7    0.95    0.87
   9  -5   7    0.95    1.00
   9  -5   7    2.07    1.30
  11   5   7   29.31    2.45
  11  -5   7   37.46    3.49
 -11   5  -7   30.89    2.13
  11  -5   7   28.39    2.71
  13  -5   7   36.42    2.96
  13   5   7   31.52    2.55
  15  -5   7    3.60    1.38
  15   5   7    1.43    1.05
  17  -5   7   16.65    2.28
  17   5   7   18.04    2.08
  19   5   7    1.61    1.10
  19  -5   7   -0.68    1.08
  21   5   7    2.20    1.24
  21  -5   7    2.51    1.46
  23   5   7   12.59    2.04
  23  -5   7   12.57    2.25
  32  -6  -7    1.34    1.50
  32  -6  -7   -0.76    1.01
  30  -6  -7   -0.34    1.36
  30  -6  -7    1.46    1.25
  28  -6  -7    2.14    1.32
  28  -6  -7    2.27    1.50
  26  -6  -7    2.39    1.22
  26   6  -7    2.40    1.35
  26   6  -7    4.65    1.24
  26  -6  -7    2.47    1.47
  24  -6  -7    0.71    1.24
  24   6  -7   -0.88    0.88
  24  -6  -7   -0.17    0.86
  24   6  -7   -0.47    0.81
  22  -6  -7    0.06    1.12
  22   6  -7   -0.16    0.89
  22   6  -7   -0.01    0.77
  22  -6  -7   -0.49    0.85
  20  -6  -7   14.74    2.16
  20   6  -7   20.15    1.78
  20   6  -7   17.72    1.95
  20  -6  -7   17.43    2.16
  18  -6  -7    4.76    1.50
  18  -6  -7    6.86    1.73
  18   6  -7    7.38    1.33
  18   6  -7    6.61    1.13
  16   6  -7   18.91    1.55
  16   6  -7   16.36    1.73
  16  -6  -7   16.96    2.15
  16  -6  -7   17.90    2.37
  14  -6  -7   60.24    4.25
 -14   6   7   67.68    4.08
  14  -6  -7   66.47    4.75
  14   6  -7   71.33    3.71
  14   6  -7   70.82    3.99
 -12   6   7  126.97    6.93
  12  -6  -7  133.99    6.95
  12   6  -7  123.54    6.54
  12   6  -7  127.29    6.29
 -10   6   7    2.12    0.91
  10   6  -7    3.41    0.67
  10  -6  -7    2.50    1.14
  10   6  -7    3.37    0.96
  -8  -6   7   44.93    3.70
   8   6  -7   42.71    2.76
   8  -6  -7   41.04    2.90
   6  -6  -7    6.09    1.21
  -6  -6   7    3.93    1.53
   6   6  -7    7.03    1.18
   4   6  -7    2.78    0.93
  -4  -6   7    4.48    1.49
   4  -6  -7    6.28    1.20
   2  -6  -7  188.16    8.85
  -2  -6   7  169.88   10.04
  -2  -6   7  177.84    9.36
   2   6  -7  189.21    8.87
  -2   6   7  181.29    8.92
   0   6   7   51.31    3.29
   0  -6   7   56.14    4.18
   0  -6  -7   59.37    3.33
   0  -6   7   59.37    3.63
   0   6  -7   60.10    3.37
   2   6   7    3.27    0.59
   2  -6   7    1.21    1.18
   2   6   7    2.49    0.86
  -2   6  -7    1.67    0.83
   2  -6   7    3.73    1.07
   4  -6   7   12.68    1.58
  -4   6  -7   11.06    1.32
   4  -6   7   15.40    2.24
   4   6   7   10.55    1.41
   6  -6   7    1.03    1.20
   6   6   7   -0.09    0.75
  -6   6  -7   -0.18    0.61
   6  -6   7   -0.15    0.88
   8  -6   7    0.64    1.13
   8  -6   7    0.38    0.91
   8   6   7   -0.69    0.71
  -8   6  -7   -0.02    0.67
  10  -6   7    4.53    1.68
  10   6   7    4.05    1.10
  10  -6   7    4.50    1.33
 -10   6  -7    4.07    0.97
  12   6   7   -0.66    0.78
  12  -6   7    0.71    1.03
  14   6   7   77.64    4.69
  14  -6   7   74.47    4.87
  16   6   7   62.95    4.16
  16  -6   7   67.76    4.49
  18  -6   7    6.43    1.61
  18   6   7    3.64    1.32
  20   6   7    4.78    1.42
  20  -6   7    7.31    1.77
  22  -6   7    3.58    1.58
  22   6   7    5.84    1.50
  24  -6   7    3.31    1.53
  24   6   7    3.74    1.41
  33  -7  -7    2.06    1.44
  33  -7  -7    0.68    1.55
  31  -7  -7   24.93    3.13
  31  -7  -7   25.79    2.92
  29  -7  -7    0.96    1.38
  29  -7  -7   -0.07    1.09
  27  -7  -7   10.77    2.23
  27   7  -7    5.64    1.68
  27  -7  -7    8.90    1.89
  25  -7  -7   16.22    2.35
  25   7  -7   19.58    2.27
  25  -7  -7   17.60    2.46
  25   7  -7   18.61    2.04
  23   7  -7   50.75    3.28
  23  -7  -7   51.30    3.97
  23  -7  -7   44.96    3.75
  23   7  -7   46.98    3.43
  21   7  -7   22.43    1.98
  21   7  -7   20.22    2.21
  21  -7  -7   22.82    2.75
  21  -7  -7   25.61    2.77
  19  -7  -7   18.53    2.39
  19   7  -7   23.38    1.90
  19  -7  -7   17.68    2.60
  19   7  -7   21.83    2.10
  17  -7  -7   35.43    3.01
  17  -7  -7   35.19    3.44
  17   7  -7   35.02    2.38
  17   7  -7   35.09    2.56
  15   7  -7   83.26    4.74
  15   7  -7   85.80    4.51
  15  -7  -7   84.72    5.12
  15  -7  -7   79.93    5.64
  13   7  -7   94.49    5.24
  13   7  -7   94.84    5.00
  13  -7  -7   97.30    5.61
 -13   7   7   99.85    5.48
  11  -7  -7  126.97    6.80
 -11   7   7  125.51    6.87
  11   7  -7  121.36    6.47
  11   7  -7  127.99    6.26
   9   7  -7   59.67    3.49
   9  -7  -7   53.97    3.69
   7   7  -7    3.66    1.01
   7  -7  -7    5.00    1.27
   5  -7  -7    0.50    0.94
  -5  -7   7   -0.17    1.19
   5   7  -7    1.12    0.84
  -3  -7   7  158.02    9.60
   3  -7  -7  173.83    8.46
   3   7  -7  174.90    8.42
  -1   7   7  108.65    5.81
   1  -7  -7  115.69    5.85
   1   7  -7  108.54    5.70
  -1  -7   7  112.17    6.94
  -1  -7   7  105.44    6.33
   1   7   7   18.37    1.32
   1  -7   7   15.75    2.01
   1  -7   7   13.54    2.17
  -1   7  -7   21.09    1.71
   1   7   7   13.92    1.59
   3  -7   7   38.13    3.37
  -3   7  -7   34.40    2.53
   3   7   7   42.33    2.73
   3  -7   7   42.07    2.96
   5   7   7  317.01   14.81
  -5   7  -7  304.88   14.38
   5  -7   7  306.31   16.11
   5  -7   7  296.65   14.87
   7   7   7    1.37    0.89
  -7   7  -7    0.54    0.76
   7  -7   7    0.09    1.15
   7  -7   7    0.04    0.91
   9   7   7    0.32    0.76
   9  -7   7   -0.51    1.06
  -9   7  -7   -0.12    0.69
   9  -7   7    0.14    0.90
  11  -7   7    2.36    1.21
  11   7   7    2.42    1.07
 -11   7  -7    5.40    1.11
  13   7   7    7.62    1.48
  13  -7   7    8.64    1.69
  15  -7   7    6.15    1.60
  15   7   7    9.98    1.55
  17  -7   7   11.20    1.92
  17   7   7    9.73    1.65
  19  -7   7    4.58    1.52
  19   7   7    3.00    1.21
  21  -7   7    3.78    1.54
  21   7   7    1.67    1.17
  23  -7   7   29.11    3.19
  23   7   7   33.87    2.94
  32  -8  -7    0.31    1.53
  32  -8  -7    2.78    1.40
  30  -8  -7   -0.23    1.40
  30  -8  -7    0.90    1.28
  28  -8  -7    1.51    1.31
  28  -8  -7   -0.84    1.21
  26  -8  -7    2.56    1.39
  26   8  -7   -0.43    1.00
  26  -8  -7   -0.51    1.22
  24  -8  -7    4.58    1.67
  24   8  -7    3.97    1.34
  24   8  -7    9.06    1.45
  24  -8  -7    7.55    2.03
  22  -8  -7   23.16    3.00
  22   8  -7   28.13    2.21
  22   8  -7   20.93    2.25
  22  -8  -7   21.88    2.82
  20  -8  -7    5.45    1.90
  20  -8  -7    4.58    1.55
  20   8  -7    4.09    1.04
  20   8  -7    6.43    1.39
  18   8  -7    8.99    1.31
  18  -8  -7    8.94    2.16
  18   8  -7   10.28    1.49
  18  -8  -7    9.92    1.88
  16  -8  -7   77.46    4.83
  16   8  -7   74.74    4.17
  16   8  -7   66.92    4.28
  16  -8  -7   84.19    5.67
  14   8  -7  128.41    6.59
  14  -8  -7  133.83    7.20
  14   8  -7  126.94    6.73
  12   8  -7  107.11    5.45
  12  -8  -7  102.56    6.03
 -12   8   7  100.78    5.86
  12   8  -7  108.15    5.69
  10   8  -7   12.48    1.21
  10   8  -7   12.20    1.51
  10  -8  -7   11.77    1.79
   8  -8  -7   10.18    1.70
   8   8  -7    9.25    1.44
   6   8  -7    0.35    0.78
   6  -8  -7   -0.82    0.91
   4  -8  -7   10.96    1.67
  -4  -8   7   14.66    2.39
   4   8  -7   10.39    1.41
   2  -8  -7   -0.59    0.87
   2   8  -7    0.56    0.77
  -2  -8   7    1.27    1.32
   0   8   7    2.13    0.69
   0  -8   7    0.87    1.15
   0   8  -7    3.33    0.98
   0  -8   7    0.52    1.22
   0   8   7    0.09    0.72
   2   8   7    0.38    0.78
   2  -8   7   -0.63    1.00
   2  -8   7    0.82    1.16
   2   8   7    0.49    0.52
  -2   8  -7    0.65    0.76
   4  -8   7    4.16    1.52
   4  -8   7    2.88    1.28
   4   8   7    1.73    0.95
  -4   8  -7    1.53    0.87
   6   8   7    1.85    0.98
   6  -8   7    1.12    1.28
  -6   8  -7    0.91    0.86
   6  -8   7    1.24    1.04
   8  -8   7    0.52    0.96
   8   8   7    1.17    0.86
   8  -8   7    0.31    1.20
  -8   8  -7    1.48    0.86
  10   8   7    0.28    0.85
 -10   8  -7    0.60    0.79
  10  -8   7    0.11    0.97
  12   8   7    1.01    0.94
  12  -8   7    2.85    1.28
 -12   8  -7    1.75    0.95
  14  -8   7   33.93    2.90
  14   8   7   31.79    2.65
  16  -8   7   53.03    4.10
  16   8   7   61.96    3.95
  18  -8   7    7.28    1.81
  18   8   7   12.35    1.79
  20  -8   7   -0.79    1.08
  20   8   7    2.11    1.14
  22   8   7    5.67    1.55
  22  -8   7    2.55    1.48
  33  -9  -7   -0.04    1.46
  33  -9  -7    2.47    1.56
  31  -9  -7    3.96    1.72
  31  -9  -7    2.92    1.79
  29  -9  -7    6.04    1.93
  29  -9  -7    2.32    1.64
  27  -9  -7   11.47    2.31
  27  -9  -7    9.62    2.26
  25  -9  -7   82.13    5.58
  25   9  -7   88.09    5.21
  25  -9  -7   76.74    5.93
  23  -9  -7   11.31    2.39
  23   9  -7    6.98    1.54
  23  -9  -7    7.12    1.93
  23   9  -7    9.33    1.47
  21  -9  -7   13.28    2.26
  21   9  -7   12.64    1.76
  21   9  -7   13.79    1.67
  21  -9  -7   10.90    2.48
  19   9  -7   20.89    2.14
  19  -9  -7   17.16    3.01
  19   9  -7   22.67    2.03
  19  -9  -7   22.53    2.70
  17   9  -7  147.67    7.55
  17   9  -7  147.31    7.42
  17  -9  -7  134.92    7.95
  15   9  -7   82.19    4.66
  15  -9  -7   82.35    5.18
  15   9  -7   79.29    4.53
  13   9  -7   27.22    2.29
  13  -9  -7   32.11    2.90
  13   9  -7   28.84    2.10
  11   9  -7   69.25    3.72
  11   9  -7   57.69    3.84
  11  -9  -7   67.29    4.33
   9  -9  -7  253.62   12.34
   9   9  -7  240.36   11.91
   7   9  -7   29.88    2.23
   7  -9  -7   21.97    2.43
   5   9  -7    4.56    1.14
   5  -9  -7    5.08    1.41
   3   9  -7    6.00    1.19
  -1   9   7    2.74    1.05
  -1   9   7    2.34    0.76
   1   9  -7    1.10    0.87
  -1  -9   7    1.34    1.37
   1   9   7   -0.16    0.76
   1  -9   7   -1.08    1.04
   1  -9   7   -0.33    1.27
   1   9   7    0.08    0.56
  -1   9  -7    0.01    0.77
   3  -9   7  105.38    6.57
   3   9   7  100.55    5.68
  -3   9  -7  100.85    5.50
   3  -9   7  106.21    6.71
   5  -9   7  154.04    8.61
  -5   9  -7  150.80    7.72
   5  -9   7  156.68    9.14
   5   9   7  151.62    8.05
  -7   9  -7   23.79    2.00
   7  -9   7   21.21    2.79
   7  -9   7   23.20    2.61
   7   9   7   22.90    2.22
   9  -9   7   65.05    4.81
  -9   9  -7   57.34    3.66
   9  -9   7   67.13    4.30
   9   9   7   58.66    3.88
  11   9   7   51.57    3.51
  11  -9   7   49.26    3.75
 -11   9  -7   51.29    3.33
  13  -9   7   35.04    3.06
  13   9   7   35.85    2.86
 -13   9  -7   38.71    2.78
  15  -9   7   -1.33    0.94
  15   9   7   -0.46    0.89
  17   9   7   11.99    1.79
  17  -9   7   13.65    2.15
  19  -9   7   13.47    2.20
  19   9   7   16.57    2.06
  21  -9   7    7.11    1.83
  21   9   7    7.12    1.55
  32 -10  -7    5.09    2.00
  32 -10  -7    3.37    1.93
  30 -10  -7    4.05    1.86
  30 -10  -7    0.26    1.54
  28 -10  -7    1.81    1.65
  28 -10  -7    2.05    1.61
  26 -10  -7    3.09    1.63
  26 -10  -7    2.38    1.65
  24 -10  -7    6.84    2.17
  24 -10  -7    5.50    1.87
  24  10  -7   11.57    1.86
  22 -10  -7    8.38    2.13
  22 -10  -7    8.29    2.37
  22  10  -7    8.70    1.57
  22  10  -7    9.55    1.46
  20 -10  -7   50.94    4.93
  20 -10  -7   47.18    3.94
  20  10  -7   51.82    3.32
  20  10  -7   44.97    3.27
  18 -10  -7   13.52    2.29
  18  10  -7   17.47    1.78
  18  10  -7   16.07    1.89
  16  10  -7    9.07    1.52
  16 -10  -7    9.10    1.97
  16  10  -7    9.33    1.31
  14  10  -7    1.18    0.91
  14 -10  -7    2.88    1.39
  14  10  -7    3.94    1.02
  12 -10  -7    7.03    1.69
  12  10  -7    6.41    1.11
  12  10  -7    7.95    1.35
  10 -10  -7   32.55    3.09
  10  10  -7   32.19    2.51
   8 -10  -7    0.93    1.27
   8  10  -7    3.64    1.09
   6  10  -7   70.71    4.12
   6 -10  -7   63.68    4.44
  -4  10   7   72.50    4.17
   4  10  -7   77.42    4.41
  -2  10   7   13.28    1.40
   2  10  -7    9.94    1.51
   0  10   7   16.24    1.85
   0  10  -7   16.77    1.84
   0  10   7   18.09    1.54
   2 -10   7   15.21    2.58
   2  10   7   12.87    1.76
  -2  10  -7   14.31    1.72
   2 -10   7   12.61    2.56
   4 -10   7   57.23    4.75
   4  10   7   69.75    4.11
  -4  10  -7   63.44    3.90
   4 -10   7   60.25    4.87
   6  10   7   63.39    4.20
   6 -10   7   65.16    5.03
  -6  10  -7   70.22    4.11
   6 -10   7   67.92    4.99
   8 -10   7   49.83    4.23
   8 -10   7   44.23    3.85
  -8  10  -7   52.42    3.32
   8  10   7   50.19    3.52
  10 -10   7   44.05    3.78
  10  10   7   45.47    3.33
 -10  10  -7   51.01    3.26
  12 -10   7   21.69    2.61
  12  10   7   21.77    2.28
 -12  10  -7   27.20    2.24
  14 -10   7    6.16    1.70
  14  10   7    4.57    1.31
  16  10   7   -0.89    0.85
  16 -10   7    1.55    1.33
  18 -10   7   -0.40    1.17
  18  10   7    0.50    0.97
  20 -10   7    1.16    1.32
  20  10   7   -1.54    0.86
  22  10   7   13.24    1.99
  22 -10   7   21.19    2.64
  31 -11  -7    9.96    2.60
  31 -11  -7    7.39    2.30
  29 -11  -7    5.77    2.11
  29 -11  -7    0.78    1.64
  27 -11  -7    2.77    1.80
  27 -11  -7   -1.74    1.31
  25 -11  -7    2.58    1.88
  25  11  -7    2.33    1.30
  25 -11  -7    2.73    1.79
  23  11  -7   -0.08    0.90
  23 -11  -7    0.60    1.48
  23 -11  -7    0.83    1.46
  21 -11  -7    1.84    1.86
  21  11  -7    4.06    1.26
  21  11  -7    2.92    1.08
  21 -11  -7    3.30    1.76
  19  11  -7   50.17    3.36
  19 -11  -7   53.52    4.24
  19  11  -7   49.67    3.45
  17  11  -7   52.86    3.55
  17 -11  -7   55.29    4.30
  17  11  -7   52.86    3.47
  15  11  -7   50.40    3.24
  15 -11  -7   54.12    4.12
  15  11  -7   46.49    3.27
  13 -11  -7   18.61    2.50
  13  11  -7   16.38    1.91
  13  11  -7   18.69    1.79
  11 -11  -7   50.80    3.91
  11  11  -7   39.44    2.79
  11  11  -7   46.05    3.17
   9  11  -7   44.35    3.17
   9 -11  -7   48.89    3.87
   7  11  -7   54.44    3.57
  -5  11   7   12.56    1.45
   5  11  -7   10.23    1.54
  -3  11   7   72.23    4.18
   3  11  -7   79.28    4.47
  -1  11   7    8.89    1.45
  -1  11   7   10.62    1.29
   1  11  -7    8.58    1.44
   1  11   7   32.88    2.71
  -1  11  -7   37.25    2.69
  -3  11  -7    5.08    1.24
   3  11   7    4.52    1.27
   3 -11   7    6.01    2.12
   5  11   7   41.49    3.17
   5 -11   7   41.66    4.21
  -5  11  -7   45.87    3.05
  -7  11  -7    0.58    0.86
   7 -11   7    3.05    1.69
   7  11   7    0.47    0.96
  -9  11  -7    3.82    1.17
   9 -11   7    3.10    1.69
   9  11   7    2.88    1.21
  11  11   7   37.91    3.07
 -11  11  -7   38.70    2.86
  11 -11   7   43.50    3.94
 -13  11  -7   42.81    3.04
  13 -11   7   40.12    3.85
  13  11   7   41.49    3.15
  15 -11   7    2.35    1.45
  15  11   7    0.32    0.97
  17  11   7    4.09    1.31
  17 -11   7    3.03    1.54
  19  11   7   11.48    1.87
  19 -11   7   26.91    2.99
  21  11   7    0.62    1.05
  21 -11   7    0.90    1.41
  30 -12  -7    4.38    2.07
  30 -12  -7    3.94    1.96
  28 -12  -7   12.77    2.67
  28 -12  -7   13.48    3.22
  26 -12  -7    8.14    2.69
  26 -12  -7    7.66    2.24
  24 -12  -7    2.65    1.83
  24  12  -7    7.68    1.62
  24 -12  -7    6.58    2.46
  22  12  -7   -0.20    0.94
  22 -12  -7    1.36    1.57
  20 -12  -7    5.01    1.91
  20  12  -7    7.64    1.40
  20  12  -7    9.73    1.62
  18  12  -7    7.93    1.41
  18 -12  -7    4.52    1.84
  18  12  -7    6.42    1.41
  16  12  -7   12.33    1.72
  16  12  -7   15.72    1.77
  16 -12  -7   10.68    2.27
  14  12  -7   15.51    1.77
  14 -12  -7   16.91    2.61
  14  12  -7   17.83    1.90
  12  12  -7   62.07    3.92
  12  12  -7   69.48    4.13
  12 -12  -7   66.15    4.83
  10  12  -7    8.16    1.46
  10 -12  -7    8.94    1.96
  -8  12   7  235.25   11.65
   8  12  -7  243.20   11.83
   6  12  -7   54.99    3.62
  -6  12   7   55.32    3.53
   4  12  -7    2.24    1.06
  -4  12   7    2.80    0.96
   2  12  -7   82.29    4.57
  -2  12   7   69.08    4.15
   0  12  -7  108.34    6.05
   0  12   7  101.36    5.63
   0  12   7  120.71    6.30
  -2  12  -7   53.27    3.49
   2  12   7   49.52    3.55
   4  12   7    8.60    1.64
  -4  12  -7   10.36    1.60
   4 -12   7   13.66    2.89
   6  12   7    7.34    1.57
  -6  12  -7    4.05    1.19
   6 -12   7    8.68    2.54
  -8  12  -7   29.27    2.46
   8  12   7   27.86    2.68
   8 -12   7   33.36    3.88
  10 -12   7    0.99    1.49
 -10  12  -7    2.11    1.03
  10  12   7    0.95    1.07
  12  12   7    2.75    1.21
  12 -12   7    1.11    1.63
 -12  12  -7    2.27    1.08
  14 -12   7    7.64    2.07
 -14  12  -7    4.92    1.33
  14  12   7    7.02    1.58
  16  12   7    0.95    1.03
  16 -12   7    0.73    1.38
  18 -12   7   -0.35    1.24
  18  12   7    0.65    1.07
  20 -12   7   26.71    3.39
  29 -13  -7   28.44    4.35
  27 -13  -7    1.70    1.71
  27 -13  -7    3.63    2.10
  25 -13  -7    5.79    2.06
  23 -13  -7    0.73    1.53
  23  13  -7    0.13    1.01
  21 -13  -7   -0.22    1.50
  21  13  -7    1.29    1.10
  19 -13  -7   23.30    3.09
  19  13  -7   22.04    2.23
  19  13  -7   21.76    2.32
  17  13  -7   29.70    2.52
  17  13  -7   31.52    2.63
  17 -13  -7   35.33    3.58
  15 -13  -7    3.50    1.71
  15  13  -7    2.97    1.16
  15  13  -7    5.59    1.28
  13  13  -7    4.27    1.13
  13  13  -7    4.34    1.26
  11  13  -7    4.02    1.25
 -11  13   7    3.38    1.16
   9  13  -7   13.22    1.78
  -9  13   7   16.45    1.83
  -7  13   7    2.83    1.01
   7  13  -7    0.97    0.99
  -5  13   7    1.62    0.91
   5  13  -7    1.00    0.97
   3  13  -7   30.12    2.60
  -3  13   7   28.05    2.25
   1  13  -7   12.14    1.74
  -1  13   7   16.91    1.71
  -1  13  -7   -0.34    0.79
   1  13   7   -0.61    0.89
  -3  13  -7   52.94    3.51
   3  13   7   52.49    3.74
   5  13   7    0.95    1.04
  -5  13  -7    0.24    0.91
   7 -13   7    2.28    2.00
  -7  13  -7    3.79    1.21
   7  13   7    3.16    1.30
  -9  13  -7    7.35    1.44
   9  13   7    5.60    1.49
   9 -13   7    5.34    2.16
  11  13   7   20.06    2.30
 -11  13  -7   18.65    2.13
  11 -13   7   22.38    3.50
  13 -13   7   14.42    2.96
 -13  13  -7   12.45    1.77
  13  13   7    9.45    1.79
  15  13   7    5.45    1.51
 -15  13  -7    5.24    1.36
  15 -13   7    4.49    2.04
  17 -13   7   23.65    3.52
  19  13   7   10.24    1.88
  19 -13   7   10.68    2.61
 -28  14   7   15.26    2.24
 -26  14   7   15.31    2.18
 -24  14   7    5.00    1.52
  22  14  -7    3.10    1.31
  20  14  -7    9.41    1.64
  18  14  -7    1.79    1.03
  18  14  -7    0.70    0.98
 -18  14   7    0.76    1.08
  16  14  -7    0.96    1.02
  16  14  -7    0.82    0.88
 -16  14   7    1.76    1.11
 -14  14   7   15.91    1.93
  14  14  -7   16.33    1.85
  14  14  -7   16.20    1.97
  12  14  -7    5.86    1.44
  12  14  -7    3.75    1.16
 -12  14   7    7.95    1.50
  10  14  -7    3.03    1.20
 -10  14   7    3.71    1.18
   8  14  -7    8.74    1.57
  -8  14   7    8.84    1.48
  -6  14   7    1.62    0.97
   6  14  -7   -0.03    0.90
  -4  14   7    0.05    0.87
   4  14  -7    0.21    0.91
  -2  14   7   16.21    1.76
   2  14  -7   14.25    1.85
   0  14  -7  168.66    8.62
   0  14   7  158.45    8.79
  -2  14  -7  102.52    5.71
   2  14   7   94.75    5.80
   4  14   7    9.15    1.71
  -4  14  -7    6.02    1.41
  -6  14  -7   10.06    1.59
   6  14   7    7.99    1.66
   8  14   7    7.64    1.67
   8 -14   7    9.17    2.79
  -8  14  -7    6.93    1.48
  10 -14   7    0.45    1.95
 -10  14  -7    1.48    0.99
  10  14   7   -0.45    0.97
  12  14   7   43.14    3.35
 -12  14  -7   40.67    3.12
  12 -14   7   39.09    4.66
  14  14   7    2.44    1.25
 -14  14  -7    2.30    1.14
  14 -14   7    3.72    1.97
  16 -14   7   16.36    3.18
  16  14   7   17.43    2.29
  18  14   7    1.16    1.12
  18 -14   7    0.96    1.75
 -25  15   7   13.46    2.09
 -23  15   7   12.84    1.96
  21  15  -7   13.72    2.00
 -21  15   7   11.64    1.87
  19  15  -7   -0.91    0.93
 -19  15   7    1.36    1.07
  17  15  -7   24.90    2.42
  17  15  -7   24.92    2.42
 -17  15   7   20.43    2.30
  15  15  -7    0.49    0.92
 -15  15   7    0.36    0.99
  15  15  -7    0.29    0.91
  13  15  -7    6.92    1.42
  13  15  -7    8.74    1.59
 -13  15   7    9.04    1.61
 -11  15   7    3.58    1.23
  11  15  -7    3.64    1.26
   9  15  -7   12.64    1.86
  -9  15   7   11.39    1.75
   7  15  -7   -0.39    0.88
  -7  15   7    1.34    1.00
  -5  15   7   31.76    2.57
   5  15  -7   36.68    2.89
   3  15  -7   99.10    5.88
  -3  15   7  107.92    5.77
   1  15  -7   61.15    4.04
   1  15   7   24.05    2.46
  -1  15  -7   19.17    2.24
   3  15   7   35.16    2.92
  -3  15  -7   30.34    2.78
  -5  15  -7   15.69    1.91
   5  15   7    8.49    1.76
  -7  15  -7    6.15    1.38
   7  15   7    2.71    1.31
  -9  15  -7    1.44    1.09
   9  15   7    0.63    1.09
 -11  15  -7    3.36    1.23
  11  15   7    1.13    1.26
  11 -15   7    1.15    2.00
  13  15   7    5.38    1.56
  13 -15   7    9.14    2.88
 -13  15  -7    4.89    1.33
  15 -15   7    9.07    2.77
 -15  15  -7    8.13    1.62
  15  15   7    8.75    1.82
  17 -15   7   14.82    3.12
 -24  16   7    3.36    1.38
 -22  16   7    3.09    1.34
  20  16  -7    1.24    1.11
 -20  16   7    2.37    1.25
 -18  16   7   -0.03    0.94
  18  16  -7    2.75    1.23
  16  16  -7    7.13    1.53
 -16  16   7    4.22    1.34
  16  16  -7    7.36    1.59
  14  16  -7   24.85    2.47
  14  16  -7   24.20    2.49
 -14  16   7   36.51    2.77
  12  16  -7    6.28    1.37
  12  16  -7    3.73    1.31
 -12  16   7    6.12    1.47
  10  16  -7    5.12    1.42
 -10  16   7    5.55    1.41
  -8  16   7    3.65    1.23
   8  16  -7    2.82    1.23
   6  16  -7   13.36    1.91
  -6  16   7   13.06    1.73
   4  16  -7    1.46    1.08
  -4  16   7   -0.49    0.77
   2  16  -7   -0.16    0.94
   0  16   7   43.48    3.43
   0  16  -7   43.35    3.30
  -2  16  -7   25.26    2.58
   2  16   7   34.66    2.85
  -4  16  -7    2.00    1.11
   4  16   7    3.08    1.37
  -6  16  -7   -0.71    0.88
   6  16   7   -0.03    1.00
  -8  16  -7    2.82    1.26
   8  16   7    3.50    1.41
  10  16   7    3.79    1.40
 -10  16  -7    5.26    1.40
  12  16   7    3.83    1.43
 -12  16  -7    5.89    1.52
 -14  16  -7    9.24    1.74
  14 -16   7   18.22    3.78
  14  16   7    9.22    1.83
  16 -16   7   19.91    3.98
 -23  17   7    7.16    1.65
 -21  17   7   34.95    3.14
  19  17  -7    9.03    1.69
 -19  17   7    8.31    1.75
 -17  17   7   -0.81    0.99
  17  17  -7    1.42    1.08
  15  17  -7    0.27    0.91
 -15  17   7    0.68    1.05
  15  17  -7    1.23    1.04
  13  17  -7    0.45    0.95
  13  17  -7    1.13    1.08
 -13  17   7    0.69    0.99
  11  17  -7   13.12    1.88
  11  17  -7   14.72    1.83
 -11  17   7    9.53    1.66
   9  17  -7   28.69    2.76
  -9  17   7   23.20    2.40
   7  17  -7    0.51    1.00
  -7  17   7   -0.97    0.81
  -5  17   7    8.50    1.55
   5  17  -7   10.47    1.73
   3  17  -7   10.47    1.75
  -3  17   7   16.31    1.93
   1  17  -7    3.33    1.26
  -1  17   7    3.19    1.24
   1  17   7    0.13    1.03
  -1  17  -7    1.05    1.02
   3  17   7   27.08    2.70
  -3  17  -7   18.12    2.20
   5  17   7   13.19    2.09
  -5  17  -7   11.79    1.86
  -7  17  -7    5.95    1.51
   7  17   7    3.31    1.43
   9  17   7    0.17    1.11
  -9  17  -7    0.26    0.99
 -11  17  -7    3.04    1.21
  11  17   7    5.27    1.58
 -13  17  -7    0.89    1.06
  13  17   7    0.13    1.12
 -20  18   7   17.67    2.25
  20  18  -7   19.08    2.32
  18  18  -7    4.86    1.46
 -18  18   7    7.62    1.64
  16  18  -7    0.28    0.94
 -16  18   7    0.53    1.05
  14  18  -7   37.33    2.98
 -14  18   7   35.25    2.96
  12  18  -7    6.42    1.60
  12  18  -7    3.07    1.23
 -12  18   7    3.12    1.24
  10  18  -7    0.20    0.93
 -10  18   7    1.26    1.04
   8  18  -7    1.07    1.10
  -8  18   7    0.47    0.97
   6  18  -7   38.78    3.20
  -6  18   7   44.08    3.22
   4  18  -7   12.54    1.95
  -4  18   7   18.91    2.06
   2  18  -7    3.23    1.25
   0  18  -7   -0.89    0.91
   0  18   7    0.14    1.06
  -2  18  -7    2.49    1.22
   2  18   7    2.83    1.27
  -4  18  -7   22.62    2.51
   4  18   7   34.85    3.11
  -6  18  -7   17.96    2.19
   6  18   7   20.03    2.40
  -8  18  -7   17.74    2.24
   8  18   7   18.23    2.41
 -10  18  -7   16.10    2.15
  10  18   7   15.80    2.28
 -12  18  -7    1.18    1.12
  19  19  -7   -0.07    1.09
 -19  19   7   -0.76    0.93
 -17  19   7    9.04    1.69
  17  19  -7   11.53    1.85
  15  19  -7   11.01    1.81
 -15  19   7   10.89    1.77
 -13  19   7    1.74    1.11
  13  19  -7    0.19    0.96
  13  19  -7    1.89    1.17
 -11  19   7    0.37    0.95
  11  19  -7    1.18    1.01
  11  19  -7    1.63    1.11
   9  19  -7    1.53    1.16
  -9  19   7   -0.17    0.91
  -7  19   7   -0.05    0.90
   7  19  -7    0.15    1.04
   5  19  -7    1.09    1.13
  -5  19   7    0.99    1.00
   3  19  -7    2.28    1.22
  -1  19   7    1.34    1.16
   1  19  -7    2.07    1.18
   1  19   7    1.27    1.21
  -1  19  -7    0.23    1.08
   3  19   7   -0.52    1.01
  -3  19  -7   -0.12    0.97
  -5  19  -7   15.46    2.17
   5  19   7   21.17    2.49
  -7  19  -7    2.85    1.28
   7  19   7    1.81    1.25
  -9  19  -7    2.84    1.22
   9  19   7    2.81    1.43
  18  20  -7   -0.22    1.04
 -16  20   7    0.02    0.98
  16  20  -7   -1.14    0.91
  14  20  -7    9.45    1.80
 -14  20   7    4.99    1.43
 -12  20   7    5.54    1.49
  12  20  -7    2.62    1.30
 -10  20   7    3.50    1.39
  10  20  -7    4.03    1.39
  -8  20   7    1.46    1.09
   8  20  -7    2.89    1.31
  -6  20   7   23.76    2.40
   6  20  -7   24.20    2.56
   4  20  -7    6.46    1.61
   2  20  -7    2.56    1.23
   0  20   7    0.67    1.12
   0  20  -7    0.16    1.05
   2  20   7   -0.06    1.07
  -2  20  -7   -0.68    0.97
  -4  20  -7    8.16    1.73
   4  20   7    3.37    1.42
   6  20   7   29.52    3.09
  -6  20  -7   42.32    3.28
 -13  21   7    1.08    1.09
  13  21  -7    2.95    1.29
 -11  21   7   14.17    1.97
  11  21  -7    9.32    1.85
  -9  21   7   19.15    2.32
   9  21  -7   21.42    2.47
   7  21  -7    1.77    1.21
  -7  21   7    1.82    1.19
   5  21  -7    4.19    1.39
   3  21  -7    2.53    1.30
   1  21  -7    1.21    1.09
  -1  21   7    2.04    1.32
  -1  21  -7    1.44    1.21
   1  21   7    2.40    1.30
  32   0  -8   19.85    2.78
  30   0  -8    6.22    1.89
  28   0  -8   -0.36    1.30
  26   0  -8    1.14    1.03
  26   0  -8    0.04    1.21
  24   0  -8  150.13    8.23
  24   0  -8  171.32    8.83
  22   0  -8   84.92    5.35
  22   0  -8   87.48    4.89
  20   0  -8    2.31    1.20
  20   0  -8    2.80    0.93
  18   0  -8    6.96    1.04
  18   0  -8    6.33    1.44
  16   0  -8   86.42    5.04
 -16   0   8   97.08    5.73
  16   0  -8   85.38    4.52
  14   0  -8   -0.35    0.83
 -14   0   8    0.78    1.02
  14   0  -8    0.93    0.53
  12   0  -8  214.68   10.31
 -12   0   8  210.30   11.27
  12   0  -8  212.96    9.98
  -8   0   8  322.50   16.45
   8   0  -8  322.33   14.92
  -6   0   8  271.72   14.12
   6   0  -8  274.56   12.72
   4   0  -8   97.68    5.11
  -4   0   8   99.91    6.15
  -4   0   8  105.98    4.89
  -2   0   8   17.25    2.20
   2   0  -8   20.91    1.53
  -2   0   8   21.86    1.41
   0   0   8    1.07    0.60
   0   0  -8    0.49    0.55
   0   0   8    0.86    0.97
   2   0   8    2.14    1.09
   2   0   8    1.74    0.76
  -2   0  -8    2.00    0.60
  -4   0  -8  115.43    5.23
   4   0   8  104.31    5.70
   4   0   8  108.27    6.70
   6   0   8  114.01    6.98
   6   0   8  114.29    6.04
   8   0   8  223.95   11.47
   8   0   8  245.14   12.79
  10   0   8   27.23    2.38
  10   0   8   29.09    3.18
  12   0   8    0.13    0.96
  12   0   8    1.30    1.28
  14   0   8    2.79    1.24
  14   0   8    3.61    1.61
  16   0   8    4.74    1.45
  16   0   8    5.06    1.82
  18   0   8    1.60    1.23
  20   0   8   89.77    5.80
  22   0   8    8.35    1.93
  24   0   8    4.12    1.57
  33  -1  -8    2.28    1.53
  31  -1  -8    0.50    1.47
  31   1  -8    0.01    1.29
  29  -1  -8   26.50    3.09
  29   1  -8   31.82    3.26
  27  -1  -8   24.03    2.38
  27  -1  -8   19.42    2.58
  27   1  -8   25.40    2.84
  25   1  -8    0.59    1.28
  25  -1  -8    0.18    0.91
  25  -1  -8    0.73    1.25
  25   1  -8    1.69    1.03
  23   1  -8   10.97    1.91
  23   1  -8   14.03    1.66
  23  -1  -8   16.02    2.22
  23  -1  -8   14.34    1.69
  21   1  -8   24.32    2.05
  21   1  -8   27.53    2.62
  21  -1  -8   27.98    2.17
  21  -1  -8   23.44    2.62
  19  -1  -8    3.18    0.91
  19  -1  -8    3.25    1.34
  19   1  -8    4.41    0.93
  19   1  -8    2.77    1.18
  17  -1  -8    0.93    0.69
  17   1  -8    1.88    0.67
  17  -1  -8   -0.03    1.02
  17   1  -8    0.28    0.93
 -17   1   8    1.75    1.10
 -15   1   8   35.53    2.91
  15  -1  -8   36.19    2.22
  15   1  -8   29.73    2.54
  15  -1  -8   39.59    2.81
 -15  -1   8   35.56    3.15
  15   1  -8   38.59    2.13
  13   1  -8    6.67    0.74
  13  -1  -8    6.16    1.27
 -13  -1   8    7.51    1.66
  13  -1  -8    9.45    1.08
  13   1  -8    7.35    1.24
 -13   1   8    7.42    1.57
  11   1  -8  396.09   18.15
 -11  -1   8  388.78   19.72
  11  -1  -8  389.74   18.25
 -11   1   8  395.43   19.65
   9   1  -8    1.40    0.87
  -9   1   8    1.88    1.10
   9  -1  -8    3.41    0.99
  -9  -1   8    3.66    1.33
  -7   1   8    1.54    1.07
  -7  -1   8    2.95    1.29
   7  -1  -8    1.49    0.81
   7   1  -8    1.89    0.82
  -7   1   8    4.31    0.47
   5   1  -8   28.09    1.92
  -5  -1   8   28.45    1.53
   5  -1  -8   26.32    1.95
  -5   1   8   25.55    2.63
  -5   1   8   29.11    1.60
  -5  -1   8   27.30    2.73
  -3   1   8   24.62    2.49
  -3  -1   8   23.55    1.50
   3  -1  -8   19.88    1.60
  -3  -1   8   25.70    2.64
  -3   1   8   25.23    1.52
   3   1  -8   21.25    1.64
   1   1  -8    1.03    0.60
  -1   1   8    1.38    1.00
  -1   1   8    0.76    0.55
   1  -1  -8   -0.39    0.52
  -1  -1   8    1.32    0.61
  -1  -1   8    0.22    0.98
   1  -1   8   18.86    2.30
  -1  -1  -8   18.49    1.29
   1   1   8   18.72    2.25
  -1   1  -8   18.11    1.36
   1   1   8   16.74    1.46
   1  -1   8   17.60    1.47
   3  -1   8   17.55    1.51
  -3   1  -8   16.52    1.29
   3   1   8   17.48    1.48
   3   1   8   18.69    2.36
  -3  -1  -8   17.91    1.17
   3  -1   8   12.04    2.03
   5  -1   8    9.60    1.31
  -5   1  -8    8.90    0.91
   5   1   8    5.25    1.62
   5   1   8    7.99    1.19
   5  -1   8   11.61    1.92
   7   1   8   18.31    2.51
   7  -1   8   22.18    2.67
   7   1   8   20.56    1.89
   7  -1   8   20.20    1.97
   9  -1   8    8.34    1.87
   9   1   8   10.34    2.12
   9  -1   8   11.12    1.64
   9   1   8   11.28    1.55
  11   1   8    3.91    1.51
  11   1   8    5.46    1.34
  11  -1   8    3.98    1.25
  11  -1   8    4.96    1.69
  13  -1   8    2.73    1.46
  13   1   8    1.12    1.23
  13   1   8   -0.13    0.96
  13  -1   8    2.74    1.18
  15   1   8    5.05    1.48
  15  -1   8    5.81    1.89
  15  -1   8    7.81    1.70
  15   1   8    9.96    2.26
  17  -1   8    0.35    1.14
  17   1   8    3.11    1.31
  17   1   8    3.32    1.66
  19  -1   8    7.29    1.76
  19   1   8    5.32    1.55
  21   1   8    3.18    1.46
  21  -1   8    6.18    1.68
  23  -1   8    0.37    1.22
  23   1   8    0.46    1.27
  32  -2  -8    0.17    1.30
  30   2  -8   20.96    2.80
  30  -2  -8   17.19    2.62
  28  -2  -8   57.31    4.11
  28  -2  -8   66.03    4.64
  28   2  -8   68.98    4.78
  26  -2  -8    1.39    1.04
  26   2  -8    0.65    1.33
  26  -2  -8    1.86    1.50
  24  -2  -8   58.00    3.74
  24   2  -8   59.86    3.70
  24  -2  -8   57.32    4.14
  24   2  -8   56.21    4.08
  22  -2  -8   14.11    2.11
  22   2  -8   13.09    1.94
  22   2  -8   14.36    1.64
  22  -2  -8   13.54    1.65
  20  -2  -8   52.09    3.35
  20   2  -8   56.13    3.29
  20  -2  -8   55.84    3.85
  20   2  -8   51.74    3.67
  18  -2  -8   39.10    2.60
  18   2  -8   37.39    2.89
  18  -2  -8   37.58    3.11
  18   2  -8   43.35    2.51
  16  -2  -8  254.63   12.78
  16  -2  -8  259.83   12.41
 -16   2   8  260.88   13.45
  16   2  -8  264.78   12.21
  16   2  -8  259.82   12.53
  14   2  -8   47.18    2.42
  14  -2  -8   42.52    2.84
  14   2  -8   40.93    2.93
 -14   2   8   46.74    3.35
 -14  -2   8   43.89    3.64
 -12   2   8   68.72    4.43
  12   2  -8   71.22    3.32
  12   2  -8   65.87    3.94
 -12  -2   8   72.54    4.69
  12  -2  -8   61.57    4.06
 -10   2   8  121.96    7.06
 -10  -2   8  130.85    7.41
  10   2  -8  130.36    6.37
  10  -2  -8  117.14    6.42
  -8  -2   8   88.49    5.58
   8  -2  -8   94.63    4.89
   8   2  -8   87.31    4.66
  -8   2   8   88.37    5.45
   6   2  -8  104.94    5.27
  -6  -2   8   98.96    6.27
  -6   2   8  103.97    4.97
   6  -2  -8  103.31    5.31
  -6   2   8  102.00    6.07
  -4  -2   8   57.13    4.30
   4  -2  -8   59.35    3.39
   4   2  -8   61.64    3.41
  -4   2   8   58.21    4.04
  -4  -2   8   65.24    3.13
  -4   2   8   60.27    3.16
   2  -2  -8  238.14   11.21
  -2   2   8  236.99   12.68
  -2  -2   8  237.03   12.82
  -2  -2   8  248.31   11.38
  -2   2   8  248.11   11.36
   2   2  -8  239.48   11.26
   0   2   8   35.24    2.14
   0  -2  -8   35.09    2.06
   0  -2   8   35.80    2.22
   0  -2   8   36.74    3.12
   0   2   8   26.75    2.85
   0   2  -8   31.23    2.10
  -2  -2  -8    4.35    0.65
  -2   2  -8    3.16    0.75
   2  -2   8    3.85    0.92
   2   2   8    1.39    1.14
   2  -2   8    4.70    1.43
   2   2   8    3.74    0.86
   4   2   8   55.32    3.36
   4  -2   8   57.85    3.51
  -4   2  -8   61.47    3.17
   4  -2   8   54.15    4.22
   6  -2   8  165.05    9.76
  -6   2  -8  173.62    8.18
   6  -2   8  182.32    8.89
   6   2   8  172.08    8.69
   8   2   8    1.48    0.96
   8  -2   8    4.00    1.53
   8  -2   8    2.45    1.12
  10  -2   8   59.28    4.43
  10   2   8   56.32    3.65
  10  -2   8   54.37    3.74
  12  -2   8   18.05    2.65
  12  -2   8   17.66    2.10
  12   2   8   18.86    2.09
  14  -2   8   84.61    5.77
  14   2   8   73.59    4.74
  14  -2   8   75.27    4.92
  16   2   8   39.10    3.15
  16  -2   8   42.88    3.33
  18   2   8   17.97    2.31
  18   2   8   24.41    3.32
  18  -2   8   23.57    2.64
  20  -2   8   28.25    3.05
  20   2   8   33.57    3.10
  22  -2   8    3.94    1.56
  22   2   8    2.98    1.41
  24  -2   8   -0.65    1.18
  24   2   8    0.39    1.27
  33  -3  -8    8.12    2.09
  31  -3  -8    0.27    1.34
  31   3  -8   -0.17    1.26
  29  -3  -8   15.49    2.39
  29   3  -8   19.02    2.68
  27  -3  -8   27.49    3.10
  27   3  -8   29.16    3.06
  27  -3  -8   32.89    2.73
  25   3  -8   37.70    3.25
  25  -3  -8   37.57    3.50
  25  -3  -8   33.46    2.79
  23  -3  -8   23.30    2.65
  23   3  -8   21.65    2.37
  23  -3  -8   21.60    2.10
  23   3  -8   23.40    1.98
  21  -3  -8    7.62    1.70
  21   3  -8    9.02    1.26
  21  -3  -8    8.02    1.33
  21   3  -8    6.55    1.50
  19  -3  -8    3.59    1.01
  19   3  -8    2.62    1.11
  19   3  -8    3.79    0.89
  19  -3  -8    5.03    1.47
 -17   3   8   10.85    1.65
  17  -3  -8   11.81    1.47
  17   3  -8    6.42    1.32
  17  -3  -8   10.92    1.75
  17   3  -8   10.90    1.09
  15   3  -8   70.41    3.67
  15  -3  -8   72.65    4.45
 -15   3   8   73.07    4.52
  15   3  -8   76.83    4.29
  15  -3  -8   69.46    4.30
  13  -3  -8   55.18    3.65
  13   3  -8   55.54    2.86
  13   3  -8   57.79    3.44
 -13   3   8   53.14    3.75
 -13  -3   8   63.77    4.45
  13  -3  -8   57.65    3.71
  11   3  -8   21.10    1.17
  11   3  -8   21.62    1.80
 -11  -3   8   25.84    2.77
  11  -3  -8   19.17    2.03
 -11   3   8   21.77    2.22
   9  -3  -8    0.81    0.94
  -9  -3   8    0.67    1.08
  -9   3   8    1.57    1.01
   9   3  -8    0.80    0.74
  -7  -3   8   61.70    4.34
   7  -3  -8   52.94    3.49
   7   3  -8   63.65    3.51
  -7   3   8   63.28    4.07
   5   3  -8   34.75    2.29
   5  -3  -8   31.99    2.34
  -5  -3   8   35.89    3.10
  -5   3   8   34.98    2.82
  -5   3   8   34.65    2.01
  -5  -3   8   32.55    2.12
   3  -3  -8   19.96    1.66
  -3   3   8   22.10    2.37
  -3  -3   8   18.35    2.44
  -3   3   8   20.38    1.51
   3   3  -8   20.77    1.64
  -3  -3   8   20.62    1.47
  -1   3   8    2.39    0.72
   1   3  -8    2.98    0.77
   1  -3  -8    3.63    0.81
  -1  -3   8    3.49    0.80
  -1  -3   8    2.58    1.33
  -1  -3  -8   80.42    4.00
   1  -3   8   68.43    5.14
   1  -3   8   81.31    4.35
   1   3   8   81.20    4.28
  -1   3  -8   81.89    4.21
   3  -3   8  106.83    5.41
   3   3   8   96.73    5.25
  -3   3  -8   97.41    5.10
   3  -3   8  101.29    6.28
  -3  -3  -8  101.84    4.71
   5   3   8   39.80    2.65
   5  -3   8   41.89    3.44
   5  -3   8   45.04    2.86
  -5   3  -8   36.61    2.38
  -7   3  -8    7.84    1.04
   7   3   8    8.28    1.27
   7  -3   8    9.12    1.43
   7  -3   8   10.05    2.01
   9  -3   8    9.28    1.57
   9  -3   8   17.33    2.51
   9   3   8   11.55    1.52
  11   3   8    1.37    0.99
  11  -3   8    1.97    1.19
  11  -3   8    2.24    1.43
  13  -3   8    6.50    1.98
  13   3   8    3.65    1.20
  13  -3   8    2.37    1.25
  15  -3   8   -1.52    0.92
  15   3   8    0.44    0.96
  17   3   8   26.27    2.60
  17  -3   8   26.57    2.76
  19  -3   8   21.18    2.62
  19   3   8   15.18    2.13
  21   3   8    1.39    1.24
  21  -3   8    1.61    1.35
  23  -3   8   11.20    2.15
  23   3   8   11.66    2.03
  34  -4  -8    0.51    1.46
  32  -4  -8   37.03    3.60
  30  -4  -8   11.39    2.34
  30   4  -8   18.55    2.67
  28  -4  -8   39.22    3.16
  28   4  -8   44.87    3.58
  28  -4  -8   34.33    3.51
  26   4  -8    5.83    1.56
  26  -4  -8    3.71    1.30
  26  -4  -8    3.91    1.58
  24  -4  -8   28.79    2.98
  24  -4  -8   29.19    2.45
  24   4  -8   22.80    2.52
  22   4  -8   19.26    1.78
  22   4  -8   14.22    1.97
  22  -4  -8   18.65    1.97
  22  -4  -8   15.15    2.20
  20  -4  -8   22.70    2.10
  20   4  -8   17.30    1.97
  20  -4  -8   11.88    2.03
  20   4  -8   15.71    1.58
  18  -4  -8    3.47    1.12
  18   4  -8    3.78    0.83
  18   4  -8    2.24    1.04
  18  -4  -8    1.11    1.17
  16  -4  -8  142.55    7.76
 -16   4   8  141.98    7.74
  16   4  -8  136.52    7.30
  16  -4  -8  140.31    7.62
  16   4  -8  147.29    6.92
  14  -4  -8  123.92    6.88
  14   4  -8  113.12    6.31
  14   4  -8  124.20    5.89
  14  -4  -8  121.83    6.59
 -14   4   8  125.19    6.83
  12  -4  -8   75.86    4.61
 -12   4   8   77.14    4.81
  12   4  -8   76.74    4.40
  12   4  -8   78.85    3.86
 -12  -4   8   89.02    5.58
  10   4  -8   37.78    1.90
 -10  -4   8   25.14    3.10
  10  -4  -8   37.31    2.70
  10   4  -8   35.15    2.46
 -10   4   8   38.11    2.90
  -8   4   8    1.18    0.90
   8  -4  -8    0.52    0.88
  -8  -4   8    0.69    1.09
   8   4  -8    0.53    0.74
  -6  -4   8    2.97    1.36
  -6   4   8    3.27    1.10
   6   4  -8    2.71    0.86
   6  -4  -8    0.89    0.80
   4   4  -8  218.54   10.10
  -4  -4   8  217.01   11.46
  -4   4   8  197.01   11.21
  -4   4   8  208.68   10.08
  -4  -4   8  209.38   10.24
   4  -4  -8  218.46   10.12
  -2  -4   8  594.92   30.01
   2   4  -8  610.58   27.48
  -2  -4   8  619.00   27.93
  -2   4   8  599.57   27.93
   2  -4  -8  613.56   27.43
   0   4  -8  413.68   19.02
   0   4   8  415.98   19.38
   0  -4  -8  429.56   18.87
   0  -4   8  419.37   19.42
   0  -4   8  395.45   21.02
   2   4   8  182.99    8.87
  -2   4  -8  170.98    8.59
   2  -4   8  173.53   10.08
   2  -4   8  186.62    8.96
  -2  -4  -8  181.51    8.30
   4   4   8   19.72    1.78
   4  -4   8   23.82    2.70
  -4   4  -8   19.94    1.61
   4  -4   8   16.86    1.81
   6  -4   8   59.53    4.58
   6   4   8   61.89    3.72
   6  -4   8   63.67    3.92
  -6   4  -8   65.34    3.52
  -8   4  -8    4.66    0.93
   8  -4   8    3.95    1.25
   8  -4   8    5.59    1.70
   8   4   8    3.78    1.08
  10   4   8    0.20    0.83
  10  -4   8    1.34    1.09
  10  -4   8   -1.06    1.00
  12  -4   8   77.46    5.43
  12   4   8   64.59    4.23
  12  -4   8   68.72    4.50
  14   4   8   49.24    3.36
  14  -4   8   43.08    3.49
  16   4   8    0.51    1.00
  16  -4   8   -0.17    1.08
  18  -4   8    5.58    1.76
  18   4   8    6.97    1.55
  20   4   8   12.43    1.98
  20  -4   8   10.67    2.12
  22  -4   8    5.62    1.80
  22   4   8    4.83    1.51
  33  -5  -8    4.25    1.75
  31  -5  -8   -1.52    1.23
  29  -5  -8    2.85    1.53
  29  -5  -8    3.01    1.29
  29   5  -8    1.66    1.40
  27  -5  -8    0.68    1.29
  27  -5  -8   -0.19    0.94
  27   5  -8   -1.45    0.99
  25  -5  -8   -0.65    0.92
  25  -5  -8    0.55    1.32
  25   5  -8    0.17    1.05
  23   5  -8    2.04    1.22
  23  -5  -8    2.51    1.15
  23  -5  -8    1.20    1.33
  21  -5  -8    1.90    1.35
  21   5  -8    3.89    1.02
  21   5  -8    3.74    1.20
  21  -5  -8    3.00    1.22
  19   5  -8    0.12    0.81
  19  -5  -8    1.48    1.04
  19  -5  -8   -1.40    1.01
  19   5  -8    0.56    0.68
  17  -5  -8    0.05    1.03
  17   5  -8    0.64    0.64
  17   5  -8    0.34    0.81
  17  -5  -8    1.74    1.24
  15   5  -8    5.22    0.79
  15  -5  -8    3.60    1.36
  15  -5  -8    1.69    1.31
  15   5  -8    2.17    0.98
 -15   5   8    3.51    1.12
  13   5  -8    2.04    0.58
  13  -5  -8    0.62    1.04
  13   5  -8    2.39    0.94
 -13   5   8    0.47    0.89
  11  -5  -8    4.06    1.23
 -11  -5   8    3.11    1.53
 -11   5   8    2.90    1.08
  11   5  -8    4.30    1.04
  11   5  -8    4.09    0.65
   9  -5  -8   27.17    2.27
  -9   5   8   25.40    2.45
   9   5  -8   25.50    1.53
   9   5  -8   26.05    2.03
  -9  -5   8   24.40    2.89
  -7   5   8    1.01    0.93
   7   5  -8    0.80    0.75
  -7  -5   8   -1.17    0.98
   7  -5  -8    0.49    0.87
   5  -5  -8   75.11    4.06
   5   5  -8   70.25    3.95
  -5  -5   8   74.39    5.03
  -5   5   8   64.94    3.73
  -3  -5   8    2.49    1.35
   3  -5  -8    1.45    0.84
   3   5  -8    0.53    0.76
  -3   5   8    1.17    0.71
  -3  -5   8    2.18    0.98
  -1  -5   8   40.16    3.44
  -1  -5   8   42.57    2.66
   1  -5  -8   40.48    2.51
  -1   5   8   37.94    2.51
   1   5  -8   37.72    2.61
  -1  -5  -8    2.48    0.72
   1   5   8    2.23    0.79
   1  -5   8    2.19    0.87
   1  -5   8    0.91    1.28
  -1   5  -8    2.23    0.80
   3  -5   8   17.32    2.41
   3  -5   8   13.69    1.58
  -3   5  -8   12.76    1.39
   3   5   8   13.09    1.50
   5  -5   8    0.59    1.07
   5   5   8    0.85    0.78
   5  -5   8    1.44    0.94
  -5   5  -8    1.08    0.74
  -7   5  -8    3.97    0.98
   7  -5   8    4.34    1.65
   7   5   8    4.86    1.11
   7  -5   8    6.75    1.34
   9  -5   8    0.77    0.99
   9  -5   8    0.49    1.21
  -9   5  -8    0.49    0.70
   9   5   8   -0.05    0.83
  11   5   8   -0.10    0.83
  11  -5   8   -1.13    1.07
  11  -5   8    1.36    1.12
  13   5   8   -0.16    0.86
  13  -5   8    0.55    1.11
  15   5   8    0.13    0.91
  15  -5   8   -0.60    1.05
  17  -5   8    4.28    1.50
  17   5   8    2.91    1.25
  19  -5   8    1.45    1.36
  19   5   8    1.63    1.14
  21  -5   8    0.64    1.29
  21   5   8   -1.08    0.94
  23   5   8   -0.71    1.03
  23  -5   8    0.62    1.37
  34  -6  -8    1.04    1.48
  32  -6  -8   15.46    2.59
  30  -6  -8   22.74    2.90
  30  -6  -8   23.99    2.73
  28   6  -8   12.99    2.10
  28  -6  -8   16.16    2.21
  28  -6  -8   13.13    2.28
  26  -6  -8    2.90    1.37
  26  -6  -8    2.16    1.44
  26   6  -8    1.64    1.22
  24   6  -8    2.43    1.22
  24  -6  -8    3.15    1.31
  24  -6  -8    2.50    1.39
  22  -6  -8    4.34    1.40
  22   6  -8    4.23    1.25
  22  -6  -8    4.53    1.58
  20  -6  -8   30.89    3.05
  20   6  -8   32.80    2.62
  20  -6  -8   37.74    3.36
  20   6  -8   31.60    2.30
  18  -6  -8   37.37    3.51
  18   6  -8   36.96    2.77
  18  -6  -8   36.17    3.12
  18   6  -8   44.98    2.59
  16   6  -8   40.06    2.93
  16  -6  -8   44.01    3.33
  16  -6  -8   44.32    3.79
  16   6  -8   51.18    2.75
 -14   6   8   85.03    5.06
  14   6  -8   88.11    4.42
  14  -6  -8   83.56    5.05
  14   6  -8   82.48    4.74
  12   6  -8    7.19    0.89
 -12   6   8    6.87    1.31
  12   6  -8    4.97    1.12
  12  -6  -8    6.38    1.41
  10   6  -8   32.12    1.91
 -10   6   8   31.07    2.55
  10   6  -8   32.40    2.36
  10  -6  -8   32.54    2.58
 -10  -6   8   28.62    3.32
  -8   6   8   71.61    4.55
  -8  -6   8   77.97    5.26
   8   6  -8   65.80    3.94
   8  -6  -8   68.34    4.18
   6   6  -8    8.37    1.25
  -6  -6   8   10.03    2.06
   6  -6  -8    8.12    1.37
   4   6  -8  277.77   12.91
  -4  -6   8  269.10   14.53
   4  -6  -8  271.33   12.90
  -4   6   8  270.60   13.01
   2   6  -8  101.94    5.79
  -2   6   8  119.68    5.89
  -2  -6   8  114.87    7.00
  -2  -6   8  113.86    6.26
   2  -6  -8  111.56    5.77
   0  -6   8  167.10    8.45
   0   6   8  168.81    8.23
   0   6  -8  158.28    8.09
   0  -6  -8  160.57    7.97
   0  -6   8  165.28    9.49
   2  -6   8   64.49    3.90
  -2   6  -8   60.95    3.68
   2  -6   8   72.40    4.79
   2   6   8   65.40    3.80
  -4   6  -8   86.08    4.47
   4   6   8   75.79    4.50
   4  -6   8   75.37    5.42
   4  -6   8   84.50    4.70
   6  -6   8  140.51    7.47
  -6   6  -8  145.51    7.11
   6   6   8  128.78    7.24
   6  -6   8  149.17    8.53
   8   6   8   13.87    1.68
  -8   6  -8   16.39    1.61
   8  -6   8   13.26    2.35
   8  -6   8   13.48    1.80
  10  -6   8   -0.06    1.10
  10  -6   8    0.61    1.03
  10   6   8   -0.53    0.80
  12   6   8   21.06    2.09
  12  -6   8   19.94    2.26
  14   6   8   22.22    2.32
  14  -6   8   33.15    2.76
  16  -6   8    0.10    1.07
  16   6   8   -1.04    0.82
  18  -6   8    6.88    1.72
  18   6   8    5.35    1.48
  20   6   8    9.39    1.78
  20  -6   8   10.72    2.03
  22   6   8    9.91    1.88
  22  -6   8    9.55    2.07
  33  -7  -8    6.89    2.02
  31  -7  -8   -0.10    1.31
  29  -7  -8    0.59    1.39
  29  -7  -8    2.09    1.34
  27   7  -8    6.96    1.69
  27  -7  -8    7.82    1.91
  27  -7  -8    3.28    1.45
  25  -7  -8    0.30    1.11
  25  -7  -8    0.09    1.28
  25   7  -8    2.15    1.22
  23  -7  -8   11.87    2.25
  23  -7  -8    8.46    1.91
  23   7  -8    8.57    1.59
  21   7  -8   60.21    3.99
  21  -7  -8   62.44    4.41
  21  -7  -8   68.52    4.85
  19   7  -8   50.86    3.58
  19   7  -8   60.08    3.45
  19  -7  -8   58.25    4.52
  19  -7  -8   59.30    4.10
  17  -7  -8   70.69    5.04
  17   7  -8   69.44    3.71
  17   7  -8   63.04    3.90
  17  -7  -8   54.62    4.13
  15  -7  -8    1.50    1.12
  15   7  -8   -0.83    0.78
  15   7  -8    0.41    0.63
  13   7  -8   87.37    5.11
 -13   7   8   95.19    5.53
  13   7  -8  100.92    4.87
  13  -7  -8   88.22    5.37
  11   7  -8    1.96    0.66
 -11   7   8    1.38    0.90
  11  -7  -8    2.40    1.12
  11   7  -8    1.75    0.90
   9   7  -8   41.03    2.86
   9  -7  -8   47.35    3.17
   7  -7  -8    5.41    1.29
   7   7  -8    5.26    1.13
  -7  -7   8    6.15    1.95
  -5  -7   8   59.02    4.59
   5   7  -8   57.98    3.57
   5  -7  -8   60.70    3.75
  -3   7   8    9.61    1.25
   3  -7  -8    7.94    1.32
  -3  -7   8   10.49    2.10
   3   7  -8   11.23    1.44
   1  -7  -8   -0.92    0.81
  -1  -7   8    1.70    1.20
   1   7  -8   -0.45    0.68
  -1  -7   8    0.81    1.17
  -1   7   8    0.58    0.74
   1  -7   8    7.75    1.46
  -1   7  -8    6.53    1.17
   1   7   8    5.72    1.13
   1  -7   8    6.51    1.83
  -3   7  -8    0.30    0.79
   3   7   8    1.03    0.82
   3  -7   8    2.17    1.34
   3  -7   8    2.63    1.10
   5  -7   8    9.44    1.57
   5  -7   8   10.28    2.16
   5   7   8    7.40    1.29
  -5   7  -8   11.10    1.44
   7   7   8    1.13    0.88
   7  -7   8    0.15    1.14
  -7   7  -8    1.74    0.84
   7  -7   8   -0.25    0.89
   9   7   8   14.87    1.78
  -9   7  -8   17.57    1.74
   9  -7   8   16.28    2.61
   9  -7   8   18.55    2.19
  11   7   8   27.61    2.34
  11  -7   8   26.74    2.62
[truncated: 309,955 more chars]
