# Supplementary material for: Functional, Aromatic, and Fluorinated Monothiosemicarbazones: Investigations into Their Structures and Activity toward the Gallium-68 Incorporation by Microwave Irradiation
Source: ACS Omega. 2022 Apr 11;7(16):13750–77. doi: 10.1021/acsomega.1c07396 (PMC9088960; doi:10.1021/acsomega.1c07396)
Supplement: Supplementary file 2 — ao1c07396_si_017.zip [file ao1c07396_si_017.zip › cifs_completed/2130502_zn_mono_et Oh.cif]

 
data_zn_mono_et
 
_audit_creation_method            'SHELXL-2018/1'
_shelx_SHELXL_version_number      '2018/1'
_chemical_name_systematic         ?
_chemical_name_common             ?
_chemical_melting_point           ?
_chemical_formula_moiety          'C30 H24 N6 O2 S2 Zn, C2 H6 O S' 
_chemical_formula_sum
 'C32 H30 N6 O3 S3 Zn' 
_chemical_formula_weight          708.17

loop_
 _atom_type_symbol
 _atom_type_description
 _atom_type_scat_dispersion_real
 _atom_type_scat_dispersion_imag
 _atom_type_scat_source
 'C'  'C'   0.0033   0.0016
 'International Tables Vol C Tables 4.2.6.8 and 6.1.1.4'
 'H'  'H'   0.0000   0.0000
 'International Tables Vol C Tables 4.2.6.8 and 6.1.1.4'
 'N'  'N'   0.0061   0.0033
 'International Tables Vol C Tables 4.2.6.8 and 6.1.1.4'
 'O'  'O'   0.0106   0.0060
 'International Tables Vol C Tables 4.2.6.8 and 6.1.1.4'
 'S'  'S'   0.1246   0.1234
 'International Tables Vol C Tables 4.2.6.8 and 6.1.1.4'
 'Zn'  'Zn'   0.2839   1.4301
 'International Tables Vol C Tables 4.2.6.8 and 6.1.1.4'
 
_space_group_crystal_system       monoclinic
_space_group_IT_number            14
_space_group_name_H-M_alt         'P 21/c'
_space_group_name_Hall            '-P 2ybc'
 
_shelx_space_group_comment
;
The symmetry employed for this shelxl refinement is uniquely defined
by the following loop, which should always be used as a source of
symmetry information in preference to the above space-group names.
They are only intended as comments.
;
 
loop_
 _space_group_symop_operation_xyz
 'x, y, z'
 '-x, y+1/2, -z+1/2'
 '-x, -y, -z'
 'x, -y-1/2, z-1/2'
 
_cell_length_a                    20.5278(4)
_cell_length_b                    18.7826(3)
_cell_length_c                    8.2766(2)
_cell_angle_alpha                 90
_cell_angle_beta                  94.1620(10)
_cell_angle_gamma                 90
_cell_volume                      3182.76(11)
_cell_formula_units_Z             4
_cell_measurement_temperature     150(2)
_cell_measurement_reflns_used     6648
_cell_measurement_theta_min        5.097
_cell_measurement_theta_max        27.485
 
_exptl_crystal_description        prism
_exptl_crystal_colour             orange
_exptl_crystal_density_meas       ?
_exptl_crystal_density_method     ?
_exptl_crystal_density_diffrn     1.478          
_exptl_crystal_F_000              1464
_exptl_transmission_factor_min    ?
_exptl_transmission_factor_max    ?
_exptl_crystal_size_max           0.050
_exptl_crystal_size_mid           0.030
_exptl_crystal_size_min           0.030
_exptl_absorpt_coefficient_mu     1.013
_shelx_estimated_absorpt_T_min    0.951
_shelx_estimated_absorpt_T_max    0.970
_exptl_absorpt_correction_type    multi-scan 
_exptl_absorpt_process_details    'DENZO/SCALEPACK (Otwinowski & Minor, 1997)' 
_exptl_absorpt_correction_T_min   0.97 
_exptl_absorpt_correction_T_max   0.97 

_diffrn_ambient_temperature       150(2)
_diffrn_radiation_wavelength      0.71073
_diffrn_radiation_type            MoK\a
_diffrn_source                    'fine-focus sealed tube'
_diffrn_radiation_monochromator   'graphite' 
_diffrn_measurement_device_type   'Nonius Kappa CCD'
_diffrn_measurement_method        '\w scans'
_diffrn_reflns_number             12710
_diffrn_reflns_av_unetI/netI      0.1220
_diffrn_reflns_av_R_equivalents   0.0810
_diffrn_reflns_limit_h_min        -26
_diffrn_reflns_limit_h_max        26
_diffrn_reflns_limit_k_min        -24
_diffrn_reflns_limit_k_max        23
_diffrn_reflns_limit_l_min        -10
_diffrn_reflns_limit_l_max        10
_diffrn_reflns_theta_min          5.096
_diffrn_reflns_theta_max          27.477
_diffrn_reflns_theta_full         25.242
_diffrn_measured_fraction_theta_max   0.982
_diffrn_measured_fraction_theta_full  0.981
_diffrn_reflns_Laue_measured_fraction_max    0.982
_diffrn_reflns_Laue_measured_fraction_full   0.981
_diffrn_reflns_point_group_measured_fraction_max   0.982
_diffrn_reflns_point_group_measured_fraction_full  0.981
_reflns_number_total              7169
_reflns_number_gt                 4057
_reflns_threshold_expression      'I > 2\s(I)'
_reflns_Friedel_coverage          0.000
_reflns_Friedel_fraction_max      .
_reflns_Friedel_fraction_full     .
 
_reflns_special_details
;
 Reflections were merged by SHELXL according to the crystal
 class for the calculation of statistics and refinement.
 
 _reflns_Friedel_fraction is defined as the number of unique
 Friedel pairs measured divided by the number that would be
 possible theoretically, ignoring centric projections and
 systematic absences.
;
 
_computing_data_collection        'COLLECT. Nonius (1997-2001).' 
_computing_data_reduction         'DENZO/SCALEPACK (Otwinowski & Minor, 1997)' 
_computing_cell_refinement        'DENZO/SCALEPACK (Otwinowski & Minor, 1997)' 
_computing_structure_solution     'SIR92 (Altomare et al., 1994)' 
_computing_structure_refinement   
;
 SHELXL-2018/1 (Sheldrick, 2018)
 Sheldrick GM (2008) Acta Crystallogr A64:112--122 and 
 C. B. H\"ubschle, G. M. Sheldrick and B. Dittrich
 ShelXle: a Qt graphical user interface for SHELXL
 J. Appl. Cryst., 44, (2011) 1281-1284.
;
_computing_molecular_graphics  

'ORTEP3 for Windows - Farrugia, L. J. J. Appl. Crystallogr. 1997, 30, 565'

_computing_publication_material    
;
 'WinGX publication routines, Farrugia, 
 L. J., J. Appl. Crystallogr., 1999, 32, 837-838
; 
_refine_special_details           ?
_refine_ls_structure_factor_coef  Fsqd
_refine_ls_matrix_type            full
_refine_ls_weighting_scheme       calc
_refine_ls_weighting_details
'w=1/[\s^2^(Fo^2^)+(0.0578P)^2^] where P=(Fo^2^+2Fc^2^)/3'
_atom_sites_solution_primary      ?
_atom_sites_solution_secondary    ?
_atom_sites_solution_hydrogens    mixed
_refine_ls_hydrogen_treatment     mixed
_refine_ls_extinction_method      none
_refine_ls_extinction_coef        .
_refine_ls_number_reflns          7169
_refine_ls_number_parameters      418
_refine_ls_number_restraints      2
_refine_ls_R_factor_all           0.1282
_refine_ls_R_factor_gt            0.0578
_refine_ls_wR_factor_ref          0.1408
_refine_ls_wR_factor_gt           0.1159
_refine_ls_goodness_of_fit_ref    0.977
_refine_ls_restrained_S_all       0.977
_refine_ls_shift/su_max           0.000
_refine_ls_shift/su_mean          0.000
 
loop_
 _atom_site_label
 _atom_site_type_symbol
 _atom_site_fract_x
 _atom_site_fract_y
 _atom_site_fract_z
 _atom_site_U_iso_or_equiv
 _atom_site_adp_type
 _atom_site_occupancy
 _atom_site_site_symmetry_order  
 _atom_site_calc_flag
 _atom_site_refinement_flags_posn
 _atom_site_refinement_flags_adp
 _atom_site_refinement_flags_occupancy
 _atom_site_disorder_assembly
 _atom_site_disorder_group
Zn Zn 0.23192(2) 0.48569(2) 0.34047(6) 0.02998(15) Uani 1 1 d . . . . .
S1 S 0.19228(5) 0.46198(6) 0.06821(13) 0.0334(3) Uani 1 1 d . . . . .
S2 S 0.17477(5) 0.40960(5) 0.51180(13) 0.0296(2) Uani 1 1 d . . . . .
O1 O 0.31923(14) 0.50285(16) 0.5685(4) 0.0393(7) Uani 1 1 d . . . . .
O2 O 0.28293(13) 0.59783(15) 0.2735(4) 0.0324(7) Uani 1 1 d . . . . .
N1 N 0.26090(19) 0.3827(2) -0.1206(5) 0.0386(9) Uani 1 1 d D . . . .
H1 H 0.2306(19) 0.396(3) -0.189(5) 0.048(15) Uiso 1 1 d D . . . .
N2 N 0.31580(17) 0.40402(19) 0.1221(4) 0.0329(8) Uani 1 1 d . . . . .
N3 N 0.31441(16) 0.43540(18) 0.2667(4) 0.0305(8) Uani 1 1 d . . . . .
N4 N 0.07640(16) 0.45858(17) 0.6669(4) 0.0269(7) Uani 1 1 d D . . . .
H4 H 0.075(2) 0.4161(12) 0.693(6) 0.037(13) Uiso 1 1 d D . . . .
N5 N 0.13058(15) 0.54746(17) 0.5491(4) 0.0258(7) Uani 1 1 d . . . . .
N6 N 0.17962(15) 0.56254(16) 0.4554(4) 0.0264(7) Uani 1 1 d . . . . .
C1 C 0.2608(2) 0.4147(2) 0.0252(5) 0.0297(9) Uani 1 1 d . . . . .
C2 C 0.3144(2) 0.3411(3) -0.1746(6) 0.0450(12) Uani 1 1 d . . . . .
H2A H 0.355915 0.366247 -0.144990 0.054 Uiso 1 1 calc R U . . .
H2B H 0.309516 0.337236 -0.294206 0.054 Uiso 1 1 calc R U . . .
C3 C 0.3179(3) 0.2669(3) -0.1024(7) 0.0551(14) Uani 1 1 d . . . . .
H3A H 0.276614 0.241984 -0.129482 0.083 Uiso 1 1 calc R U . . .
H3B H 0.325653 0.270271 0.015545 0.083 Uiso 1 1 calc R U . . .
H3C H 0.353748 0.240518 -0.146724 0.083 Uiso 1 1 calc R U . . .
C4 C 0.36662(19) 0.4301(2) 0.3684(5) 0.0299(9) Uani 1 1 d . . . . .
C5 C 0.4298(2) 0.3948(2) 0.3590(5) 0.0368(10) Uani 1 1 d . . . . .
C6 C 0.4592(2) 0.3537(3) 0.2496(6) 0.0468(12) Uani 1 1 d . . . . .
H6 H 0.437650 0.342929 0.147121 0.056 Uiso 1 1 calc R U . . .
C7 C 0.5230(2) 0.3276(3) 0.2928(7) 0.0588(15) Uani 1 1 d . . . . .
H7 H 0.543677 0.299017 0.216879 0.071 Uiso 1 1 calc R U . . .
C8 C 0.5560(2) 0.3416(3) 0.4397(7) 0.0561(14) Uani 1 1 d . . . . .
H8 H 0.598706 0.322940 0.462799 0.067 Uiso 1 1 calc R U . . .
C9 C 0.5273(2) 0.3834(3) 0.5556(6) 0.0435(12) Uani 1 1 d . . . . .
C10 C 0.5543(2) 0.4042(3) 0.7106(7) 0.0539(14) Uani 1 1 d . . . . .
H10 H 0.597088 0.389024 0.745984 0.065 Uiso 1 1 calc R U . . .
C11 C 0.5202(3) 0.4455(4) 0.8100(7) 0.0669(17) Uani 1 1 d . . . . .
H11 H 0.540007 0.458570 0.913065 0.080 Uiso 1 1 calc R U . . .
C12 C 0.4561(2) 0.4697(3) 0.7644(6) 0.0523(14) Uani 1 1 d . . . . .
H12 H 0.432677 0.497396 0.836708 0.063 Uiso 1 1 calc R U . . .
C13 C 0.4287(2) 0.4523(2) 0.6141(5) 0.0368(10) Uani 1 1 d . . . . .
C14 C 0.3655(2) 0.4673(2) 0.5250(5) 0.0333(10) Uani 1 1 d . . . . .
C15 C 0.4643(2) 0.4089(2) 0.5133(6) 0.0370(11) Uani 1 1 d . . . . .
C16 C 0.12517(18) 0.47710(19) 0.5793(5) 0.0253(9) Uani 1 1 d . . . . .
C17 C 0.0300(2) 0.5094(2) 0.7277(5) 0.0318(9) Uani 1 1 d . . . . .
H17A H 0.011969 0.540040 0.638026 0.038 Uiso 1 1 calc R U . . .
H17B H 0.052509 0.540193 0.811211 0.038 Uiso 1 1 calc R U . . .
C18 C -0.0242(2) 0.4696(2) 0.7992(6) 0.0367(10) Uani 1 1 d . . . . .
H18A H -0.045262 0.437817 0.717249 0.055 Uiso 1 1 calc R U . . .
H18B H -0.056411 0.503485 0.835318 0.055 Uiso 1 1 calc R U . . .
H18C H -0.006428 0.441416 0.891846 0.055 Uiso 1 1 calc R U . . .
C19 C 0.19255(19) 0.6295(2) 0.4270(5) 0.0273(9) Uani 1 1 d . . . . .
C20 C 0.16481(19) 0.6974(2) 0.4762(5) 0.0271(9) Uani 1 1 d . . . . .
C21 C 0.11262(19) 0.7172(2) 0.5591(5) 0.0301(9) Uani 1 1 d . . . . .
H21 H 0.084654 0.682707 0.601683 0.036 Uiso 1 1 calc R U . . .
C22 C 0.1016(2) 0.7915(2) 0.5793(5) 0.0317(10) Uani 1 1 d . . . . .
H22 H 0.065550 0.806222 0.636820 0.038 Uiso 1 1 calc R U . . .
C23 C 0.1409(2) 0.8427(2) 0.5194(5) 0.0327(10) Uani 1 1 d . . . . .
H23 H 0.131401 0.891531 0.536092 0.039 Uiso 1 1 calc R U . . .
C24 C 0.1951(2) 0.8239(2) 0.4333(5) 0.0277(9) Uani 1 1 d . . . . .
C25 C 0.2405(2) 0.8687(2) 0.3617(5) 0.0351(10) Uani 1 1 d . . . . .
H25 H 0.236034 0.918884 0.370568 0.042 Uiso 1 1 calc R U . . .
C26 C 0.2902(2) 0.8419(2) 0.2808(6) 0.0376(11) Uani 1 1 d . . . . .
H26 H 0.319690 0.873893 0.235406 0.045 Uiso 1 1 calc R U . . .
C27 C 0.2996(2) 0.7679(2) 0.2617(5) 0.0337(10) Uani 1 1 d . . . . .
H27 H 0.334501 0.750162 0.204012 0.040 Uiso 1 1 calc R U . . .
C28 C 0.25668(19) 0.7224(2) 0.3289(5) 0.0270(9) Uani 1 1 d . . . . .
C29 C 0.24972(19) 0.6439(2) 0.3314(5) 0.0276(9) Uani 1 1 d . . . . .
C30 C 0.20524(18) 0.7501(2) 0.4125(5) 0.0262(9) Uani 1 1 d . . . . .
S3 S 0.07541(5) 0.23547(5) 0.13383(13) 0.0315(3) Uani 1 1 d . . . . .
O3 O 0.07016(17) 0.18727(15) 0.2789(4) 0.0421(8) Uani 1 1 d . . . . .
C31 C 0.1560(2) 0.2708(2) 0.1461(6) 0.0425(11) Uani 1 1 d . . . . .
H31A H 0.159913 0.305711 0.059281 0.064 Uiso 1 1 calc R U . . .
H31B H 0.187382 0.232162 0.134302 0.064 Uiso 1 1 calc R U . . .
H31C H 0.165113 0.294021 0.251312 0.064 Uiso 1 1 calc R U . . .
C32 C 0.0364(2) 0.3172(2) 0.1824(6) 0.0400(11) Uani 1 1 d . . . . .
H32A H -0.010774 0.309526 0.183349 0.060 Uiso 1 1 calc R U . . .
H32B H 0.044921 0.353284 0.100938 0.060 Uiso 1 1 calc R U . . .
H32C H 0.053751 0.333631 0.289397 0.060 Uiso 1 1 calc R U . . .
 
loop_
 _atom_site_aniso_label
 _atom_site_aniso_U_11
 _atom_site_aniso_U_22
 _atom_site_aniso_U_33
 _atom_site_aniso_U_23
 _atom_site_aniso_U_13
 _atom_site_aniso_U_12
Zn 0.0315(3) 0.0250(2) 0.0339(3) -0.0021(2) 0.0060(2) 0.0039(2)
S1 0.0380(6) 0.0268(5) 0.0348(6) -0.0013(4) -0.0010(5) 0.0046(4)
S2 0.0344(5) 0.0208(5) 0.0341(6) 0.0014(4) 0.0067(4) 0.0037(4)
O1 0.0358(16) 0.0423(18) 0.0398(18) -0.0072(14) 0.0016(14) 0.0043(14)
O2 0.0335(15) 0.0251(15) 0.0395(17) -0.0040(13) 0.0077(13) 0.0029(12)
N1 0.044(2) 0.042(2) 0.029(2) -0.0017(17) -0.0030(18) 0.0110(18)
N2 0.038(2) 0.034(2) 0.0265(19) -0.0024(16) -0.0008(16) -0.0016(16)
N3 0.0347(19) 0.0265(18) 0.0308(19) -0.0010(15) 0.0047(16) -0.0037(15)
N4 0.0353(19) 0.0153(16) 0.0309(18) 0.0034(14) 0.0076(15) -0.0007(14)
N5 0.0241(17) 0.0217(17) 0.0319(19) -0.0026(14) 0.0033(15) 0.0012(13)
N6 0.0258(17) 0.0222(17) 0.0309(18) 0.0001(14) -0.0006(15) 0.0004(14)
C1 0.036(2) 0.022(2) 0.031(2) 0.0000(17) 0.0026(19) -0.0040(17)
C2 0.052(3) 0.044(3) 0.039(3) -0.004(2) 0.006(2) 0.005(2)
C3 0.058(3) 0.045(3) 0.062(4) -0.006(3) 0.002(3) 0.019(2)
C4 0.025(2) 0.029(2) 0.035(2) 0.0017(18) 0.0019(18) -0.0025(17)
C5 0.033(2) 0.040(3) 0.037(3) -0.005(2) 0.004(2) -0.0065(19)
C6 0.034(2) 0.057(3) 0.049(3) -0.017(2) 0.000(2) 0.006(2)
C7 0.046(3) 0.074(4) 0.058(4) -0.017(3) 0.010(3) 0.012(3)
C8 0.034(3) 0.069(4) 0.065(4) -0.006(3) 0.006(3) 0.011(3)
C9 0.030(2) 0.048(3) 0.053(3) -0.004(2) 0.003(2) 0.002(2)
C10 0.034(3) 0.069(4) 0.057(3) 0.002(3) -0.010(3) 0.001(2)
C11 0.044(3) 0.104(5) 0.050(3) -0.019(3) -0.012(3) 0.008(3)
C12 0.037(3) 0.076(4) 0.043(3) -0.020(3) -0.004(2) 0.005(2)
C13 0.036(2) 0.040(3) 0.034(2) -0.006(2) 0.000(2) -0.002(2)
C14 0.029(2) 0.033(2) 0.039(2) -0.0009(19) 0.0048(19) 0.0008(18)
C15 0.028(2) 0.037(2) 0.046(3) -0.005(2) 0.003(2) -0.0014(19)
C16 0.026(2) 0.020(2) 0.029(2) 0.0006(16) -0.0026(17) 0.0013(16)
C17 0.037(2) 0.023(2) 0.037(2) 0.0005(18) 0.0069(19) 0.0039(18)
C18 0.033(2) 0.039(3) 0.040(3) 0.002(2) 0.010(2) 0.0000(19)
C19 0.030(2) 0.022(2) 0.030(2) 0.0037(17) 0.0007(17) 0.0018(16)
C20 0.029(2) 0.022(2) 0.030(2) -0.0009(17) 0.0007(18) -0.0009(16)
C21 0.029(2) 0.028(2) 0.034(2) -0.0032(18) 0.0053(18) 0.0000(17)
C22 0.032(2) 0.030(2) 0.033(2) -0.0041(18) 0.0016(19) 0.0121(18)
C23 0.041(2) 0.020(2) 0.036(2) -0.0045(18) -0.002(2) 0.0066(18)
C24 0.033(2) 0.021(2) 0.029(2) -0.0037(17) -0.0024(18) 0.0002(17)
C25 0.044(3) 0.019(2) 0.041(3) 0.0001(19) 0.000(2) -0.0037(19)
C26 0.037(2) 0.026(2) 0.050(3) 0.003(2) 0.005(2) -0.0088(19)
C27 0.030(2) 0.036(2) 0.036(2) -0.0011(19) 0.0067(18) -0.0045(18)
C28 0.030(2) 0.0198(19) 0.031(2) 0.0015(17) -0.0023(18) -0.0010(16)
C29 0.029(2) 0.024(2) 0.029(2) -0.0022(17) -0.0035(18) -0.0011(17)
C30 0.030(2) 0.022(2) 0.025(2) 0.0020(16) -0.0050(17) 0.0005(17)
S3 0.0408(6) 0.0241(5) 0.0295(6) -0.0009(4) 0.0027(5) -0.0026(4)
O3 0.071(2) 0.0249(15) 0.0321(17) 0.0030(13) 0.0133(15) -0.0002(15)
C31 0.040(3) 0.030(2) 0.058(3) -0.007(2) 0.005(2) 0.000(2)
C32 0.048(3) 0.031(2) 0.042(3) -0.001(2) 0.008(2) 0.013(2)
 
_geom_special_details
;
 All esds (except the esd in the dihedral angle between two l.s. planes)
 are estimated using the full covariance matrix.  The cell esds are taken
 into account individually in the estimation of esds in distances, angles
 and torsion angles; correlations between esds in cell parameters are only
 used when they are defined by crystal symmetry.  An approximate (isotropic)
 treatment of cell esds is used for estimating esds involving l.s. planes.
;
 
loop_
 _geom_bond_atom_site_label_1
 _geom_bond_atom_site_label_2
 _geom_bond_distance
 _geom_bond_site_symmetry_2
 _geom_bond_publ_flag
Zn N3 2.069(4) . ?
Zn N6 2.071(3) . ?
Zn S2 2.3814(12) . ?
Zn S1 2.3816(12) . ?
Zn O2 2.434(3) . ?
Zn O1 2.527(3) . ?
S1 C1 1.722(4) . ?
S2 C16 1.743(4) . ?
O1 C14 1.236(5) . ?
O2 C29 1.221(5) . ?
N1 C1 1.348(6) . ?
N1 C2 1.445(6) . ?
N1 H1 0.846(19) . ?
N2 N3 1.336(5) . ?
N2 C1 1.352(5) . ?
N3 C4 1.318(5) . ?
N4 C16 1.325(5) . ?
N4 C17 1.463(5) . ?
N4 H4 0.827(19) . ?
N5 N6 1.345(5) . ?
N5 C16 1.351(5) . ?
N6 C19 1.310(5) . ?
C2 C3 1.516(7) . ?
C2 H2A 0.9900 . ?
C2 H2B 0.9900 . ?
C3 H3A 0.9800 . ?
C3 H3B 0.9800 . ?
C3 H3C 0.9800 . ?
C4 C5 1.464(6) . ?
C4 C14 1.474(6) . ?
C5 C6 1.363(7) . ?
C5 C15 1.439(6) . ?
C6 C7 1.419(7) . ?
C6 H6 0.9500 . ?
C7 C8 1.374(8) . ?
C7 H7 0.9500 . ?
C8 C9 1.403(7) . ?
C8 H8 0.9500 . ?
C9 C15 1.399(6) . ?
C9 C10 1.415(7) . ?
C10 C11 1.360(8) . ?
C10 H10 0.9500 . ?
C11 C12 1.417(7) . ?
C11 H11 0.9500 . ?
C12 C13 1.367(6) . ?
C12 H12 0.9500 . ?
C13 C15 1.408(6) . ?
C13 C14 1.472(6) . ?
C17 C18 1.497(6) . ?
C17 H17A 0.9900 . ?
C17 H17B 0.9900 . ?
C18 H18A 0.9800 . ?
C18 H18B 0.9800 . ?
C18 H18C 0.9800 . ?
C19 C20 1.466(6) . ?
C19 C29 1.487(6) . ?
C20 C21 1.365(6) . ?
C20 C30 1.418(6) . ?
C21 C22 1.427(6) . ?
C21 H21 0.9500 . ?
C22 C23 1.369(6) . ?
C22 H22 0.9500 . ?
C23 C24 1.409(6) . ?
C23 H23 0.9500 . ?
C24 C30 1.414(5) . ?
C24 C25 1.418(6) . ?
C25 C26 1.358(7) . ?
C25 H25 0.9500 . ?
C26 C27 1.413(6) . ?
C26 H26 0.9500 . ?
C27 C28 1.373(6) . ?
C27 H27 0.9500 . ?
C28 C30 1.404(6) . ?
C28 C29 1.483(5) . ?
S3 O3 1.513(3) . ?
S3 C31 1.779(4) . ?
S3 C32 1.791(4) . ?
C31 H31A 0.9800 . ?
C31 H31B 0.9800 . ?
C31 H31C 0.9800 . ?
C32 H32A 0.9800 . ?
C32 H32B 0.9800 . ?
C32 H32C 0.9800 . ?
 
loop_
 _geom_angle_atom_site_label_1
 _geom_angle_atom_site_label_2
 _geom_angle_atom_site_label_3
 _geom_angle
 _geom_angle_site_symmetry_1
 _geom_angle_site_symmetry_3
 _geom_angle_publ_flag
N3 Zn N6 156.37(13) . . ?
N3 Zn S2 110.53(10) . . ?
N6 Zn S2 81.41(10) . . ?
N3 Zn S1 82.31(10) . . ?
N6 Zn S1 114.33(9) . . ?
S2 Zn S1 107.57(4) . . ?
N3 Zn O2 87.30(12) . . ?
N6 Zn O2 75.37(11) . . ?
S2 Zn O2 153.34(8) . . ?
S1 Zn O2 93.98(7) . . ?
N3 Zn O1 74.17(11) . . ?
N6 Zn O1 86.06(11) . . ?
S2 Zn O1 89.15(8) . . ?
S1 Zn O1 154.89(8) . . ?
O2 Zn O1 76.48(10) . . ?
C1 S1 Zn 93.68(14) . . ?
C16 S2 Zn 94.51(14) . . ?
C14 O1 Zn 103.4(3) . . ?
C29 O2 Zn 105.2(3) . . ?
C1 N1 C2 124.7(4) . . ?
C1 N1 H1 115(4) . . ?
C2 N1 H1 119(4) . . ?
N3 N2 C1 113.2(3) . . ?
C4 N3 N2 118.0(4) . . ?
C4 N3 Zn 119.4(3) . . ?
N2 N3 Zn 122.5(3) . . ?
C16 N4 C17 123.6(3) . . ?
C16 N4 H4 116(3) . . ?
C17 N4 H4 120(3) . . ?
N6 N5 C16 112.8(3) . . ?
C19 N6 N5 118.4(3) . . ?
C19 N6 Zn 117.9(3) . . ?
N5 N6 Zn 123.6(2) . . ?
N1 C1 N2 114.1(4) . . ?
N1 C1 S1 118.0(3) . . ?
N2 C1 S1 127.8(3) . . ?
N1 C2 C3 113.0(4) . . ?
N1 C2 H2A 109.0 . . ?
C3 C2 H2A 109.0 . . ?
N1 C2 H2B 109.0 . . ?
C3 C2 H2B 109.0 . . ?
H2A C2 H2B 107.8 . . ?
C2 C3 H3A 109.5 . . ?
C2 C3 H3B 109.5 . . ?
H3A C3 H3B 109.5 . . ?
C2 C3 H3C 109.5 . . ?
H3A C3 H3C 109.5 . . ?
H3B C3 H3C 109.5 . . ?
N3 C4 C5 133.0(4) . . ?
N3 C4 C14 117.5(4) . . ?
C5 C4 C14 109.4(3) . . ?
C6 C5 C15 118.7(4) . . ?
C6 C5 C4 136.8(4) . . ?
C15 C5 C4 104.5(4) . . ?
C5 C6 C7 118.3(4) . . ?
C5 C6 H6 120.9 . . ?
C7 C6 H6 120.9 . . ?
C8 C7 C6 123.0(5) . . ?
C8 C7 H7 118.5 . . ?
C6 C7 H7 118.5 . . ?
C7 C8 C9 120.5(5) . . ?
C7 C8 H8 119.8 . . ?
C9 C8 H8 119.8 . . ?
C15 C9 C8 116.6(4) . . ?
C15 C9 C10 115.3(5) . . ?
C8 C9 C10 128.2(4) . . ?
C11 C10 C9 121.4(4) . . ?
C11 C10 H10 119.3 . . ?
C9 C10 H10 119.3 . . ?
C10 C11 C12 122.0(5) . . ?
C10 C11 H11 119.0 . . ?
C12 C11 H11 119.0 . . ?
C13 C12 C11 118.6(5) . . ?
C13 C12 H12 120.7 . . ?
C11 C12 H12 120.7 . . ?
C12 C13 C15 118.7(4) . . ?
C12 C13 C14 134.4(4) . . ?
C15 C13 C14 106.9(4) . . ?
O1 C14 C13 128.7(4) . . ?
O1 C14 C4 125.0(4) . . ?
C13 C14 C4 106.3(4) . . ?
C9 C15 C13 124.0(4) . . ?
C9 C15 C5 123.0(4) . . ?
C13 C15 C5 112.9(4) . . ?
N4 C16 N5 115.7(3) . . ?
N4 C16 S2 117.8(3) . . ?
N5 C16 S2 126.5(3) . . ?
N4 C17 C18 109.4(3) . . ?
N4 C17 H17A 109.8 . . ?
C18 C17 H17A 109.8 . . ?
N4 C17 H17B 109.8 . . ?
C18 C17 H17B 109.8 . . ?
H17A C17 H17B 108.2 . . ?
C17 C18 H18A 109.5 . . ?
C17 C18 H18B 109.5 . . ?
H18A C18 H18B 109.5 . . ?
C17 C18 H18C 109.5 . . ?
H18A C18 H18C 109.5 . . ?
H18B C18 H18C 109.5 . . ?
N6 C19 C20 134.2(4) . . ?
N6 C19 C29 116.6(4) . . ?
C20 C19 C29 109.1(3) . . ?
C21 C20 C30 119.9(4) . . ?
C21 C20 C19 135.3(4) . . ?
C30 C20 C19 104.8(4) . . ?
C20 C21 C22 117.5(4) . . ?
C20 C21 H21 121.2 . . ?
C22 C21 H21 121.2 . . ?
C23 C22 C21 122.8(4) . . ?
C23 C22 H22 118.6 . . ?
C21 C22 H22 118.6 . . ?
C22 C23 C24 120.9(4) . . ?
C22 C23 H23 119.5 . . ?
C24 C23 H23 119.5 . . ?
C23 C24 C30 115.9(4) . . ?
C23 C24 C25 129.0(4) . . ?
C30 C24 C25 115.1(4) . . ?
C26 C25 C24 121.7(4) . . ?
C26 C25 H25 119.1 . . ?
C24 C25 H25 119.1 . . ?
C25 C26 C27 122.3(4) . . ?
C25 C26 H26 118.9 . . ?
C27 C26 H26 118.9 . . ?
C28 C27 C26 118.0(4) . . ?
C28 C27 H27 121.0 . . ?
C26 C27 H27 121.0 . . ?
C27 C28 C30 119.8(4) . . ?
C27 C28 C29 133.6(4) . . ?
C30 C28 C29 106.6(3) . . ?
O2 C29 C28 130.0(4) . . ?
O2 C29 C19 124.4(4) . . ?
C28 C29 C19 105.6(3) . . ?
C28 C30 C24 123.1(4) . . ?
C28 C30 C20 114.0(3) . . ?
C24 C30 C20 122.9(4) . . ?
O3 S3 C31 107.3(2) . . ?
O3 S3 C32 106.0(2) . . ?
C31 S3 C32 95.5(2) . . ?
S3 C31 H31A 109.5 . . ?
S3 C31 H31B 109.5 . . ?
H31A C31 H31B 109.5 . . ?
S3 C31 H31C 109.5 . . ?
H31A C31 H31C 109.5 . . ?
H31B C31 H31C 109.5 . . ?
S3 C32 H32A 109.5 . . ?
S3 C32 H32B 109.5 . . ?
H32A C32 H32B 109.5 . . ?
S3 C32 H32C 109.5 . . ?
H32A C32 H32C 109.5 . . ?
H32B C32 H32C 109.5 . . ?
 
loop_
 _geom_torsion_atom_site_label_1
 _geom_torsion_atom_site_label_2
 _geom_torsion_atom_site_label_3
 _geom_torsion_atom_site_label_4
 _geom_torsion
 _geom_torsion_site_symmetry_1
 _geom_torsion_site_symmetry_2
 _geom_torsion_site_symmetry_3
 _geom_torsion_site_symmetry_4
 _geom_torsion_publ_flag
C1 N2 N3 C4 -177.9(4) . . . . ?
C1 N2 N3 Zn 6.1(5) . . . . ?
C16 N5 N6 C19 -175.4(3) . . . . ?
C16 N5 N6 Zn 8.9(4) . . . . ?
C2 N1 C1 N2 -0.9(6) . . . . ?
C2 N1 C1 S1 -179.8(4) . . . . ?
N3 N2 C1 N1 -179.2(4) . . . . ?
N3 N2 C1 S1 -0.4(5) . . . . ?
Zn S1 C1 N1 174.8(3) . . . . ?
Zn S1 C1 N2 -4.0(4) . . . . ?
C1 N1 C2 C3 77.6(6) . . . . ?
N2 N3 C4 C5 -0.7(7) . . . . ?
Zn N3 C4 C5 175.4(4) . . . . ?
N2 N3 C4 C14 177.7(4) . . . . ?
Zn N3 C4 C14 -6.2(5) . . . . ?
N3 C4 C5 C6 -1.6(9) . . . . ?
C14 C4 C5 C6 179.9(6) . . . . ?
N3 C4 C5 C15 -179.1(5) . . . . ?
C14 C4 C5 C15 2.4(5) . . . . ?
C15 C5 C6 C7 -0.7(7) . . . . ?
C4 C5 C6 C7 -177.9(5) . . . . ?
C5 C6 C7 C8 0.1(9) . . . . ?
C6 C7 C8 C9 0.1(9) . . . . ?
C7 C8 C9 C15 0.2(8) . . . . ?
C7 C8 C9 C10 -178.8(6) . . . . ?
C15 C9 C10 C11 0.6(8) . . . . ?
C8 C9 C10 C11 179.7(6) . . . . ?
C9 C10 C11 C12 0.2(10) . . . . ?
C10 C11 C12 C13 -1.8(10) . . . . ?
C11 C12 C13 C15 2.3(8) . . . . ?
C11 C12 C13 C14 -179.6(5) . . . . ?
Zn O1 C14 C13 -175.0(4) . . . . ?
Zn O1 C14 C4 4.3(5) . . . . ?
C12 C13 C14 O1 1.3(9) . . . . ?
C15 C13 C14 O1 179.6(5) . . . . ?
C12 C13 C14 C4 -178.1(6) . . . . ?
C15 C13 C14 C4 0.2(5) . . . . ?
N3 C4 C14 O1 0.2(7) . . . . ?
C5 C4 C14 O1 178.9(4) . . . . ?
N3 C4 C14 C13 179.6(4) . . . . ?
C5 C4 C14 C13 -1.6(5) . . . . ?
C8 C9 C15 C13 -179.1(5) . . . . ?
C10 C9 C15 C13 0.0(7) . . . . ?
C8 C9 C15 C5 -0.8(7) . . . . ?
C10 C9 C15 C5 178.3(5) . . . . ?
C12 C13 C15 C9 -1.5(8) . . . . ?
C14 C13 C15 C9 179.9(5) . . . . ?
C12 C13 C15 C5 -180.0(5) . . . . ?
C14 C13 C15 C5 1.4(5) . . . . ?
C6 C5 C15 C9 1.1(7) . . . . ?
C4 C5 C15 C9 179.1(4) . . . . ?
C6 C5 C15 C13 179.6(5) . . . . ?
C4 C5 C15 C13 -2.4(5) . . . . ?
C17 N4 C16 N5 0.7(5) . . . . ?
C17 N4 C16 S2 -178.3(3) . . . . ?
N6 N5 C16 N4 -178.0(3) . . . . ?
N6 N5 C16 S2 0.9(5) . . . . ?
Zn S2 C16 N4 171.3(3) . . . . ?
Zn S2 C16 N5 -7.6(3) . . . . ?
C16 N4 C17 C18 171.4(4) . . . . ?
N5 N6 C19 C20 0.2(6) . . . . ?
Zn N6 C19 C20 176.2(3) . . . . ?
N5 N6 C19 C29 176.3(3) . . . . ?
Zn N6 C19 C29 -7.7(4) . . . . ?
N6 C19 C20 C21 -5.9(8) . . . . ?
C29 C19 C20 C21 177.8(4) . . . . ?
N6 C19 C20 C30 175.7(4) . . . . ?
C29 C19 C20 C30 -0.6(4) . . . . ?
C30 C20 C21 C22 -0.7(6) . . . . ?
C19 C20 C21 C22 -178.9(4) . . . . ?
C20 C21 C22 C23 0.1(6) . . . . ?
C21 C22 C23 C24 -0.1(6) . . . . ?
C22 C23 C24 C30 0.6(6) . . . . ?
C22 C23 C24 C25 179.4(4) . . . . ?
C23 C24 C25 C26 -179.4(4) . . . . ?
C30 C24 C25 C26 -0.6(6) . . . . ?
C24 C25 C26 C27 0.5(7) . . . . ?
C25 C26 C27 C28 -0.4(7) . . . . ?
C26 C27 C28 C30 0.4(6) . . . . ?
C26 C27 C28 C29 178.3(4) . . . . ?
Zn O2 C29 C28 -179.7(3) . . . . ?
Zn O2 C29 C19 2.2(4) . . . . ?
C27 C28 C29 O2 1.5(7) . . . . ?
C30 C28 C29 O2 179.6(4) . . . . ?
C27 C28 C29 C19 179.9(4) . . . . ?
C30 C28 C29 C19 -2.0(4) . . . . ?
N6 C19 C29 O2 3.1(6) . . . . ?
C20 C19 C29 O2 -179.8(4) . . . . ?
N6 C19 C29 C28 -175.4(3) . . . . ?
C20 C19 C29 C28 1.7(4) . . . . ?
C27 C28 C30 C24 -0.6(6) . . . . ?
C29 C28 C30 C24 -179.0(3) . . . . ?
C27 C28 C30 C20 -179.8(4) . . . . ?
C29 C28 C30 C20 1.8(4) . . . . ?
C23 C24 C30 C28 179.6(4) . . . . ?
C25 C24 C30 C28 0.6(5) . . . . ?
C23 C24 C30 C20 -1.3(6) . . . . ?
C25 C24 C30 C20 179.8(4) . . . . ?
C21 C20 C30 C28 -179.4(4) . . . . ?
C19 C20 C30 C28 -0.7(4) . . . . ?
C21 C20 C30 C24 1.3(6) . . . . ?
C19 C20 C30 C24 -179.9(3) . . . . ?
 
_refine_diff_density_max    1.390
_refine_diff_density_min   -0.447
_refine_diff_density_rms    0.087

_shelx_res_file
;
TITL shelxt_a.res in P2(1)/c
    zn_mono_et.res
    created by SHELXL-2018/1 at 10:50:34 on 17-Apr-2018
CELL  0.71073  20.5278  18.7826   8.2766   90.000   94.162   90.000
ZERR     4.00   0.0004   0.0003   0.0002    0.000    0.001    0.000
LATT   1
SYMM  - X, 1/2 + Y, 1/2 - Z
SFAC  C    H    N    O    S    ZN
UNIT 128 120 24 12 12 4
ACTA
FMAP   2
PLAN   10
BIND ZN O1
BIND ZN O2
TEMP -123
SIZE     0.03  0.03   0.05
BOND   $H
CONF
DFIX N1 H1 N4 H4 0.84 0.02
LIST   4
L.S.  10
WGHT    0.057800
FVAR       0.13192
ZN    6    0.231916    0.485695    0.340467    11.00000    0.03151    0.02504 =
         0.03393   -0.00209    0.00603    0.00392
S1    5    0.192277    0.461976    0.068209    11.00000    0.03805    0.02680 =
         0.03477   -0.00131   -0.00096    0.00464
S2    5    0.174775    0.409597    0.511799    11.00000    0.03444    0.02080 =
         0.03408    0.00135    0.00666    0.00372
O1    4    0.319234    0.502850    0.568492    11.00000    0.03579    0.04232 =
         0.03976   -0.00722    0.00164    0.00432
O2    4    0.282929    0.597826    0.273470    11.00000    0.03348    0.02509 =
         0.03948   -0.00402    0.00772    0.00289
N1    3    0.260898    0.382717   -0.120629    11.00000    0.04370    0.04170 =
         0.02945   -0.00171   -0.00298    0.01100
H1    2    0.230625    0.395619   -0.189246    11.00000    0.04779
N2    3    0.315795    0.404020    0.122106    11.00000    0.03755    0.03411 =
         0.02652   -0.00240   -0.00077   -0.00163
N3    3    0.314408    0.435404    0.266728    11.00000    0.03471    0.02647 =
         0.03078   -0.00095    0.00468   -0.00373
N4    3    0.076401    0.458579    0.666914    11.00000    0.03530    0.01531 =
         0.03086    0.00337    0.00764   -0.00065
H4    2    0.074758    0.416126    0.692828    11.00000    0.03717
N5    3    0.130580    0.547459    0.549140    11.00000    0.02406    0.02167 =
         0.03189   -0.00259    0.00333    0.00121
N6    3    0.179622    0.562538    0.455384    11.00000    0.02580    0.02222 =
         0.03094    0.00007   -0.00058    0.00042
C1    1    0.260758    0.414693    0.025190    11.00000    0.03646    0.02213 =
         0.03057    0.00000    0.00262   -0.00403
C2    1    0.314377    0.341096   -0.174645    11.00000    0.05239    0.04444 =
         0.03868   -0.00380    0.00639    0.00482
AFIX  23
H2A   2    0.355915    0.366247   -0.144990    11.00000   -1.20000
H2B   2    0.309516    0.337236   -0.294206    11.00000   -1.20000
AFIX   0
C3    1    0.317910    0.266912   -0.102447    11.00000    0.05786    0.04533 =
         0.06161   -0.00596    0.00158    0.01860
AFIX 137
H3A   2    0.276614    0.241984   -0.129482    11.00000   -1.50000
H3B   2    0.325653    0.270271    0.015545    11.00000   -1.50000
H3C   2    0.353748    0.240518   -0.146724    11.00000   -1.50000
AFIX   0
C4    1    0.366617    0.430132    0.368422    11.00000    0.02546    0.02949 =
         0.03485    0.00172    0.00194   -0.00245
C5    1    0.429816    0.394801    0.358953    11.00000    0.03336    0.03965 =
         0.03742   -0.00508    0.00364   -0.00650
C6    1    0.459244    0.353735    0.249599    11.00000    0.03403    0.05672 =
         0.04906   -0.01652   -0.00049    0.00592
AFIX  43
H6    2    0.437650    0.342929    0.147121    11.00000   -1.20000
AFIX   0
C7    1    0.522956    0.327562    0.292844    11.00000    0.04566    0.07388 =
         0.05785   -0.01673    0.00989    0.01246
AFIX  43
H7    2    0.543677    0.299017    0.216879    11.00000   -1.20000
AFIX   0
C8    1    0.556047    0.341636    0.439650    11.00000    0.03395    0.06942 =
         0.06523   -0.00620    0.00560    0.01078
AFIX  43
H8    2    0.598706    0.322940    0.462799    11.00000   -1.20000
AFIX   0
C9    1    0.527273    0.383429    0.555605    11.00000    0.03011    0.04772 =
         0.05278   -0.00397    0.00334    0.00245
C10   1    0.554272    0.404225    0.710585    11.00000    0.03410    0.06918 =
         0.05665    0.00236   -0.00955    0.00112
AFIX  43
H10   2    0.597088    0.389024    0.745984    11.00000   -1.20000
AFIX   0
C11   1    0.520218    0.445531    0.809990    11.00000    0.04440    0.10379 =
         0.05044   -0.01885   -0.01152    0.00847
AFIX  43
H11   2    0.540007    0.458570    0.913065    11.00000   -1.20000
AFIX   0
C12   1    0.456106    0.469686    0.764364    11.00000    0.03686    0.07609 =
         0.04285   -0.01986   -0.00403    0.00459
AFIX  43
H12   2    0.432677    0.497396    0.836708    11.00000   -1.20000
AFIX   0
C13   1    0.428671    0.452294    0.614113    11.00000    0.03604    0.04026 =
         0.03380   -0.00590    0.00003   -0.00183
C14   1    0.365473    0.467259    0.525029    11.00000    0.02866    0.03267 =
         0.03900   -0.00092    0.00477    0.00082
C15   1    0.464300    0.408913    0.513283    11.00000    0.02830    0.03667 =
         0.04611   -0.00469    0.00261   -0.00140
C16   1    0.125173    0.477101    0.579275    11.00000    0.02633    0.01955 =
         0.02920    0.00055   -0.00262    0.00129
C17   1    0.029992    0.509364    0.727721    11.00000    0.03662    0.02268 =
         0.03663    0.00054    0.00688    0.00391
AFIX  23
H17A  2    0.011969    0.540040    0.638026    11.00000   -1.20000
H17B  2    0.052509    0.540193    0.811211    11.00000   -1.20000
AFIX   0
C18   1   -0.024209    0.469585    0.799207    11.00000    0.03288    0.03869 =
         0.03953    0.00179    0.00956   -0.00001
AFIX 137
H18A  2   -0.045262    0.437817    0.717249    11.00000   -1.50000
H18B  2   -0.056411    0.503485    0.835318    11.00000   -1.50000
H18C  2   -0.006428    0.441416    0.891846    11.00000   -1.50000
AFIX   0
C19   1    0.192549    0.629480    0.427038    11.00000    0.03029    0.02158 =
         0.02991    0.00374    0.00075    0.00183
C20   1    0.164813    0.697384    0.476213    11.00000    0.02885    0.02236 =
         0.02989   -0.00091    0.00073   -0.00095
C21   1    0.112624    0.717172    0.559068    11.00000    0.02890    0.02819 =
         0.03355   -0.00316    0.00527   -0.00001
AFIX  43
H21   2    0.084654    0.682707    0.601683    11.00000   -1.20000
AFIX   0
C22   1    0.101636    0.791550    0.579302    11.00000    0.03244    0.03004 =
         0.03263   -0.00414    0.00158    0.01208
AFIX  43
H22   2    0.065550    0.806222    0.636820    11.00000   -1.20000
AFIX   0
C23   1    0.140861    0.842683    0.519390    11.00000    0.04124    0.02038 =
         0.03567   -0.00455   -0.00208    0.00664
AFIX  43
H23   2    0.131401    0.891531    0.536092    11.00000   -1.20000
AFIX   0
C24   1    0.195075    0.823872    0.433290    11.00000    0.03260    0.02100 =
         0.02882   -0.00370   -0.00241    0.00018
C25   1    0.240495    0.868721    0.361686    11.00000    0.04445    0.01907 =
         0.04130    0.00010   -0.00011   -0.00371
AFIX  43
H25   2    0.236034    0.918884    0.370568    11.00000   -1.20000
AFIX   0
C26   1    0.290198    0.841854    0.280757    11.00000    0.03728    0.02606 =
         0.04966    0.00288    0.00467   -0.00879
AFIX  43
H26   2    0.319690    0.873893    0.235406    11.00000   -1.20000
AFIX   0
C27   1    0.299571    0.767901    0.261663    11.00000    0.02997    0.03563 =
         0.03622   -0.00111    0.00666   -0.00449
AFIX  43
H27   2    0.334501    0.750162    0.204012    11.00000   -1.20000
AFIX   0
C28   1    0.256678    0.722414    0.328934    11.00000    0.02999    0.01979 =
         0.03058    0.00150   -0.00226   -0.00099
C29   1    0.249716    0.643851    0.331443    11.00000    0.02940    0.02417 =
         0.02855   -0.00218   -0.00346   -0.00108
C30   1    0.205238    0.750098    0.412525    11.00000    0.02962    0.02244 =
         0.02546    0.00202   -0.00505    0.00049
S3    5    0.075410    0.235466    0.133831    11.00000    0.04078    0.02415 =
         0.02945   -0.00094    0.00273   -0.00255
O3    4    0.070162    0.187270    0.278851    11.00000    0.07069    0.02487 =
         0.03205    0.00301    0.01329   -0.00023
C31   1    0.156001    0.270807    0.146053    11.00000    0.03973    0.03025 =
         0.05778   -0.00713    0.00474   -0.00006
AFIX 137
H31A  2    0.159913    0.305711    0.059281    11.00000   -1.50000
H31B  2    0.187382    0.232162    0.134302    11.00000   -1.50000
H31C  2    0.165113    0.294021    0.251312    11.00000   -1.50000
AFIX   0
C32   1    0.036412    0.317233    0.182374    11.00000    0.04784    0.03100 =
         0.04192   -0.00069    0.00792    0.01254
AFIX 137
H32A  2   -0.010774    0.309526    0.183349    11.00000   -1.50000
H32B  2    0.044921    0.353284    0.100938    11.00000   -1.50000
H32C  2    0.053751    0.333631    0.289397    11.00000   -1.50000
AFIX   0
HKLF    4


REM  shelxt_a.res in P2(1)/c
REM R1 =  0.0578 for    4057 Fo > 4sig(Fo)  and  0.1282 for all    7169 data
REM    418 parameters refined using      2 restraints

END

WGHT      0.0578      0.0000

REM Highest difference peak  1.390,  deepest hole -0.447,  1-sigma level  0.087
Q1    1   0.2708  0.4928  0.4734  11.00000  0.05    1.39
Q2    1   0.3464  0.5164  0.7318  11.00000  0.05    0.57
Q3    1   0.1812  0.4891  0.2301  11.00000  0.05    0.42
Q4    1   0.2431  0.4679  0.1750  11.00000  0.05    0.41
Q5    1   0.5829  0.2200  0.4090  11.00000  0.05    0.33
Q6    1   0.2636  0.4909  0.0600  11.00000  0.05    0.32
Q7    1   0.2251  0.8288  0.1534  11.00000  0.05    0.31
Q8    1   0.2391  0.5543  0.3417  11.00000  0.05    0.30
Q9    1   0.1330  0.6620  0.3476  11.00000  0.05    0.30
Q10   1   0.1098  0.2101  0.2962  11.00000  0.05    0.30
;
_shelx_res_checksum   99319

_shelx_hkl_file
;
   0   0   5   -1.50    1.00   1
   0   0   6   20.60    1.70   1
   0   0   7    0.10    1.20   1
   0   0   8    0.50    1.20   1
   0   0   9   -1.70    1.30   1
   0   0  10   14.30    2.20   1
   0   1   4    0.60    0.80   1
   0  -1  -4    4.50    2.40   1
   0   1   5   54.60    2.90   1
   0  -1  -5   47.20    2.10   1
   0   1   6    1.60    1.00   1
   0  -1  -6    2.90    2.40   1
   0   1   7   36.30    2.60   1
   0  -1  -7   40.00    2.40   1
   0   1   8    5.70    1.40   1
   0  -1  -8    5.90    1.40   1
   0   1   9    2.80    1.60   1
   0  -1  -9    4.20    1.70   1
   0   1  10    1.90    2.60   1
   0  -1 -10    1.30    1.90   1
   0   2   2   17.90    3.20   1
   0  -2  -3    6.90    1.60   1
   0   2   4    3.80    0.80   1
   0  -2  -4    2.60    2.70   1
   0   2   5    4.60    1.00   1
   0  -2  -5    6.80    1.60   1
   0   2   6   18.70    1.70   1
   0  -2  -6   22.30    1.90   1
   0   2   7    6.30    1.40   1
   0  -2  -7    5.20    1.30   1
   0   2   8    9.50    1.70   1
   0  -2  -8    7.00    1.40   1
   0   2   9    1.00    1.30   1
   0  -2  -9    0.10    1.40   1
   0   2  10   -0.50    2.30   1
   0  -2 -10    4.50    1.80   1
   0   3   2   11.30    2.00   1
   0  -3  -2    5.40    1.50   1
   0   3   3  187.60    8.40   1
   0  -3  -3  198.10    9.60   1
   0   3   4  150.50    6.30   1
   0   3   5    2.90    1.00   1
   0   3   6   65.30    3.20   1
   0  -3  -6   58.70    3.70   1
   0   3   7   13.60    1.40   1
   0  -3  -7   14.50    1.60   1
   0   3   8    2.10    1.20   1
   0  -3  -8    1.50    1.30   1
   0   3   9    2.80    1.40   1
   0  -3  -9    4.80    1.50   1
   0   3  10    1.00    2.50   1
   0  -3 -10    1.80    1.80   1
   0  -4  -2   22.60    1.30   1
   0   4   3   47.30    2.10   1
   0  -4  -3   44.80    2.20   1
   0   4   4  164.10    6.60   1
   0   4   5   23.50    1.40   1
   0   4   6    1.80    0.70   1
   0  -4  -6   -1.10    1.50   1
   0   4   7    0.40    1.00   1
   0  -4  -7   -0.50    1.00   1
   0   4   8    9.20    1.40   1
   0  -4  -8    6.90    1.40   1
   0   4   9    2.10    1.20   1
   0  -4  -9   -0.40    1.40   1
   0   4  10   14.60    3.50   1
   0  -4 -10   10.30    2.50   1
   0   5   0   11.30    4.10   1
   0  -5   0   11.40    4.50   1
   0   5   1    6.20    3.70   1
   0  -5  -1    5.60    0.70   1
   0   5   2   29.80    2.30   1
   0  -5  -2   29.70    1.00   1
   0  -5  -3  125.30    4.50   1
   0   5   4   53.10    1.20   1
   0  -5  -4   51.70    3.20   1
   0   5   5   22.60    1.20   1
   0  -5  -5   20.50    2.30   1
   0   5   6    1.00    0.70   1
   0  -5  -6   -0.10    1.40   1
   0   5   7   34.40    2.10   1
   0  -5  -7   34.70    3.50   1
   0   5   8    0.20    0.80   1
   0  -5  -8    0.40    1.30   1
   0   5   9   17.30    1.50   1
   0  -5  -9   12.70    2.10   1
   0  -5 -10    1.90    1.90   1
   0   6   0   -0.60    1.30   1
   0  -6   0   -0.90    1.00   1
   0   6   1    1.60    1.30   1
   0  -6  -1    4.20    0.90   1
   0   6   2  109.10    7.10   1
   0  -6  -2  116.70    3.20   1
   0  -6  -3   18.20    1.80   1
   0   6   4    3.70    1.50   1
   0  -6  -4    1.60    1.20   1
   0  -6  -5   10.40    1.30   1
   0  -6  -6    1.00    0.90   1
   0   6   7    7.80    0.40   1
   0  -6  -7    8.40    1.40   1
   0  -6  -8   51.80    3.10   1
   0  -6  -9   -0.20    1.50   1
   0  -6 -10    2.80    2.20   1
   0   7   0    8.90    2.10   1
   0  -7   0    2.60    1.20   1
   0   7   1    1.20    1.30   1
   0  -7  -1    0.50    1.00   1
   0   7   2   94.20   13.10   1
   0  -7  -2   89.20    2.60   1
   0  -7  -3   63.30    2.70   1
   0   7   4   95.50    5.20   1
   0  -7  -4   94.20    5.10   1
   0   7   5   10.10    2.10   1
   0  -7  -5    5.50    1.30   1
   0  -7  -6    1.10    1.40   1
   0  -7  -7    8.10    1.60   1
   0  -7  -8    3.90    1.70   1
   0  -7  -9   12.50    2.40   1
   0  -7 -10    4.80    2.10   1
   0   8   0   57.80    4.00   1
   0  -8   0   58.90    3.20   1
   0   8   1  113.60    9.10   1
   0  -8  -1  118.90    5.10   1
   0   8   2   40.90    8.80   1
   0  -8  -2   26.80    1.30   1
   0   8   3   14.50    1.70   1
   0  -8  -3   18.10    1.50   1
   0  -8  -4  138.40    4.80   1
   0   8   5    1.70    1.40   1
   0  -8  -5    1.70    1.20   1
   0  -8  -6    8.60    1.40   1
   0  -8  -7    2.50    1.40   1
   0  -8  -8    3.40    1.60   1
   0  -8  -9   -4.80    1.90   1
   0  -8 -10    2.60    3.70   1
   0   9   0    0.50    1.70   1
   0  -9   0    0.50    1.20   1
   0   9   1  102.20    4.20   1
   0  -9  -1  100.60    6.20   1
   0   9   2    2.40    1.90   1
   0  -9  -2    4.00    0.70   1
   0   9   3   29.90    2.40   1
   0  -9  -3   26.50    1.10   1
   0  -9  -4   25.00    5.00   1
   0   9   5   25.10    2.60   1
   0  -9  -5   18.80    1.80   1
   0  -9  -6    9.60    1.40   1
   0  -9  -7    2.50    1.30   1
   0  -9  -8   19.70    2.30   1
   0  -9  -9    4.80    1.90   1
   0  10   0    7.40    3.00   1
   0 -10   0    3.60    1.40   1
   0  10   1   -1.60    1.30   1
   0 -10  -1   -1.20    1.50   1
   0  10   2    0.30    1.20   1
   0 -10  -2    1.30    0.60   1
   0 -10  -3    5.70    0.60   1
   0 -10  -4   13.80    1.70   1
   0  10   5   -0.50    1.60   1
   0 -10  -5    0.60    1.50   1
   0  10   6   29.00    3.60   1
   0 -10  -6   24.60    2.10   1
   0 -10  -7   13.20    1.80   1
   0 -10  -8    3.90    1.80   1
   0 -10  -9    0.10    1.90   1
   0  11   1   18.60    1.60   1
   0 -11  -1   19.20    2.20   1
   0  11   2   53.60    3.30   1
   0 -11  -2   50.40    1.90   1
   0  11   3    5.00    1.80   1
   0 -11  -3    3.90    0.70   1
   0 -11  -4   33.50    1.90   1
   0  11   5   22.10    2.80   1
   0 -11  -5   19.50    1.70   1
   0  11   6   11.30    2.10   1
   0 -11  -6   13.20    1.70   1
   0 -11  -7   -1.50    1.60   1
   0 -11  -8    5.10    2.10   1
   0 -11  -9    1.20    2.40   1
   0  12   0   39.70    3.20   1
   0 -12   0   36.30    4.00   1
   0  12   1   21.50    1.70   1
   0 -12  -1   24.00    1.50   1
   0  12   2    7.30    1.40   1
   0 -12  -2    4.90    0.80   1
   0  12   3   61.80    4.10   1
   0 -12  -3   61.90    2.00   1
   0 -12  -4   10.60    1.60   1
   0  12   5  123.90    9.50   1
   0 -12  -5  130.10    6.10   1
   0  12   6   32.20    3.10   1
   0 -12  -6   27.10    2.40   1
   0 -12  -7   15.30    2.20   1
   0 -12  -8   12.30    2.10   1
   0 -12  -9    2.50    3.40   1
   0  13   0   -0.50    1.80   1
   0 -13   0    0.10    1.30   1
   0  13   1   51.40    2.90   1
   0 -13  -1   45.60    2.20   1
   0  13   2   13.40    1.70   1
   0 -13  -2   12.90    1.30   1
   0  13   3   32.10    3.10   1
   0 -13  -3   34.20    1.60   1
   0  13   4   55.70    4.20   1
   0 -13  -4   58.40    3.10   1
   0  13   5   -0.80    1.90   1
   0 -13  -5   -2.40    1.20   1
   0  13   6    2.80    1.80   1
   0 -13  -6    3.40    1.60   1
   0 -13  -7    1.60    1.80   1
   0 -13  -8   15.10    2.70   1
   0 -13  -9    9.50    4.10   1
   0  14   0   11.00    2.50   1
   0 -14   0   18.40    2.60   1
   0  14   1   22.50    2.00   1
   0 -14  -1   30.90    1.80   1
   0  14   2    4.10    1.70   1
   0 -14  -2    3.00    2.30   1
   0  14   3   -1.70    2.10   1
   0 -14  -3   -1.10    0.70   1
   0  14   4   -3.10    1.50   1
   0 -14  -4   -0.20    0.50   1
   0  14   5    3.60    2.30   1
   0 -14  -5    3.70    1.60   1
   0  14   6   -2.60    2.30   1
   0 -14  -6    6.00    1.90   1
   0  14   7   -0.40    2.40   1
   0 -14  -7    1.00    1.60   1
   0 -14  -8    0.60    1.90   1
   0  15   0   -0.10    2.90   1
   0 -15   0   -0.80    1.60   1
   0  15   1    2.00    1.70   1
   0 -15  -1    2.40    1.20   1
   0  15   2   48.40    3.20   1
   0 -15  -2   48.80    2.40   1
   0  15   3    3.50    1.70   1
   0 -15  -3    0.30    0.90   1
   0  15   4   -2.20    1.60   1
   0 -15  -4    1.00    0.60   1
   0  15   5    5.20    2.50   1
   0 -15  -5   -0.40    1.30   1
   0  15   6   -0.50    2.40   1
   0 -15  -6    3.10    1.50   1
   0  15   7    9.20    3.70   1
   0 -15  -7   17.10    2.70   1
   0 -15  -8   -0.90    2.20   1
   0  16   0   26.00    3.50   1
   0 -16   0   32.30    3.20   1
   0  16   1   54.20    3.50   1
   0 -16  -1   56.40    3.10   1
   0  16   2   17.50    2.40   1
   0 -16  -2   15.70    1.30   1
   0  16   3   -2.30    1.50   1
   0 -16  -3    1.30    1.00   1
   0  16   4   11.30    2.00   1
   0 -16  -4   15.90    1.20   1
   0  16   5   72.70    5.80   1
   0 -16  -5   71.50    4.90   1
   0  16   6    3.40    2.30   1
   0 -16  -6    0.20    1.50   1
   0  16   7   -2.90    2.90   1
   0 -16  -7   -1.80    2.00   1
   0 -16  -8    5.30    4.60   1
   0  17   0    1.20    2.40   1
   0 -17   0   -0.40    2.00   1
   0  17   1    2.00    1.80   1
   0 -17  -1   -0.60    1.40   1
   0  17   2   30.70    3.20   1
   0 -17  -2   30.20    2.20   1
   0  17   3    6.50    2.00   1
   0 -17  -3    9.70    1.30   1
   0  17   4   34.70    2.90   1
   0 -17  -4   38.00    2.10   1
   0  17   5    6.70    2.70   1
   0 -17  -5   10.80    2.20   1
   0  17   6    1.40    2.50   1
   0 -17  -6   -1.20    2.00   1
   0  17   7   -0.40    3.80   1
   0 -17  -7    4.70    2.60   1
   0  18   0    3.30    2.90   1
   0 -18   0    3.80    1.90   1
   0  18   1   21.10    3.00   1
   0 -18  -1   29.20    2.50   1
   0  18   2    7.80    2.30   1
   0 -18  -2    6.70    1.50   1
   0  18   3   19.00    2.50   1
   0 -18  -3   20.80    2.00   1
   0  18   4    1.80    1.80   1
   0 -18  -4    4.20    1.10   1
   0  18   5   10.30    2.80   1
   0 -18  -5   15.40    3.80   1
   0  18   6   -1.70    2.60   1
   0 -18  -6    1.10    2.40   1
   0  18   7    3.70    3.60   1
   0 -18  -7   10.20    2.70   1
   0  19   0    0.70    2.70   1
   0 -19   0   -0.10    2.00   1
   0  19   1    0.70    1.90   1
   0 -19  -1    0.40    1.30   1
   0  19   2   58.90    5.30   1
   0 -19  -2   58.80    3.40   1
   0  19   3    0.70    1.90   1
   0 -19  -3    0.30    1.20   1
   0  19   4    4.50    3.00   1
   0 -19  -4    2.30    1.30   1
   0  19   5    0.90    2.60   1
   0 -19  -5    0.70    3.20   1
   0  19   6    5.50    3.60   1
   0 -19  -6    0.50    3.80   1
   0  20   0   -1.10    2.90   1
   0 -20   0    3.20    2.80   1
   0  20   1   31.50    4.10   1
   0 -20  -1   42.30    2.90   1
   0  20   2    3.80    2.50   1
   0 -20  -2    4.10    1.60   1
   0  20   3    6.50    3.80   1
   0 -20  -3    3.60    1.60   1
   0  20   4    7.70    3.60   1
   0 -20  -4    7.10    1.50   1
   0  20   5    3.60    4.50   1
   0 -20  -5   11.20    4.70   1
   0  20   6    2.00    3.20   1
   0 -20  -6   -1.20    4.50   1
   0  21   0    4.20    3.50   1
   0 -21   0   -0.60    2.20   1
   0  21   1    3.00    3.40   1
   0 -21  -1    4.80    1.80   1
   0  21   2   51.60   11.80   1
   0 -21  -2   67.00    4.50   1
   0  21   3    0.50    3.10   1
   0 -21  -3   -0.80    1.60   1
   0  21   4    2.30    3.30   1
   0 -21  -4    2.60    1.30   1
   0  21   5    6.80    4.00   1
   0 -21  -5    6.00    4.40   1
   0 -22   0   19.00    4.00   1
   0 -22  -1    3.10    1.90   1
   0  22   2    3.20    3.60   1
   0 -22  -2    5.90    2.20   1
   0  22   3    8.80    4.10   1
   0 -22  -3    6.20    1.90   1
   0  22   4   -6.80    3.80   1
   0 -22  -4    1.60    4.10   1
   0 -23   0   -0.30    2.90   1
   0 -23  -1    1.30    2.20   1
   0 -23  -2    3.10    2.10   1
   0 -23  -3   19.60    5.60   1
   0 -24   0   -0.80    3.20   1
   0 -24  -1    7.30    3.10   1
   1   0 -10    1.30    1.60   1
   1   0  -9   -1.00    1.30   1
   1   0  -8    7.90    1.70   1
   1   0  -7    0.30    1.10   1
   1   0  -6   28.90    1.60   1
   1   0   2  454.30   20.30   1
   1   0   3    0.70    0.80   1
   1   0   4  597.10   29.00   1
   1   0   6    2.30    1.30   1
   1   0   7    0.10    1.00   1
   1   0   8   -1.60    1.10   1
   1   0   9   -0.20    1.30   1
   1   0  10    4.30    1.90   1
   1   1 -10   -0.60    1.50   1
  -1  -1  10    0.40    1.80   1
   1   1  -9    0.70    1.30   1
  -1  -1   9    3.70    1.40   1
   1   1  -8    3.00    1.30   1
  -1  -1   8    1.50    1.20   1
   1   1  -7    1.60    1.30   1
  -1  -1   7    2.70    1.10   1
   1   1  -6   63.10    3.40   1
  -1  -1   6   67.80    2.80   1
   1   1  -5   52.90    2.70   1
  -1  -1   5   49.00    3.50   1
  -1  -1   4   11.40    4.40   1
  -1  -1   3    4.70    1.90   1
   1   1   2  107.10    9.70   1
  -1  -1  -2   98.30   10.50   1
   1   1   3    3.30    1.00   1
  -1  -1  -3    1.80    1.00   1
   1   1   4   70.20    4.00   1
  -1  -1  -4   63.60    4.10   1
   1   1   5   20.10    1.60   1
  -1  -1  -5   18.00    1.30   1
   1   1   6   -1.00    1.00   1
  -1  -1  -6    0.60    1.30   1
   1   1   7   31.60    2.20   1
  -1  -1  -7   28.10    1.80   1
   1   1   8   35.70    2.30   1
  -1  -1  -8   32.60    2.40   1
   1   1   9    0.30    1.40   1
  -1  -1  -9    0.40    1.30   1
   1   1  10    2.00    2.30   1
  -1  -1 -10    0.30    1.60   1
   1   2 -10    1.40    2.30   1
  -1  -2  10   -1.20    1.50   1
   1   2  -9   -0.70    1.70   1
  -1  -2   9    1.60    1.40   1
   1   2  -8   66.60    4.70   1
  -1  -2   8   66.10    3.30   1
   1   2  -7   27.90    2.20   1
  -1  -2   7   29.50    2.10   1
   1   2  -6   39.20    2.50   1
  -1  -2   6   42.60    2.60   1
   1   2  -5    7.60    1.20   1
  -1  -2   5    4.80    1.50   1
  -1  -2   4  324.60   18.60   1
  -1  -2   3   20.50    1.90   1
   1   2  -2   10.70    2.90   1
   1   2   2    4.30    1.00   1
  -1  -2  -2    5.10    2.30   1
   1   2   3    4.70    1.00   1
  -1  -2  -3    3.90    0.80   1
   1   2   4  105.20    5.60   1
  -1  -2  -4  114.90    5.60   1
   1   2   5   10.60    1.30   1
  -1  -2  -5   10.00    1.00   1
   1   2   6   40.00    2.40   1
  -1  -2  -6   39.60    2.60   1
   1   2   7   10.10    1.50   1
  -1  -2  -7   10.80    1.40   1
   1   2   8    3.20    1.40   1
  -1  -2  -8    3.10    1.20   1
   1   2   9    9.10    1.70   1
  -1  -2  -9   11.30    1.90   1
   1   2  10   -2.20    2.30   1
  -1  -2 -10    0.50    1.60   1
   1   3 -10    6.50    3.10   1
  -1  -3  10    3.40    1.80   1
   1   3  -9    1.80    1.30   1
  -1  -3   9    1.30    1.70   1
   1   3  -8    3.20    1.30   1
  -1  -3   8    2.50    1.20   1
   1   3  -7   12.20    1.60   1
  -1  -3   7   18.00    1.60   1
   1   3  -6    0.10    0.80   1
  -1  -3   6    0.50    1.30   1
   1   3  -5  114.60    5.10   1
  -1  -3   5  118.70    5.80   1
   1   3  -3   20.80    2.60   1
   1   3   2   20.60    2.40   1
  -1  -3  -2   22.70    1.80   1
   1   3   3   18.40    1.10   1
   1   3   4    6.10    0.90   1
  -1  -3  -4   10.70    1.70   1
   1   3   5   10.20    1.10   1
  -1  -3  -5   10.30    1.60   1
   1   3   6   24.20    1.60   1
  -1  -3  -6   24.50    2.50   1
   1   3   7    0.40    1.00   1
  -1  -3  -7   -0.10    1.00   1
   1   3   8    0.00    1.30   1
  -1  -3  -8   -1.20    1.10   1
   1   3   9    0.60    1.20   1
  -1  -3  -9    1.30    1.20   1
   1   3  10    0.40    2.40   1
  -1  -3 -10   -0.30    1.50   1
   1   4 -10    2.80    2.60   1
  -1  -4  10    1.80    2.00   1
   1   4  -9    0.70    1.20   1
  -1  -4   9   -0.20    1.50   1
   1   4  -8   21.90    2.10   1
  -1  -4   8   20.40    2.00   1
   1   4  -7   28.70    2.20   1
  -1  -4   7   19.20    2.50   1
   1   4  -6    1.60    0.70   1
  -1  -4   6   -0.40    1.60   1
   1   4  -5  112.20    4.80   1
  -1  -4   5  109.90    5.60   1
   1   4  -3   66.10    5.40   1
   1   4  -2    1.20    0.50   1
  -1  -4   2   -1.50    1.40   1
   1   4   1   27.70    1.60   1
  -1  -4  -1   29.20    6.20   1
  -1  -4  -2  114.10    6.50   1
   1   4   3   34.30    2.40   1
  -1  -4  -3   29.60    2.20   1
   1   4   4  166.30    6.40   1
  -1  -4  -4  155.30    7.00   1
   1   4   5    2.20    1.50   1
  -1  -4  -5    4.30    1.60   1
   1   4   6    0.90    0.70   1
  -1  -4  -6    1.50    1.30   1
   1   4   7   49.00    2.90   1
  -1  -4  -7   52.00    2.80   1
   1   4   8   19.10    1.70   1
  -1  -4  -8   20.80    1.90   1
   1   4   9   -2.10    1.10   1
  -1  -4  -9    1.30    1.50   1
   1   4  10   -0.70    2.50   1
  -1  -4 -10    0.90    1.90   1
  -1  -5  10    3.10    2.20   1
   1   5  -9    2.60    1.20   1
  -1  -5   9    0.20    1.60   1
   1   5  -8   -1.00    0.90   1
  -1  -5   8    0.50    1.40   1
   1   5  -7   13.20    1.30   1
  -1  -5   7   14.50    1.60   1
   1   5  -6   22.40    1.50   1
  -1  -5   6   21.50    2.20   1
   1   5  -5   83.30    3.40   1
  -1  -5   5   83.00    4.50   1
   1   5  -4   11.50    0.70   1
  -1  -5   4   13.20    2.00   1
   1   5  -3   23.80    1.10   1
  -1  -5   3   30.20    3.40   1
   1   5  -2    5.00    0.60   1
  -1  -5   2    4.00    0.60   1
   1   5  -1    5.20    1.40   1
  -1  -5   1    4.50    1.50   1
   1   5   0  625.80   20.70   1
  -1  -5   0  610.10   29.90   1
   1   5   1    2.60    1.20   1
  -1  -5  -1    0.50    0.70   1
   1   5   2   78.80    4.20   1
  -1  -5  -2   81.90    5.30   1
   1   5   3    0.80    1.50   1
  -1  -5  -3    0.70    1.00   1
  -1  -5  -4   41.60    2.10   1
   1   5   5  140.60    5.20   1
  -1  -5  -5  143.90    7.10   1
   1   5   6    1.30    0.60   1
  -1  -5  -6    1.70    1.00   1
   1   5   7   54.40    2.70   1
  -1  -5  -7   41.50    3.60   1
   1   5   8    2.70    0.90   1
  -1  -5  -8    1.90    1.40   1
   1   5   9    0.20    0.90   1
  -1  -5  -9   -1.10    1.30   1
  -1  -5 -10   -0.30    1.50   1
  -1  -6  10   -2.00    2.40   1
  -1  -6   9    1.10    1.70   1
   1   6  -8   61.90    2.00   1
  -1  -6   8   57.90    3.60   1
   1   6  -7   10.40    0.70   1
  -1  -6   7   10.80    1.40   1
   1   6  -6    3.80    0.40   1
  -1  -6   6    4.00    1.30   1
   1   6  -5    2.40    0.30   1
   1   6  -4   89.80    2.60   1
  -1  -6   4   89.70    3.70   1
   1   6  -3  103.40    3.90   1
  -1  -6   3  100.40    7.50   1
   1   6  -2  181.00    6.10   1
  -1  -6   2  171.00    5.20   1
   1   6  -1    3.40    0.70   1
  -1  -6   1    3.00    0.70   1
   1   6   0   13.60    1.10   1
   1   6   1   -0.30    1.50   1
  -1  -6  -1    0.30    0.60   1
   1   6   2    5.60    1.20   1
  -1  -6  -2    7.00    0.60   1
  -1  -6  -3  216.50   12.30   1
   1   6   4   41.40    2.80   1
  -1  -6  -4   37.40    1.90   1
  -1  -6  -5    5.00    1.10   1
  -1  -6  -6    6.90    1.40   1
  -1  -6  -7    6.90    1.60   1
  -1  -6  -8   23.90    2.50   1
  -1  -6  -9    2.40    1.70   1
  -1  -6 -10   -1.30    1.80   1
  -1  -7  10    0.10    2.20   1
  -1  -7   9    0.60    1.60   1
  -1  -7   8    7.90    1.80   1
  -1  -7   7   17.60    1.70   1
  -1  -7   6   42.60    2.60   1
   1   7  -5   39.30    2.80   1
  -1  -7   5   38.80    2.10   1
  -1  -7   4    9.30    1.10   1
  -1  -7   3   25.90    2.10   1
   1   7  -2   96.40    3.20   1
  -1  -7   2   95.60    3.50   1
   1   7  -1   27.90    1.50   1
  -1  -7   1   24.50    1.40   1
   1   7   0   43.90    1.90   1
  -1  -7   0   42.20    2.70   1
   1   7   1   30.20    1.70   1
  -1  -7  -1   30.40    1.50   1
   1   7   2  184.90   14.30   1
  -1  -7  -2  174.50    8.40   1
  -1  -7  -3   24.70    4.70   1
   1   7   4    1.30    1.20   1
  -1  -7  -4    2.20    1.00   1
  -1  -7  -5   43.00    2.10   1
  -1  -7  -6    2.90    1.20   1
  -1  -7  -7    6.80    1.40   1
  -1  -7  -8   21.90    2.40   1
  -1  -7  -9    3.80    1.90   1
  -1  -7 -10   12.70    4.60   1
  -1  -8  10    9.90    2.60   1
  -1  -8   9    1.80    1.80   1
  -1  -8   8   -0.90    1.60   1
  -1  -8   7    1.80    1.50   1
  -1  -8   6    9.90    1.60   1
   1   8  -5    2.10    1.80   1
  -1  -8   5    1.40    1.10   1
  -1  -8   4    2.70    1.50   1
  -1  -8   3   31.60    2.00   1
   1   8  -2  183.50    6.30   1
  -1  -8   2  176.50    5.40   1
   1   8  -1   18.60    1.40   1
  -1  -8   1   19.10    1.70   1
   1   8   0   10.10    1.60   1
  -1  -8   0   13.10    2.60   1
   1   8   1    1.90    2.60   1
  -1  -8  -1    0.80    1.10   1
   1   8   2   52.40    4.30   1
  -1  -8  -2   62.00    2.30   1
  -1  -8  -3  184.50    9.60   1
  -1  -8  -4   64.30    2.70   1
   1   8   5   13.20    1.70   1
  -1  -8  -5   14.60    1.40   1
  -1  -8  -6    0.10    1.00   1
  -1  -8  -7    6.60    1.50   1
  -1  -8  -8   22.50    2.40   1
  -1  -8  -9    2.20    1.70   1
  -1  -8 -10    7.70    4.10   1
  -1  -9   9    5.10    2.00   1
  -1  -9   8   -0.20    1.60   1
  -1  -9   7    5.00    1.60   1
  -1  -9   6    3.60    1.20   1
   1   9  -5   31.50    3.10   1
  -1  -9   5   27.20    1.90   1
  -1  -9   4   71.20    3.30   1
   1   9  -3    0.90    1.40   1
  -1  -9   3    3.80    0.60   1
   1   9  -2   49.60    3.40   1
  -1  -9   2   50.10    2.10   1
   1   9  -1    9.10    2.70   1
  -1  -9   1   10.60    1.90   1
   1   9   0   37.40    3.60   1
  -1  -9   0   29.80    2.30   1
   1   9   1   93.00    4.70   1
  -1  -9  -1   95.30   10.10   1
   1   9   2    2.90    1.50   1
  -1  -9  -2    3.70    4.10   1
  -1  -9  -3   20.00    0.80   1
   1   9   4   35.50    2.50   1
  -1  -9  -4   37.30    2.00   1
   1   9   5   60.20    4.20   1
  -1  -9  -5   52.70    2.50   1
  -1  -9  -6    1.30    1.10   1
  -1  -9  -7   18.10    1.80   1
  -1  -9  -8   15.90    2.10   1
  -1  -9  -9    1.80    2.00   1
  -1 -10   9   -1.00    1.70   1
  -1 -10   8    4.20    1.60   1
  -1 -10   7   20.60    2.10   1
   1  10  -6    1.20    2.00   1
  -1 -10   6    0.70    1.40   1
   1  10  -5   35.10    3.20   1
  -1 -10   5   35.20    2.30   1
  -1 -10   4   81.30    3.70   1
  -1 -10   3   70.50    2.20   1
   1  10  -2   55.70    3.70   1
  -1 -10   2   61.30    2.00   1
   1  10  -1   -0.70    1.80   1
  -1 -10   1    0.40    0.80   1
   1  10   0   -2.30    1.70   1
  -1 -10   0   -2.40    1.20   1
   1  10   1    0.00    1.40   1
  -1 -10  -1    4.70    0.90   1
   1  10   2   -0.40    1.70   1
  -1 -10  -2    0.20    1.00   1
  -1 -10  -3   52.40    1.70   1
  -1 -10  -4    0.40    1.10   1
   1  10   5    3.00    1.80   1
  -1 -10  -5    7.00    1.40   1
  -1 -10  -6    1.40    1.10   1
  -1 -10  -7    9.70    1.70   1
  -1 -10  -8    6.90    2.00   1
  -1 -10  -9    1.50    1.90   1
  -1 -11   9    2.90    2.20   1
  -1 -11   8    4.40    2.00   1
  -1 -11   7    2.10    1.70   1
   1  11  -6    3.70    2.00   1
  -1 -11   6   10.00    1.70   1
   1  11  -5   39.70    3.20   1
  -1 -11   5   30.20    3.10   1
  -1 -11   4   27.90    1.80   1
   1  11  -3   58.20    3.70   1
  -1 -11   3   49.80    1.70   1
   1  11  -2   28.90    2.90   1
  -1 -11   2   34.30    1.50   1
   1  11  -1   72.10    3.00   1
  -1 -11   1   66.70    3.00   1
   1  11   0  100.70    4.20   1
  -1 -11   0   93.80    3.60   1
   1  11   1    7.00    1.20   1
  -1 -11  -1    6.10    1.00   1
   1  11   2   25.10    1.90   1
  -1 -11  -2   21.10    1.20   1
   1  11   3    5.80    1.60   1
  -1 -11  -3    7.90    0.70   1
  -1 -11  -4   10.00    1.50   1
   1  11   5   55.20    4.30   1
  -1 -11  -5   50.20    2.90   1
   1  11   6    5.50    1.60   1
  -1 -11  -6    4.90    1.50   1
  -1 -11  -7   -0.60    1.10   1
  -1 -11  -8    3.80    1.80   1
  -1 -11  -9    7.70    4.10   1
  -1 -12   9    4.40    2.20   1
  -1 -12   8   11.60    2.50   1
  -1 -12   7    5.90    2.00   1
   1  12  -6   -0.20    1.70   1
  -1 -12   6   -1.60    1.40   1
   1  12  -5   -0.30    2.00   1
  -1 -12   5    2.90    1.30   1
   1  12  -4    3.90    1.60   1
  -1 -12   4    3.10    1.50   1
   1  12  -3   13.10    2.40   1
  -1 -12   3   11.60    0.90   1
   1  12  -2   32.80    2.80   1
  -1 -12   2   27.60    1.60   1
   1  12  -1   95.40    4.00   1
  -1 -12   1   91.80    4.00   1
   1  12   0    5.20    1.40   1
  -1 -12   0    3.20    1.10   1
   1  12   1    7.90    1.40   1
  -1 -12  -1    6.50    1.00   1
   1  12   2   18.80    1.80   1
  -1 -12  -2   20.00    1.40   1
   1  12   3    3.80    1.40   1
  -1 -12  -3    8.30    0.90   1
  -1 -12  -4    0.30    1.10   1
   1  12   5    5.30    1.90   1
  -1 -12  -5    4.00    1.20   1
   1  12   6    6.10    1.80   1
  -1 -12  -6   12.50    1.90   1
  -1 -12  -7   15.40    2.20   1
  -1 -12  -8    4.20    2.00   1
  -1 -12  -9   31.10    6.50   1
  -1 -13   9    3.20    4.40   1
  -1 -13   8   -1.00    2.30   1
  -1 -13   7    5.30    1.90   1
   1  13  -6   59.90    6.20   1
  -1 -13   6   71.80    4.50   1
   1  13  -5   20.60    3.10   1
  -1 -13   5   20.60    2.00   1
   1  13  -4   54.10    4.80   1
  -1 -13   4   41.00    2.40   1
   1  13  -3    0.30    2.10   1
  -1 -13   3    1.00    0.60   1
   1  13  -2    3.40    2.50   1
  -1 -13   2    6.00    0.90   1
   1  13  -1    1.60    1.50   1
  -1 -13   1    3.60    1.10   1
   1  13   0  220.20   10.20   1
  -1 -13   0  213.20    7.40   1
   1  13   1   20.60    2.10   1
  -1 -13  -1   24.90    1.80   1
   1  13   2   33.50    2.30   1
  -1 -13  -2   35.30    2.00   1
   1  13   3   29.10    2.20   1
  -1 -13  -3   27.60    1.50   1
   1  13   4    1.40    1.50   1
  -1 -13  -4   -0.60    1.60   1
   1  13   5   29.10    3.30   1
  -1 -13  -5   29.70    2.30   1
   1  13   6   44.50    4.10   1
  -1 -13  -6   44.20    3.10   1
  -1 -13  -7    0.40    1.70   1
  -1 -13  -8   -2.20    2.20   1
  -1 -13  -9   20.10    6.00   1
  -1 -14   8    2.50    2.20   1
   1  14  -7   10.80    2.90   1
  -1 -14   7   12.30    2.40   1
   1  14  -6   -3.00    1.70   1
  -1 -14   6    1.10    1.60   1
   1  14  -5   15.70    2.60   1
  -1 -14   5   15.70    1.80   1
   1  14  -4    4.40    1.90   1
  -1 -14   4    6.90    0.80   1
   1  14  -3   22.20    3.20   1
  -1 -14   3   15.90    1.20   1
   1  14  -2   17.20    2.70   1
  -1 -14   2   11.50    1.90   1
   1  14  -1   70.80    3.80   1
  -1 -14   1   66.40    2.90   1
   1  14   0    5.70    1.70   1
  -1 -14   0    5.10    1.30   1
   1  14   1   99.60    5.40   1
  -1 -14  -1  102.50    4.30   1
   1  14   2   42.00    2.90   1
  -1 -14  -2   39.20    2.60   1
   1  14   3    7.30    1.60   1
  -1 -14  -3    7.30    1.10   1
   1  14   4    2.40    1.80   1
  -1 -14  -4   -0.80    1.20   1
   1  14   5    4.30    1.90   1
  -1 -14  -5    3.10    1.60   1
   1  14   6    3.40    1.80   1
  -1 -14  -6    1.40    1.40   1
  -1 -14  -7    5.20    1.70   1
  -1 -14  -8    4.60    2.30   1
  -1 -15   8    2.30    2.10   1
   1  15  -7   11.50    3.50   1
  -1 -15   7   13.50    2.50   1
   1  15  -6   20.40    3.60   1
  -1 -15   6   19.50    2.50   1
   1  15  -5    2.20    2.20   1
  -1 -15   5    2.40    1.50   1
   1  15  -4    2.80    1.90   1
  -1 -15   4    9.20    1.00   1
   1  15  -3    5.10    2.10   1
  -1 -15   3    5.70    1.00   1
   1  15  -2   18.60    2.00   1
  -1 -15   2   18.90    1.60   1
   1  15  -1    7.60    1.90   1
  -1 -15   1   10.50    1.40   1
   1  15   0   55.20    3.40   1
  -1 -15   0   53.40    2.90   1
   1  15   1    3.60    1.70   1
  -1 -15  -1    3.90    1.30   1
   1  15   2   -0.50    1.40   1
  -1 -15  -2   -0.80    1.10   1
   1  15   3    6.90    1.70   1
  -1 -15  -3    5.40    1.10   1
   1  15   4   -2.80    1.60   1
  -1 -15  -4    0.30    0.50   1
   1  15   5    2.60    2.40   1
  -1 -15  -5    2.40    1.50   1
   1  15   6   15.40    3.00   1
  -1 -15  -6   16.90    2.10   1
   1  15   7   -1.70    2.00   1
  -1 -15  -7   -0.50    1.90   1
  -1 -15  -8   -9.70    3.80   1
  -1 -16   8    1.70    2.60   1
   1  16  -7   -2.90    2.50   1
  -1 -16   7    1.10    2.00   1
   1  16  -6    5.10    2.60   1
  -1 -16   6    3.30    2.10   1
   1  16  -5   10.00    2.60   1
  -1 -16   5   12.70    2.40   1
   1  16  -4   21.80    3.90   1
  -1 -16   4   23.60    1.50   1
   1  16  -3   36.10    3.00   1
  -1 -16   3   40.20    2.40   1
   1  16  -2   74.30    4.40   1
  -1 -16   2   70.20    3.40   1
   1  16  -1   40.70    3.10   1
  -1 -16   1   43.90    2.40   1
   1  16   0   -0.10    1.60   1
  -1 -16   0   -1.60    1.20   1
   1  16   1   12.80    2.10   1
  -1 -16  -1   14.50    1.60   1
   1  16   2    5.70    2.20   1
  -1 -16  -2    7.40    1.30   1
   1  16   3    8.60    2.10   1
  -1 -16  -3    8.90    1.20   1
   1  16   4   44.70    3.70   1
  -1 -16  -4   43.90    2.00   1
   1  16   5   14.70    2.60   1
  -1 -16  -5   19.50    2.40   1
   1  16   6    0.90    2.30   1
  -1 -16  -6    1.60    1.50   1
   1  16   7    2.90    2.10   1
  -1 -16  -7    3.30    2.20   1
  -1 -16  -8    2.10    4.30   1
   1  17  -7    1.80    2.80   1
  -1 -17   7   -3.70    1.90   1
   1  17  -6   10.00    3.30   1
  -1 -17   6   11.80    2.40   1
   1  17  -5   -0.20    2.10   1
  -1 -17   5   -4.40    1.80   1
   1  17  -4    4.50    2.20   1
  -1 -17   4    5.40    1.00   1
   1  17  -3    1.30    1.70   1
  -1 -17   3   -2.30    0.90   1
   1  17  -2   26.70    2.30   1
  -1 -17   2   26.90    2.00   1
   1  17  -1    6.60    2.40   1
  -1 -17   1    7.80    1.50   1
   1  17   0   15.20    2.30   1
  -1 -17   0   12.10    1.70   1
   1  17   1    8.30    2.10   1
  -1 -17  -1    3.30    1.40   1
   1  17   2   32.60    2.90   1
  -1 -17  -2   30.30    2.20   1
   1  17   3   17.20    2.30   1
  -1 -17  -3   12.90    1.50   1
   1  17   4    5.70    2.00   1
  -1 -17  -4    4.60    0.80   1
   1  17   5   -2.20    2.80   1
  -1 -17  -5   -1.10    3.10   1
   1  17   6    7.70    2.90   1
  -1 -17  -6    4.90    2.20   1
   1  17   7    1.20    3.40   1
  -1 -17  -7    4.00    2.40   1
   1  18  -7    2.10    3.20   1
  -1 -18   7    0.30    2.00   1
   1  18  -6   -4.20    3.30   1
  -1 -18   6   -0.50    2.30   1
   1  18  -5    3.50    2.70   1
  -1 -18   5    4.50    1.70   1
   1  18  -4   -0.30    2.00   1
  -1 -18   4    0.60    1.00   1
   1  18  -3   70.90    4.90   1
  -1 -18   3   72.50    4.60   1
   1  18  -2    2.50    2.10   1
  -1 -18   2   -1.30    1.20   1
   1  18  -1    7.10    2.10   1
  -1 -18   1    5.00    1.60   1
   1  18   0    2.90    2.00   1
  -1 -18   0    7.10    1.60   1
   1  18   1   24.80    2.70   1
  -1 -18  -1   22.60    2.00   1
   1  18   2    0.30    2.10   1
  -1 -18  -2    0.20    1.30   1
   1  18   3   28.60    3.10   1
  -1 -18  -3   26.80    2.20   1
   1  18   4    0.30    2.40   1
  -1 -18  -4   -0.20    0.90   1
   1  18   5    4.10    2.80   1
  -1 -18  -5   -4.20    3.10   1
   1  18   6    2.70    2.80   1
  -1 -18  -6    1.30    3.20   1
   1  18   7    0.10    3.30   1
  -1 -18  -7    1.20    3.90   1
   1  19  -6    2.50    3.10   1
  -1 -19   6    4.10    2.40   1
   1  19  -5   -2.20    2.90   1
  -1 -19   5    6.70    3.80   1
   1  19  -4   16.30    4.60   1
  -1 -19   4   19.60    1.90   1
   1  19  -3   -1.40    2.40   1
  -1 -19   3    0.20    1.20   1
   1  19  -2   39.10    4.10   1
  -1 -19   2   48.20    3.50   1
   1  19  -1    8.00    2.30   1
  -1 -19   1    7.70    1.70   1
   1  19   0    4.60    2.20   1
  -1 -19   0    1.10    1.50   1
   1  19   1   -1.50    1.90   1
  -1 -19  -1   -0.30    1.70   1
   1  19   2   30.10    3.80   1
  -1 -19  -2   37.90    2.80   1
   1  19   3   -1.30    1.90   1
  -1 -19  -3   -0.40    1.30   1
   1  19   4   22.10    4.60   1
  -1 -19  -4   23.00    1.70   1
   1  19   5    3.50    2.40   1
  -1 -19  -5    3.40    3.80   1
   1  19   6    1.80    2.80   1
  -1 -19  -6    5.80    4.60   1
   1  20  -6   -0.10    3.20   1
  -1 -20   6   -2.70    4.50   1
   1  20  -5   -0.10    3.20   1
  -1 -20   5    8.30    3.80   1
   1  20  -4    6.80    4.00   1
  -1 -20   4    5.80    1.50   1
   1  20  -3   22.80    5.20   1
  -1 -20   3   30.30    2.60   1
   1  20  -2   14.40    2.90   1
  -1 -20   2    9.30    2.00   1
   1  20  -1   17.80    2.80   1
  -1 -20   1   16.80    2.20   1
   1  20   0   -1.80    2.10   1
  -1 -20   0    5.20    2.10   1
   1  20   1    7.10    3.20   1
  -1 -20  -1   -2.40    1.50   1
   1  20   2    2.00    2.00   1
  -1 -20  -2    1.40    1.80   1
   1  20   3   14.00    4.30   1
  -1 -20  -3   12.10    1.80   1
   1  20   4   -4.10    2.80   1
  -1 -20  -4    1.40    1.10   1
   1  20   5    2.50    3.10   1
  -1 -20  -5    1.00    3.80   1
   1  20   6    7.30    3.60   1
  -1 -20  -6   -3.80    4.10   1
   1  21  -5   -0.90    3.20   1
  -1 -21   5   -2.60    2.50   1
   1  21  -4   13.40    5.70   1
  -1 -21   4   14.90    2.20   1
   1  21  -3    0.80    4.10   1
  -1 -21   3    2.20    1.60   1
   1  21  -2    7.60    3.90   1
  -1 -21   2   14.10    2.20   1
   1  21  -1    4.90    2.60   1
  -1 -21   1    9.30    2.10   1
   1  21   0    0.70    2.50   1
  -1 -21   0   -0.10    1.50   1
   1  21   1    1.10    3.30   1
  -1 -21  -1   -1.70    1.50   1
   1  21   2   38.50    7.20   1
  -1 -21  -2   54.80    4.20   1
   1  21   3    1.80    3.10   1
  -1 -21  -3   -0.40    1.40   1
   1  21   4    9.60    3.50   1
  -1 -21  -4    5.30    4.20   1
   1  21   5    0.10    3.30   1
  -1 -21  -5    0.60    4.70   1
  -1 -22   4    1.80    4.30   1
  -1 -22   3   20.00    2.70   1
  -1 -22   2    7.40    2.30   1
  -1 -22   1   -0.20    1.70   1
  -1 -22   0    3.70    1.90   1
   1  22   1    3.60    3.70   1
  -1 -22  -1    5.60    1.90   1
   1  22   2   10.40    5.20   1
  -1 -22  -2   13.00    2.40   1
   1  22   3   -1.40    3.60   1
  -1 -22  -3    2.70    1.80   1
   1  22   4   -2.90    3.30   1
  -1 -22  -4    8.30    4.40   1
  -1 -23   3    6.30    4.80   1
  -1 -23   2   -1.00    2.20   1
  -1 -23   1    2.70    2.20   1
  -1 -23   0    6.20    2.40   1
  -1 -23  -1    1.60    2.00   1
  -1 -23  -2   -2.50    2.00   1
  -1 -23  -3    3.00    4.30   1
  -1 -24   1   16.90    3.10   1
  -1 -24   0   -5.20    2.50   1
  -1 -24  -1    3.70    2.50   1
   2   0 -10    8.90    2.20   1
   2   0  -9   -1.20    1.30   1
   2   0  -8    3.20    1.30   1
   2   0  -7    1.20    1.10   1
   2   0  -6   25.80    2.80   1
   2   0   2  862.30   28.40   1
   2   0   3    0.20    1.20   1
   2   0   4   67.80    5.30   1
   2   0   5    2.50    1.30   1
   2   0   7   -0.10    1.00   1
   2   0   8    1.00    1.20   1
   2   0   9    1.20    1.30   1
   2   0  10    2.10    1.70   1
   2   1 -10   -0.50    1.80   1
  -2  -1  10   -0.60    1.60   1
   2   1  -9   15.10    1.90   1
  -2  -1   9   13.90    1.90   1
   2   1  -8    2.00    2.10   1
  -2  -1   8    0.20    1.50   1
   2   1  -7   28.90    1.90   1
  -2  -1   7   27.50    2.00   1
  -2  -1   6   64.00    4.50   1
  -2  -1   5   86.20    5.70   1
  -2  -1   4   31.50   16.50   1
  -2  -1   3   16.80    2.10   1
  -2  -1   2   65.80    6.30   1
   2   1   2  403.30   15.30   1
  -2  -1  -2  392.60   13.10   1
   2   1   3  232.80   10.30   1
  -2  -1  -3  233.50   11.10   1
   2   1   4    3.60    1.00   1
  -2  -1  -4    3.30    3.50   1
   2   1   5   43.60    2.40   1
  -2  -1  -5   39.70    2.40   1
   2   1   6    5.20    1.20   1
  -2  -1  -6    5.60    1.00   1
   2   1   7    2.60    1.30   1
  -2  -1  -7    4.70    1.20   1
   2   1   8    8.00    1.30   1
  -2  -1  -8   10.60    1.40   1
   2   1   9    1.40    1.30   1
  -2  -1  -9    4.40    1.40   1
   2   1  10    2.40    2.50   1
  -2  -1 -10    3.10    1.90   1
   2   2 -10    4.20    2.80   1
  -2  -2  10    6.00    1.90   1
   2   2  -9    2.70    1.70   1
  -2  -2   9    0.60    1.20   1
   2   2  -8    3.30    1.10   1
  -2  -2   8    1.80    1.20   1
   2   2  -7   12.80    1.70   1
  -2  -2   7   11.60    1.90   1
  -2  -2   6    1.80    1.80   1
  -2  -2   5    5.40    1.50   1
  -2  -2   4   59.10    4.70   1
  -2  -2   3    3.80    1.80   1
   2   2  -2  210.40   13.60   1
   2   2   2    2.10    0.60   1
  -2  -2  -2    3.00    1.50   1
   2   2   3    6.00    0.80   1
  -2  -2  -3    5.80    0.80   1
   2   2   4   22.00    1.60   1
  -2  -2  -4   21.90    2.00   1
   2   2   5    8.30    1.40   1
  -2  -2  -5    6.30    1.60   1
   2   2   6  107.20    4.50   1
  -2  -2  -6  111.10    5.50   1
   2   2   7    5.40    1.50   1
  -2  -2  -7    6.10    1.40   1
   2   2   8   10.00    1.70   1
  -2  -2  -8    8.10    1.50   1
   2   2   9   -1.10    1.20   1
  -2  -2  -9   -0.90    2.30   1
   2   2  10    7.10    3.10   1
  -2  -2 -10   14.10    2.50   1
   2   3 -10    9.30    3.30   1
  -2  -3  10   10.90    2.60   1
   2   3  -9   -1.00    1.30   1
  -2  -3   9    0.50    1.30   1
   2   3  -8   11.80    1.70   1
  -2  -3   8    9.60    1.70   1
   2   3  -7   12.10    1.70   1
  -2  -3   7   12.80    1.60   1
   2   3  -6   -0.50    0.80   1
   2   3  -3   96.50    6.00   1
   2   3   2   22.90    1.70   1
  -2  -3  -2   22.60    1.40   1
   2   3   3  144.00    5.60   1
  -2  -3  -3  144.80    7.60   1
   2   3   4    6.10    0.80   1
  -2  -3  -4    7.20    1.50   1
   2   3   5    2.10    0.80   1
  -2  -3  -5    1.80    1.30   1
   2   3   6    3.80    0.90   1
  -2  -3  -6    1.00    1.30   1
   2   3   7   17.50    1.50   1
  -2  -3  -7   19.40    1.80   1
   2   3   8   11.80    1.70   1
  -2  -3  -8   15.90    1.80   1
   2   3   9    4.50    1.40   1
  -2  -3  -9    4.30    1.70   1
   2   3  10   -1.70    2.10   1
  -2  -3 -10    2.40    1.50   1
   2   4 -10    2.90    2.80   1
  -2  -4  10    2.90    1.90   1
   2   4  -9    9.00    1.80   1
  -2  -4   9    5.80    1.90   1
   2   4  -8    4.60    1.40   1
  -2  -4   8    7.30    1.60   1
   2   4  -7    3.80    1.10   1
  -2  -4   7    3.30    1.70   1
   2   4  -6   22.50    1.70   1
   2   4  -3   24.10    2.70   1
   2   4  -2   27.00    1.40   1
  -2  -4   2   24.50    2.10   1
   2   4  -1  602.90   23.60   1
  -2  -4   1  597.00   19.80   1
   2   4   1   88.30    2.60   1
  -2  -4  -1   86.60    8.20   1
   2   4   2   93.40    5.00   1
  -2  -4  -2   95.60    3.70   1
   2   4   3    0.40    1.30   1
  -2  -4  -3    3.20    1.20   1
   2   4   4    1.40    0.50   1
  -2  -4  -4   -1.00    0.90   1
   2   4   5    9.40    0.80   1
  -2  -4  -5    9.60    1.80   1
   2   4   6   -0.10    0.70   1
  -2  -4  -6    2.40    1.60   1
   2   4   7   21.30    1.60   1
  -2  -4  -7   17.90    1.70   1
   2   4   8   32.40    2.20   1
  -2  -4  -8   29.60    2.50   1
   2   4   9   -1.50    1.10   1
  -2  -4  -9   -1.00    1.20   1
  -2  -4 -10    4.90    2.00   1
   2   5 -10    7.30    3.40   1
  -2  -5  10    0.20    1.70   1
   2   5  -9    2.00    1.30   1
  -2  -5   9    1.60    1.60   1
   2   5  -8    5.50    1.30   1
  -2  -5   8    3.50    1.40   1
   2   5  -7   36.60    2.30   1
  -2  -5   7   36.50    3.40   1
   2   5  -6   58.60    2.80   1
  -2  -5   6   62.90    4.00   1
   2   5  -4    3.60    1.50   1
   2   5  -3  116.80    5.20   1
   2   5  -2   31.90    1.30   1
  -2  -5   2   32.70    1.40   1
   2   5  -1  470.30   17.20   1
  -2  -5   1  436.30   14.90   1
   2   5   0   15.40    1.60   1
  -2  -5   0   16.60    1.90   1
   2   5   1   -0.30    0.70   1
  -2  -5  -1   -0.80    0.90   1
   2   5   2   18.30    8.20   1
  -2  -5  -2   10.50    1.20   1
   2   5   3  211.40   15.40   1
  -2  -5  -3  203.50   10.50   1
  -2  -5  -4  126.70    4.50   1
   2   5   5    2.40    0.40   1
  -2  -5  -5    6.30    1.00   1
   2   5   6    1.80    0.50   1
  -2  -5  -6    2.70    1.10   1
   2   5   7    6.80    0.90   1
  -2  -5  -7    6.60    1.30   1
   2   5   8    5.70    1.00   1
  -2  -5  -8    5.20    1.30   1
  -2  -5  -9   20.10    2.20   1
  -2  -5 -10    1.30    2.00   1
  -2  -6  10    2.10    1.90   1
  -2  -6   9    1.70    1.70   1
   2   6  -8    0.30    0.60   1
  -2  -6   8    2.80    1.40   1
   2   6  -7    3.30    0.60   1
  -2  -6   7    7.40    2.20   1
   2   6  -6   38.00    1.30   1
  -2  -6   6   41.20    3.60   1
   2   6  -5    2.20    0.60   1
  -2  -6   5    0.50    1.30   1
   2   6  -4  157.10    4.70   1
   2   6  -3   78.30    3.00   1
  -2  -6   3   80.20    5.00   1
   2   6  -2  116.50    4.40   1
  -2  -6   2  118.80    4.30   1
   2   6  -1  746.30   25.80   1
  -2  -6   1  755.40   23.70   1
   2   6   0    3.40    0.90   1
  -2  -6   0    2.90    0.90   1
   2   6   1   70.30    2.20   1
  -2  -6  -1   67.90    7.40   1
   2   6   2   62.90    2.70   1
  -2  -6  -2   68.30    2.60   1
  -2  -6  -3   28.70    2.70   1
   2   6   4   98.00    5.00   1
  -2  -6  -4  102.20    3.80   1
  -2  -6  -5   14.10    1.30   1
  -2  -6  -6   51.50    2.80   1
  -2  -6  -7    3.30    1.40   1
  -2  -6  -8   14.80    1.90   1
  -2  -6  -9    1.00    1.70   1
  -2  -6 -10   21.80    4.50   1
  -2  -7  10    1.40    2.10   1
  -2  -7   9    0.30    2.00   1
  -2  -7   8   57.00    4.30   1
   2   7  -7   30.90    0.90   1
  -2  -7   7   29.10    2.70   1
   2   7  -6    0.00    0.30   1
  -2  -7   6    1.60    1.20   1
   2   7  -5   13.70    0.70   1
  -2  -7   5    9.10    1.90   1
   2   7  -4    0.10    0.50   1
  -2  -7   4    3.40    1.50   1
   2   7  -3   32.90    1.70   1
  -2  -7   3   31.90    4.30   1
   2   7  -2   22.60    1.50   1
   2   7  -1  168.90    6.10   1
  -2  -7   1  173.90    7.50   1
   2   7   0   14.90    1.80   1
  -2  -7   0   18.60    1.70   1
   2   7   1   15.00    1.00   1
   2   7   2    6.00    4.30   1
  -2  -7  -2    1.40    0.60   1
  -2  -7  -3   75.70    3.00   1
   2   7   4  140.20    6.90   1
  -2  -7  -4  132.70    4.50   1
  -2  -7  -5    1.80    1.10   1
  -2  -7  -6   48.10    3.80   1
  -2  -7  -7    3.30    1.40   1
  -2  -7  -8    0.70    1.50   1
  -2  -7  -9   20.50    2.50   1
  -2  -7 -10   -1.10    4.00   1
  -2  -8  10    3.40    2.40   1
  -2  -8   9    0.70    2.00   1
  -2  -8   8    1.60    1.60   1
  -2  -8   7    9.90    1.70   1
  -2  -8   6   34.40    2.30   1
   2   8  -5    8.90    2.50   1
  -2  -8   5    9.40    1.30   1
   2   8  -4   42.40    1.80   1
  -2  -8   4   43.20    2.20   1
   2   8  -3   32.50    1.90   1
  -2  -8   3   29.20    2.50   1
   2   8  -2   54.70    2.70   1
  -2  -8   2   48.30    2.80   1
   2   8  -1  192.20   13.90   1
  -2  -8   1  160.60    5.70   1
   2   8   0  225.40    7.60   1
  -2  -8   0  220.60    7.40   1
   2   8   1    7.10    1.20   1
  -2  -8  -1    4.20    1.10   1
   2   8   2   56.30    4.30   1
  -2  -8  -2   58.40    2.00   1
  -2  -8  -3    5.10    1.00   1
   2   8   4   85.50    5.40   1
  -2  -8  -4   73.60    2.90   1
  -2  -8  -5    0.30    1.00   1
  -2  -8  -6   10.10    1.40   1
  -2  -8  -7    5.60    1.50   1
  -2  -8  -8   -0.10    1.50   1
  -2  -8  -9   11.30    2.10   1
  -2  -8 -10    3.20    3.90   1
  -2  -9   9   16.70    2.90   1
  -2  -9   8   31.80    3.10   1
  -2  -9   7   -0.70    1.50   1
   2   9  -6    4.50    2.40   1
  -2  -9   6    2.10    1.60   1
   2   9  -5   10.30    2.30   1
  -2  -9   5    2.00    1.20   1
   2   9  -4   24.20    1.20   1
  -2  -9   4   26.30    2.00   1
   2   9  -3   22.00    1.10   1
  -2  -9   3   21.90    2.50   1
   2   9  -2   29.10    1.50   1
  -2  -9   2   27.30    1.60   1
   2   9  -1   13.40    2.30   1
  -2  -9   1   10.10    1.80   1
   2   9   0   15.10    1.30   1
  -2  -9   0   17.00    2.10   1
   2   9   1   24.20    2.80   1
  -2  -9  -1   23.60    1.70   1
   2   9   2   36.60    2.70   1
  -2  -9  -2   36.60    1.50   1
  -2  -9  -3    0.30    0.30   1
   2   9   4  129.90    6.90   1
  -2  -9  -4  139.80    4.70   1
   2   9   5    7.10    2.10   1
  -2  -9  -5    2.40    1.10   1
  -2  -9  -6   15.50    1.50   1
  -2  -9  -7   -0.90    1.30   1
  -2  -9  -8    9.50    1.90   1
  -2  -9  -9    2.30    1.80   1
  -2 -10   9   -1.00    2.50   1
  -2 -10   8   12.50    2.00   1
  -2 -10   7    2.30    1.30   1
   2  10  -6   22.10    2.60   1
  -2 -10   6   21.50    2.20   1
   2  10  -5    8.40    1.90   1
  -2 -10   5   12.40    1.70   1
  -2 -10   4   16.80    1.90   1
   2  10  -3  103.40    4.40   1
  -2 -10   3  103.50    2.90   1
   2  10  -2   15.90    1.20   1
  -2 -10   2   15.30    1.00   1
   2  10  -1   82.90    3.70   1
  -2 -10   1   80.90    2.70   1
   2  10   0   31.30    1.60   1
  -2 -10   0   28.80    2.30   1
   2  10   1   53.20    2.70   1
  -2 -10  -1   55.00    2.70   1
   2  10   2   34.90    1.90   1
  -2 -10  -2   30.40    1.50   1
  -2 -10  -3   30.70    1.10   1
  -2 -10  -4    2.30    0.90   1
   2  10   5   24.10    2.40   1
  -2 -10  -5   28.40    1.80   1
  -2 -10  -6   30.80    2.00   1
  -2 -10  -7   21.60    2.10   1
  -2 -10  -8    0.00    1.70   1
  -2 -10  -9    8.40    4.10   1
  -2 -11   9    0.40    2.30   1
  -2 -11   8   20.50    3.00   1
  -2 -11   7   12.00    2.20   1
   2  11  -6   -0.70    1.70   1
  -2 -11   6   -0.10    1.30   1
   2  11  -5   23.60    2.50   1
  -2 -11   5   23.10    2.10   1
  -2 -11   4    8.90    1.30   1
   2  11  -3   20.30    2.20   1
  -2 -11   3   18.90    1.00   1
   2  11  -2   34.90    3.50   1
  -2 -11   2   34.80    1.50   1
   2  11  -1   28.40    2.80   1
  -2 -11   1   27.80    1.30   1
   2  11   0   15.50    1.60   1
  -2 -11   0   14.20    1.90   1
   2  11   1   69.10    3.00   1
  -2 -11  -1   69.00    2.60   1
   2  11   2   27.40    2.00   1
  -2 -11  -2   20.50    1.40   1
   2  11   3   17.30    1.60   1
  -2 -11  -3   15.20    0.80   1
  -2 -11  -4    3.90    1.20   1
   2  11   5    9.30    2.10   1
  -2 -11  -5   11.20    1.50   1
  -2 -11  -6   -1.30    1.20   1
  -2 -11  -7   -0.70    1.30   1
  -2 -11  -8    0.40    1.60   1
  -2 -11  -9    3.30    3.80   1
  -2 -12   9    1.40    2.00   1
  -2 -12   8    7.30    2.40   1
  -2 -12   7   26.20    2.90   1
   2  12  -6   18.80    3.60   1
  -2 -12   6   23.50    2.30   1
   2  12  -5    7.50    2.40   1
  -2 -12   5    7.10    1.60   1
  -2 -12   4   21.20    1.90   1
   2  12  -3    8.20    4.00   1
  -2 -12   3    7.80    0.80   1
   2  12  -2    7.80    2.10   1
  -2 -12   2    2.60    0.80   1
   2  12  -1    4.00    1.40   1
  -2 -12   1    4.90    1.00   1
   2  12   0   32.80    2.10   1
  -2 -12   0   40.20    2.40   1
   2  12   1   48.40    2.60   1
  -2 -12  -1   49.40    2.40   1
   2  12   2   13.50    2.10   1
  -2 -12  -2   14.40    1.30   1
   2  12   3   14.30    2.00   1
  -2 -12  -3   12.40    0.90   1
  -2 -12  -4    6.30    1.40   1
   2  12   5    5.20    1.70   1
  -2 -12  -5    2.00    1.10   1
   2  12   6    2.30    2.00   1
  -2 -12  -6    1.40    1.20   1
  -2 -12  -7    6.80    1.70   1
  -2 -12  -8    0.80    1.70   1
  -2 -12  -9    2.80    3.30   1
  -2 -13   9   15.30    3.30   1
  -2 -13   8   19.00    2.70   1
   2  13  -7    0.00    2.60   1
  -2 -13   7    4.90    1.70   1
   2  13  -6    7.30    2.20   1
  -2 -13   6    8.20    1.80   1
   2  13  -5    9.50    2.40   1
  -2 -13   5    5.30    1.40   1
   2  13  -4   34.40    3.20   1
  -2 -13   4   38.70    1.50   1
   2  13  -3    9.50    2.00   1
  -2 -13   3   13.00    1.00   1
   2  13  -2   19.10    2.60   1
  -2 -13   2   22.00    1.50   1
   2  13  -1   21.80    2.30   1
  -2 -13   1   15.70    1.40   1
   2  13   0  108.90    5.30   1
  -2 -13   0  111.60    4.60   1
   2  13   1   13.00    1.70   1
  -2 -13  -1   15.50    1.50   1
   2  13   2   74.90    3.70   1
  -2 -13  -2   72.20    3.30   1
   2  13   3    5.30    1.40   1
  -2 -13  -3    4.00    0.80   1
   2  13   4    7.40    1.70   1
  -2 -13  -4    8.30    1.30   1
   2  13   5    6.70    1.70   1
  -2 -13  -5    3.20    1.40   1
   2  13   6    3.20    2.00   1
  -2 -13  -6    3.60    1.50   1
  -2 -13  -7    0.70    1.50   1
  -2 -13  -8   18.60    2.70   1
  -2 -14   8    3.90    2.50   1
  -2 -14   7   -1.30    2.20   1
   2  14  -6   22.20    3.40   1
  -2 -14   6   31.40    3.10   1
   2  14  -5   42.40    4.40   1
  -2 -14   5   39.70    2.90   1
   2  14  -4    0.70    2.30   1
  -2 -14   4    0.90    0.70   1
   2  14  -3    1.40    1.80   1
  -2 -14   3    3.90    0.90   1
   2  14  -2    5.10    2.00   1
  -2 -14   2    3.70    0.90   1
   2  14  -1   28.30    2.30   1
  -2 -14   1   24.90    1.90   1
   2  14   0   22.50    2.20   1
  -2 -14   0   24.40    1.70   1
   2  14   1  240.70   11.80   1
  -2 -14  -1  246.30    9.40   1
   2  14   2   44.90    3.00   1
  -2 -14  -2   45.80    2.30   1
   2  14   3    5.50    1.40   1
  -2 -14  -3    9.50    1.00   1
   2  14   4    3.90    1.50   1
  -2 -14  -4    2.40    1.30   1
   2  14   5   12.80    2.70   1
  -2 -14  -5   16.80    1.90   1
   2  14   6   15.90    3.10   1
  -2 -14  -6   18.80    2.20   1
  -2 -14  -7    6.00    1.90   1
  -2 -14  -8    0.70    3.40   1
  -2 -15   8   -2.40    2.50   1
   2  15  -7    0.40    2.60   1
  -2 -15   7   -3.40    1.90   1
   2  15  -6    6.50    3.20   1
  -2 -15   6    2.30    2.00   1
   2  15  -5   17.00    2.90   1
  -2 -15   5    9.30    1.80   1
   2  15  -4    5.20    2.00   1
  -2 -15   4    3.10    0.80   1
   2  15  -3    1.70    2.00   1
  -2 -15   3    0.50    0.80   1
   2  15  -2   -0.80    1.40   1
  -2 -15   2    1.20    1.20   1
   2  15  -1   61.50    3.70   1
  -2 -15   1   62.90    2.70   1
   2  15   0    3.90    1.70   1
  -2 -15   0    3.00    1.40   1
   2  15   1   39.10    3.00   1
  -2 -15  -1   36.10    2.20   1
   2  15   2   37.80    3.10   1
  -2 -15  -2   39.60    2.60   1
   2  15   3   26.50    2.50   1
  -2 -15  -3   33.00    1.90   1
   2  15   4    1.70    1.40   1
  -2 -15  -4    2.40    0.40   1
   2  15   5    0.50    1.60   1
  -2 -15  -5   -1.90    1.40   1
   2  15   6    1.60    1.60   1
  -2 -15  -6    1.00    1.50   1
  -2 -15  -7   -0.30    1.40   1
  -2 -15  -8   -4.20    4.10   1
  -2 -16   8    0.50    2.10   1
   2  16  -7    2.80    3.40   1
  -2 -16   7   13.20    3.00   1
   2  16  -6    4.80    2.60   1
  -2 -16   6    5.10    1.90   1
   2  16  -5   20.90    3.60   1
  -2 -16   5   22.30    2.90   1
   2  16  -4    1.60    2.70   1
  -2 -16   4   -0.40    0.80   1
   2  16  -3    5.80    2.40   1
  -2 -16   3    5.20    1.10   1
   2  16  -2   15.20    2.00   1
  -2 -16   2   17.20    1.60   1
   2  16  -1    2.00    1.80   1
  -2 -16   1    2.10    1.20   1
   2  16   0    1.90    1.70   1
  -2 -16   0    3.10    1.40   1
   2  16   1   15.60    2.30   1
  -2 -16  -1   16.10    1.70   1
   2  16   2   16.00    2.50   1
  -2 -16  -2   14.30    1.60   1
   2  16   3    2.80    1.60   1
  -2 -16  -3   -0.50    0.80   1
   2  16   4   14.20    2.30   1
  -2 -16  -4   20.00    1.20   1
   2  16   5   17.60    2.30   1
  -2 -16  -5   21.40    3.80   1
   2  16   6   11.90    2.90   1
  -2 -16  -6   12.60    2.10   1
   2  16   7    2.30    2.20   1
  -2 -16  -7    2.90    2.00   1
   2  17  -7   -0.80    3.50   1
  -2 -17   7    0.40    2.20   1
   2  17  -6   -3.90    3.00   1
  -2 -17   6   -1.50    2.00   1
   2  17  -5   -1.80    2.60   1
  -2 -17   5   -0.70    2.00   1
   2  17  -4    8.10    3.30   1
  -2 -17   4    3.10    1.00   1
   2  17  -3    0.20    1.70   1
  -2 -17   3    1.50    1.10   1
   2  17  -2   27.30    2.80   1
  -2 -17   2   26.60    2.30   1
   2  17  -1    7.50    2.00   1
  -2 -17   1    6.40    1.40   1
   2  17   0    3.50    2.00   1
  -2 -17   0   -0.20    1.20   1
   2  17   1   -4.30    1.70   1
  -2 -17  -1   -0.70    1.40   1
   2  17   2   18.30    2.60   1
  -2 -17  -2   25.40    2.20   1
   2  17   3    4.40    1.50   1
  -2 -17  -3    6.30    1.30   1
   2  17   4   17.20    2.50   1
  -2 -17  -4   15.20    1.20   1
   2  17   5   -0.80    1.90   1
  -2 -17  -5    7.10    3.60   1
   2  17   6   -0.60    2.60   1
  -2 -17  -6   -1.30    3.60   1
   2  17   7    2.60    3.20   1
  -2 -17  -7   10.80    4.70   1
   2  18  -7    1.20    3.30   1
  -2 -18   7    3.50    2.60   1
   2  18  -6    0.50    2.70   1
  -2 -18   6   -0.40    2.40   1
   2  18  -5    0.40    2.80   1
  -2 -18   5    1.40    1.80   1
   2  18  -4    0.70    1.90   1
  -2 -18   4    0.80    0.90   1
   2  18  -3    1.70    2.10   1
  -2 -18   3   -0.40    1.00   1
   2  18  -2   10.90    2.40   1
  -2 -18   2   13.40    1.90   1
   2  18  -1   17.90    3.10   1
  -2 -18   1   11.30    1.80   1
   2  18   0   -0.30    1.90   1
  -2 -18   0    1.10    1.70   1
   2  18   1   35.20    3.40   1
  -2 -18  -1   40.80    2.90   1
   2  18   2    7.10    2.30   1
  -2 -18  -2    7.40    1.70   1
   2  18   3    4.10    1.90   1
  -2 -18  -3    4.60    1.30   1
   2  18   4   -1.50    1.70   1
  -2 -18  -4    0.20    0.90   1
   2  18   5   60.30    8.70   1
  -2 -18  -5   58.80    7.00   1
   2  18   6    4.10    2.70   1
  -2 -18  -6    5.00    4.20   1
  -2 -18  -7   -0.80    4.50   1
   2  19  -6    3.30    3.90   1
  -2 -19   6    5.80    2.90   1
   2  19  -5    3.50    3.50   1
  -2 -19   5    6.60    2.30   1
   2  19  -4    0.60    3.90   1
  -2 -19   4    2.20    1.20   1
   2  19  -3    7.10    2.50   1
  -2 -19   3    3.10    1.40   1
   2  19  -2   57.70    5.10   1
  -2 -19   2   66.60    4.20   1
   2  19  -1    2.40    2.00   1
  -2 -19   1    2.60    1.40   1
   2  19   0    1.30    1.80   1
  -2 -19   0    2.20    1.50   1
   2  19   1    4.00    2.30   1
  -2 -19  -1    1.40    1.50   1
   2  19   2   21.10    4.10   1
  -2 -19  -2   20.60    2.10   1
   2  19   3    4.30    2.20   1
  -2 -19  -3    1.40    1.10   1
   2  19   4    7.40    3.20   1
  -2 -19  -4    8.40    1.20   1
   2  19   5   -3.30    2.80   1
  -2 -19  -5   -0.60    3.10   1
   2  19   6    2.60    3.40   1
  -2 -19  -6    0.10    2.80   1
   2  20  -6    0.90    3.90   1
  -2 -20   6    0.10    2.30   1
   2  20  -5    0.20    3.00   1
  -2 -20   5    4.80    3.70   1
   2  20  -4   -0.50    3.30   1
  -2 -20   4    1.80    1.40   1
   2  20  -3   -0.50    3.70   1
  -2 -20   3    4.20    1.60   1
   2  20  -2    2.90    2.60   1
  -2 -20   2    8.00    1.90   1
   2  20  -1    5.40    2.40   1
  -2 -20   1    3.10    1.60   1
   2  20   0   -0.50    2.10   1
  -2 -20   0    0.20    1.80   1
   2  20   1    0.30    2.30   1
  -2 -20  -1    0.90    1.30   1
   2  20   2    3.60    2.90   1
  -2 -20  -2    0.20    1.80   1
   2  20   3    1.80    2.80   1
  -2 -20  -3    2.30    1.40   1
   2  20   4    3.80    3.20   1
  -2 -20  -4   -0.10    1.00   1
   2  20   5    7.00    3.20   1
  -2 -20  -5    5.20    4.20   1
  -2 -20  -6    4.10    4.90   1
  -2 -21   5   12.10    5.30   1
   2  21  -4    1.30    3.70   1
  -2 -21   4   -1.00    1.40   1
   2  21  -3    7.70    3.40   1
  -2 -21   3    9.10    1.80   1
   2  21  -2   17.80    5.00   1
  -2 -21   2   35.70    3.50   1
   2  21  -1    5.70    2.50   1
  -2 -21   1    6.10    2.00   1
   2  21   0   10.30    2.80   1
  -2 -21   0   15.20    2.20   1
   2  21   1    2.10    4.30   1
  -2 -21  -1    2.10    1.60   1
   2  21   2    6.10    3.80   1
  -2 -21  -2   11.00    2.00   1
   2  21   3   -1.30    2.70   1
  -2 -21  -3    4.30    1.60   1
   2  21   4   -0.90    3.10   1
  -2 -21  -4   -0.20    4.40   1
   2  21   5    3.20    3.70   1
  -2 -21  -5    0.00    2.80   1
  -2 -22   4    2.70    4.30   1
  -2 -22   3   -0.10    1.80   1
  -2 -22   2    4.80    1.80   1
  -2 -22   1    0.10    1.80   1
  -2 -22   0    1.40    1.90   1
   2  22   1   12.20    5.30   1
  -2 -22  -1   12.50    2.50   1
   2  22   2   14.20    4.90   1
  -2 -22  -2   11.30    2.10   1
   2  22   3   -3.70    3.30   1
  -2 -22  -3   -1.70    1.60   1
   2  22   4   -7.80    4.20   1
  -2 -22  -4    3.90    4.80   1
  -2 -23   3    6.10    4.10   1
  -2 -23   2   10.90    2.50   1
  -2 -23   1   -0.20    2.30   1
  -2 -23   0    4.80    2.50   1
  -2 -23  -1    3.30    1.90   1
  -2 -23  -2    4.80    2.10   1
  -2 -23  -3    5.20    4.80   1
  -2 -24   1   -1.50    2.40   1
  -2 -24   0   -2.70    2.40   1
  -2 -24  -1    2.30    2.20   1
   3   0 -10   -2.60    1.80   1
   3   0  -9    0.40    1.30   1
   3   0  -8   76.10    4.50   1
   3   0  -7    0.30    1.00   1
   3   0  -6   29.50    2.70   1
   3   0  -5   -1.20    1.40   1
   3   0  -2  122.00   10.60   1
   3   0   2 4325.60  126.50   1
   3   0   3    0.60    0.70   1
   3   0   4   18.80    4.00   1
   3   0   5    0.00    1.20   1
   3   0   6    3.10    1.20   1
   3   0   7   -2.30    1.40   1
   3   0   8    1.60    1.10   1
   3   0   9    0.60    1.40   1
   3   0  10    2.10    2.20   1
   3   1 -10    3.10    2.00   1
  -3  -1  10    1.40    1.50   1
   3   1  -9    1.80    1.10   1
  -3  -1   9    1.20    1.30   1
   3   1  -8   10.30    1.40   1
  -3  -1   8   11.30    2.10   1
   3   1  -7    0.40    0.90   1
  -3  -1   7   -1.20    1.10   1
  -3  -1   6    3.80    2.00   1
  -3  -1   5   39.30    3.20   1
  -3  -1   4    8.00    3.50   1
  -3  -1   3    9.90    1.70   1
  -3  -1   2   78.80    5.20   1
   3   1   2  433.00   13.60   1
  -3  -1  -2  419.20   13.20   1
   3   1   3   18.80    1.20   1
  -3  -1  -3   20.80    2.10   1
   3   1   4   95.50    4.90   1
  -3  -1  -4   84.60    5.30   1
   3   1   5    3.10    1.30   1
  -3  -1  -5    3.40    1.20   1
   3   1   6    0.70    1.20   1
  -3  -1  -6    0.00    0.90   1
   3   1   7   93.10    6.30   1
  -3  -1  -7   94.00    4.30   1
   3   1   8    2.80    1.30   1
  -3  -1  -8    4.00    1.30   1
   3   1   9   -0.20    1.00   1
  -3  -1  -9    1.50    1.30   1
   3   1  10   -2.60    2.10   1
  -3  -1 -10    0.10    1.30   1
   3   2 -10    0.40    2.50   1
  -3  -2  10   -0.90    1.60   1
   3   2  -9    2.50    1.30   1
  -3  -2   9    4.10    1.50   1
   3   2  -8   15.40    1.80   1
  -3  -2   8   12.90    1.80   1
   3   2  -7   15.00    1.90   1
  -3  -2   7   10.50    2.00   1
  -3  -2   6    1.70    1.20   1
  -3  -2   5   -0.30    1.50   1
  -3  -2   4  110.40   22.20   1
  -3  -2   3   -0.20    2.50   1
  -3  -2   2   12.20    5.10   1
   3   2   2    1.60    0.60   1
  -3  -2  -2    0.80    0.60   1
   3   2   3   20.10    1.10   1
  -3  -2  -3   23.00    2.00   1
   3   2   4  129.10    5.40   1
  -3  -2  -4  126.30    6.90   1
   3   2   5   20.80    1.80   1
  -3  -2  -5   21.80    2.30   1
   3   2   6   14.20    1.50   1
  -3  -2  -6   12.60    1.60   1
   3   2   7    0.00    1.10   1
  -3  -2  -7    1.00    1.00   1
   3   2   8    3.60    1.60   1
  -3  -2  -8    4.60    1.40   1
   3   2   9    1.50    1.30   1
  -3  -2  -9    3.40    1.40   1
   3   2  10    3.80    2.20   1
  -3  -2 -10    4.10    2.00   1
   3   3 -10    0.30    3.50   1
  -3  -3  10    1.10    1.70   1
   3   3  -9    6.90    1.50   1
  -3  -3   9    6.50    1.70   1
   3   3  -8    2.40    1.40   1
  -3  -3   8   -0.10    1.20   1
   3   3  -7    1.30    1.20   1
  -3  -3   7    1.90    1.10   1
   3   3   1   86.90    4.30   1
  -3  -3  -1   82.50    4.20   1
   3   3   2   -0.60    1.20   1
  -3  -3  -2    0.40    0.50   1
   3   3   3   16.90    1.10   1
  -3  -3  -3   20.60    1.80   1
   3   3   4    9.00    1.00   1
  -3  -3  -4    8.60    1.60   1
   3   3   5   31.90    1.80   1
  -3  -3  -5   37.80    2.60   1
   3   3   6   37.70    2.30   1
  -3  -3  -6   36.70    2.90   1
   3   3   7   42.40    3.60   1
  -3  -3  -7   38.30    2.30   1
   3   3   8    0.40    1.20   1
  -3  -3  -8    0.80    1.10   1
   3   3   9   -0.90    1.50   1
  -3  -3  -9   -1.60    1.40   1
   3   3  10    2.10    2.40   1
  -3  -3 -10    2.90    1.70   1
   3   4 -10    2.00    2.90   1
  -3  -4  10   -1.00    1.90   1
   3   4  -9    7.60    1.70   1
  -3  -4   9    4.70    1.90   1
   3   4  -8   49.70    3.50   1
  -3  -4   8   44.30    3.20   1
   3   4  -7   25.60    1.90   1
  -3  -4   7   28.80    2.80   1
   3   4  -4   11.90    5.80   1
   3   4  -2  552.00   23.40   1
   3   4  -1  285.70    9.10   1
  -3  -4   1  293.90    9.80   1
   3   4   0   37.00    2.70   1
  -3  -4   0   26.60    1.90   1
   3   4   1    4.10    2.50   1
  -3  -4  -1    7.70    2.90   1
   3   4   2   79.50    4.10   1
  -3  -4  -2   81.50    2.90   1
   3   4   3    5.30    1.80   1
  -3  -4  -3    5.10    1.70   1
   3   4   4  219.20    8.90   1
  -3  -4  -4  203.10    6.90   1
  -3  -4  -5   -0.80    1.50   1
   3   4   6   19.40    1.40   1
  -3  -4  -6   13.00    2.20   1
   3   4   7    4.50    0.90   1
  -3  -4  -7    4.90    1.20   1
   3   4   8    6.90    1.20   1
  -3  -4  -8    7.40    1.40   1
   3   4   9   -0.20    1.20   1
  -3  -4  -9    1.00    1.60   1
  -3  -4 -10   -2.10    3.00   1
   3   5 -10    2.40    2.80   1
  -3  -5  10    0.80    2.00   1
   3   5  -9   13.10    1.30   1
  -3  -5   9   11.10    2.00   1
  -3  -5   8    2.20    1.50   1
   3   5  -7    8.10    1.20   1
  -3  -5   7   10.20    2.20   1
   3   5  -4    3.00    1.40   1
   3   5  -3  221.40    8.60   1
   3   5  -2   76.30    3.00   1
  -3  -5   2   78.40    3.00   1
   3   5  -1  909.70   28.70   1
  -3  -5   1  883.00   29.30   1
   3   5   0    1.80    1.20   1
  -3  -5   0    4.80    1.90   1
   3   5   1   27.80    2.00   1
  -3  -5  -1   28.70    2.20   1
   3   5   2    1.30    1.50   1
  -3  -5  -2    2.40    0.80   1
   3   5   3   73.90    4.40   1
  -3  -5  -3   64.40    2.40   1
  -3  -5  -4   56.40    2.70   1
   3   5   5   51.00    2.00   1
  -3  -5  -5   59.10    2.50   1
   3   5   6    2.30    0.60   1
  -3  -5  -6    0.10    1.20   1
   3   5   7    3.00    0.80   1
  -3  -5  -7    3.70    1.10   1
   3   5   8   23.90    1.70   1
  -3  -5  -8   27.90    2.30   1
  -3  -5  -9    0.50    1.50   1
  -3  -5 -10   -1.00    3.10   1
  -3  -6  10    1.70    2.40   1
  -3  -6   9    2.10    1.60   1
   3   6  -8   11.50    1.00   1
  -3  -6   8    7.60    1.70   1
   3   6  -7    9.00    0.90   1
  -3  -6   7   10.00    2.40   1
   3   6  -6   19.40    1.30   1
   3   6  -5   20.30    1.20   1
   3   6  -4    0.90    0.70   1
   3   6  -3   63.40    3.00   1
  -3  -6   3   64.80    4.80   1
   3   6  -2  213.10    8.00   1
  -3  -6   2  206.50    6.90   1
   3   6  -1    3.90    1.10   1
  -3  -6   1    2.00    0.90   1
   3   6   0    2.70    0.90   1
  -3  -6   0    1.70    0.90   1
   3   6   1   18.70    1.40   1
  -3  -6  -1   17.10    2.30   1
   3   6   2    1.10    1.40   1
  -3  -6  -2    0.00    1.00   1
   3   6   3  127.40    4.40   1
  -3  -6  -3  125.90    4.50   1
  -3  -6  -4  100.10    3.80   1
  -3  -6  -5    6.10    1.40   1
  -3  -6  -6    1.10    1.10   1
  -3  -6  -7    2.50    1.20   1
  -3  -6  -8   24.20    2.30   1
  -3  -6  -9    0.50    1.50   1
  -3  -6 -10    8.40    4.30   1
  -3  -7  10    1.60    2.30   1
  -3  -7   9   -1.00    2.00   1
   3   7  -8    5.30    0.60   1
  -3  -7   8    6.20    1.90   1
   3   7  -7   10.10    0.70   1
  -3  -7   7    9.00    1.50   1
   3   7  -6    9.90    0.90   1
  -3  -7   6   10.40    2.40   1
   3   7  -5    5.00    0.70   1
   3   7  -4   87.90    3.80   1
   3   7  -3  157.70    6.10   1
  -3  -7   3  155.20    8.90   1
   3   7  -2    0.20    1.00   1
  -3  -7   2   -0.30    1.00   1
   3   7  -1   57.70    2.40   1
  -3  -7   1   60.20    2.30   1
   3   7   0   78.20    3.00   1
  -3  -7   0   76.30    3.30   1
   3   7   1   25.40    1.30   1
  -3  -7  -1   30.10    2.60   1
   3   7   2    6.10    1.50   1
  -3  -7  -2    2.30    1.20   1
  -3  -7  -3  150.40    5.40   1
   3   7   4   10.60    1.50   1
  -3  -7  -4    8.20    1.00   1
  -3  -7  -5   44.10    2.10   1
  -3  -7  -6    5.50    1.10   1
  -3  -7  -7    2.90    1.20   1
  -3  -7  -8    4.40    1.40   1
  -3  -7  -9    7.30    2.20   1
  -3  -7 -10    6.70    3.70   1
  -3  -8  10    1.70    2.40   1
  -3  -8   9   -0.10    1.90   1
  -3  -8   8    2.50    1.70   1
  -3  -8   7   62.80    4.40   1
   3   8  -6   24.00    0.80   1
  -3  -8   6   32.00    2.30   1
   3   8  -5    5.90    0.70   1
  -3  -8   5    7.00    2.20   1
   3   8  -4    8.50    0.80   1
  -3  -8   4    5.80    1.80   1
   3   8  -3   14.50    1.40   1
  -3  -8   3   13.80    2.20   1
   3   8  -2  360.80   11.20   1
  -3  -8   2  368.00   11.40   1
   3   8  -1  108.20    4.50   1
  -3  -8   1  107.20    4.40   1
   3   8   0   40.30    4.60   1
  -3  -8   0   28.70    4.50   1
   3   8   1   -1.20    2.00   1
  -3  -8  -1    1.90    1.50   1
   3   8   2   25.20    2.10   1
  -3  -8  -2   22.70    2.50   1
  -3  -8  -3  177.30    4.40   1
   3   8   4   93.40    5.00   1
  -3  -8  -4   95.20    3.30   1
  -3  -8  -5    3.20    1.10   1
  -3  -8  -6    1.90    1.50   1
  -3  -8  -7   -0.10    1.30   1
  -3  -8  -8    6.30    1.80   1
  -3  -8  -9   -0.40    1.60   1
  -3  -9   9    3.50    2.00   1
  -3  -9   8    4.40    2.70   1
  -3  -9   7   -2.50    1.40   1
   3   9  -6   10.00    2.30   1
  -3  -9   6   11.70    1.80   1
   3   9  -5   27.50    1.50   1
  -3  -9   5   27.30    2.10   1
  -3  -9   4    2.30    1.70   1
   3   9  -3   15.30    1.10   1
  -3  -9   3   13.60    1.10   1
   3   9  -2   43.80    1.90   1
  -3  -9   2   46.90    2.40   1
   3   9  -1   -1.00    1.10   1
  -3  -9   1   -0.40    0.90   1
   3   9   0   -0.50    1.50   1
  -3  -9   0    0.40    1.20   1
   3   9   1  116.20    3.60   1
  -3  -9  -1  107.20    5.40   1
   3   9   2   -0.50    0.90   1
  -3  -9  -2   -0.20    0.80   1
  -3  -9  -3    0.30    0.30   1
   3   9   4    2.00    1.10   1
  -3  -9  -4    4.50    1.00   1
   3   9   5   34.80    2.60   1
  -3  -9  -5   38.00    2.00   1
  -3  -9  -6    0.70    1.10   1
  -3  -9  -7    9.60    1.50   1
  -3  -9  -8   35.90    2.90   1
  -3  -9  -9    0.20    3.30   1
  -3 -10   9    1.00    2.50   1
  -3 -10   8    1.80    1.90   1
  -3 -10   7   33.00    2.70   1
   3  10  -6   31.50    3.60   1
  -3 -10   6   26.90    2.50   1
   3  10  -5    0.10    0.40   1
  -3 -10   5   -0.10    1.00   1
   3  10  -4   16.20    1.10   1
  -3 -10   4   11.30    2.00   1
   3  10  -3    9.60    1.00   1
  -3 -10   3    8.30    1.10   1
   3  10  -2    8.90    1.00   1
  -3 -10   2    8.30    1.00   1
   3  10  -1    9.50    1.20   1
  -3 -10   1   11.10    1.30   1
   3  10   0    1.10    0.90   1
  -3 -10   0    2.30    1.50   1
   3  10   1   54.90    2.20   1
  -3 -10  -1   49.70    2.10   1
   3  10   2    8.80    1.30   1
  -3 -10  -2    7.10    1.00   1
   3  10   3   18.10    1.50   1
  -3 -10  -3   16.10    1.40   1
   3  10   4    1.50    1.40   1
  -3 -10  -4    1.30    1.10   1
   3  10   5   25.30    2.40   1
  -3 -10  -5   23.20    1.70   1
  -3 -10  -6   37.60    2.30   1
  -3 -10  -7    0.60    1.30   1
  -3 -10  -8    8.20    2.00   1
  -3 -10  -9   13.10    4.40   1
  -3 -11   9   -3.80    1.90   1
  -3 -11   8    1.50    2.10   1
  -3 -11   7   16.90    2.10   1
   3  11  -6   -1.00    1.60   1
  -3 -11   6    1.80    1.70   1
   3  11  -5   11.10    2.40   1
  -3 -11   5   18.30    1.90   1
   3  11  -4   94.20    4.40   1
  -3 -11   4   94.70    4.00   1
   3  11  -3   43.80    2.00   1
  -3 -11   3   40.20    1.90   1
   3  11  -2   -0.40    0.80   1
  -3 -11   2    1.10    0.90   1
   3  11  -1   28.70    1.80   1
  -3 -11   1   26.40    1.50   1
   3  11   0  121.10    3.60   1
  -3 -11   0  120.40    4.50   1
   3  11   1   44.50    1.90   1
  -3 -11  -1   44.10    2.00   1
   3  11   2   19.90    1.70   1
  -3 -11  -2   16.60    1.20   1
   3  11   3   40.50    2.00   1
  -3 -11  -3   39.70    1.60   1
  -3 -11  -4   19.20    1.50   1
   3  11   5   15.40    2.00   1
  -3 -11  -5   17.00    1.60   1
  -3 -11  -6   19.80    1.90   1
  -3 -11  -7   10.00    1.70   1
  -3 -11  -8    1.30    1.60   1
  -3 -11  -9    1.00    2.70   1
  -3 -12   9    3.60    2.60   1
  -3 -12   8    7.00    2.50   1
   3  12  -7   20.70    3.70   1
  -3 -12   7   26.40    3.00   1
   3  12  -6   38.90    4.40   1
  -3 -12   6   34.90    3.10   1
   3  12  -5    1.70    1.90   1
  -3 -12   5    3.40    1.30   1
  -3 -12   4   29.80    2.00   1
   3  12  -3  143.30    5.00   1
  -3 -12   3  144.30    4.30   1
   3  12  -2    2.20    1.00   1
  -3 -12   2    1.50    0.80   1
   3  12  -1   54.40    2.70   1
  -3 -12   1   54.20    2.30   1
   3  12   0   23.30    1.50   1
  -3 -12   0   20.30    1.70   1
   3  12   1    9.90    3.30   1
  -3 -12  -1    6.40    1.00   1
   3  12   2    5.90    1.60   1
  -3 -12  -2    6.10    0.90   1
   3  12   3   51.00    2.70   1
  -3 -12  -3   57.00    2.30   1
   3  12   4    1.90    1.20   1
  -3 -12  -4   -0.20    1.10   1
   3  12   5    2.90    1.60   1
  -3 -12  -5    1.10    1.10   1
   3  12   6   26.00    2.70   1
  -3 -12  -6   31.70    2.30   1
  -3 -12  -7   10.50    1.90   1
  -3 -12  -8    3.40    1.80   1
  -3 -12  -9   -1.50    3.60   1
  -3 -13   9    1.90    2.50   1
  -3 -13   8    1.50    2.20   1
   3  13  -7    2.20    2.40   1
  -3 -13   7    3.30    2.10   1
   3  13  -6   21.70    3.40   1
  -3 -13   6   20.50    2.30   1
   3  13  -5   39.80    4.40   1
  -3 -13   5   40.20    2.90   1
   3  13  -4   55.80    4.10   1
  -3 -13   4   51.40    2.00   1
   3  13  -3    0.00    1.90   1
  -3 -13   3    0.80    0.80   1
   3  13  -2    2.70    1.90   1
  -3 -13   2    1.40    0.90   1
   3  13  -1    0.70    1.50   1
  -3 -13   1   -0.40    0.80   1
   3  13   0   23.10    2.20   1
  -3 -13   0   25.00    1.60   1
   3  13   1   19.00    1.80   1
  -3 -13  -1   19.30    1.60   1
   3  13   2   24.60    2.10   1
  -3 -13  -2   23.80    1.80   1
   3  13   3   15.90    1.70   1
  -3 -13  -3   20.20    1.50   1
   3  13   4   -0.50    1.20   1
  -3 -13  -4   -1.00    1.80   1
   3  13   5   33.60    3.60   1
  -3 -13  -5   32.60    2.40   1
   3  13   6   73.80    6.00   1
  -3 -13  -6   65.30    3.90   1
  -3 -13  -7    1.80    1.50   1
  -3 -13  -8   -4.20    3.60   1
  -3 -14   8    1.40    2.50   1
   3  14  -7    1.40    2.60   1
  -3 -14   7   -1.90    2.00   1
   3  14  -6   -0.10    2.20   1
  -3 -14   6    4.30    1.60   1
   3  14  -5    8.70    2.30   1
  -3 -14   5    8.10    1.80   1
   3  14  -4    3.10    2.40   1
  -3 -14   4    3.10    0.80   1
   3  14  -3    7.80    2.10   1
  -3 -14   3   13.80    1.20   1
   3  14  -2   21.80    2.90   1
  -3 -14   2   20.40    1.40   1
   3  14  -1   10.00    1.60   1
  -3 -14   1   12.80    1.50   1
   3  14   0    8.00    1.60   1
  -3 -14   0    8.90    1.20   1
   3  14   1    0.70    1.40   1
  -3 -14  -1    4.80    1.10   1
   3  14   2    0.20    1.30   1
  -3 -14  -2   -0.50    1.00   1
   3  14   3   16.70    1.70   1
  -3 -14  -3   15.60    1.30   1
   3  14   4    1.60    1.20   1
  -3 -14  -4    0.70    2.50   1
   3  14   5    9.60    1.80   1
  -3 -14  -5   14.20    1.70   1
   3  14   6   21.00    2.80   1
  -3 -14  -6   18.00    2.10   1
  -3 -14  -7    0.70    1.60   1
  -3 -14  -8    3.00    3.40   1
  -3 -15   8    0.30    2.20   1
   3  15  -7    3.00    3.40   1
  -3 -15   7    3.60    2.50   1
   3  15  -6    6.40    2.60   1
  -3 -15   6    9.70    2.00   1
   3  15  -5    5.50    2.80   1
  -3 -15   5    8.00    1.90   1
   3  15  -4    3.80    2.10   1
  -3 -15   4    2.50    0.90   1
   3  15  -3   33.60    3.90   1
  -3 -15   3   32.90    1.70   1
   3  15  -2    0.60    1.90   1
  -3 -15   2    0.50    0.80   1
   3  15  -1    8.40    1.90   1
  -3 -15   1    7.20    1.30   1
   3  15   0   78.50    4.10   1
  -3 -15   0   79.70    3.90   1
   3  15   1    2.80    1.70   1
  -3 -15  -1    1.60    1.10   1
   3  15   2   20.20    2.20   1
  -3 -15  -2   19.10    1.80   1
   3  15   3    6.50    1.50   1
  -3 -15  -3    5.80    1.00   1
   3  15   4   21.50    2.10   1
  -3 -15  -4   22.20    3.60   1
   3  15   5    0.50    1.50   1
  -3 -15  -5   -1.40    2.80   1
   3  15   6   14.50    2.40   1
  -3 -15  -6   14.50    2.00   1
  -3 -15  -7   -1.00    1.70   1
  -3 -15  -8   -2.50    3.90   1
  -3 -16   8    0.60    2.70   1
   3  16  -7   15.70    4.40   1
  -3 -16   7   15.80    3.20   1
   3  16  -6    7.10    3.10   1
  -3 -16   6    4.40    2.30   1
   3  16  -5   16.10    3.30   1
  -3 -16   5    9.10    1.90   1
   3  16  -4   12.30    3.30   1
  -3 -16   4   13.00    1.20   1
   3  16  -3  152.30   12.90   1
  -3 -16   3  175.40    5.70   1
   3  16  -2   16.10    2.20   1
  -3 -16   2   14.50    1.70   1
   3  16  -1   10.80    2.20   1
  -3 -16   1   13.40    1.50   1
   3  16   0   16.60    2.30   1
  -3 -16   0   20.10    2.50   1
   3  16   1   37.00    2.90   1
  -3 -16  -1   38.10    2.20   1
   3  16   2    4.40    1.50   1
  -3 -16  -2    3.70    1.40   1
   3  16   3   16.90    2.20   1
  -3 -16  -3   22.70    1.90   1
   3  16   4   -1.90    1.60   1
  -3 -16  -4    2.80    0.50   1
   3  16   5   11.20    2.30   1
  -3 -16  -5    9.20    3.40   1
   3  16   6    2.00    2.20   1
  -3 -16  -6    1.90    3.70   1
  -3 -16  -7   21.60    5.00   1
   3  17  -7    7.30    4.20   1
  -3 -17   7    1.00    2.30   1
   3  17  -6    8.90    3.90   1
  -3 -17   6    7.50    2.40   1
   3  17  -5   -2.10    2.50   1
  -3 -17   5   -1.80    1.70   1
   3  17  -4   12.80    3.50   1
  -3 -17   4   14.20    1.40   1
   3  17  -3   -2.60    1.40   1
  -3 -17   3    0.70    1.00   1
   3  17  -2   26.90    2.80   1
  -3 -17   2   23.00    1.90   1
   3  17  -1    9.60    2.20   1
  -3 -17   1    9.30    1.70   1
   3  17   0    9.50    2.00   1
  -3 -17   0    7.80    1.50   1
   3  17   1    3.40    1.80   1
  -3 -17  -1    4.10    1.40   1
   3  17   2   19.60    2.50   1
  -3 -17  -2   26.30    2.20   1
   3  17   3    1.20    1.80   1
  -3 -17  -3    3.40    1.20   1
   3  17   4    0.50    1.90   1
  -3 -17  -4   -0.10    0.60   1
   3  17   5   15.60    3.10   1
  -3 -17  -5   15.20    3.60   1
   3  17   6   31.20    5.70   1
  -3 -17  -6   42.10    7.10   1
  -3 -17  -7   10.50    4.60   1
   3  18  -7    1.00    3.40   1
  -3 -18   7    2.10    2.80   1
   3  18  -6    0.10    2.80   1
  -3 -18   6    1.20    2.30   1
   3  18  -5    1.90    2.70   1
  -3 -18   5    1.60    2.00   1
   3  18  -4    3.00    2.80   1
  -3 -18   4    3.60    1.00   1
   3  18  -3   20.20    3.00   1
  -3 -18   3   16.30    1.90   1
   3  18  -2    4.20    2.40   1
  -3 -18   2    1.40    1.20   1
   3  18  -1    3.00    1.90   1
  -3 -18   1    6.50    1.70   1
   3  18   0    6.30    2.30   1
  -3 -18   0   10.60    1.70   1
   3  18   1   17.90    2.50   1
  -3 -18  -1   16.30    1.90   1
   3  18   2    1.30    2.10   1
  -3 -18  -2    1.90    1.10   1
   3  18   3   14.90    2.20   1
  -3 -18  -3   16.70    1.90   1
   3  18   4    1.50    2.50   1
  -3 -18  -4    1.70    0.80   1
   3  18   5   32.40    6.10   1
  -3 -18  -5   45.00    5.80   1
   3  18   6    1.30    2.70   1
  -3 -18  -6    3.60    4.10   1
  -3 -18  -7   -2.10    3.40   1
   3  19  -6    6.90    4.10   1
  -3 -19   6    9.10    2.90   1
   3  19  -5    4.50    3.10   1
  -3 -19   5    2.40    2.40   1
   3  19  -4    5.30    3.60   1
  -3 -19   4    2.80    1.20   1
   3  19  -3    2.30    2.00   1
  -3 -19   3   -0.90    1.20   1
   3  19  -2    9.40    2.40   1
  -3 -19   2    6.30    1.50   1
   3  19  -1    3.90    2.20   1
  -3 -19   1    0.60    1.60   1
   3  19   0   19.60    3.00   1
  -3 -19   0   21.80    2.10   1
   3  19   1    4.60    2.40   1
  -3 -19  -1    5.10    1.70   1
   3  19   2   24.70    3.10   1
  -3 -19  -2   28.40    2.70   1
   3  19   3    5.80    2.90   1
  -3 -19  -3    1.00    1.20   1
   3  19   4    7.00    3.00   1
  -3 -19  -4    4.70    1.00   1
   3  19   5    2.30    2.80   1
  -3 -19  -5    1.20    3.60   1
   3  19   6    0.40    2.30   1
  -3 -19  -6    5.20    3.90   1
  -3 -20   6    0.50    2.10   1
   3  20  -5    2.20    3.90   1
  -3 -20   5    3.80    2.50   1
   3  20  -4   -3.30    3.00   1
  -3 -20   4   -1.20    1.40   1
   3  20  -3   24.60    5.10   1
  -3 -20   3   26.90    2.80   1
   3  20  -2    4.50    2.40   1
  -3 -20   2   12.00    2.00   1
   3  20  -1    6.40    2.50   1
  -3 -20   1    7.00    1.90   1
   3  20   0    2.50    2.20   1
  -3 -20   0    0.10    1.70   1
   3  20   1   22.20    3.30   1
  -3 -20  -1   29.20    2.70   1
   3  20   2    4.80    3.40   1
  -3 -20  -2    2.20    1.40   1
   3  20   3    6.20    2.90   1
  -3 -20  -3   10.60    1.60   1
   3  20   4    7.30    3.30   1
  -3 -20  -4    6.40    1.20   1
   3  20   5    1.80    3.40   1
  -3 -20  -5   10.30    3.40   1
  -3 -21   5    2.70    3.80   1
  -3 -21   4   -0.60    1.70   1
   3  21  -3   -4.00    3.40   1
  -3 -21   3    2.30    1.70   1
   3  21  -2   -1.60    3.10   1
  -3 -21   2    2.40    1.80   1
   3  21  -1    1.20    2.50   1
  -3 -21   1   -1.60    1.70   1
   3  21   0   29.00    5.30   1
  -3 -21   0   25.50    2.80   1
   3  21   1    3.00    4.10   1
  -3 -21  -1   15.80    2.20   1
   3  21   2   19.80    4.50   1
  -3 -21  -2   27.70    2.80   1
   3  21   3    8.20    3.80   1
  -3 -21  -3   12.00    2.10   1
   3  21   4    4.50    3.50   1
  -3 -21  -4   12.60    4.30   1
   3  21   5    3.10    2.90   1
  -3 -21  -5    8.30    4.30   1
  -3 -22   4    9.60    4.00   1
  -3 -22   3    7.50    2.10   1
  -3 -22   2    0.30    1.90   1
  -3 -22   1    0.80    1.80   1
   3  22   0    0.00    3.60   1
  -3 -22   0    2.70    1.90   1
   3  22   1    3.00    3.70   1
  -3 -22  -1    4.30    1.90   1
   3  22   2    0.30    3.50   1
  -3 -22  -2   -2.00    1.90   1
   3  22   3   -2.90    3.20   1
  -3 -22  -3    1.00    1.70   1
   3  22   4   -0.30    3.40   1
  -3 -22  -4   -0.90    4.00   1
  -3 -23   3    4.60    2.00   1
  -3 -23   2    3.40    2.20   1
  -3 -23   1   -1.60    2.20   1
  -3 -23   0    6.20    2.50   1
  -3 -23  -1   -2.00    2.00   1
  -3 -23  -2    6.50    2.40   1
   3  23   3    3.70    5.10   1
  -3 -23  -3   -5.40    4.30   1
  -3 -24   1    9.40    2.60   1
  -3 -24   0    7.40    2.60   1
  -3 -24  -1    5.40    2.60   1
   4   0 -10    5.60    1.80   1
   4   0  -9    0.00    1.40   1
   4   0  -8    3.70    1.20   1
   4   0  -6   -1.20    1.60   1
   4   0  -5    1.60    1.60   1
   4   0  -4   28.90    5.20   1
   4   0  -3   -2.00    1.00   1
   4   0  -2  158.70   10.00   1
   4   0   2 1436.90   46.90   1
   4   0   3    0.10    0.80   1
   4   0   4    6.20    1.20   1
   4   0   5    0.40    0.90   1
   4   0   6  121.60    6.60   1
   4   0   7   -0.80    1.10   1
   4   0   8   25.50    2.00   1
   4   0   9    1.60    1.30   1
   4   0  10   -0.50    2.20   1
   4   1 -10   -0.60    1.70   1
  -4  -1  10    0.60    1.60   1
   4   1  -9   15.90    2.10   1
  -4  -1   9   14.10    1.90   1
   4   1  -8    0.80    1.20   1
  -4  -1   8   -0.50    1.30   1
   4   1  -7   46.50    4.20   1
  -4  -1   7   46.30    3.60   1
   4   1  -6   14.40    2.30   1
  -4  -1   6   13.10    2.20   1
  -4  -1   5    7.90    1.70   1
  -4  -1   4   78.80    6.90   1
  -4  -1   3    1.40    1.60   1
   4   1  -2   23.20    6.70   1
  -4  -1   2   24.60    8.40   1
   4   1   2   69.00    2.60   1
  -4  -1  -2   71.10    2.30   1
   4   1   3  243.50    7.80   1
  -4  -1  -3  248.90    7.70   1
   4   1   4   25.20    2.00   1
  -4  -1  -4   24.80    1.40   1
   4   1   5   13.10    1.30   1
  -4  -1  -5   12.00    7.40   1
   4   1   6    8.40    1.50   1
  -4  -1  -6    9.90    1.00   1
   4   1   7    2.20    1.20   1
  -4  -1  -7    1.60    1.20   1
   4   1   8    1.10    1.40   1
  -4  -1  -8   -0.30    1.10   1
   4   1   9    0.50    1.40   1
  -4  -1  -9   -0.40    1.40   1
   4   1  10   -1.00    1.90   1
  -4  -1 -10    1.90    1.80   1
   4   2 -10    4.80    2.90   1
  -4  -2  10    5.30    1.90   1
   4   2  -9    1.80    1.20   1
  -4  -2   9    0.60    1.60   1
   4   2  -8    2.70    1.20   1
  -4  -2   8    1.10    1.30   1
  -4  -2   7   19.10    2.80   1
  -4  -2   5    3.60    1.90   1
  -4  -2   4  230.00   15.20   1
  -4  -2   3   -1.10    1.40   1
  -4  -2   2   30.80    3.10   1
   4   2   1   33.10    3.80   1
  -4  -2  -1   20.00    1.90   1
   4   2   2   61.00    2.30   1
  -4  -2  -2   61.40    1.60   1
  -4  -2  -3    4.30    0.90   1
   4   2   4   30.50    1.50   1
  -4  -2  -4   30.60    2.60   1
   4   2   5   17.90    1.50   1
  -4  -2  -5   13.70    2.50   1
   4   2   6    7.50    1.40   1
  -4  -2  -6   12.30    1.10   1
   4   2   7   42.90    2.90   1
  -4  -2  -7   46.50    2.40   1
   4   2   8   -0.70    1.20   1
  -4  -2  -8    1.20    1.20   1
   4   2   9    8.10    1.50   1
  -4  -2  -9    7.80    1.50   1
   4   2  10    1.10    2.00   1
  -4  -2 -10    0.70    2.40   1
   4   3 -10    1.10    3.00   1
  -4  -3  10    5.40    2.20   1
   4   3  -9   11.60    1.80   1
  -4  -3   9   11.30    2.00   1
   4   3  -8   12.80    1.90   1
  -4  -3   8   10.30    1.70   1
  -4  -3   7   87.50    6.80   1
   4   3  -3    4.30    1.30   1
   4   3  -1   22.30    2.10   1
  -4  -3   1   21.10    1.70   1
   4   3   0  162.10    5.80   1
  -4  -3   0  162.60    5.50   1
   4   3   1    9.40    3.80   1
  -4  -3  -1    3.10    0.80   1
   4   3   2   86.60    3.10   1
  -4  -3  -2   83.60    2.10   1
   4   3   3  391.10   12.90   1
  -4  -3  -3  375.10   10.30   1
   4   3   4    7.20    0.90   1
  -4  -3  -4    7.00    0.80   1
   4   3   5    1.10    0.80   1
  -4  -3  -5   -2.10    1.40   1
   4   3   6    4.90    1.00   1
  -4  -3  -6    5.10    1.40   1
   4   3   7    3.60    1.40   1
  -4  -3  -7    0.50    1.00   1
   4   3   8    5.30    1.30   1
  -4  -3  -8    2.90    1.20   1
   4   3   9    3.40    1.70   1
  -4  -3  -9    0.60    1.40   1
   4   3  10    0.10    2.00   1
  -4  -3 -10   -1.10    3.00   1
   4   4 -10    0.80    3.20   1
  -4  -4  10   -0.50    1.80   1
   4   4  -9    6.60    1.50   1
  -4  -4   9    5.50    1.70   1
   4   4  -8    5.80    1.40   1
  -4  -4   8    4.20    1.40   1
   4   4  -4   47.10    2.20   1
   4   4  -2    0.90    0.70   1
   4   4  -1   80.40    3.00   1
  -4  -4   1   86.00    3.80   1
   4   4   0   23.20    5.00   1
  -4  -4   0   21.00    2.20   1
   4   4   1    6.80    1.10   1
  -4  -4  -1    9.80    1.30   1
   4   4   2  186.40    6.40   1
  -4  -4  -2  191.30   16.30   1
   4   4   3   35.10    3.10   1
  -4  -4  -3   31.90    1.60   1
   4   4   4   18.50    1.00   1
  -4  -4  -4   18.50    0.90   1
   4   4   5    7.40    0.90   1
  -4  -4  -5    6.60    1.40   1
   4   4   6   36.10    2.00   1
  -4  -4  -6   37.90    2.10   1
   4   4   7   75.90    4.20   1
  -4  -4  -7   79.70    3.70   1
   4   4   8   11.30    1.50   1
  -4  -4  -8   12.40    1.60   1
   4   4   9    8.50    1.60   1
  -4  -4  -9    8.90    1.80   1
  -4  -4 -10    0.20    2.40   1
   4   5 -10   -5.50    2.90   1
  -4  -5  10   -1.70    2.30   1
   4   5  -9    2.20    0.90   1
  -4  -5   9    4.30    1.70   1
   4   5  -8   33.90    1.90   1
  -4  -5   8   33.80    2.70   1
   4   5  -7   43.70    2.80   1
   4   5  -6    0.10    0.90   1
   4   5  -2   21.30    1.50   1
  -4  -5   2   21.60    1.30   1
   4   5  -1  275.40    8.90   1
  -4  -5   1  267.90    8.70   1
   4   5   0   86.10    3.30   1
  -4  -5   0   83.50    3.20   1
   4   5   1   35.60    1.70   1
  -4  -5  -1   33.50    2.30   1
   4   5   2  150.00    7.20   1
  -4  -5  -2  151.50    4.90   1
   4   5   3  147.40    8.00   1
  -4  -5  -3  156.00    4.80   1
   4   5   4   14.90    2.10   1
  -4  -5  -4   13.30    1.00   1
  -4  -5  -5    2.20    0.90   1
   4   5   6    3.20    0.70   1
  -4  -5  -6    3.30    1.10   1
   4   5   7   20.70    1.30   1
  -4  -5  -7   17.50    1.60   1
   4   5   8    1.80    0.90   1
  -4  -5  -8    1.40    1.20   1
  -4  -5  -9   14.30    2.20   1
  -4  -5 -10   -3.50    2.50   1
  -4  -6  10    9.60    2.60   1
   4   6  -9    0.80    1.20   1
  -4  -6   9   -2.20    1.80   1
   4   6  -8    1.20    0.80   1
  -4  -6   8    1.00    1.60   1
   4   6  -7    0.70    1.10   1
  -4  -6   7   -2.00    1.80   1
   4   6  -6   66.70    3.40   1
   4   6  -5    8.50    0.90   1
   4   6  -4   55.70    3.00   1
   4   6  -3   26.10    1.70   1
   4   6  -2   90.70    4.50   1
  -4  -6   2   90.10    3.20   1
   4   6  -1  211.70    7.40   1
  -4  -6   1  216.00    7.50   1
   4   6   0  157.90    6.20   1
  -4  -6   0  153.10    5.30   1
   4   6   1   11.70    1.00   1
  -4  -6  -1   13.90    1.90   1
   4   6   2   75.50    2.90   1
  -4  -6  -2   75.90    4.20   1
   4   6   3    8.20    2.20   1
  -4  -6  -3    5.50    0.80   1
  -4  -6  -4   38.50    1.80   1
  -4  -6  -5    8.40    1.30   1
  -4  -6  -6    6.80    1.20   1
  -4  -6  -7   -0.90    1.10   1
  -4  -6  -8    1.40    1.20   1
  -4  -6  -9    0.00    1.60   1
  -4  -6 -10    4.20    3.00   1
  -4  -7  10   -2.30    2.20   1
  -4  -7   9    4.50    1.70   1
   4   7  -8    3.00    0.70   1
  -4  -7   8    8.10    1.80   1
   4   7  -7   20.00    1.80   1
  -4  -7   7   19.50    2.30   1
   4   7  -6   43.60    2.40   1
   4   7  -5   25.70    1.50   1
   4   7  -4   53.30    2.70   1
   4   7  -3   24.30    1.70   1
  -4  -7   3   21.20    4.10   1
   4   7  -2   34.90    2.60   1
  -4  -7   2   31.70    2.00   1
   4   7  -1  237.80    8.60   1
  -4  -7   1  239.10    7.90   1
   4   7   0    7.70    1.30   1
  -4  -7   0    5.70    1.20   1
   4   7   1   17.00    1.00   1
  -4  -7  -1   15.00    4.50   1
   4   7   2   56.90    3.30   1
  -4  -7  -2   46.60    3.40   1
   4   7   3    6.20    0.90   1
  -4  -7  -3    6.60    0.80   1
   4   7   4  237.90   12.40   1
  -4  -7  -4  243.40    8.00   1
  -4  -7  -5    6.80    1.00   1
  -4  -7  -6   10.60    1.30   1
  -4  -7  -7    5.50    1.20   1
  -4  -7  -8    1.70    1.40   1
  -4  -7  -9    3.40    1.70   1
  -4  -7 -10    0.10    3.20   1
  -4  -8  10    3.10    2.20   1
  -4  -8   9    4.10    2.30   1
   4   8  -8    0.40    0.40   1
  -4  -8   8   -2.30    1.50   1
   4   8  -7    1.00    0.50   1
  -4  -8   7    2.10    1.60   1
   4   8  -6    2.00    0.70   1
  -4  -8   6    0.20    2.00   1
   4   8  -5    0.70    0.70   1
  -4  -8   5   -0.30    1.70   1
   4   8  -4   28.50    1.60   1
  -4  -8   4   33.10    5.40   1
   4   8  -3   86.90    4.10   1
  -4  -8   3   83.70    5.10   1
   4   8  -2   80.70    3.80   1
  -4  -8   2   84.00    3.10   1
   4   8  -1  338.00   12.50   1
  -4  -8   1  346.00   12.30   1
   4   8   0  205.20    7.60   1
  -4  -8   0  194.80    8.30   1
   4   8   1   10.70    1.40   1
  -4  -8  -1   11.40    2.00   1
   4   8   2  118.40    3.40   1
  -4  -8  -2  135.60   34.80   1
   4   8   3   39.20    2.30   1
  -4  -8  -3   38.60    1.80   1
   4   8   4    3.40    1.00   1
  -4  -8  -4    4.00    0.90   1
  -4  -8  -5   25.60    1.50   1
  -4  -8  -6   14.40    1.50   1
  -4  -8  -7   12.60    1.60   1
  -4  -8  -8   -0.10    1.50   1
  -4  -8  -9   -6.20    2.90   1
  -4  -9   9    2.90    2.00   1
  -4  -9   8   13.10    2.50   1
  -4  -9   7    1.10    1.70   1
   4   9  -6    7.70    0.80   1
  -4  -9   6    8.30    1.80   1
   4   9  -5   -0.30    0.60   1
   4   9  -4   33.90    2.10   1
  -4  -9   4   34.00    2.80   1
   4   9  -3   18.30    1.10   1
  -4  -9   3   15.20    2.20   1
   4   9  -2  302.70    9.50   1
  -4  -9   2  302.10   10.00   1
   4   9  -1  147.40    5.10   1
  -4  -9   1  139.10    4.70   1
   4   9   0   22.10    2.40   1
  -4  -9   0   15.60    1.90   1
   4   9   1    1.70    1.00   1
  -4  -9  -1    2.00    1.80   1
   4   9   2   -0.10    0.80   1
  -4  -9  -2   -0.10    1.10   1
   4   9   3   99.40    3.90   1
  -4  -9  -3   93.60    2.60   1
   4   9   4    5.20    1.20   1
  -4  -9  -4    8.90    1.10   1
  -4  -9  -5   32.90    1.80   1
  -4  -9  -6   17.80    1.50   1
  -4  -9  -7    4.30    1.50   1
  -4  -9  -8   -0.90    1.40   1
  -4  -9  -9    7.00    3.80   1
  -4 -10   9    4.30    2.00   1
  -4 -10   8    2.30    1.90   1
  -4 -10   7    1.20    1.80   1
   4  10  -6   22.90    1.00   1
  -4 -10   6   17.90    2.10   1
   4  10  -5   31.20    1.50   1
  -4 -10   5   29.30    2.70   1
   4  10  -4    0.50    0.70   1
  -4 -10   4    2.20    1.70   1
   4  10  -3   17.50    1.40   1
  -4 -10   3   17.10    1.20   1
   4  10  -2   28.60    1.60   1
  -4 -10   2   24.60    1.60   1
   4  10  -1  118.20    4.30   1
  -4 -10   1  113.70    4.20   1
   4  10   0   43.30    2.30   1
  -4 -10   0   39.90    2.00   1
   4  10   1    7.60    1.00   1
  -4 -10  -1    5.30    1.90   1
   4  10   2   54.50    2.10   1
  -4 -10  -2   58.50    4.20   1
   4  10   3    2.00    1.00   1
  -4 -10  -3    1.40    0.60   1
   4  10   4    7.40    1.40   1
  -4 -10  -4    8.40    1.30   1
   4  10   5   30.30    2.20   1
  -4 -10  -5   19.60    1.40   1
  -4 -10  -6    5.70    1.30   1
  -4 -10  -7    1.90    1.40   1
  -4 -10  -8    2.70    1.60   1
  -4 -10  -9    0.10    3.40   1
  -4 -11   9    1.90    2.40   1
  -4 -11   8   10.10    2.10   1
  -4 -11   7    0.30    1.70   1
   4  11  -6    2.20    2.00   1
  -4 -11   6    2.70    1.60   1
   4  11  -5    0.80    0.70   1
  -4 -11   5    1.80    1.40   1
   4  11  -4    1.10    0.80   1
  -4 -11   4    2.70    1.90   1
   4  11  -3  132.30    4.60   1
  -4 -11   3  130.40    4.40   1
   4  11  -2   61.80    2.70   1
  -4 -11   2   54.90    2.80   1
   4  11  -1    1.00    1.00   1
  -4 -11   1   -0.20    1.00   1
   4  11   0  162.00    4.70   1
  -4 -11   0  156.20    7.30   1
   4  11   1   64.20    2.20   1
  -4 -11  -1   63.40    4.00   1
   4  11   2   48.30    2.20   1
  -4 -11  -2   45.20    2.20   1
   4  11   3    4.30    1.10   1
  -4 -11  -3    3.40    0.60   1
   4  11   4   46.80    2.70   1
  -4 -11  -4   51.20    4.30   1
   4  11   5    5.90    1.90   1
  -4 -11  -5    4.60    1.10   1
  -4 -11  -6   -2.30    1.00   1
  -4 -11  -7    0.80    1.30   1
  -4 -11  -8    1.00    1.20   1
  -4 -11  -9    0.50    3.90   1
  -4 -12   9   -3.20    2.50   1
  -4 -12   8   11.00    2.50   1
   4  12  -7    3.90    2.60   1
  -4 -12   7    1.60    1.80   1
   4  12  -6    4.70    2.50   1
  -4 -12   6    2.30    1.50   1
   4  12  -5   37.60    1.80   1
  -4 -12   5   40.80    2.60   1
   4  12  -4    8.80    1.10   1
  -4 -12   4    8.50    2.10   1
   4  12  -3   74.80    3.00   1
  -4 -12   3   67.10    2.70   1
   4  12  -2   23.50    1.50   1
  -4 -12   2   17.40    1.40   1
   4  12  -1    0.20    1.00   1
  -4 -12   1    0.40    1.10   1
   4  12   0   28.30    1.50   1
  -4 -12   0   28.00    2.50   1
   4  12   1  198.80    6.30   1
  -4 -12  -1  182.90    6.90   1
   4  12   2   18.40    1.90   1
  -4 -12  -2   21.10    1.40   1
   4  12   3    6.60    1.20   1
  -4 -12  -3    8.20    0.90   1
   4  12   4   -1.50    1.10   1
  -4 -12  -4    3.60    2.00   1
   4  12   5    4.50    1.50   1
  -4 -12  -5    6.30    1.30   1
  -4 -12  -6    4.40    1.30   1
  -4 -12  -7   45.00    3.00   1
  -4 -12  -8    4.90    3.50   1
  -4 -12  -9    2.60    4.20   1
  -4 -13   9    0.30    2.30   1
  -4 -13   8    6.90    2.50   1
   4  13  -7    0.20    2.10   1
  -4 -13   7   -3.40    1.70   1
   4  13  -6   18.20    3.30   1
  -4 -13   6   20.70    2.40   1
   4  13  -5    5.60    2.50   1
  -4 -13   5    2.90    1.50   1
   4  13  -4   55.30    2.60   1
  -4 -13   4   62.00    2.40   1
   4  13  -3   29.00    1.70   1
  -4 -13   3   27.40    1.40   1
   4  13  -2   58.10    2.60   1
  -4 -13   2   64.10    2.80   1
   4  13  -1   57.00    2.90   1
  -4 -13   1   55.40    2.90   1
   4  13   0   29.10    1.70   1
  -4 -13   0   26.20    1.90   1
   4  13   1    1.20    1.20   1
  -4 -13  -1   -0.40    1.10   1
   4  13   2   86.20    4.80   1
  -4 -13  -2  101.10    3.60   1
   4  13   3   -0.70    1.10   1
  -4 -13  -3    1.10    0.70   1
   4  13   4    1.30    1.30   1
  -4 -13  -4   -2.40    2.10   1
   4  13   5   42.80    3.00   1
  -4 -13  -5   45.20    4.60   1
   4  13   6    2.10    1.50   1
  -4 -13  -6    7.50    1.50   1
  -4 -13  -7    5.90    1.70   1
  -4 -13  -8   14.20    4.40   1
  -4 -14   8   -0.90    1.80   1
   4  14  -7   -2.90    2.60   1
  -4 -14   7    1.80    1.90   1
   4  14  -6   33.10    4.20   1
  -4 -14   6   19.30    3.10   1
   4  14  -5   24.20    3.70   1
  -4 -14   5   27.10    2.60   1
   4  14  -4    7.60    2.30   1
  -4 -14   4   11.70    1.10   1
   4  14  -3    2.10    1.00   1
  -4 -14   3    1.70    0.90   1
   4  14  -2    0.70    1.00   1
  -4 -14   2    1.00    0.90   1
   4  14  -1    4.30    1.80   1
  -4 -14   1    0.60    0.80   1
   4  14   0    1.10    1.40   1
  -4 -14   0    0.20    1.00   1
   4  14   1  169.90    7.40   1
  -4 -14  -1  175.20    6.50   1
   4  14   2    2.90    1.50   1
  -4 -14  -2    3.80    1.10   1
   4  14   3   49.70    3.20   1
  -4 -14  -3   53.00    2.60   1
   4  14   4   13.90    2.00   1
  -4 -14  -4   16.70    3.20   1
   4  14   5   -0.40    1.40   1
  -4 -14  -5    0.50    2.10   1
   4  14   6    0.60    1.40   1
  -4 -14  -6   -5.40    2.60   1
  -4 -14  -7    1.60    1.70   1
  -4 -14  -8    6.20    4.20   1
  -4 -15   8   -0.70    2.30   1
   4  15  -7    0.70    2.70   1
  -4 -15   7    0.70    2.20   1
   4  15  -6   12.30    3.60   1
  -4 -15   6    8.40    1.90   1
   4  15  -5   10.50    3.30   1
  -4 -15   5   14.30    2.10   1
   4  15  -4   13.10    2.60   1
  -4 -15   4   16.30    1.30   1
   4  15  -3    1.10    2.10   1
  -4 -15   3    2.50    1.00   1
   4  15  -2   18.60    3.20   1
  -4 -15   2   21.00    2.00   1
   4  15  -1    0.10    1.60   1
  -4 -15   1    1.30    1.10   1
   4  15   0   99.70    5.00   1
  -4 -15   0   98.50    4.10   1
   4  15   1   22.50    2.20   1
  -4 -15  -1   16.80    1.80   1
   4  15   2   10.60    1.90   1
  -4 -15  -2    6.90    1.20   1
   4  15   3    2.10    1.40   1
  -4 -15  -3    1.20    1.00   1
   4  15   4    0.50    1.50   1
  -4 -15  -4   -3.20    2.30   1
   4  15   5    5.70    1.70   1
  -4 -15  -5    5.20    2.10   1
   4  15   6    0.60    1.50   1
  -4 -15  -6   -0.90    3.10   1
  -4 -15  -7    8.00    3.80   1
  -4 -15  -8    5.60    3.70   1
  -4 -16   8    0.80    2.50   1
   4  16  -7    2.40    3.90   1
  -4 -16   7    4.50    1.90   1
   4  16  -6    8.90    3.30   1
  -4 -16   6    8.60    2.20   1
   4  16  -5   10.20    3.00   1
  -4 -16   5    5.50    1.60   1
   4  16  -4   11.90    2.90   1
  -4 -16   4   12.80    1.20   1
   4  16  -3   24.10    3.70   1
  -4 -16   3   26.20    1.80   1
   4  16  -2   47.30    3.50   1
  -4 -16   2   49.20    2.40   1
   4  16  -1    1.80    1.60   1
  -4 -16   1   -0.20    1.10   1
   4  16   0    4.40    1.90   1
  -4 -16   0    3.70    1.20   1
   4  16   1   85.50    5.20   1
  -4 -16  -1   82.70    3.60   1
   4  16   2   -1.10    1.70   1
  -4 -16  -2   -0.70    1.10   1
   4  16   3    0.30    1.60   1
  -4 -16  -3    2.90    1.00   1
   4  16   4   30.10    2.90   1
  -4 -16  -4   34.00    1.50   1
   4  16   5    0.60    1.60   1
  -4 -16  -5    2.70    2.90   1
   4  16   6    4.90    2.10   1
  -4 -16  -6    3.80    2.80   1
  -4 -16  -7   17.60    5.50   1
   4  17  -7    2.50    3.50   1
  -4 -17   7    0.20    2.30   1
   4  17  -6    6.20    3.40   1
  -4 -17   6    2.00    2.00   1
   4  17  -5    1.10    2.50   1
  -4 -17   5   -0.20    1.90   1
   4  17  -4   -1.40    2.40   1
  -4 -17   4    0.80    1.10   1
   4  17  -3   16.60    3.50   1
  -4 -17   3   14.40    1.40   1
   4  17  -2   37.60    3.20   1
  -4 -17   2   36.20    2.50   1
   4  17  -1   10.60    2.20   1
  -4 -17   1    9.20    1.60   1
   4  17   0    9.40    2.00   1
  -4 -17   0   11.10    1.70   1
   4  17   1    2.70    1.90   1
  -4 -17  -1    2.40    1.20   1
   4  17   2    6.80    3.20   1
  -4 -17  -2    2.40    1.10   1
   4  17   3   -1.50    1.80   1
  -4 -17  -3    0.30    1.00   1
   4  17   4   12.20    2.20   1
  -4 -17  -4   12.40    0.70   1
   4  17   5    3.60    2.60   1
  -4 -17  -5   11.00    3.60   1
   4  17   6   17.10    3.70   1
  -4 -17  -6   23.10    4.90   1
  -4 -17  -7    0.70    4.20   1
  -4 -18   7   24.10    3.70   1
   4  18  -6   -0.60    3.20   1
  -4 -18   6    2.20    2.40   1
   4  18  -5    4.10    3.40   1
  -4 -18   5    5.20    2.40   1
   4  18  -4    5.20    3.10   1
  -4 -18   4    6.20    1.20   1
   4  18  -3   -1.30    1.90   1
  -4 -18   3    2.50    1.10   1
   4  18  -2    3.50    2.10   1
  -4 -18   2    0.00    1.20   1
   4  18  -1   33.10    3.10   1
  -4 -18   1   31.80    3.00   1
   4  18   0    2.00    1.90   1
  -4 -18   0    1.50    1.40   1
   4  18   1   18.70    2.70   1
  -4 -18  -1   23.60    2.50   1
   4  18   2   -0.70    2.00   1
  -4 -18  -2    0.30    1.10   1
   4  18   3    4.50    1.80   1
  -4 -18  -3    5.50    1.40   1
   4  18   4   -1.00    2.50   1
  -4 -18  -4    1.80    0.80   1
   4  18   5    9.40    3.30   1
  -4 -18  -5   11.10    4.60   1
   4  18   6    3.40    2.70   1
  -4 -18  -6    2.40    3.40   1
  -4 -19   6    2.70    2.60   1
   4  19  -5    7.30    4.80   1
  -4 -19   5    0.80    2.00   1
   4  19  -4    8.10    3.90   1
  -4 -19   4   -0.50    1.20   1
   4  19  -3    1.90    2.20   1
  -4 -19   3    1.20    1.20   1
   4  19  -2   64.60    6.40   1
  -4 -19   2   67.40    4.40   1
   4  19  -1   -2.60    1.90   1
  -4 -19   1    0.40    1.40   1
   4  19   0    6.20    2.30   1
  -4 -19   0    6.50    1.60   1
   4  19   1   10.20    2.40   1
  -4 -19  -1   11.70    2.00   1
   4  19   2   -0.80    2.00   1
  -4 -19  -2    1.30    1.20   1
   4  19   3   -0.20    2.80   1
  -4 -19  -3    2.00    1.40   1
   4  19   4   27.30    4.70   1
  -4 -19  -4   28.80    1.80   1
   4  19   5    4.40    3.00   1
  -4 -19  -5   -1.70    3.50   1
  -4 -19  -6   -0.90    4.80   1
  -4 -20   6    5.80    2.80   1
  -4 -20   5   -0.80    2.20   1
   4  20  -4    6.30    3.60   1
  -4 -20   4   -0.10    1.60   1
   4  20  -3   16.70    5.30   1
  -4 -20   3   17.20    2.40   1
   4  20  -2    4.50    2.50   1
  -4 -20   2    0.90    1.40   1
   4  20  -1    1.70    2.10   1
  -4 -20   1    2.90    1.60   1
   4  20   0    2.80    2.30   1
  -4 -20   0    2.60    1.70   1
   4  20   1    7.90    2.80   1
  -4 -20  -1   13.20    2.00   1
   4  20   2    0.80    2.60   1
  -4 -20  -2   -0.90    1.20   1
   4  20   3   37.60    6.60   1
  -4 -20  -3   35.30    2.80   1
   4  20   4    0.20    2.90   1
  -4 -20  -4    0.70    0.90   1
   4  20   5   11.00    4.40   1
  -4 -20  -5   17.20    4.90   1
  -4 -21   5   -3.00    3.80   1
  -4 -21   4   -0.30    1.50   1
  -4 -21   3   -0.30    1.70   1
  -4 -21   2   47.90    4.20   1
   4  21  -1   -0.40    3.30   1
  -4 -21   1    1.50    1.70   1
   4  21   0    2.00    3.90   1
  -4 -21   0    1.50    1.60   1
   4  21   1    1.50    2.90   1
  -4 -21  -1   10.70    2.20   1
   4  21   2    1.60    2.90   1
  -4 -21  -2    2.20    1.60   1
   4  21   3    1.90    3.40   1
  -4 -21  -3   -0.90    1.50   1
   4  21   4   15.60    5.40   1
  -4 -21  -4    9.30    4.30   1
  -4 -21  -5   -3.60    4.30   1
  -4 -22   4    0.20    4.20   1
  -4 -22   3    0.60    1.80   1
  -4 -22   2   -0.50    2.00   1
  -4 -22   1    0.60    2.00   1
   4  22   0   -8.10    3.80   1
  -4 -22   0   -0.90    1.90   1
   4  22   1   10.10    4.90   1
  -4 -22  -1   14.90    2.60   1
  -4 -22  -2    0.20    1.80   1
   4  22   3    1.30    3.90   1
  -4 -22  -3    2.80    1.90   1
   4  22   4    4.00    3.60   1
  -4 -22  -4    5.10    4.00   1
  -4 -23   3    0.50    2.00   1
  -4 -23   2    8.60    2.30   1
  -4 -23   1   15.10    3.20   1
  -4 -23   0    3.50    2.80   1
  -4 -23  -1   -0.90    2.10   1
   4  23   2   -0.80    5.10   1
  -4 -23  -2    4.30    2.30   1
   4  23   3    2.80    4.40   1
  -4 -23  -3    3.10    4.40   1
  -4 -24   1    6.50    2.70   1
  -4 -24   0    2.50    2.50   1
   5   0 -10    0.20    1.50   1
   5   0  -9    1.10    1.20   1
   5   0  -8   32.60    4.40   1
   5   0  -7   -1.80    1.80   1
   5   0  -6    9.30    2.10   1
   5   0  -5   -0.30    1.90   1
   5   0  -4    3.60    3.00   1
   5   0  -3    3.00    2.60   1
   5   0  -2    1.10    1.60   1
   5   0  -1   41.80   27.20   1
   5   0   1    2.50    0.90   1
   5   0   2  748.50   20.40   1
   5   0   3    1.30    1.10   1
   5   0   4   43.50    2.00   1
   5   0   5    0.30    1.00   1
   5   0   6   32.80    2.50   1
   5   0   7    1.50    1.40   1
   5   0   8    1.30    1.20   1
   5   0   9    1.30    1.30   1
   5   1 -10    1.10    1.50   1
  -5  -1  10   -0.10    1.60   1
   5   1  -9    2.10    1.30   1
  -5  -1   9   -0.20    1.40   1
   5   1  -8   12.80    2.00   1
  -5  -1   8    8.00    2.50   1
   5   1  -7    5.30    2.30   1
  -5  -1   7    3.40    2.20   1
   5   1  -6   28.00    2.60   1
  -5  -1   6   20.60    2.70   1
   5   1  -5   62.30    4.00   1
  -5  -1   5   56.70    3.30   1
  -5  -1   4   53.70    7.90   1
  -5  -1   3   38.60    3.20   1
  -5  -1   2    8.90    2.10   1
   5   1  -1   24.30    2.10   1
  -5  -1   1   38.40    8.00   1
  -5  -1   0    3.00    0.90   1
   5   1   1  106.00    2.90   1
  -5  -1  -1  108.70    3.10   1
   5   1   2   85.00    2.60   1
  -5  -1  -2   84.40    2.30   1
   5   1   3   14.30    1.50   1
  -5  -1  -3   13.80    1.80   1
   5   1   4   62.90    2.40   1
  -5  -1  -4   59.10    2.30   1
   5   1   5    0.40    1.10   1
  -5  -1  -5    0.60    1.10   1
   5   1   6   20.30    2.00   1
  -5  -1  -6   22.50    2.60   1
   5   1   7  188.60    9.80   1
  -5  -1  -7  187.90    7.70   1
   5   1   8   -1.80    1.60   1
  -5  -1  -8    2.50    1.20   1
   5   1   9    2.20    1.50   1
  -5  -1  -9    3.10    1.30   1
   5   1  10    6.30    2.60   1
   5   2 -10   -0.10    1.90   1
  -5  -2  10    0.10    2.10   1
   5   2  -9    8.70    1.70   1
  -5  -2   9    8.80    2.00   1
   5   2  -8    8.70    2.70   1
  -5  -2   8   11.40    2.60   1
   5   2  -7    2.70    2.00   1
  -5  -2   7    3.00    1.50   1
  -5  -2   6   21.70    2.90   1
  -5  -2   5   80.30    4.70   1
  -5  -2   4   22.60    3.30   1
   5   2  -3    2.90    1.40   1
  -5  -2   3    9.30    5.20   1
   5   2  -2  212.40   10.00   1
  -5  -2   2  206.00   11.30   1
   5   2  -1    8.40    2.50   1
  -5  -2   1    1.90    1.00   1
   5   2   0  431.10   17.50   1
  -5  -2   0  429.90   13.80   1
   5   2   1   84.60    2.40   1
  -5  -2  -1   84.40    4.00   1
   5   2   2   72.30    2.90   1
  -5  -2  -2   71.00    2.30   1
   5   2   3   39.20    1.80   1
  -5  -2  -3   37.70    2.40   1
   5   2   4   13.20    1.10   1
  -5  -2  -4   11.30    1.10   1
   5   2   5    1.60    1.10   1
  -5  -2  -5    4.90    1.50   1
   5   2   6    2.40    1.10   1
  -5  -2  -6    0.00    0.80   1
   5   2   7    0.60    1.10   1
  -5  -2  -7    0.80    0.90   1
   5   2   8   22.00    2.60   1
  -5  -2  -8   18.10    1.80   1
   5   2   9    0.80    1.90   1
  -5  -2  -9   -1.80    1.20   1
   5   2  10    3.90    2.70   1
  -5  -2 -10    4.00    2.40   1
   5   3 -10    3.20    3.20   1
  -5  -3  10    3.50    2.00   1
   5   3  -9    4.70    1.40   1
  -5  -3   9    6.30    1.90   1
   5   3  -8    5.90    2.20   1
  -5  -3   8    8.10    2.60   1
  -5  -3   7   -0.70    1.80   1
   5   3  -3  211.50    9.30   1
  -5  -3   3  203.30   11.90   1
   5   3  -1  129.90    5.10   1
  -5  -3   1  137.60    5.90   1
   5   3   0   17.20    1.90   1
  -5  -3   0   17.70    1.80   1
   5   3   1    0.30    0.90   1
  -5  -3  -1    0.70    0.60   1
   5   3   2    3.20    1.50   1
  -5  -3  -2    0.10    0.80   1
   5   3   3    3.50    0.80   1
  -5  -3  -3    2.20    0.40   1
   5   3   4   -0.30    0.60   1
  -5  -3  -4    0.30    0.60   1
   5   3   5    0.50    0.90   1
  -5  -3  -5    1.10    0.70   1
   5   3   6    3.40    1.00   1
  -5  -3  -6    6.40    2.00   1
   5   3   7   65.40    4.40   1
  -5  -3  -7   60.40    3.10   1
   5   3   8    0.60    1.20   1
  -5  -3  -8   -1.30    1.10   1
   5   3   9    0.80    1.70   1
  -5  -3  -9   -1.10    1.40   1
   5   3  10    0.10    2.10   1
  -5  -3 -10    2.30    3.10   1
   5   4 -10    7.00    3.60   1
  -5  -4  10   13.80    3.00   1
   5   4  -9   19.40    2.30   1
  -5  -4   9   15.20    2.30   1
  -5  -4   8   23.00    3.20   1
   5   4  -4   -1.10    0.90   1
   5   4  -2   96.50    6.00   1
   5   4  -1   15.80    1.20   1
  -5  -4   1   14.10    1.50   1
   5   4   0    7.80    1.50   1
  -5  -4   0    7.00    1.00   1
   5   4   1    4.60    1.20   1
  -5  -4  -1    4.00    1.00   1
   5   4   2   31.20    2.80   1
  -5  -4  -2   31.10    2.50   1
   5   4   3   27.20    2.50   1
  -5  -4  -3   23.10    1.60   1
   5   4   4    1.30    0.80   1
  -5  -4  -4    0.20    0.60   1
   5   4   5   -0.70    0.80   1
  -5  -4  -5    2.30    0.80   1
   5   4   6   13.30    1.30   1
  -5  -4  -6   13.10    1.20   1
   5   4   7    2.60    1.00   1
  -5  -4  -7    1.30    0.90   1
   5   4   8   -0.10    1.10   1
  -5  -4  -8    0.60    1.20   1
  -5  -4  -9    3.60    1.80   1
  -5  -4 -10    8.60    3.70   1
   5   5 -10   -0.60    3.00   1
  -5  -5  10    1.30    2.00   1
   5   5  -9    1.30    1.00   1
  -5  -5   9   -0.20    1.70   1
   5   5  -8    2.80    1.30   1
  -5  -5   8    3.20    1.60   1
   5   5  -7    3.00    1.30   1
   5   5  -6    1.60    1.00   1
   5   5  -5  174.30    7.70   1
   5   5  -2    5.80    1.40   1
  -5  -5   2    4.50    1.20   1
   5   5  -1  161.80    5.40   1
  -5  -5   1  159.10    5.50   1
   5   5   0    8.80    1.10   1
  -5  -5   0   11.90    1.30   1
   5   5   1   32.60    1.90   1
  -5  -5  -1   30.70    1.70   1
   5   5   2    9.90   12.00   1
  -5  -5  -2    3.70    0.80   1
   5   5   3    3.10    1.30   1
  -5  -5  -3    2.00    0.50   1
   5   5   4   12.30    2.10   1
  -5  -5  -4   17.00    0.80   1
  -5  -5  -5   24.50    1.70   1
   5   5   6   55.50    2.80   1
  -5  -5  -6   60.20    2.80   1
   5   5   7    3.10    0.90   1
  -5  -5  -7    4.70    1.20   1
   5   5   8    4.30    0.90   1
  -5  -5  -8    6.40    1.30   1
  -5  -5  -9    1.90    1.60   1
  -5  -5 -10   12.60    4.20   1
   5   6 -10    6.50    3.40   1
  -5  -6  10    4.30    2.40   1
   5   6  -9   12.80    1.70   1
  -5  -6   9   12.40    2.40   1
   5   6  -8    7.10    1.10   1
  -5  -6   8    2.30    1.60   1
   5   6  -7    6.60    1.40   1
   5   6  -6   14.70    1.60   1
   5   6  -5    6.60    1.00   1
   5   6  -4    8.70    1.20   1
   5   6  -3    9.60    1.30   1
   5   6  -2  191.40    6.70   1
  -5  -6   2  185.70    7.50   1
   5   6  -1  358.30   11.10   1
  -5  -6   1  345.30   12.90   1
   5   6   0   51.10    2.60   1
  -5  -6   0   48.40    2.10   1
   5   6   1   26.90    1.80   1
  -5  -6  -1   24.60    2.00   1
   5   6   2    1.80    1.40   1
  -5  -6  -2    2.80    0.70   1
   5   6   3   58.20    1.90   1
  -5  -6  -3   63.00    2.20   1
   5   6   4   49.40    3.20   1
  -5  -6  -4   50.60    1.60   1
  -5  -6  -5    5.70    0.90   1
  -5  -6  -6    3.10    1.00   1
  -5  -6  -7    0.50    1.20   1
  -5  -6  -8   14.70    1.80   1
  -5  -6  -9    1.30    1.30   1
  -5  -6 -10    3.90    3.40   1
  -5  -7  10    1.30    2.70   1
  -5  -7   9    8.80    2.40   1
   5   7  -8    1.20    0.70   1
  -5  -7   8    1.90    1.90   1
   5   7  -7    1.00    1.00   1
   5   7  -6    3.20    1.00   1
   5   7  -5   63.10    2.70   1
   5   7  -4    5.30    1.00   1
   5   7  -3  113.60    4.90   1
   5   7  -2   56.70    2.30   1
  -5  -7   2   65.20    3.60   1
   5   7  -1  149.90    6.50   1
  -5  -7   1  137.50    6.40   1
  -5  -7   0   86.70    4.40   1
   5   7   1   63.00    6.70   1
  -5  -7  -1   58.30   10.20   1
   5   7   2    3.70    1.40   1
  -5  -7  -2    4.20    1.60   1
   5   7   3   31.30    1.40   1
  -5  -7  -3   31.20    1.40   1
   5   7   4   28.90    2.40   1
  -5  -7  -4   35.20    1.70   1
  -5  -7  -5   26.00    1.50   1
  -5  -7  -6   30.40    1.90   1
  -5  -7  -7    3.60    1.20   1
  -5  -7  -8    0.60    1.00   1
  -5  -7  -9   -0.70    3.00   1
  -5  -8  10    1.50    2.80   1
  -5  -8   9    3.10    2.00   1
   5   8  -8   20.90    1.20   1
  -5  -8   8   25.30    2.60   1
   5   8  -7   17.20    1.40   1
  -5  -8   7   21.60    3.20   1
   5   8  -6    8.90    1.10   1
  -5  -8   6    5.80    2.30   1
   5   8  -5   33.50    1.70   1
  -5  -8   5   31.70    2.90   1
   5   8  -4   13.90    1.70   1
   5   8  -3    0.10    0.60   1
  -5  -8   3    0.20    1.20   1
   5   8  -2  401.40   14.10   1
  -5  -8   2  399.90   12.50   1
   5   8  -1   21.60    2.10   1
  -5  -8   1   21.40    1.80   1
   5   8   0    4.30    1.60   1
  -5  -8   0    0.00    1.10   1
   5   8   1   -1.80    1.20   1
  -5  -8  -1    0.90    1.00   1
   5   8   2   17.00    1.10   1
  -5  -8  -2   13.50    2.30   1
   5   8   3   74.20    3.70   1
  -5  -8  -3   64.50    5.50   1
   5   8   4   12.10    1.10   1
  -5  -8  -4   11.20    1.00   1
  -5  -8  -5    8.10    1.30   1
  -5  -8  -6    0.30    0.90   1
  -5  -8  -7    2.30    1.10   1
  -5  -8  -8    3.80    1.40   1
  -5  -8  -9    2.00    3.10   1
  -5  -9   9    3.30    2.30   1
  -5  -9   8   26.40    3.00   1
   5   9  -7   10.10    1.10   1
  -5  -9   7   11.70    1.70   1
   5   9  -6   14.10    1.20   1
  -5  -9   6   11.10    2.50   1
   5   9  -5    0.80    0.80   1
  -5  -9   5    1.00    1.30   1
   5   9  -4  105.10    4.20   1
   5   9  -3    8.80    0.90   1
  -5  -9   3   10.30    1.00   1
   5   9  -2    2.40    1.00   1
  -5  -9   2    2.00    1.10   1
   5   9  -1   12.70    1.80   1
  -5  -9   1   13.50    1.60   1
   5   9   0   31.60    2.20   1
  -5  -9   0   25.10    1.80   1
   5   9   1   70.00    2.30   1
  -5  -9  -1   67.40    4.00   1
   5   9   2   47.60    1.80   1
  -5  -9  -2   42.40    3.20   1
   5   9   3    2.60    1.40   1
  -5  -9  -3    0.50    0.50   1
   5   9   4   10.00    1.10   1
  -5  -9  -4   12.30    2.50   1
  -5  -9  -5    1.30    0.90   1
  -5  -9  -6    5.40    1.80   1
  -5  -9  -7    6.00    1.40   1
  -5  -9  -8    0.50    1.40   1
  -5  -9  -9    1.60    3.20   1
  -5 -10   9   -1.10    1.70   1
  -5 -10   8    1.70    1.90   1
   5  10  -7   14.20    0.90   1
  -5 -10   7    6.50    2.00   1
   5  10  -6   95.10    3.90   1
  -5 -10   6  110.40    9.00   1
   5  10  -5    1.30    0.80   1
  -5 -10   5    3.90    1.80   1
   5  10  -4   31.50    1.80   1
   5  10  -3    6.90    1.00   1
  -5 -10   3   11.40    1.50   1
   5  10  -2  245.70    8.20   1
  -5 -10   2  243.70    7.60   1
   5  10  -1  199.70    7.80   1
  -5 -10   1  200.60    7.20   1
   5  10   0    2.50    1.10   1
  -5 -10   0    1.50    1.10   1
   5  10   1    4.80    0.90   1
  -5 -10  -1    2.90    1.60   1
   5  10   2   10.30    1.20   1
  -5 -10  -2    9.80    2.00   1
   5  10   3  137.70    4.20   1
  -5 -10  -3  142.50    4.60   1
   5  10   4    3.80    1.00   1
  -5 -10  -4    5.90    2.70   1
  -5 -10  -5   15.40    1.30   1
  -5 -10  -6   16.50    1.40   1
  -5 -10  -7    6.90    1.30   1
  -5 -10  -8   10.30    1.70   1
  -5 -10  -9    8.70    3.50   1
  -5 -11   9    6.70    2.70   1
  -5 -11   8    1.40    2.10   1
  -5 -11   7    7.20    1.90   1
   5  11  -6   11.70    1.00   1
  -5 -11   6    7.60    1.90   1
   5  11  -5   31.60    1.80   1
  -5 -11   5   30.70    3.20   1
   5  11  -4   72.20    3.00   1
  -5 -11   4   80.30    5.50   1
   5  11  -3   36.50    2.00   1
  -5 -11   3   34.40    1.80   1
   5  11  -2    3.00    1.00   1
  -5 -11   2    4.40    1.00   1
   5  11  -1    0.90    1.10   1
  -5 -11   1    1.20    1.00   1
   5  11   0   31.70    2.10   1
  -5 -11   0   27.60    1.80   1
   5  11   1  150.50    4.80   1
  -5 -11  -1  130.90    6.10   1
   5  11   2   59.80    2.40   1
  -5 -11  -2   60.60    3.70   1
   5  11   3    5.50    1.00   1
  -5 -11  -3    4.50    0.80   1
   5  11   4    1.00    1.00   1
  -5 -11  -4    2.00    2.20   1
   5  11   5   11.60    1.40   1
  -5 -11  -5   12.10    3.00   1
  -5 -11  -6    7.20    1.20   1
  -5 -11  -7   17.60    1.70   1
  -5 -11  -8    3.20    3.20   1
  -5 -11  -9   -2.60    3.70   1
  -5 -12   9    7.90    2.80   1
  -5 -12   8   -0.80    2.30   1
   5  12  -7   14.20    3.10   1
  -5 -12   7   10.20    2.20   1
   5  12  -6    7.30    0.80   1
  -5 -12   6    8.20    1.90   1
   5  12  -5   19.70    1.40   1
  -5 -12   5   13.80    2.50   1
   5  12  -4   12.30    1.30   1
  -5 -12   4    9.90    2.30   1
   5  12  -3   37.50    2.20   1
  -5 -12   3   37.60    2.00   1
   5  12  -2    1.80    1.10   1
  -5 -12   2    1.20    1.00   1
   5  12  -1   32.20    2.20   1
  -5 -12   1   28.00    1.90   1
   5  12   0    3.70    1.10   1
  -5 -12   0    2.90    1.10   1
   5  12   1   47.60    2.10   1
  -5 -12  -1   39.30    3.70   1
   5  12   2    3.10    1.10   1
  -5 -12  -2   -0.30    1.80   1
   5  12   3    4.30    1.20   1
  -5 -12  -3    4.50    0.90   1
   5  12   4    4.30    1.10   1
  -5 -12  -4    4.30    1.40   1
   5  12   5    4.60    1.20   1
  -5 -12  -5    9.00    2.80   1
   5  12   6    6.80    3.00   1
  -5 -12  -6   10.10    1.50   1
  -5 -12  -7    2.20    1.40   1
  -5 -12  -8    1.50    3.30   1
  -5 -13   8   -0.50    2.70   1
   5  13  -7    5.40    2.90   1
  -5 -13   7   12.40    2.40   1
   5  13  -6    9.00    2.90   1
  -5 -13   6   13.10    2.00   1
   5  13  -5    7.00    1.00   1
  -5 -13   5    8.00    1.80   1
   5  13  -4   66.70    3.20   1
  -5 -13   4   66.30    3.00   1
   5  13  -3   -0.20    1.00   1
  -5 -13   3    1.90    1.60   1
   5  13  -2    3.70    1.10   1
  -5 -13   2    0.50    1.00   1
   5  13  -1    0.60    1.10   1
  -5 -13   1    1.80    1.00   1
   5  13   0   22.20    2.20   1
  -5 -13   0   19.20    2.30   1
   5  13   1   37.00    2.00   1
  -5 -13  -1   32.80    2.90   1
   5  13   2  137.00    5.30   1
  -5 -13  -2  136.80    5.20   1
   5  13   3    0.20    1.20   1
  -5 -13  -3   -0.20    0.70   1
   5  13   4   17.60    1.80   1
  -5 -13  -4   12.50    2.60   1
   5  13   5    0.70    1.10   1
  -5 -13  -5    5.50    2.90   1
   5  13   6   19.90    4.60   1
  -5 -13  -6   27.70    4.40   1
   5  13   7    7.00    4.00   1
  -5 -13  -7   -2.40    3.00   1
  -5 -13  -8    2.50    2.90   1
  -5 -14   8    2.20    2.30   1
   5  14  -7    7.20    3.60   1
  -5 -14   7    6.20    2.30   1
   5  14  -6   22.10    3.90   1
  -5 -14   6   16.40    2.50   1
   5  14  -5   35.00    4.20   1
  -5 -14   5   33.00    2.80   1
   5  14  -4   11.10    1.30   1
  -5 -14   4   11.10    1.10   1
   5  14  -3   58.70    3.10   1
  -5 -14   3   60.00    2.60   1
   5  14  -2   33.40    2.10   1
  -5 -14   2   31.00    2.00   1
   5  14  -1   11.20    1.80   1
  -5 -14   1   10.60    1.70   1
   5  14   0    7.50    1.30   1
  -5 -14   0    3.60    1.40   1
   5  14   1   24.70    1.80   1
  -5 -14  -1   22.80    1.60   1
   5  14   2    5.10    1.40   1
  -5 -14  -2    4.40    1.20   1
   5  14   3  160.00    7.60   1
  -5 -14  -3  160.80    6.40   1
   5  14   4   15.00    1.90   1
  -5 -14  -4   16.40    3.30   1
   5  14   5    2.10    1.30   1
  -5 -14  -5    4.30    2.80   1
   5  14   6    2.40    1.50   1
  -5 -14  -6    2.00    3.10   1
  -5 -14  -7    1.90    3.40   1
  -5 -14  -8   16.00    5.30   1
  -5 -15   8    1.10    2.60   1
   5  15  -7   -0.80    2.80   1
  -5 -15   7    2.50    2.50   1
   5  15  -6    3.40    2.90   1
  -5 -15   6    2.30    1.90   1
   5  15  -5    0.30    2.30   1
  -5 -15   5    2.00    1.80   1
   5  15  -4    9.90    2.70   1
  -5 -15   4    5.90    1.20   1
   5  15  -3   12.80    1.70   1
  -5 -15   3    8.70    1.10   1
   5  15  -2   25.50    2.00   1
  -5 -15   2   20.00    1.50   1
   5  15  -1    8.00    1.40   1
  -5 -15   1    8.40    1.20   1
   5  15   0    1.90    1.30   1
  -5 -15   0    0.00    1.20   1
   5  15   1   16.30    2.10   1
  -5 -15  -1   18.90    1.60   1
   5  15   2   33.20    2.50   1
  -5 -15  -2   35.40    2.20   1
   5  15   3   -1.10    1.50   1
  -5 -15  -3    0.30    1.10   1
   5  15   4   -1.30    1.60   1
  -5 -15  -4   -0.80    0.30   1
   5  15   5   27.20    2.50   1
  -5 -15  -5   18.80    3.90   1
   5  15   6    0.70    1.40   1
  -5 -15  -6    2.30    3.10   1
  -5 -15  -7   -3.80    3.90   1
  -5 -15  -8   -4.70    3.70   1
   5  16  -7    0.10    3.00   1
  -5 -16   7    2.20    2.70   1
   5  16  -6   -1.70    2.90   1
  -5 -16   6   -2.40    1.60   1
   5  16  -5    0.90    2.90   1
  -5 -16   5   -0.10    1.50   1
   5  16  -4    0.60    2.40   1
  -5 -16   4    1.40    1.00   1
   5  16  -3   29.70    3.80   1
  -5 -16   3   25.40    1.70   1
   5  16  -2    0.40    2.20   1
  -5 -16   2    1.30    1.00   1
   5  16  -1    3.10    1.90   1
  -5 -16   1    1.60    1.30   1
   5  16   0    3.60    1.70   1
  -5 -16   0    2.10    1.30   1
   5  16   1   -1.20    1.50   1
  -5 -16  -1   -1.70    1.10   1
   5  16   2   10.60    2.00   1
  -5 -16  -2   10.80    1.60   1
   5  16   3    1.70    1.90   1
  -5 -16  -3    1.50    1.10   1
   5  16   4    6.90    1.60   1
  -5 -16  -4    3.40    0.40   1
   5  16   5   13.70    2.10   1
  -5 -16  -5    7.10    3.40   1
   5  16   6    3.30    2.20   1
  -5 -16  -6    5.90    3.60   1
  -5 -16  -7    0.80    3.90   1
  -5 -17   7    8.00    2.90   1
   5  17  -6    2.10    3.40   1
  -5 -17   6    4.90    2.30   1
   5  17  -5    5.10    3.00   1
  -5 -17   5    3.20    1.90   1
   5  17  -4   -0.80    2.70   1
  -5 -17   4    1.80    1.10   1
   5  17  -3   -4.30    2.30   1
  -5 -17   3   -0.80    1.10   1
   5  17  -2   -0.60    1.80   1
  -5 -17   2    0.40    1.20   1
   5  17  -1   -0.20    1.50   1
  -5 -17   1   -0.10    1.30   1
   5  17   0   27.00    2.90   1
  -5 -17   0   30.40    2.40   1
   5  17   1   34.40    3.20   1
  -5 -17  -1   29.70    2.30   1
   5  17   2   16.80    2.40   1
  -5 -17  -2   17.60    1.90   1
   5  17   3   -1.10    1.60   1
  -5 -17  -3    0.90    1.00   1
   5  17   4    0.80    1.80   1
  -5 -17  -4    2.80    0.50   1
   5  17   5   -0.50    2.00   1
  -5 -17  -5   -3.90    3.10   1
   5  17   6    4.20    2.10   1
  -5 -17  -6    2.00    3.80   1
  -5 -17  -7   -1.30    3.90   1
  -5 -18   7   13.60    3.30   1
   5  18  -6    2.80    3.30   1
  -5 -18   6   -1.30    2.40   1
   5  18  -5    5.10    3.50   1
  -5 -18   5    6.50    2.70   1
   5  18  -4    0.60    3.00   1
  -5 -18   4    1.30    1.10   1
   5  18  -3    3.60    3.20   1
  -5 -18   3    0.20    1.10   1
   5  18  -2    3.00    2.00   1
  -5 -18   2    2.40    1.40   1
   5  18  -1   30.80    3.10   1
  -5 -18   1   37.20    3.10   1
   5  18   0   26.00    3.00   1
  -5 -18   0   23.60    2.40   1
   5  18   1    1.60    2.10   1
  -5 -18  -1    1.00    1.50   1
   5  18   2    0.20    2.20   1
  -5 -18  -2    1.20    1.40   1
   5  18   3    8.60    2.00   1
  -5 -18  -3   10.90    1.60   1
   5  18   4    0.40    1.80   1
  -5 -18  -4    1.20    0.50   1
   5  18   5   30.90    5.30   1
  -5 -18  -5   41.70    5.80   1
   5  18   6   -0.40    2.30   1
  -5 -18  -6   -3.00    3.70   1
  -5 -19   6    2.30    2.80   1
   5  19  -5   -1.60    2.80   1
  -5 -19   5    0.60    2.20   1
   5  19  -4    3.10    3.20   1
  -5 -19   4    0.30    1.30   1
   5  19  -3    6.50    2.70   1
  -5 -19   3    6.20    1.50   1
   5  19  -2   11.80    2.40   1
  -5 -19   2   11.50    2.00   1
   5  19  -1    0.00    2.20   1
  -5 -19   1   -0.30    1.60   1
   5  19   0   17.90    3.00   1
  -5 -19   0   16.10    2.10   1
   5  19   1    5.60    2.20   1
  -5 -19  -1    4.80    1.50   1
   5  19   2    7.30    2.50   1
  -5 -19  -2    7.90    1.80   1
   5  19   3    0.90    2.20   1
  -5 -19  -3    3.50    1.30   1
   5  19   4    7.00    2.80   1
  -5 -19  -4    6.60    0.70   1
   5  19   5   -0.90    2.50   1
  -5 -19  -5    6.70    3.70   1
  -5 -19  -6   10.60    5.20   1
  -5 -20   5    1.60    2.60   1
  -5 -20   4    1.00    1.40   1
   5  20  -3    1.70    3.90   1
  -5 -20   3    3.10    1.80   1
   5  20  -2   -0.10    2.20   1
  -5 -20   2   -0.30    1.70   1
   5  20  -1    4.30    2.40   1
  -5 -20   1    3.70    1.80   1
   5  20   0   -1.20    1.90   1
  -5 -20   0    2.80    1.70   1
   5  20   1    3.70    3.00   1
  -5 -20  -1    6.90    1.90   1
   5  20   2    2.60    2.50   1
  -5 -20  -2    1.10    1.30   1
   5  20   3    3.60    3.20   1
  -5 -20  -3    0.10    1.50   1
   5  20   4   -0.80    2.40   1
  -5 -20  -4   -1.10    0.90   1
   5  20   5   13.10    4.30   1
  -5 -20  -5   21.60    7.10   1
  -5 -21   5    6.30    2.90   1
  -5 -21   4   -1.70    1.70   1
  -5 -21   3    7.10    1.80   1
  -5 -21   2   10.40    2.20   1
   5  21  -1    1.20    3.10   1
  -5 -21   1    0.70    1.80   1
   5  21   0   19.10    5.40   1
  -5 -21   0   18.10    2.50   1
   5  21   1    6.70    3.50   1
  -5 -21  -1    0.20    1.60   1
   5  21   2    2.60    3.30   1
  -5 -21  -2    2.20    1.90   1
   5  21   3    0.00    3.00   1
  -5 -21  -3    1.00    1.60   1
   5  21   4    5.10    3.10   1
  -5 -21  -4    5.30    6.80   1
  -5 -22   4    1.30    4.00   1
  -5 -22   3    7.90    2.40   1
  -5 -22   2    4.60    2.20   1
  -5 -22   1   26.20    3.20   1
   5  22   0    1.50    3.80   1
  -5 -22   0    1.90    2.10   1
   5  22   1    2.60    3.80   1
  -5 -22  -1    0.00    1.70   1
   5  22   2    1.90    4.20   1
  -5 -22  -2    2.30    1.90   1
   5  22   3    0.00    3.50   1
  -5 -22  -3    5.90    4.00   1
   5  22   4   -1.70    3.90   1
  -5 -22  -4   -1.30    4.20   1
  -5 -23   3    2.70    2.00   1
  -5 -23   2    6.70    2.20   1
  -5 -23   1   -3.70    2.40   1
  -5 -23   0    1.00    2.50   1
  -5 -23  -1   -0.30    2.00   1
   5  23   2    2.60    4.80   1
  -5 -23  -2    5.40    2.60   1
   6   0 -10   26.50    3.20   1
   6   0  -9   -1.80    1.50   1
   6   0  -8   19.60    2.90   1
   6   0  -7   -1.10    1.90   1
   6   0  -6   17.50    2.30   1
   6   0  -5   -0.40    1.70   1
   6   0  -4  117.00    7.90   1
   6   0  -3   84.00   43.70   1
   6   0  -2   70.60    3.80   1
   6   0  -1    1.00    0.90   1
   6   0   0    5.50    0.80   1
   6   0   1   -0.30    0.50   1
   6   0   2  698.10   18.10   1
   6   0   3    0.60    0.90   1
   6   0   4  476.60   14.90   1
   6   0   5   -0.70    0.90   1
   6   0   6   86.10    5.00   1
   6   0   7   -1.50    1.60   1
   6   0   8    2.10    1.20   1
   6   0   9    2.20    1.30   1
   6   1 -10    0.60    1.80   1
  -6  -1  10   -0.60    1.60   1
   6   1  -9   38.30    3.20   1
  -6  -1   9   35.10    3.00   1
   6   1  -8   -0.70    1.30   1
  -6  -1   8    3.80    2.40   1
   6   1  -7   21.90    2.90   1
  -6  -1   7   25.50    2.70   1
   6   1  -6    7.30    2.00   1
  -6  -1   6   11.10    2.50   1
   6   1  -5   13.30    1.80   1
  -6  -1   5   23.60    2.60   1
   6   1  -4    8.90    3.60   1
  -6  -1   4   18.00    2.30   1
   6   1  -3   86.50   13.60   1
  -6  -1   3   84.20    9.20   1
   6   1  -2    6.70    1.90   1
  -6  -1   2    5.70    1.60   1
   6   1  -1   52.30    2.20   1
  -6  -1   1   52.00    3.20   1
   6   1   0  110.80    4.30   1
  -6  -1   0  111.80    3.40   1
   6   1   1   58.90    1.70   1
  -6  -1  -1   57.30    1.90   1
   6   1   2   24.90    1.20   1
  -6  -1  -2   24.60    1.40   1
   6   1   3  826.60   26.40   1
  -6  -1  -3  831.90   22.20   1
   6   1   4  142.90    4.50   1
  -6  -1  -4  139.10    4.50   1
   6   1   5    1.90    0.90   1
  -6  -1  -5    1.40    0.90   1
   6   1   6   17.80    1.90   1
  -6  -1  -6   27.30    2.40   1
   6   1   7   -1.40    1.00   1
  -6  -1  -7    1.10    1.00   1
   6   1   8    1.20    1.60   1
  -6  -1  -8    3.90    1.20   1
   6   1   9    6.70    1.60   1
  -6  -1  -9    7.60    1.70   1
   6   2 -10    2.20    1.80   1
  -6  -2  10    2.10    2.00   1
   6   2  -9    1.90    1.40   1
  -6  -2   9    3.70    1.80   1
   6   2  -8   15.60    3.20   1
  -6  -2   8   11.70    2.70   1
   6   2  -7    3.30    2.30   1
   6   2  -6    0.70    2.10   1
  -6  -2   6   -1.70    1.60   1
  -6  -2   5    2.50    1.90   1
  -6  -2   4  116.30    5.90   1
  -6  -2   3   89.20   16.50   1
   6   2  -2    5.00    1.30   1
  -6  -2   2    3.30    2.20   1
   6   2  -1  120.40    6.80   1
   6   2   0   13.10    0.90   1
  -6  -2   0   12.60    1.20   1
   6   2   1    7.40    0.60   1
  -6  -2  -1    6.70    1.00   1
   6   2   2  151.20    4.30   1
  -6  -2  -2  143.50    5.00   1
   6   2   3    2.10    1.20   1
  -6  -2  -3    1.60    0.80   1
   6   2   4    4.20    0.90   1
  -6  -2  -4    5.70    0.80   1
   6   2   5    5.80    0.90   1
  -6  -2  -5    6.90    0.90   1
   6   2   6  115.80    5.80   1
  -6  -2  -6  110.80    4.10   1
   6   2   7   32.10    2.70   1
  -6  -2  -7   35.40    1.80   1
   6   2   8   18.60    2.00   1
  -6  -2  -8   17.20    1.70   1
   6   2   9    3.00    1.80   1
  -6  -2  -9    4.50    1.70   1
  -6  -2 -10   -1.00    2.50   1
   6   3 -10   -0.70    3.10   1
  -6  -3  10    0.90    2.00   1
   6   3  -9    1.60    1.50   1
  -6  -3   9    2.30    1.60   1
   6   3  -8   20.80    3.40   1
  -6  -3   8   25.10    3.60   1
  -6  -3   7    9.10    2.20   1
  -6  -3   5    4.60    2.40   1
  -6  -3   4   19.00    2.40   1
   6   3  -3    0.40    1.40   1
  -6  -3   3   24.20    7.40   1
   6   3  -1  145.90    5.30   1
  -6  -3   1  146.90    6.80   1
   6   3   0    4.10    1.00   1
  -6  -3   0    4.10    1.00   1
   6   3   1   20.00    1.00   1
  -6  -3  -1   19.00    1.10   1
   6   3   2   93.70    3.20   1
  -6  -3  -2   88.70    4.20   1
   6   3   3  208.20    6.50   1
  -6  -3  -3  196.50    6.20   1
   6   3   4    7.60    0.90   1
  -6  -3  -4   10.00    0.60   1
   6   3   5    5.20    1.00   1
  -6  -3  -5    6.40    0.70   1
   6   3   6    5.60    1.20   1
  -6  -3  -6    5.60    0.90   1
   6   3   7   -0.60    1.30   1
  -6  -3  -7    3.10    1.30   1
   6   3   8   -1.00    1.30   1
  -6  -3  -8    0.60    1.10   1
   6   3   9    0.90    1.70   1
  -6  -3  -9    1.90    1.30   1
   6   3  10    0.20    2.20   1
  -6  -3 -10    1.30    2.90   1
   6   4 -10    5.30    3.70   1
  -6  -4  10    5.20    2.40   1
   6   4  -9   -0.20    1.20   1
  -6  -4   9   -0.10    1.60   1
  -6  -4   8   10.90    3.10   1
  -6  -4   6   46.80    3.70   1
   6   4  -5   51.00    3.00   1
   6   4  -4   57.40    2.40   1
   6   4  -2   30.50    2.30   1
   6   4  -1   16.60    1.30   1
  -6  -4   1   16.10    1.70   1
   6   4   0   43.60    2.10   1
  -6  -4   0   50.60    2.30   1
   6   4   1   18.30    1.70   1
  -6  -4  -1   16.70    1.00   1
   6   4   2   27.00    1.80   1
  -6  -4  -2   24.70    4.60   1
   6   4   3   25.80    6.00   1
  -6  -4  -3   27.30    1.40   1
   6   4   4   -0.20    0.80   1
  -6  -4  -4    0.80    0.40   1
   6   4   5    6.60    0.80   1
  -6  -4  -5    6.30    0.70   1
   6   4   6   62.00    3.40   1
  -6  -4  -6   63.70    2.70   1
   6   4   7   26.60    2.00   1
  -6  -4  -7   29.80    1.90   1
   6   4   8    2.20    1.20   1
  -6  -4  -8    0.10    1.10   1
  -6  -4  -9    8.10    1.80   1
  -6  -4 -10    1.30    2.80   1
   6   5 -10   -0.60    3.30   1
  -6  -5  10    1.00    2.20   1
   6   5  -9    2.90    1.00   1
  -6  -5   9    3.00    1.80   1
   6   5  -8    8.90    1.70   1
  -6  -5   8   12.70    3.10   1
   6   5  -7   87.50    5.70   1
   6   5  -6   -1.90    1.10   1
   6   5  -5    3.10    1.00   1
   6   5  -4   31.90    2.20   1
   6   5  -2   40.10    1.90   1
  -6  -5   2   37.30    2.30   1
   6   5  -1  742.00   23.30   1
  -6  -5   1  725.60   29.80   1
   6   5   0   33.70    2.00   1
  -6  -5   0   29.10    1.80   1
   6   5   1   -2.30    1.00   1
  -6  -5  -1   -1.70    1.10   1
   6   5   2    1.90    1.20   1
  -6  -5  -2   -1.10    1.10   1
   6   5   3    7.80    1.20   1
  -6  -5  -3    8.40    0.80   1
   6   5   4    7.30    1.80   1
  -6  -5  -4    6.20    0.50   1
   6   5   5   14.10    2.20   1
  -6  -5  -5   12.60    1.00   1
   6   5   6   15.30    1.40   1
  -6  -5  -6   16.90    1.30   1
   6   5   7   10.70    1.10   1
  -6  -5  -7   13.60    1.40   1
   6   5   8   -0.10    0.90   1
  -6  -5  -8    1.40    1.20   1
  -6  -5  -9    5.10    2.80   1
  -6  -5 -10   17.10    4.40   1
   6   6 -10   -2.70    3.20   1
  -6  -6  10    4.00    2.60   1
   6   6  -9    2.20    1.50   1
  -6  -6   9    4.30    2.10   1
   6   6  -8    7.50    1.90   1
  -6  -6   8    2.80    2.30   1
   6   6  -7    7.00    1.50   1
   6   6  -6   24.60    1.80   1
   6   6  -5   16.50    1.30   1
   6   6  -4    0.50    1.00   1
   6   6  -3    3.00    0.80   1
   6   6  -2   22.20    1.60   1
  -6  -6   2   22.20    1.90   1
   6   6  -1   54.40    2.50   1
  -6  -6   1   46.70    2.50   1
   6   6   0   47.10    2.40   1
  -6  -6   0   46.10    2.50   1
   6   6   1   16.30    3.00   1
  -6  -6  -1   14.20    1.70   1
   6   6   2   31.40    1.80   1
  -6  -6  -2   28.20    1.60   1
   6   6   3   24.00    1.50   1
  -6  -6  -3   21.10    1.30   1
   6   6   4   10.70    1.50   1
  -6  -6  -4    8.80    1.00   1
   6   6   5    0.50    1.60   1
  -6  -6  -5    0.10    0.60   1
  -6  -6  -6   19.20    1.40   1
  -6  -6  -7   26.40    1.80   1
  -6  -6  -8   -1.10    1.10   1
  -6  -6  -9    1.80    2.90   1
  -6  -7  10   -2.50    2.20   1
  -6  -7   9    7.80    2.30   1
   6   7  -8   12.30    1.80   1
  -6  -7   8   14.40    3.50   1
   6   7  -7   16.30    1.90   1
  -6  -7   7   19.10    2.50   1
   6   7  -6    5.30    1.10   1
   6   7  -5    8.90    1.10   1
   6   7  -4   25.50    1.90   1
   6   7  -3   11.70    1.50   1
   6   7  -2    7.80    1.60   1
  -6  -7   2    4.20    1.30   1
   6   7  -1  143.80    6.30   1
  -6  -7   1  144.60    7.10   1
   6   7   0   91.40    4.30   1
  -6  -7   0   78.60    3.10   1
   6   7   1   18.10    2.50   1
  -6  -7  -1   12.50    2.30   1
   6   7   2   93.90    3.30   1
  -6  -7  -2   99.40    5.00   1
   6   7   3   12.90    0.90   1
  -6  -7  -3   11.40    0.90   1
   6   7   4   17.10    1.70   1
  -6  -7  -4   20.60    1.10   1
  -6  -7  -5  109.60    3.80   1
  -6  -7  -6    4.40    0.90   1
  -6  -7  -7   -0.70    1.00   1
  -6  -7  -8   -0.50    1.20   1
  -6  -7  -9    3.70    3.00   1
  -6  -8  10   14.40    3.30   1
  -6  -8   9    4.70    2.30   1
   6   8  -8    6.30    1.40   1
  -6  -8   8    4.40    1.90   1
   6   8  -7   11.00    1.50   1
  -6  -8   7   11.20    2.70   1
   6   8  -6   25.10    1.70   1
  -6  -8   6   21.40    2.70   1
   6   8  -5  112.50    4.20   1
   6   8  -4   56.30    3.60   1
   6   8  -3    0.80    0.90   1
   6   8  -2    2.40    1.10   1
  -6  -8   2    0.90    1.30   1
   6   8  -1  140.50    5.50   1
  -6  -8   1  134.70    5.60   1
   6   8   0  147.40    8.00   1
  -6  -8   0  141.90    5.10   1
   6   8   1   20.90    1.30   1
  -6  -8  -1   17.20    1.40   1
   6   8   2   13.60    1.00   1
  -6  -8  -2    7.20    1.90   1
   6   8   3   20.60    1.10   1
  -6  -8  -3   23.00    2.50   1
   6   8   4   11.20    1.40   1
  -6  -8  -4   11.10    0.80   1
  -6  -8  -5   27.50    1.30   1
  -6  -8  -6   36.00    1.80   1
  -6  -8  -7    2.30    1.10   1
  -6  -8  -8   -1.30    1.30   1
  -6  -8  -9    4.00    3.40   1
  -6  -9   9   -5.60    2.20   1
   6   9  -8    0.00    0.60   1
  -6  -9   8    0.90    1.40   1
   6   9  -7   16.00    1.60   1
  -6  -9   7   19.30    3.40   1
   6   9  -6    9.30    1.30   1
  -6  -9   6    7.20    2.40   1
   6   9  -5    1.60    0.80   1
   6   9  -4    7.10    1.00   1
   6   9  -3   95.60    3.70   1
  -6  -9   3   85.00    3.10   1
   6   9  -2   60.50    2.60   1
  -6  -9   2   61.80    2.60   1
   6   9  -1    6.80    1.30   1
  -6  -9   1    6.00    1.30   1
   6   9   0    0.20    1.10   1
  -6  -9   0    1.50    1.10   1
   6   9   1    2.90    1.00   1
  -6  -9  -1    1.70    1.80   1
   6   9   2    5.70    0.90   1
  -6  -9  -2    5.10    1.30   1
   6   9   3   63.60    4.40   1
  -6  -9  -3   55.80    2.20   1
   6   9   4    4.90    1.10   1
  -6  -9  -4   12.70    2.50   1
   6   9   5    4.90    2.00   1
  -6  -9  -5    7.30    2.10   1
  -6  -9  -6   10.50    1.10   1
  -6  -9  -7    7.80    1.20   1
  -6  -9  -8    0.50    1.10   1
  -6  -9  -9    1.10    3.40   1
  -6 -10   9   -2.00    2.20   1
  -6 -10   8    4.10    1.80   1
   6  10  -7    8.60    1.30   1
  -6 -10   7   12.20    3.30   1
   6  10  -6    5.40    1.00   1
  -6 -10   6    5.60    2.20   1
   6  10  -5   25.50    1.70   1
  -6 -10   5   31.70    3.10   1
   6  10  -4    1.40    0.80   1
  -6 -10   4    3.30    1.50   1
   6  10  -3    2.50    1.10   1
  -6 -10   3    4.20    1.20   1
   6  10  -2    4.30    1.00   1
  -6 -10   2    6.00    1.30   1
   6  10  -1    0.10    1.10   1
  -6 -10   1    0.10    1.00   1
   6  10   0    6.80    1.30   1
  -6 -10   0    6.50    1.30   1
   6  10   1   10.30    1.00   1
  -6 -10  -1    4.30    1.80   1
   6  10   2   62.00    2.50   1
  -6 -10  -2   55.90    4.50   1
   6  10   3   73.10    2.60   1
  -6 -10  -3   72.10    2.70   1
   6  10   4    0.80    0.90   1
  -6 -10  -4    0.60    0.50   1
   6  10   5   -0.90    2.00   1
  -6 -10  -5    2.90    1.60   1
   6  10   6    2.30    2.40   1
  -6 -10  -6   -0.20    0.80   1
  -6 -10  -7   10.70    1.40   1
  -6 -10  -8   21.90    4.60   1
  -6 -10  -9   -4.80    3.00   1
  -6 -11   9    1.10    2.60   1
  -6 -11   8   24.70    2.90   1
   6  11  -7   -1.00    0.60   1
  -6 -11   7    0.70    1.60   1
   6  11  -6    9.80    1.20   1
  -6 -11   6    9.10    2.90   1
   6  11  -5  106.00    4.30   1
  -6 -11   5  104.30    6.90   1
   6  11  -4    1.10    0.90   1
  -6 -11   4    4.90    2.10   1
   6  11  -3   18.50    1.50   1
  -6 -11   3   22.00    1.60   1
   6  11  -2  102.00    4.00   1
  -6 -11   2  104.90    3.70   1
   6  11  -1   88.20    3.40   1
  -6 -11   1   83.40    5.10   1
   6  11   0   29.00    1.90   1
  -6 -11   0   25.10    1.60   1
   6  11   1   45.10    1.90   1
  -6 -11  -1   41.00    3.20   1
   6  11   2  122.80    4.20   1
  -6 -11  -2  125.60    6.50   1
   6  11   3   -0.40    0.70   1
  -6 -11  -3    0.30    0.80   1
   6  11   4   11.90    1.20   1
  -6 -11  -4   14.70    2.30   1
   6  11   5   21.70    3.50   1
  -6 -11  -5   23.90    3.60   1
   6  11   6    1.90    2.50   1
  -6 -11  -6    3.10    2.50   1
   6  11   7    7.70    3.50   1
  -6 -11  -7    5.20    3.30   1
   6  11   8    1.60    3.40   1
  -6 -11  -8   -1.90    3.20   1
  -6 -11  -9   -2.50    3.90   1
  -6 -12   9    8.90    2.80   1
  -6 -12   8    1.40    2.40   1
   6  12  -7   -1.30    2.50   1
  -6 -12   7   -0.70    2.10   1
   6  12  -6    0.00    0.80   1
  -6 -12   6    0.10    2.20   1
   6  12  -5  110.90    4.60   1
  -6 -12   5  113.30    7.60   1
   6  12  -4   -0.70    1.20   1
  -6 -12   4   -1.20    1.60   1
   6  12  -3   14.00    2.00   1
  -6 -12   3   11.80    1.30   1
   6  12  -2    4.50    1.20   1
  -6 -12   2    5.40    1.30   1
   6  12  -1   19.20    1.70   1
  -6 -12   1   15.00    1.60   1
   6  12   0    0.30    1.10   1
  -6 -12   0    0.40    1.20   1
   6  12   1   49.60    2.10   1
  -6 -12  -1   51.30    4.00   1
   6  12   2   22.80    1.60   1
  -6 -12  -2   22.10    2.50   1
   6  12   3    3.20    1.60   1
  -6 -12  -3    0.40    0.80   1
   6  12   4    9.00    1.30   1
  -6 -12  -4   11.30    0.60   1
   6  12   5   12.20    1.30   1
  -6 -12  -5    7.30    2.40   1
   6  12   6    3.50    3.30   1
  -6 -12  -6   -1.60    2.60   1
   6  12   7    9.70    3.80   1
  -6 -12  -7    8.80    3.30   1
  -6 -12  -8    8.20    4.20   1
  -6 -13   8    3.60    2.50   1
   6  13  -7   11.00    3.70   1
  -6 -13   7   11.20    2.40   1
   6  13  -6   24.60    1.70   1
  -6 -13   6   27.40    2.70   1
   6  13  -5    4.00    1.00   1
  -6 -13   5    3.00    2.20   1
   6  13  -4   22.90    1.90   1
  -6 -13   4   30.70    1.80   1
   6  13  -3   61.30    3.00   1
  -6 -13   3   61.40    2.90   1
   6  13  -2  103.10    4.60   1
  -6 -13   2  102.20    4.40   1
   6  13  -1    4.50    1.30   1
  -6 -13   1    4.00    1.20   1
   6  13   0   18.20    1.40   1
  -6 -13   0   17.50    2.20   1
   6  13   1    2.50    1.30   1
  -6 -13  -1   -0.40    1.50   1
   6  13   2    0.10    1.10   1
  -6 -13  -2    0.40    1.90   1
   6  13   3   18.20    1.40   1
  -6 -13  -3   20.50    1.60   1
   6  13   4   12.20    1.70   1
  -6 -13  -4   16.50    0.80   1
   6  13   5    3.50    1.10   1
  -6 -13  -5   -0.30    2.80   1
   6  13   6   -1.40    3.10   1
  -6 -13  -6   -1.20    2.50   1
   6  13   7   10.70    4.00   1
  -6 -13  -7   12.70    3.80   1
  -6 -13  -8    8.90    4.30   1
  -6 -14   8   -0.30    2.30   1
   6  14  -7    3.80    3.50   1
  -6 -14   7    3.10    2.30   1
   6  14  -6   -2.40    2.60   1
  -6 -14   6    4.80    1.80   1
   6  14  -5    2.50    0.90   1
  -6 -14   5    0.50    1.70   1
   6  14  -4    0.40    1.10   1
  -6 -14   4    0.60    1.00   1
   6  14  -3   27.00    2.30   1
  -6 -14   3   27.40    1.80   1
   6  14  -2   39.60    2.20   1
  -6 -14   2   41.00    2.30   1
   6  14  -1   -1.40    1.30   1
  -6 -14   1    1.20    1.20   1
   6  14   0    0.50    1.20   1
  -6 -14   0    3.30    1.70   1
   6  14   1   46.00    2.40   1
  -6 -14  -1   48.90    3.60   1
   6  14   2    6.30    1.40   1
  -6 -14  -2    5.10    1.10   1
   6  14   3   21.50    2.00   1
  -6 -14  -3   25.10    1.70   1
   6  14   4    2.00    1.50   1
  -6 -14  -4    1.80    0.50   1
   6  14   5   -2.00    1.10   1
  -6 -14  -5    3.30    2.70   1
   6  14   6    5.20    3.90   1
  -6 -14  -6    3.50    3.20   1
  -6 -14  -7   13.80    4.60   1
  -6 -14  -8    4.30    4.50   1
  -6 -15   8    5.70    2.30   1
   6  15  -7    3.90    3.40   1
  -6 -15   7    7.60    2.60   1
   6  15  -6   22.80    4.80   1
  -6 -15   6   20.70    2.60   1
   6  15  -5    0.40    1.20   1
  -6 -15   5    1.30    1.80   1
   6  15  -4    2.30    1.00   1
  -6 -15   4    2.50    1.10   1
   6  15  -3   27.30    2.20   1
  -6 -15   3   32.60    2.40   1
   6  15  -2    8.10    1.50   1
  -6 -15   2    8.60    1.50   1
   6  15  -1   42.00    2.80   1
  -6 -15   1   37.70    2.40   1
   6  15   0    8.30    1.40   1
  -6 -15   0    3.50    2.00   1
   6  15   1   29.90    2.10   1
  -6 -15  -1   28.10    1.90   1
   6  15   2    6.60    1.60   1
  -6 -15  -2    8.10    1.20   1
   6  15   3    9.80    2.30   1
  -6 -15  -3    7.10    1.20   1
   6  15   4   25.50    2.40   1
  -6 -15  -4   22.20    0.90   1
   6  15   5   41.30    3.00   1
  -6 -15  -5   40.00    4.90   1
  -6 -15  -6   -0.20    3.00   1
  -6 -15  -7   -0.40    4.00   1
   6  16  -7   -1.20    3.50   1
  -6 -16   7    3.80    2.30   1
   6  16  -6   10.50    3.50   1
  -6 -16   6   17.80    3.40   1
   6  16  -5   24.60    4.60   1
  -6 -16   5   29.60    3.20   1
   6  16  -4   -1.20    1.10   1
  -6 -16   4   -1.70    1.00   1
   6  16  -3   37.30    3.10   1
  -6 -16   3   35.20    2.20   1
   6  16  -2   17.40    2.10   1
  -6 -16   2   19.30    1.40   1
   6  16  -1   41.60    2.40   1
  -6 -16   1   39.50    2.40   1
   6  16   0    4.00    1.50   1
  -6 -16   0   -0.10    1.20   1
   6  16   1   59.80    4.30   1
  -6 -16  -1   55.90    3.30   1
   6  16   2    1.60    1.70   1
  -6 -16  -2    2.90    1.30   1
   6  16   3   -0.20    1.50   1
  -6 -16  -3    0.60    1.10   1
   6  16   4    0.80    1.40   1
  -6 -16  -4    0.70    0.50   1
   6  16   5    4.80    1.80   1
  -6 -16  -5   -0.50    3.00   1
   6  16   6    1.50    1.80   1
  -6 -16  -6   -2.90    3.20   1
  -6 -16  -7    6.30    4.70   1
  -6 -17   7   17.90    3.50   1
   6  17  -6    9.30    4.90   1
  -6 -17   6   21.40    3.20   1
   6  17  -5    1.80    3.10   1
  -6 -17   5   -0.40    2.20   1
   6  17  -4    2.40    2.90   1
  -6 -17   4    0.40    1.10   1
   6  17  -3    1.60    2.60   1
  -6 -17   3    3.20    1.10   1
   6  17  -2   39.80    3.00   1
  -6 -17   2   34.00    2.10   1
   6  17  -1    2.50    1.30   1
  -6 -17   1    6.80    1.50   1
   6  17   0    5.50    1.90   1
  -6 -17   0    5.20    1.40   1
   6  17   1   10.70    2.10   1
  -6 -17  -1    9.50    1.70   1
   6  17   2   -0.80    1.70   1
  -6 -17  -2    1.40    1.30   1
   6  17   3    5.10    1.70   1
  -6 -17  -3    3.90    1.30   1
   6  17   4   58.80    4.40   1
  -6 -17  -4   59.70    1.90   1
   6  17   5    0.90    2.10   1
  -6 -17  -5   -0.80    3.20   1
   6  17   6   19.70    4.00   1
  -6 -17  -6   26.30    5.90   1
  -6 -17  -7   12.30    4.70   1
  -6 -18   6    8.20    3.40   1
   6  18  -5   -3.70    2.80   1
  -6 -18   5    6.20    2.30   1
   6  18  -4    2.60    3.20   1
  -6 -18   4    3.90    1.30   1
   6  18  -3   14.80    3.50   1
  -6 -18   3   19.50    1.90   1
   6  18  -2    1.80    2.00   1
  -6 -18   2    2.80    1.20   1
   6  18  -1    3.20    2.00   1
  -6 -18   1    1.70    1.80   1
   6  18   0   -3.30    2.00   1
  -6 -18   0    0.80    1.30   1
   6  18   1   18.50    2.70   1
  -6 -18  -1   19.50    2.20   1
   6  18   2    3.00    1.90   1
  -6 -18  -2    3.30    1.50   1
   6  18   3    0.20    1.90   1
  -6 -18  -3    0.80    1.10   1
   6  18   4   -0.60    1.90   1
  -6 -18  -4    1.90    0.60   1
   6  18   5    4.70    2.40   1
  -6 -18  -5   13.30    4.20   1
  -6 -18  -6    0.50    3.70   1
  -6 -19   6   15.80    3.40   1
  -6 -19   5    2.40    2.10   1
   6  19  -4    4.80    3.30   1
  -6 -19   4    2.60    1.50   1
   6  19  -3   -0.20    3.70   1
  -6 -19   3    2.60    1.20   1
   6  19  -2   16.70    3.00   1
  -6 -19   2   22.20    2.40   1
   6  19  -1    2.00    2.20   1
  -6 -19   1    1.30    1.50   1
   6  19   0   -0.10    1.90   1
  -6 -19   0    1.20    1.50   1
   6  19   1    1.90    2.10   1
  -6 -19  -1    2.50    1.50   1
   6  19   2    0.10    2.50   1
  -6 -19  -2    0.00    2.90   1
   6  19   3   -1.80    2.50   1
  -6 -19  -3    1.50    1.20   1
   6  19   4   26.10    4.30   1
  -6 -19  -4   30.40    1.80   1
   6  19   5    5.70    2.80   1
  -6 -19  -5   -0.20    3.80   1
  -6 -19  -6    2.90    4.30   1
  -6 -20   5   10.70    3.30   1
  -6 -20   4    0.80    1.40   1
  -6 -20   3   12.10    1.80   1
   6  20  -2    1.90    3.70   1
  -6 -20   2    7.90    1.90   1
   6  20  -1   12.40    4.00   1
  -6 -20   1   14.40    2.30   1
   6  20   0    3.30    3.00   1
  -6 -20   0    5.20    1.80   1
   6  20   1   22.40    4.70   1
  -6 -20  -1   39.50    3.10   1
   6  20   2   -3.60    2.60   1
  -6 -20  -2    1.80    1.70   1
   6  20   3   -0.90    2.80   1
  -6 -20  -3    0.80    1.30   1
   6  20   4   -1.90    2.70   1
  -6 -20  -4   -0.30    3.80   1
  -6 -20  -5   22.40    5.80   1
  -6 -21   5    4.70    2.50   1
  -6 -21   4    2.30    1.90   1
  -6 -21   3    5.90    2.20   1
  -6 -21   2   13.80    2.80   1
   6  21  -1    1.30    3.40   1
  -6 -21   1    4.40    2.00   1
   6  21   0   -1.10    2.70   1
  -6 -21   0    3.50    1.80   1
   6  21   1   -0.50    2.70   1
  -6 -21  -1    7.90    2.70   1
   6  21   2    2.20    3.40   1
  -6 -21  -2    3.60    1.70   1
   6  21   3   11.80    4.20   1
  -6 -21  -3   12.20    2.30   1
   6  21   4   15.00    4.00   1
  -6 -21  -4   25.70    5.90   1
  -6 -22   4    1.20    2.90   1
  -6 -22   3    5.40    2.50   1
  -6 -22   2   18.00    2.90   1
  -6 -22   1   -0.50    2.20   1
   6  22   0   -0.30    3.50   1
  -6 -22   0    3.30    2.00   1
   6  22   1    3.90    4.10   1
  -6 -22  -1    2.20    2.30   1
   6  22   2   -4.70    3.80   1
  -6 -22  -2    0.20    1.80   1
   6  22   3   -2.40    3.80   1
  -6 -22  -3   -2.10    3.70   1
  -6 -23   2    9.10    2.70   1
  -6 -23   1    7.20    2.60   1
  -6 -23   0    0.40    2.20   1
   6  23   1   -2.00    4.80   1
  -6 -23  -1    2.70    2.30   1
   6  23   2    5.10    4.90   1
  -6 -23  -2    3.10    2.10   1
   7   0 -10    1.70    1.90   1
   7   0  -9   -3.30    2.40   1
   7   0  -8   25.70    3.50   1
   7   0  -7   -3.10    2.20   1
   7   0  -6   64.40    8.00   1
   7   0  -5   -0.70    1.80   1
   7   0  -4    1.80    2.00   1
   7   0  -3    2.80    2.40   1
   7   0  -2  228.20   10.70   1
   7   0  -1    0.10    1.00   1
   7   0   0   21.60    0.90   1
   7   0   1   11.40    1.50   1
   7   0   2  126.80    3.60   1
   7   0   3   -0.40    0.80   1
   7   0   4  482.50   12.10   1
   7   0   5    0.90    0.90   1
   7   0   6    0.90    1.10   1
   7   0   7    2.20    1.40   1
   7   0   8    2.70    1.10   1
   7   0   9   -0.70    1.40   1
   7   1 -10   -0.20    1.90   1
  -7  -1  10    1.30    1.90   1
   7   1  -9   17.10    3.90   1
  -7  -1   9   19.90    3.90   1
   7   1  -8    7.10    2.90   1
  -7  -1   8    4.60    2.50   1
   7   1  -7    1.10    2.60   1
  -7  -1   7    6.70    2.50   1
   7   1  -6    2.80    1.90   1
  -7  -1   6    8.70    2.50   1
   7   1  -5   84.10    5.40   1
  -7  -1   5   86.40    5.60   1
   7   1  -4   43.30    3.60   1
  -7  -1   4   41.40    3.20   1
   7   1  -3   17.90    2.40   1
  -7  -1   3   20.10    3.30   1
   7   1  -2   20.20    1.50   1
  -7  -1   2   17.30    2.10   1
   7   1  -1    0.80    1.10   1
  -7  -1   1    0.10    1.50   1
   7   1   0   61.60    2.50   1
  -7  -1   0   65.90    2.60   1
   7   1   1    2.80    0.70   1
  -7  -1  -1    4.80    0.80   1
   7   1   2   30.40    1.70   1
  -7  -1  -2   33.70    1.70   1
   7   1   3  144.60    4.30   1
  -7  -1  -3  149.70    4.30   1
   7   1   4   43.90    1.50   1
  -7  -1  -4   42.20    1.50   1
   7   1   5    7.20    1.00   1
  -7  -1  -5    5.10    1.10   1
   7   1   6   29.70    2.60   1
  -7  -1  -6   27.70    2.40   1
   7   1   7   69.90    4.90   1
  -7  -1  -7   71.90    4.10   1
   7   1   8    0.60    1.60   1
  -7  -1  -8    1.10    1.10   1
   7   1   9   -0.40    1.30   1
  -7  -1  -9   -0.80    1.30   1
   7   2 -10    1.40    2.10   1
  -7  -2  10   -2.50    1.80   1
   7   2  -9    7.80    2.80   1
  -7  -2   9    5.50    3.00   1
   7   2  -8   11.60    3.10   1
  -7  -2   8   18.80    3.10   1
   7   2  -7    9.10    3.20   1
  -7  -2   7    6.50    2.50   1
   7   2  -6   48.20    4.30   1
  -7  -2   6   44.10    3.80   1
   7   2  -5   40.80    3.50   1
  -7  -2   5   50.80    9.30   1
  -7  -2   4    7.30    2.00   1
  -7  -2   3   30.10    3.00   1
   7   2  -2  252.40   12.50   1
  -7  -2   2  243.40   12.30   1
   7   2  -1    6.00    1.10   1
  -7  -2   1    5.10    1.00   1
   7   2   0    9.80    1.30   1
  -7  -2   0    7.70    1.00   1
   7   2   1    6.90    0.80   1
  -7  -2  -1    6.80    1.10   1
   7   2   2  138.60    4.40   1
  -7  -2  -2  139.90    5.10   1
   7   2   3   40.00    1.80   1
  -7  -2  -3   43.60    1.30   1
   7   2   4    2.70    0.70   1
  -7  -2  -4    2.60    0.50   1
   7   2   5   18.80    1.30   1
  -7  -2  -5   20.20    1.00   1
   7   2   6   26.50    2.50   1
  -7  -2  -6   26.60    1.60   1
   7   2   7    5.10    1.30   1
  -7  -2  -7    4.30    1.00   1
   7   2   8    2.00    1.60   1
  -7  -2  -8    2.10    1.10   1
   7   2   9    6.30    2.10   1
  -7  -2  -9    5.20    1.40   1
   7   3 -10    3.30    3.50   1
  -7  -3  10    1.90    2.10   1
   7   3  -9   21.60    3.30   1
  -7  -3   9   23.80    4.00   1
   7   3  -8    5.50    2.40   1
  -7  -3   8    7.00    2.70   1
   7   3  -7   18.80    2.90   1
  -7  -3   7   10.20    2.10   1
  -7  -3   6   23.40    2.60   1
   7   3  -4   89.80    4.50   1
  -7  -3   4   82.40    4.50   1
   7   3  -3   48.70    2.90   1
   7   3  -1   22.20    2.20   1
  -7  -3   1   14.90    1.90   1
   7   3   0    2.10    1.00   1
  -7  -3   0   -1.50    1.00   1
   7   3   1   33.50    1.30   1
  -7  -3  -1   32.80    1.40   1
   7   3   2   36.20    2.30   1
  -7  -3  -2   30.70    2.80   1
   7   3   3   60.50    1.90   1
  -7  -3  -3   59.60    2.40   1
   7   3   4   11.90    1.00   1
  -7  -3  -4   11.20    0.40   1
   7   3   5   -0.50    0.90   1
  -7  -3  -5    2.50    0.50   1
   7   3   6   17.00    1.70   1
  -7  -3  -6   14.10    1.30   1
   7   3   7    7.30    1.40   1
  -7  -3  -7    5.40    1.00   1
   7   3   8    9.20    1.80   1
  -7  -3  -8    7.10    1.30   1
  -7  -3  -9    1.20    2.40   1
  -7  -3 -10    2.10    2.50   1
   7   4 -10    3.20    3.60   1
  -7  -4  10    0.40    2.00   1
   7   4  -9   11.20    2.00   1
  -7  -4   9   10.20    3.90   1
   7   4  -8    0.00    2.30   1
  -7  -4   7   26.40    2.90   1
   7   4  -6   11.60    1.60   1
  -7  -4   6   12.20    2.10   1
   7   4  -5   57.80    3.40   1
   7   4  -4    4.50    1.70   1
   7   4  -2   42.60   13.80   1
   7   4  -1   70.20    3.20   1
  -7  -4   1   78.60    4.20   1
   7   4   0  313.80   10.40   1
  -7  -4   0  313.30   11.40   1
   7   4   1  107.90    3.40   1
  -7  -4  -1  104.00    4.00   1
   7   4   2    0.40    1.20   1
  -7  -4  -2    1.80    1.70   1
   7   4   3   14.90    1.30   1
  -7  -4  -3   18.10    1.20   1
   7   4   4   83.20    2.40   1
  -7  -4  -4   81.10    3.00   1
   7   4   5   18.60    1.30   1
  -7  -4  -5   19.30    0.90   1
   7   4   6   54.20    2.90   1
  -7  -4  -6   54.30    2.40   1
   7   4   7    1.50    1.20   1
  -7  -4  -7    0.70    1.00   1
   7   4   8    7.60    1.50   1
  -7  -4  -8    6.10    1.30   1
  -7  -4  -9    7.70    2.80   1
   7   5 -10    6.50    4.00   1
  -7  -5  10    2.00    2.40   1
   7   5  -9    1.50    1.40   1
  -7  -5   9    1.60    3.00   1
   7   5  -8    1.30    1.70   1
  -7  -5   8    4.50    2.80   1
   7   5  -7   38.30    3.30   1
  -7  -5   7   39.90    4.30   1
   7   5  -6   22.00    1.90   1
   7   5  -4   18.80    1.40   1
   7   5  -2  100.60    4.10   1
  -7  -5   2   94.10    4.30   1
   7   5  -1  157.90    6.80   1
  -7  -5   1  151.50    6.50   1
   7   5   0    3.30    1.70   1
  -7  -5   0    0.20    1.30   1
   7   5   1  224.30    8.00   1
  -7  -5  -1  225.30    7.80   1
   7   5   2   52.40    2.80   1
  -7  -5  -2   53.30    2.30   1
   7   5   3   91.50    3.40   1
  -7  -5  -3   83.60    2.90   1
   7   5   4    4.40    1.10   1
  -7  -5  -4    1.70    0.70   1
   7   5   5    2.90    1.10   1
  -7  -5  -5    0.30    0.30   1
   7   5   6   41.20    2.40   1
  -7  -5  -6   41.40    1.90   1
   7   5   7    5.80    1.10   1
  -7  -5  -7    8.30    1.20   1
   7   5   8   -1.30    1.00   1
  -7  -5  -8    2.90    1.10   1
  -7  -5  -9    4.00    2.90   1
   7   6 -10    4.50    3.50   1
  -7  -6  10    1.90    2.50   1
  -7  -6   9    7.00    2.00   1
   7   6  -8    1.90    1.50   1
  -7  -6   8   -2.10    2.90   1
   7   6  -7    8.00    1.80   1
   7   6  -6    1.00    1.40   1
   7   6  -5    1.80    0.90   1
   7   6  -4   23.00    1.50   1
   7   6  -3   19.50    1.70   1
   7   6  -2  201.20    7.60   1
  -7  -6   2  183.30    8.00   1
   7   6  -1   50.40    3.00   1
  -7  -6   1   46.10    2.10   1
   7   6   0   36.60    2.20   1
  -7  -6   0   34.90    2.20   1
   7   6   1   69.90    3.50   1
  -7  -6  -1   74.00    3.00   1
   7   6   2    5.20    1.40   1
  -7  -6  -2    4.50    1.00   1
   7   6   3   19.70    1.70   1
  -7  -6  -3   19.80    1.20   1
   7   6   4    3.40    1.40   1
  -7  -6  -4    3.60    0.80   1
   7   6   5   -0.40    1.30   1
  -7  -6  -5   -0.70    0.70   1
  -7  -6  -6   12.20    0.90   1
  -7  -6  -7    0.00    0.70   1
  -7  -6  -8    0.40    1.10   1
  -7  -6  -9   -3.40    2.40   1
   7   7 -10   -1.80    3.30   1
  -7  -7  10    2.10    2.40   1
  -7  -7   9    0.40    2.00   1
   7   7  -8    6.80    1.70   1
  -7  -7   8    9.80    3.60   1
   7   7  -7   12.20    1.80   1
  -7  -7   7   10.80    3.10   1
   7   7  -6    1.00    0.90   1
   7   7  -5   44.00    2.30   1
   7   7  -4   14.50    1.80   1
   7   7  -3    3.90    1.20   1
   7   7  -2   69.10    2.90   1
  -7  -7   2   65.80    3.50   1
   7   7  -1   25.30    2.60   1
  -7  -7   1   23.60    2.00   1
   7   7   0   47.80    3.20   1
  -7  -7   0   42.70    2.40   1
   7   7   1  134.00    5.70   1
  -7  -7  -1  127.60    4.80   1
   7   7   2   20.60    1.40   1
  -7  -7  -2   19.40    1.30   1
   7   7   3    5.50    1.50   1
  -7  -7  -3    4.50    0.80   1
   7   7   4   16.90    1.50   1
  -7  -7  -4   15.70    1.00   1
   7   7   5    2.50    1.80   1
  -7  -7  -5    4.90    0.80   1
   7   7   6  138.00   10.60   1
  -7  -7  -6  139.90    4.60   1
  -7  -7  -7    3.90    0.80   1
  -7  -7  -8    2.00    0.90   1
  -7  -7  -9    6.50    3.40   1
  -7  -8   9   -0.40    1.90   1
   7   8  -8    3.30    1.50   1
  -7  -8   8    3.60    2.80   1
   7   8  -7    4.20    1.40   1
  -7  -8   7    3.50    3.00   1
   7   8  -6    9.60    1.40   1
   7   8  -5   -0.80    1.00   1
   7   8  -4    4.60    1.00   1
   7   8  -3   80.90    3.40   1
   7   8  -2   21.30    1.50   1
  -7  -8   2   19.60    1.50   1
   7   8  -1  265.20    9.00   1
  -7  -8   1  251.20    7.80   1
   7   8   0   19.00    1.60   1
  -7  -8   0   14.70    1.60   1
   7   8   1   19.50    1.70   1
  -7  -8  -1   21.20    1.70   1
   7   8   2   78.30    2.40   1
  -7  -8  -2   75.20    4.60   1
   7   8   3   16.00    1.30   1
  -7  -8  -3   16.00    2.40   1
   7   8   4   48.20    2.50   1
  -7  -8  -4   48.50    1.90   1
   7   8   5   69.60    3.40   1
  -7  -8  -5   71.50    5.80   1
   7   8   6    8.90    2.30   1
  -7  -8  -6    8.40    2.00   1
  -7  -8  -7    2.20    0.70   1
  -7  -8  -8    3.40    2.90   1
  -7  -8  -9   -0.80    3.40   1
  -7  -9   9    5.70    2.50   1
   7   9  -8    7.80    1.40   1
  -7  -9   8    8.20    2.90   1
   7   9  -7    2.70    1.20   1
  -7  -9   7    8.20    3.10   1
   7   9  -6    2.70    1.00   1
  -7  -9   6    2.70    2.30   1
   7   9  -5   21.40    1.50   1
   7   9  -4   11.30    1.30   1
  -7  -9   4   18.60    2.80   1
   7   9  -3   12.90    1.30   1
   7   9  -2   15.30    1.30   1
  -7  -9   2   12.30    1.60   1
   7   9  -1    2.20    1.10   1
  -7  -9   1    0.60    1.10   1
   7   9   0   61.90    2.80   1
  -7  -9   0   62.30    2.70   1
   7   9   1  122.60    4.70   1
  -7  -9  -1  108.50    4.10   1
   7   9   2   28.00    1.50   1
  -7  -9  -2   25.80    2.20   1
   7   9   3   18.50    1.70   1
  -7  -9  -3   22.40    2.60   1
   7   9   4    8.20    1.40   1
  -7  -9  -4   12.30    0.90   1
   7   9   5    1.80    1.60   1
  -7  -9  -5   -0.90    1.70   1
   7   9   6   28.50    3.40   1
  -7  -9  -6   27.30    3.20   1
   7   9   7    9.80    3.30   1
  -7  -9  -7   11.80    3.00   1
   7   9   8    0.50    2.90   1
  -7  -9  -8    2.50    2.20   1
   7   9   9    2.10    3.90   1
  -7  -9  -9    5.60    3.90   1
  -7 -10   9    0.90    2.70   1
  -7 -10   8    6.60    2.00   1
   7  10  -7    6.00    1.40   1
  -7 -10   7    3.40    2.60   1
   7  10  -6    1.80    1.10   1
  -7 -10   6    1.70    2.00   1
   7  10  -5    0.30    1.00   1
  -7 -10   5    1.20    2.00   1
   7  10  -4   19.20    1.50   1
   7  10  -3    1.40    0.90   1
  -7 -10   3    0.70    1.10   1
   7  10  -2   43.60    2.10   1
  -7 -10   2   44.30    3.10   1
   7  10  -1  106.00    4.20   1
  -7 -10   1  103.70    4.20   1
   7  10   0    5.40    1.30   1
  -7 -10   0    3.80    1.50   1
   7  10   1   51.50    2.50   1
  -7 -10  -1   50.20    3.50   1
   7  10   2    8.00    1.10   1
  -7 -10  -2    3.70    1.80   1
   7  10   3    5.30    0.80   1
  -7 -10  -3    6.10    1.00   1
   7  10   4    3.10    0.70   1
  -7 -10  -4    2.60    0.60   1
   7  10   5    1.20    2.00   1
  -7 -10  -5    2.20    2.30   1
   7  10   6    1.50    2.40   1
  -7 -10  -6    2.20    2.30   1
   7  10   7    0.30    2.60   1
  -7 -10  -7    0.20    4.90   1
   7  10   8    4.70    3.50   1
  -7 -10  -8   -1.80    3.00   1
  -7 -10  -9    4.40    3.80   1
  -7 -11   9    9.60    3.10   1
  -7 -11   8   -0.20    1.90   1
   7  11  -7    9.90    1.40   1
  -7 -11   7   18.10    3.90   1
   7  11  -6    5.70    1.30   1
  -7 -11   6   -0.40    2.70   1
   7  11  -5   33.10    1.90   1
  -7 -11   5   26.70    2.90   1
   7  11  -4    8.30    1.30   1
  -7 -11   4    9.80    2.30   1
   7  11  -3   23.20    1.60   1
  -7 -11   3   19.30    1.50   1
   7  11  -2   -0.50    1.00   1
  -7 -11   2    0.50    1.00   1
   7  11  -1   33.40    2.00   1
  -7 -11   1   37.70    2.20   1
   7  11   0   26.50    2.00   1
  -7 -11   0   22.80    1.80   1
   7  11   1   27.10    1.60   1
  -7 -11  -1   33.50    2.70   1
   7  11   2   78.60    2.90   1
  -7 -11  -2   72.60    5.20   1
   7  11   3   45.10    1.90   1
  -7 -11  -3   47.60    2.40   1
   7  11   4    1.10    0.80   1
  -7 -11  -4    2.20    0.60   1
   7  11   5    6.70    2.20   1
  -7 -11  -5    6.50    2.20   1
   7  11   6   19.60    3.90   1
  -7 -11  -6   12.30    3.30   1
   7  11   7    2.90    3.10   1
  -7 -11  -7   -0.30    2.70   1
   7  11   8    2.10    3.40   1
  -7 -11  -8    0.10    3.60   1
  -7 -12   9   -1.80    1.90   1
  -7 -12   8    0.20    2.60   1
   7  12  -7    0.30    0.90   1
  -7 -12   7   -4.60    2.50   1
   7  12  -6   -2.20    1.00   1
  -7 -12   6   10.90    4.80   1
   7  12  -5   -0.10    1.10   1
  -7 -12   5    1.10    2.20   1
   7  12  -4   23.10    1.90   1
  -7 -12   4   17.90    2.70   1
   7  12  -3   23.20    1.90   1
  -7 -12   3   22.30    2.00   1
   7  12  -2   14.50    1.60   1
  -7 -12   2   16.80    1.70   1
   7  12  -1  102.80    4.00   1
  -7 -12   1  101.60    4.20   1
   7  12   0    0.90    1.30   1
  -7 -12   0    0.80    1.40   1
   7  12   1   50.40    2.20   1
  -7 -12  -1   49.90    3.70   1
   7  12   2   -0.90    0.90   1
  -7 -12  -2    2.00    1.80   1
   7  12   3   59.30    2.50   1
  -7 -12  -3   60.70    2.50   1
   7  12   4   18.20    1.30   1
  -7 -12  -4   16.90    0.80   1
   7  12   5   16.90    3.30   1
  -7 -12  -5    5.70    2.40   1
   7  12   6    0.10    2.70   1
  -7 -12  -6    7.70    2.90   1
   7  12   7   -2.30    3.20   1
  -7 -12  -7    3.40    3.20   1
  -7 -12  -8    7.90    4.30   1
  -7 -13   8    2.50    2.30   1
   7  13  -7    1.80    3.40   1
  -7 -13   7    3.30    1.90   1
   7  13  -6    0.60    1.00   1
  -7 -13   6    0.50    2.40   1
   7  13  -5    2.50    1.20   1
  -7 -13   5   -1.00    2.10   1
   7  13  -4   60.00    3.20   1
  -7 -13   4   62.20    3.40   1
   7  13  -3   73.80    3.50   1
  -7 -13   3   75.10    3.40   1
   7  13  -2   11.40    1.60   1
  -7 -13   2   11.90    1.40   1
   7  13  -1    3.60    1.50   1
  -7 -13   1    3.80    1.30   1
   7  13   0   21.80    2.20   1
  -7 -13   0   25.80    1.90   1
   7  13   1  159.40    5.50   1
  -7 -13  -1  149.70    8.30   1
   7  13   2   66.10    2.90   1
  -7 -13  -2   67.40    4.70   1
   7  13   3    1.70    1.00   1
  -7 -13  -3    2.00    2.20   1
   7  13   4   -1.30    1.00   1
  -7 -13  -4    0.90    0.50   1
   7  13   5    0.70    1.00   1
  -7 -13  -5   -1.10    2.80   1
   7  13   6    2.40    4.00   1
  -7 -13  -6    5.50    3.30   1
   7  13   7    9.00    5.20   1
  -7 -13  -7   19.60    4.60   1
  -7 -13  -8    2.50    4.40   1
  -7 -14   8   -4.10    2.40   1
   7  14  -7    2.80    4.60   1
  -7 -14   7    8.30    2.30   1
   7  14  -6    5.60    1.30   1
  -7 -14   6   11.20    2.10   1
   7  14  -5    6.80    1.30   1
  -7 -14   5    4.00    2.40   1
   7  14  -4    2.10    1.20   1
  -7 -14   4    4.00    1.20   1
   7  14  -3  109.40    5.40   1
  -7 -14   3  114.80    5.20   1
   7  14  -2    5.60    1.60   1
  -7 -14   2    3.40    1.20   1
   7  14  -1    2.10    1.30   1
  -7 -14   1    1.60    1.40   1
   7  14   0    4.20    1.20   1
  -7 -14   0    1.50    1.80   1
   7  14   1   25.50    1.90   1
  -7 -14  -1   17.00    2.80   1
   7  14   2    0.80    1.00   1
  -7 -14  -2    3.40    2.10   1
   7  14   3   51.20    2.60   1
  -7 -14  -3   55.00    2.70   1
   7  14   4   16.10    2.10   1
  -7 -14  -4   16.70    0.80   1
   7  14   5    7.80    1.40   1
  -7 -14  -5    3.70    2.90   1
   7  14   6    1.20    2.70   1
  -7 -14  -6   -2.20    3.10   1
  -7 -14  -7    4.10    2.70   1
  -7 -14  -8    7.50    5.10   1
  -7 -15   8    1.10    2.70   1
   7  15  -7   -1.10    3.50   1
  -7 -15   7    3.10    3.00   1
   7  15  -6    1.10    1.10   1
  -7 -15   6   -1.30    1.50   1
   7  15  -5   -0.80    1.10   1
  -7 -15   5    3.70    3.10   1
   7  15  -4   12.00    1.70   1
  -7 -15   4   14.30    1.60   1
   7  15  -3   -0.90    1.40   1
  -7 -15   3    2.60    1.20   1
   7  15  -2   11.60    1.70   1
  -7 -15   2   10.10    1.60   1
   7  15  -1    3.10    1.50   1
  -7 -15   1    1.50    1.30   1
   7  15   0    1.90    1.30   1
  -7 -15   0    1.40    2.00   1
   7  15   1    0.30    1.20   1
  -7 -15  -1    1.60    1.90   1
   7  15   2   95.60    4.50   1
  -7 -15  -2  106.10    5.20   1
   7  15   3   13.90    1.90   1
  -7 -15  -3   14.90    1.50   1
   7  15   4    5.60    1.50   1
  -7 -15  -4    3.00    0.50   1
   7  15   5    5.10    1.40   1
  -7 -15  -5   12.50    3.60   1
  -7 -15  -6   -1.40    3.10   1
  -7 -15  -7    5.60    4.20   1
  -7 -16   7    2.70    2.60   1
   7  16  -6   -1.10    3.00   1
  -7 -16   6    2.30    2.60   1
   7  16  -5   28.00    2.50   1
  -7 -16   5   32.50    3.40   1
   7  16  -4    7.30    1.60   1
  -7 -16   4   13.00    1.80   1
   7  16  -3    2.80    1.40   1
  -7 -16   3    3.20    1.30   1
   7  16  -2    2.00    1.60   1
  -7 -16   2    0.90    1.30   1
   7  16  -1   44.20    2.60   1
  -7 -16   1   35.60    2.50   1
   7  16   0   25.40    2.10   1
  -7 -16   0   26.10    3.30   1
   7  16   1   23.90    2.10   1
  -7 -16  -1   26.20    2.10   1
   7  16   2    6.40    1.40   1
  -7 -16  -2    6.40    1.50   1
   7  16   3   22.10    2.40   1
  -7 -16  -3   21.60    1.80   1
   7  16   4    4.60    1.50   1
  -7 -16  -4    7.30    0.80   1
   7  16   5   20.40    2.50   1
  -7 -16  -5   20.20    4.00   1
  -7 -16  -6    4.70    2.40   1
  -7 -16  -7    3.80    3.00   1
  -7 -17   7    3.30    2.70   1
  -7 -17   6    2.90    2.60   1
   7  17  -5   -0.60    3.00   1
  -7 -17   5    6.00    2.40   1
   7  17  -4   10.30    1.80   1
  -7 -17   4    8.50    1.60   1
   7  17  -3    3.30    1.60   1
  -7 -17   3    2.40    1.30   1
   7  17  -2   40.90    3.60   1
  -7 -17   2   44.20    2.60   1
   7  17  -1    2.50    1.40   1
  -7 -17   1    2.30    1.40   1
   7  17   0   80.60    4.70   1
  -7 -17   0   75.10    4.40   1
   7  17   1    5.10    1.60   1
  -7 -17  -1    2.90    1.30   1
   7  17   2    0.60    2.00   1
  -7 -17  -2    0.70    1.20   1
   7  17   3    3.70    1.80   1
  -7 -17  -3    4.00    1.20   1
   7  17   4   -0.40    1.50   1
  -7 -17  -4    0.60    0.60   1
   7  17   5    0.40    1.70   1
  -7 -17  -5    6.30    4.10   1
  -7 -17  -6    7.00    4.70   1
  -7 -18   6    2.00    2.70   1
  -7 -18   5   -2.10    2.30   1
   7  18  -4    1.60    3.00   1
  -7 -18   4    2.50    1.30   1
   7  18  -3   -0.40    2.80   1
  -7 -18   3    2.90    1.30   1
   7  18  -2    1.40    1.60   1
  -7 -18   2   -3.00    1.40   1
   7  18  -1   16.90    2.00   1
  -7 -18   1   16.80    2.10   1
   7  18   0    8.00    2.20   1
  -7 -18   0   10.20    2.00   1
   7  18   1   10.30    2.30   1
  -7 -18  -1    6.50    1.60   1
   7  18   2    0.70    2.70   1
  -7 -18  -2    0.00    1.30   1
   7  18   3    5.20    2.10   1
  -7 -18  -3    3.20    1.30   1
   7  18   4    0.10    2.00   1
  -7 -18  -4    0.20    0.60   1
   7  18   5   26.70    4.10   1
  -7 -18  -5   25.10    5.20   1
  -7 -18  -6    2.60    4.20   1
  -7 -19   6   -0.50    2.30   1
  -7 -19   5    5.50    2.60   1
  -7 -19   4    2.50    1.50   1
   7  19  -3    2.10    3.60   1
  -7 -19   3    0.50    1.50   1
   7  19  -2   35.50    4.40   1
  -7 -19   2   36.20    3.60   1
   7  19  -1    7.20    2.60   1
  -7 -19   1    9.60    2.20   1
   7  19   0   72.20    5.60   1
  -7 -19   0   72.60    4.70   1
   7  19   1   -2.20    1.90   1
  -7 -19  -1    1.70    1.50   1
   7  19   2    1.90    2.50   1
  -7 -19  -2    4.60    1.70   1
   7  19   3    4.50    2.30   1
  -7 -19  -3    6.60    1.60   1
  -7 -19  -4    1.40    0.80   1
  -7 -19  -5   -4.90    3.60   1
  -7 -20   5   -0.40    2.40   1
  -7 -20   4    6.10    1.60   1
  -7 -20   3    3.00    1.70   1
   7  20  -2    0.60    3.10   1
  -7 -20   2   -0.20    1.60   1
   7  20  -1   32.90    6.70   1
  -7 -20   1   40.70    4.10   1
   7  20   0    7.10    3.30   1
  -7 -20   0   13.70    3.00   1
   7  20   1    2.60    3.20   1
  -7 -20  -1    2.90    1.70   1
   7  20   2    2.30    2.90   1
  -7 -20  -2    0.60    1.70   1
   7  20   3    0.10    2.10   1
  -7 -20  -3    2.00    1.30   1
   7  20   4    1.10    1.90   1
  -7 -20  -4    7.00    4.40   1
  -7 -20  -5   27.90    7.50   1
  -7 -21   4    2.50    1.80   1
  -7 -21   3   -0.20    1.80   1
  -7 -21   2   20.70    3.00   1
   7  21  -1    3.40    3.90   1
  -7 -21   1    2.20    1.90   1
   7  21   0   28.00    6.80   1
  -7 -21   0   36.70    3.30   1
   7  21   1    3.70    3.60   1
  -7 -21  -1    2.40    1.70   1
   7  21   2    4.40    3.10   1
  -7 -21  -2    2.60    2.00   1
   7  21   3   -2.90    3.20   1
  -7 -21  -3    0.30    1.60   1
  -7 -21  -4   -2.50    3.00   1
  -7 -22   3    6.60    2.30   1
  -7 -22   2    4.00    2.50   1
  -7 -22   1    1.70    2.40   1
   7  22   0    0.20    4.20   1
  -7 -22   0   -1.40    2.00   1
   7  22   1   -0.60    3.00   1
  -7 -22  -1    1.10    1.90   1
   7  22   2    4.90    4.00   1
  -7 -22  -2    1.50    2.00   1
   7  22   3   -2.40    3.60   1
  -7 -22  -3    1.50    4.60   1
  -7 -23   2    1.00    2.70   1
  -7 -23   1   -0.20    2.40   1
  -7 -23   0    1.80    2.70   1
   7  23   1   13.60    5.50   1
  -7 -23  -1    5.20    2.70   1
   8   0 -10    4.60    2.30   1
   8   0  -9    3.80    2.60   1
   8   0  -8    1.30    2.60   1
   8   0  -7   -2.00    1.90   1
   8   0  -6   55.70    4.40   1
   8   0  -5   -1.80    1.90   1
   8   0  -4  107.30    6.50   1
   8   0  -3    6.90    4.60   1
   8   0  -2   21.80    3.90   1
   8   0  -1   -1.60    0.90   1
   8   0   0  386.40   15.40   1
   8   0   1    0.00    0.70   1
   8   0   2   41.00    2.10   1
   8   0   3    1.70    0.70   1
   8   0   4    0.30    0.60   1
   8   0   5    0.30    0.70   1
   8   0   6   72.90    3.20   1
   8   0   7    2.20    1.60   1
   8   0   8   15.20    1.60   1
   8   0   9    1.20    1.30   1
   8   1 -10    2.10    2.10   1
  -8  -1  10    6.50    2.30   1
   8   1  -9    4.00    2.70   1
  -8  -1   9   15.00    3.20   1
   8   1  -8    3.60    1.90   1
  -8  -1   8    6.90    2.40   1
   8   1  -7    1.90    2.10   1
  -8  -1   7    2.40    1.70   1
   8   1  -6    2.90    2.10   1
  -8  -1   6    2.30    2.30   1
   8   1  -5   59.20    4.00   1
  -8  -1   5   61.10    5.00   1
   8   1  -4    6.90    2.10   1
  -8  -1   4    6.80    2.20   1
   8   1  -3   23.00    2.70   1
  -8  -1   3   23.10    3.60   1
   8   1  -2  186.90    6.70   1
  -8  -1   2  177.90    9.10   1
   8   1  -1   23.90    1.50   1
  -8  -1   1   29.00    2.50   1
   8   1   0    1.00    0.80   1
  -8  -1   0    0.10    1.00   1
   8   1   1   18.40    1.00   1
  -8  -1  -1   14.10    1.00   1
   8   1   2    6.30    0.90   1
  -8  -1  -2    8.60    1.00   1
   8   1   3   90.60    2.60   1
  -8  -1  -3   89.20    2.50   1
   8   1   4   62.70    2.00   1
  -8  -1  -4   65.90    1.90   1
   8   1   5    2.60    0.80   1
  -8  -1  -5    5.00    0.70   1
   8   1   6   -0.30    1.00   1
  -8  -1  -6    1.20    1.00   1
   8   1   7    0.90    1.60   1
  -8  -1  -7    4.10    1.10   1
   8   1   8    2.50    2.10   1
  -8  -1  -8    5.40    1.20   1
   8   1   9   13.80    1.90   1
  -8  -1  -9   13.40    3.30   1
   8   2 -10    0.80    1.70   1
  -8  -2  10    1.40    2.30   1
   8   2  -9    2.70    3.00   1
  -8  -2   9    5.70    2.80   1
   8   2  -8   26.70    3.50   1
  -8  -2   8   32.00    4.10   1
   8   2  -7   -0.70    2.40   1
  -8  -2   7    2.20    1.90   1
   8   2  -6   12.00    2.60   1
  -8  -2   6    5.00    2.00   1
   8   2  -5   -5.40    1.70   1
  -8  -2   5   -0.90    1.70   1
   8   2  -4  128.00    7.10   1
  -8  -2   4  127.00    6.70   1
   8   2  -3   11.80    1.30   1
  -8  -2   3   14.00    6.40   1
   8   2  -2   10.10    1.40   1
  -8  -2   2   12.10    2.60   1
   8   2  -1   -0.70    0.90   1
  -8  -2   1    2.60    1.60   1
   8   2   0   45.40    1.90   1
  -8  -2   0   47.10    2.10   1
   8   2   1   -0.70    1.50   1
  -8  -2  -1   -0.10    1.00   1
   8   2   2  155.80    4.50   1
  -8  -2  -2  157.80    5.70   1
   8   2   3   19.80    1.10   1
  -8  -2  -3   17.10    1.20   1
   8   2   4    1.00    0.60   1
  -8  -2  -4    0.20    0.30   1
   8   2   5    2.40    0.90   1
  -8  -2  -5    0.30    0.40   1
   8   2   6   29.70    1.80   1
  -8  -2  -6   30.10    1.40   1
   8   2   7    7.20    1.60   1
  -8  -2  -7    9.80    1.20   1
   8   2   8    1.00    1.50   1
  -8  -2  -8   -1.40    1.00   1
   8   2   9    0.30    2.00   1
  -8  -2  -9   -1.90    2.60   1
   8   3 -10   -5.00    3.00   1
  -8  -3  10    0.90    2.10   1
   8   3  -9    5.60    2.90   1
  -8  -3   9    1.00    2.60   1
   8   3  -8   13.80    3.10   1
  -8  -3   8    9.10    3.10   1
   8   3  -7   45.80    4.20   1
  -8  -3   7   35.50    3.60   1
   8   3  -6   15.20    2.90   1
  -8  -3   5   78.30    4.80   1
   8   3  -4    1.70    1.10   1
  -8  -3   4   -0.40    2.00   1
   8   3  -3   14.70    1.90   1
  -8  -3   3   12.50    2.30   1
   8   3  -2  140.50    5.20   1
   8   3  -1  357.50   13.50   1
  -8  -3   1  377.40   16.70   1
   8   3   0   24.30    1.20   1
  -8  -3   0   25.10    4.60   1
   8   3   1    3.80    1.10   1
  -8  -3  -1    1.50    0.90   1
   8   3   2    0.50    2.00   1
  -8  -3  -2   -0.30    1.50   1
   8   3   3    3.60    0.80   1
  -8  -3  -3    0.80    0.90   1
   8   3   4    2.60    0.70   1
  -8  -3  -4    4.50    0.90   1
   8   3   5   14.90    1.10   1
  -8  -3  -5   13.30    0.60   1
   8   3   6   -1.50    0.80   1
  -8  -3  -6    0.70    0.60   1
   8   3   7   -1.40    1.20   1
  -8  -3  -7   -0.30    0.80   1
   8   3   8    4.10    1.40   1
  -8  -3  -8    3.20    1.10   1
  -8  -3  -9   -0.80    2.60   1
   8   4 -10    4.70    3.30   1
  -8  -4  10   -2.00    2.20   1
   8   4  -9    4.80    1.60   1
  -8  -4   9    6.00    2.90   1
   8   4  -8    1.40    1.30   1
  -8  -4   8    0.10    2.80   1
   8   4  -7   13.10    2.10   1
  -8  -4   7   11.80    2.70   1
   8   4  -6   13.80    2.10   1
   8   4  -5   10.10    1.80   1
   8   4  -4   36.60    2.50   1
  -8  -4   4   34.00    2.50   1
   8   4  -3   27.60    2.40   1
   8   4  -2    7.40    2.20   1
   8   4  -1    7.30    3.90   1
  -8  -4   1    2.20    1.60   1
   8   4   0   10.50    1.60   1
  -8  -4   0    9.00    1.80   1
   8   4   1    1.40    0.80   1
  -8  -4  -1   -0.10    0.90   1
   8   4   2   36.80    2.30   1
  -8  -4  -2   32.30    2.40   1
   8   4   3    7.30    1.20   1
  -8  -4  -3    6.20    0.90   1
   8   4   4  103.60    3.20   1
  -8  -4  -4  113.20    4.10   1
   8   4   5    2.50    0.80   1
  -8  -4  -5    0.40    0.70   1
   8   4   6   28.80    1.50   1
  -8  -4  -6   26.80    0.90   1
   8   4   7   11.40    1.70   1
  -8  -4  -7    5.60    1.10   1
   8   4   8    2.00    1.30   1
  -8  -4  -8    0.80    1.00   1
  -8  -4  -9   -0.70    2.40   1
   8   5 -10   -0.50    3.30   1
  -8  -5  10    0.10    2.10   1
   8   5  -9    0.40    1.50   1
  -8  -5   9   -5.70    2.70   1
   8   5  -8   10.40    1.80   1
  -8  -5   8    6.80    2.80   1
   8   5  -7   -0.80    1.50   1
  -8  -5   7   -0.70    1.90   1
   8   5  -6   10.40    1.70   1
   8   5  -5    2.20    1.20   1
   8   5  -4   13.40    1.20   1
   8   5  -2  306.30   10.90   1
  -8  -5   2  291.80   11.90   1
   8   5  -1  259.10    8.50   1
  -8  -5   1  254.50   11.90   1
   8   5   0   94.50    3.60   1
  -8  -5   0   84.90    3.20   1
   8   5   1  101.10    4.10   1
  -8  -5  -1  100.10    3.30   1
   8   5   2  114.40    4.50   1
  -8  -5  -2  115.10    3.70   1
   8   5   3   -2.60    1.00   1
  -8  -5  -3    1.50    0.80   1
   8   5   4   15.80    1.40   1
  -8  -5  -4   18.40    1.20   1
   8   5   5   61.30    3.40   1
  -8  -5  -5   69.30    2.90   1
   8   5   6    2.30    0.80   1
  -8  -5  -6    2.80    1.70   1
   8   5   7   -0.10    0.90   1
  -8  -5  -7    0.10    0.60   1
   8   5   8    6.20    1.30   1
  -8  -5  -8    3.40    0.90   1
   8   5   9   -1.40    2.80   1
  -8  -5  -9    4.70    2.90   1
   8   6 -10    0.10    2.10   1
  -8  -6  10    2.20    2.40   1
   8   6  -9   21.90    3.70   1
  -8  -6   9   24.10    4.10   1
   8   6  -8   40.90    3.90   1
  -8  -6   8   29.40    4.30   1
   8   6  -7    6.40    1.80   1
  -8  -6   7   14.10    2.90   1
   8   6  -6   12.70    1.80   1
   8   6  -5   73.10    3.20   1
   8   6  -4  108.10    4.10   1
   8   6  -3   19.10    1.70   1
   8   6  -2   45.50    2.20   1
  -8  -6   2   42.00    2.90   1
   8   6  -1    9.90    1.60   1
  -8  -6   1    7.90    1.40   1
   8   6   0  109.50    4.40   1
  -8  -6   0  110.90    4.30   1
   8   6   1  198.70   10.30   1
  -8  -6  -1  161.80    5.80   1
   8   6   2   53.80    2.50   1
  -8  -6  -2   50.20    2.20   1
   8   6   3    4.20    1.10   1
  -8  -6  -3    6.90    1.00   1
   8   6   4   16.70    1.50   1
  -8  -6  -4   17.00    1.30   1
   8   6   5   19.20    2.00   1
  -8  -6  -5   17.10    1.30   1
   8   6   6   38.00    2.50   1
  -8  -6  -6   37.90    4.00   1
   8   6   7    5.80    2.10   1
  -8  -6  -7    6.20    2.50   1
   8   6   8   -1.00    2.20   1
  -8  -6  -8    1.40    2.80   1
   8   6   9    2.00    2.60   1
  -8  -6  -9    2.50    2.70   1
  -8  -7   9    2.40    3.40   1
   8   7  -8    5.30    1.90   1
  -8  -7   8    2.80    2.60   1
   8   7  -7   35.10    3.10   1
  -8  -7   7   36.80    4.10   1
   8   7  -6    2.70    1.40   1
   8   7  -5    0.60    1.20   1
   8   7  -4    2.90    1.60   1
   8   7  -3   19.80    1.40   1
   8   7  -2    1.10    1.20   1
  -8  -7   2    0.90    1.30   1
   8   7  -1  153.80    5.50   1
  -8  -7   1  150.40    7.10   1
   8   7   0   98.40    3.90   1
  -8  -7   0   93.00    3.80   1
   8   7   1   26.60    1.90   1
  -8  -7  -1   28.60    1.80   1
   8   7   2   34.50    1.30   1
  -8  -7  -2   31.80    1.70   1
   8   7   3   10.40    1.60   1
  -8  -7  -3   10.60    1.00   1
   8   7   4    3.40    1.00   1
  -8  -7  -4    3.30    1.20   1
   8   7   5   69.90    3.40   1
  -8  -7  -5   71.30    3.10   1
   8   7   6   17.10    3.10   1
  -8  -7  -6   15.10    2.80   1
   8   7   7    4.50    2.30   1
  -8  -7  -7    2.20    2.40   1
   8   7   8   -1.20    2.70   1
  -8  -7  -8   -3.90    2.90   1
   8   7   9   -4.20    3.60   1
  -8  -7  -9    1.50    2.90   1
  -8  -8   9    4.40    2.40   1
   8   8  -8   -0.20    1.40   1
  -8  -8   8    1.20    2.50   1
   8   8  -7    9.20    1.80   1
  -8  -8   7    9.40    2.80   1
   8   8  -6   13.90    1.60   1
   8   8  -5   88.00    3.90   1
   8   8  -4    2.30    1.00   1
   8   8  -3   19.20    1.50   1
   8   8  -2    3.90    1.10   1
  -8  -8   2   -1.10    1.20   1
   8   8  -1   -0.60    1.00   1
  -8  -8   1    0.40    1.30   1
   8   8   0   31.50    1.90   1
  -8  -8   0   30.20    1.90   1
   8   8   1    1.50    1.30   1
  -8  -8  -1    2.30    1.10   1
   8   8   2   55.00    1.90   1
  -8  -8  -2   47.50    2.20   1
   8   8   3   41.40    2.30   1
  -8  -8  -3   33.60    2.90   1
   8   8   4    5.10    1.30   1
  -8  -8  -4    6.50    0.90   1
   8   8   5   33.90    2.70   1
  -8  -8  -5   38.20    1.90   1
   8   8   6    2.00    2.00   1
  -8  -8  -6    1.90    1.60   1
   8   8   7    7.20    3.20   1
  -8  -8  -7    1.70    2.00   1
   8   8   8    2.60    3.50   1
  -8  -8  -8    7.00    2.30   1
   8   8   9   -3.20    3.00   1
  -8  -8  -9    4.00    3.50   1
  -8  -9   9    0.00    2.50   1
   8   9  -8    0.20    1.40   1
  -8  -9   8    3.90    2.60   1
   8   9  -7   10.70    1.80   1
  -8  -9   7    9.20    3.10   1
   8   9  -6   24.60    2.00   1
  -8  -9   6   31.00    5.20   1
   8   9  -5    0.00    1.20   1
   8   9  -4    2.30    1.10   1
   8   9  -3    4.30    1.20   1
   8   9  -2   54.30    2.60   1
  -8  -9   2   70.50    3.60   1
   8   9  -1    2.40    1.10   1
   8   9   0  115.00    4.50   1
  -8  -9   0  114.90    4.40   1
   8   9   1   29.20    2.20   1
  -8  -9  -1   24.50    1.90   1
   8   9   2    2.30    0.80   1
  -8  -9  -2    5.10    1.90   1
   8   9   3    7.40    0.80   1
  -8  -9  -3    5.20    0.90   1
   8   9   4    5.70    1.40   1
  -8  -9  -4    3.70    0.80   1
   8   9   5    6.70    1.80   1
  -8  -9  -5    7.60    0.70   1
   8   9   6    6.90    2.60   1
  -8  -9  -6    6.30    2.50   1
   8   9   7    2.60    3.10   1
  -8  -9  -7    2.80    2.70   1
   8   9   8   -0.60    3.80   1
  -8  -9  -8   -1.40    3.00   1
   8   9   9    5.40    4.00   1
  -8  -9  -9   -2.00    3.40   1
  -8 -10   9    1.40    1.80   1
  -8 -10   8    6.90    2.90   1
   8  10  -7   24.70    3.00   1
  -8 -10   7   36.80    5.30   1
   8  10  -6    3.00    1.20   1
  -8 -10   6    5.00    2.40   1
   8  10  -5   37.90    2.70   1
  -8 -10   5   41.60    3.50   1
   8  10  -4   96.30    4.50   1
   8  10  -3   51.00    2.70   1
  -8 -10   3   56.40    2.90   1
   8  10  -2    0.80    1.00   1
  -8 -10   2   -2.70    1.20   1
   8  10  -1    1.00    1.20   1
  -8 -10   1   -0.50    1.30   1
   8  10   0   24.70    1.90   1
  -8 -10   0   19.30    1.90   1
   8  10   1   27.90    1.50   1
  -8 -10  -1   23.90    1.60   1
   8  10   2   27.70    1.60   1
  -8 -10  -2   30.20    2.50   1
   8  10   3   38.50    1.60   1
  -8 -10  -3   37.80    1.90   1
   8  10   4   -1.70    1.50   1
  -8 -10  -4   -0.60    0.60   1
   8  10   5   12.60    2.40   1
  -8 -10  -5   12.70    2.70   1
   8  10   6   12.10    3.00   1
  -8 -10  -6    5.00    2.80   1
   8  10   7    8.00    3.30   1
  -8 -10  -7    5.50    9.70   1
   8  10   8   10.50    3.80   1
  -8 -10  -8   10.20    4.10   1
  -8 -11   9    2.40    2.60   1
  -8 -11   8    3.50    3.10   1
   8  11  -7   10.10    1.30   1
  -8 -11   7   12.40    3.50   1
   8  11  -6    5.60    1.40   1
  -8 -11   6    7.60    2.70   1
   8  11  -5   65.50    3.60   1
  -8 -11   5   63.20    5.20   1
   8  11  -4    0.80    1.30   1
  -8 -11   4    2.40    1.80   1
   8  11  -3   66.90    3.40   1
  -8 -11   3   73.30    3.90   1
   8  11  -2   34.90    2.00   1
  -8 -11   2   36.30    2.20   1
   8  11  -1    2.00    1.20   1
  -8 -11   1    2.00    1.30   1
   8  11   0   16.80    1.90   1
  -8 -11   0   21.40    1.70   1
   8  11   1   32.50    1.60   1
  -8 -11  -1   35.60    3.20   1
   8  11   2    0.90    0.90   1
  -8 -11  -2    0.90    1.20   1
   8  11   3  117.70    4.20   1
  -8 -11  -3  114.30    4.50   1
   8  11   4    6.10    0.90   1
  -8 -11  -4    7.40    0.90   1
   8  11   5    8.20    1.60   1
  -8 -11  -5    5.50    2.40   1
   8  11   6   13.90    4.10   1
  -8 -11  -6    4.10    2.80   1
   8  11   7    3.20    3.60   1
  -8 -11  -7    2.00    3.00   1
   8  11   8    5.20    3.80   1
  -8 -11  -8    2.10    3.40   1
  -8 -12   8   -0.90    2.50   1
   8  12  -7    3.80    1.20   1
  -8 -12   7    6.30    4.20   1
   8  12  -6    1.30    2.50   1
  -8 -12   6   -1.40    2.90   1
   8  12  -5    4.80    1.40   1
  -8 -12   5    6.50    2.30   1
   8  12  -4    3.50    1.40   1
  -8 -12   4   -1.10    2.80   1
   8  12  -3   36.20    2.00   1
  -8 -12   3   34.60    2.10   1
   8  12  -2    0.20    1.10   1
  -8 -12   2    0.80    1.00   1
   8  12  -1   -0.80    1.30   1
  -8 -12   1    2.00    1.20   1
   8  12   0   11.60    1.70   1
  -8 -12   0   13.40    1.60   1
   8  12   1    9.80    1.30   1
  -8 -12  -1    8.70    2.00   1
   8  12   2   20.10    1.50   1
  -8 -12  -2   15.20    3.00   1
   8  12   3  104.50    4.20   1
  -8 -12  -3  107.40    4.50   1
   8  12   4    2.00    0.90   1
  -8 -12  -4    1.40    0.70   1
   8  12   5    1.20    2.60   1
  -8 -12  -5    1.10    2.50   1
   8  12   6    2.90    3.30   1
  -8 -12  -6    0.50    2.60   1
   8  12   7    1.40    3.50   1
  -8 -12  -7    7.20    3.70   1
  -8 -12  -8    4.90    3.90   1
  -8 -13   8    4.50    2.20   1
   8  13  -7    6.60    3.80   1
  -8 -13   7    7.20    3.80   1
   8  13  -6    5.30    1.70   1
  -8 -13   6    5.80    2.90   1
   8  13  -5    2.40    1.30   1
  -8 -13   5    3.20    2.40   1
   8  13  -4    4.60    1.60   1
  -8 -13   4    2.30    1.20   1
   8  13  -3  149.80    6.50   1
  -8 -13   3  152.60    6.00   1
   8  13  -2   74.80    4.00   1
  -8 -13   2   70.70    4.50   1
   8  13  -1    4.90    1.40   1
  -8 -13   1    5.50    1.20   1
   8  13   0   27.50    2.60   1
  -8 -13   0   26.40    2.00   1
   8  13   1   48.00    2.40   1
  -8 -13  -1   44.90    3.80   1
   8  13   2    0.00    1.10   1
  -8 -13  -2    1.70    1.60   1
   8  13   3    2.50    1.00   1
  -8 -13  -3    1.20    0.90   1
   8  13   4   67.70    3.30   1
  -8 -13  -4   68.70    2.40   1
   8  13   5    3.30    2.70   1
  -8 -13  -5    1.00    2.80   1
   8  13   6   -4.60    2.90   1
  -8 -13  -6    1.60    3.10   1
   8  13   7    1.50    3.50   1
  -8 -13  -7    4.00    3.80   1
  -8 -13  -8   -2.40    4.20   1
  -8 -14   8   -3.50    2.20   1
   8  14  -7    1.80    3.40   1
  -8 -14   7    3.70    2.40   1
   8  14  -6    1.60    1.30   1
  -8 -14   6   -0.80    2.90   1
   8  14  -5    5.40    1.40   1
  -8 -14   5    7.40    2.60   1
   8  14  -4   34.70    2.90   1
  -8 -14   4   38.70    2.30   1
   8  14  -3   50.90    3.30   1
  -8 -14   3   55.30    3.20   1
   8  14  -2    1.60    1.40   1
  -8 -14   2   -0.20    1.20   1
   8  14  -1    2.30    1.50   1
  -8 -14   1    2.00    1.30   1
   8  14   0   55.80    2.70   1
  -8 -14   0   59.60    3.20   1
   8  14   1   15.00    1.50   1
  -8 -14  -1   11.80    2.40   1
   8  14   2    4.70    1.20   1
  -8 -14  -2    4.30    2.40   1
   8  14   3   39.40    2.40   1
  -8 -14  -3   40.50    4.80   1
   8  14   4    3.30    1.30   1
  -8 -14  -4    4.10    0.60   1
   8  14   5   22.10    1.80   1
  -8 -14  -5   23.00    4.00   1
   8  14   6    5.10    3.60   1
  -8 -14  -6    7.50    3.80   1
  -8 -14  -7    8.60    4.40   1
  -8 -15   8    4.00    3.10   1
  -8 -15   7   22.20    3.20   1
   8  15  -6    1.90    3.10   1
  -8 -15   6   12.70    3.70   1
   8  15  -5    0.00    1.20   1
  -8 -15   5    2.10    3.10   1
   8  15  -4   -1.10    1.40   1
  -8 -15   4    0.80    1.30   1
   8  15  -3    9.10    1.80   1
  -8 -15   3    5.60    1.30   1
   8  15  -2    9.40    1.70   1
  -8 -15   2   12.30    1.70   1
   8  15  -1    3.30    1.60   1
  -8 -15   1    4.50    1.60   1
   8  15   0   34.70    2.20   1
  -8 -15   0   36.20    3.70   1
   8  15   1   38.60    2.50   1
  -8 -15  -1   39.60    3.60   1
   8  15   2   32.40    2.30   1
  -8 -15  -2   35.70    3.90   1
   8  15   3    6.20    1.40   1
  -8 -15  -3    5.20    1.20   1
   8  15   4   32.50    2.80   1
  -8 -15  -4   34.80    1.60   1
   8  15   5   18.80    1.80   1
  -8 -15  -5   15.80    4.20   1
  -8 -15  -6   -0.90    3.20   1
  -8 -15  -7   21.50    5.60   1
  -8 -16   7   -0.50    2.40   1
   8  16  -6   -0.20    3.00   1
  -8 -16   6    4.20    2.50   1
   8  16  -5   -1.70    1.40   1
  -8 -16   5   -1.00    2.40   1
   8  16  -4    2.40    1.40   1
  -8 -16   4    2.50    1.40   1
   8  16  -3    5.90    1.80   1
  -8 -16   3    8.00    1.60   1
   8  16  -2    5.80    1.70   1
  -8 -16   2    5.60    1.40   1
   8  16  -1   -0.90    1.70   1
  -8 -16   1   -4.10    1.40   1
   8  16   0    3.70    1.50   1
  -8 -16   0    5.60    2.00   1
   8  16   1   11.00    1.60   1
  -8 -16  -1   10.20    2.60   1
   8  16   2    3.90    1.50   1
  -8 -16  -2    5.80    1.50   1
   8  16   3   -2.40    1.30   1
  -8 -16  -3    2.10    1.40   1
   8  16   4   -1.50    1.20   1
  -8 -16  -4    0.70    0.60   1
   8  16   5    0.10    1.40   1
  -8 -16  -5   -2.70    2.80   1
  -8 -16  -6    4.50    4.20   1
  -8 -16  -7    4.60    3.10   1
  -8 -17   7    2.40    2.60   1
  -8 -17   6   17.70    3.20   1
   8  17  -5   20.70    2.60   1
  -8 -17   5   18.90    3.00   1
   8  17  -4    3.20    1.60   1
  -8 -17   4    1.80    1.50   1
   8  17  -3    1.60    1.50   1
  -8 -17   3    0.90    1.40   1
   8  17  -2    1.10    1.60   1
  -8 -17   2    3.90    1.40   1
   8  17  -1    4.90    1.60   1
  -8 -17   1    1.80    1.60   1
   8  17   0    5.90    1.80   1
  -8 -17   0    8.30    2.60   1
   8  17   1   -1.70    1.40   1
  -8 -17  -1    1.20    1.30   1
   8  17   2   -0.40    1.70   1
  -8 -17  -2    1.20    1.20   1
   8  17   3   25.10    2.60   1
  -8 -17  -3   26.70    2.30   1
   8  17   4   25.80    3.00   1
  -8 -17  -4   21.50    1.30   1
   8  17   5    6.70    2.00   1
  -8 -17  -5    0.90    2.40   1
  -8 -17  -6    1.40    3.60   1
  -8 -18   6   -4.00    2.50   1
  -8 -18   5   22.80    3.30   1
   8  18  -4    4.80    1.80   1
  -8 -18   4    5.50    1.60   1
   8  18  -3   55.80    4.50   1
  -8 -18   3   61.80    3.60   1
   8  18  -2    1.10    1.80   1
  -8 -18   2    0.10    1.50   1
   8  18  -1   -2.90    1.60   1
  -8 -18   1    0.40    1.50   1
   8  18   0    0.30    1.50   1
  -8 -18   0    1.60    1.70   1
   8  18   1   63.10    4.70   1
  -8 -18  -1   80.10    4.80   1
   8  18   2    6.40    2.20   1
  -8 -18  -2   10.60    1.90   1
   8  18   3    1.20    1.80   1
  -8 -18  -3    1.00    1.00   1
   8  18   4    0.10    1.80   1
  -8 -18  -4    1.30    0.70   1
   8  18   5    7.30    2.30   1
  -8 -18  -5    8.70    6.10   1
  -8 -18  -6   -1.50    4.40   1
  -8 -19   6    6.40    3.00   1
  -8 -19   5   -4.80    2.30   1
  -8 -19   4    2.70    1.60   1
  -8 -19   3   -1.90    1.30   1
   8  19  -2    2.00    1.80   1
  -8 -19   2    0.50    1.50   1
   8  19  -1    3.20    1.90   1
  -8 -19   1    4.10    1.80   1
   8  19   0    8.60    2.40   1
  -8 -19   0    5.80    1.70   1
   8  19   1    3.40    2.30   1
  -8 -19  -1    2.60    1.70   1
   8  19   2    0.10    2.50   1
  -8 -19  -2    0.10    1.50   1
   8  19   3    2.60    2.50   1
  -8 -19  -3   -3.30    1.50   1
   8  19   4   17.00    3.60   1
  -8 -19  -4   19.10    1.40   1
  -8 -19  -5   -0.70    3.90   1
  -8 -20   5    1.60    2.90   1
  -8 -20   4    5.70    1.60   1
  -8 -20   3    4.10    1.60   1
   8  20  -2   -0.80    3.10   1
  -8 -20   2    0.50    1.60   1
   8  20  -1    3.10    3.40   1
  -8 -20   1   -0.40    1.70   1
   8  20   0    2.20    3.10   1
  -8 -20   0   11.40    2.40   1
   8  20   1    0.90    2.30   1
  -8 -20  -1   -0.50    1.60   1
   8  20   2    3.40    2.90   1
  -8 -20  -2    1.70    1.50   1
   8  20   3    1.20    1.90   1
  -8 -20  -3    1.10    1.50   1
   8  20   4   -0.20    2.60   1
  -8 -20  -4    7.40    4.60   1
  -8 -21   4    7.60    2.00   1
  -8 -21   3   -0.30    1.90   1
  -8 -21   2    0.20    2.00   1
   8  21  -1   18.60    5.60   1
  -8 -21   1   17.70    3.00   1
   8  21   0   10.50    4.00   1
  -8 -21   0   10.50    2.50   1
   8  21   1    3.00    2.80   1
  -8 -21  -1    1.30    1.80   1
   8  21   2    0.50    2.60   1
  -8 -21  -2    0.20    1.80   1
   8  21   3    2.40    3.20   1
  -8 -21  -3    1.60    1.60   1
  -8 -21  -4    0.70    3.20   1
  -8 -22   3   18.00    3.40   1
  -8 -22   2    7.00    2.50   1
  -8 -22   1    0.00    2.00   1
   8  22   0    3.30    3.60   1
  -8 -22   0   14.00    2.90   1
   8  22   1   12.50    4.30   1
  -8 -22  -1   19.00    2.90   1
   8  22   2    3.70    3.10   1
  -8 -22  -2    0.30    1.90   1
  -8 -22  -3    0.50    4.70   1
  -8 -23   1   -0.50    2.50   1
  -8 -23   0    3.80    2.60   1
   8  23   1   -1.10    4.70   1
  -8 -23  -1   -1.40    2.60   1
   9   0 -10    3.30    3.60   1
   9   0  -9   -0.10    2.70   1
   9   0  -8   62.90    7.10   1
   9   0  -6   84.40    5.60   1
   9   0  -5    4.80    2.30   1
   9   0  -4   70.40    4.90   1
   9   0  -3   -1.90    1.70   1
   9   0  -2  289.80   13.00   1
   9   0  -1    0.50    1.10   1
   9   0   0   39.20    2.00   1
   9   0   1    0.80    1.60   1
   9   0   2   47.70    1.40   1
   9   0   3    0.20    0.60   1
   9   0   4  115.30    3.30   1
   9   0   5   -0.20    0.70   1
   9   0   6   92.80    3.40   1
   9   0   7   -0.30    1.00   1
   9   0   8    0.90    0.90   1
   9   0   9   -0.40    2.30   1
   9   1 -10   -2.60    2.90   1
  -9  -1  10    2.30    3.40   1
   9   1  -9   20.20    3.80   1
  -9  -1   9   11.90    4.10   1
   9   1  -8    0.80    2.70   1
  -9  -1   8    3.10    2.70   1
   9   1  -7   12.60    3.00   1
  -9  -1   7   11.30    2.60   1
   9   1  -6    2.10    1.60   1
  -9  -1   6   -1.10    2.10   1
   9   1  -5   53.00    4.00   1
  -9  -1   5   47.70    3.90   1
   9   1  -4   21.20    3.10   1
  -9  -1   4   23.70    4.10   1
   9   1  -3   47.10    3.90   1
  -9  -1   3   44.80    3.70   1
   9   1  -2   94.00    3.90   1
  -9  -1   2   95.40    6.00   1
   9   1  -1    3.90    1.70   1
  -9  -1   1   -1.70    1.70   1
   9   1   0   56.40    2.30   1
  -9  -1   0   47.30    2.20   1
   9   1   1   83.90    2.90   1
  -9  -1  -1   77.00    2.80   1
   9   1   2   23.10    1.40   1
  -9  -1  -2   24.50    1.10   1
   9   1   3  165.10    4.50   1
  -9  -1  -3  157.50    4.30   1
   9   1   4    3.80    0.80   1
  -9  -1  -4    2.60    1.10   1
   9   1   5   93.90    3.00   1
  -9  -1  -5   86.80    2.70   1
   9   1   6   29.40    1.50   1
  -9  -1  -6   29.60    1.50   1
   9   1   7   10.30    1.40   1
  -9  -1  -7   13.50    1.00   1
   9   1   8    5.00    1.40   1
  -9  -1  -8    8.90    1.10   1
   9   1   9    6.80    2.70   1
  -9  -1  -9    3.20    2.40   1
   9   2 -10   -4.10    4.30   1
  -9  -2  10    7.90    3.90   1
   9   2  -9    4.90    3.10   1
  -9  -2   9    4.50    3.20   1
   9   2  -8    3.10    2.70   1
  -9  -2   8    2.00    2.40   1
   9   2  -7    2.70    2.20   1
  -9  -2   7   -1.10    1.90   1
   9   2  -6   18.60    2.50   1
  -9  -2   6   21.50    3.20   1
   9   2  -5   -1.10    2.10   1
  -9  -2   5    0.10    1.80   1
   9   2  -4   42.20    3.60   1
  -9  -2   4   51.70    4.00   1
   9   2  -3   16.00    1.60   1
  -9  -2   3   11.90    1.90   1
   9   2  -2  237.60    7.30   1
  -9  -2   2  244.40   20.20   1
   9   2  -1   34.20    2.50   1
   9   2   0  153.20    5.20   1
  -9  -2   0  154.50    5.10   1
   9   2   1   31.50    1.70   1
  -9  -2  -1   30.30    1.50   1
   9   2   2    6.10    1.30   1
  -9  -2  -2    4.40    1.10   1
   9   2   3    0.30    0.70   1
  -9  -2  -3    0.30    1.00   1
   9   2   4   22.70    1.20   1
  -9  -2  -4   22.60    0.60   1
   9   2   5    4.40    0.90   1
  -9  -2  -5    5.20    0.50   1
   9   2   6   15.10    1.20   1
  -9  -2  -6   17.70    0.80   1
   9   2   7    0.90    1.00   1
  -9  -2  -7    2.00    0.60   1
   9   2   8    2.00    1.30   1
  -9  -2  -8    0.50    0.80   1
  -9  -2  -9    2.60    2.70   1
   9   3 -10    1.20    3.30   1
  -9  -3  10   -2.50    3.10   1
   9   3  -9    7.00    2.60   1
  -9  -3   9    2.80    3.20   1
   9   3  -8    8.40    3.00   1
  -9  -3   8   17.70    3.10   1
   9   3  -7   10.20    2.80   1
  -9  -3   7   14.50    3.00   1
   9   3  -6   50.90    4.70   1
  -9  -3   6   56.20    4.00   1
   9   3  -5   88.30    3.50   1
  -9  -3   5   79.00    4.70   1
   9   3  -4    7.70    1.20   1
  -9  -3   4    7.20    1.50   1
   9   3  -3   51.80    2.30   1
  -9  -3   3   46.70    3.70   1
   9   3  -2    3.00    1.40   1
  -9  -3   2    2.00    2.00   1
   9   3  -1  104.50    5.00   1
  -9  -3   1   97.10    4.80   1
   9   3   0   16.80    1.40   1
  -9  -3   0   16.80    1.30   1
   9   3   1   22.80    1.90   1
  -9  -3  -1   24.00    1.70   1
   9   3   2    2.00    0.60   1
  -9  -3  -2    2.70    0.90   1
   9   3   3   29.60    1.40   1
  -9  -3  -3   30.10    1.60   1
   9   3   4    3.50    0.80   1
  -9  -3  -4    4.90    1.10   1
   9   3   5   65.30    2.40   1
  -9  -3  -5   60.40    2.90   1
   9   3   6    1.30    0.90   1
  -9  -3  -6    1.20    0.40   1
   9   3   7    7.10    1.30   1
  -9  -3  -7    5.50    0.60   1
   9   3   8    0.90    1.20   1
  -9  -3  -8    2.20    0.80   1
  -9  -3  -9    2.50    2.90   1
   9   4 -10   -1.90    3.40   1
  -9  -4  10   -5.20    3.20   1
   9   4  -9   -2.60    1.60   1
  -9  -4   9    2.00    3.00   1
   9   4  -8   17.60    2.20   1
  -9  -4   8   21.40    3.90   1
   9   4  -7   -0.90    1.30   1
   9   4  -6    8.70    1.80   1
   9   4  -5   19.40    2.30   1
   9   4  -4    5.20    1.20   1
   9   4  -3   27.30    2.20   1
  -9  -4   3   20.10    2.10   1
   9   4  -2   31.40    3.50   1
   9   4  -1  122.40   14.10   1
  -9  -4   1  120.80    5.50   1
   9   4   0  139.90    4.80   1
  -9  -4   0  127.70    6.70   1
   9   4   1    6.40    1.20   1
  -9  -4  -1    4.30    1.00   1
   9   4   2   51.70    2.50   1
  -9  -4  -2   56.00    2.10   1
   9   4   3   13.10    1.20   1
  -9  -4  -3   16.50    1.40   1
   9   4   4    1.80    0.70   1
  -9  -4  -4    2.80    0.90   1
   9   4   5    0.80    0.80   1
  -9  -4  -5    0.20    0.90   1
   9   4   6    0.90    0.90   1
  -9  -4  -6    2.80    1.10   1
   9   4   7    8.20    1.30   1
  -9  -4  -7    6.20    2.40   1
   9   4   8    2.40    1.10   1
  -9  -4  -8    1.50    0.70   1
  -9  -4  -9    1.90    2.70   1
   9   5 -10   -0.70    3.40   1
  -9  -5  10    3.70    2.40   1
   9   5  -9    4.00    3.10   1
  -9  -5   9    7.80    3.50   1
   9   5  -8    9.80    1.80   1
  -9  -5   8   11.50    3.30   1
   9   5  -7    0.20    1.40   1
  -9  -5   7    0.30    2.50   1
   9   5  -6   17.20    2.00   1
  -9  -5   6   12.50    3.20   1
   9   5  -5  110.00    4.40   1
   9   5  -4   -0.90    1.30   1
  -9  -5   4   -0.40    1.30   1
   9   5  -3   30.00    1.80   1
   9   5  -2   56.60    2.50   1
  -9  -5   2   55.60    3.30   1
   9   5  -1   13.00    2.50   1
  -9  -5   1   15.50    2.00   1
   9   5   0   46.50    3.30   1
  -9  -5   0   37.50    2.80   1
   9   5   1  342.20    9.70   1
  -9  -5  -1  331.30    8.30   1
   9   5   2   34.30    2.20   1
  -9  -5  -2   33.60    1.70   1
   9   5   3    5.50    1.00   1
  -9  -5  -3    7.40    1.20   1
   9   5   4   19.90    1.60   1
  -9  -5  -4   17.80    1.40   1
   9   5   5   16.70    1.60   1
  -9  -5  -5   19.70    1.50   1
   9   5   6   10.40    1.80   1
  -9  -5  -6    9.20    1.30   1
   9   5   7    5.00    2.00   1
  -9  -5  -7    0.20    2.10   1
   9   5   8    4.70    2.40   1
  -9  -5  -8    2.00    2.50   1
  -9  -5  -9    0.90    2.80   1
   9   6 -10    2.00    2.70   1
  -9  -6  10   -4.30    3.60   1
   9   6  -9    7.20    3.30   1
  -9  -6   9    2.30    3.20   1
   9   6  -8   -3.40    2.00   1
  -9  -6   8    1.00    2.50   1
   9   6  -7    6.60    1.70   1
  -9  -6   7    3.60    2.50   1
   9   6  -6   27.60    2.80   1
  -9  -6   6   28.20    4.20   1
   9   6  -5    4.40    1.30   1
   9   6  -4    6.70    1.30   1
   9   6  -3    0.80    1.00   1
   9   6  -2    6.80    1.20   1
  -9  -6   2    4.90    1.70   1
   9   6  -1   16.80    1.60   1
  -9  -6   1   13.40    2.00   1
   9   6   0  161.10    6.80   1
  -9  -6   0  160.20    5.50   1
   9   6   1   -0.60    1.00   1
  -9  -6  -1    2.30    1.20   1
   9   6   2    0.10    0.40   1
  -9  -6  -2    1.30    1.00   1
   9   6   3    6.10    1.40   1
  -9  -6  -3    3.30    1.00   1
   9   6   4    2.60    1.10   1
  -9  -6  -4    2.90    0.80   1
   9   6   5    5.80    1.30   1
  -9  -6  -5    1.50    0.90   1
   9   6   6   28.00    2.60   1
  -9  -6  -6   30.10    1.90   1
   9   6   7   28.20    3.80   1
  -9  -6  -7   26.80    3.40   1
   9   6   8    0.90    2.20   1
  -9  -6  -8   -0.20    2.50   1
  -9  -6  -9    3.90    4.30   1
   9   7  -9   -0.40    3.20   1
  -9  -7   9    2.60    3.20   1
   9   7  -8   24.30    3.00   1
  -9  -7   8   15.30    3.80   1
   9   7  -7   -1.00    1.40   1
  -9  -7   7    0.40    2.00   1
   9   7  -6   13.70    2.00   1
  -9  -7   6   17.00    2.60   1
   9   7  -5    0.10    1.10   1
   9   7  -4   39.50    2.10   1
   9   7  -3    8.80    1.30   1
   9   7  -2   38.70    2.00   1
  -9  -7   2   28.10    2.30   1
   9   7  -1   75.20    3.20   1
  -9  -7   1   69.20    4.60   1
   9   7   0    3.10    1.20   1
  -9  -7   0    1.40    1.10   1
   9   7   1   85.70    3.80   1
  -9  -7  -1   79.90    3.30   1
   9   7   2    9.40    1.20   1
  -9  -7  -2    7.50    1.20   1
   9   7   3   12.20    1.60   1
  -9  -7  -3   13.60    1.40   1
   9   7   4    6.30    1.40   1
  -9  -7  -4    4.90    1.10   1
   9   7   5    5.00    1.40   1
  -9  -7  -5    6.30    1.00   1
   9   7   6    9.80    2.00   1
  -9  -7  -6   10.70    1.20   1
   9   7   7   15.40    3.30   1
  -9  -7  -7   24.00    3.90   1
   9   7   8    4.40    3.10   1
  -9  -7  -8   -3.10    2.40   1
  -9  -7  -9    4.70    3.40   1
  -9  -8   9    4.20    3.70   1
   9   8  -8   21.40    2.60   1
  -9  -8   8   21.70    4.20   1
   9   8  -7    8.30    1.60   1
  -9  -8   7    7.10    3.40   1
   9   8  -6    8.50    1.30   1
  -9  -8   6    8.10    2.80   1
   9   8  -5   10.90    1.40   1
   9   8  -4    9.70    1.50   1
   9   8  -3    0.80    1.10   1
   9   8  -2   55.40    2.60   1
  -9  -8   2   63.30    3.50   1
   9   8  -1   98.50    3.90   1
  -9  -8   1   96.90    5.30   1
   9   8   0   97.20    3.80   1
  -9  -8   0   92.60    3.80   1
   9   8   1   81.40    3.40   1
  -9  -8  -1   75.50    3.20   1
   9   8   2   32.90    1.30   1
  -9  -8  -2   32.60    1.80   1
   9   8   3    0.60    1.30   1
  -9  -8  -3   -0.80    0.70   1
   9   8   4   17.30    1.60   1
  -9  -8  -4   14.50    1.20   1
   9   8   5   13.30    1.90   1
  -9  -8  -5   12.90    1.10   1
   9   8   6   11.30    2.20   1
  -9  -8  -6   11.70    2.40   1
   9   8   7    1.50    2.30   1
  -9  -8  -7    0.80    2.50   1
   9   8   8   -0.30    3.10   1
  -9  -8  -8    4.50    3.20   1
  -9  -8  -9    3.60    3.30   1
  -9  -9   9   10.50    5.10   1
   9   9  -8    8.10    2.20   1
  -9  -9   8    6.40    3.30   1
  -9  -9   7    2.70    3.00   1
   9   9  -6    4.10    1.40   1
  -9  -9   6    2.50    2.30   1
   9   9  -5    2.40    1.50   1
  -9  -9   5    0.50    2.50   1
   9   9  -4   15.40    1.60   1
   9   9  -3   53.60    2.60   1
   9   9  -2    4.90    1.30   1
  -9  -9   2    7.30    1.70   1
   9   9  -1    0.40    1.10   1
  -9  -9   1    3.90    1.30   1
   9   9   0    8.90    1.30   1
  -9  -9   0    4.50    1.40   1
   9   9   1    4.60    1.70   1
  -9  -9  -1    8.20    1.30   1
   9   9   2   54.20    2.00   1
  -9  -9  -2   50.80    2.50   1
   9   9   3    2.70    1.40   1
  -9  -9  -3    0.30    0.80   1
   9   9   4   68.00    3.50   1
  -9  -9  -4   67.50    3.00   1
   9   9   5    2.30    1.50   1
  -9  -9  -5    0.60    0.60   1
   9   9   6    0.60    2.10   1
  -9  -9  -6    3.80    2.60   1
   9   9   7    7.30   24.60   1
  -9  -9  -7    5.00    2.60   1
   9   9   8    1.70    2.90   1
  -9  -9  -8   -7.20    3.10   1
  -9  -9  -9    1.60    3.90   1
  -9 -10   9    2.00    2.50   1
  -9 -10   8    6.30    3.70   1
   9  10  -7    0.00    1.40   1
  -9 -10   7    1.30    2.50   1
   9  10  -6    2.30    1.30   1
  -9 -10   6   -0.60    2.60   1
   9  10  -5   27.00    2.20   1
  -9 -10   5   25.70    4.40   1
   9  10  -4   64.20    3.30   1
  -9 -10   4   59.60    4.60   1
   9  10  -3   15.50    1.50   1
  -9 -10   3   10.00    1.70   1
   9  10  -2   13.70    1.60   1
  -9 -10   2   15.10    1.50   1
   9  10  -1   53.30    2.70   1
  -9 -10   1   44.70    2.40   1
   9  10   0    2.60    1.40   1
  -9 -10   0    0.40    1.30   1
   9  10   1    2.90    1.30   1
  -9 -10  -1    2.60    1.00   1
   9  10   2    5.60    1.00   1
  -9 -10  -2    4.30    1.50   1
   9  10   3    2.90    0.70   1
  -9 -10  -3    2.00    0.90   1
   9  10   4   24.20    2.10   1
  -9 -10  -4   27.40    1.80   1
   9  10   5   46.50    4.20   1
  -9 -10  -5   47.40    2.20   1
   9  10   6    6.00    2.60   1
  -9 -10  -6    9.00    3.00   1
   9  10   7   17.90    3.60   1
  -9 -10  -7   12.70    3.40   1
   9  10   8    0.40    3.10   1
  -9 -10  -8    1.70    3.60   1
  -9 -11   9   -0.40    2.70   1
  -9 -11   8   18.80    4.30   1
   9  11  -7    2.00    1.40   1
  -9 -11   7    6.40    3.00   1
   9  11  -6    4.60    1.30   1
  -9 -11   6    4.60    2.60   1
   9  11  -5   42.00    2.70   1
  -9 -11   5   51.50    4.70   1
   9  11  -4   21.20    1.70   1
  -9 -11   4   21.60    2.90   1
   9  11  -3  148.50    6.80   1
  -9 -11   3  139.70    6.90   1
   9  11  -2    5.40    1.20   1
  -9 -11   2    5.50    1.40   1
   9  11  -1    1.90    1.30   1
  -9 -11   1    1.30    1.20   1
   9  11   0    7.80    1.60   1
  -9 -11   0   11.40    1.40   1
   9  11   1    3.60    0.90   1
  -9 -11  -1    2.50    1.40   1
   9  11   2   24.90    1.40   1
  -9 -11  -2   27.00    3.10   1
   9  11   3    1.70    0.70   1
  -9 -11  -3    2.30    1.00   1
   9  11   4   -0.60    1.50   1
  -9 -11  -4    0.70    0.80   1
   9  11   5   22.40    2.50   1
  -9 -11  -5   15.90    3.00   1
   9  11   6    9.60    3.20   1
  -9 -11  -6   12.10    3.00   1
   9  11   7    9.60    4.80   1
  -9 -11  -7    8.30    3.60   1
   9  11   8    0.20    3.70   1
  -9 -11  -8    1.80    3.40   1
  -9 -12   8    7.20    2.90   1
   9  12  -7    3.50    1.40   1
  -9 -12   7    6.60    3.00   1
   9  12  -6    5.60    1.40   1
  -9 -12   6    1.60    2.30   1
   9  12  -5   11.50    1.60   1
  -9 -12   5   17.50    3.50   1
   9  12  -4    4.30    1.50   1
  -9 -12   4    3.30    2.10   1
   9  12  -3   34.80    2.30   1
  -9 -12   3   35.90    2.20   1
   9  12  -2    1.30    1.60   1
  -9 -12   2   -1.20    1.40   1
   9  12  -1   60.20    3.20   1
  -9 -12   1   63.90    2.90   1
   9  12   0   -0.30    1.50   1
  -9 -12   0    1.00    1.30   1
   9  12   1    1.90    1.10   1
  -9 -12  -1    4.10    1.80   1
   9  12   2   18.10    1.40   1
  -9 -12  -2   20.60    2.60   1
   9  12   3   28.60    1.70   1
  -9 -12  -3   30.30    1.90   1
   9  12   4   22.30    1.30   1
  -9 -12  -4   19.80    1.50   1
   9  12   5   13.60    2.50   1
  -9 -12  -5   16.40    3.60   1
   9  12   6    0.90    3.10   1
  -9 -12  -6    3.30    3.00   1
   9  12   7   -4.40    3.20   1
  -9 -12  -7   -0.40    2.30   1
  -9 -12  -8    6.10    4.20   1
  -9 -13   8    1.60    2.10   1
   9  13  -7    3.20    3.40   1
  -9 -13   7   -1.50    3.20   1
   9  13  -6    0.10    1.30   1
  -9 -13   6   -3.40    2.40   1
   9  13  -5    4.40    1.20   1
  -9 -13   5    4.40    2.40   1
   9  13  -4   37.40    2.70   1
  -9 -13   4   34.00    3.70   1
   9  13  -3   52.90    3.10   1
  -9 -13   3   55.20    3.20   1
   9  13  -2    6.40    1.40   1
  -9 -13   2    7.00    1.80   1
   9  13  -1   30.20    2.40   1
  -9 -13   1   34.00    2.20   1
   9  13   0   10.50    1.70   1
  -9 -13   0    6.10    1.50   1
   9  13   1   39.80    2.10   1
  -9 -13  -1   30.50    3.00   1
   9  13   2   25.10    1.90   1
  -9 -13  -2   21.30    2.70   1
   9  13   3   29.80    1.80   1
  -9 -13  -3   30.50    1.90   1
   9  13   4   15.80    1.30   1
  -9 -13  -4   15.10    1.50   1
   9  13   5   -1.70    2.80   1
  -9 -13  -5    2.30    3.10   1
   9  13   6    3.20    3.60   1
  -9 -13  -6   15.40    3.60   1
  -9 -13  -7    2.80    4.20   1
  -9 -13  -8   20.20    6.10   1
  -9 -14   8    5.70    2.70   1
  -9 -14   7   -1.60    3.60   1
   9  14  -6    0.50    1.30   1
  -9 -14   6   -4.50    2.90   1
   9  14  -5   13.10    1.90   1
  -9 -14   5   13.10    3.40   1
   9  14  -4    6.50    1.50   1
  -9 -14   4    4.80    1.50   1
   9  14  -3   -0.90    1.30   1
  -9 -14   3    1.20    1.20   1
   9  14  -2    6.60    1.60   1
  -9 -14   2   10.10    1.80   1
   9  14  -1   10.90    1.80   1
  -9 -14   1   12.80    1.80   1
   9  14   0    8.60    2.00   1
  -9 -14   0   13.10    1.90   1
   9  14   1    9.20    1.50   1
  -9 -14  -1   13.40    2.60   1
   9  14   2    0.60    1.10   1
  -9 -14  -2    1.80    1.40   1
   9  14   3    5.00    1.20   1
  -9 -14  -3    4.90    1.20   1
   9  14   4    5.40    1.20   1
  -9 -14  -4    6.80    0.80   1
   9  14   5   14.10    4.20   1
  -9 -14  -5    9.30    3.50   1
   9  14   6    2.00    3.40   1
  -9 -14  -6    1.40    2.60   1
  -9 -14  -7    3.50    4.00   1
  -9 -15   7    2.30    2.50   1
   9  15  -6    2.20    3.20   1
  -9 -15   6    4.80    3.40   1
   9  15  -5   -0.30    1.40   1
  -9 -15   5   -0.70    2.70   1
   9  15  -4   11.90    2.20   1
  -9 -15   4   17.60    2.00   1
   9  15  -3    7.70    1.60   1
  -9 -15   3    6.60    1.40   1
   9  15  -2   22.70    2.40   1
  -9 -15   2   23.50    2.20   1
   9  15  -1    7.20    1.80   1
  -9 -15   1    8.90    1.60   1
   9  15   0   15.10    1.70   1
  -9 -15   0   13.30    2.50   1
   9  15   1    0.80    1.10   1
  -9 -15  -1    1.10    2.30   1
   9  15   2   34.30    2.50   1
  -9 -15  -2   29.60    3.90   1
   9  15   3    1.50    1.10   1
  -9 -15  -3    0.50    1.10   1
   9  15   4   -1.40    1.20   1
  -9 -15  -4    1.40    0.70   1
   9  15   5    4.70    1.10   1
  -9 -15  -5    4.20    3.80   1
  -9 -15  -6    1.30    3.60   1
  -9 -15  -7    1.30    3.80   1
  -9 -16   7   22.50    3.70   1
  -9 -16   6   15.10    4.60   1
   9  16  -5    7.20    1.90   1
  -9 -16   5   11.70    8.60   1
   9  16  -4   12.80    1.80   1
  -9 -16   4   12.40    1.70   1
   9  16  -3   25.40    2.50   1
  -9 -16   3   33.80    2.60   1
   9  16  -2    3.40    1.90   1
  -9 -16   2    1.00    1.50   1
   9  16  -1   43.80    3.40   1
  -9 -16   1   49.90    3.20   1
   9  16   0    1.70    1.50   1
  -9 -16   0    0.50    1.90   1
   9  16   1    1.10    1.50   1
  -9 -16  -1    2.50    2.80   1
   9  16   2   -0.40    1.40   1
  -9 -16  -2   -0.30    1.40   1
   9  16   3   17.50    2.00   1
  -9 -16  -3   26.80    2.30   1
   9  16   4   -0.40    1.10   1
  -9 -16  -4   -0.30    0.60   1
   9  16   5   -0.30    1.20   1
  -9 -16  -5    4.60    3.90   1
  -9 -16  -6    3.70    3.40   1
  -9 -17   7    3.60    2.60   1
  -9 -17   6   -1.20    2.40   1
  -9 -17   5    5.00    3.80   1
   9  17  -4   28.80    3.40   1
  -9 -17   4   33.80    3.40   1
   9  17  -3   10.40    2.30   1
  -9 -17   3    7.60    1.90   1
   9  17  -2   10.60    2.10   1
  -9 -17   2   11.90    1.80   1
   9  17  -1    1.40    1.50   1
  -9 -17   1   -0.30    1.30   1
   9  17   0   55.80    3.40   1
  -9 -17   0   50.10    5.00   1
   9  17   1   16.00    2.10   1
  -9 -17  -1   15.90    2.90   1
   9  17   2    3.40    1.70   1
  -9 -17  -2    1.30    1.50   1
   9  17   3   20.70    2.70   1
  -9 -17  -3   18.00    2.10   1
   9  17   4    3.00    1.90   1
  -9 -17  -4    1.20    0.80   1
   9  17   5    2.70    1.70   1
  -9 -17  -5    1.60    3.50   1
  -9 -17  -6    6.20    3.10   1
  -9 -18   6    3.00    2.90   1
  -9 -18   5    6.90    2.70   1
   9  18  -4    5.00    2.40   1
  -9 -18   4    5.00    1.80   1
   9  18  -3   -2.90    2.00   1
  -9 -18   3   -1.00    1.70   1
   9  18  -2    8.50    2.30   1
  -9 -18   2    2.10    1.90   1
   9  18  -1    7.20    1.90   1
  -9 -18   1    9.00    2.70   1
   9  18   0    2.30    1.40   1
  -9 -18   0   -1.40    2.50   1
   9  18   1   13.00    1.90   1
  -9 -18  -1   11.80    2.00   1
   9  18   2    9.80    2.10   1
  -9 -18  -2    8.30    1.50   1
   9  18   3    4.00    2.10   1
  -9 -18  -3    3.20    1.40   1
   9  18   4    4.10    2.10   1
  -9 -18  -4    2.80    0.80   1
  -9 -18  -5   13.70    5.20   1
  -9 -19   5    1.40    2.70   1
  -9 -19   4   24.30    2.70   1
   9  19  -3    0.90    2.80   1
  -9 -19   3    1.40    1.60   1
   9  19  -2   16.10    3.00   1
  -9 -19   2   18.80    2.20   1
   9  19  -1    9.10    2.20   1
  -9 -19   1    9.10    2.30   1
   9  19   0   25.90    3.40   1
  -9 -19   0   32.40    3.20   1
   9  19   1    1.00    1.80   1
  -9 -19  -1   -1.20    1.40   1
   9  19   2    4.70    2.40   1
  -9 -19  -2    2.70    1.80   1
   9  19   3   -0.90    2.10   1
  -9 -19  -3    0.40    1.40   1
   9  19   4    3.60    2.10   1
  -9 -19  -4    0.10    4.20   1
  -9 -19  -5   -3.10    4.00   1
  -9 -20   5   -2.70    2.60   1
  -9 -20   4    4.10    1.90   1
  -9 -20   3   -0.30    1.60   1
   9  20  -2    0.30    2.20   1
  -9 -20   2    0.00    2.00   1
   9  20  -1    4.50    3.70   1
  -9 -20   1    8.30    2.30   1
   9  20   0    1.90    2.80   1
  -9 -20   0    0.60    1.90   1
   9  20   1   -1.40    2.50   1
  -9 -20  -1    0.20    1.60   1
   9  20   2   -1.60    2.30   1
  -9 -20  -2   -1.00    1.90   1
   9  20   3    5.40    2.60   1
  -9 -20  -3    6.90    1.70   1
  -9 -20  -4   -3.40    3.70   1
  -9 -21   4   17.10    2.70   1
  -9 -21   3   -0.20    1.80   1
  -9 -21   2    2.30    2.00   1
   9  21  -1    2.50    4.10   1
  -9 -21   1   15.00    2.50   1
   9  21   0    7.30    4.00   1
  -9 -21   0   12.30    2.70   1
   9  21   1    2.00    3.00   1
  -9 -21  -1    3.30    2.10   1
   9  21   2    2.20    3.60   1
  -9 -21  -2    1.40    1.80   1
   9  21   3   -3.60    2.80   1
  -9 -21  -3    4.70    2.80   1
  -9 -22   3   -1.50    2.40   1
  -9 -22   2    6.50    2.70   1
  -9 -22   1    0.70    2.40   1
   9  22   0   15.90    5.10   1
  -9 -22   0   13.80    3.30   1
   9  22   1    4.90    3.50   1
  -9 -22  -1   14.20    3.30   1
   9  22   2    0.50    3.90   1
  -9 -22  -2    5.80    2.30   1
  10   0 -10    4.40    3.70   1
  10   0  -9    2.70    3.20   1
  10   0  -8  115.50   10.60   1
  10   0  -7    3.00    2.70   1
  10   0  -6   17.20    2.80   1
  10   0  -5    0.30    1.90   1
  10   0  -4  140.70    8.40   1
  10   0  -3   -1.60    1.60   1
  10   0  -2    4.10    1.80   1
  10   0  -1    0.50    1.20   1
  10   0   0   49.30    2.60   1
  10   0   1    0.30    0.90   1
  10   0   2  126.90    3.00   1
  10   0   3   -0.10    0.60   1
  10   0   4   77.30    2.50   1
  10   0   5    0.00    0.70   1
  10   0   6  202.60    6.20   1
  10   0   7    0.40    1.00   1
  10   0   8    5.20    1.00   1
  10   0   9   -2.90    2.30   1
  10   1 -10    6.60    4.60   1
 -10  -1  10   -0.30    3.20   1
  10   1  -9    0.00    2.90   1
 -10  -1   9   -3.30    2.90   1
  10   1  -8    1.00    2.90   1
 -10  -1   8   -0.40    2.50   1
  10   1  -7   15.70    3.20   1
 -10  -1   7   14.80    3.10   1
  10   1  -6    0.20    1.90   1
 -10  -1   6    2.40    2.00   1
  10   1  -5  114.00    7.40   1
 -10  -1   5  115.20    6.30   1
  10   1  -4    7.10    2.40   1
 -10  -1   4    9.90    2.60   1
  10   1  -3   74.70    3.20   1
 -10  -1   3   75.40    4.80   1
  10   1  -2   14.50    1.70   1
 -10  -1   2   16.30    3.80   1
  10   1  -1  150.80    4.50   1
 -10  -1   1  146.00    6.30   1
  10   1   0   18.70    1.20   1
 -10  -1   0   17.90    1.60   1
  10   1   1    1.70    0.80   1
 -10  -1  -1   -0.50    0.80   1
  10   1   2   17.00    0.80   1
 -10  -1  -2   15.40    0.70   1
  10   1   3    3.90    0.80   1
 -10  -1  -3    4.30    0.50   1
  10   1   4   11.70    0.90   1
 -10  -1  -4   13.50    0.80   1
  10   1   5   93.10    3.30   1
 -10  -1  -5   91.10    2.80   1
  10   1   6    0.10    0.80   1
 -10  -1  -6    0.70    0.70   1
  10   1   7    7.00    1.10   1
 -10  -1  -7    6.70    0.80   1
  10   1   8   16.40    1.90   1
 -10  -1  -8   18.70    1.30   1
 -10  -1  -9   20.50    4.20   1
  10   2 -10    1.30    3.80   1
 -10  -2  10    6.90    4.10   1
  10   2  -9   -1.60    2.80   1
 -10  -2   9    1.10    3.10   1
  10   2  -8   33.80    4.30   1
 -10  -2   8   31.60    3.80   1
  10   2  -7   15.60    3.00   1
 -10  -2   7   12.30    3.00   1
  10   2  -6    8.10    2.60   1
 -10  -2   6   19.00    2.70   1
  10   2  -5    3.30    1.40   1
 -10  -2   5    1.00    2.00   1
  10   2  -4   56.90    2.80   1
 -10  -2   4   60.40    4.40   1
  10   2  -3   11.80    1.40   1
 -10  -2   3    7.30    1.90   1
  10   2  -2    0.80    1.40   1
 -10  -2   2    2.30    1.80   1
  10   2  -1    0.90    1.10   1
 -10  -2   1    1.60    0.90   1
  10   2   0   22.10    2.40   1
 -10  -2   0   27.50    1.80   1
  10   2   1    3.50    0.90   1
 -10  -2  -1    2.70    1.00   1
  10   2   2    9.30    0.70   1
 -10  -2  -2    8.10    1.00   1
  10   2   3    8.70    0.90   1
 -10  -2  -3    6.50    1.20   1
  10   2   4   28.00    1.30   1
 -10  -2  -4   27.30    1.70   1
  10   2   5   15.30    1.10   1
 -10  -2  -5   10.80    0.40   1
  10   2   6    4.40    0.90   1
 -10  -2  -6    5.70    0.60   1
  10   2   7    6.00    1.10   1
 -10  -2  -7    7.30    0.70   1
  10   2   8    7.30    1.40   1
 -10  -2  -8    5.60    1.10   1
 -10  -2  -9    3.00    2.40   1
  10   3 -10    2.30    3.70   1
 -10  -3  10    2.40    3.50   1
  10   3  -9   -1.50    1.60   1
 -10  -3   9    3.10    3.10   1
  10   3  -8    0.90    1.60   1
 -10  -3   8    0.90    2.50   1
  10   3  -7   26.00    2.30   1
 -10  -3   7   20.00    2.40   1
  10   3  -6    2.30    1.40   1
 -10  -3   6    6.00    2.40   1
  10   3  -5   63.50    2.90   1
 -10  -3   5   65.10    4.60   1
  10   3  -4  103.00    4.40   1
 -10  -3   4  107.10    6.40   1
  10   3  -3   18.40    1.30   1
 -10  -3   3   19.50    2.60   1
  10   3  -2  214.00    7.80   1
  10   3  -1   48.00    2.30   1
 -10  -3   1   51.30    2.90   1
  10   3   0    4.00    1.00   1
 -10  -3   0    4.70    0.90   1
  10   3   1    0.20    1.50   1
 -10  -3  -1    0.90    1.10   1
  10   3   2    9.60    0.70   1
 -10  -3  -2    9.80    1.00   1
  10   3   3    1.40    0.90   1
 -10  -3  -3    2.70    1.00   1
  10   3   4   22.70    1.20   1
 -10  -3  -4   21.00    1.50   1
  10   3   5   31.40    1.60   1
 -10  -3  -5   35.00    2.20   1
  10   3   6    6.20    1.00   1
 -10  -3  -6    5.40    1.30   1
  10   3   7    4.50    1.20   1
 -10  -3  -7    4.40    2.00   1
  10   3   8    1.60    1.30   1
 -10  -3  -8    1.10    2.90   1
 -10  -3  -9    4.60    2.90   1
  10   4 -10    4.40    3.80   1
 -10  -4  10    2.50    4.10   1
  10   4  -9    8.60    2.20   1
 -10  -4   9   11.10    4.00   1
  10   4  -8    5.80    1.70   1
 -10  -4   8    8.00    2.70   1
  10   4  -7   10.60    1.60   1
  10   4  -6    0.90    1.50   1
 -10  -4   6    4.00    2.40   1
  10   4  -5    8.10    1.30   1
 -10  -4   5    6.80    3.00   1
  10   4  -4   42.00    2.20   1
 -10  -4   4   38.40    2.90   1
  10   4  -3   24.20    1.80   1
  10   4  -2   24.80    1.70   1
  10   4  -1   -1.50    0.80   1
 -10  -4   1   -0.60    1.40   1
  10   4   0    7.80    0.90   1
 -10  -4   0    8.20    1.30   1
  10   4   1   -0.20    0.70   1
 -10  -4  -1   -2.00    0.80   1
  10   4   2  230.70    5.90   1
 -10  -4  -2  235.70    6.30   1
  10   4   3   48.50    2.50   1
 -10  -4  -3   48.60    2.10   1
  10   4   4   19.60    1.60   1
 -10  -4  -4   16.70    1.20   1
  10   4   5   31.60    1.60   1
 -10  -4  -5   34.20    2.00   1
  10   4   6   60.40    2.70   1
 -10  -4  -6   58.90    3.10   1
  10   4   7    0.80    1.00   1
 -10  -4  -7   -4.00    2.10   1
  10   4   8    2.60    1.40   1
 -10  -4  -8    3.40    2.50   1
 -10  -4  -9   -0.50    2.30   1
  10   5  -9    2.30    3.00   1
 -10  -5   9   -2.30    2.90   1
  10   5  -8   -1.30    1.40   1
 -10  -5   8    2.30    2.70   1
  10   5  -7    4.20    1.60   1
 -10  -5   7    2.30    2.30   1
  10   5  -6    0.20    2.00   1
 -10  -5   6   -0.10    2.20   1
  10   5  -5   44.00    2.50   1
  10   5  -4   -0.40    1.10   1
 -10  -5   4   -2.20    1.30   1
  10   5  -3   37.30    2.20   1
  10   5  -2   30.00    1.90   1
 -10  -5   2   35.40    2.90   1
  10   5  -1  167.90    5.70   1
 -10  -5   1  158.90    8.20   1
  10   5   0   34.10    1.50   1
 -10  -5   0   36.30    2.80   1
  10   5   1    7.70    0.80   1
 -10  -5  -1    4.90    1.00   1
  10   5   2    0.90    1.20   1
 -10  -5  -2    1.20    0.80   1
  10   5   3    6.60    1.30   1
 -10  -5  -3    6.10    1.10   1
  10   5   4    1.10    1.20   1
 -10  -5  -4    0.70    1.00   1
  10   5   5   30.50    2.20   1
 -10  -5  -5   32.40    2.00   1
  10   5   6    1.10    1.40   1
 -10  -5  -6    0.80    1.00   1
  10   5   7   -2.50    2.40   1
 -10  -5  -7    4.80    2.30   1
  10   5   8    4.40    3.00   1
 -10  -5  -8   -0.20    2.50   1
 -10  -5  -9    1.90    3.00   1
  10   6  -9   -4.00    3.20   1
 -10  -6   9   -6.00    2.90   1
  10   6  -8    8.90    2.10   1
 -10  -6   8    7.30    3.10   1
  10   6  -7    0.00    1.80   1
 -10  -6   7   -2.30    2.00   1
  10   6  -6    0.80    1.90   1
 -10  -6   6    4.10    2.40   1
  10   6  -5   62.50    3.30   1
  10   6  -4   31.80    2.10   1
  10   6  -3    2.80    1.10   1
  10   6  -2    9.50    1.30   1
 -10  -6   2    5.70    1.80   1
  10   6  -1    3.10    1.20   1
 -10  -6   1    3.00    1.60   1
  10   6   0   29.10    1.90   1
 -10  -6   0   27.70    1.90   1
  10   6   1    2.00    0.80   1
 -10  -6  -1    1.70    0.90   1
  10   6   2   19.20    0.90   1
 -10  -6  -2   15.80    1.20   1
  10   6   3    0.00    1.20   1
 -10  -6  -3    2.50    1.00   1
  10   6   4   18.90    1.80   1
 -10  -6  -4   21.70    1.40   1
  10   6   5   12.30    1.60   1
 -10  -6  -5   12.60    1.30   1
  10   6   6    4.10    1.50   1
 -10  -6  -6    4.70    1.10   1
  10   6   7   -2.40    2.10   1
 -10  -6  -7   -0.10    2.10   1
  10   6   8   -4.10    2.90   1
 -10  -6  -8    7.90    3.20   1
 -10  -6  -9   -1.20    2.70   1
  10   7  -9    1.40    2.50   1
 -10  -7   9    4.10    4.60   1
  10   7  -8    2.90    2.20   1
 -10  -7   8    2.70    3.20   1
  10   7  -7   17.70    2.80   1
 -10  -7   7   16.00    2.90   1
  10   7  -6   17.60    2.60   1
 -10  -7   6   17.60    2.80   1
  10   7  -5    1.80    1.10   1
  10   7  -4   27.70    1.90   1
  10   7  -3    3.80    1.10   1
  10   7  -2    3.50    2.00   1
 -10  -7   2    0.10    1.30   1
  10   7  -1    0.60    0.80   1
 -10  -7   1    2.50    1.30   1
  10   7   0   44.70    2.40   1
 -10  -7   0   43.50    3.30   1
  10   7   1   13.90    1.50   1
 -10  -7  -1    9.50    1.40   1
  10   7   2   18.80    0.80   1
 -10  -7  -2   15.40    1.30   1
  10   7   3   14.80    1.80   1
 -10  -7  -3   13.90    1.30   1
  10   7   4    5.70    1.40   1
 -10  -7  -4    3.80    0.90   1
  10   7   5   26.50    2.70   1
 -10  -7  -5   31.60    2.00   1
  10   7   6   58.10    4.60   1
 -10  -7  -6   55.10    2.80   1
  10   7   7    7.10    2.90   1
 -10  -7  -7    6.00    3.00   1
  10   7   8    5.00    3.00   1
 -10  -7  -8   11.80    3.40   1
 -10  -7  -9    0.80    2.90   1
  10   8  -9   -1.80    1.90   1
 -10  -8   9   -0.90    3.90   1
  10   8  -8   12.00    2.70   1
 -10  -8   8   20.80    5.70   1
  10   8  -7   10.10    2.10   1
 -10  -8   7    0.80    2.30   1
  10   8  -6    2.70    1.50   1
 -10  -8   6    5.00    2.80   1
  10   8  -5    6.00    1.30   1
  10   8  -4   45.80    2.90   1
  10   8  -3    1.50    1.20   1
  10   8  -2   19.80    1.70   1
 -10  -8   2   27.00    2.30   1
  10   8  -1   58.50    2.80   1
 -10  -8   1   53.10    3.10   1
  10   8   0   16.90    1.40   1
 -10  -8   0   17.90    2.50   1
  10   8   1   92.70    3.60   1
 -10  -8  -1   91.20    3.80   1
  10   8   2   92.20    2.70   1
 -10  -8  -2   91.60    3.70   1
  10   8   3   19.80    1.80   1
 -10  -8  -3   20.60    1.50   1
  10   8   4    5.50    1.50   1
 -10  -8  -4    1.60    0.90   1
  10   8   5   13.30    2.00   1
 -10  -8  -5   12.00    1.30   1
  10   8   6   19.70    2.40   1
 -10  -8  -6   25.00    1.70   1
  10   8   7   10.20    2.90   1
 -10  -8  -7    8.70    3.10   1
  10   8   8    8.80    3.50   1
 -10  -8  -8   12.70    3.80   1
 -10  -9   9    6.10    4.10   1
 -10  -9   8    1.90    2.90   1
  10   9  -7   13.40    2.50   1
 -10  -9   7   10.90    3.30   1
  10   9  -6    2.10    1.50   1
 -10  -9   6    6.30    2.70   1
  10   9  -5   17.90    1.80   1
 -10  -9   5   15.00    2.50   1
  10   9  -4    4.80    1.10   1
 -10  -9   4    6.60    2.30   1
  10   9  -3   11.40    1.40   1
 -10  -9   3   15.10    2.10   1
  10   9  -2    3.20    1.40   1
 -10  -9   2    4.00    1.70   1
  10   9  -1   -2.90    1.10   1
 -10  -9   1    2.10    1.70   1
  10   9   0    0.70    1.20   1
 -10  -9   0    1.50    1.80   1
  10   9   1   21.80    1.80   1
 -10  -9  -1   24.00    2.00   1
  10   9   2   39.30    1.70   1
 -10  -9  -2   44.90    2.20   1
  10   9   3   46.30    3.10   1
 -10  -9  -3   40.40    2.10   1
  10   9   4   11.10    1.90   1
 -10  -9  -4   12.20    1.30   1
  10   9   5   77.30    5.40   1
 -10  -9  -5   73.60    3.70   1
  10   9   6   32.60    3.40   1
 -10  -9  -6   38.40    4.30   1
  10   9   7    0.00    2.30   1
 -10  -9  -7    0.60    1.80   1
  10   9   8    1.10    3.00   1
 -10  -9  -8   -0.20    3.60   1
 -10 -10   9    5.00    3.70   1
 -10 -10   8    4.00    3.60   1
  10  10  -7    7.50    2.00   1
 -10 -10   7    4.70    3.20   1
  10  10  -6    0.80    1.20   1
 -10 -10   6    2.20    2.40   1
  10  10  -5   10.10    1.60   1
 -10 -10   5   11.30    3.10   1
  10  10  -4    3.10    1.20   1
 -10 -10   4    1.70    2.60   1
  10  10  -3    8.80    1.40   1
 -10 -10   3    4.40    1.70   1
  10  10  -2   -0.90    1.20   1
 -10 -10   2    1.60    1.60   1
  10  10  -1   10.50    1.50   1
 -10 -10   1   10.90    1.50   1
  10  10   0   16.30    1.70   1
 -10 -10   0   16.80    1.80   1
  10  10   1   29.00    2.20   1
 -10 -10  -1   23.20    2.10   1
  10  10   2    0.80    0.80   1
 -10 -10  -2    0.80    1.00   1
  10  10   3   11.20    1.70   1
 -10 -10  -3   14.00    1.50   1
  10  10   4    1.50    1.50   1
 -10 -10  -4    0.30    0.90   1
  10  10   5   -0.10    1.50   1
 -10 -10  -5    0.60    0.80   1
  10  10   6   -0.70    1.90   1
 -10 -10  -6   -1.90    2.60   1
  10  10   7   -0.50    3.30   1
 -10 -10  -7    0.30    2.20   1
  10  10   8   13.40    5.00   1
 -10 -10  -8    6.60    4.20   1
 -10 -11   8   -4.90    3.30   1
  10  11  -7   22.90    2.40   1
 -10 -11   7   16.30    7.50   1
  10  11  -6   28.70    2.60   1
 -10 -11   6   26.70    3.60   1
  10  11  -5   -2.00    1.40   1
 -10 -11   5   -1.60    2.60   1
  10  11  -4    7.90    1.60   1
 -10 -11   4   10.60    2.60   1
  10  11  -3    2.90    1.50   1
 -10 -11   3    1.80    1.30   1
  10  11  -2    1.50    1.30   1
 -10 -11   2    0.80    1.20   1
  10  11  -1   14.60    1.70   1
 -10 -11   1    9.90    1.90   1
  10  11   0   25.90    1.90   1
 -10 -11   0   23.30    2.80   1
  10  11   1   12.50    1.80   1
 -10 -11  -1    9.70    1.40   1
  10  11   2    2.60    0.90   1
 -10 -11  -2    2.90    1.90   1
  10  11   3   19.10    1.20   1
 -10 -11  -3   19.00    1.60   1
  10  11   4   67.70    4.60   1
 -10 -11  -4   65.70    3.40   1
  10  11   5    1.10    1.80   1
 -10 -11  -5    1.00    0.70   1
  10  11   6    5.40    2.90   1
 -10 -11  -6    7.70    3.00   1
  10  11   7   -1.10    2.90   1
 -10 -11  -7    2.10    3.50   1
  10  11   8    1.20    4.30   1
 -10 -11  -8    4.50    3.40   1
 -10 -12   8   -4.50    3.20   1
  10  12  -7    1.20    1.40   1
 -10 -12   7    1.80    3.20   1
  10  12  -6    2.30    1.40   1
 -10 -12   6   -2.20    2.40   1
  10  12  -5    1.40    1.10   1
 -10 -12   5    2.60    2.40   1
  10  12  -4   -0.10    1.30   1
 -10 -12   4    1.60    2.10   1
  10  12  -3   43.60    2.90   1
 -10 -12   3   40.00    2.40   1
  10  12  -2   31.80    2.50   1
 -10 -12   2   30.00    2.80   1
  10  12  -1    7.80    1.60   1
 -10 -12   1    6.80    1.60   1
  10  12   0    2.80    1.60   1
 -10 -12   0    3.70    1.20   1
  10  12   1   39.10    2.00   1
 -10 -12  -1   33.90    2.10   1
  10  12   2    1.40    0.90   1
 -10 -12  -2    1.00    1.80   1
  10  12   3  146.00    5.50   1
 -10 -12  -3  144.90    7.00   1
  10  12   4   -0.40    1.90   1
 -10 -12  -4    1.10    0.90   1
  10  12   5   13.20    2.20   1
 -10 -12  -5   12.30    1.00   1
  10  12   6    0.20    3.60   1
 -10 -12  -6    0.00    2.10   1
  10  12   7    3.20    3.80   1
 -10 -12  -7    4.10    3.70   1
 -10 -12  -8    8.50    4.20   1
 -10 -13   8    3.40    4.60   1
 -10 -13   7    2.90    3.60   1
  10  13  -6    3.40    1.60   1
 -10 -13   6    4.70    3.30   1
  10  13  -5    0.30    1.60   1
 -10 -13   5    3.80    2.60   1
  10  13  -4   27.80    2.50   1
 -10 -13   4   27.90    3.70   1
  10  13  -3    4.40    1.50   1
 -10 -13   3    8.90    1.50   1
  10  13  -2  108.90    5.00   1
 -10 -13   2  100.40    4.80   1
  10  13  -1    4.40    1.60   1
 -10 -13   1    3.60    1.50   1
  10  13   0    2.10    1.50   1
 -10 -13   0    7.60    1.60   1
  10  13   1    8.20    1.30   1
 -10 -13  -1    6.40    2.60   1
  10  13   2   -1.10    0.90   1
 -10 -13  -2    3.70    2.10   1
  10  13   3   58.20    2.90   1
 -10 -13  -3   58.20    3.20   1
  10  13   4   51.90    2.30   1
 -10 -13  -4   51.70    3.00   1
  10  13   5    3.00    2.40   1
 -10 -13  -5   -0.10    2.10   1
  10  13   6   -1.80    3.40   1
 -10 -13  -6   -3.70    3.30   1
 -10 -13  -7   -1.60    3.70   1
 -10 -14   8    0.50    2.70   1
 -10 -14   7    1.50    3.70   1
  10  14  -6    1.50    1.70   1
 -10 -14   6    2.90    3.20   1
  10  14  -5    7.80    1.90   1
 -10 -14   5    3.40    2.90   1
  10  14  -4   20.20    2.20   1
 -10 -14   4   20.60    2.00   1
  10  14  -3   31.40    2.80   1
 -10 -14   3   31.90    2.60   1
  10  14  -2   -1.40    1.50   1
 -10 -14   2    0.00    1.40   1
  10  14  -1   22.40    2.60   1
 -10 -14   1   27.70    2.40   1
  10  14   0   10.50    2.00   1
 -10 -14   0   12.40    1.80   1
  10  14   1    4.90    1.40   1
 -10 -14  -1    3.10    2.40   1
  10  14   2    1.70    1.20   1
 -10 -14  -2    1.00    1.60   1
  10  14   3   17.70    1.50   1
 -10 -14  -3   16.60    1.90   1
  10  14   4    1.60    0.80   1
 -10 -14  -4    1.90    1.10   1
  10  14   5    7.00    3.30   1
 -10 -14  -5    0.80    2.90   1
  10  14   6   -3.20    4.20   1
 -10 -14  -6    6.60    3.90   1
 -10 -14  -7   -0.70    2.70   1
 -10 -15   7   -0.90    3.30   1
 -10 -15   6    8.20    4.00   1
  10  15  -5    4.70    1.70   1
 -10 -15   5    6.70    3.80   1
  10  15  -4    6.00    1.80   1
 -10 -15   4    7.00    1.50   1
  10  15  -3   12.70    2.10   1
 -10 -15   3   12.50    1.80   1
  10  15  -2   17.40    2.50   1
 -10 -15   2   14.50    2.10   1
  10  15  -1   24.80    2.40   1
 -10 -15   1   30.10    2.50   1
  10  15   0    5.20    1.50   1
 -10 -15   0    5.90    1.60   1
  10  15   1   -0.40    1.30   1
 -10 -15  -1    1.00    2.40   1
  10  15   2   32.20    2.40   1
 -10 -15  -2   31.90    3.70   1
  10  15   3    1.20    1.20   1
 -10 -15  -3    2.70    1.50   1
  10  15   4   68.80    3.70   1
 -10 -15  -4   75.60    3.00   1
  10  15   5    7.20    4.00   1
 -10 -15  -5   -1.60    3.30   1
 -10 -15  -6    1.10    3.50   1
 -10 -15  -7    9.70    3.40   1
 -10 -16   7    7.20    2.90   1
 -10 -16   6    3.90    3.80   1
  10  16  -5    0.70    2.10   1
 -10 -16   5   -2.90    3.40   1
  10  16  -4   17.10    2.40   1
 -10 -16   4   15.40    1.90   1
  10  16  -3   57.00    4.70   1
 -10 -16   3   56.20    4.30   1
  10  16  -2    4.40    1.80   1
 -10 -16   2    2.00    1.70   1
  10  16  -1   -1.70    1.70   1
 -10 -16   1   -0.90    1.50   1
  10  16   0   -0.20    1.30   1
 -10 -16   0   -2.40    2.00   1
  10  16   1   41.70    2.90   1
 -10 -16  -1   35.40    4.50   1
  10  16   2   -0.50    1.40   1
 -10 -16  -2   -2.30    2.50   1
  10  16   3   12.40    1.80   1
 -10 -16  -3   12.40    1.70   1
  10  16   4    3.20    1.40   1
 -10 -16  -4    1.10    0.90   1
 -10 -16  -5    1.80    2.80   1
 -10 -17   6   20.90    4.70   1
 -10 -17   5    3.10    3.50   1
  10  17  -4    0.20    1.90   1
 -10 -17   4   -0.20    1.70   1
  10  17  -3   -0.90    1.70   1
 -10 -17   3    0.30    1.60   1
  10  17  -2   -0.60    1.90   1
 -10 -17   2   -0.30    1.60   1
  10  17  -1    1.70    2.00   1
 -10 -17   1   -0.20    1.50   1
  10  17   0   20.10    2.10   1
 -10 -17   0   16.50    3.00   1
  10  17   1    7.10    1.70   1
 -10 -17  -1    8.60    3.20   1
  10  17   2   14.80    2.00   1
 -10 -17  -2   12.80    2.80   1
  10  17   3    1.70    1.50   1
 -10 -17  -3    2.00    1.00   1
  10  17   4    8.20    1.80   1
 -10 -17  -4    6.30    1.00   1
 -10 -17  -5    6.50    4.60   1
 -10 -17  -6    1.10    2.60   1
 -10 -18   6    0.50    2.80   1
 -10 -18   5   21.10    4.80   1
  10  18  -4   22.60    3.30   1
 -10 -18   4   15.80    2.50   1
  10  18  -3    4.80    2.90   1
 -10 -18   3    9.90    2.10   1
  10  18  -2    0.20    2.50   1
 -10 -18   2   -0.80    1.60   1
  10  18  -1    1.40    1.70   1
 -10 -18   1   -1.90    1.90   1
  10  18   0    0.30    1.70   1
 -10 -18   0    2.40    2.70   1
  10  18   1   24.60    3.00   1
 -10 -18  -1   23.10    4.20   1
  10  18   2    3.10    2.10   1
 -10 -18  -2    2.30    1.80   1
  10  18   3    5.70    2.30   1
 -10 -18  -3    3.30    1.10   1
  10  18   4   -2.00    1.90   1
 -10 -18  -4    1.10    0.90   1
 -10 -18  -5    1.90    3.30   1
 -10 -19   5    1.40    2.90   1
 -10 -19   4    3.60    1.80   1
  10  19  -3    4.90    2.20   1
 -10 -19   3    1.90    1.90   1
  10  19  -2   -2.00    2.90   1
 -10 -19   2    0.70    1.90   1
  10  19  -1    5.90    2.50   1
 -10 -19   1    2.60    2.70   1
  10  19   0   52.80    6.20   1
 -10 -19   0   63.60    7.50   1
  10  19   1    9.30    2.90   1
 -10 -19  -1    9.30    2.40   1
  10  19   2    3.50    2.20   1
 -10 -19  -2    3.10    1.90   1
  10  19   3    0.50    2.20   1
 -10 -19  -3    3.90    1.50   1
 -10 -19  -4   -1.00    3.00   1
 -10 -19  -5    6.20    4.80   1
 -10 -20   4    3.80    2.00   1
  10  20  -3   14.70    4.50   1
 -10 -20   3   11.30    2.30   1
  10  20  -2    0.30    2.30   1
 -10 -20   2   -0.40    1.20   1
  10  20  -1    6.90    2.90   1
 -10 -20   1    5.50    2.10   1
  10  20   0    1.10    2.40   1
 -10 -20   0   -0.10    1.80   1
  10  20   1   33.90    7.20   1
 -10 -20  -1   37.00    3.70   1
  10  20   2    1.30    2.90   1
 -10 -20  -2    2.80    2.10   1
  10  20   3   -0.20    2.40   1
 -10 -20  -3    0.40    1.60   1
 -10 -20  -4    8.50    4.90   1
 -10 -21   3    5.60    2.00   1
 -10 -21   2    0.70    2.40   1
  10  21  -1    4.20    4.50   1
 -10 -21   1   -2.30    2.00   1
  10  21   0   42.70    6.60   1
 -10 -21   0   42.20    3.90   1
  10  21   1    4.40    3.00   1
 -10 -21  -1    1.80    2.00   1
  10  21   2   -1.10    2.60   1
 -10 -21  -2    5.00    2.40   1
 -10 -21  -3    0.50    2.90   1
 -10 -22   2    4.20    2.50   1
 -10 -22   1    2.80    2.60   1
  10  22   0   -4.40    4.30   1
 -10 -22   0    0.30    2.40   1
  10  22   1    3.40    3.90   1
 -10 -22  -1    1.40    2.40   1
  11   0 -10    1.90    4.20   1
  11   0  -9    1.00    2.50   1
  11   0  -8    1.50    2.60   1
  11   0  -7    3.40    2.90   1
  11   0  -6    2.00    1.80   1
  11   0  -5   -0.60    1.80   1
  11   0  -4   35.10    3.90   1
  11   0  -3    1.00    1.70   1
  11   0  -2  189.40    6.40   1
  11   0  -1    0.10    1.50   1
  11   0   0   11.30    1.10   1
  11   0   1    0.00    0.60   1
  11   0   2   33.20    1.10   1
  11   0   3    1.20    0.80   1
  11   0   4  118.80    4.00   1
  11   0   5    0.20    0.70   1
  11   0   6   42.40    1.90   1
  11   0   7   -1.40    0.90   1
  11   0   8    0.90    1.00   1
  11   0   9    1.90    2.90   1
  11   1 -10   -3.40    3.60   1
 -11  -1  10   -0.20    3.60   1
  11   1  -9   21.50    4.30   1
 -11  -1   9   22.50    3.90   1
  11   1  -8   11.40    3.80   1
 -11  -1   8    9.40    3.00   1
  11   1  -7    9.40    3.10   1
 -11  -1   7   14.10    2.70   1
  11   1  -6   -2.60    2.60   1
 -11  -1   6   -1.10    2.20   1
  11   1  -5    2.30    2.00   1
 -11  -1   5    7.10    2.10   1
  11   1  -4   -4.30    1.80   1
 -11  -1   4    2.40    1.80   1
  11   1  -3   46.40    2.60   1
 -11  -1   3   44.30    3.20   1
  11   1  -2    3.70    1.00   1
 -11  -1   2    5.00    1.20   1
  11   1  -1    9.70    1.10   1
 -11  -1   1    6.90    1.40   1
  11   1   0  163.60    4.60   1
 -11  -1   0  169.10    5.70   1
  11   1   1   -1.00    0.90   1
 -11  -1  -1    0.40    0.70   1
  11   1   2   20.50    0.90   1
 -11  -1  -2   21.40    0.90   1
  11   1   3   90.10    2.90   1
 -11  -1  -3   95.30    3.00   1
  11   1   4    5.50    0.80   1
 -11  -1  -4    5.20    0.70   1
  11   1   5   22.70    1.30   1
 -11  -1  -5   21.90    1.10   1
  11   1   6   23.30    1.80   1
 -11  -1  -6   19.00    0.90   1
  11   1   7    1.20    1.20   1
 -11  -1  -7    1.40    0.60   1
  11   1   8   -2.60    2.30   1
 -11  -1  -8   -0.90    2.40   1
 -11  -1  -9    4.20    2.40   1
 -11  -2  10    4.70    4.40   1
  11   2  -9   -0.50    3.40   1
 -11  -2   9    1.80    3.50   1
  11   2  -8   -1.50    2.70   1
 -11  -2   8    1.50    2.70   1
  11   2  -7    6.20    2.80   1
 -11  -2   7    5.70    2.50   1
  11   2  -6   25.40    4.00   1
 -11  -2   6   18.60    3.00   1
  11   2  -5    4.30    1.30   1
 -11  -2   5    1.70    1.90   1
  11   2  -4   60.60    2.60   1
 -11  -2   4   56.60    3.30   1
  11   2  -3    0.20    1.10   1
 -11  -2   3    0.70    1.80   1
  11   2  -2  202.00    7.30   1
 -11  -2   2  194.20    9.10   1
  11   2  -1   65.60    2.50   1
 -11  -2   1   67.30    4.70   1
  11   2   0   49.90    1.90   1
 -11  -2   0   44.90    2.00   1
  11   2   1   12.90    1.00   1
 -11  -2  -1   13.30    1.00   1
  11   2   2    2.80    0.60   1
 -11  -2  -2    5.30    0.80   1
  11   2   3   -0.70    0.70   1
 -11  -2  -3    0.80    0.90   1
  11   2   4   43.70    1.80   1
 -11  -2  -4   45.20    2.20   1
  11   2   5    1.00    0.80   1
 -11  -2  -5    2.00    1.10   1
  11   2   6    0.90    0.90   1
 -11  -2  -6    1.30    1.20   1
  11   2   7    0.90    1.00   1
 -11  -2  -7    0.60    1.20   1
  11   2   8    0.30    2.10   1
 -11  -2  -8   -3.40    2.70   1
 -11  -2  -9    2.00    2.70   1
  11   3  -9   21.00    3.20   1
 -11  -3   9    8.10    3.80   1
  11   3  -8   -0.50    1.60   1
 -11  -3   8    2.90    3.10   1
  11   3  -7    4.10    1.50   1
  11   3  -6  131.90    5.80   1
 -11  -3   6  129.80    8.40   1
  11   3  -5    6.10    1.40   1
 -11  -3   5    7.80    2.40   1
  11   3  -4   24.50    2.00   1
 -11  -3   4   30.30    2.90   1
  11   3  -3   62.80    2.40   1
 -11  -3   3   70.90    4.40   1
  11   3  -2    4.70    0.90   1
 -11  -3   2    5.70    1.90   1
  11   3  -1  161.40    4.90   1
 -11  -3   1  161.20    7.40   1
  11   3   0    0.10    0.80   1
 -11  -3   0    1.70    1.20   1
  11   3   1  117.00    3.50   1
 -11  -3  -1  117.60    4.00   1
  11   3   2    2.40    0.60   1
 -11  -3  -2    2.20    0.90   1
  11   3   3   37.80    1.60   1
 -11  -3  -3   38.00    2.00   1
  11   3   4    1.10    0.80   1
 -11  -3  -4    0.00    0.90   1
  11   3   5    0.80    0.80   1
 -11  -3  -5   -0.80    0.90   1
  11   3   6   14.80    1.20   1
 -11  -3  -6    8.70    1.60   1
  11   3   7    0.70    0.90   1
 -11  -3  -7   -2.00    1.30   1
  11   3   8    3.60    1.50   1
 -11  -3  -8    0.60    2.90   1
 -11  -3  -9    3.50    2.80   1
  11   4  -9    0.80    1.80   1
 -11  -4   9   -0.10    3.80   1
  11   4  -8    1.40    1.80   1
 -11  -4   8   -1.60    3.00   1
  11   4  -7    0.20    1.50   1
 -11  -4   7    3.60    2.70   1
  11   4  -6    9.80    1.50   1
 -11  -4   6    8.10    2.40   1
  11   4  -5    0.00    1.20   1
 -11  -4   5    5.40    2.10   1
  11   4  -4    7.70    1.10   1
  11   4  -3    6.90    1.50   1
  11   4  -2    1.40    1.00   1
  11   4  -1  139.90    4.10   1
 -11  -4   1  139.80    6.40   1
  11   4   0  134.90    4.10   1
 -11  -4   0  138.20    4.80   1
  11   4   1    0.50    0.80   1
 -11  -4  -1    1.90    0.80   1
  11   4   2    3.10    0.50   1
 -11  -4  -2    2.60    0.80   1
  11   4   3    1.20    1.00   1
 -11  -4  -3    4.20    1.00   1
  11   4   4   10.40    1.50   1
 -11  -4  -4    5.40    1.30   1
  11   4   5    4.10    1.00   1
 -11  -4  -5    2.30    1.00   1
  11   4   6   57.70    2.40   1
 -11  -4  -6   63.50    3.20   1
  11   4   7    4.30    1.00   1
 -11  -4  -7    3.20    1.30   1
  11   4   8   -0.80    1.40   1
 -11  -4  -8    3.00    2.70   1
 -11  -4  -9    0.20    3.00   1
  11   5  -9    1.00    3.10   1
 -11  -5   9    1.30    3.00   1
  11   5  -8   19.30    2.60   1
 -11  -5   8   19.80    4.20   1
  11   5  -7    1.10    1.60   1
 -11  -5   7    2.00    2.50   1
  11   5  -6   25.80    2.40   1
 -11  -5   6   24.10    3.60   1
  11   5  -5    1.00    1.50   1
 -11  -5   5    0.20    1.30   1
  11   5  -4   11.00    1.60   1
  11   5  -3   12.50    1.40   1
  11   5  -2   31.70    2.10   1
  11   5  -1   38.40    1.70   1
 -11  -5   1   38.90    3.10   1
  11   5   0   57.30    2.10   1
 -11  -5   0   55.10    3.90   1
  11   5   1  229.70    6.40   1
 -11  -5  -1  218.30    5.60   1
  11   5   2   94.70    2.70   1
 -11  -5  -2   98.80    3.40   1
  11   5   3    4.30    1.20   1
 -11  -5  -3    8.10    1.20   1
  11   5   4   13.10    1.70   1
  11   5   5    3.80    1.30   1
 -11  -5  -5    5.00    1.20   1
  11   5   6    6.40    1.40   1
 -11  -5  -6    5.70    1.30   1
  11   5   7    3.80    1.70   1
 -11  -5  -7   -0.70    2.20   1
  11   5   8    3.20    2.40   1
 -11  -5  -8   -1.60    2.60   1
 -11  -5  -9    0.70    2.80   1
  11   6  -9    1.20    2.70   1
 -11  -6   9   -4.80    4.10   1
  11   6  -8    0.40    1.40   1
 -11  -6   8    0.90    3.40   1
  11   6  -7   15.30    1.80   1
 -11  -6   7   14.50    3.10   1
  11   6  -6   75.80    5.10   1
 -11  -6   6   73.40    6.20   1
  11   6  -5   18.20    2.00   1
  11   6  -4    2.20    1.50   1
  11   6  -3   28.40    1.90   1
 -11  -6   3   26.80    3.30   1
  11   6  -2   28.80    1.80   1
 -11  -6   2   28.00    2.50   1
  11   6  -1   26.80    1.60   1
 -11  -6   1   30.60    2.50   1
  11   6   0  227.10    6.60   1
 -11  -6   0  217.20    8.30   1
  11   6   1   14.40    1.00   1
 -11  -6  -1   14.50    1.30   1
  11   6   2   59.80    1.90   1
 -11  -6  -2   60.30    2.10   1
  11   6   3    2.50    1.20   1
 -11  -6  -3    2.90    1.10   1
  11   6   4   15.00    1.70   1
 -11  -6  -4   14.80    1.50   1
  11   6   5    0.00    1.30   1
 -11  -6  -5    2.40    1.00   1
  11   6   6   33.10    2.70   1
 -11  -6  -6   34.30    2.40   1
  11   6   7    3.10    1.80   1
 -11  -6  -7    5.10    2.40   1
  11   6   8    0.20    3.00   1
 -11  -6  -8    7.40    3.20   1
 -11  -6  -9    4.40    3.30   1
  11   7  -9   -1.50    3.20   1
 -11  -7   9   -2.00    3.50   1
  11   7  -8    1.80    1.40   1
 -11  -7   8   -0.40    3.30   1
  11   7  -7   14.50    2.10   1
 -11  -7   7   16.90    3.40   1
  11   7  -6    1.70    1.60   1
 -11  -7   6    0.60    2.00   1
  11   7  -5   28.50    2.30   1
 -11  -7   5   26.30    3.50   1
  11   7  -4    2.00    1.20   1
 -11  -7   4    2.10    1.90   1
  11   7  -3   22.70    1.70   1
  11   7  -2    2.10    1.10   1
 -11  -7   2    1.40    1.60   1
  11   7  -1   11.70    1.40   1
 -11  -7   1   12.30    2.40   1
  11   7   0   22.80    1.70   1
 -11  -7   0   21.00    1.90   1
  11   7   1  131.70    4.10   1
 -11  -7  -1  128.80    3.70   1
  11   7   2  139.70    3.30   1
 -11  -7  -2  123.20    4.10   1
  11   7   3   51.30    2.80   1
 -11  -7  -3   49.40    2.40   1
  11   7   4    2.60    2.10   1
 -11  -7  -4    0.90    1.00   1
  11   7   5    1.50    1.50   1
 -11  -7  -5    4.40    1.10   1
  11   7   6    2.70    1.60   1
 -11  -7  -6    3.10    1.10   1
  11   7   7    7.00    3.30   1
 -11  -7  -7   10.00    3.10   1
  11   7   8   10.60    3.20   1
 -11  -7  -8    6.30    3.30   1
  11   8  -9   -6.00    3.30   1
 -11  -8   9    0.80    3.70   1
  11   8  -8    9.60    3.00   1
 -11  -8   8    0.30    3.70   1
  11   8  -7    2.20    2.00   1
 -11  -8   7   -0.10    3.30   1
  11   8  -6   22.20    2.30   1
 -11  -8   6   19.70    3.50   1
  11   8  -5   29.50    2.90   1
 -11  -8   5   41.90    4.90   1
  11   8  -4    0.90    1.30   1
 -11  -8   4    2.10    2.20   1
  11   8  -3    6.30    1.40   1
  11   8  -2    6.40    1.50   1
 -11  -8   2    4.30    1.70   1
  11   8  -1    0.60    1.10   1
 -11  -8   1    1.50    1.40   1
  11   8   0   63.70    3.20   1
 -11  -8   0   66.30    3.10   1
  11   8   1    4.30    1.10   1
 -11  -8  -1    3.00    1.20   1
  11   8   2    1.60    0.50   1
 -11  -8  -2   -0.30    1.10   1
  11   8   3    5.20    1.40   1
 -11  -8  -3    3.00    1.00   1
  11   8   4   23.10    2.20   1
 -11  -8  -4   18.40    1.50   1
  11   8   5   17.40    2.20   1
 -11  -8  -5   17.20    1.60   1
  11   8   6    0.20    1.60   1
 -11  -8  -6    0.60    0.90   1
  11   8   7    2.20    2.70   1
 -11  -8  -7    7.50    3.10   1
  11   8   8   -5.40    3.10   1
 -11  -8  -8   -4.50    3.00   1
 -11  -9   9    5.70    4.00   1
 -11  -9   8   11.10    4.00   1
  11   9  -7    1.70    2.20   1
 -11  -9   7    0.70    3.10   1
  11   9  -6   -2.30    1.40   1
 -11  -9   6    0.50    2.30   1
  11   9  -5    4.10    1.70   1
 -11  -9   5    0.70    2.20   1
  11   9  -4   33.20    2.50   1
 -11  -9   4   36.40    3.10   1
  11   9  -3   10.00    1.50   1
 -11  -9   3    9.90    1.40   1
  11   9  -2   21.90    1.80   1
 -11  -9   2   18.20    2.40   1
  11   9  -1    4.10    1.60   1
 -11  -9   1    7.90    1.90   1
  11   9   0    3.90    1.30   1
 -11  -9   0    0.40    1.10   1
  11   9   1   10.00    1.60   1
 -11  -9  -1    9.70    1.40   1
  11   9   2  104.40    3.40   1
 -11  -9  -2   97.30    4.00   1
  11   9   3   16.30    2.00   1
 -11  -9  -3   19.50    1.70   1
  11   9   4   -0.70    1.70   1
 -11  -9  -4    2.20    1.10   1
  11   9   5   -1.20    1.90   1
 -11  -9  -5    0.40    0.90   1
  11   9   6    9.80    2.20   1
 -11  -9  -6   13.40    1.30   1
  11   9   7    8.80    3.50   1
 -11  -9  -7    1.20    3.20   1
  11   9   8   -4.50    3.10   1
 -11  -9  -8   -0.20    3.30   1
 -11 -10   9    6.70    5.30   1
 -11 -10   8    7.50    3.60   1
  11  10  -7    1.30    2.00   1
 -11 -10   7    4.20    3.10   1
  11  10  -6    1.20    1.30   1
 -11 -10   6    5.60    2.50   1
  11  10  -5   67.50    4.20   1
 -11 -10   5   71.50    6.30   1
  11  10  -4   20.00    2.00   1
 -11 -10   4   20.20    2.90   1
  11  10  -3   -1.30    1.20   1
 -11 -10   3    2.30    1.20   1
  11  10  -2   75.50    3.70   1
 -11 -10   2   72.70    4.10   1
  11  10  -1  123.00    5.00   1
 -11 -10   1  107.70    5.70   1
  11  10   0    9.80    1.50   1
 -11 -10   0   14.00    1.60   1
  11  10   1    1.50    1.70   1
 -11 -10  -1    4.10    1.50   1
  11  10   2    2.60    0.80   1
 -11 -10  -2    5.00    1.00   1
  11  10   3    2.50    1.50   1
 -11 -10  -3    2.10    1.00   1
  11  10   4   62.80    4.30   1
 -11 -10  -4   68.00    3.60   1
  11  10   5   14.40    2.50   1
 -11 -10  -5   12.80    1.30   1
  11  10   6    8.40    2.30   1
 -11 -10  -6    9.40    0.90   1
  11  10   7   -2.20    2.80   1
 -11 -10  -7   -3.80    3.10   1
  11  10   8    6.70    3.50   1
 -11 -10  -8    4.60    3.60   1
 -11 -11   8   11.00    4.70   1
  11  11  -7    2.40    2.10   1
 -11 -11   7    2.10    3.20   1
  11  11  -6    0.50    1.40   1
 -11 -11   6    0.80    2.50   1
  11  11  -5   -0.10    1.20   1
 -11 -11   5   -1.60    2.30   1
  11  11  -4   11.00    1.70   1
 -11 -11   4   10.30    2.40   1
  11  11  -3  113.30    5.10   1
 -11 -11   3  124.10    5.50   1
  11  11  -2    7.10    1.60   1
 -11 -11   2    3.40    1.30   1
  11  11  -1   15.60    1.80   1
 -11 -11   1    8.60    2.10   1
  11  11   0    0.20    1.20   1
 -11 -11   0    0.80    1.50   1
  11  11   1    7.20    1.80   1
 -11 -11  -1    6.90    1.50   1
  11  11   2   21.30    1.40   1
 -11 -11  -2   22.20    1.90   1
  11  11   3    3.30    0.70   1
 -11 -11  -3    2.00    1.00   1
  11  11   4    9.90    2.40   1
 -11 -11  -4    7.00    1.30   1
  11  11   5    1.20    2.10   1
 -11 -11  -5    5.70    1.10   1
  11  11   6    0.60    2.20   1
 -11 -11  -6   -1.60    2.90   1
  11  11   7   -0.30    3.40   1
 -11 -11  -7    2.00    3.20   1
  11  11   8   -3.10    3.30   1
 -11 -11  -8   -0.10    4.00   1
 -11 -12   8   -1.50    3.50   1
 -11 -12   7    2.40    3.60   1
  11  12  -6   -0.50    1.70   1
 -11 -12   6   -3.00    2.90   1
  11  12  -5    3.90    1.70   1
 -11 -12   5    1.00    2.30   1
  11  12  -4    2.20    1.30   1
 -11 -12   4   -1.60    2.20   1
  11  12  -3   10.40    1.90   1
 -11 -12   3   11.70    1.80   1
  11  12  -2    0.80    1.40   1
 -11 -12   2    0.90    1.30   1
  11  12  -1   36.90    2.70   1
 -11 -12   1   38.90    2.50   1
  11  12   0   18.70    2.10   1
 -11 -12   0   19.60    2.60   1
  11  12   1   28.20    1.70   1
 -11 -12  -1   31.70    2.30   1
  11  12   2   29.80    1.70   1
 -11 -12  -2   29.90    3.00   1
  11  12   3    0.30    0.80   1
 -11 -12  -3   -0.70    1.10   1
  11  12   4   43.40    3.60   1
 -11 -12  -4   45.30    3.00   1
  11  12   5   26.30    3.50   1
 -11 -12  -5   28.50    2.00   1
  11  12   6    2.70    3.70   1
 -11 -12  -6    0.60    3.40   1
  11  12   7   -1.30    3.60   1
 -11 -12  -7    0.70    3.60   1
 -11 -13   8   15.60    4.90   1
 -11 -13   7    4.00    3.60   1
  11  13  -6    5.30    2.00   1
 -11 -13   6    8.90    3.90   1
  11  13  -5    1.80    1.70   1
 -11 -13   5   -0.70    2.70   1
  11  13  -4    4.10    1.50   1
 -11 -13   4    9.70    2.60   1
  11  13  -3    1.50    1.40   1
 -11 -13   3   -0.80    1.30   1
  11  13  -2    5.00    1.70   1
 -11 -13   2    6.80    1.80   1
  11  13  -1   79.60    4.60   1
 -11 -13   1   76.60    4.50   1
  11  13   0   23.00    2.60   1
 -11 -13   0   22.20    2.20   1
  11  13   1    1.30    1.10   1
 -11 -13  -1    4.20    2.40   1
  11  13   2   45.70    2.50   1
 -11 -13  -2   39.80    3.70   1
  11  13   3    7.70    1.10   1
 -11 -13  -3    5.00    1.60   1
  11  13   4    6.50    2.30   1
 -11 -13  -4    8.90    1.40   1
  11  13   5    6.60    2.80   1
 -11 -13  -5    7.20    1.00   1
  11  13   6    8.10    4.60   1
 -11 -13  -6   13.30    3.90   1
 -11 -13  -7   -1.90    4.00   1
 -11 -14   7   18.50    4.40   1
  11  14  -6   -1.60    2.20   1
 -11 -14   6    5.60    3.60   1
  11  14  -5   15.50    2.20   1
 -11 -14   5   12.90    3.70   1
  11  14  -4    0.00    1.40   1
 -11 -14   4    0.40    2.50   1
  11  14  -3    2.00    1.60   1
 -11 -14   3    1.60    1.40   1
  11  14  -2    1.30    1.60   1
 -11 -14   2    3.80    1.50   1
  11  14  -1   31.70    2.90   1
 -11 -14   1   33.90    2.30   1
  11  14   0   15.70    2.20   1
 -11 -14   0   10.40    1.90   1
  11  14   1    8.70    1.70   1
 -11 -14  -1   10.80    2.70   1
  11  14   2    2.80    1.10   1
 -11 -14  -2    2.10    2.70   1
  11  14   3    0.20    1.00   1
 -11 -14  -3   -2.20    1.20   1
  11  14   4    2.80    2.10   1
 -11 -14  -4   -0.60    1.10   1
  11  14   5   25.60    5.60   1
 -11 -14  -5   26.50    1.40   1
 -11 -14  -6    1.50    3.50   1
 -11 -14  -7    0.50    4.20   1
 -11 -15   7   10.80    4.10   1
 -11 -15   6    2.50    3.70   1
  11  15  -5   11.00    2.40   1
 -11 -15   5   13.10    3.70   1
  11  15  -4   11.80    2.20   1
 -11 -15   4   10.50    2.00   1
  11  15  -3    8.60    2.00   1
 -11 -15   3    9.40    1.80   1
  11  15  -2   10.60    2.00   1
 -11 -15   2   13.00    1.90   1
  11  15  -1    0.20    1.60   1
 -11 -15   1    3.50    1.70   1
  11  15   0    0.50    1.60   1
 -11 -15   0    2.30    1.60   1
  11  15   1    7.80    1.60   1
 -11 -15  -1    6.40    2.80   1
  11  15   2    6.20    1.60   1
 -11 -15  -2   15.80    3.10   1
  11  15   3   -1.30    1.10   1
 -11 -15  -3   -1.20    1.30   1
  11  15   4   40.20    2.30   1
 -11 -15  -4   42.30    2.80   1
 -11 -15  -5    5.90    3.70   1
 -11 -15  -6    3.00    4.30   1
 -11 -16   7    2.70    4.30   1
 -11 -16   6    3.60    3.30   1
  11  16  -5   -0.90    1.90   1
 -11 -16   5   -2.30    3.40   1
  11  16  -4   31.30    3.80   1
 -11 -16   4   41.40    3.20   1
  11  16  -3    1.50    2.10   1
 -11 -16   3    0.70    1.70   1
  11  16  -2   -0.30    1.50   1
 -11 -16   2    4.20    1.80   1
  11  16  -1   -1.50    1.80   1
 -11 -16   1    1.90    1.70   1
  11  16   0   23.70    2.30   1
 -11 -16   0   24.70    3.50   1
  11  16   1   20.80    2.20   1
 -11 -16  -1   25.40    4.50   1
  11  16   2    1.20    1.30   1
 -11 -16  -2   -1.50    2.60   1
  11  16   3    2.00    1.20   1
 -11 -16  -3    1.80    1.50   1
  11  16   4   -0.30    1.10   1
 -11 -16  -4    1.40    1.00   1
 -11 -16  -5    6.10    3.60   1
 -11 -16  -6   -2.70    3.90   1
 -11 -17   6    3.80    3.70   1
 -11 -17   5   -3.10    3.20   1
  11  17  -4    6.40    3.00   1
 -11 -17   4    9.20    2.50   1
  11  17  -3   10.80    3.10   1
 -11 -17   3   13.20    2.50   1
  11  17  -2    2.60    2.00   1
 -11 -17   2    5.50    1.80   1
  11  17  -1    1.40    2.10   1
 -11 -17   1    0.50    1.70   1
  11  17   0    2.60    1.60   1
 -11 -17   0    5.40    2.30   1
  11  17   1   -0.60    1.40   1
 -11 -17  -1    1.70    2.70   1
  11  17   2    1.50    1.40   1
 -11 -17  -2   -1.20    2.90   1
  11  17   3    2.90    1.80   1
 -11 -17  -3    3.00    1.60   1
  11  17   4    7.50    1.90   1
 -11 -17  -4    5.30    1.00   1
 -11 -17  -5   21.60    5.80   1
 -11 -18   6    3.00    2.40   1
 -11 -18   5   11.50    4.00   1
  11  18  -4    5.00    2.70   1
 -11 -18   4    5.80    2.10   1
  11  18  -3    2.70    2.50   1
 -11 -18   3    4.90    1.90   1
  11  18  -2   12.30   33.70   1
 -11 -18   2    5.80    1.90   1
  11  18  -1   15.20    2.80   1
 -11 -18   1   21.50    2.70   1
  11  18   0    4.40    2.20   1
 -11 -18   0    6.70    2.90   1
  11  18   1   21.60    3.10   1
 -11 -18  -1   19.00    3.80   1
  11  18   2    0.30    1.70   1
 -11 -18  -2    2.90    3.30   1
  11  18   3    6.00    2.50   1
 -11 -18  -3    7.20    1.40   1
 -11 -18  -4    8.70    1.80   1
 -11 -18  -5    5.10    3.40   1
 -11 -19   5    2.90    2.20   1
 -11 -19   4   20.00    3.10   1
  11  19  -3   -0.80    2.40   1
 -11 -19   3   -0.30    1.90   1
  11  19  -2    3.20    3.10   1
 -11 -19   2    2.60    2.40   1
  11  19  -1    1.00    2.40   1
 -11 -19   1   -1.60    2.50   1
  11  19   0    4.60    2.50   1
 -11 -19   0    5.00    3.20   1
  11  19   1    7.70    2.80   1
 -11 -19  -1   10.90    3.20   1
  11  19   2    0.10    2.80   1
 -11 -19  -2    4.70    1.90   1
  11  19   3   -0.70    2.30   1
 -11 -19  -3   -0.50    1.10   1
 -11 -19  -4    2.00    3.30   1
 -11 -20   4    3.80    2.10   1
  11  20  -3   -1.20    4.10   1
 -11 -20   3    1.40    2.40   1
  11  20  -2    0.00    2.50   1
 -11 -20   2    3.10    2.60   1
  11  20  -1    0.80    2.70   1
 -11 -20   1   -7.60    4.60   1
  11  20   0    0.60    2.10   1
 -11 -20   0    0.30    1.90   1
  11  20   1    9.70    3.10   1
 -11 -20  -1    7.70    2.40   1
  11  20   2   -2.60    2.50   1
 -11 -20  -2    1.10    1.70   1
 -11 -20  -3    1.20    1.60   1
 -11 -21   3    1.30    2.00   1
  11  21  -2    3.10    5.00   1
 -11 -21   2   -2.90    2.10   1
  11  21  -1   -1.30    2.70   1
 -11 -21   1   -1.30    2.10   1
  11  21   0    3.00    3.90   1
 -11 -21   0    0.70    2.00   1
  11  21   1    6.50    3.70   1
 -11 -21  -1   10.30    2.70   1
  11  21   2   -0.60    2.80   1
 -11 -21  -2    1.00    1.80   1
 -11 -22   1    2.60    2.90   1
  11  22   0    8.50    6.10   1
 -11 -22   0   13.90    3.20   1
  11  22   1   13.50    5.30   1
 -11 -22  -1    6.80    2.50   1
  12   0  -9   -6.00    3.10   1
  12   0  -8   27.10    3.90   1
  12   0  -7    1.90    2.30   1
  12   0  -6  148.60    8.90   1
  12   0  -5    2.00    1.80   1
  12   0  -4   91.40    5.00   1
  12   0  -3   -1.20    1.20   1
  12   0  -2   55.70    2.80   1
  12   0  -1    0.00    0.80   1
  12   0   0    5.10    0.90   1
  12   0   1   -1.00    0.60   1
  12   0   2    7.20    0.90   1
  12   0   3    0.40    0.60   1
  12   0   4   25.80    1.30   1
  12   0   5    0.50    0.70   1
  12   0   6   32.70    1.50   1
  12   0   7    0.20    0.60   1
  12   0   8    2.00    2.30   1
  12   1  -9    9.60    3.80   1
 -12  -1   9    4.10    3.50   1
  12   1  -8   15.50    4.00   1
 -12  -1   8    8.60    3.70   1
  12   1  -7   11.40    3.20   1
 -12  -1   7    4.70    2.50   1
  12   1  -6   16.10    2.80   1
 -12  -1   6   17.00    3.20   1
  12   1  -5   25.40    3.30   1
 -12  -1   5   29.80    3.40   1
  12   1  -4    6.70    1.40   1
 -12  -1   4   12.60    3.50   1
  12   1  -3   15.60    1.30   1
 -12  -1   3   30.90   36.60   1
  12   1  -2    0.70    0.90   1
 -12  -1   2   -0.20    1.20   1
  12   1  -1   37.50    1.70   1
 -12  -1   1   39.00    2.20   1
  12   1   0   33.30    1.60   1
 -12  -1   0   35.80    2.60   1
  12   1   1    3.20    1.10   1
 -12  -1  -1    4.30    0.70   1
  12   1   2   24.30    1.10   1
 -12  -1  -2   24.60    1.00   1
  12   1   3    1.30    0.80   1
 -12  -1  -3    0.60    0.60   1
  12   1   4    4.50    0.90   1
 -12  -1  -4    6.20    0.70   1
  12   1   5   65.50    2.60   1
 -12  -1  -5   66.90    2.20   1
  12   1   6    0.80    0.90   1
 -12  -1  -6    0.40    0.40   1
  12   1   7    0.20    1.00   1
 -12  -1  -7    0.20    0.50   1
  12   1   8   18.00    3.20   1
 -12  -1  -8   18.40    3.60   1
 -12  -1  -9    6.60    2.70   1
  12   2  -9   -3.10    2.00   1
 -12  -2   9    3.80    3.90   1
  12   2  -8    3.70    1.90   1
 -12  -2   8   10.40    3.70   1
  12   2  -7   -2.90    1.60   1
 -12  -2   7    0.60    2.60   1
  12   2  -6   -0.10    1.50   1
 -12  -2   6    1.80    2.20   1
  12   2  -5    2.70    1.40   1
 -12  -2   5   -2.80    2.00   1
  12   2  -4   20.80    1.90   1
 -12  -2   4   17.70    2.50   1
  12   2  -3    0.70    0.90   1
 -12  -2   3   -0.10    2.00   1
  12   2  -2   83.80    2.90   1
 -12  -2   2   82.00    4.70   1
  12   2  -1   28.30    1.40   1
 -12  -2   1   24.30    1.70   1
  12   2   0   11.20    1.00   1
 -12  -2   0   12.50    1.50   1
  12   2   1    4.10    0.80   1
 -12  -2  -1    4.50    1.00   1
  12   2   2   63.30    2.50   1
 -12  -2  -2   61.90    2.30   1
  12   2   3    6.90    1.20   1
 -12  -2  -3    4.70    1.10   1
  12   2   4   27.20    1.40   1
 -12  -2  -4   25.30    1.80   1
  12   2   5   -0.50    0.90   1
 -12  -2  -5   -0.50    1.00   1
  12   2   6    1.50    0.90   1
 -12  -2  -6    6.10    1.30   1
  12   2   7    4.00    1.20   1
 -12  -2  -7    5.60    1.50   1
  12   2   8    7.20    2.30   1
 -12  -2  -8    9.10    2.70   1
 -12  -2  -9    1.00    2.60   1
  12   3  -9    0.50    2.20   1
 -12  -3   9    2.70    3.70   1
  12   3  -8    1.50    1.80   1
 -12  -3   8    1.90    3.40   1
  12   3  -7    1.20    1.50   1
 -12  -3   7   -0.40    2.40   1
  12   3  -6    2.30    1.50   1
 -12  -3   6    3.90    2.90   1
  12   3  -5  115.90    5.00   1
 -12  -3   5  119.60    7.30   1
  12   3  -4   15.60    1.70   1
 -12  -3   4   19.10    2.80   1
  12   3  -3   70.70    2.30   1
 -12  -3   3   73.20    4.40   1
  12   3  -2   94.20    3.00   1
 -12  -3   2   84.10    4.70   1
  12   3  -1   94.80    3.00   1
 -12  -3   1   90.70    3.60   1
  12   3   0   37.60    1.60   1
 -12  -3   0   36.00    2.20   1
  12   3   1   84.50    2.70   1
 -12  -3  -1   79.00    2.60   1
  12   3   2   35.20    1.30   1
 -12  -3  -2   35.00    1.70   1
  12   3   3   14.10    1.40   1
 -12  -3  -3   11.30    1.40   1
  12   3   4    2.90    1.00   1
 -12  -3  -4    0.40    1.10   1
  12   3   5   38.20    2.00   1
 -12  -3  -5   35.90    2.50   1
  12   3   6    0.10    0.90   1
 -12  -3  -6    3.10    1.30   1
  12   3   7    2.60    1.40   1
 -12  -3  -7    6.00    1.80   1
  12   3   8    0.00    2.00   1
 -12  -3  -8   -0.80    3.20   1
 -12  -3  -9   -2.50    2.30   1
  12   4  -9    2.50    2.30   1
 -12  -4   9   -0.80    3.40   1
  12   4  -8    0.00    1.80   1
 -12  -4   8    3.00    3.40   1
  12   4  -7    6.60    1.80   1
 -12  -4   7    7.60    2.70   1
  12   4  -6    1.50    1.40   1
 -12  -4   6    3.10    2.30   1
  12   4  -5    0.30    1.30   1
 -12  -4   5    0.10    1.80   1
  12   4  -4   46.70    2.00   1
 -12  -4   4   39.90    3.50   1
  12   4  -3    0.90    0.90   1
 -12  -4   3    2.70    2.00   1
  12   4  -2   19.20    1.40   1
 -12  -4   2   17.00    2.20   1
  12   4  -1    6.70    1.10   1
 -12  -4   1    6.60    2.00   1
  12   4   0    1.90    0.80   1
 -12  -4   0    2.40    1.20   1
  12   4   1   64.60    2.50   1
 -12  -4  -1   61.30    2.30   1
  12   4   2  124.00    3.80   1
 -12  -4  -2  125.30    3.70   1
  12   4   3   47.40    3.00   1
 -12  -4  -3   41.10    2.30   1
  12   4   4    0.80    1.20   1
 -12  -4  -4    0.70    1.00   1
  12   4   5    3.60    1.30   1
 -12  -4  -5    2.40    1.20   1
  12   4   6    0.60    1.00   1
 -12  -4  -6    1.50    1.40   1
  12   4   7    9.80    1.50   1
 -12  -4  -7   11.00    1.70   1
  12   4   8    2.70    1.80   1
 -12  -4  -8    1.30    2.50   1
 -12  -4  -9   -4.10    3.00   1
  12   5  -9    0.50    3.30   1
 -12  -5   9   -1.20    3.30   1
  12   5  -8   12.50    2.30   1
 -12  -5   8   14.30    3.50   1
  12   5  -7   10.50    1.80   1
 -12  -5   7    5.20    3.00   1
  12   5  -6   12.60    1.90   1
 -12  -5   6    7.40    2.40   1
  12   5  -5   35.10    2.30   1
  12   5  -4   29.90    1.70   1
  12   5  -3   47.30    2.20   1
 -12  -5   3   38.20    3.20   1
  12   5  -2    0.10    1.00   1
  12   5  -1   41.20    1.80   1
 -12  -5   1   45.90    3.70   1
  12   5   0   14.10    1.10   1
 -12  -5   0   12.00    1.40   1
  12   5   1    2.00    0.80   1
 -12  -5  -1    1.70    0.90   1
  12   5   2   58.90    2.00   1
 -12  -5  -2   60.30    2.20   1
  12   5   3   10.60    1.40   1
 -12  -5  -3   10.30    1.30   1
  12   5   4    0.50    1.10   1
 -12  -5  -4   -1.30    1.00   1
  12   5   5   14.20    1.90   1
 -12  -5  -5   12.10    1.50   1
  12   5   6   16.60    2.20   1
 -12  -5  -6   19.70    1.90   1
  12   5   7    3.40    1.80   1
 -12  -5  -7    4.10    1.40   1
 -12  -5  -8    2.80    2.80   1
  12   6  -9    3.20    2.60   1
 -12  -6   9    5.80    3.60   1
  12   6  -8    2.10    1.90   1
 -12  -6   8   -1.90    2.90   1
  12   6  -7    2.70    1.90   1
 -12  -6   7    2.60    2.80   1
  12   6  -6   18.20    2.30   1
 -12  -6   6   23.50    3.30   1
  12   6  -5    2.00    1.30   1
 -12  -6   5   -2.10    2.10   1
  12   6  -4   89.20    4.50   1
 -12  -6   4   84.70    4.70   1
  12   6  -3   -0.50    1.10   1
  12   6  -2   50.80    2.50   1
 -12  -6   2   49.70    3.20   1
  12   6  -1   47.50    2.00   1
 -12  -6   1   54.50    3.30   1
  12   6   0   27.30    1.40   1
 -12  -6   0   22.80    2.50   1
  12   6   1    0.80    0.80   1
 -12  -6  -1    0.10    0.80   1
  12   6   2  127.90    3.70   1
 -12  -6  -2  125.80    3.90   1
  12   6   3   46.90    2.70   1
 -12  -6  -3   43.20    2.40   1
  12   6   4   37.20    2.30   1
 -12  -6  -4   39.10    2.70   1
  12   6   5   -0.60    1.20   1
 -12  -6  -5    0.90    1.20   1
  12   6   6    0.70    1.60   1
 -12  -6  -6    3.70    1.20   1
  12   6   7    1.30    1.90   1
 -12  -6  -7   -0.50    1.20   1
 -12  -6  -8   15.40    3.70   1
  12   7  -9   -4.10    3.30   1
 -12  -7   9    0.20    4.20   1
  12   7  -8    2.80    1.70   1
 -12  -7   8    0.50    3.30   1
  12   7  -7    0.40    1.30   1
 -12  -7   7   -1.50    2.60   1
  12   7  -6   28.20    3.20   1
 -12  -7   6   19.90    3.50   1
  12   7  -5   16.30    2.00   1
 -12  -7   5   17.20    3.20   1
  12   7  -4    1.30    1.40   1
 -12  -7   4   -0.50    2.10   1
  12   7  -3    0.90    1.00   1
  12   7  -2   24.50    2.00   1
 -12  -7   2   23.00    2.30   1
  12   7  -1   26.90    2.10   1
 -12  -7   1   30.20    2.70   1
  12   7   0    1.20    1.30   1
 -12  -7   0    2.90    1.30   1
  12   7   1   51.20    2.50   1
 -12  -7  -1   49.80    2.10   1
  12   7   2    1.20    0.60   1
 -12  -7  -2    0.50    0.90   1
  12   7   3    9.60    2.10   1
 -12  -7  -3    5.90    1.20   1
  12   7   4   -0.20    1.40   1
 -12  -7  -4    0.10    1.00   1
  12   7   5   11.80    2.10   1
 -12  -7  -5   10.40    1.60   1
  12   7   6    4.60    1.90   1
 -12  -7  -6    7.80    1.30   1
  12   7   7    6.20    2.40   1
 -12  -7  -7    8.20    3.20   1
 -12  -7  -8    4.00    3.20   1
  12   8  -9    7.90    2.90   1
 -12  -8   9    1.80    4.30   1
  12   8  -8   11.20    2.40   1
 -12  -8   8    9.90    4.20   1
  12   8  -7    6.00    2.60   1
 -12  -8   7    2.80    3.10   1
  12   8  -6    4.90    1.70   1
 -12  -8   6    9.00    2.70   1
  12   8  -5   -1.60    1.70   1
 -12  -8   5   -3.00    2.10   1
  12   8  -4   90.10    4.70   1
 -12  -8   4  105.50    7.70   1
  12   8  -3   12.80    1.50   1
  12   8  -2    1.70    2.30   1
 -12  -8   2   -0.40    1.40   1
  12   8  -1   58.80    3.10   1
 -12  -8   1   49.10    4.30   1
  12   8   0    4.90    1.90   1
 -12  -8   0    3.30    1.40   1
  12   8   1   26.80    1.40   1
 -12  -8  -1   31.80    1.90   1
  12   8   2    7.00    0.60   1
 -12  -8  -2    5.70    1.10   1
  12   8   3    0.90    1.40   1
 -12  -8  -3    1.60    0.90   1
  12   8   4    1.00    1.60   1
 -12  -8  -4    2.70    1.10   1
  12   8   5    5.10    1.90   1
 -12  -8  -5    6.10    1.50   1
  12   8   6    2.00    1.90   1
 -12  -8  -6    2.80    1.10   1
  12   8   7    0.70    2.50   1
 -12  -8  -7    5.00    3.50   1
 -12  -8  -8    7.60    3.70   1
  12   9  -9   -5.40    3.70   1
 -12  -9   9   -5.90    5.00   1
 -12  -9   8   -7.00    3.80   1
  12   9  -7   35.40    4.00   1
 -12  -9   7   39.30    5.80   1
  12   9  -6   26.00    2.70   1
 -12  -9   6   22.30    3.30   1
  12   9  -5    5.30    1.70   1
 -12  -9   5    5.10    2.50   1
  12   9  -4   78.90    4.50   1
 -12  -9   4   73.10    5.80   1
  12   9  -3   -0.60    1.30   1
 -12  -9   3    1.30    2.10   1
  12   9  -2    6.60    1.70   1
 -12  -9   2    5.00    1.40   1
  12   9  -1   14.80    2.10   1
 -12  -9   1    9.20    1.50   1
  12   9   0   11.60    1.70   1
 -12  -9   0    9.50    2.00   1
  12   9   1    4.60    1.70   1
 -12  -9  -1    4.60    1.50   1
  12   9   2    4.40    0.60   1
 -12  -9  -2    3.60    1.00   1
  12   9   3    1.50    1.40   1
 -12  -9  -3    1.30    0.90   1
  12   9   4    3.60    2.10   1
 -12  -9  -4    1.10    1.10   1
  12   9   5    4.40    2.00   1
 -12  -9  -5    5.30    1.10   1
  12   9   6   47.20    5.10   1
 -12  -9  -6   44.60    2.60   1
  12   9   7    9.70    4.20   1
 -12  -9  -7    2.70    3.60   1
 -12  -9  -8    0.40    3.60   1
 -12 -10   8   16.90    4.90   1
  12  10  -7    0.80    1.70   1
 -12 -10   7    1.40    3.10   1
  12  10  -6   -0.70    1.50   1
 -12 -10   6   -3.30    2.60   1
  12  10  -5    0.80    1.40   1
 -12 -10   5   -0.70    2.30   1
  12  10  -4   -2.00    1.30   1
 -12 -10   4    0.80    2.20   1
  12  10  -3   39.00    2.70   1
 -12 -10   3   43.90    2.60   1
  12  10  -2   28.90    2.20   1
 -12 -10   2   33.30    3.10   1
  12  10  -1   31.40    2.80   1
 -12 -10   1   25.10    2.60   1
  12  10   0   16.10    1.90   1
 -12 -10   0   13.80    1.70   1
  12  10   1   24.70    2.40   1
 -12 -10  -1   28.60    2.00   1
  12  10   2    5.20    0.80   1
 -12 -10  -2    5.30    1.20   1
  12  10   3   30.40    2.40   1
 -12 -10  -3   30.20    2.10   1
  12  10   4   28.50    3.00   1
 -12 -10  -4   34.70    2.50   1
  12  10   5    1.40    1.90   1
 -12 -10  -5    0.40    1.10   1
  12  10   6    2.20    1.90   1
 -12 -10  -6   -0.40    0.90   1
  12  10   7    8.70    4.10   1
 -12 -10  -7    5.20    3.80   1
 -12 -10  -8    3.80    4.00   1
 -12 -11   8    4.20    4.50   1
  12  11  -7    2.80    2.40   1
 -12 -11   7    4.70    3.60   1
  12  11  -6   20.80    2.70   1
 -12 -11   6   15.40    3.80   1
  12  11  -5    2.60    1.60   1
 -12 -11   5    1.40    2.30   1
  12  11  -4    5.60    1.60   1
 -12 -11   4   -0.60    2.40   1
  12  11  -3   80.50    4.80   1
 -12 -11   3   86.70    4.40   1
  12  11  -2   56.20    3.30   1
 -12 -11   2   57.10    3.40   1
  12  11  -1   34.10    2.60   1
 -12 -11   1   35.70    2.30   1
  12  11   0    8.60    1.70   1
 -12 -11   0    8.90    1.50   1
  12  11   1    3.90    1.60   1
 -12 -11  -1    3.10    1.50   1
  12  11   2    0.80    1.60   1
 -12 -11  -2   -1.00    1.30   1
  12  11   3    1.80    1.80   1
 -12 -11  -3    0.20    1.30   1
  12  11   4   -0.50    1.50   1
 -12 -11  -4    2.50    1.20   1
  12  11   5    2.70    1.60   1
 -12 -11  -5    1.30    1.10   1
  12  11   6    5.10    3.40   1
 -12 -11  -6    5.30    0.80   1
  12  11   7    2.10    4.00   1
 -12 -11  -7    1.10    3.90   1
 -12 -12   8    5.60    4.10   1
 -12 -12   7    5.50    4.00   1
  12  12  -6    0.30    1.60   1
 -12 -12   6   -5.10    3.20   1
  12  12  -5    0.20    1.40   1
 -12 -12   5    3.80    2.50   1
  12  12  -4   11.10    2.00   1
 -12 -12   4    8.10    2.80   1
  12  12  -3   44.10    3.20   1
 -12 -12   3   36.10    2.60   1
  12  12  -2    4.90    1.70   1
 -12 -12   2    7.80    1.70   1
  12  12  -1   39.60    2.70   1
 -12 -12   1   35.30    2.70   1
  12  12   0    1.50    1.60   1
 -12 -12   0   -0.40    1.20   1
  12  12   1   26.80    2.50   1
 -12 -12  -1   26.90    2.20   1
  12  12   2   25.80    1.70   1
 -12 -12  -2   24.80    2.10   1
  12  12   3   13.90    0.70   1
 -12 -12  -3   12.10    1.90   1
  12  12   4   29.20    3.00   1
 -12 -12  -4   32.70    2.50   1
  12  12   5   -3.90    2.30   1
 -12 -12  -5    1.70    1.20   1
  12  12   6    4.60    3.50   1
 -12 -12  -6    2.50    3.80   1
  12  12   7    0.40    5.10   1
 -12 -12  -7    5.30    3.90   1
 -12 -13   8   -1.00    3.60   1
 -12 -13   7    7.40    3.80   1
  12  13  -6    2.00    2.40   1
 -12 -13   6   10.20    3.80   1
  12  13  -5    3.40    1.60   1
 -12 -13   5    3.20    2.80   1
  12  13  -4   22.50    3.00   1
 -12 -13   4   19.60    3.60   1
  12  13  -3    0.50    1.50   1
 -12 -13   3    2.50    1.50   1
  12  13  -2   75.10    4.60   1
 -12 -13   2   79.00    4.30   1
  12  13  -1   16.30    2.10   1
 -12 -13   1   22.20    2.10   1
  12  13   0   21.00    2.40   1
 -12 -13   0   19.20    2.00   1
  12  13   1   -0.30    1.20   1
 -12 -13  -1    1.00    1.40   1
  12  13   2    0.40    1.10   1
 -12 -13  -2    2.00    1.20   1
  12  13   3    3.90    1.00   1
 -12 -13  -3   -0.10    1.30   1
  12  13   4   23.40    3.10   1
 -12 -13  -4   24.60    2.10   1
  12  13   5    0.20    3.40   1
 -12 -13  -5   -0.80    1.00   1
  12  13   6    1.10    4.40   1
 -12 -13  -6   12.10    4.40   1
 -12 -13  -7    0.60    3.20   1
 -12 -14   7   -2.90    4.10   1
  12  14  -6    1.90    2.70   1
 -12 -14   6   -0.70    3.50   1
  12  14  -5    3.00    1.80   1
 -12 -14   5   -1.30    3.30   1
  12  14  -4    5.80    1.90   1
 -12 -14   4    8.40    3.30   1
  12  14  -3   24.10    2.60   1
 -12 -14   3   25.40    2.80   1
  12  14  -2    3.50    1.80   1
 -12 -14   2    3.10    1.60   1
  12  14  -1   -0.30    1.70   1
 -12 -14   1    4.80    1.50   1
  12  14   0   13.20    2.30   1
 -12 -14   0   10.20    2.00   1
  12  14   1    0.90    1.30   1
 -12 -14  -1    0.60    1.80   1
  12  14   2   -0.70    1.10   1
 -12 -14  -2   -0.20    2.30   1
  12  14   3   12.80    1.40   1
 -12 -14  -3    8.50    1.60   1
  12  14   4    4.60    2.60   1
 -12 -14  -4   12.30    1.80   1
  12  14   5    1.80    3.90   1
 -12 -14  -5    2.40    1.00   1
 -12 -14  -6    5.60    4.80   1
 -12 -15   7   -0.40    3.80   1
 -12 -15   6    4.10    3.90   1
  12  15  -5    1.10    2.30   1
 -12 -15   5    2.80    4.00   1
  12  15  -4   17.60    2.60   1
 -12 -15   4   16.90    3.90   1
  12  15  -3    1.10    1.90   1
 -12 -15   3    1.00    1.60   1
  12  15  -2    7.30    2.10   1
 -12 -15   2   10.60    1.90   1
  12  15  -1    5.80    2.20   1
 -12 -15   1    0.90    1.50   1
  12  15   0   31.70    3.30   1
 -12 -15   0   35.20    3.10   1
  12  15   1   24.80    2.10   1
 -12 -15  -1   26.60    3.80   1
  12  15   2   10.40    1.70   1
 -12 -15  -2    9.50    2.70   1
  12  15   3   11.80    1.40   1
 -12 -15  -3    9.90    1.80   1
  12  15   4   20.30    4.60   1
 -12 -15  -4   20.70    2.20   1
 -12 -15  -5    2.20    0.60   1
 -12 -15  -6   -4.40    3.00   1
 -12 -16   6   17.70    4.60   1
  12  16  -5    6.80    2.50   1
 -12 -16   5    7.00    3.90   1
  12  16  -4   11.10    3.10   1
 -12 -16   4   13.80    2.20   1
  12  16  -3   32.20    3.60   1
 -12 -16   3   39.40    3.20   1
  12  16  -2    8.00    2.20   1
 -12 -16   2    8.00    2.00   1
  12  16  -1   -0.50    1.90   1
 -12 -16   1    1.90    1.80   1
  12  16   0    1.70    1.70   1
 -12 -16   0    1.60    1.40   1
  12  16   1   13.70    2.00   1
 -12 -16  -1   13.40    2.60   1
  12  16   2    0.40    1.30   1
 -12 -16  -2   -0.20    2.60   1
  12  16   3    1.30    1.30   1
 -12 -16  -3    4.90    2.00   1
  12  16   4    9.50    1.20   1
 -12 -16  -4   23.10    2.70   1
 -12 -16  -5    1.70    3.80   1
 -12 -16  -6    3.00    2.80   1
 -12 -17   6    5.90    3.90   1
 -12 -17   5    9.80    4.40   1
  12  17  -4   -1.00    2.60   1
 -12 -17   4   -1.90    1.90   1
  12  17  -3    6.30    2.80   1
 -12 -17   3    7.10    2.50   1
  12  17  -2    3.20    3.10   1
 -12 -17   2    5.30    2.20   1
  12  17  -1    0.80    2.10   1
 -12 -17   1   -1.70    1.70   1
  12  17   0   29.50    2.80   1
 -12 -17   0   21.60    4.20   1
  12  17   1   -2.90    1.50   1
 -12 -17  -1   -2.10    2.50   1
  12  17   2    2.70    2.40   1
 -12 -17  -2    1.40    2.90   1
  12  17   3   -1.90    1.30   1
 -12 -17  -3   -1.80    1.60   1
 -12 -17  -4    1.50    1.10   1
 -12 -17  -5    5.20    4.50   1
 -12 -18   5   -2.70    4.50   1
  12  18  -4    7.50    2.90   1
 -12 -18   4    9.90    2.60   1
  12  18  -3   24.10    5.40   1
 -12 -18   3   28.20    3.30   1
  12  18  -2    6.80    3.40   1
 -12 -18   2    8.40    2.30   1
  12  18  -1    7.40    3.50   1
 -12 -18   1    7.50    2.20   1
  12  18   0    2.50    2.30   1
 -12 -18   0    0.90    2.70   1
  12  18   1    1.40    2.10   1
 -12 -18  -1   -1.60    2.90   1
  12  18   2    1.80    2.40   1
 -12 -18  -2    3.00    3.30   1
  12  18   3    7.30    2.50   1
 -12 -18  -3   12.30    1.70   1
 -12 -18  -4    6.20    4.50   1
 -12 -18  -5   -2.60    2.80   1
 -12 -19   5    0.50    4.00   1
 -12 -19   4    1.20    2.00   1
  12  19  -3   -1.00    3.00   1
 -12 -19   3    0.20    2.30   1
  12  19  -2    4.30    3.60   1
 -12 -19   2   -0.60    2.50   1
  12  19  -1   -0.10    2.50   1
 -12 -19   1    5.20    2.80   1
  12  19   0   32.00    4.70   1
 -12 -19   0   35.90    5.80   1
  12  19   1   -0.80    3.00   1
 -12 -19  -1    3.80    2.60   1
  12  19   2    4.80    2.50   1
 -12 -19  -2    4.40    4.10   1
 -12 -19  -3   -0.50    1.40   1
 -12 -19  -4    1.00    3.20   1
 -12 -20   4    2.40    2.50   1
  12  20  -3    2.30    3.40   1
 -12 -20   3    4.10    2.10   1
  12  20  -2   -1.50    3.50   1
 -12 -20   2   -1.30    2.20   1
  12  20  -1   -2.80    2.50   1
 -12 -20   1    3.80    3.50   1
  12  20   0   -1.60    3.40   1
 -12 -20   0   -0.10    3.40   1
  12  20   1   -1.50    3.20   1
 -12 -20  -1    6.30    2.40   1
  12  20   2   -2.30    2.80   1
 -12 -20  -2    1.70    2.30   1
 -12 -20  -3   -1.00    3.10   1
  12  21  -2    2.30    3.70   1
 -12 -21   2    3.50    2.40   1
  12  21  -1    2.20    4.60   1
 -12 -21   1   -0.90    2.70   1
  12  21   0   14.60    4.50   1
 -12 -21   0   19.00    3.30   1
  12  21   1   18.00    5.00   1
 -12 -21  -1   19.80    3.60   1
 -12 -21  -2   -1.10    2.30   1
  13   0  -9    1.80    3.30   1
  13   0  -8    1.60    2.90   1
  13   0  -7    0.10    2.50   1
  13   0  -6  116.50    8.10   1
  13   0  -5   -2.60    1.90   1
  13   0  -4   59.20    2.80   1
  13   0  -3   -0.10    1.20   1
  13   0  -2  128.60    5.70   1
  13   0  -1   -0.40    1.00   1
  13   0   0  100.60    3.10   1
  13   0   1    2.20    0.70   1
  13   0   2  111.20    2.80   1
  13   0   3    0.00    0.70   1
  13   0   4   -1.00    0.70   1
  13   0   5   -0.20    0.80   1
  13   0   6   35.60    1.90   1
  13   0   7   -0.50    0.50   1
  13   0   8   52.80    6.60   1
  13   1  -9   16.10    4.60   1
 -13  -1   9   10.80    4.00   1
  13   1  -8    4.00    3.30   1
 -13  -1   8    2.90    3.20   1
  13   1  -7   -4.10    2.30   1
 -13  -1   7    5.10    2.90   1
  13   1  -6   12.60    2.80   1
 -13  -1   6   17.60    3.10   1
  13   1  -5    0.10    1.30   1
 -13  -1   5    1.70    2.70   1
  13   1  -4    8.90    1.50   1
 -13  -1   4   11.30    2.40   1
  13   1  -3   60.90    3.10   1
 -13  -1   3   62.80    3.00   1
  13   1  -2    0.20    0.90   1
 -13  -1   2    0.10    1.80   1
  13   1  -1   28.90    1.80   1
 -13  -1   1   27.10    1.90   1
  13   1   0    0.40    0.90   1
 -13  -1   0    2.70    1.10   1
  13   1   1   65.90    2.50   1
 -13  -1  -1   65.60    2.10   1
  13   1   2   14.20    0.90   1
 -13  -1  -2   14.00    0.80   1
  13   1   3   13.20    1.00   1
 -13  -1  -3   15.50    1.00   1
  13   1   4    4.50    0.90   1
 -13  -1  -4    3.30    0.60   1
  13   1   5    4.80    0.90   1
 -13  -1  -5    4.30    0.50   1
  13   1   6   15.90    1.40   1
 -13  -1  -6   17.00    1.90   1
  13   1   7    3.90    1.10   1
 -13  -1  -7    6.70    1.80   1
  13   1   8    6.00    2.50   1
 -13  -1  -8    2.50    2.80   1
  13   2  -9    2.40    2.40   1
 -13  -2   9   -0.20    3.50   1
  13   2  -8    2.50    2.00   1
 -13  -2   8   -0.10    3.00   1
  13   2  -7    4.20    1.80   1
 -13  -2   7    9.70    3.10   1
  13   2  -6   30.60    2.50   1
 -13  -2   6   32.20    3.90   1
  13   2  -5    0.90    1.30   1
 -13  -2   5   -0.10    1.30   1
  13   2  -4   31.60    2.10   1
 -13  -2   4   30.50    3.00   1
  13   2  -3    0.90    1.20   1
 -13  -2   3    2.00    2.00   1
  13   2  -2    9.20    1.20   1
 -13  -2   2   12.00    1.50   1
  13   2  -1    0.60    1.20   1
 -13  -2   1    2.10    1.50   1
  13   2   0    1.00    0.90   1
 -13  -2   0    0.40    1.20   1
  13   2   1    8.00    1.00   1
 -13  -2  -1    7.40    1.30   1
  13   2   2   21.40    1.20   1
 -13  -2  -2   17.00    1.30   1
  13   2   3   14.20    1.30   1
 -13  -2  -3   13.90    1.40   1
  13   2   4    0.50    0.90   1
 -13  -2  -4    0.40    1.10   1
  13   2   5   14.20    1.30   1
 -13  -2  -5   16.10    1.80   1
  13   2   6   21.00    1.50   1
 -13  -2  -6   19.70    2.10   1
  13   2   7    2.60    1.10   1
 -13  -2  -7    2.40    1.40   1
  13   2   8    7.00    2.70   1
 -13  -2  -8    3.90    2.60   1
  13   3  -9   13.80    2.90   1
 -13  -3   9   16.60    4.80   1
  13   3  -8    4.40    1.90   1
 -13  -3   8    0.40    3.00   1
  13   3  -7    2.40    1.60   1
 -13  -3   7    2.80    3.00   1
  13   3  -6    7.20    1.70   1
 -13  -3   6    4.80    2.40   1
  13   3  -5    7.70    1.60   1
 -13  -3   5    6.40    2.70   1
  13   3  -4   43.20    2.60   1
 -13  -3   4   44.20    8.30   1
  13   3  -3   64.60    2.70   1
 -13  -3   3   71.30    3.80   1
  13   3  -2   52.30    2.10   1
 -13  -3   2   48.10    3.80   1
  13   3  -1   21.10    1.40   1
 -13  -3   1   22.70    1.90   1
  13   3   0   13.10    1.00   1
 -13  -3   0   10.90    1.20   1
  13   3   1   39.50    1.60   1
 -13  -3  -1   45.00    2.10   1
  13   3   2    7.30    0.90   1
 -13  -3  -2    5.10    0.90   1
  13   3   3   46.90    2.70   1
 -13  -3  -3   58.30    2.80   1
  13   3   4    6.70    1.10   1
 -13  -3  -4    6.00    1.40   1
  13   3   5    0.70    1.00   1
 -13  -3  -5    0.20    1.30   1
  13   3   6    0.10    0.90   1
 -13  -3  -6    1.40    1.40   1
  13   3   7    2.20    1.30   1
 -13  -3  -7    2.30    1.50   1
  13   3   8    1.00    2.00   1
 -13  -3  -8   -0.70    3.30   1
  13   4  -9    4.30    3.20   1
 -13  -4   9   -0.40    3.50   1
  13   4  -8   -0.60    2.10   1
 -13  -4   8   -1.80    2.90   1
  13   4  -7    2.70    1.60   1
 -13  -4   7    1.90    2.80   1
  13   4  -6   37.00    2.80   1
 -13  -4   6   39.20    4.30   1
  13   4  -5    9.00    1.50   1
 -13  -4   5    3.90    2.50   1
  13   4  -4   36.20    2.00   1
 -13  -4   4   30.50    2.80   1
  13   4  -3    0.40    1.00   1
  13   4  -2   15.50    1.40   1
 -13  -4   2   12.90    2.50   1
  13   4  -1   37.90    2.00   1
 -13  -4   1   33.90    2.20   1
  13   4   0   60.70    2.10   1
 -13  -4   0   58.60    2.40   1
  13   4   1    2.70    0.80   1
 -13  -4  -1    1.90    1.00   1
  13   4   2   23.40    1.20   1
 -13  -4  -2   25.70    1.30   1
  13   4   3    2.30    1.10   1
 -13  -4  -3    2.00    1.10   1
  13   4   4   49.50    3.20   1
 -13  -4  -4   52.20    2.80   1
  13   4   5   60.30    3.50   1
 -13  -4  -5   64.70    4.00   1
  13   4   6   27.60    2.70   1
 -13  -4  -6   25.00    2.40   1
  13   4   7    0.70    1.60   1
 -13  -4  -7    1.10    1.50   1
 -13  -4  -8    8.20    3.70   1
  13   5  -9   20.90    5.00   1
 -13  -5   9   18.40    5.30   1
  13   5  -8   -0.40    2.00   1
 -13  -5   8   -0.60    3.10   1
  13   5  -7    5.40    1.70   1
 -13  -5   7    2.70    3.00   1
  13   5  -6    0.70    1.50   1
 -13  -5   6    0.20    2.10   1
  13   5  -5    1.70    1.30   1
 -13  -5   5    5.10    2.30   1
  13   5  -4    9.10    1.40   1
  13   5  -3   48.50    2.10   1
  13   5  -2    1.00    1.20   1
 -13  -5   2    1.40    2.70   1
  13   5  -1    3.50    1.00   1
 -13  -5   1    3.30    1.80   1
  13   5   0    2.00    0.90   1
 -13  -5   0    5.70    1.30   1
  13   5   1   99.00    3.20   1
 -13  -5  -1   97.80    3.10   1
  13   5   2    2.60    0.70   1
 -13  -5  -2    4.90    1.00   1
  13   5   3   55.00    3.30   1
 -13  -5  -3   61.50    2.90   1
  13   5   4    5.20    1.40   1
 -13  -5  -4   -0.60    1.20   1
  13   5   5   -1.90    1.30   1
 -13  -5  -5    2.00    1.20   1
  13   5   6    2.60    1.70   1
 -13  -5  -6    1.50    1.30   1
  13   5   7    4.50    2.00   1
 -13  -5  -7   10.70    1.90   1
 -13  -5  -8   -0.30    2.40   1
  13   6  -9    0.70    3.70   1
 -13  -6   9   -5.10    3.90   1
  13   6  -8   12.70    2.40   1
 -13  -6   8   17.60    4.00   1
  13   6  -7    0.10    1.70   1
 -13  -6   7   -0.50    2.90   1
  13   6  -6   20.00    2.10   1
 -13  -6   6   15.00    3.00   1
  13   6  -5   20.80    1.80   1
 -13  -6   5   17.70    3.00   1
  13   6  -4    1.50    1.20   1
 -13  -6   4   -0.40    2.10   1
  13   6  -3   21.30    1.50   1
  13   6  -2   21.40    1.60   1
  13   6  -1    5.70    1.10   1
 -13  -6   1   10.40    1.40   1
  13   6   0   16.30    1.40   1
 -13  -6   0   18.70    1.50   1
  13   6   1    2.20    0.90   1
 -13  -6  -1   -0.40    1.00   1
  13   6   2    1.80    0.60   1
 -13  -6  -2    1.20    0.90   1
  13   6   3    3.80    1.20   1
 -13  -6  -3   -1.90    1.00   1
  13   6   4   -0.60    1.30   1
 -13  -6  -4    0.80    1.00   1
  13   6   5   10.00    1.90   1
 -13  -6  -5    8.90    1.50   1
  13   6   6    7.70    2.10   1
 -13  -6  -6   13.40    1.80   1
  13   6   7    6.00    2.20   1
 -13  -6  -7    1.90    1.50   1
 -13  -6  -8    7.90    4.40   1
  13   7  -9    4.60    3.60   1
 -13  -7   9   -4.20    4.20   1
  13   7  -8    0.40    1.80   1
 -13  -7   8   -1.80    3.80   1
  13   7  -7    2.50    1.70   1
 -13  -7   7    3.80    3.30   1
  13   7  -6    3.90    1.60   1
 -13  -7   6    7.20    2.90   1
  13   7  -5    7.70    1.60   1
 -13  -7   5    4.10    2.20   1
  13   7  -4   20.50    2.40   1
 -13  -7   4   21.30    3.20   1
  13   7  -3   17.10    1.80   1
 -13  -7   3   17.30    3.00   1
  13   7  -2  121.30    4.90   1
 -13  -7   2  130.90    6.00   1
  13   7  -1   12.00    1.30   1
 -13  -7   1   14.20    2.20   1
  13   7   0   54.70    2.20   1
 -13  -7   0   54.30    2.80   1
  13   7   1    1.90    0.90   1
 -13  -7  -1   -0.10    0.90   1
  13   7   2  133.40    4.10   1
 -13  -7  -2  137.60    4.80   1
  13   7   3   20.40    2.20   1
 -13  -7  -3   26.00    2.00   1
  13   7   4    5.40    1.60   1
 -13  -7  -4    5.70    1.30   1
  13   7   5    1.60    1.50   1
 -13  -7  -5    0.60    1.20   1
  13   7   6    2.90    1.70   1
 -13  -7  -6    3.40    1.40   1
  13   7   7    3.40    2.50   1
 -13  -7  -7   -0.80    1.30   1
 -13  -7  -8    8.20    3.70   1
  13   8  -9   -5.70    3.70   1
 -13  -8   9    7.40    4.50   1
  13   8  -8   -0.60    1.80   1
 -13  -8   8    6.20    4.30   1
  13   8  -7    0.90    1.50   1
 -13  -8   7    6.20    3.50   1
  13   8  -6   23.00    2.60   1
 -13  -8   6   19.70    3.60   1
  13   8  -5   76.90    4.30   1
 -13  -8   5   69.90    4.90   1
  13   8  -4    7.10    1.60   1
 -13  -8   4    8.20    2.30   1
  13   8  -3    4.20    1.50   1
 -13  -8   3    2.30    1.30   1
  13   8  -2    3.50    1.50   1
 -13  -8   2    2.70    1.90   1
  13   8  -1   -1.40    1.30   1
 -13  -8   1   -0.10    1.30   1
  13   8   0   59.20    3.70   1
 -13  -8   0   59.10    3.00   1
  13   8   1   17.90    1.50   1
 -13  -8  -1   18.00    1.50   1
  13   8   2    3.70    0.70   1
 -13  -8  -2    4.30    1.10   1
  13   8   3    7.60    1.70   1
 -13  -8  -3   13.10    1.50   1
  13   8   4   46.50    3.80   1
 -13  -8  -4   44.00    2.70   1
  13   8   5    0.40    1.90   1
 -13  -8  -5   -0.80    1.10   1
  13   8   6    1.20    1.70   1
 -13  -8  -6    1.50    1.50   1
  13   8   7    1.40    2.20   1
 -13  -8  -7    0.90    1.10   1
 -13  -8  -8   -0.40    3.70   1
  13   9  -8   -2.00    3.60   1
 -13  -9   8    5.00    4.20   1
  13   9  -7   14.20    3.50   1
 -13  -9   7    7.40    3.10   1
  13   9  -6    7.80    2.10   1
 -13  -9   6    9.00    3.30   1
  13   9  -5   14.80    2.20   1
 -13  -9   5   11.60    3.10   1
  13   9  -4    2.40    1.50   1
 -13  -9   4    4.30    2.40   1
  13   9  -3    3.10    1.50   1
 -13  -9   3   10.70    2.40   1
  13   9  -2   10.40    1.60   1
 -13  -9   2   10.90    1.60   1
  13   9  -1   13.90    1.80   1
 -13  -9   1   11.70    1.50   1
  13   9   0   15.90    2.40   1
 -13  -9   0   16.60    1.90   1
  13   9   1    0.00    0.90   1
 -13  -9  -1    2.80    1.00   1
  13   9   2   19.40    0.90   1
 -13  -9  -2   21.30    2.10   1
  13   9   3   10.20    1.90   1
 -13  -9  -3   10.20    1.50   1
  13   9   4   16.80    2.60   1
 -13  -9  -4   19.10    1.90   1
  13   9   5    3.50    2.00   1
 -13  -9  -5    2.80    1.20   1
  13   9   6    4.80    2.30   1
 -13  -9  -6    5.20    1.30   1
  13   9   7    4.70    3.70   1
 -13  -9  -7    8.10    3.70   1
 -13  -9  -8    7.90    4.50   1
 -13 -10   8    8.30    4.60   1
  13  10  -7    4.60    2.30   1
 -13 -10   7    7.40    3.90   1
  13  10  -6    9.50    2.00   1
 -13 -10   6    6.10    3.10   1
  13  10  -5   21.60    2.40   1
 -13 -10   5   28.20    4.10   1
  13  10  -4    1.80    1.60   1
 -13 -10   4   -4.20    2.20   1
  13  10  -3    5.30    1.60   1
 -13 -10   3    3.60    1.50   1
  13  10  -2   31.20    2.50   1
 -13 -10   2   28.80    2.10   1
  13  10  -1    1.60    1.40   1
 -13 -10   1    1.00    1.40   1
  13  10   0    3.90    1.30   1
 -13 -10   0    5.70    1.60   1
  13  10   1   25.50    2.20   1
 -13 -10  -1   24.00    2.20   1
  13  10   2   -0.60    0.60   1
 -13 -10  -2    1.50    1.40   1
  13  10   3   -1.40    1.40   1
 -13 -10  -3   -0.50    1.00   1
  13  10   4    8.10    2.00   1
 -13 -10  -4    5.50    1.50   1
  13  10   5    7.00    2.00   1
 -13 -10  -5    4.00    1.30   1
  13  10   6    0.30    2.40   1
 -13 -10  -6    3.70    1.20   1
  13  10   7    6.10    3.80   1
 -13 -10  -7    8.50    4.10   1
 -13 -11   8    6.90    4.40   1
  13  11  -7    3.80    2.30   1
 -13 -11   7    6.40    4.40   1
  13  11  -6   -2.90    1.90   1
 -13 -11   6    5.70    3.40   1
  13  11  -5   15.10    2.30   1
 -13 -11   5   18.10    3.60   1
  13  11  -4   21.90    2.60   1
 -13 -11   4   15.00    3.00   1
  13  11  -3    0.80    1.40   1
 -13 -11   3   -0.60    1.40   1
  13  11  -2    1.80    1.50   1
 -13 -11   2    0.30    1.50   1
  13  11  -1   31.90    2.50   1
 -13 -11   1   25.40    2.10   1
  13  11   0   10.70    2.20   1
 -13 -11   0   11.20    1.80   1
  13  11   1    4.00    1.80   1
 -13 -11  -1    2.10    1.40   1
  13  11   2   26.80    1.30   1
 -13 -11  -2   30.30    2.40   1
  13  11   3    1.10    1.60   1
 -13 -11  -3   -0.30    1.30   1
  13  11   4   -0.70    2.10   1
 -13 -11  -4    0.60    1.30   1
  13  11   5    2.10    2.30   1
 -13 -11  -5    0.50    1.20   1
  13  11   6   10.50    3.70   1
 -13 -11  -6    7.10    1.20   1
  13  11   7    2.30    4.70   1
 -13 -11  -7   -3.20    3.50   1
 -13 -12   8    3.00    4.40   1
 -13 -12   7    2.50    3.60   1
  13  12  -6    4.70    2.40   1
 -13 -12   6    0.90    3.40   1
  13  12  -5   21.70    2.50   1
 -13 -12   5   20.90    3.80   1
  13  12  -4    4.60    2.00   1
 -13 -12   4    1.10    2.40   1
  13  12  -3    2.90    1.70   1
 -13 -12   3    3.50    1.50   1
  13  12  -2    9.40    1.90   1
 -13 -12   2    8.00    1.70   1
  13  12  -1   12.20    2.20   1
 -13 -12   1   10.20    1.90   1
  13  12   0   37.40    2.90   1
 -13 -12   0   43.50    2.90   1
  13  12   1   -0.30    1.40   1
 -13 -12  -1   -0.10    1.60   1
  13  12   2    0.80    0.90   1
 -13 -12  -2    1.80    1.40   1
  13  12   3   11.70    2.40   1
 -13 -12  -3   11.40    1.70   1
  13  12   4   21.50    3.00   1
 -13 -12  -4   23.20    2.20   1
  13  12   5   45.60    5.40   1
 -13 -12  -5   61.70    3.80   1
  13  12   6    2.00    3.40   1
 -13 -12  -6    4.10    0.90   1
  13  12   7   -1.10    4.40   1
 -13 -12  -7   -5.30    4.00   1
 -13 -13   7   13.90    4.50   1
  13  13  -6    6.80    2.50   1
 -13 -13   6    5.00    3.40   1
  13  13  -5    2.00    1.80   1
 -13 -13   5   10.50    3.80   1
  13  13  -4   -0.20    1.70   1
 -13 -13   4    1.20    2.70   1
  13  13  -3    6.50    1.80   1
 -13 -13   3    3.10    1.60   1
  13  13  -2   42.70    3.60   1
 -13 -13   2   42.20    3.20   1
  13  13  -1    1.50    1.60   1
 -13 -13   1    1.10    1.70   1
  13  13   0   21.70    2.40   1
 -13 -13   0   25.70    2.50   1
  13  13   1    0.20    1.20   1
 -13 -13  -1    1.40    1.70   1
  13  13   2    3.40    1.10   1
 -13 -13  -2    1.90    1.40   1
  13  13   3   18.00    0.90   1
 -13 -13  -3   15.00    2.00   1
  13  13   4    3.90    3.00   1
 -13 -13  -4    4.40    1.60   1
  13  13   5    6.50    4.00   1
 -13 -13  -5    5.50    1.30   1
  13  13   6   -5.20    3.70   1
 -13 -13  -6    5.80    3.20   1
 -13 -13  -7   -4.60    4.00   1
 -13 -14   7   10.50    4.60   1
 -13 -14   6    5.10    4.00   1
  13  14  -5    0.50    2.30   1
 -13 -14   5    2.30    3.40   1
  13  14  -4    4.70    1.90   1
 -13 -14   4    4.40    3.00   1
  13  14  -3    3.00    2.10   1
 -13 -14   3    0.80    1.50   1
  13  14  -2   -0.70    1.90   1
 -13 -14   2    0.40    1.60   1
  13  14  -1   14.00    2.30   1
 -13 -14   1   17.70    2.00   1
  13  14   0   10.90    2.20   1
 -13 -14   0   11.40    1.80   1
  13  14   1    0.50    1.30   1
 -13 -14  -1    1.00    2.30   1
  13  14   2    2.10    1.20   1
 -13 -14  -2    0.70    1.60   1
  13  14   3   11.30    1.20   1
 -13 -14  -3   11.00    1.90   1
  13  14   4   20.20    4.60   1
 -13 -14  -4    7.90    1.60   1
  13  14   5    6.00    4.90   1
 -13 -14  -5   10.30    1.60   1
 -13 -14  -6    2.20    3.90   1
 -13 -15   7   -2.70    3.60   1
 -13 -15   6    1.90    3.60   1
  13  15  -5    8.70    2.60   1
 -13 -15   5   -2.90    3.20   1
  13  15  -4   -0.40    2.40   1
 -13 -15   4    0.20    3.00   1
  13  15  -3    2.30    1.80   1
 -13 -15   3    1.00    1.70   1
  13  15  -2   19.70    2.70   1
 -13 -15   2   18.60    2.40   1
  13  15  -1    5.00    1.90   1
 -13 -15   1    5.90    1.90   1
  13  15   0    4.50    2.00   1
 -13 -15   0    4.70    1.70   1
  13  15   1    7.30    1.60   1
 -13 -15  -1    2.70    2.50   1
  13  15   2    2.20    1.30   1
 -13 -15  -2    4.20    1.90   1
  13  15   3    0.30    1.10   1
 -13 -15  -3   -0.50    2.00   1
  13  15   4   26.60    6.20   1
 -13 -15  -4   34.70    3.40   1
 -13 -15  -5    1.30    3.70   1
 -13 -15  -6    0.80    4.60   1
 -13 -16   6    9.70    4.80   1
  13  16  -5   12.90    4.10   1
 -13 -16   5   18.80    4.70   1
  13  16  -4   -1.80    2.30   1
 -13 -16   4    4.70    3.40   1
  13  16  -3   18.00   32.50   1
 -13 -16   3   10.20    2.10   1
  13  16  -2   -2.80    1.80   1
 -13 -16   2   -0.60    1.70   1
  13  16  -1   37.20    4.00   1
 -13 -16   1   40.00    3.40   1
  13  16   0    0.10    2.20   1
 -13 -16   0    1.50    1.80   1
  13  16   1   19.90    2.40   1
 -13 -16  -1   23.90    4.00   1
  13  16   2    4.10    1.80   1
 -13 -16  -2    1.90    2.10   1
  13  16   3   14.60    1.90   1
 -13 -16  -3   13.00    2.30   1
 -13 -16  -4   -1.20    1.50   1
 -13 -16  -5    7.40    4.30   1
 -13 -17   6   -2.20    3.70   1
 -13 -17   5    4.90    3.80   1
  13  17  -4   11.30    3.60   1
 -13 -17   4   15.00    2.70   1
  13  17  -3    3.50    3.10   1
 -13 -17   3   -1.20    1.80   1
  13  17  -2   12.90    3.80   1
 -13 -17   2    8.80    2.20   1
  13  17  -1    4.00    3.20   1
 -13 -17   1   -0.40    1.90   1
  13  17   0    8.60    2.60   1
 -13 -17   0    6.60    3.10   1
  13  17   1    2.60    1.80   1
 -13 -17  -1    0.00    3.00   1
  13  17   2   13.90    3.20   1
 -13 -17  -2   14.40    4.30   1
  13  17   3    4.10    1.60   1
 -13 -17  -3    5.50    1.90   1
 -13 -17  -4    3.60    4.10   1
 -13 -17  -5   -1.10    4.10   1
 -13 -18   5    0.40    3.80   1
  13  18  -4    1.80    2.80   1
 -13 -18   4   -1.40    2.20   1
  13  18  -3   -2.10    3.00   1
 -13 -18   3   -4.00    2.30   1
  13  18  -2    0.50    3.20   1
 -13 -18   2    0.60    1.90   1
  13  18  -1   -2.50    3.30   1
 -13 -18   1   -1.00    2.10   1
  13  18   0    4.90    2.30   1
 -13 -18   0    4.10    3.30   1
  13  18   1   28.30    5.00   1
 -13 -18  -1   25.00    5.90   1
  13  18   2    3.30    2.40   1
 -13 -18  -2    4.10    3.80   1
 -13 -18  -3    7.10    2.30   1
 -13 -18  -4   -2.50    4.40   1
 -13 -19   4   21.60    3.60   1
  13  19  -3    0.60    3.10   1
 -13 -19   3    1.80    2.20   1
  13  19  -2   -5.90    2.90   1
 -13 -19   2    0.10    2.20   1
  13  19  -1    0.90    2.60   1
 -13 -19   1    3.00    2.50   1
  13  19   0   -0.30    3.20   1
 -13 -19   0    4.70    3.90   1
  13  19   1    6.70    3.30   1
 -13 -19  -1    5.30    4.00   1
  13  19   2   14.90    3.40   1
 -13 -19  -2   17.20    5.20   1
 -13 -19  -3    2.10    2.00   1
 -13 -20   3    3.50    2.50   1
  13  20  -2    3.50    4.60   1
 -13 -20   2    5.30    2.80   1
  13  20  -1    4.50    4.80   1
 -13 -20   1    8.30    4.00   1
  13  20   0    1.70    3.00   1
 -13 -20   0   -2.00    3.30   1
  13  20   1   36.90    6.50   1
 -13 -20  -1   45.20    7.10   1
 -13 -20  -2   -3.40    2.10   1
  13  21  -1    2.80    4.20   1
 -13 -21   1    1.90    3.90   1
  13  21   0   -0.50    3.60   1
 -13 -21   0   -3.00    4.20   1
 -13 -21  -1   -2.90    2.20   1
  14   0  -9   -0.10    3.50   1
  14   0  -8    2.70    3.20   1
  14   0  -7   -3.80    1.70   1
  14   0  -6    0.50    2.50   1
  14   0  -5    2.50    2.40   1
  14   0  -4    3.00    1.40   1
  14   0  -3    1.80    1.40   1
  14   0  -2  155.50    5.70   1
  14   0  -1   -1.20    0.90   1
  14   0   0   59.00    2.10   1
  14   0   1   -1.80    0.90   1
  14   0   2    0.80    0.60   1
  14   0   3    0.60    0.80   1
  14   0   4   78.60    2.90   1
  14   0   5    0.30    0.60   1
  14   0   6    4.30    0.80   1
  14   0   7   -2.30    1.60   1
  14   0   8   10.60    2.70   1
  14   1  -9    1.10    2.40   1
 -14  -1   9    0.20    3.60   1
  14   1  -8    1.90    2.10   1
 -14  -1   8    6.50    3.60   1
  14   1  -7    2.60    1.90   1
 -14  -1   7    3.60    2.80   1
  14   1  -6   14.80    2.20   1
 -14  -1   6   20.20    3.40   1
  14   1  -5   16.10    2.00   1
 -14  -1   5   15.60    2.80   1
  14   1  -4    0.40    1.40   1
 -14  -1   4    0.30    2.10   1
  14   1  -3   29.30    2.10   1
 -14  -1   3   29.00    2.10   1
  14   1  -2    4.10    1.10   1
 -14  -1   2    5.20    1.30   1
  14   1  -1   41.80    1.90   1
 -14  -1   1   40.30    2.20   1
  14   1   0   19.00    1.30   1
 -14  -1   0   20.70    1.60   1
  14   1   1   17.70    1.20   1
 -14  -1  -1   19.30    1.10   1
  14   1   2    1.30    0.60   1
 -14  -1  -2    2.10    0.70   1
  14   1   3   45.30    1.90   1
 -14  -1  -3   42.60    1.60   1
  14   1   4    5.00    0.90   1
 -14  -1  -4    4.80    0.60   1
  14   1   5   85.70    3.90   1
 -14  -1  -5   78.10    4.70   1
  14   1   6    2.50    1.10   1
 -14  -1  -6    1.60    1.50   1
  14   1   7    0.70    1.50   1
 -14  -1  -7    1.50    1.60   1
  14   1   8    2.40    2.00   1
 -14  -1  -8    2.80    1.70   1
  14   2  -9   -2.20    2.30   1
 -14  -2   9   -1.70    3.60   1
  14   2  -8   20.80    3.00   1
 -14  -2   8   23.90    4.20   1
  14   2  -7    5.80    1.80   1
 -14  -2   7    3.40    3.10   1
  14   2  -6   13.20    2.10   1
 -14  -2   6    3.70    2.90   1
  14   2  -5    2.10    1.60   1
 -14  -2   5   -0.30    2.40   1
  14   2  -4   -0.90    1.40   1
 -14  -2   4   -2.20    2.10   1
  14   2  -3    5.20    1.40   1
 -14  -2   3    7.80    2.00   1
  14   2  -2  154.60    4.80   1
 -14  -2   2  144.90    5.10   1
  14   2  -1   12.60    1.30   1
 -14  -2   1    7.30    1.20   1
  14   2   0   15.50    1.80   1
 -14  -2   0   23.00    1.40   1
  14   2   1   33.90    1.50   1
 -14  -2  -1   34.40    1.60   1
  14   2   2  105.80    3.30   1
 -14  -2  -2  105.10    3.50   1
  14   2   3   11.70    1.20   1
 -14  -2  -3   10.80    1.50   1
  14   2   4    4.40    0.90   1
 -14  -2  -4    2.80    1.40   1
  14   2   5    0.00    1.00   1
 -14  -2  -5   -0.10    1.20   1
  14   2   6    0.30    1.00   1
 -14  -2  -6    1.70    1.60   1
  14   2   7    3.80    2.00   1
 -14  -2  -7    2.00    1.80   1
  14   2   8   -3.10    1.80   1
 -14  -2  -8    1.50    3.30   1
  14   3  -9   -4.90    2.10   1
 -14  -3   9    4.40    4.00   1
  14   3  -8   13.90    2.80   1
 -14  -3   8   15.40    3.90   1
  14   3  -7    7.40    2.00   1
 -14  -3   7    6.60    2.20   1
  14   3  -6    1.10    1.60   1
 -14  -3   6   -1.60    2.90   1
  14   3  -5   94.50    4.80   1
 -14  -3   5   95.80    6.20   1
  14   3  -4   73.60    3.90   1
 -14  -3   4   77.10    5.30   1
  14   3  -3   -0.10    1.00   1
 -14  -3   3    3.70    2.00   1
  14   3  -2   30.00    2.30   1
 -14  -3   2   29.10    2.10   1
  14   3  -1   14.80    1.20   1
 -14  -3   1   15.80    1.80   1
  14   3   0    2.60    0.90   1
 -14  -3   0    2.30    1.10   1
  14   3   1   48.50    1.80   1
 -14  -3  -1   50.10    2.10   1
  14   3   2   56.30    2.00   1
 -14  -3  -2   60.70    2.40   1
  14   3   3    0.70    1.30   1
 -14  -3  -3    1.60    1.20   1
  14   3   4    4.50    1.20   1
 -14  -3  -4    4.40    1.30   1
  14   3   5   11.20    1.20   1
 -14  -3  -5    7.80    1.50   1
  14   3   6    7.70    1.40   1
 -14  -3  -6    4.60    1.60   1
  14   3   7    1.10    1.20   1
 -14  -3  -7    3.60    1.90   1
  14   3   8    0.00    3.10   1
 -14  -3  -8    2.20    2.50   1
  14   4  -9   -1.30    3.70   1
 -14  -4   9    2.30    4.00   1
  14   4  -8    3.40    2.10   1
 -14  -4   8   -2.50    3.30   1
  14   4  -7    9.10    2.00   1
 -14  -4   7    8.20    3.50   1
  14   4  -6    8.70    1.90   1
 -14  -4   6   12.20    3.40   1
  14   4  -5    0.50    1.50   1
 -14  -4   5    2.10    2.40   1
  14   4  -4    5.90    1.20   1
 -14  -4   4   11.00    2.20   1
  14   4  -3    5.80    1.10   1
 -14  -4   3    6.20    1.60   1
  14   4  -2   18.70    1.70   1
 -14  -4   2   14.00    2.50   1
  14   4  -1   46.90    2.10   1
 -14  -4   1   47.40    2.00   1
  14   4   0   19.30    1.60   1
 -14  -4   0   17.00    1.30   1
  14   4   1   68.80    2.60   1
 -14  -4  -1   64.20    2.50   1
  14   4   2   66.10    2.40   1
 -14  -4  -2   68.10    2.50   1
  14   4   3    0.60    1.10   1
 -14  -4  -3    2.10    1.20   1
  14   4   4    2.10    1.40   1
 -14  -4  -4    0.00    1.30   1
  14   4   5    3.60    1.40   1
 -14  -4  -5    1.10    1.20   1
  14   4   6   10.20    1.70   1
 -14  -4  -6   10.20    1.70   1
  14   4   7    5.40    1.90   1
 -14  -4  -7    0.90    1.60   1
 -14  -4  -8    6.20    5.00   1
  14   5  -9    5.10    3.60   1
 -14  -5   9   -3.10    3.60   1
  14   5  -8   -4.50    3.40   1
 -14  -5   8    2.30    3.30   1
  14   5  -7    0.60    1.70   1
 -14  -5   7    4.70    3.20   1
  14   5  -6   40.20    3.10   1
 -14  -5   6   37.40    3.70   1
  14   5  -5   21.90    2.20   1
 -14  -5   5   17.60    2.80   1
  14   5  -4    0.70    1.00   1
  14   5  -3    3.70    1.20   1
 -14  -5   3    5.50    2.30   1
  14   5  -2   42.80    2.10   1
 -14  -5   2   36.20    3.10   1
  14   5  -1    3.30    1.00   1
 -14  -5   1    3.00    1.20   1
  14   5   0   19.70    1.40   1
 -14  -5   0   21.70    1.60   1
  14   5   1   35.80    1.60   1
 -14  -5  -1   37.50    2.00   1
  14   5   2    1.90    0.70   1
 -14  -5  -2    5.40    1.40   1
  14   5   3   39.80    2.60   1
 -14  -5  -3   33.20    2.30   1
  14   5   4   17.80    1.90   1
 -14  -5  -4   18.70    1.90   1
  14   5   5    1.80    1.20   1
 -14  -5  -5   -1.70    1.50   1
  14   5   6    5.30    1.70   1
 -14  -5  -6    0.40    1.30   1
  14   5   7   17.80    2.90   1
 -14  -5  -7   13.60    2.40   1
 -14  -5  -8    0.40    2.60   1
  14   6  -9    3.90    2.50   1
 -14  -6   9    8.90    4.40   1
  14   6  -8    6.90    2.30   1
 -14  -6   8    5.10    3.90   1
  14   6  -7    1.40    1.80   1
 -14  -6   7    2.90    3.30   1
  14   6  -6   16.00    2.10   1
 -14  -6   6   21.20    3.40   1
  14   6  -5    1.40    1.30   1
 -14  -6   5    3.50    1.90   1
  14   6  -4  110.00    4.10   1
 -14  -6   4  104.30    6.90   1
  14   6  -3   35.20    1.90   1
 -14  -6   3   31.60    3.10   1
  14   6  -2   -2.60    1.00   1
 -14  -6   2    1.20    3.30   1
  14   6  -1    2.90    1.00   1
 -14  -6   1    1.60    1.40   1
  14   6   0   -0.60    1.00   1
 -14  -6   0   -0.30    1.00   1
  14   6   1   28.90    1.70   1
 -14  -6  -1   31.50    2.00   1
  14   6   2  144.10    4.60   1
 -14  -6  -2  146.90    4.90   1
  14   6   3   -2.20    1.60   1
 -14  -6  -3    1.40    1.40   1
  14   6   4   -0.40    1.60   1
 -14  -6  -4    2.30    1.30   1
  14   6   5    1.90    1.30   1
 -14  -6  -5    1.90    1.20   1
  14   6   6   -0.30    1.70   1
 -14  -6  -6    1.70    1.50   1
  14   6   7   -0.80    2.10   1
 -14  -6  -7    0.30    1.50   1
 -14  -6  -8    3.40    3.60   1
  14   7  -8   -1.20    2.10   1
 -14  -7   8   -2.80    3.90   1
  14   7  -7    1.40    1.90   1
 -14  -7   7    9.20    3.50   1
  14   7  -6    6.00    1.80   1
 -14  -7   6    6.50    3.00   1
  14   7  -5   61.80    3.40   1
 -14  -7   5   56.20    5.20   1
  14   7  -4    1.40    1.20   1
 -14  -7   4   -0.80    2.30   1
  14   7  -3   21.90    1.60   1
 -14  -7   3   25.80    3.10   1
  14   7  -2   14.30    1.50   1
 -14  -7   2   19.90    1.90   1
  14   7  -1   19.80    1.60   1
 -14  -7   1   22.10    2.10   1
  14   7   0    0.90    1.40   1
 -14  -7   0   -0.60    0.90   1
  14   7   1    6.10    1.00   1
 -14  -7  -1    6.30    1.30   1
  14   7   2   37.40    1.50   1
 -14  -7  -2   31.90    1.90   1
  14   7   3    6.30    1.60   1
 -14  -7  -3    4.60    1.50   1
  14   7   4   -1.50    1.50   1
 -14  -7  -4    1.00    1.30   1
  14   7   5    1.60    1.70   1
 -14  -7  -5    1.90    1.00   1
  14   7   6   12.40    2.50   1
 -14  -7  -6   18.40    2.20   1
  14   7   7    0.20    2.50   1
 -14  -7  -7    3.40    1.40   1
 -14  -7  -8    2.20    3.50   1
  14   8  -8    2.90    3.10   1
 -14  -8   8    2.20    3.90   1
  14   8  -7    0.60    2.20   1
 -14  -8   7   -1.40    3.50   1
  14   8  -6    4.10    1.60   1
 -14  -8   6    7.50    3.00   1
  14   8  -5   -0.20    1.60   1
 -14  -8   5    0.30    2.40   1
  14   8  -4   22.90    2.60   1
 -14  -8   4   24.50    3.10   1
  14   8  -3   47.30    3.10   1
 -14  -8   3   45.10    4.20   1
  14   8  -2    0.00    1.40   1
 -14  -8   2   -0.50    1.20   1
  14   8  -1    9.50    1.30   1
 -14  -8   1    9.50    1.50   1
  14   8   0   -1.10    0.90   1
 -14  -8   0   -0.70    1.70   1
  14   8   1    0.80    0.90   1
 -14  -8  -1    0.30    1.00   1
  14   8   2    4.10    0.70   1
 -14  -8  -2    4.20    1.20   1
  14   8   3    0.60    1.40   1
 -14  -8  -3    3.70    1.40   1
  14   8   4    4.40    1.60   1
 -14  -8  -4    8.90    1.50   1
  14   8   5    4.80    1.90   1
 -14  -8  -5    3.50    1.30   1
  14   8   6   -2.20    1.80   1
 -14  -8  -6    1.90    1.30   1
  14   8   7   -1.70    3.00   1
 -14  -8  -7    1.30    1.40   1
  14   9  -8    0.50    3.20   1
 -14  -9   8    3.30    4.10   1
  14   9  -7    3.00    2.20   1
 -14  -9   7    2.30    3.10   1
  14   9  -6   17.50    2.60   1
 -14  -9   6   11.30    3.30   1
  14   9  -5    3.50    1.50   1
 -14  -9   5   10.60    2.90   1
  14   9  -4    2.20    1.40   1
 -14  -9   4    6.00    3.00   1
  14   9  -3   18.80    2.20   1
 -14  -9   3   13.90    2.40   1
  14   9  -2   26.00    2.30   1
 -14  -9   2   23.00    2.30   1
  14   9  -1   22.10    2.40   1
 -14  -9   1   22.20    2.30   1
  14   9   0    8.50    1.50   1
 -14  -9   0    8.30    1.60   1
  14   9   1    2.80    1.00   1
 -14  -9  -1    3.20    1.20   1
  14   9   2    1.80    0.50   1
 -14  -9  -2    0.70    1.20   1
  14   9   3    1.30    1.70   1
 -14  -9  -3    2.60    1.40   1
  14   9   4    0.90    2.00   1
 -14  -9  -4    1.10    1.40   1
  14   9   5    9.50    2.20   1
 -14  -9  -5   15.30    1.90   1
  14   9   6    5.50    2.50   1
 -14  -9  -6    6.20    1.50   1
  14   9   7    5.80    4.70   1
 -14  -9  -7    8.80    4.30   1
  14  10  -8    9.90    4.00   1
 -14 -10   8   22.60    6.10   1
  14  10  -7   -3.90    2.60   1
 -14 -10   7    2.90    4.20   1
  14  10  -6    3.20    2.90   1
 -14 -10   6    1.50    3.10   1
  14  10  -5   -0.10    1.60   1
 -14 -10   5    4.10    2.60   1
  14  10  -4   13.40    2.30   1
 -14 -10   4   13.30    3.10   1
  14  10  -3   49.70    3.40   1
 -14 -10   3   46.20    4.70   1
  14  10  -2   62.10    4.20   1
 -14 -10   2   57.30    3.40   1
  14  10  -1   43.10    3.30   1
 -14 -10   1   44.80    3.20   1
  14  10   0   29.60    2.60   1
 -14 -10   0   32.10    2.30   1
  14  10   1   24.60    1.60   1
 -14 -10  -1   25.80    1.80   1
  14  10   2   13.80    0.90   1
 -14 -10  -2   12.90    2.00   1
  14  10   3    0.70    1.50   1
 -14 -10  -3   -0.10    1.40   1
  14  10   4    6.80    2.30   1
 -14 -10  -4    5.20    1.50   1
  14  10   5    1.10    3.30   1
 -14 -10  -5   -1.70    2.70   1
  14  10   6   11.60    4.40   1
 -14 -10  -6    6.20    1.50   1
  14  10   7    2.80    3.40   1
 -14 -10  -7    0.70    3.20   1
 -14 -11   8    2.10    4.20   1
  14  11  -7    4.20    2.80   1
 -14 -11   7    1.40    3.50   1
  14  11  -6    4.90    2.60   1
 -14 -11   6    0.00    3.10   1
  14  11  -5    2.00    1.80   1
 -14 -11   5    2.40    2.90   1
  14  11  -4    8.40    2.20   1
 -14 -11   4   11.40    3.10   1
  14  11  -3   10.80    1.90   1
 -14 -11   3   12.00    1.80   1
  14  11  -2   -1.20    1.60   1
 -14 -11   2    0.50    1.50   1
  14  11  -1  121.50    7.60   1
 -14 -11   1  106.10    4.90   1
  14  11   0    1.20    1.60   1
 -14 -11   0    1.20    1.30   1
  14  11   1   -1.30    1.70   1
 -14 -11  -1   -0.50    1.00   1
  14  11   2    9.40    0.90   1
 -14 -11  -2    9.00    1.70   1
  14  11   3   -2.00    2.00   1
 -14 -11  -3    3.30    1.60   1
  14  11   4    1.70    2.00   1
 -14 -11  -4   -0.50    1.30   1
  14  11   5    4.60    2.50   1
 -14 -11  -5    3.70    1.30   1
  14  11   6    9.90    4.70   1
 -14 -11  -6   20.70    2.10   1
  14  11   7    3.30    3.90   1
 -14 -11  -7   -3.70    4.00   1
 -14 -12   7    2.00    3.70   1
  14  12  -6    5.20    2.70   1
 -14 -12   6   -0.50    4.10   1
  14  12  -5   -2.20    2.00   1
 -14 -12   5   -3.10    3.00   1
  14  12  -4    5.50    2.30   1
 -14 -12   4    3.00    2.70   1
  14  12  -3    4.10    1.80   1
 -14 -12   3    3.80    1.60   1
  14  12  -2    9.20    2.00   1
 -14 -12   2    6.80    1.70   1
  14  12  -1    2.10    1.90   1
 -14 -12   1    5.70    1.60   1
  14  12   0   -4.80    1.70   1
 -14 -12   0    0.60    1.60   1
  14  12   1    4.40    1.60   1
 -14 -12  -1    5.90    1.40   1
  14  12   2    1.30    0.70   1
 -14 -12  -2   -0.60    1.50   1
  14  12   3   19.10    3.00   1
 -14 -12  -3   20.70    2.50   1
  14  12   4   37.20    4.50   1
 -14 -12  -4   52.50    3.90   1
  14  12   5    8.10    3.70   1
 -14 -12  -5    6.60    1.60   1
  14  12   6    8.20    5.10   1
 -14 -12  -6   10.40    4.30   1
 -14 -12  -7    2.30    5.00   1
 -14 -13   7    1.30    3.70   1
  14  13  -6    9.20    3.00   1
 -14 -13   6   18.30    5.10   1
  14  13  -5    3.00    2.40   1
 -14 -13   5   -2.00    2.80   1
  14  13  -4    2.20    1.90   1
 -14 -13   4    5.30    3.10   1
  14  13  -3    5.30    2.00   1
 -14 -13   3    4.20    1.80   1
  14  13  -2    1.60    1.90   1
 -14 -13   2    2.30    1.90   1
  14  13  -1   19.40    2.70   1
 -14 -13   1   12.70    2.20   1
  14  13   0   13.20    2.30   1
 -14 -13   0   15.60    2.30   1
  14  13   1    6.20    2.20   1
 -14 -13  -1    2.80    1.70   1
  14  13   2   -0.60    1.20   1
 -14 -13  -2   -0.20    1.40   1
  14  13   3   -3.60    2.00   1
 -14 -13  -3   -0.70    1.50   1
  14  13   4    6.70    4.10   1
 -14 -13  -4   11.20    1.80   1
  14  13   5    4.20    3.70   1
 -14 -13  -5    5.70    1.50   1
 -14 -13  -6    5.80    4.60   1
 -14 -14   7   13.40    4.50   1
 -14 -14   6    6.50    3.90   1
  14  14  -5    6.20    2.60   1
 -14 -14   5   11.10    4.00   1
  14  14  -4   -0.20    2.80   1
 -14 -14   4    5.10    3.70   1
  14  14  -3   22.70    2.90   1
 -14 -14   3   23.40    2.60   1
  14  14  -2   -1.50    1.80   1
 -14 -14   2   -2.40    1.50   1
  14  14  -1   -2.10    2.00   1
 -14 -14   1    2.30    1.80   1
  14  14   0   16.10    2.50   1
 -14 -14   0   27.20    2.90   1
  14  14   1    0.10    1.30   1
 -14 -14  -1    3.60    2.60   1
  14  14   2    0.70    1.20   1
 -14 -14  -2    1.00    1.60   1
  14  14   3    0.00    0.40   1
 -14 -14  -3    0.10    1.30   1
  14  14   4    1.80    4.60   1
 -14 -14  -4    2.10    1.60   1
 -14 -14  -5   10.30    1.70   1
 -14 -14  -6   -0.10    4.60   1
 -14 -15   6    2.40    4.20   1
  14  15  -5    1.80    3.30   1
 -14 -15   5    1.20    3.10   1
  14  15  -4    5.50    3.40   1
 -14 -15   4    8.20    3.80   1
  14  15  -3   -1.70    2.80   1
 -14 -15   3    4.10    2.10   1
  14  15  -2    0.80    1.90   1
 -14 -15   2    4.80    1.90   1
  14  15  -1   17.20    2.70   1
 -14 -15   1   17.50    2.40   1
  14  15   0    7.80    2.20   1
 -14 -15   0    8.40    2.10   1
  14  15   1    0.10    1.40   1
 -14 -15  -1    0.50    2.60   1
  14  15   2    7.50    1.50   1
 -14 -15  -2    5.90    1.90   1
  14  15   3   11.80    1.00   1
 -14 -15  -3   13.30    2.20   1
 -14 -15  -4    3.80    1.70   1
 -14 -15  -5    4.90    2.70   1
 -14 -16   6    8.40    4.20   1
 -14 -16   5    8.90    4.60   1
  14  16  -4   11.70    3.40   1
 -14 -16   4    6.40    3.60   1
  14  16  -3    2.30    2.70   1
 -14 -16   3    5.50    2.10   1
  14  16  -2    3.20    3.00   1
 -14 -16   2    3.90    2.10   1
  14  16  -1    4.90    3.10   1
 -14 -16   1    3.50    2.00   1
  14  16   0   -0.20    2.20   1
 -14 -16   0    1.00    2.00   1
  14  16   1    1.50    2.00   1
 -14 -16  -1    2.70    3.10   1
  14  16   2    0.70    1.70   1
 -14 -16  -2    2.00    1.90   1
  14  16   3   21.80    2.20   1
 -14 -16  -3   22.90    3.30   1
 -14 -16  -4    5.40    2.00   1
 -14 -16  -5    2.80    4.80   1
 -14 -17   5   -2.10    4.00   1
  14  17  -4   15.40    4.80   1
 -14 -17   4   21.40    4.90   1
  14  17  -3   -1.70    2.70   1
 -14 -17   3    2.70    2.20   1
  14  17  -2   -0.50    3.40   1
 -14 -17   2    3.00    2.70   1
  14  17  -1    9.10    3.70   1
 -14 -17   1    1.60    2.00   1
  14  17   0    5.80    2.10   1
 -14 -17   0    9.40    4.00   1
  14  17   1    1.10    2.10   1
 -14 -17  -1   -0.20    3.00   1
  14  17   2    4.90    2.40   1
 -14 -17  -2    0.30    1.80   1
 -14 -17  -3    0.60    1.80   1
 -14 -17  -4   -1.50    4.00   1
 -14 -18   4    4.60    3.60   1
  14  18  -3   14.80    4.70   1
 -14 -18   3   19.00    3.50   1
  14  18  -2   -1.00    3.60   1
 -14 -18   2    6.00    2.50   1
  14  18  -1    1.00    3.60   1
 -14 -18   1    2.80    2.50   1
  14  18   0    0.00    2.40   1
 -14 -18   0    0.80    3.20   1
  14  18   1   -1.60    3.10   1
 -14 -18  -1    2.20    3.90   1
  14  18   2    1.10    2.30   1
 -14 -18  -2    1.40    1.90   1
 -14 -18  -3   23.40    3.90   1
 -14 -18  -4   -6.90    4.50   1
 -14 -19   4   13.20    5.00   1
  14  19  -3    0.90    3.80   1
 -14 -19   3   -1.80    2.30   1
  14  19  -2    4.20    4.20   1
 -14 -19   2    1.10    2.60   1
  14  19  -1   -1.80    3.50   1
 -14 -19   1    3.10    2.50   1
  14  19   0   18.80    5.00   1
 -14 -19   0   25.90    4.70   1
  14  19   1    0.20    2.80   1
 -14 -19  -1    1.10    3.80   1
 -14 -19  -2   -4.30    1.80   1
 -14 -19  -3   -0.70    5.00   1
 -14 -20   2    5.40    3.00   1
  14  20  -1    6.60    4.80   1
 -14 -20   1   -0.70    3.60   1
  14  20   0   -0.40    3.50   1
 -14 -20   0    1.40    4.00   1
  14  20   1    6.00    3.40   1
 -14 -20  -1    6.00    3.90   1
 -14 -20  -2    5.80    5.00   1
  15   0  -9   -0.80    2.60   1
  15   0  -8    2.30    3.30   1
  15   0  -7    2.60    2.80   1
  15   0  -6  102.90    5.80   1
  15   0  -5   -1.50    1.50   1
  15   0  -4   26.30    2.40   1
  15   0  -3    0.30    1.30   1
  15   0  -2   41.80    2.40   1
  15   0  -1    1.60    1.30   1
  15   0   0   19.50    1.30   1
  15   0   1   -1.30    0.80   1
  15   0   2    8.50    0.90   1
  15   0   3   -0.10    0.80   1
  15   0   4   59.80    2.50   1
  15   0   5   -0.80    0.70   1
  15   0   6   18.10    1.00   1
  15   0   7    0.40    1.50   1
  15   0   8    0.80    1.80   1
  15   1  -9    3.60    2.50   1
 -15  -1   9   -1.80    3.20   1
  15   1  -8    5.90    2.30   1
 -15  -1   8   -1.60    3.20   1
  15   1  -7   15.70    2.70   1
 -15  -1   7   21.50    4.30   1
  15   1  -6   11.80    2.20   1
 -15  -1   6   11.70    2.70   1
  15   1  -5    2.30    1.70   1
 -15  -1   5    1.70    2.30   1
  15   1  -4   40.60    2.70   1
 -15  -1   4   36.70    2.60   1
  15   1  -3   15.10    1.80   1
 -15  -1   3   19.20    1.90   1
  15   1  -2   11.40    1.60   1
 -15  -1   2    8.50    1.60   1
  15   1  -1   53.70    2.30   1
 -15  -1   1   53.20    2.80   1
  15   1   0    0.50    0.90   1
 -15  -1   0    2.10    1.40   1
  15   1   1   67.30    2.50   1
 -15  -1  -1   63.50    2.40   1
  15   1   2   10.70    1.10   1
 -15  -1  -2   10.30    1.00   1
  15   1   3   13.20    1.20   1
 -15  -1  -3   10.20    0.90   1
  15   1   4    1.90    0.80   1
 -15  -1  -4    1.80    0.60   1
  15   1   5    5.10    1.00   1
 -15  -1  -5    6.90    1.60   1
  15   1   6    0.50    0.90   1
 -15  -1  -6   -0.10    1.80   1
  15   1   7    5.60    1.70   1
 -15  -1  -7    6.30    2.00   1
  15   1   8    1.60    1.80   1
 -15  -1  -8    0.80    2.40   1
  15   2  -9    7.10    2.60   1
 -15  -2   9    6.00    4.20   1
  15   2  -8   11.70    2.50   1
 -15  -2   8   13.20    3.90   1
  15   2  -7    0.10    1.80   1
 -15  -2   7   -1.20    2.90   1
  15   2  -6   13.80    1.90   1
 -15  -2   6   23.50    3.40   1
  15   2  -5    4.90    1.70   1
 -15  -2   5   10.20    2.90   1
  15   2  -4   10.70    1.80   1
 -15  -2   4   12.10    2.70   1
  15   2  -3   10.70    1.60   1
 -15  -2   3    7.30    1.70   1
  15   2  -2   -0.10    1.00   1
 -15  -2   2    0.50    1.40   1
  15   2  -1    0.40    1.00   1
 -15  -2   1   -0.60    1.50   1
  15   2   0   44.80    1.90   1
 -15  -2   0   47.60    2.80   1
  15   2   1   40.90    1.80   1
 -15  -2  -1   45.00    2.00   1
  15   2   2   85.40    2.80   1
 -15  -2  -2   83.70    3.10   1
  15   2   3   12.00    1.50   1
 -15  -2  -3   10.40    1.60   1
  15   2   4   40.00    2.10   1
 -15  -2  -4   41.30    2.60   1
  15   2   5   19.00    1.50   1
 -15  -2  -5   19.90    2.10   1
  15   2   6   45.70    2.60   1
 -15  -2  -6   42.10    3.40   1
  15   2   7    3.50    2.00   1
 -15  -2  -7    1.80    1.80   1
  15   2   8    3.70    2.80   1
 -15  -2  -8    0.40    1.70   1
  15   3  -9    7.90    4.30   1
 -15  -3   9    6.30    4.00   1
  15   3  -8    6.80    2.60   1
 -15  -3   8    4.80    3.80   1
  15   3  -7    3.80    2.00   1
 -15  -3   7    7.30    3.40   1
  15   3  -6    1.00    1.60   1
 -15  -3   6    5.20    3.00   1
  15   3  -5    1.10    1.70   1
 -15  -3   5    0.50    2.50   1
  15   3  -4   -0.50    1.40   1
 -15  -3   4   -4.70    2.00   1
  15   3  -3  120.70    4.80   1
 -15  -3   3  121.80    7.00   1
  15   3  -2    0.50    1.10   1
 -15  -3   2   -1.30    1.30   1
  15   3  -1   43.30    1.90   1
 -15  -3   1   36.50    2.30   1
  15   3   0   57.70    2.20   1
 -15  -3   0   62.20    2.40   1
  15   3   1    2.60    0.90   1
 -15  -3  -1    1.50    0.90   1
  15   3   2   -0.10    0.70   1
 -15  -3  -2   -0.10    1.10   1
  15   3   3   20.90    1.80   1
 -15  -3  -3   24.10    2.00   1
  15   3   4    5.60    1.40   1
 -15  -3  -4    6.40    1.70   1
  15   3   5   -0.60    1.40   1
 -15  -3  -5    3.20    1.50   1
  15   3   6    0.30    1.00   1
 -15  -3  -6   -1.40    1.60   1
  15   3   7    0.70    1.40   1
 -15  -3  -7    2.70    1.60   1
  15   3   8    2.30    3.70   1
 -15  -3  -8   -2.10    1.60   1
  15   4  -9   -0.20    3.50   1
 -15  -4   9    7.30    3.60   1
  15   4  -8   -0.40    2.30   1
 -15  -4   8    2.80    4.00   1
  15   4  -7    0.80    1.60   1
 -15  -4   7   -2.60    2.70   1
  15   4  -6   11.20    2.20   1
 -15  -4   6   12.90    3.00   1
  15   4  -5    6.80    1.90   1
 -15  -4   5    6.70    2.60   1
  15   4  -4    8.20    1.50   1
 -15  -4   4    8.10    2.30   1
  15   4  -3    0.60    1.10   1
 -15  -4   3    1.40    2.30   1
  15   4  -2   16.50    1.50   1
 -15  -4   2   16.50    2.10   1
  15   4  -1    0.20    1.00   1
 -15  -4   1    0.10    1.30   1
  15   4   0   14.60    1.30   1
 -15  -4   0   16.00    1.30   1
  15   4   1    2.50    1.00   1
 -15  -4  -1    0.70    1.00   1
  15   4   2   12.40    1.00   1
 -15  -4  -2   11.50    1.30   1
  15   4   3    7.00    1.50   1
 -15  -4  -3    2.20    1.50   1
  15   4   4    4.80    1.60   1
 -15  -4  -4    2.40    1.30   1
  15   4   5   12.70    1.90   1
 -15  -4  -5   17.80    1.90   1
  15   4   6    2.40    1.40   1
 -15  -4  -6   -0.20    2.40   1
  15   4   7    6.60    5.30   1
 -15  -4  -7    3.20    1.80   1
  15   4   8    0.10    4.20   1
 -15  -4  -8    5.80    3.40   1
  15   5  -9    8.50    4.20   1
 -15  -5   9   16.00    5.20   1
  15   5  -8    2.40    2.10   1
 -15  -5   8   -0.10    3.60   1
  15   5  -7    2.60    3.30   1
 -15  -5   7    3.30    3.10   1
  15   5  -6   19.90    2.40   1
 -15  -5   6   24.30    4.30   1
  15   5  -5    1.10    1.50   1
 -15  -5   5   -2.00    2.40   1
  15   5  -4   -0.40    1.20   1
 -15  -5   4    1.80    2.20   1
  15   5  -3    1.20    1.20   1
 -15  -5   3    2.30    2.10   1
  15   5  -2   59.80    2.50   1
 -15  -5   2   62.00    4.40   1
  15   5  -1    3.20    1.20   1
 -15  -5   1   -0.20    1.10   1
  15   5   0    0.30    1.00   1
 -15  -5   0   -0.10    1.00   1
  15   5   1    1.30    0.80   1
 -15  -5  -1    2.50    1.00   1
  15   5   2   20.90    1.20   1
 -15  -5  -2   18.30    1.50   1
  15   5   3   13.40    1.90   1
 -15  -5  -3   16.70    1.70   1
  15   5   4   13.00    2.00   1
 -15  -5  -4   14.30    1.80   1
  15   5   5    0.50    2.40   1
 -15  -5  -5   -1.70    1.60   1
  15   5   6    1.80    1.60   1
 -15  -5  -6   -0.30    1.50   1
  15   5   7    0.60    3.10   1
 -15  -5  -7    1.50    1.70   1
 -15  -5  -8   -2.30    3.20   1
  15   6  -8    3.20    2.10   1
 -15  -6   8   -2.10    3.70   1
  15   6  -7   -2.00    2.00   1
 -15  -6   7    1.40    3.30   1
  15   6  -6    8.90    2.10   1
 -15  -6   6    8.20    3.00   1
  15   6  -5   30.50    2.30   1
 -15  -6   5   22.90    3.70   1
  15   6  -4   25.30    2.00   1
 -15  -6   4   20.60    3.10   1
  15   6  -3   30.70    2.10   1
 -15  -6   3   30.00    3.30   1
  15   6  -2    0.10    1.10   1
 -15  -6   2    1.70    1.90   1
  15   6  -1    0.70    1.00   1
 -15  -6   1    0.10    1.00   1
  15   6   0   22.60    1.60   1
 -15  -6   0   20.80    1.60   1
  15   6   1   50.70    2.10   1
 -15  -6  -1   47.80    2.60   1
  15   6   2   24.90    1.40   1
 -15  -6  -2   21.50    1.70   1
  15   6   3   35.40    2.70   1
 -15  -6  -3   37.20    2.70   1
  15   6   4   19.90    2.40   1
 -15  -6  -4   16.10    1.90   1
  15   6   5   17.60    2.70   1
 -15  -6  -5   16.70    2.20   1
  15   6   6   16.80    2.60   1
 -15  -6  -6   15.70    2.50   1
  15   6   7   -5.10    3.00   1
 -15  -6  -7    0.20    1.70   1
 -15  -6  -8   -3.40    3.10   1
  15   7  -8   -1.90    2.30   1
 -15  -7   8    2.80    4.70   1
  15   7  -7    4.30    2.30   1
 -15  -7   7    9.30    3.60   1
  15   7  -6    0.70    1.70   1
 -15  -7   6    5.50    2.90   1
  15   7  -5   -0.40    1.20   1
 -15  -7   5   -1.70    2.60   1
  15   7  -4   10.20    1.50   1
 -15  -7   4   -1.10    2.60   1
  15   7  -3   18.80    1.60   1
 -15  -7   3   18.70    2.90   1
  15   7  -2    0.60    1.10   1
 -15  -7   2   -1.50    1.80   1
  15   7  -1    8.80    1.20   1
 -15  -7   1    6.90    1.50   1
  15   7   0    0.20    0.90   1
 -15  -7   0    1.30    1.00   1
  15   7   1    0.90    1.00   1
 -15  -7  -1   -0.10    1.00   1
  15   7   2   20.10    1.10   1
 -15  -7  -2   22.40    1.50   1
  15   7   3   58.20    4.80   1
 -15  -7  -3   61.50    3.40   1
  15   7   4   -1.20    1.30   1
 -15  -7  -4    2.20    1.30   1
  15   7   5   -3.20    1.80   1
 -15  -7  -5    2.30    1.40   1
  15   7   6    2.20    2.20   1
 -15  -7  -6    1.10    1.60   1
 -15  -7  -7    1.10    1.50   1
  15   8  -8    0.60    3.20   1
 -15  -8   8    2.80    4.10   1
  15   8  -7    3.80    2.20   1
 -15  -8   7    4.00    3.90   1
  15   8  -6   21.10    2.60   1
 -15  -8   6   15.90    3.40   1
  15   8  -5   37.50    2.50   1
 -15  -8   5   39.90    5.20   1
  15   8  -4   -2.60    1.30   1
 -15  -8   4    3.60    2.30   1
  15   8  -3    9.50    1.40   1
 -15  -8   3   12.80    2.50   1
  15   8  -2   18.10    1.60   1
 -15  -8   2   14.70    1.90   1
  15   8  -1    6.10    1.10   1
 -15  -8   1    4.30    1.30   1
  15   8   0    4.00    1.20   1
 -15  -8   0    2.30    1.20   1
  15   8   1    9.50    1.10   1
 -15  -8  -1    9.70    1.30   1
  15   8   2    7.40    0.90   1
 -15  -8  -2    6.20    1.70   1
  15   8   3    0.50    1.60   1
 -15  -8  -3    0.50    1.50   1
  15   8   4    0.80    1.60   1
 -15  -8  -4   -1.30    1.30   1
  15   8   5    4.50    1.90   1
 -15  -8  -5    1.40    1.40   1
  15   8   6   -0.20    2.00   1
 -15  -8  -6    1.90    1.40   1
 -15  -8  -7   -0.40    3.20   1
  15   9  -8    1.40    3.70   1
 -15  -9   8   -3.50    3.80   1
  15   9  -7    2.90    2.10   1
 -15  -9   7   10.40    5.10   1
  15   9  -6   11.90    2.20   1
 -15  -9   6   10.40    3.30   1
  15   9  -5   37.10    3.50   1
 -15  -9   5   34.90    4.90   1
  15   9  -4    3.70    1.80   1
 -15  -9   4    2.00    2.40   1
  15   9  -3    7.80    1.80   1
 -15  -9   3    6.40    2.10   1
  15   9  -2   30.30    2.80   1
 -15  -9   2   32.80    3.00   1
  15   9  -1    0.90    1.20   1
 -15  -9   1    4.80    1.40   1
  15   9   0    5.70    1.10   1
 -15  -9   0    5.80    1.70   1
  15   9   1    5.30    1.10   1
 -15  -9  -1    5.30    1.20   1
  15   9   2   40.00    1.40   1
 -15  -9  -2   37.60    2.40   1
  15   9   3   13.50    2.20   1
 -15  -9  -3   11.60    1.90   1
  15   9   4    4.60    2.00   1
 -15  -9  -4    4.30    1.40   1
  15   9   5    1.40    2.50   1
 -15  -9  -5   -1.10    1.50   1
  15   9   6   10.40    4.50   1
 -15  -9  -6    9.10    2.00   1
 -15  -9  -7    4.10    3.60   1
  15  10  -8    0.00    3.70   1
 -15 -10   8   -0.50    3.90   1
  15  10  -7   -1.30    2.30   1
 -15 -10   7   -6.10    3.90   1
  15  10  -6   10.80    3.10   1
 -15 -10   6    8.00    3.50   1
  15  10  -5   16.40    2.80   1
 -15 -10   5   14.00    3.30   1
  15  10  -4    8.10    2.00   1
 -15 -10   4    5.50    2.70   1
  15  10  -3    7.30    2.00   1
 -15 -10   3    8.00    2.80   1
  15  10  -2   21.90    2.50   1
 -15 -10   2   19.80    2.40   1
  15  10  -1    1.50    1.90   1
 -15 -10   1    3.00    1.60   1
  15  10   0   56.90    2.90   1
 -15 -10   0   58.10    3.70   1
  15  10   1   77.00    3.20   1
 -15 -10  -1   76.40    3.70   1
  15  10   2    9.10    0.80   1
 -15 -10  -2    6.70    1.60   1
  15  10   3   -3.10    1.60   1
 -15 -10  -3   -0.10    1.20   1
  15  10   4   -4.30    1.80   1
 -15 -10  -4    0.10    1.60   1
  15  10   5    9.60    2.60   1
 -15 -10  -5    5.80    1.80   1
  15  10   6   -1.10    4.40   1
 -15 -10  -6    3.00    1.60   1
 -15 -10  -7   -6.60    3.80   1
 -15 -11   7   13.10    4.60   1
  15  11  -6   -1.80    2.80   1
 -15 -11   6   -0.40    3.30   1
  15  11  -5   10.90    2.80   1
 -15 -11   5    5.70    3.60   1
  15  11  -4    6.90    2.40   1
 -15 -11   4    9.00    3.30   1
  15  11  -3    1.10    1.60   1
 -15 -11   3    0.90    2.50   1
  15  11  -2   24.90    2.60   1
 -15 -11   2   29.90    2.60   1
  15  11  -1   34.00    3.40   1
 -15 -11   1   35.70    2.70   1
  15  11   0   -2.80    1.70   1
 -15 -11   0   -3.10    1.60   1
  15  11   1    5.30    1.30   1
 -15 -11  -1    3.70    1.30   1
  15  11   2    4.30    0.80   1
 -15 -11  -2    3.70    1.50   1
  15  11   3   26.20    3.10   1
 -15 -11  -3   26.10    2.50   1
  15  11   4   -1.50    2.20   1
 -15 -11  -4    2.80    2.50   1
  15  11   5    1.90    3.70   1
 -15 -11  -5   -0.10    1.50   1
  15  11   6    3.50    3.80   1
 -15 -11  -6    3.80    3.50   1
 -15 -12   7    2.10    4.90   1
  15  12  -6    1.90    2.70   1
 -15 -12   6    2.60    3.60   1
  15  12  -5    0.00    3.10   1
 -15 -12   5    0.90    3.00   1
  15  12  -4    5.10    2.10   1
 -15 -12   4    4.70    3.10   1
  15  12  -3   -0.10    1.80   1
 -15 -12   3    0.00    1.60   1
  15  12  -2   -1.00    2.10   1
 -15 -12   2   -0.40    1.70   1
  15  12  -1   30.20    3.00   1
 -15 -12   1   35.00    2.80   1
  15  12   0   12.60    2.10   1
 -15 -12   0   12.20    2.10   1
  15  12   1    0.20    1.10   1
 -15 -12  -1    4.20    1.40   1
  15  12   2    5.30    0.80   1
 -15 -12  -2    2.60    1.60   1
  15  12   3    1.20    2.10   1
 -15 -12  -3    2.60    1.60   1
  15  12   4   -4.50    4.00   1
 -15 -12  -4   -0.40    1.50   1
  15  12   5    9.50    3.90   1
 -15 -12  -5    6.50    1.80   1
  15  12   6    1.80    4.70   1
 -15 -12  -6    6.20    3.90   1
 -15 -13   7    4.30    4.00   1
  15  13  -6   -2.40    3.20   1
 -15 -13   6   -1.50    4.20   1
  15  13  -5   10.70    3.60   1
 -15 -13   5   11.30    3.90   1
  15  13  -4   17.10   33.00   1
 -15 -13   4    0.80    3.20   1
  15  13  -3    6.30    2.20   1
 -15 -13   3    4.40    2.00   1
  15  13  -2   47.10    3.90   1
 -15 -13   2   49.40    3.70   1
  15  13  -1    0.20    1.90   1
 -15 -13   1    2.40    1.70   1
  15  13   0   16.70    2.60   1
 -15 -13   0   14.30    2.30   1
  15  13   1   -2.50    2.10   1
 -15 -13  -1    1.30    1.30   1
  15  13   2    6.40    1.00   1
 -15 -13  -2    8.80    1.90   1
  15  13   3    5.90    2.40   1
 -15 -13  -3    2.20    1.80   1
  15  13   4    1.70    3.90   1
 -15 -13  -4    5.80    2.00   1
  15  13   5    0.40    4.00   1
 -15 -13  -5    0.20    1.60   1
 -15 -13  -6    9.10    4.50   1
 -15 -14   6   -5.00    4.10   1
  15  14  -5   -3.20    3.20   1
 -15 -14   5    5.60    3.70   1
  15  14  -4    4.40    2.90   1
 -15 -14   4    4.70    3.20   1
  15  14  -3   22.00    4.50   1
 -15 -14   3   18.20    2.50   1
  15  14  -2   -0.10    2.40   1
 -15 -14   2   -0.30    1.70   1
  15  14  -1   16.60    2.70   1
 -15 -14   1   16.20    2.40   1
  15  14   0   19.20    3.00   1
 -15 -14   0   22.80    2.80   1
  15  14   1   19.10    2.00   1
 -15 -14  -1   17.40    2.20   1
  15  14   2    4.60    0.90   1
 -15 -14  -2    5.50    1.80   1
  15  14   3    2.60    3.70   1
 -15 -14  -3    1.90    1.80   1
  15  14   4    3.60    3.80   1
 -15 -14  -4    0.80    1.70   1
 -15 -14  -5    4.10    4.00   1
 -15 -15   6    0.90    3.50   1
  15  15  -5    1.40    2.60   1
 -15 -15   5   -3.50    3.40   1
  15  15  -4    0.10    3.30   1
 -15 -15   4    2.80    3.50   1
  15  15  -3    2.20    3.00   1
 -15 -15   3    9.60    2.50   1
  15  15  -2   27.30    4.80   1
 -15 -15   2   21.60    2.60   1
  15  15  -1    2.70    2.10   1
 -15 -15   1    2.50    2.20   1
  15  15   0    0.20    2.50   1
 -15 -15   0    2.70    1.90   1
  15  15   1    2.10    1.60   1
 -15 -15  -1   -2.60    2.70   1
  15  15   2    6.30    1.50   1
 -15 -15  -2   11.20    2.40   1
 -15 -15  -3   28.20    4.10   1
 -15 -15  -4   14.30    2.60   1
 -15 -15  -5   11.40    4.80   1
 -15 -16   5   -0.20    3.60   1
  15  16  -4   10.50    4.70   1
 -15 -16   4   11.90    4.10   1
  15  16  -3    3.50    3.50   1
 -15 -16   3   -2.40    2.40   1
  15  16  -2   -0.60    2.70   1
 -15 -16   2    8.30    2.60   1
  15  16  -1   16.20    4.40   1
 -15 -16   1   26.60    3.10   1
  15  16   0    0.50    3.50   1
 -15 -16   0   -0.90    2.00   1
  15  16   1    1.20    1.90   1
 -15 -16  -1    0.90    3.00   1
  15  16   2   -0.60    1.60   1
 -15 -16  -2    0.90    2.10   1
  15  16   3    1.70    0.60   1
 -15 -16  -3    0.00    1.70   1
 -15 -16  -4    0.20    3.90   1
 -15 -17   5   -1.90    4.10   1
  15  17  -4    3.60    3.40   1
 -15 -17   4   12.90    4.60   1
  15  17  -3    6.00    3.50   1
 -15 -17   3   -1.10    2.40   1
  15  17  -2   11.00    4.00   1
 -15 -17   2    7.20    2.50   1
  15  17  -1   17.00    4.70   1
 -15 -17   1   13.50    3.00   1
  15  17   0    2.40    2.90   1
 -15 -17   0   -0.70    2.20   1
  15  17   1    5.10    2.50   1
 -15 -17  -1   -2.90    3.10   1
  15  17   2    8.40    2.50   1
 -15 -17  -2    2.80    2.50   1
 -15 -17  -3    1.20    2.00   1
 -15 -17  -4   -3.40    4.30   1
 -15 -18   4    1.70    3.90   1
  15  18  -3    4.80    3.70   1
 -15 -18   3    6.40    3.10   1
  15  18  -2    0.90    4.00   1
 -15 -18   2    8.30    2.80   1
 -15 -18   1   35.90    4.80   1
  15  18   0    2.20    2.60   1
 -15 -18   0   -0.40    3.10   1
  15  18   1   24.00    4.30   1
 -15 -18  -1   33.10    6.30   1
 -15 -18  -2    0.20    2.50   1
 -15 -18  -3    0.10    3.30   1
  15  19  -3    3.00    5.00   1
 -15 -19   3   -0.70    2.70   1
 -15 -19   2    2.40    2.70   1
  15  19  -1   -2.80    3.40   1
 -15 -19   1    1.80    2.60   1
  15  19   0    8.30    3.30   1
 -15 -19   0    9.20    4.70   1
  15  19   1    1.50    3.20   1
 -15 -19  -1    2.10    3.80   1
 -15 -19  -2   17.40    3.40   1
  15  20  -1    3.20    4.00   1
 -15 -20   1    5.00    4.10   1
  15  20   0   -2.40    4.30   1
 -15 -20   0   -0.70    3.90   1
  16   0  -9   -1.90    3.70   1
  16   0  -8   10.30    2.80   1
  16   0  -7   -2.80    1.90   1
  16   0  -6   25.70    3.00   1
  16   0  -5    2.70    1.90   1
  16   0  -4   52.90    3.40   1
  16   0  -3    0.60    1.40   1
  16   0  -2  238.30    9.00   1
  16   0  -1    0.20    1.30   1
  16   0   0   65.40    2.60   1
  16   0   1    0.30    0.80   1
  16   0   2    3.60    0.80   1
  16   0   3    0.30    0.80   1
  16   0   4   -1.10    0.80   1
  16   0   5    0.80    0.70   1
  16   0   6    2.30    2.10   1
  16   0   7   -0.90    1.80   1
  16   0   8   16.90    3.30   1
  16   1  -9   -2.20    3.80   1
 -16  -1   9   -6.50    3.50   1
  16   1  -8    5.00    2.50   1
 -16  -1   8    0.20    3.20   1
  16   1  -7    5.70    2.30   1
 -16  -1   7    3.10    2.30   1
  16   1  -6    0.10    1.80   1
 -16  -1   6   -0.60    2.40   1
  16   1  -5   36.20    3.10   1
 -16  -1   5   37.00    3.00   1
  16   1  -4    0.40    1.60   1
 -16  -1   4    1.20    1.50   1
  16   1  -3    3.10    1.30   1
 -16  -1   3    3.60    1.20   1
  16   1  -2   15.50    1.90   1
 -16  -1   2   14.50    1.90   1
  16   1  -1   47.70    2.20   1
 -16  -1   1   43.60    2.50   1
  16   1   0    9.30    1.20   1
 -16  -1   0   11.30    1.50   1
  16   1   1   31.90    1.60   1
 -16  -1  -1   29.20    2.80   1
  16   1   2    2.40    1.00   1
 -16  -1  -2   -0.20    1.00   1
  16   1   3   -1.30    0.80   1
 -16  -1  -3    1.00    1.50   1
  16   1   4    1.30    1.00   1
 -16  -1  -4    0.30    1.30   1
  16   1   5   31.70    1.80   1
 -16  -1  -5   29.60    2.80   1
  16   1   6    2.80    0.90   1
 -16  -1  -6    0.20    1.70   1
  16   1   7    4.90    2.00   1
 -16  -1  -7    4.90    2.00   1
  16   1   8    2.90    3.10   1
 -16  -1  -8    0.40    1.90   1
  16   2  -8    0.40    2.30   1
 -16  -2   8    2.90    3.50   1
  16   2  -7    6.10    2.20   1
 -16  -2   7    9.70    3.90   1
  16   2  -6    2.40    2.10   1
 -16  -2   6    6.30    3.10   1
  16   2  -5    3.20    1.70   1
 -16  -2   5    1.80    2.00   1
  16   2  -4    2.40    1.50   1
 -16  -2   4   -0.60    1.40   1
  16   2  -3    8.20    1.70   1
 -16  -2   3    4.00    1.60   1
  16   2  -2  180.20    5.70   1
 -16  -2   2  188.40    7.60   1
  16   2  -1   23.70    1.60   1
 -16  -2   1   23.50    2.10   1
  16   2   0    8.50    1.30   1
 -16  -2   0    4.50    1.80   1
  16   2   1   17.80    1.30   1
 -16  -2  -1   14.50    1.40   1
  16   2   2    2.90    0.80   1
 -16  -2  -2    1.30    1.10   1
  16   2   3    1.50    1.20   1
 -16  -2  -3    2.10    1.30   1
  16   2   4   -0.80    1.10   1
 -16  -2  -4    1.20    1.40   1
  16   2   5    3.90    1.20   1
 -16  -2  -5    7.40    1.80   1
  16   2   6    8.60    1.40   1
 -16  -2  -6   12.00    2.20   1
  16   2   7   -0.60    1.60   1
 -16  -2  -7    0.60    1.80   1
  16   2   8   -1.50    3.20   1
 -16  -2  -8    2.60    2.00   1
  16   3  -8   10.00    2.70   1
 -16  -3   8    8.60    3.90   1
  16   3  -7   -0.50    2.20   1
 -16  -3   7    1.70    2.90   1
  16   3  -6    6.10    2.10   1
 -16  -3   6   11.80    3.40   1
  16   3  -5   12.00    2.00   1
 -16  -3   5   22.80    4.10   1
  16   3  -4    1.50    1.50   1
 -16  -3   4   -0.40    2.20   1
  16   3  -3    0.80    1.80   1
 -16  -3   3    1.00    1.20   1
  16   3  -2   15.60    1.50   1
 -16  -3   2   12.00    1.90   1
  16   3  -1   38.30    2.00   1
 -16  -3   1   36.90    2.40   1
  16   3   0   28.20    1.60   1
 -16  -3   0   26.60    1.70   1
  16   3   1   30.90    1.60   1
 -16  -3  -1   36.80    1.90   1
  16   3   2    0.70    0.80   1
 -16  -3  -2   -0.20    0.90   1
  16   3   3   14.50    1.80   1
 -16  -3  -3   12.50    1.70   1
  16   3   4    3.30    1.40   1
 -16  -3  -4    2.70    1.60   1
  16   3   5    8.40    1.70   1
 -16  -3  -5    6.00    1.80   1
  16   3   6   -0.30    1.20   1
 -16  -3  -6    3.40    1.90   1
  16   3   7    1.60    2.90   1
 -16  -3  -7    3.60    2.00   1
 -16  -3  -8    6.30    3.40   1
  16   4  -8    2.80    2.50   1
 -16  -4   8    8.50    4.30   1
  16   4  -7    7.50    2.20   1
 -16  -4   7    5.70    3.80   1
  16   4  -6   18.50    2.80   1
 -16  -4   6   13.40    3.40   1
  16   4  -5   -0.10    1.70   1
 -16  -4   5   -1.90    2.30   1
  16   4  -4    5.90    1.90   1
 -16  -4   4    5.20    2.50   1
  16   4  -3    1.70    1.30   1
 -16  -4   3    4.20    2.50   1
  16   4  -2   81.90    3.30   1
 -16  -4   2   81.00    3.80   1
  16   4  -1    5.20    1.10   1
 -16  -4   1    4.30    1.90   1
  16   4   0    1.10    1.00   1
 -16  -4   0   -0.20    1.00   1
  16   4   1  123.30    4.40   1
 -16  -4  -1  125.90    4.30   1
  16   4   2   16.50    1.20   1
 -16  -4  -2   13.90    1.30   1
  16   4   3   -0.40    1.30   1
 -16  -4  -3    0.80    1.30   1
  16   4   4   22.00    2.30   1
 -16  -4  -4   23.20    2.30   1
  16   4   5    3.30    1.50   1
 -16  -4  -5    2.40    1.40   1
  16   4   6    2.60    1.50   1
 -16  -4  -6    1.10    1.50   1
  16   4   7   -1.50    2.80   1
 -16  -4  -7    0.20    1.60   1
  16   5  -8   -0.70    2.20   1
 -16  -5   8    3.70    3.90   1
  16   5  -7    1.40    2.10   1
 -16  -5   7    0.20    3.30   1
  16   5  -6    7.80    1.80   1
 -16  -5   6    7.80    2.90   1
  16   5  -5   22.40    2.50   1
 -16  -5   5   22.70    3.60   1
  16   5  -4   -0.50    1.20   1
 -16  -5   4   -0.80    2.10   1
  16   5  -3    5.40    1.30   1
 -16  -5   3    3.40    2.30   1
  16   5  -2    1.10    1.20   1
 -16  -5   2    3.60    1.40   1
  16   5  -1   33.60    2.00   1
 -16  -5   1   37.90    2.10   1
  16   5   0   -0.20    1.00   1
 -16  -5   0   -0.30    1.00   1
  16   5   1   27.40    1.50   1
 -16  -5  -1   24.10    1.60   1
  16   5   2   21.20    1.40   1
 -16  -5  -2   24.80    1.80   1
  16   5   3    3.50    1.70   1
 -16  -5  -3    1.90    1.50   1
  16   5   4    1.00    1.60   1
 -16  -5  -4    3.30    1.40   1
  16   5   5    0.50    1.60   1
 -16  -5  -5   -0.70    1.60   1
  16   5   6   -0.80    1.80   1
 -16  -5  -6    1.20    1.70   1
  16   5   7    3.60    3.60   1
 -16  -5  -7   -0.40    1.70   1
  16   6  -8    3.40    2.30   1
 -16  -6   8    1.00    3.40   1
  16   6  -7   -1.60    2.00   1
 -16  -6   7    1.40    3.70   1
  16   6  -6   -0.30    2.00   1
 -16  -6   6    0.60    3.20   1
  16   6  -5   11.80    1.70   1
 -16  -6   5    9.30    3.10   1
  16   6  -4    2.40    1.30   1
 -16  -6   4    6.30    2.80   1
  16   6  -3    4.70    1.30   1
 -16  -6   3    3.80    2.30   1
  16   6  -2   26.80    1.90   1
 -16  -6   2   32.00    3.50   1
  16   6  -1    1.20    1.10   1
 -16  -6   1    1.70    1.30   1
  16   6   0    5.30    1.10   1
 -16  -6   0    5.80    1.20   1
  16   6   1    0.60    1.00   1
 -16  -6  -1    1.80    1.10   1
  16   6   2    0.30    0.90   1
 -16  -6  -2    0.40    1.10   1
  16   6   3    0.40    1.60   1
 -16  -6  -3   -1.00    1.30   1
  16   6   4    0.30    1.60   1
 -16  -6  -4    2.40    1.40   1
  16   6   5   10.80    2.30   1
 -16  -6  -5   11.40    2.00   1
  16   6   6    4.30    2.00   1
 -16  -6  -6    7.40    2.00   1
 -16  -6  -7    2.80    1.70   1
  16   7  -8   -1.80    3.90   1
 -16  -7   8    0.60    4.20   1
  16   7  -7    3.90    2.10   1
 -16  -7   7    0.60    3.90   1
  16   7  -6    0.70    2.10   1
 -16  -7   6    7.80    3.70   1
  16   7  -5    5.00    1.50   1
 -16  -7   5    4.70    6.60   1
  16   7  -4   10.70    1.80   1
 -16  -7   4   18.80    3.10   1
  16   7  -3    2.30    1.30   1
 -16  -7   3    8.30    2.50   1
  16   7  -2    4.20    1.40   1
 -16  -7   2    0.80    1.90   1
  16   7  -1    0.70    1.20   1
 -16  -7   1    3.00    1.20   1
  16   7   0    4.00    1.30   1
 -16  -7   0    7.90    1.30   1
  16   7   1    9.00    1.20   1
 -16  -7  -1    7.30    1.50   1
  16   7   2   18.90    1.20   1
 -16  -7  -2   15.80    1.60   1
  16   7   3    8.40    1.90   1
 -16  -7  -3    5.60    1.60   1
  16   7   4   34.90    3.00   1
 -16  -7  -4   38.40    3.00   1
  16   7   5   -0.40    1.90   1
 -16  -7  -5    1.90    1.60   1
  16   7   6    0.70    2.20   1
 -16  -7  -6    0.20    1.70   1
 -16  -7  -7    8.20    4.00   1
  16   8  -8    2.70    4.10   1
 -16  -8   8   -2.90    4.10   1
  16   8  -7    0.60    2.30   1
 -16  -8   7   -3.50    4.00   1
  16   8  -6    1.20    2.70   1
 -16  -8   6   -4.60    3.30   1
  16   8  -5    7.70    1.70   1
 -16  -8   5    8.20    3.60   1
  16   8  -4   45.20    2.90   1
 -16  -8   4   33.60    4.20   1
  16   8  -3   41.50    2.50   1
 -16  -8   3   37.70    3.60   1
  16   8  -2   27.50    2.20   1
 -16  -8   2   31.90    2.60   1
  16   8  -1   10.40    1.40   1
 -16  -8   1   10.70    1.70   1
  16   8   0    3.20    1.00   1
 -16  -8   0    4.40    1.10   1
  16   8   1    1.60    1.00   1
 -16  -8  -1    0.30    1.10   1
  16   8   2   14.80    1.10   1
 -16  -8  -2   14.40    1.50   1
  16   8   3    4.20    2.00   1
 -16  -8  -3    3.60    1.50   1
  16   8   4    3.00    1.90   1
 -16  -8  -4    2.00    1.40   1
  16   8   5    3.60    2.00   1
 -16  -8  -5   -0.10    1.60   1
  16   8   6    5.00    3.60   1
 -16  -8  -6    2.40    1.80   1
 -16  -8  -7    0.90    3.00   1
  16   9  -8   -4.30    3.70   1
 -16  -9   8    5.60    4.60   1
  16   9  -7   -0.50    2.10   1
 -16  -9   7   -2.10    4.10   1
  16   9  -6    3.40    2.40   1
 -16  -9   6   11.10    4.50   1
  16   9  -5   25.30    2.50   1
 -16  -9   5   34.40    4.40   1
  16   9  -4    7.70    1.70   1
 -16  -9   4    7.30    2.60   1
  16   9  -3    1.90    1.30   1
 -16  -9   3   -1.40    2.40   1
  16   9  -2   10.10    1.60   1
 -16  -9   2   12.50    2.00   1
  16   9  -1   11.40    1.40   1
 -16  -9   1   14.60    2.20   1
  16   9   0   -3.00    1.20   1
 -16  -9   0    2.30    1.30   1
  16   9   1   11.20    1.40   1
 -16  -9  -1   11.60    2.00   1
  16   9   2   11.10    1.00   1
 -16  -9  -2   10.90    1.40   1
  16   9   3    0.80    1.80   1
 -16  -9  -3    3.10    1.50   1
  16   9   4   -2.10    1.70   1
 -16  -9  -4    0.00    1.30   1
  16   9   5   -0.60    2.40   1
 -16  -9  -5    1.90    1.80   1
  16   9   6    1.10    3.70   1
 -16  -9  -6   -0.10    1.50   1
 -16  -9  -7   -1.90    3.50   1
  16  10  -7    3.40    2.40   1
 -16 -10   7    1.80    4.10   1
  16  10  -6    3.90    2.20   1
 -16 -10   6   -1.40    3.60   1
  16  10  -5    2.90    3.20   1
 -16 -10   5    4.10    2.90   1
  16  10  -4    6.70    2.00   1
 -16 -10   4    5.10    2.90   1
  16  10  -3    7.50    2.10   1
 -16 -10   3    5.30    2.90   1
  16  10  -2    1.60    1.30   1
 -16 -10   2    4.00    1.80   1
  16  10  -1    8.80    1.50   1
 -16 -10   1   10.90    1.70   1
  16  10   0   21.90    1.90   1
 -16 -10   0   23.10    1.80   1
  16  10   1   -0.20    1.10   1
 -16 -10  -1    0.70    1.20   1
  16  10   2    2.90    0.60   1
 -16 -10  -2    2.50    1.40   1
  16  10   3    9.50    2.40   1
 -16 -10  -3    6.20    1.80   1
  16  10   4   -0.50    2.30   1
 -16 -10  -4    3.90    1.70   1
  16  10   5    2.10    2.80   1
 -16 -10  -5    1.00    1.80   1
  16  10   6   -5.20    4.50   1
 -16 -10  -6    3.80    1.60   1
  16  11  -7    2.50    3.80   1
 -16 -11   7    4.70    4.70   1
  16  11  -6    7.60    3.40   1
 -16 -11   6   20.00    4.40   1
  16  11  -5    2.00    2.60   1
 -16 -11   5    2.90    3.30   1
  16  11  -4    2.10    2.10   1
 -16 -11   4    3.70    2.90   1
  16  11  -3    1.20    2.00   1
 -16 -11   3   -1.30    2.60   1
  16  11  -2    3.00    2.00   1
 -16 -11   2    3.00    1.70   1
  16  11  -1    1.00    1.80   1
 -16 -11   1   -0.60    1.60   1
  16  11   0    7.50    1.50   1
 -16 -11   0    7.80    1.90   1
  16  11   1   10.20    1.40   1
 -16 -11  -1   13.10    1.80   1
  16  11   2   36.30    1.60   1
 -16 -11  -2   36.40    3.30   1
  16  11   3    6.60    2.40   1
 -16 -11  -3    3.50    1.80   1
  16  11   4    0.30    2.90   1
 -16 -11  -4    1.80    1.80   1
  16  11   5   -0.50    3.20   1
 -16 -11  -5    2.70    1.50   1
  16  11   6    1.10    4.80   1
 -16 -11  -6    2.90    4.20   1
 -16 -12   7    8.20    4.00   1
  16  12  -6    0.10    2.90   1
 -16 -12   6    6.30    4.10   1
  16  12  -5    2.90    3.40   1
 -16 -12   5    5.20    3.60   1
  16  12  -4    3.50    2.70   1
 -16 -12   4    1.50    4.10   1
  16  12  -3   13.40    2.60   1
 -16 -12   3    7.00    3.10   1
  16  12  -2    5.50    1.80   1
 -16 -12   2    4.90    1.90   1
  16  12  -1   16.30    2.60   1
 -16 -12   1   19.20    2.40   1
  16  12   0    2.50    1.30   1
 -16 -12   0    2.10    1.70   1
  16  12   1   23.60    2.00   1
 -16 -12  -1   23.10    2.00   1
  16  12   2    3.40    0.80   1
 -16 -12  -2    5.30    2.10   1
  16  12   3    1.20    2.40   1
 -16 -12  -3    1.70    1.60   1
  16  12   4    0.10    4.40   1
 -16 -12  -4    0.80    1.80   1
  16  12   5    1.20    4.20   1
 -16 -12  -5   -0.70    1.80   1
  16  12   6   -1.60    3.70   1
 -16 -12  -6    1.40    4.20   1
  16  13  -6    5.90    3.80   1
 -16 -13   6    8.90    4.20   1
  16  13  -5   15.50    4.20   1
 -16 -13   5   19.80    4.10   1
  16  13  -4   -1.30    2.80   1
 -16 -13   4    7.80    3.40   1
  16  13  -3   14.20    3.50   1
 -16 -13   3    9.90    2.30   1
  16  13  -2    0.90    2.00   1
 -16 -13   2    4.30    1.90   1
  16  13  -1   12.60    2.30   1
 -16 -13   1   11.90    2.20   1
  16  13   0   41.60    4.00   1
 -16 -13   0   39.10    3.10   1
  16  13   1    2.00    1.30   1
 -16 -13  -1    4.30    1.60   1
  16  13   2   -0.10    0.80   1
 -16 -13  -2    1.00    1.60   1
  16  13   3    1.40    3.60   1
 -16 -13  -3    5.70    2.10   1
  16  13   4    3.60    3.60   1
 -16 -13  -4    0.50    1.80   1
  16  13   5   -6.40    4.10   1
 -16 -13  -5    3.00    4.30   1
 -16 -14   6    2.40    4.30   1
  16  14  -5    4.30    3.20   1
 -16 -14   5    5.70    3.70   1
  16  14  -4    2.10    3.20   1
 -16 -14   4    0.60    3.30   1
  16  14  -3   -0.70    3.00   1
 -16 -14   3   -1.80    2.00   1
  16  14  -2   -2.00    2.70   1
 -16 -14   2    1.60    2.00   1
  16  14  -1   17.50    2.90   1
 -16 -14   1   21.80    3.70   1
  16  14   0    2.10    2.10   1
 -16 -14   0    1.30    2.00   1
  16  14   1   -1.80    1.30   1
 -16 -14  -1   -0.20    1.40   1
  16  14   2    3.20    1.00   1
 -16 -14  -2    2.60    1.80   1
  16  14   3   -0.70    3.40   1
 -16 -14  -3   -1.40    2.00   1
 -16 -14  -4    3.70    2.10   1
 -16 -14  -5   17.00    5.20   1
  16  15  -5   -0.70    3.60   1
 -16 -15   5    4.60    4.00   1
  16  15  -4    7.90    3.40   1
 -16 -15   4    5.20    3.80   1
  16  15  -3    1.80    3.10   1
 -16 -15   3    0.50    2.10   1
  16  15  -2   -2.30    2.20   1
 -16 -15   2   -2.20    2.10   1
  16  15  -1    3.50    3.40   1
 -16 -15   1    8.30    2.30   1
  16  15   0   17.60    4.30   1
 -16 -15   0   18.10    2.90   1
  16  15   1    0.80    2.00   1
 -16 -15  -1    2.20    1.90   1
  16  15   2    4.80    1.20   1
 -16 -15  -2    5.00    2.50   1
 -16 -15  -3   -0.30    1.90   1
 -16 -15  -4   -1.30    1.80   1
 -16 -15  -5   15.30    5.80   1
 -16 -16   5    9.70    4.60   1
  16  16  -4    9.10    3.80   1
 -16 -16   4    1.20    4.20   1
  16  16  -3    5.10    3.50   1
 -16 -16   3   13.60    3.00   1
  16  16  -2    1.10    3.60   1
 -16 -16   2    6.00    2.90   1
  16  16  -1   21.40    5.90   1
 -16 -16   1   18.80    2.80   1
 -16 -16   0    3.00    2.30   1
  16  16   1    1.70    2.00   1
 -16 -16  -1    4.30    2.70   1
  16  16   2    2.20    1.30   1
 -16 -16  -2    3.10    1.90   1
 -16 -16  -3   15.40    3.40   1
 -16 -16  -4    0.80    4.80   1
  16  17  -4   15.60    4.90   1
 -16 -17   4    6.80    4.30   1
  16  17  -3   -4.80    4.50   1
 -16 -17   3    5.70    2.50   1
  16  17  -2    4.20    3.50   1
 -16 -17   2    7.20    2.60   1
 -16 -17   1    8.20    2.70   1
  16  17   0    6.20    3.20   1
 -16 -17   0    8.20    3.00   1
  16  17   1    4.50    2.90   1
 -16 -17  -1    3.20    3.80   1
 -16 -17  -2    3.00    2.60   1
 -16 -17  -3    2.30    2.50   1
  16  18  -3   -2.60    4.10   1
 -16 -18   3    2.50    2.60   1
 -16 -18   2    0.40    2.00   1
 -16 -18   1    1.30    2.80   1
  16  18   0   -0.50    3.20   1
 -16 -18   0    4.70    4.40   1
  16  18   1    9.00    3.30   1
 -16 -18  -1    9.70    5.30   1
 -16 -18  -2    5.70    2.80   1
 -16 -19   2    5.70    3.00   1
 -16 -19   1    1.30    2.40   1
  16  19   0    4.70    3.80   1
 -16 -19   0    1.30    4.30   1
 -16 -19  -1    1.80    4.40   1
  17   0  -8    8.70    4.20   1
  17   0  -7    2.20    2.30   1
  17   0  -6   23.70    3.00   1
  17   0  -5    0.00    1.50   1
  17   0  -4    5.70    1.70   1
  17   0  -3    2.20    1.40   1
  17   0  -2   19.00    2.20   1
  17   0  -1    3.00    1.60   1
  17   0   0   25.50    1.90   1
  17   0   1   -0.80    0.90   1
  17   0   2   12.10    1.10   1
  17   0   3    0.00    0.90   1
  17   0   4    0.70    0.90   1
  17   0   5    0.40    0.70   1
  17   0   6    6.20    2.50   1
  17   0   7    2.00    1.90   1
  17   1  -8   -0.10    2.00   1
 -17  -1   8   -3.50    3.60   1
  17   1  -7   21.50    3.20   1
 -17  -1   7   18.70    3.10   1
  17   1  -6    2.40    2.00   1
 -17  -1   6   -0.50    1.90   1
  17   1  -5    1.10    1.70   1
 -17  -1   5    0.80    1.80   1
  17   1  -4   11.10    2.20   1
 -17  -1   4   11.20    2.10   1
  17   1  -3    1.10    1.40   1
 -17  -1   3    1.90    1.50   1
  17   1  -2    2.50    1.40   1
 -17  -1   2    0.30    1.60   1
  17   1  -1   82.30    3.00   1
 -17  -1   1   80.90    4.00   1
  17   1   0    6.50    1.10   1
 -17  -1   0    6.30    1.60   1
  17   1   1   35.60    1.90   1
 -17  -1  -1   42.10    2.60   1
  17   1   2    1.90    1.00   1
 -17  -1  -2    0.60    1.00   1
  17   1   3    1.00    1.00   1
 -17  -1  -3    0.20    1.40   1
  17   1   4    0.90    0.90   1
 -17  -1  -4    0.10    1.50   1
  17   1   5   14.90    1.40   1
 -17  -1  -5   12.20    2.30   1
  17   1   6    1.80    1.70   1
 -17  -1  -6    0.50    1.90   1
  17   1   7    2.60    2.40   1
 -17  -1  -7    5.00    2.30   1
  17   2  -8    6.20    2.60   1
 -17  -2   8   -1.90    3.90   1
  17   2  -7    0.00    3.20   1
 -17  -2   7    1.30    3.20   1
  17   2  -6   74.80    6.60   1
 -17  -2   6   73.30    6.40   1
  17   2  -5    7.20    2.10   1
 -17  -2   5    8.60    2.30   1
  17   2  -4    7.60    2.00   1
 -17  -2   4   14.80    2.30   1
  17   2  -3   13.60    1.90   1
 -17  -2   3   14.80    1.90   1
  17   2  -2   49.50    3.00   1
 -17  -2   2   47.40    3.10   1
  17   2  -1   -0.60    1.00   1
 -17  -2   1   -0.10    1.10   1
  17   2   0   37.90    2.00   1
 -17  -2   0   33.90    2.30   1
  17   2   1    5.30    1.10   1
 -17  -2  -1    7.10    1.30   1
  17   2   2   22.30    1.40   1
 -17  -2  -2   17.50    1.50   1
  17   2   3    1.80    1.20   1
 -17  -2  -3   -0.10    1.40   1
  17   2   4   25.80    2.10   1
 -17  -2  -4   20.90    2.40   1
  17   2   5    6.50    1.40   1
 -17  -2  -5    8.90    2.00   1
  17   2   6    0.60    1.70   1
 -17  -2  -6    6.00    3.70   1
  17   2   7    2.50    2.20   1
 -17  -2  -7    0.20    2.00   1
  17   3  -8    1.60    2.40   1
 -17  -3   8    0.00    4.30   1
  17   3  -7   12.60    2.80   1
 -17  -3   7   16.80    4.50   1
  17   3  -6    6.10    2.30   1
 -17  -3   6   15.60    3.60   1
  17   3  -5    3.30    1.90   1
 -17  -3   5    4.20    2.80   1
  17   3  -4    1.80    1.80   1
 -17  -3   4    5.00    1.70   1
  17   3  -3   13.40    1.50   1
 -17  -3   3   14.50    2.00   1
  17   3  -2   12.70    1.40   1
 -17  -3   2   12.20    1.80   1
  17   3  -1   -1.00    1.00   1
 -17  -3   1    1.70    1.30   1
  17   3   0    1.10    1.00   1
 -17  -3   0    0.90    1.00   1
  17   3   1    7.70    1.30   1
 -17  -3  -1    7.40    1.30   1
  17   3   2    0.60    1.00   1
 -17  -3  -2    0.90    1.00   1
  17   3   3   34.20    2.60   1
 -17  -3  -3   37.70    2.90   1
  17   3   4    4.50    1.60   1
 -17  -3  -4    4.30    1.80   1
  17   3   5    6.80    1.60   1
 -17  -3  -5    9.00    1.90   1
  17   3   6   -1.30    2.70   1
 -17  -3  -6    2.10    2.00   1
  17   3   7    2.90    3.10   1
 -17  -3  -7   -2.40    1.70   1
  17   4  -8    1.80    2.60   1
 -17  -4   8    3.80    4.10   1
  17   4  -7   -0.70    2.20   1
 -17  -4   7   -7.40    3.50   1
  17   4  -6    4.50    2.40   1
 -17  -4   6    0.70    2.70   1
  17   4  -5    3.90    1.90   1
 -17  -4   5    2.00    2.30   1
  17   4  -4   16.50    2.20   1
 -17  -4   4   17.80    3.10   1
  17   4  -3   18.90    1.90   1
 -17  -4   3   15.90    2.10   1
  17   4  -2   14.10    1.70   1
 -17  -4   2   13.20    2.00   1
  17   4  -1   12.10    1.50   1
 -17  -4   1   10.60    1.70   1
  17   4   0    1.40    1.10   1
 -17  -4   0    2.90    1.10   1
  17   4   1    9.20    1.10   1
 -17  -4  -1    7.30    1.20   1
  17   4   2   85.20    3.30   1
 -17  -4  -2   80.30    3.60   1
  17   4   3   11.50    1.70   1
 -17  -4  -3    9.80    2.00   1
  17   4   4   13.80    2.10   1
 -17  -4  -4    9.20    1.90   1
  17   4   5   16.80    2.20   1
 -17  -4  -5   20.00    2.40   1
  17   4   6   10.80    3.80   1
 -17  -4  -6    3.10    2.10   1
 -17  -4  -7   -2.80    1.60   1
  17   5  -8    1.30    2.50   1
 -17  -5   8    5.30    4.60   1
  17   5  -7    2.30    2.30   1
 -17  -5   7    1.00    3.80   1
  17   5  -6   10.90    2.40   1
 -17  -5   6   10.30    3.70   1
  17   5  -5    4.70    2.00   1
 -17  -5   5    6.20    3.20   1
  17   5  -4   13.10    1.90   1
 -17  -5   4    8.20    3.10   1
  17   5  -3   15.90    1.70   1
 -17  -5   3   14.50    2.70   1
  17   5  -2   38.90    2.30   1
 -17  -5   2   36.80    2.80   1
  17   5  -1    9.30    1.50   1
 -17  -5   1    9.00    1.70   1
  17   5   0   32.90    1.90   1
 -17  -5   0   28.10    2.00   1
  17   5   1   17.20    1.40   1
 -17  -5  -1   20.40    1.80   1
  17   5   2    2.10    0.90   1
 -17  -5  -2    0.90    1.10   1
  17   5   3   97.00    5.70   1
 -17  -5  -3   94.30    5.20   1
  17   5   4   -0.70    1.60   1
 -17  -5  -4    2.30    1.60   1
  17   5   5    1.20    1.70   1
 -17  -5  -5    2.90    2.00   1
  17   5   6   -0.10    3.40   1
 -17  -5  -6    1.20    1.70   1
 -17  -5  -7    3.00    2.10   1
  17   6  -8   -2.90    2.00   1
 -17  -6   8    2.40    4.00   1
  17   6  -7   14.00    2.80   1
 -17  -6   7   15.00    4.30   1
  17   6  -6    3.20    2.50   1
 -17  -6   6    6.40    3.50   1
  17   6  -5    1.20    1.90   1
 -17  -6   5    4.80    3.10   1
  17   6  -4   29.90    2.30   1
 -17  -6   4   28.30    4.40   1
  17   6  -3   -0.70    1.40   1
 -17  -6   3   -3.10    2.10   1
  17   6  -2   37.90    2.10   1
 -17  -6   2   27.00    2.60   1
  17   6  -1    6.90    1.50   1
 -17  -6   1    4.50    1.20   1
  17   6   0    3.90    1.10   1
 -17  -6   0    2.80    1.40   1
  17   6   1   -2.00    0.90   1
 -17  -6  -1    1.70    1.20   1
  17   6   2   27.40    1.50   1
 -17  -6  -2   29.20    2.00   1
  17   6   3    2.30    1.60   1
 -17  -6  -3    1.80    1.70   1
  17   6   4   32.10    2.90   1
 -17  -6  -4   31.50    2.80   1
  17   6   5    5.00    1.90   1
 -17  -6  -5    5.90    1.70   1
 -17  -6  -6   -0.20    1.60   1
 -17  -6  -7   -4.80    3.20   1
  17   7  -8    4.00    2.70   1
 -17  -7   8   -5.30    4.30   1
  17   7  -7    1.20    2.40   1
 -17  -7   7    9.50    4.30   1
  17   7  -6    4.40    2.30   1
 -17  -7   6    6.80    3.40   1
  17   7  -5   -0.80    1.50   1
 -17  -7   5    2.50    2.80   1
  17   7  -4    0.20    1.40   1
 -17  -7   4   -2.50    2.50   1
  17   7  -3   56.00    3.10   1
 -17  -7   3   47.70    4.90   1
  17   7  -2   42.00    2.40   1
 -17  -7   2   33.60    3.70   1
  17   7  -1    1.20    1.20   1
 -17  -7   1   -0.80    1.20   1
  17   7   0    1.40    1.10   1
 -17  -7   0   -1.00    1.20   1
  17   7   1    4.40    1.10   1
 -17  -7  -1    5.30    1.20   1
  17   7   2    1.70    0.80   1
 -17  -7  -2    1.20    1.10   1
  17   7   3   31.80    3.30   1
 -17  -7  -3   30.40    2.90   1
  17   7   4    6.10    2.20   1
 -17  -7  -4   10.50    1.90   1
  17   7   5    0.70    2.20   1
 -17  -7  -5    2.30    2.00   1
 -17  -7  -6   -0.70    1.80   1
 -17  -7  -7    1.80    3.50   1
  17   8  -7    4.30    2.70   1
 -17  -8   7    4.40    4.80   1
  17   8  -6   -0.30    2.10   1
 -17  -8   6   -0.20    3.40   1
  17   8  -5    1.70    1.70   1
 -17  -8   5    6.00    3.00   1
  17   8  -4    9.60    1.80   1
 -17  -8   4   17.30    5.00   1
  17   8  -3    7.60    1.60   1
 -17  -8   3    5.00    2.40   1
  17   8  -2    4.30    1.40   1
 -17  -8   2    6.90    2.60   1
  17   8  -1    2.40    1.20   1
 -17  -8   1    0.50    1.30   1
  17   8   0    2.90    1.20   1
 -17  -8   0    3.60    1.30   1
  17   8   1   16.70    1.50   1
 -17  -8  -1   17.90    1.80   1
  17   8   2   11.50    1.00   1
 -17  -8  -2   10.80    1.60   1
  17   8   3    9.20    2.20   1
 -17  -8  -3    8.20    1.90   1
  17   8   4    0.80    2.00   1
 -17  -8  -4    1.30    1.60   1
  17   8   5    5.50    3.70   1
 -17  -8  -5    5.20    1.60   1
 -17  -8  -6    5.70    2.20   1
  17   9  -7   -0.90    2.40   1
 -17  -9   7    4.30    4.30   1
  17   9  -6    1.70    2.10   1
 -17  -9   6   11.50    4.30   1
  17   9  -5    1.50    1.90   1
 -17  -9   5    1.50    3.00   1
  17   9  -4    3.60    1.60   1
 -17  -9   4    4.70    3.20   1
  17   9  -3    1.20    1.30   1
 -17  -9   3   -1.80    2.90   1
  17   9  -2   25.30    2.30   1
 -17  -9   2   31.40    2.50   1
  17   9  -1   23.70    1.90   1
 -17  -9   1   26.30    2.20   1
  17   9   0    0.40    1.20   1
 -17  -9   0    1.60    1.40   1
  17   9   1    0.80    1.00   1
 -17  -9  -1   -0.80    1.10   1
  17   9   2    1.40    0.80   1
 -17  -9  -2    2.80    1.20   1
  17   9   3    2.50    1.80   1
 -17  -9  -3    4.30    1.80   1
  17   9   4    1.00    2.00   1
 -17  -9  -4    0.40    1.80   1
  17   9   5    3.50    3.60   1
 -17  -9  -5    0.10    1.60   1
 -17  -9  -6   -0.10    1.80   1
  17  10  -7    9.50    4.40   1
 -17 -10   7   11.00    4.80   1
  17  10  -6    9.70    2.60   1
 -17 -10   6    7.10    4.10   1
  17  10  -5    2.70    1.90   1
 -17 -10   5    3.50    3.50   1
  17  10  -4    2.00    1.70   1
 -17 -10   4    6.70    3.10   1
  17  10  -3    2.40    1.40   1
 -17 -10   3   -2.00    2.90   1
  17  10  -2    0.60    1.40   1
 -17 -10   2    0.10    1.60   1
  17  10  -1    9.90    1.50   1
 -17 -10   1   11.50    2.10   1
  17  10   0   16.00    1.80   1
 -17 -10   0   13.90    1.80   1
  17  10   1   32.00    2.40   1
 -17 -10  -1   31.70    2.30   1
  17  10   2   12.30    0.90   1
 -17 -10  -2   12.80    2.00   1
  17  10   3   -0.50    2.00   1
 -17 -10  -3   -0.80    1.70   1
  17  10   4    1.90    2.60   1
 -17 -10  -4    1.40    1.80   1
  17  10   5    6.00    3.70   1
 -17 -10  -5    5.80    2.10   1
 -17 -10  -6    1.80    3.70   1
  17  11  -7   20.50    5.00   1
 -17 -11   7   16.50    6.00   1
  17  11  -6   -0.60    2.30   1
 -17 -11   6   -1.30    4.10   1
  17  11  -5   31.90    3.50   1
 -17 -11   5   26.10    4.50   1
  17  11  -4   -2.30    1.90   1
 -17 -11   4    2.40    3.30   1
  17  11  -3    5.80    1.60   1
 -17 -11   3    2.90    2.90   1
  17  11  -2   20.10    2.20   1
 -17 -11   2   22.70    2.80   1
  17  11  -1   14.90    1.70   1
 -17 -11   1   14.00    2.40   1
  17  11   0    1.90    1.30   1
 -17 -11   0    1.10    1.50   1
  17  11   1    5.10    1.50   1
 -17 -11  -1    5.70    1.50   1
  17  11   2   -0.70    0.60   1
 -17 -11  -2   -0.40    1.70   1
  17  11   3    0.50    1.80   1
 -17 -11  -3    0.70    1.80   1
  17  11   4   10.30    4.90   1
 -17 -11  -4    7.10    2.20   1
  17  11   5    1.70    4.30   1
 -17 -11  -5   -0.50    1.70   1
 -17 -11  -6    3.20    4.20   1
  17  12  -6    2.70    2.40   1
 -17 -12   6    1.40    3.70   1
  17  12  -5   12.50    4.10   1
 -17 -12   5    7.10    3.70   1
  17  12  -4    0.30    3.50   1
 -17 -12   4   -1.20    2.90   1
  17  12  -3    2.20    2.00   1
 -17 -12   3    1.00    2.80   1
  17  12  -2    0.80    1.60   1
 -17 -12   2    1.50    2.00   1
  17  12  -1    2.40    1.20   1
 -17 -12   1    0.10    1.80   1
  17  12   0    1.60    1.40   1
 -17 -12   0    1.00    1.40   1
  17  12   1    2.60    1.20   1
 -17 -12  -1    7.30    1.60   1
  17  12   2    0.10    0.70   1
 -17 -12  -2    0.60    2.00   1
  17  12   3    5.50    4.10   1
 -17 -12  -3    5.50    2.10   1
  17  12   4    2.90    4.60   1
 -17 -12  -4    4.10    1.90   1
  17  12   5    3.30    4.80   1
 -17 -12  -5   10.70    2.50   1
 -17 -13   6   11.70    4.70   1
  17  13  -5    0.40    3.90   1
 -17 -13   5   -1.70    3.90   1
  17  13  -4    8.20    3.20   1
 -17 -13   4    5.40    3.40   1
  17  13  -3    3.20    3.20   1
 -17 -13   3   -0.70    3.20   1
  17  13  -2   14.90    3.90   1
 -17 -13   2    8.70    2.20   1
  17  13  -1    3.10    2.30   1
 -17 -13   1    2.90    2.00   1
  17  13   0   -0.20    1.20   1
 -17 -13   0   -0.40    1.60   1
  17  13   1    0.50    1.20   1
 -17 -13  -1    0.40    1.50   1
  17  13   2   10.80    1.10   1
 -17 -13  -2    8.80    2.10   1
  17  13   3    7.60    5.10   1
 -17 -13  -3    3.80    2.30   1
  17  13   4   -2.40    3.70   1
 -17 -13  -4   -0.80    1.90   1
 -17 -13  -5    3.30    4.70   1
 -17 -14   6    4.00    4.00   1
  17  14  -5   22.70    5.10   1
 -17 -14   5   24.30    5.50   1
  17  14  -4    8.60    3.90   1
 -17 -14   4    7.10    3.50   1
  17  14  -3    2.90    3.30   1
 -17 -14   3   -1.30    2.10   1
  17  14  -2   19.10    4.30   1
 -17 -14   2   14.30    3.10   1
  17  14  -1   12.60    3.70   1
 -17 -14   1   18.00    2.80   1
  17  14   0   -2.80    3.40   1
 -17 -14   0   -0.10    2.40   1
  17  14   1    5.10    1.30   1
 -17 -14  -1    4.80    1.60   1
  17  14   2    5.80    1.20   1
 -17 -14  -2    9.70    2.60   1
 -17 -14  -3    3.30    2.20   1
 -17 -14  -4    1.80    1.90   1
 -17 -14  -5   -2.10    4.20   1
  17  15  -5    0.70    3.40   1
 -17 -15   5   -1.20    3.60   1
  17  15  -4   -2.40    3.20   1
 -17 -15   4    1.80    4.20   1
  17  15  -3   -1.30    3.50   1
 -17 -15   3    1.90    2.40   1
  17  15  -2   10.50    4.70   1
 -17 -15   2   13.40    3.10   1
  17  15  -1   12.10    4.40   1
 -17 -15   1    8.50    2.70   1
 -17 -15   0    6.70    3.20   1
  17  15   1    0.70    1.40   1
 -17 -15  -1    0.00    2.30   1
  17  15   2   -0.20    1.10   1
 -17 -15  -2    0.20    1.80   1
 -17 -15  -3    3.50    2.30   1
 -17 -15  -4   13.70    5.20   1
  17  16  -4   10.30    5.00   1
 -17 -16   4   16.40    4.60   1
  17  16  -3    8.20    5.40   1
 -17 -16   3   10.40    2.90   1
  17  16  -2    8.10    4.00   1
 -17 -16   2    8.70    2.80   1
 -17 -16   1   -2.50    2.20   1
 -17 -16   0    2.40    2.60   1
  17  16   1    3.10    1.60   1
 -17 -16  -1    4.60    2.10   1
  17  16   2    0.30    1.60   1
 -17 -16  -2    3.00    2.50   1
 -17 -16  -3    9.30    3.20   1
  17  17  -4    2.10    4.00   1
 -17 -17   4   -0.20    4.10   1
 -17 -17   3    1.60    2.70   1
 -17 -17   2    7.10    3.20   1
 -17 -17   1   -1.20    2.50   1
  17  17   0    5.10    3.50   1
 -17 -17   0    9.70    3.10   1
  17  17   1   10.20    3.00   1
 -17 -17  -1   12.30    3.30   1
 -17 -17  -2    1.80    2.90   1
 -17 -17  -3   12.00    6.50   1
 -17 -18   2    7.40    3.10   1
 -17 -18   1   10.90    3.50   1
  17  18   0    4.70    3.00   1
 -17 -18   0   -9.30    3.90   1
 -17 -18  -1    4.30    3.30   1
  18   0  -8    3.50    4.30   1
  18   0  -7    4.80    2.40   1
  18   0  -6    2.00    2.20   1
  18   0  -5    4.40    2.10   1
  18   0  -4   28.60    4.00   1
  18   0  -3   -0.10    1.60   1
  18   0  -2    6.80    1.80   1
  18   0  -1    0.30    1.40   1
  18   0   0   35.40    2.50   1
  18   0   1    0.20    0.90   1
  18   0   2    1.90    1.00   1
  18   0   3    1.40    0.80   1
  18   0   4    2.10    0.90   1
  18   0   5   -1.20    1.70   1
  18   0   6    3.70    2.10   1
  18   0   7   -2.10    1.90   1
  18   1  -8   -2.00    3.70   1
 -18  -1   8   -5.20    3.90   1
  18   1  -7    0.90    2.50   1
 -18  -1   7    6.70    4.00   1
  18   1  -6    5.40    2.90   1
 -18  -1   6    2.80    2.40   1
  18   1  -5   17.00    2.50   1
 -18  -1   5   15.60    2.60   1
  18   1  -4    5.10    1.80   1
 -18  -1   4    2.10    1.90   1
  18   1  -3    3.50    1.70   1
 -18  -1   3    5.30    1.80   1
  18   1  -2   25.30    2.30   1
 -18  -1   2   22.80    2.20   1
  18   1  -1    3.40    1.50   1
 -18  -1   1    2.20    1.40   1
  18   1   0   -0.90    1.20   1
 -18  -1   0   -1.20    1.30   1
  18   1   1   31.20    1.90   1
 -18  -1  -1   32.60    2.50   1
  18   1   2    4.20    0.90   1
 -18  -1  -2    3.80    1.00   1
  18   1   3   -0.70    0.90   1
 -18  -1  -3    0.50    1.50   1
  18   1   4    3.20    1.20   1
 -18  -1  -4    3.50    1.90   1
  18   1   5    0.80    0.90   1
 -18  -1  -5    1.10    1.80   1
  18   1   6    1.70    2.20   1
 -18  -1  -6   -0.50    1.90   1
  18   1   7   -0.20    1.90   1
 -18  -1  -7    1.10    1.90   1
  18   2  -8    3.60    3.70   1
 -18  -2   8    0.10    4.30   1
  18   2  -7   12.70    3.10   1
 -18  -2   7   26.90    5.60   1
  18   2  -6   29.30    4.50   1
 -18  -2   6   33.60    3.80   1
  18   2  -5    0.10    1.50   1
 -18  -2   5   -1.00    1.80   1
  18   2  -4   -0.60    1.70   1
 -18  -2   4   -2.40    1.80   1
  18   2  -3   -0.40    1.70   1
 -18  -2   3    2.60    1.70   1
  18   2  -2   83.90    4.00   1
 -18  -2   2   75.90    4.30   1
  18   2  -1    4.60    1.20   1
 -18  -2   1    4.00    1.50   1
  18   2   0    2.90    1.00   1
 -18  -2   0   -0.20    1.30   1
  18   2   1    7.60    1.20   1
 -18  -2  -1    8.20    1.40   1
  18   2   2    3.00    1.00   1
 -18  -2  -2    4.90    1.30   1
  18   2   3    1.30    1.30   1
 -18  -2  -3    3.10    1.70   1
  18   2   4   18.10    2.10   1
 -18  -2  -4   14.70    2.30   1
  18   2   5    9.40    1.70   1
 -18  -2  -5    7.30    2.80   1
  18   2   6    2.30    3.50   1
 -18  -2  -6    1.50    2.00   1
  18   2   7    1.50    3.50   1
 -18  -2  -7    0.90    2.00   1
  18   3  -8   -0.10    4.10   1
 -18  -3   8    2.60    4.20   1
  18   3  -7    9.30    3.20   1
 -18  -3   7    3.00    3.80   1
  18   3  -6    3.40    1.80   1
 -18  -3   6    3.10    2.50   1
  18   3  -5    5.10    2.10   1
 -18  -3   5    8.30    2.20   1
  18   3  -4   26.50    2.80   1
 -18  -3   4   30.30    2.80   1
  18   3  -3   34.10    2.90   1
 -18  -3   3   31.20    2.70   1
  18   3  -2    0.50    1.20   1
 -18  -3   2   -0.10    1.50   1
  18   3  -1   16.00    1.50   1
 -18  -3   1   16.90    2.00   1
  18   3   0    3.80    1.10   1
 -18  -3   0    4.50    1.40   1
  18   3   1   24.40    1.60   1
 -18  -3  -1   27.80    2.00   1
  18   3   2    0.80    1.00   1
 -18  -3  -2   -0.30    1.20   1
  18   3   3    1.90    1.10   1
 -18  -3  -3    0.70    1.60   1
  18   3   4    0.00    1.50   1
 -18  -3  -4    0.90    1.70   1
  18   3   5   11.50    1.90   1
 -18  -3  -5   11.20    2.20   1
  18   3   6    3.60    3.80   1
 -18  -3  -6    3.30    2.20   1
 -18  -3  -7    1.10    2.30   1
  18   4  -8    9.70    3.30   1
 -18  -4   8   12.10    4.90   1
  18   4  -7    1.40    2.70   1
 -18  -4   7    7.80    3.20   1
  18   4  -6    5.80    2.30   1
 -18  -4   6    7.40    3.20   1
  18   4  -5    0.70    1.80   1
 -18  -4   5    3.50    3.00   1
  18   4  -4    2.00    1.80   1
 -18  -4   4   -1.00    1.60   1
  18   4  -3    0.10    1.20   1
 -18  -4   3    1.50    1.70   1
  18   4  -2    1.70    1.20   1
 -18  -4   2    3.00    1.50   1
  18   4  -1    0.70    1.20   1
 -18  -4   1   -0.80    1.30   1
  18   4   0    1.80    1.20   1
 -18  -4   0   -2.30    1.40   1
  18   4   1    1.50    1.00   1
 -18  -4  -1    3.00    1.20   1
  18   4   2    6.80    1.10   1
 -18  -4  -2    0.00    1.10   1
  18   4   3   10.10    1.80   1
 -18  -4  -3   13.60    2.20   1
  18   4   4   12.20    2.00   1
 -18  -4  -4   14.70    2.20   1
  18   4   5    6.30    1.90   1
 -18  -4  -5    6.10    1.80   1
  18   4   6    0.60    3.40   1
 -18  -4  -6    1.10    2.00   1
 -18  -4  -7    0.40    2.00   1
  18   5  -8   -1.40    2.50   1
 -18  -5   8    0.60    4.20   1
  18   5  -7   13.30    2.90   1
 -18  -5   7    7.30    3.80   1
  18   5  -6    3.40    2.30   1
 -18  -5   6    7.60    3.90   1
  18   5  -5    2.80    1.80   1
 -18  -5   5    3.50    3.00   1
  18   5  -4    9.00    1.70   1
 -18  -5   4   10.00    3.00   1
  18   5  -3    5.90    1.60   1
 -18  -5   3    4.80    1.60   1
  18   5  -2    2.10    1.30   1
 -18  -5   2    0.90    1.50   1
  18   5  -1    1.50    1.10   1
 -18  -5   1    1.00    1.50   1
  18   5   0   11.40    1.40   1
 -18  -5   0   11.70    1.60   1
  18   5   1   15.10    1.40   1
 -18  -5  -1   12.90    1.40   1
  18   5   2    8.90    1.10   1
 -18  -5  -2    8.00    1.40   1
  18   5   3    1.20    1.30   1
 -18  -5  -3    1.40    1.70   1
  18   5   4   11.00    2.30   1
 -18  -5  -4    8.70    2.20   1
  18   5   5    7.80    2.20   1
 -18  -5  -5   11.70    2.40   1
 -18  -5  -6    4.00    2.10   1
 -18  -5  -7    0.70    3.60   1
  18   6  -7    8.90    2.80   1
 -18  -6   7    9.80    4.30   1
  18   6  -6   -0.30    2.20   1
 -18  -6   6    1.50    3.30   1
  18   6  -5    8.20    2.40   1
 -18  -6   5    8.10    3.30   1
  18   6  -4    2.00    1.50   1
 -18  -6   4   10.60    3.10   1
  18   6  -3   47.60    2.90   1
 -18  -6   3   41.90    4.40   1
  18   6  -2   49.00    2.60   1
 -18  -6   2   46.70    3.60   1
  18   6  -1   -0.30    1.10   1
 -18  -6   1    0.50    1.70   1
  18   6   0    2.50    1.20   1
 -18  -6   0    0.80    1.40   1
  18   6   1    2.60    1.20   1
 -18  -6  -1    0.20    1.30   1
  18   6   2   21.50    1.60   1
 -18  -6  -2   25.90    1.90   1
  18   6   3    0.50    1.60   1
 -18  -6  -3    1.90    1.50   1
  18   6   4   23.80    2.90   1
 -18  -6  -4   29.80    3.60   1
  18   6   5   12.80    2.40   1
 -18  -6  -5   17.00    2.60   1
 -18  -6  -6    0.10    1.70   1
  18   7  -7   -0.50    2.10   1
 -18  -7   7   -0.50    4.00   1
  18   7  -6    1.60    2.20   1
 -18  -7   6   -1.70    3.20   1
  18   7  -5    8.80    2.30   1
 -18  -7   5    1.40    2.80   1
  18   7  -4    0.30    1.50   1
 -18  -7   4    3.70    3.30   1
  18   7  -3   17.80    1.80   1
 -18  -7   3   11.00    3.40   1
  18   7  -2    3.10    1.30   1
 -18  -7   2    6.90    1.90   1
  18   7  -1   34.30    2.30   1
 -18  -7   1   30.00    2.20   1
  18   7   0    4.30    1.30   1
 -18  -7   0    6.00    1.40   1
  18   7   1   41.80    2.30   1
 -18  -7  -1   41.70    2.70   1
  18   7   2   23.40    1.50   1
 -18  -7  -2   21.00    1.90   1
  18   7   3    2.80    1.50   1
 -18  -7  -3    1.30    1.80   1
  18   7   4    1.80    3.80   1
 -18  -7  -4    6.80    2.10   1
  18   7   5    7.60    3.20   1
 -18  -7  -5    5.10    1.90   1
 -18  -7  -6    4.40    2.00   1
  18   8  -7   -6.20    2.60   1
 -18  -8   7   -4.30    4.20   1
  18   8  -6    0.20    2.10   1
 -18  -8   6    1.30    3.80   1
  18   8  -5    0.10    1.60   1
 -18  -8   5   -1.00    2.90   1
  18   8  -4    2.20    1.40   1
 -18  -8   4    1.90    2.80   1
  18   8  -3   52.10    3.10   1
 -18  -8   3   48.80    6.30   1
  18   8  -2    7.40    1.60   1
 -18  -8   2    4.30    2.50   1
  18   8  -1    1.40    1.40   1
 -18  -8   1   -0.60    1.30   1
  18   8   0    0.90    1.30   1
 -18  -8   0    0.10    1.40   1
  18   8   1   16.80    1.70   1
 -18  -8  -1   19.00    1.90   1
  18   8   2    0.60    0.80   1
 -18  -8  -2    1.30    1.40   1
  18   8   3    0.70    2.00   1
 -18  -8  -3   -0.80    1.90   1
  18   8   4    4.30    2.40   1
 -18  -8  -4    2.80    1.90   1
  18   8   5    5.20    2.70   1
 -18  -8  -5    0.50    2.10   1
 -18  -8  -6    1.30    2.00   1
  18   9  -7   -0.90    2.80   1
 -18  -9   7   -2.80    4.10   1
  18   9  -6   -0.40    2.30   1
 -18  -9   6   -1.60    3.80   1
  18   9  -5    4.50    2.40   1
 -18  -9   5   11.00    3.90   1
  18   9  -4    9.50    1.90   1
 -18  -9   4   17.20    4.00   1
  18   9  -3   -0.30    1.40   1
 -18  -9   3    3.40    2.50   1
  18   9  -2    1.30    1.40   1
 -18  -9   2   -0.10    2.50   1
[truncated: 60,798 more chars]
