# Supplementary material for: Functional, Aromatic, and Fluorinated Monothiosemicarbazones: Investigations into Their Structures and Activity toward the Gallium-68 Incorporation by Microwave Irradiation
Source: ACS Omega. 2022 Apr 11;7(16):13750–77. doi: 10.1021/acsomega.1c07396 (PMC9088960; doi:10.1021/acsomega.1c07396)
Supplement: Supplementary file 2 — ao1c07396_si_017.zip [file ao1c07396_si_017.zip › cifs_completed/2130507_4g_mono_allyl_publication.cif]

 
data_s17sip3
 
_audit_creation_method            'SHELXL-2016/6'
_shelx_SHELXL_version_number      '2016/6'
_chemical_name_systematic         ?
_chemical_name_common             ?
_chemical_melting_point           ?
_chemical_formula_moiety         'C16 H13 N3 O S'
_chemical_formula_sum
 'C16 H13 N3 O S' 
_chemical_formula_weight          295.35

loop_
 _atom_type_symbol
 _atom_type_description
 _atom_type_scat_dispersion_real
 _atom_type_scat_dispersion_imag
 _atom_type_scat_source
 'C'  'C'   0.0181   0.0091
 'International Tables Vol C Tables 4.2.6.8 and 6.1.1.4'
 'H'  'H'   0.0000   0.0000
 'International Tables Vol C Tables 4.2.6.8 and 6.1.1.4'
 'N'  'N'   0.0311   0.0180
 'International Tables Vol C Tables 4.2.6.8 and 6.1.1.4'
 'O'  'O'   0.0492   0.0322
 'International Tables Vol C Tables 4.2.6.8 and 6.1.1.4'
 'S'  'S'   0.3331   0.5567
 'International Tables Vol C Tables 4.2.6.8 and 6.1.1.4'
 
_space_group_crystal_system       monoclinic
_space_group_IT_number            14
_space_group_name_H-M_alt         'P 21/c'
_space_group_name_Hall            '-P 2ybc'
 
_shelx_space_group_comment
;
The symmetry employed for this shelxl refinement is uniquely defined
by the following loop, which should always be used as a source of
symmetry information in preference to the above space-group names.
They are only intended as comments.
;
 
loop_
 _space_group_symop_operation_xyz
 'x, y, z'
 '-x, y+1/2, -z+1/2'
 '-x, -y, -z'
 'x, -y-1/2, z-1/2'
 
_cell_length_a                    13.0536(11)
_cell_length_b                    11.9102(7)
_cell_length_c                    9.4847(11)
_cell_angle_alpha                 90
_cell_angle_beta                  109.580(11)
_cell_angle_gamma                 90
_cell_volume                      1389.3(2)
_cell_formula_units_Z             4
_cell_measurement_temperature     150(2)
_cell_measurement_reflns_used   2272
_cell_measurement_theta_min     5.1280
_cell_measurement_theta_max     71.9570
 
_exptl_crystal_description        needle
_exptl_crystal_colour             'yellow-orange'
_exptl_crystal_density_meas       ?
_exptl_crystal_density_method     ?
_exptl_crystal_density_diffrn     1.412          
_exptl_crystal_F_000              616
_exptl_transmission_factor_min    ?
_exptl_transmission_factor_max    ?
_exptl_crystal_size_max           0.400
_exptl_crystal_size_mid           0.020
_exptl_crystal_size_min           0.020
_exptl_absorpt_coefficient_mu     2.084
_shelx_estimated_absorpt_T_min    0.489
_shelx_estimated_absorpt_T_max    0.959
_exptl_absorpt_correction_T_min                   0.77060
_exptl_absorpt_correction_T_max                   1.00000
_exptl_absorpt_correction_type            multi-scan
_exptl_absorpt_process_details
;
CrysAlisPro 1.171.38.46 (Rigaku Oxford Diffraction, 2015)
Empirical absorption correction using spherical harmonics,
 implemented in SCALE3 ABSPACK scaling algorithm.
;
_oxdiff_exptl_absorpt_empirical_full_min           0.416
_oxdiff_exptl_absorpt_empirical_full_max           2.843
_oxdiff_exptl_absorpt_empirical_details
;
Empirical correction (ABSPACK) includes:
- Absorption correction using spherical harmonics
- Frame scaling
;
_diffrn_ambient_temperature 150.00(10) 
_diffrn_ambient_environment N~2~
_diffrn_source 'micro-focus sealed X-ray tube'
_diffrn_source_type 'SuperNova (Cu) X-ray Source'
_diffrn_radiation_probe x-ray
_diffrn_radiation_type 'Cu K\a'
_diffrn_radiation_wavelength 1.54184
_diffrn_radiation_monochromator mirror
_diffrn_measurement_device 'four-circle diffractometer'
_diffrn_measurement_device_type 'SuperNova, Dual, Cu at zero, EosS2'
_diffrn_measurement_method '\w scans'
_diffrn_detector 'CCD plate'
_diffrn_detector_type EosS2
_diffrn_detector_area_resol_mean 8.1150
_diffrn_reflns_number             8959
_diffrn_reflns_av_unetI/netI      0.0549
_diffrn_reflns_av_R_equivalents   0.0630
_diffrn_reflns_limit_h_min        -16
_diffrn_reflns_limit_h_max        15
_diffrn_reflns_limit_k_min        -8
_diffrn_reflns_limit_k_max        14
_diffrn_reflns_limit_l_min        -11
_diffrn_reflns_limit_l_max        11
_diffrn_reflns_theta_min          3.594
_diffrn_reflns_theta_max          73.278
_diffrn_reflns_theta_full         67.684
_diffrn_measured_fraction_theta_max   0.987
_diffrn_measured_fraction_theta_full  1.000
_diffrn_reflns_Laue_measured_fraction_max    0.987
_diffrn_reflns_Laue_measured_fraction_full   1.000
_diffrn_reflns_point_group_measured_fraction_max   0.987
_diffrn_reflns_point_group_measured_fraction_full  1.000
_reflns_number_total              2743
_reflns_number_gt                 2210
_reflns_threshold_expression      'I > 2\s(I)'
_reflns_Friedel_coverage          0.000
_reflns_Friedel_fraction_max      .
_reflns_Friedel_fraction_full     .
 
_reflns_special_details
;
 Reflections were merged by SHELXL according to the crystal
 class for the calculation of statistics and refinement.
 
 _reflns_Friedel_fraction is defined as the number of unique
 Friedel pairs measured divided by the number that would be
 possible theoretically, ignoring centric projections and
 systematic absences.
;
 
_computing_data_collection     'CrysAlisPro 1.171.38.43 (Rigaku OD, 2015)'
_computing_cell_refinement     'CrysAlisPro 1.171.38.43 (Rigaku OD, 2015)'
_computing_data_reduction      'CrysAlisPro 1.171.38.43 (Rigaku OD, 2015)'
_computing_structure_solution     
; 
 SHELXT
 Sheldrick, G. M. (2008). Acta Cryst. A64, 112-122.
;
_computing_structure_refinement   
;
 SHELXL-2016/6 (Sheldrick, 2016)
 Sheldrick GM (2008) Acta Crystallogr A64:112--122 and 
 C. B. H\"ubschle, G. M. Sheldrick and B. Dittrich
 ShelXle: a Qt graphical user interface for SHELXL
 J. Appl. Cryst., 44, (2011) 1281-1284.
;
_computing_molecular_graphics  

'ORTEP3 for Windows - Farrugia, L. J. J. Appl. Crystallogr. 1997, 30, 565'

_computing_publication_material    
;
 'WinGX publication routines, Farrugia, 
 L. J., J. Appl. Crystallogr., 1999, 32, 837-838
; 
_refine_special_details           
;
NH-hydrogen atoms have been found in the Difference Fourier map 
and H1 has beeen refined with bond lenght restraint. 
;
_refine_ls_structure_factor_coef  Fsqd
_refine_ls_matrix_type            full
_refine_ls_weighting_scheme       calc
_refine_ls_weighting_details
'w=1/[\s^2^(Fo^2^)+(0.1051P)^2^+0.2454P] where P=(Fo^2^+2Fc^2^)/3'
_atom_sites_solution_primary      ?
_atom_sites_solution_secondary    ?
_atom_sites_solution_hydrogens    mixed
_refine_ls_hydrogen_treatment     mixed
_refine_ls_extinction_method      none
_refine_ls_extinction_coef        .
_refine_ls_number_reflns          2743
_refine_ls_number_parameters      198
_refine_ls_number_restraints      1
_refine_ls_R_factor_all           0.0812
_refine_ls_R_factor_gt            0.0663
_refine_ls_wR_factor_ref          0.1864
_refine_ls_wR_factor_gt           0.1731
_refine_ls_goodness_of_fit_ref    1.056
_refine_ls_restrained_S_all       1.056
_refine_ls_shift/su_max           0.000
_refine_ls_shift/su_mean          0.000
 
loop_
 _atom_site_label
 _atom_site_type_symbol
 _atom_site_fract_x
 _atom_site_fract_y
 _atom_site_fract_z
 _atom_site_U_iso_or_equiv
 _atom_site_adp_type
 _atom_site_occupancy
 _atom_site_site_symmetry_order  
 _atom_site_calc_flag
 _atom_site_refinement_flags_posn
 _atom_site_refinement_flags_adp
 _atom_site_refinement_flags_occupancy
 _atom_site_disorder_assembly
 _atom_site_disorder_group
C1 C 0.7971(3) 0.7521(3) 0.2691(4) 0.0454(8) Uani 1 1 d . . . . .
H1A H 0.782103 0.812108 0.199179 0.054 Uiso 1 1 calc R U . . .
H1B H 0.868132 0.743147 0.339623 0.054 Uiso 1 1 calc R U . . .
C2 C 0.7204(3) 0.6821(3) 0.2684(4) 0.0388(7) Uani 1 1 d . . . . .
H2 H 0.738458 0.623152 0.339990 0.047 Uiso 1 1 calc R U . . .
C3 C 0.6059(3) 0.6876(3) 0.1632(4) 0.0366(7) Uani 1 1 d . . . . .
H3A H 0.594750 0.759614 0.108117 0.044 Uiso 1 1 calc R U . . .
H3B H 0.593792 0.626052 0.089216 0.044 Uiso 1 1 calc R U . . .
C4 C 0.4886(2) 0.5817(3) 0.2734(3) 0.0334(6) Uani 1 1 d . . . . .
C5 C 0.3054(2) 0.6939(2) 0.4358(3) 0.0333(6) Uani 1 1 d . . . . .
C6 C 0.2460(3) 0.5942(3) 0.4723(3) 0.0353(7) Uani 1 1 d . . . . .
C7 C 0.1690(3) 0.6433(3) 0.5405(4) 0.0377(7) Uani 1 1 d . . . . .
C8 C 0.0959(3) 0.5963(3) 0.5991(4) 0.0433(8) Uani 1 1 d . . . . .
H8 H 0.089136 0.517184 0.604858 0.052 Uiso 1 1 calc R U . . .
C9 C 0.0313(3) 0.6698(4) 0.6504(4) 0.0491(9) Uani 1 1 d . . . . .
H9 H -0.020360 0.638260 0.689673 0.059 Uiso 1 1 calc R U . . .
C10 C 0.0394(3) 0.7851(3) 0.6462(4) 0.0450(8) Uani 1 1 d . . . . .
H10 H -0.006327 0.831164 0.681566 0.054 Uiso 1 1 calc R U . . .
C11 C 0.1160(3) 0.8347(3) 0.5891(4) 0.0398(7) Uani 1 1 d . . . . .
C12 C 0.1363(3) 0.9515(3) 0.5763(4) 0.0417(8) Uani 1 1 d . . . . .
H12 H 0.095780 1.005925 0.608546 0.050 Uiso 1 1 calc R U . . .
C13 C 0.2142(3) 0.9853(3) 0.5177(4) 0.0425(7) Uani 1 1 d . . . . .
H13 H 0.226904 1.063428 0.512194 0.051 Uiso 1 1 calc R U . . .
C14 C 0.2766(3) 0.9091(3) 0.4652(4) 0.0374(7) Uani 1 1 d . . . . .
H14 H 0.328883 0.935534 0.423438 0.045 Uiso 1 1 calc R U . . .
C15 C 0.2595(3) 0.7962(3) 0.4761(3) 0.0343(7) Uani 1 1 d . . . . .
C16 C 0.1795(2) 0.7610(3) 0.5373(3) 0.0342(7) Uani 1 1 d . . . . .
N1 N 0.5265(2) 0.6782(2) 0.2405(3) 0.0342(6) Uani 1 1 d D . . . .
H1 H 0.504(2) 0.734(2) 0.272(4) 0.020(7) Uiso 1 1 d D . . . .
N2 N 0.4144(2) 0.5900(2) 0.3461(3) 0.0339(6) Uani 1 1 d . . . . .
H2A H 0.377(3) 0.529(3) 0.361(4) 0.025(8) Uiso 1 1 d . . . . .
N3 N 0.3814(2) 0.6928(2) 0.3773(3) 0.0335(6) Uani 1 1 d . . . . .
O O 0.2560(2) 0.49691(19) 0.4422(3) 0.0407(5) Uani 1 1 d . . . . .
S S 0.52319(7) 0.45451(6) 0.23011(9) 0.0371(3) Uani 1 1 d . . . . .
 
loop_
 _atom_site_aniso_label
 _atom_site_aniso_U_11
 _atom_site_aniso_U_22
 _atom_site_aniso_U_33
 _atom_site_aniso_U_23
 _atom_site_aniso_U_13
 _atom_site_aniso_U_12
C1 0.0399(18) 0.0473(18) 0.048(2) 0.0075(15) 0.0135(15) -0.0006(14)
C2 0.0367(17) 0.0379(16) 0.0438(18) 0.0063(13) 0.0162(14) 0.0060(13)
C3 0.0383(16) 0.0319(14) 0.0395(17) 0.0024(12) 0.0129(14) -0.0006(12)
C4 0.0346(15) 0.0334(14) 0.0276(14) -0.0037(11) 0.0043(12) 0.0021(11)
C5 0.0335(15) 0.0355(15) 0.0263(14) -0.0023(11) 0.0041(12) -0.0020(12)
C6 0.0368(16) 0.0391(17) 0.0265(14) -0.0013(12) 0.0058(12) -0.0064(12)
C7 0.0315(15) 0.0453(17) 0.0303(15) 0.0033(13) 0.0025(12) -0.0031(13)
C8 0.0352(17) 0.0524(19) 0.0379(17) 0.0037(14) 0.0066(14) -0.0042(14)
C9 0.0333(17) 0.074(2) 0.0409(19) 0.0104(17) 0.0135(15) -0.0024(16)
C10 0.0322(16) 0.067(2) 0.0355(18) 0.0031(15) 0.0110(14) 0.0067(15)
C11 0.0321(16) 0.0559(19) 0.0284(15) -0.0025(13) 0.0061(12) 0.0035(13)
C12 0.0339(16) 0.0479(18) 0.0405(18) -0.0038(14) 0.0089(14) 0.0072(13)
C13 0.0407(18) 0.0411(17) 0.0410(18) -0.0041(14) 0.0075(14) 0.0026(14)
C14 0.0326(15) 0.0413(16) 0.0357(16) -0.0030(13) 0.0082(13) -0.0028(12)
C15 0.0311(15) 0.0406(16) 0.0267(14) -0.0012(11) 0.0037(12) 0.0003(12)
C16 0.0266(14) 0.0468(17) 0.0252(14) -0.0020(12) 0.0034(11) -0.0022(12)
N1 0.0378(14) 0.0273(12) 0.0389(14) -0.0021(10) 0.0147(12) 0.0013(10)
N2 0.0383(14) 0.0293(12) 0.0356(14) -0.0004(10) 0.0142(11) -0.0008(10)
N3 0.0328(13) 0.0340(13) 0.0306(13) -0.0031(10) 0.0065(10) -0.0014(10)
O 0.0480(13) 0.0365(12) 0.0377(12) -0.0016(9) 0.0146(10) -0.0057(9)
S 0.0420(5) 0.0287(4) 0.0421(5) -0.0028(3) 0.0161(3) 0.0002(3)
 
_geom_special_details
;
 All esds (except the esd in the dihedral angle between two l.s. planes)
 are estimated using the full covariance matrix.  The cell esds are taken
 into account individually in the estimation of esds in distances, angles
 and torsion angles; correlations between esds in cell parameters are only
 used when they are defined by crystal symmetry.  An approximate (isotropic)
 treatment of cell esds is used for estimating esds involving l.s. planes.
;
 
loop_
 _geom_bond_atom_site_label_1
 _geom_bond_atom_site_label_2
 _geom_bond_distance
 _geom_bond_site_symmetry_2
 _geom_bond_publ_flag
C1 C2 1.301(5) . ?
C1 H1A 0.9500 . ?
C1 H1B 0.9500 . ?
C2 C3 1.494(5) . ?
C2 H2 0.9500 . ?
C3 N1 1.460(4) . ?
C3 H3A 0.9900 . ?
C3 H3B 0.9900 . ?
C4 N1 1.329(4) . ?
C4 N2 1.368(4) . ?
C4 S 1.671(3) . ?
C5 N3 1.289(4) . ?
C5 C15 1.464(4) . ?
C5 C6 1.520(4) . ?
C6 O 1.212(4) . ?
C6 C7 1.485(5) . ?
C7 C8 1.374(5) . ?
C7 C16 1.409(5) . ?
C8 C9 1.410(5) . ?
C8 H8 0.9500 . ?
C9 C10 1.380(6) . ?
C9 H9 0.9500 . ?
C10 C11 1.417(5) . ?
C10 H10 0.9500 . ?
C11 C16 1.404(5) . ?
C11 C12 1.428(5) . ?
C12 C13 1.372(5) . ?
C12 H12 0.9500 . ?
C13 C14 1.416(5) . ?
C13 H13 0.9500 . ?
C14 C15 1.373(4) . ?
C14 H14 0.9500 . ?
C15 C16 1.418(4) . ?
N1 H1 0.820(18) . ?
N2 N3 1.363(4) . ?
N2 H2A 0.91(3) . ?
 
loop_
 _geom_angle_atom_site_label_1
 _geom_angle_atom_site_label_2
 _geom_angle_atom_site_label_3
 _geom_angle
 _geom_angle_site_symmetry_1
 _geom_angle_site_symmetry_3
 _geom_angle_publ_flag
C2 C1 H1A 120.0 . . ?
C2 C1 H1B 120.0 . . ?
H1A C1 H1B 120.0 . . ?
C1 C2 C3 124.9(3) . . ?
C1 C2 H2 117.6 . . ?
C3 C2 H2 117.6 . . ?
N1 C3 C2 112.4(3) . . ?
N1 C3 H3A 109.1 . . ?
C2 C3 H3A 109.1 . . ?
N1 C3 H3B 109.1 . . ?
C2 C3 H3B 109.1 . . ?
H3A C3 H3B 107.9 . . ?
N1 C4 N2 116.0(3) . . ?
N1 C4 S 125.0(2) . . ?
N2 C4 S 119.0(2) . . ?
N3 C5 C15 124.2(3) . . ?
N3 C5 C6 128.0(3) . . ?
C15 C5 C6 107.8(3) . . ?
O C6 C7 128.5(3) . . ?
O C6 C5 126.1(3) . . ?
C7 C6 C5 105.3(3) . . ?
C8 C7 C16 120.0(3) . . ?
C8 C7 C6 132.7(3) . . ?
C16 C7 C6 107.3(3) . . ?
C7 C8 C9 117.6(3) . . ?
C7 C8 H8 121.2 . . ?
C9 C8 H8 121.2 . . ?
C10 C9 C8 123.2(3) . . ?
C10 C9 H9 118.4 . . ?
C8 C9 H9 118.4 . . ?
C9 C10 C11 119.8(3) . . ?
C9 C10 H10 120.1 . . ?
C11 C10 H10 120.1 . . ?
C16 C11 C10 116.6(3) . . ?
C16 C11 C12 115.5(3) . . ?
C10 C11 C12 127.8(3) . . ?
C13 C12 C11 120.2(3) . . ?
C13 C12 H12 119.9 . . ?
C11 C12 H12 119.9 . . ?
C12 C13 C14 123.1(3) . . ?
C12 C13 H13 118.4 . . ?
C14 C13 H13 118.4 . . ?
C15 C14 C13 118.3(3) . . ?
C15 C14 H14 120.9 . . ?
C13 C14 H14 120.9 . . ?
C14 C15 C16 118.8(3) . . ?
C14 C15 C5 134.8(3) . . ?
C16 C15 C5 106.4(3) . . ?
C11 C16 C7 122.7(3) . . ?
C11 C16 C15 124.1(3) . . ?
C7 C16 C15 113.2(3) . . ?
C4 N1 C3 124.5(3) . . ?
C4 N1 H1 114(2) . . ?
C3 N1 H1 122(2) . . ?
N3 N2 C4 120.2(3) . . ?
N3 N2 H2A 118(2) . . ?
C4 N2 H2A 122(2) . . ?
C5 N3 N2 116.6(3) . . ?
 
loop_
 _geom_torsion_atom_site_label_1
 _geom_torsion_atom_site_label_2
 _geom_torsion_atom_site_label_3
 _geom_torsion_atom_site_label_4
 _geom_torsion
 _geom_torsion_site_symmetry_1
 _geom_torsion_site_symmetry_2
 _geom_torsion_site_symmetry_3
 _geom_torsion_site_symmetry_4
 _geom_torsion_publ_flag
C1 C2 C3 N1 -131.5(4) . . . . ?
N3 C5 C6 O -5.4(5) . . . . ?
C15 C5 C6 O 173.3(3) . . . . ?
N3 C5 C6 C7 178.8(3) . . . . ?
C15 C5 C6 C7 -2.5(3) . . . . ?
O C6 C7 C8 6.2(6) . . . . ?
C5 C6 C7 C8 -178.2(3) . . . . ?
O C6 C7 C16 -173.2(3) . . . . ?
C5 C6 C7 C16 2.5(3) . . . . ?
C16 C7 C8 C9 1.8(5) . . . . ?
C6 C7 C8 C9 -177.5(3) . . . . ?
C7 C8 C9 C10 -1.0(5) . . . . ?
C8 C9 C10 C11 -0.4(6) . . . . ?
C9 C10 C11 C16 0.8(5) . . . . ?
C9 C10 C11 C12 -179.8(3) . . . . ?
C16 C11 C12 C13 -0.5(5) . . . . ?
C10 C11 C12 C13 -180.0(3) . . . . ?
C11 C12 C13 C14 1.1(5) . . . . ?
C12 C13 C14 C15 -1.3(5) . . . . ?
C13 C14 C15 C16 0.9(5) . . . . ?
C13 C14 C15 C5 179.9(3) . . . . ?
N3 C5 C15 C14 1.3(6) . . . . ?
C6 C5 C15 C14 -177.5(3) . . . . ?
N3 C5 C15 C16 -179.6(3) . . . . ?
C6 C5 C15 C16 1.6(3) . . . . ?
C10 C11 C16 C7 0.1(4) . . . . ?
C12 C11 C16 C7 -179.4(3) . . . . ?
C10 C11 C16 C15 179.7(3) . . . . ?
C12 C11 C16 C15 0.2(5) . . . . ?
C8 C7 C16 C11 -1.4(5) . . . . ?
C6 C7 C16 C11 178.1(3) . . . . ?
C8 C7 C16 C15 178.9(3) . . . . ?
C6 C7 C16 C15 -1.6(4) . . . . ?
C14 C15 C16 C11 -0.4(5) . . . . ?
C5 C15 C16 C11 -179.7(3) . . . . ?
C14 C15 C16 C7 179.3(3) . . . . ?
C5 C15 C16 C7 0.0(3) . . . . ?
N2 C4 N1 C3 -179.9(3) . . . . ?
S C4 N1 C3 -1.0(5) . . . . ?
C2 C3 N1 C4 -86.8(4) . . . . ?
N1 C4 N2 N3 1.6(4) . . . . ?
S C4 N2 N3 -177.3(2) . . . . ?
C15 C5 N3 N2 -179.7(3) . . . . ?
C6 C5 N3 N2 -1.2(5) . . . . ?
C4 N2 N3 C5 175.0(3) . . . . ?
 
loop_
 _geom_hbond_atom_site_label_D 
 _geom_hbond_atom_site_label_H 
 _geom_hbond_atom_site_label_A 
 _geom_hbond_distance_DH 
 _geom_hbond_distance_HA 
 _geom_hbond_distance_DA 
 _geom_hbond_angle_DHA 
 _geom_hbond_site_symmetry_A 
N1 H1 N3  0.820(18) 2.20(3) 2.635(4) 113(3) .
N1 H1 S  0.820(18) 2.65(2) 3.384(3) 149(3) 2_655
N2 H2A O  0.91(3) 2.02(3) 2.756(3) 137(3) .
 
_refine_diff_density_max    0.538
_refine_diff_density_min   -0.316
_refine_diff_density_rms    0.077

_shelx_res_file
;
TITL shelxt_a.res in P2(1)/c
    s17sip3.res
    created by SHELXL-2016/6 at 17:24:05 on 09-Feb-2017
CELL  1.54184  13.0536  11.9102   9.4847   90.000  109.580   90.000
ZERR     4.00   0.0011   0.0007   0.0011    0.000    0.011    0.000
LATT   1
SYMM  - X, 1/2 + Y, 1/2 - Z
SFAC  C    H    N    O    S
UNIT 64 52 12 4 4
ACTA
FMAP   2
PLAN   10
BOND   $H
TEMP -123
SIZE 0.4 0.02 0.02
CONF
DFIX N1 H1 0.84 0.02
LIST   4
HTAB N1 N3
EQIV $1 -x+1, y+1/2, -z+1/2
HTAB N1 S_$1
HTAB N2 O
L.S.  10
WGHT    0.105100    0.245400
FVAR       3.02156
C1    1    0.797107    0.752083    0.269125    11.00000    0.03992    0.04733 =
         0.04805    0.00749    0.01351   -0.00060
AFIX  93
H1A   2    0.782103    0.812108    0.199179    11.00000   -1.20000
H1B   2    0.868132    0.743147    0.339623    11.00000   -1.20000
AFIX   0
C2    1    0.720360    0.682093    0.268369    11.00000    0.03671    0.03790 =
         0.04376    0.00626    0.01618    0.00597
AFIX  43
H2    2    0.738458    0.623152    0.339990    11.00000   -1.20000
AFIX   0
C3    1    0.605922    0.687555    0.163243    11.00000    0.03826    0.03188 =
         0.03952    0.00240    0.01285   -0.00059
AFIX  23
H3A   2    0.594750    0.759614    0.108117    11.00000   -1.20000
H3B   2    0.593792    0.626052    0.089216    11.00000   -1.20000
AFIX   0
C4    1    0.488615    0.581699    0.273397    11.00000    0.03459    0.03336 =
         0.02761   -0.00365    0.00430    0.00210
C5    1    0.305449    0.693890    0.435797    11.00000    0.03346    0.03550 =
         0.02634   -0.00230    0.00405   -0.00204
C6    1    0.245980    0.594237    0.472330    11.00000    0.03684    0.03910 =
         0.02646   -0.00128    0.00581   -0.00638
C7    1    0.168981    0.643324    0.540539    11.00000    0.03148    0.04528 =
         0.03028    0.00335    0.00248   -0.00308
C8    1    0.095892    0.596328    0.599104    11.00000    0.03522    0.05241 =
         0.03790    0.00373    0.00663   -0.00418
AFIX  43
H8    2    0.089136    0.517184    0.604858    11.00000   -1.20000
AFIX   0
C9    1    0.031273    0.669759    0.650359    11.00000    0.03328    0.07385 =
         0.04087    0.01041    0.01349   -0.00240
AFIX  43
H9    2   -0.020360    0.638260    0.689673    11.00000   -1.20000
AFIX   0
C10   1    0.039352    0.785133    0.646218    11.00000    0.03223    0.06708 =
         0.03547    0.00313    0.01095    0.00669
AFIX  43
H10   2   -0.006327    0.831164    0.681566    11.00000   -1.20000
AFIX   0
C11   1    0.116010    0.834732    0.589065    11.00000    0.03214    0.05592 =
         0.02841   -0.00246    0.00609    0.00351
C12   1    0.136329    0.951471    0.576338    11.00000    0.03392    0.04788 =
         0.04049   -0.00378    0.00887    0.00719
AFIX  43
H12   2    0.095780    1.005925    0.608546    11.00000   -1.20000
AFIX   0
C13   1    0.214223    0.985272    0.517747    11.00000    0.04065    0.04110 =
         0.04105   -0.00408    0.00746    0.00256
AFIX  43
H13   2    0.226904    1.063428    0.512194    11.00000   -1.20000
AFIX   0
C14   1    0.276592    0.909146    0.465174    11.00000    0.03262    0.04127 =
         0.03574   -0.00298    0.00822   -0.00277
AFIX  43
H14   2    0.328883    0.935534    0.423438    11.00000   -1.20000
AFIX   0
C15   1    0.259516    0.796211    0.476094    11.00000    0.03105    0.04061 =
         0.02669   -0.00119    0.00372    0.00032
C16   1    0.179487    0.760981    0.537251    11.00000    0.02660    0.04683 =
         0.02517   -0.00205    0.00335   -0.00217
N1    3    0.526536    0.678179    0.240527    11.00000    0.03782    0.02734 =
         0.03893   -0.00213    0.01469    0.00126
H1    2    0.503733    0.733567    0.271988    11.00000    0.01992
N2    3    0.414400    0.589981    0.346090    11.00000    0.03828    0.02933 =
         0.03562   -0.00044    0.01422   -0.00080
H2A   2    0.377449    0.529206    0.360702    11.00000    0.02460
N3    3    0.381450    0.692784    0.377262    11.00000    0.03278    0.03401 =
         0.03059   -0.00315    0.00647   -0.00142
O     4    0.256005    0.496911    0.442156    11.00000    0.04804    0.03646 =
         0.03772   -0.00161    0.01464   -0.00571
S     5    0.523195    0.454507    0.230113    11.00000    0.04201    0.02875 =
         0.04209   -0.00285    0.01608    0.00025
HKLF    4


REM  shelxt_a.res in P2(1)/c
REM R1 =  0.0663 for    2210 Fo > 4sig(Fo)  and  0.0812 for all    2743 data
REM    198 parameters refined using      1 restraints

END

WGHT      0.1051      0.2454

REM Highest difference peak  0.538,  deepest hole -0.316,  1-sigma level  0.077
Q1    1   0.4989  0.5215  0.2707  11.00000  0.05    0.54
Q2    1   0.4941  0.4331  0.2934  11.00000  0.05    0.48
Q3    1   0.5604  0.4446  0.1770  11.00000  0.05    0.40
Q4    1   0.2799  0.6416  0.4503  11.00000  0.05    0.39
Q5    1   0.4617  0.5835  0.2977  11.00000  0.05    0.38
Q6    1   0.2835  0.7537  0.4731  11.00000  0.05    0.37
Q7    1   0.2205  0.7862  0.5184  11.00000  0.05    0.36
Q8    1   0.3810  0.9200  0.3651  11.00000  0.05    0.34
Q9    1   0.1547  0.7838  0.5950  11.00000  0.05    0.33
Q10   1   0.2411  0.9240  0.4970  11.00000  0.05    0.33
;
_shelx_res_checksum    1969

_shelx_hkl_file
;
  -1   0   0 27910.3 305.694  19
  -2   0   0 3628.92 153.397  19
  -2   0   0 3759.35 275.352   2
  -3   0   0 69542.0 1422.34   2
  -3   0   0 67564.3 821.711  19
  -4   0   0 73210.7 980.446  19
  -4   0   0 78100.8 1749.34   2
  -5   0   0 5749.76 547.816   2
  -5   0   0 4785.82 286.712  19
  -6   0   0 1965.12 212.378  19
  -7   0   0-0.20558 39.6181  19
  -7   0   0 189.081 132.203  23
  -8   0   0 18365.5 1170.01  23
  -8   0   0 19524.2 854.402  19
  -9   0   0 15006.2 1165.39  23
  10   0   0 1856.63 227.002  18
 -10   0   0 2773.49 373.392  17
 -11   0   0 42.1911 75.6122  17
 -12   0   0 545.877 176.858  17
 -13   0   0 731.018 182.872  17
 -14   0   0 3269.17 336.029  17
 -15   0   0 123.534 60.8954  17
   0   1   0 27.5284 20.1480  23
   0   1   0 10.1381 18.9046  15
   1   1   0 90919.3 582.602  13
   1   1   0 90946.3 579.387   8
   2   1   0 19551.5 259.105   8
  -2   1   0 18518.8 262.213   8
  -2  -1   0 19076.8 693.234   2
  -3   1   0 8447.12 261.529  19
  -3  -1   0 9090.69 563.013   2
  -3  -1   0 8082.77 328.122  19
  -4  -1   0 8370.97 372.467  19
  -4   1   0 7142.53 480.875  23
  -4   1   0 7902.47 309.720  19
  -4  -1   0 8780.06 634.994   2
  -5   1   0 22.2731 73.2633  23
  -5  -1   0 61.1062 41.0400  19
  -5  -1   0 26.2072 89.4084   2
  -5   1   0 34.6833 43.1125  19
  -6   1   0 78.3098 65.4079  19
  -6   1   0 61.3618 103.501  23
  -6  -1   0 38.5818 113.353   2
  -6  -1   0 3.87193 35.9340  19
  -7  -1   0 492.615 122.071  19
  -7   1   0 519.549 121.794  19
  -7  -1   0 932.228 296.407   2
  -7   1   0 552.640 218.356  23
  -8   1   0 4703.01 599.542  23
  -8  -1   0 3935.46 546.704  23
  -8  -1   0 4451.42 424.609  19
  -9   1   0 2314.53 451.530  23
  -9  -1   0 2468.64 464.918  23
  -9  -1   0 2549.96 352.592  19
 -10   1   0 85.6402 107.916  17
 -10   1   0 99.3299 135.629  12
 -10  -1   0 5.10617 52.0141  17
  10   1   0-42.8895 59.9760  18
 -11   1   0-0.09217 71.7995  17
 -11  -1   0-42.9174 62.1563  17
  11   1   0 21.7063 57.1403  18
 -11   1   0 197.787 126.504  12
 -12  -1   0 456.034 155.386  17
  12   1   0 332.970 117.643  18
 -12   1   0 375.177 146.568  17
 -13  -1   0 1793.69 280.032  17
  13   1   0 1762.48 217.862  18
 -13   1   0 2019.37 296.458  17
 -14  -1   0 59.0037 60.6122  17
 -14   1   0 182.673 75.5671  17
 -15  -1   0 611.651 111.204  17
 -15   1   0 694.542 132.034  17
   0   2   0 4133.49 198.685  23
   0   2   0 3811.86 186.372  15
   1   2   0 22252.9 315.418  15
  -1   2   0 22078.5 416.296   8
  -1   2   0 23080.5 559.450  15
   1   2   0 22450.3 428.973  24
  -1   2   0 23920.9 552.760  23
   1   2   0 23365.9 398.388  13
  -1   2   0 21127.2 383.727  13
   1   2   0 23740.2 423.817   8
  -2  -2   0 4152.66 380.526   2
  -2   2   0 3978.84 176.735   8
   2   2   0 4390.14 184.699   8
   2   2   0 4154.21 198.331  13
   3   2   0 37826.6 536.423   8
  -3  -2   0 35752.0 1234.27   2
  -4   2   0 14150.1 338.607  13
  -4  -2   0 14089.9 530.188  19
  -4   2   0 14054.0 687.929  23
  -5  -2   0 24830.9 1198.54   2
  -5   2   0 24037.8 435.236  13
  -5   2   0 22605.2 986.076  23
  -5  -2   0 25751.9 788.537  19
  -6  -2   0 1506.78 322.791   2
  -6   2   0 1749.36 300.477  23
  -6  -2   0 1696.83 223.818  19
  -7  -2   0 1898.48 380.570   2
  -7   2   0 1973.10 363.263  23
  -7  -2   0 2541.95 288.861  19
  -8   2   0 6635.14 710.816  23
  -8  -2   0 7330.58 831.031   2
  -8  -2   0 6877.15 537.479  19
  -9   2   0 2688.64 498.453  23
  -9  -2   0 2380.21 463.524  23
  -9  -2   0 3100.35 409.545  19
  10   2   0 657.901 153.321  18
 -10  -2   0 627.969 175.366  17
 -10   2   0 707.329 228.045  12
 -10   2   0 731.785 199.089  17
 -11  -2   0 435.709 143.487  17
 -11   2   0 429.450 161.203  17
 -11   2   0 194.335 109.121  12
  11   2   0 372.274 106.004  18
 -12   2   0 941.677 229.413  12
  12   2   0 1045.67 181.939  18
 -12  -2   0 1244.00 255.357  17
 -12   2   0 1284.98 254.565  17
 -13   2   0 136.300 105.529  17
  13   2   0 134.279 81.0997  18
 -13   2   0 324.213 141.208  12
 -13  -2   0 194.291 93.5366  17
 -14   2   0 1032.74 178.575  17
 -14  -2   0 1026.60 177.474  17
  14   2   0 966.304 137.626  18
 -15   2   0 298.311 79.8652  17
   0   3   0 38.6869 79.0038  15
  -1   3   0 41343.3 834.514  23
  -1   3   0 39379.4 670.543   8
   1   3   0 38361.6 694.426  24
  -1   3   0 40782.0 631.930  13
   1   3   0 41822.9 687.658   8
   1   3   0 40921.2 644.612  13
  -2   3   0 63.9050 52.6137   8
   2   3   0 72.0195 47.0983  13
  -2   3   0 125.892 70.0632  23
   2   3   0 88.6369 44.9623   8
  -2   3   0 37.6436 29.9626  13
   2   3   0 32.1552 53.7605  24
  -3  -3   0 8167.52 665.138   2
   3   3   0 7526.13 372.494  24
  -3   3   0 7518.98 290.012  13
  -3   3   0 7149.00 297.470   8
  -3   3   0 8534.79 489.370  23
   3   3   0 7973.80 315.953   8
  -4  -3   0 21718.9 1167.63   2
   4   3   0 21743.1 530.222   8
  -4   3   0 18997.8 492.944   8
  -4   3   0 20937.1 860.405  23
  -4   3   0 20371.5 479.204  13
  -4  -3   0 18851.0 671.991  19
  -5  -3   0 9535.58 798.427   2
  -5  -3   0 9906.42 526.850  19
  -5   3   0 9701.72 663.834  23
  -5   3   0 9243.30 330.754  13
  -6  -3   0 17128.9 1120.42   2
  -6   3   0 16336.3 942.294  23
  -6  -3   0 18161.2 761.424  19
  -7   3   0 485.825 203.404  23
  -7  -3   0 459.714 135.583  19
  -7  -3   0 515.416 188.651   2
  -8   3   0 7533.61 771.591  23
  -8  -3   0 7672.49 588.977  19
  -9  -3   0 1384.55 284.455  19
  -9   3   0 1419.37 363.148  23
  -9   3   0 1145.18 271.040  12
   9   3   0 1134.01 177.876  18
  -9   3   0 1198.93 231.999  17
 -10  -3   0 1193.39 247.059  17
 -10   3   0 806.724 220.066  12
 -10   3   0 1119.42 245.107  17
  10   3   0 1007.60 177.067  18
  11   3   0 2111.13 267.046  18
 -11   3   0 2023.59 373.726  12
 -11   3   0 2253.35 334.028  17
 -11  -3   0 2055.37 308.249  17
 -12   3   0 1345.28 299.646  12
 -12   3   0 1753.92 283.696  17
  12   3   0 1632.98 225.347  18
 -12  -3   0 1756.72 279.640  17
 -13   3   0 528.940 167.062  12
 -13   3   0 811.497 184.516  17
 -13  -3   0 864.514 172.835  17
  13   3   0 883.857 153.563  18
 -14   3   0 1537.49 207.731  17
  14   3   0 1646.15 178.595  18
 -14  -3   0 1370.65 176.123  17
   0   4   0 8321.27 367.210   8
   0   4   0 8402.96 520.441  14
   0   4   0 8986.78 345.192  13
  -1  -4   0-85.8882 59.5868   1
   1   4   0 96.6640 72.5586  14
   1   4   0 51.1691 45.3392  13
   1   4   0 48.0996 66.8147  24
  -1   4   0 128.334 59.0403  23
   1   4   0 211.424 75.9790   8
  -1   4   0 0.19886 50.0834   8
  -1   4   0 85.2636 42.4676  13
  -2   4   0 9896.41 502.445  23
   2   4   0 9490.54 409.736  24
   2   4   0 9615.27 400.773  13
  -2   4   0 9603.47 399.567   8
   2   4   0 10607.1 605.418  14
   2   4   0 10032.5 408.072   8
  -2   4   0 9576.67 365.818  13
  -3   4   0 5661.11 419.504  23
  -3  -4   0 5381.85 610.131   2
   3   4   0 5021.85 321.017  24
  -3   4   0 5166.83 268.855  13
  -3   4   0 6437.68 339.653   8
   3   4   0 5312.45 306.679   8
   3   4   0 4859.34 307.505  13
   4   4   0 8088.96 440.224  24
  -4  -4   0 8415.14 798.776   2
   4   4   0 8780.36 397.428   8
  -4   4   0 8192.76 380.732   8
  -4  -4   0 7864.62 468.890  19
  -4   4   0 8698.43 361.158  13
  -4   4   0 9364.23 613.649  23
  -5  -4   0 2459.23 455.433   2
  -5  -4   0 2456.40 282.019  19
   5   4   0 2310.06 260.057  24
  -5   4   0 2255.48 191.599  13
  -5   4   0 2503.08 347.562  23
  -6   4   0 898.732 237.078  23
  -6  -4   0 966.352 289.166   2
  -6  -4   0 1019.25 204.983  19
   6   4   0 1038.25 209.067  24
  -7  -4   0 5231.20 468.651  19
  -7   4   0 4974.11 591.181  23
  -8   4   0 333.938 212.651  23
  -8  -4   0 216.166 109.482  19
  -9   4   0-90.1594 114.655  17
  -9   4   0 233.009 161.780  12
   9   4   0 42.2439 67.0269  18
 -10   4   0 195.607 105.985  17
 -10   4   0 203.148 172.548  12
  10   4   0 182.675 102.631  18
 -11  -4   0 63.8537 63.4597  17
 -11   4   0 69.8356 78.1054  17
  11   4   0 8.90213 79.9335  18
 -11   4   0 213.758 161.460  12
 -12   4   0 455.943 168.615  12
 -12  -4   0 743.141 167.670  17
  12   4   0 675.979 147.846  18
 -12   4   0 673.948 169.007  17
 -13   4   0-115.741 74.6771  12
 -13   4   0-22.4865 42.4954  17
  13   4   0-7.33166 49.9860  18
  14   4   0 54.6035 56.1749  18
 -14   4   0 175.414 94.2204  12
 -14   4   0 89.8977 48.8871  17
   0   5   0 9.91777 48.4227  13
   0   5   0-13.9659 47.7431   8
   1   5   0 3315.02 251.964  13
  -1   5   0 3110.93 258.465   8
   1   5   0 3329.37 383.054  14
   1   5   0 2877.42 262.077   8
  -1   5   0 3021.98 230.996  13
  -1   5   0 2902.78 285.699  23
  -2   5   0 8294.51 436.962   8
   2   5   0 8718.58 633.298  14
   2   5   0 8446.15 435.679   8
   2   5   0 7298.53 397.162  24
   2   5   0 8817.26 441.856  13
  -2   5   0 7931.14 376.420  13
  -2   5   0 7912.53 493.909  23
  -3   5   0 3078.03 266.224   8
   3   5   0 3308.89 274.606   8
  -3  -5   0 3383.45 546.956   2
  -3   5   0 3079.40 239.828  13
  -3   5   0 3058.36 333.644  23
   3   5   0 3136.82 277.717  13
   3   5   0 3151.74 281.914  24
   3   5   0 3256.42 395.685  14
  -4  -5   0 5962.53 443.386  19
  -4   5   0 6134.45 512.843  23
  -4   5   0 5897.96 381.496   8
  -4  -5   0 6835.35 757.909   2
  -4   5   0 5844.62 341.143  13
   4   5   0 5509.56 382.980  24
   4   5   0 6436.81 399.217   8
  -5  -5   0 10890.5 631.560  19
  -5   5   0 10350.7 732.029  23
  -5  -5   0 10053.2 961.287   2
  -5   5   0 9502.08 448.810  13
  -6   5   0 10895.6 806.912  23
  -6  -5   0 12512.9 717.489  19
  -7   5   0 4060.27 535.555  23
  -7  -5   0 4902.78 479.976  19
  -8   5   0 3060.20 497.146  23
  -8  -5   0 3078.94 402.877  19
  -8   5   0 2091.19 345.671  12
   8   5   0 2453.56 265.504  18
   9   5   0 5282.97 406.509  18
  -9   5   0 4529.96 562.624  12
 -10   5   0 4757.54 583.424  12
  10   5   0 4869.75 406.162  18
 -11   5   0 1495.24 333.983  12
 -11   5   0 1588.42 252.028  17
  11   5   0 1726.48 251.130  18
 -12   5   0 2588.36 305.262  17
 -12   5   0 1823.64 324.128  12
  12   5   0 2653.72 283.079  18
  13   5   0 1000.49 156.415  18
 -13   5   0 586.301 151.436  12
 -14   5   0 886.321 153.172  12
  14   5   0 1484.19 156.157  18
   0   6   0 1574.90 226.334   8
   0   6   0 1819.68 208.089  13
   1   6   0 797.488 229.156  14
   1   6   0 839.400 159.603  13
   1   6   0 762.802 154.415   8
  -1   6   0 746.734 141.936   8
  -1   6   0 809.545 143.330  13
   2   6   0 923.245 256.368  14
  -2   6   0 838.114 149.754  13
   2   6   0 825.010 160.162   8
  -2   6   0 819.517 178.337  23
  -2   6   0 854.593 162.490   8
   2   6   0 910.318 173.925  13
  -3   6   0 6794.14 450.931   8
  -3   6   0 6491.81 398.143  13
   3   6   0 6122.72 438.617  13
   3   6   0 6539.56 623.868  14
  -3   6   0 6520.57 519.874  23
  -3  -6   0 6296.26 452.125  19
   3   6   0 7169.54 460.288   8
  -4   6   0 11.1937 67.7285   8
   4   6   0 108.733 149.474  14
  -4   6   0 1.38536 33.5242  13
  -4  -6   0 64.6411 60.0534  19
  -4   6   0 55.9250 57.7493  23
  -5   6   0-27.2343 38.1299  13
   5   6   0 4.71539 104.923  14
  -5  -6   0 32.8394 67.5170  19
  -5   6   0-2.24304 84.3276  23
  -6   6   0 101.467 134.867  23
  -6  -6   0 122.403 104.658  19
  -7  -6   0 582.330 169.052  19
  -7   6   0 373.459 153.836  23
  -8   6   0 889.838 274.948  12
  -8   6   0 820.789 208.585   3
   8   6   0 859.616 163.088  18
  -9   6   0 48.6091 89.8556  12
   9   6   0 8.92875 58.2987  18
  10   6   0 431.862 133.511  18
 -10   6   0 394.260 204.351  12
  11   6   0-104.281 52.1050  18
 -11   6   0 82.2057 132.038  12
 -12   6   0 1102.52 252.194  12
  12   6   0 1343.52 193.802  18
  13   6   0 593.885 117.538  18
 -13   6   0 454.353 141.434  12
   0   7   0-22.5390 54.1176  13
   0   7   0-4.99241 59.1688   8
  -1   7   0-10.7265 64.4100   8
   1   7   0-64.1995 59.4389   8
   1   7   0-16.7446 53.5242  13
  -1   7   0-8.72018 48.2164  13
  -2   7   0 957.059 172.175  13
   2   7   0 1040.34 199.619   8
  -2  -7   0 774.823 158.631  19
   2   7   0 757.634 167.838  13
   2   7   0 788.253 255.950  14
  -2   7   0 790.657 172.580   8
  -3   7   0 1354.50 269.345  23
  -3  -7   0 1417.42 222.459  19
  -3   7   0 1495.95 226.353  13
  -3   7   0 1580.51 263.008   8
   3   7   0 1150.15 286.769  14
   3   7   0 1481.20 245.064   8
  -4  -7   0 113.295 87.8988  19
  -4   7   0 179.244 125.088  23
  -4   7   0 145.672 74.2832  13
   4   7   0 12.1787 125.537  14
   5   7   0 618.684 229.625  14
  -5  -7   0 747.729 190.772  19
  -5   7   0 674.910 223.676  23
  -5   7   0 542.322 143.306  13
   6   7   0-42.2306 178.012  14
  -6  -7   0-19.4256 56.4316  19
  -6   7   0-21.5208 63.0687  23
  -7   7   0 3032.29 430.196  12
  -7   7   0 2760.29 366.818   3
   7   7   0 3112.82 299.323  18
  -8   7   0 2453.15 343.472   3
   8   7   0 2972.70 298.098  18
  -8   7   0 3455.67 499.673  12
   9   7   0 2520.88 287.453  18
  -9   7   0 2280.58 339.801   3
  -9   7   0 2928.90 448.194  12
 -10   7   0 128.768 106.239  12
  10   7   0 95.3558 78.8928  18
  11   7   0 2547.16 269.360  18
 -11   7   0 2112.64 357.797  12
  12   7   0 1248.42 170.074  18
  12   7   0 1341.77 214.151   5
 -12   7   0 1029.06 238.883  12
  13   7   0 321.437 85.9863   5
 -13   7   0-8.46281 56.2062  12
  13   7   0 218.124 70.6351  18
 -13   7   0 217.429 94.1824   9
   0   8   0 17175.7 864.917  13
   0   8   0 17121.4 884.845   8
  -1   8   0 18500.3 886.099  13
  -1   8   0 20443.8 995.616   8
   1   8   0 20395.0 992.601   8
   1   8   0 18671.6 908.312  13
   2   8   0 14891.5 819.100  13
   2   8   0 16041.4 872.968   8
  -2   8   0 15024.0 805.257  13
  -2   8   0 16362.4 891.115   8
   3   8   0 528.501 224.267  14
  -3   8   0 231.504 98.3186  13
  -4   8   0 206.170 114.078  13
   4   8   0 414.960 232.509  14
  -4  -8   0 230.279 93.5495  19
  -5   8   0 7847.34 732.185  23
   5   8   0 7248.12 439.566  21
  -5   8   0 6430.50 566.165   9
   5   8   0 6806.07 449.430   7
  -5   8   0 7767.80 489.785  10
  -5   8   0 6399.27 554.047   3
   6   8   0 390.834 93.6629   7
  -6   8   0 786.081 241.272  12
  -6   8   0 646.654 148.209  10
  -6   8   0 602.108 183.697   3
   6   8   0 720.661 142.766  21
   7   8   0 106.592 59.6089  18
  -7   8   0 172.607 117.191   3
  -7   8   0 132.185 120.128  12
   8   8   0 2925.58 296.922  18
  -8   8   0 2830.23 450.950  12
  -8   8   0 2717.38 368.819   3
  -9   8   0 1275.72 252.244   3
  -9   8   0 1638.10 344.441  12
   9   8   0 1276.65 198.369  18
  10   8   0 346.016 116.272  18
 -10   8   0 235.327 154.817  12
  11   8   0 275.412 83.1722  18
 -11   8   0 210.638 104.488   9
  11   8   0 345.334 128.561   5
 -11   8   0 252.374 143.797  12
  12   8   0 865.653 160.903   5
 -12   8   0 639.367 155.953  12
 -12   8   0 1011.20 182.953   9
  12   8   0 847.610 123.825  18
   0   9   0 19.0878 105.164  13
   1   9   0 1384.03 281.366  13
  -1   9   0 1375.01 277.795  13
   2   9   0 1061.12 227.930   9
   2   9   0 1194.33 190.588  21
  -2   9   0 1016.71 358.349  11
  -2   9   0 1448.80 222.077  10
  -2   9   0 1105.50 235.431   9
  -2   9   0 1610.14 304.374  13
   2   9   0 1325.77 203.144   7
  -3   9   0 473.435 160.904   9
   3   9   0 323.861 105.531  21
  -3   9   0 798.484 339.503  11
   3   9   0 334.152 144.816   9
   3   9   0 222.890 100.382   7
  -3   9   0 413.486 114.632  10
   3   9   0 432.882 168.547   5
   4   9   0 3650.59 461.285   5
  -4   9   0 3736.21 665.146  11
   4   9   0 3606.86 346.124   7
   4   9   0 3322.19 314.929  21
   4   9   0 3494.32 424.340   9
  -4   9   0 3846.36 358.269  10
  -4   9   0 3104.86 398.299   9
  -4   9   0 2904.76 384.104   3
  -5   9   0 349.102 153.803   3
   5   9   0 578.761 139.833   7
  -5   9   0 633.151 154.757  10
  -5   9   0 477.881 182.306   9
   5   9   0 745.057 179.178  21
   6   9   0 54.5967 80.0677   7
  -6   9   0 286.135 116.876  10
  -6   9   0 296.069 150.436   9
  -6   9   0 180.572 101.471   3
  -6   9   0 240.106 154.202  12
   6   9   0 272.443 124.328  21
   7   9   0 3496.87 319.482   7
  -7   9   0 3289.40 422.547   3
  -7   9   0 3716.37 458.386   9
  -7   9   0 3756.93 474.177  12
  -7   9   0 3866.51 358.637  10
  -8   9   0 731.224 208.730   9
  -8   9   0 610.438 186.453   3
   8   9   0 698.994 136.418  18
  -8   9   0 719.565 217.015  12
  -9   9   0 464.903 174.071  12
   9   9   0 466.874 167.737   5
   9   9   0 506.880 116.957  18
  -9   9   0 380.014 146.168   9
 -10   9   0 495.830 165.019  12
  10   9   0 626.042 129.663  18
  10   9   0 744.428 184.002  16
 -10   9   0 764.087 183.961   9
  10   9   0 789.062 189.294   5
 -11   9   0 266.393 110.421  12
  11   9   0 228.561 103.291   5
  11   9   0 214.201 69.4080  18
 -11   9   0 152.691 77.3417   9
 -12   9   0 286.927 89.2597  12
 -12   9   0 338.316 90.9218   9
  12   9   0 382.219 93.7454   5
   0  10   0 1108.32 202.139  10
   0  10   0 1040.44 183.658   7
   0  10   0 1191.77 259.872   9
   0  10   0 880.254 267.539  11
   1  10   0 61.0791 108.981   9
   1  10   0 117.166 75.0963   7
   1  10   0-54.3075 198.312  11
  -1  10   0-2.67966 85.5944   9
  -1  10   0 59.4838 56.6174   7
  -1  10   0-29.2508 46.7223  10
   1  10   0 58.1913 73.0404  10
  -1  10   0-136.996 139.164  11
   2  10   0 7309.94 612.998   9
  -2  10   0 6349.31 475.831   4
  -2  10   0 6948.05 838.872  11
   2  10   0 6607.36 489.435  10
  -2  10   0 7143.05 609.030   9
  -2  10   0 7320.53 515.585  10
  -2  10   0 7288.89 462.983   7
   2  10   0 7451.34 508.422   7
  -3  10   0 9384.71 969.007  11
   3  10   0 12480.4 655.444   7
   3  10   0 11780.9 770.978   5
  -3  10   0 12087.6 795.579   9
   3  10   0 11592.8 609.003  21
   3  10   0 12027.2 787.618   9
  -3  10   0 12193.9 671.455  10
  -4  10   0 41.2839 51.6485  10
  -4  10   0 21.6345 81.1604   9
   4  10   0 204.637 120.377  21
   4  10   0-76.8226 113.058   7
   4  10   0 52.1550 108.921   5
  -5  10   0 277.290 116.233  10
  -5  10   0 384.990 156.273   9
   5  10   0-11.8702 110.668   7
   5  10   0 205.426 127.329   5
   6  10   0 10922.7 588.959   7
  -6  10   0 11872.8 795.200   9
  -6  10   0 11379.9 635.758  10
   6  10   0 12481.8 819.069   5
   7  10   0 640.829 192.606   5
  -7  10   0 654.049 188.294   9
   7  10   0 495.341 138.303   7
  -7  10   0 524.440 134.338  10
  -8  10   0 613.924 169.563   9
   8  10   0 615.870 181.452   5
  -8  10   0 535.389 177.064  12
  -9  10   0 382.789 150.765  12
   9  10   0 273.599 112.865   5
  -9  10   0 184.939 95.4295   9
 -10  10   0 56.2593 80.9892  12
  10  10   0 3.36363 69.6277   5
 -10  10   0 129.268 82.2432   9
 -11  10   0 79.4615 47.0645   9
  11  10   0 24.1727 52.4481   5
   0  11   0-33.2582 73.9276   9
   0  11   0-225.489 133.268   7
   0  11   0 200.398 115.138  11
   0  11   0 7.15689 54.0198  10
  -1  11   0 591.045 256.812  11
  -1  11   0 756.490 179.440  10
   1  11   0 809.550 174.060  10
   1  11   0 418.733 118.262   7
  -1  11   0 482.500 105.555   7
   1  11   0 649.491 190.105   9
  -1  11   0 735.142 198.002   9
   1  11   0 569.740 188.069  11
  -2  11   0 144.960 83.2780   9
  -2  11   0 199.495 104.684  10
   2  11   0 285.067 113.642  10
   2  11   0-79.0365 146.583  11
   2  11   0 127.726 114.764   9
  -2  11   0-13.3258 106.764   7
   2  11   0-62.0594 128.285   7
   3  11   0 581.550 191.593   5
  -3  11   0 467.319 144.133   9
  -3  11   0 355.463 123.757  10
   3  11   0 665.297 192.273   9
   3  11   0 259.106 96.2319   7
   4  11   0 38.7817 88.6659   5
  -4  11   0-60.3893 88.4194  10
  -4  11   0 22.0816 69.2738   9
  -5  11   0 375.029 127.726   9
  -5  11   0 368.412 117.841  10
   5  11   0 397.017 153.508   5
   5  11   0 331.417 62.5335   7
  -6  11   0 291.050 120.998  10
  -6  11   0 233.148 109.852   9
   6  11   0 291.982 82.3603   7
   6  11   0 558.580 169.692   5
  -7  11   0 125.687 88.8211   9
   7  11   0-23.9378 63.2322   5
   7  11   0 233.004 113.539   7
  -7  11   0 279.603 107.456  10
  -8  11   0 208.412 106.960   9
   8  11   0 109.413 87.6724   5
  -9  11   0 37.3081 55.5997   9
   9  11   0 82.0163 65.6268   5
  10  11   0-1.36591 34.9761   5
 -10  11   0-17.6962 42.6610   9
   0  12   0 60.2922 95.2589   7
   0  12   0 167.564 190.834  11
   0  12   0 359.095 105.047  10
   0  12   0 353.235 121.219   9
   1  12   0 855.394 145.652   7
  -1  12   0 1099.02 350.736  11
  -1  12   0 834.401 202.267   9
  -1  12   0 934.501 164.744   7
   1  12   0 659.810 258.112  11
  -1  12   0 801.212 181.978  10
   1  12   0 1109.28 229.310   9
   1  12   0 1007.96 192.821  10
   2  12   0 2216.30 250.215   7
   2  12   0 1996.85 253.897  10
  -2  12   0 2422.11 333.939   9
  -2  12   0 2430.05 298.381  10
  -2  12   0 2551.18 515.911  11
   2  12   0 1574.33 360.659  11
   2  12   0 2205.27 316.290   9
  -3  12   0 270.078 142.349   9
   3  12   0 123.059 74.1117   7
   3  12   0 204.235 162.399  11
  -3  12   0 144.465 86.8135  10
   4  12   0-101.115 104.216  11
   4  12   0 58.8562 84.3832   5
  -4  12   0-57.8878 80.2545  10
  -4  12   0 23.3194 82.0901   9
   4  12   0-155.833 115.369   7
  -5  12   0 707.600 176.263   9
   5  12   0 422.080 163.202  11
   5  12   0 603.314 144.591   7
  -5  12   0 544.530 142.203  10
   5  12   0 681.371 173.099   5
  -6  12   0 1459.68 198.041  10
   6  12   0 1419.54 233.276   5
  -6  12   0 1699.70 264.109   9
   6  12   0 1488.06 198.863   7
  -7  12   0 166.921 91.0809   9
   7  12   0 142.071 71.8557   5
  -7  12   0 133.349 52.7949  10
   8  12   0-62.2967 59.8386   5
  -8  12   0-62.0787 39.3844   9
   0  13   0 6.25785 51.4319  10
   0  13   0 11.0631 73.7577   7
   0  13   0 11.2018 54.4236   9
  -1  13   0 106.314 85.3313   7
  -1  13   0 36.7344 61.0725   9
  -1  13   0-14.7466 52.4212  10
   1  13   0 52.8347 61.4504   9
   1  13   0 96.8363 82.2943  10
   1  13   0 96.3183 99.4380   7
  -2  13   0 66.5854 61.0959  10
   2  13   0 311.153 166.854  11
  -2  13   0 127.465 81.8985   9
   2  13   0 246.820 99.2200  10
   2  13   0 120.983 77.1101   7
   3  13   0 201.208 103.738   7
  -3  13   0-17.5889 52.7778   9
  -3  13   0 95.5539 79.2171  10
   4  13   0 202.351 93.8107   7
  -4  13   0 50.7868 57.3853  10
  -4  13   0 149.302 70.7188   9
  -5  13   0 148.585 79.8992   9
  -5  13   0 58.6170 49.2574  10
  -6  13   0 500.899 99.2383  10
   6  13   0 429.844 100.889   5
  -6  13   0 559.071 120.618   9
   0  14   0 1888.68 195.182  10
   1  14   0 1886.66 199.258   7
  -1  14   0 1196.80 167.528  10
  -2  14   0 871.403 130.789  10
  -2  14   0 1045.01 157.972   9
  -3  14   0 542.721 115.762   9
  -3  14   0 465.543 100.263  10
  -4  14   0 75.9569 46.4096  10
 -15   0   1 2.66775 45.9838  17
 -14   0   1 58.8176 45.6983  17
 -13   0   1 40.6088 69.7286  17
 -12   0   1-35.4230 69.1934  17
  12   0  -1 46.2341 81.7308  18
 -11   0   1 166.514 119.467  17
  11   0  -1 16.7201 62.8982  18
 -10   0   1 198.634 122.776  17
 -10   0   1 60.1750 122.655  23
  -9   0   1-46.7756 95.1871  19
  -9   0   1 87.9278 90.4138  23
  -8   0   1 33.1800 92.0802  23
  -8   0   1 32.0889 79.1355  19
  -7   0   1 248.783 145.057  23
  -7   0   1 18.6861 64.3475  19
  -6   0   1 21.9194 76.7879  23
  -6   0   1 32.0787 62.3380  19
  -5   0   1 11.8648 40.0621  19
  -5   0   1 38.5392 79.9422  23
  -4   0   1-5.35063 41.5003  19
  -4   0   1 41.0437 60.9799  23
  -3   0   1 41.6531 48.6186  19
  -3   0   1 7.10003 49.2420  23
  -2   0   1-25.6276 27.4043  23
   1   0  -1-0.63537 31.0550  24
  -1   0   1 1.18819 14.1227  23
   0   0  -1 65.4348 58.8864   2
   0   0  -1 2.53495 29.0009  24
  -1   0  -1 13.0167 45.4631  15
  -2   0  -1-3.18741 48.1757  15
  -3   0  -1-33.2245 53.7451  15
  -4   0  -1-119.191 147.120   2
  -5   0  -1-68.1434 129.993   2
  -5   0  -1 68.2464 47.8608  19
  -6   0  -1-37.8512 48.8195  19
  -6   0  -1 71.2792 108.717   2
  -7   0  -1-58.9279 136.267   2
  -7   0  -1-23.4881 41.7175  19
  -8   0  -1-36.1859 81.5135  23
  -9   0  -1-73.2175 104.492  23
  -9   0  -1 254.052 131.216  17
 -10   0  -1 8.52110 84.1593  17
 -11   0  -1-146.621 102.300  17
 -12   0  -1 11.4492 70.2268  17
 -13   0  -1 117.900 77.5942  17
 -14   0  -1-30.5959 53.2870  17
 -15  -1   1 16.9395 57.1630  17
 -15   1   1 50.3332 72.2058  17
  14   1  -1 1418.65 181.464  18
 -14  -1   1 1796.68 255.597  17
 -14   1   1 1781.49 257.560  17
 -13  -1   1 2125.37 315.783  17
 -13   1   1 1760.84 295.980  17
  13   1  -1 1499.98 211.393  18
 -12  -1   1 1093.64 245.853  17
 -12   1   1 1107.71 253.140  17
  12   1  -1 745.113 175.778  18
 -11   1   1 4946.69 506.029  17
  11   1  -1 4099.38 371.508  18
 -11  -1   1 5372.58 520.841  17
  10   1  -1 7431.85 475.614  18
 -10  -1   1 8684.71 725.693  19
 -10   1   1 9484.09 673.097  17
 -10  -1   1 9311.27 666.062  17
 -10   1   1 9933.52 941.432  23
  -9   1   1 909.667 294.582  23
  -9  -1   1 1115.01 312.983  23
  -9  -1   1 932.879 222.966  19
  -8  -1   1 5150.23 461.057  19
  -8  -1   1 5272.22 590.137  23
  -8   1   1 5470.82 599.863  23
  -7   1   1 10854.3 770.553  23
  -7  -1   1 10546.0 742.253  23
  -7  -1   1 11381.5 616.858  19
  -7   1   1 10760.4 572.041  19
  -6   1   1 20090.9 941.781  23
  -6  -1   1 21589.4 755.414  19
  -6   1   1 19239.8 694.539  19
  -5  -1   1 9300.25 441.338  19
  -5   1   1 9318.93 432.560  19
  -5   1   1 9594.55 578.899  23
  -4  -1   1 347.533 80.4135  19
  -4   1   1 360.030 81.2514  19
  -4   1   1 375.242 113.842  23
  -4  -1   1 356.212 118.269   2
  -3  -1   1 11663.4 455.916   2
   3   1  -1 11451.5 181.247  13
  -3   1   1 11055.9 460.359  23
  -2  -1   1 1004.15 94.9528   2
  -2   1   1 914.812 110.527  23
   2   1  -1 976.447 157.643   1
   1   1  -1 1704.62 120.670  14
   1   1  -1 1871.15 167.865   1
  -1   1   1 1738.45 140.298  23
  -1  -1   1 1773.12 113.406  19
   0   1  -1 1964.22 151.060   2
   0  -1  -1 1771.05 188.347   1
  -1  -1  -1 134.102 107.883   1
  -1   1  -1 35.7118 70.8367   2
  -2  -1  -1 355.372 92.4376  15
  -2   1  -1 278.471 128.449  15
  -2   1  -1 238.733 154.895   2
  -3  -1  -1 1095.46 288.388   2
  -3   1  -1 871.364 145.789  15
  -3  -1  -1 1078.53 119.166  15
  -3   1  -1 660.372 82.9829  19
  -4   1  -1 1762.16 242.876  15
  -4   1  -1 1673.85 150.769  19
  -4   1  -1 1597.91 327.943   2
  -4  -1  -1 1498.87 335.138   2
  -5  -1  -1 3254.87 297.302  19
  -5  -1  -1 3914.54 574.882   2
  -5   1  -1 3444.67 237.700  19
  -5   1  -1 3878.76 538.904   2
  -6  -1  -1 642.262 158.477  19
  -6  -1  -1 743.413 344.344   2
  -6   1  -1 376.407 193.679  23
  -6   1  -1 622.133 132.416  19
  -7  -1  -1 8244.36 516.610  19
  -7  -1  -1 9338.74 955.136   2
  -7   1  -1 7846.25 767.085  23
  -8   1  -1 4984.46 672.291  23
  -8  -1  -1 4709.23 439.901  19
  -9  -1  -1 5569.67 524.974  17
  -9   1  -1 5068.27 505.383  17
  -9   1  -1 5033.46 724.713  23
  -9  -1  -1 5248.27 757.427  23
  10   1   1 2924.79 299.005  18
 -10   1  -1 3643.23 453.789  17
 -10  -1  -1 4052.44 460.380  17
  11   1   1 888.019 171.574  18
 -11  -1  -1 1058.45 251.412  17
 -11   1  -1 1193.68 260.635  17
  12   1   1 3295.22 303.726  18
 -12   1  -1 4937.94 487.671  17
 -12  -1  -1 4142.87 440.379  17
 -13   1  -1 466.826 142.714  17
 -13  -1  -1 447.697 144.581  17
 -14   1  -1 183.235 83.0674  17
 -14  -1  -1 165.662 75.6103  17
 -15   2   1 35.0890 53.0258  17
 -15  -2   1 96.4628 66.8088  17
 -14   2   1 2061.25 278.179  17
  14   2  -1 1807.69 214.516  18
 -14  -2   1 2334.90 280.528  17
 -13  -2   1 645.771 174.067  17
 -13   2   1 430.170 132.080  12
  13   2  -1 847.985 167.738  18
 -13   2   1 1060.83 223.937  17
  12   2  -1 687.880 162.817  18
 -12   2   1 686.268 202.815  17
 -12   2   1 542.209 191.154  12
 -12  -2   1 576.482 174.397  17
 -11   2   1 738.910 239.676  12
  11   2  -1 1129.67 203.137  18
 -11   2   1 1230.66 258.954  17
 -11  -2   1 1103.62 247.359  17
  10   2  -1 469.171 127.617  18
 -10  -2   1 449.137 152.921  17
 -10   2   1 539.753 168.590  17
 -10   2   1 600.031 224.629  12
  -9  -2   1 4984.50 519.186  19
  -9   2   1 5225.94 648.693  23
  -8   2   1 1108.75 280.304  23
  -8  -2   1 1461.69 311.689  23
  -8  -2   1 1396.30 251.311  19
  -7  -2   1 2351.30 299.681  19
  -7   2   1 2597.35 396.468  23
  -6  -2   1 1197.57 250.605   2
  -6  -2   1 1330.96 199.968  19
  -6   2   1 1176.36 243.496  23
  -5   2   1 215.693 82.6211  23
  -5  -2   1 194.673 114.173   2
  -5   2   1 274.051 51.8213   8
  -5  -2   1 344.910 98.6419  19
  -4   2   1 13976.8 356.220   8
  -4   2   1 12277.6 347.119  13
  -4  -2   1 12709.1 472.426  19
  -4  -2   1 13550.0 628.617   2
   4   2  -1 13323.3 314.984  13
  -4   2   1 13133.2 633.442  23
   3   2  -1 13819.0 523.262  24
   3   2  -1 14585.2 494.384   1
  -3   2   1 12471.0 355.919  13
   3   2  -1 13800.1 300.443  13
  -3  -2   1 13054.1 534.491   2
  -2  -2   1 6103.52 311.007   2
  -2   2   1 7882.50 289.216  13
   2   2  -1 7102.09 356.107  24
  -2  -2   1 7856.13 287.615  19
   2   2  -1 6415.49 261.939   1
   1   2  -1 10053.7 367.186  15
  -1  -2   1 9536.83 258.311  19
   1   2  -1 8546.51 361.152  24
  -1   2   1 8078.68 325.431  13
   1   2  -1 7580.55 350.228  14
   0  -2   1 25284.8 332.990  19
   0   2  -1 27507.2 497.056  23
   0   2  -1 27376.8 631.896  15
   0  -2  -1 24424.3 705.090   1
   1   2   1 33872.0 392.184  24
  -1  -2  -1 35988.0 846.726   1
  -1   2  -1 35073.6 742.857  23
  -2   2  -1 2156.60 246.745  23
  -2  -2  -1 2815.44 450.540   2
  -3   2  -1 4004.20 358.008  15
   3   2   1 3901.50 189.707   8
  -3   2  -1 3451.11 141.676  19
  -3  -2  -1 3884.05 542.809   2
  -3   2  -1 3640.86 363.322  23
  -4  -2  -1-18.1836 156.776   2
  -4   2  -1 124.964 86.7894  15
  -4   2  -1 64.2459 34.2616  19
  -4   2  -1 17.2485 66.7577  23
   4   2   1 36.4826 37.2317   8
  -5  -2  -1 778.258 289.231   2
  -5   2  -1 794.795 223.814  23
  -6   2  -1 12462.9 886.499  23
  -6  -2  -1 13276.3 662.553  19
  -6  -2  -1 14338.3 1132.68   2
  -7   2  -1 977.256 281.480  23
  -7  -2  -1 1036.65 209.149  19
  -7  -2  -1 961.251 315.110   2
  -8   2  -1 663.831 270.800  23
  -8  -2  -1 483.052 163.323  19
  -8  -2  -1 499.009 300.041   2
   9   2   1 43.3830 57.7464  18
  -9   2  -1 33.6007 135.217  12
  -9  -2  -1-41.2721 67.6893  17
  -9  -2  -1-7.00429 76.9306  19
  -9   2  -1 128.688 83.4248  17
  10   2   1 518.064 138.327  18
 -10   2  -1 668.765 195.100  17
 -10   2  -1 545.836 220.871  12
 -10  -2  -1 895.518 243.870  17
 -11  -2  -1 314.415 137.161  17
 -11   2  -1 340.699 141.589  17
  11   2   1 234.932 93.3443  18
 -11   2  -1-26.2611 120.689  12
 -12   2  -1 260.583 154.318  17
  12   2   1 99.5249 53.6091  18
 -12  -2  -1 229.784 120.931  17
 -13  -2  -1 1580.35 239.061  17
  13   2   1 1226.41 164.652  18
 -13   2  -1 1653.28 248.257  17
 -14   2  -1 816.356 148.458  17
 -14  -2  -1 515.153 105.471  17
 -15   3   1 187.645 68.5292  17
 -14   3   1 345.020 116.687  12
 -14  -3   1 621.846 137.034  17
  14   3  -1 395.492 98.5160  18
 -14   3   1 573.911 143.119  17
  13   3  -1 952.431 183.005  18
 -13  -3   1 949.157 201.669  17
 -13   3   1 932.824 205.927  17
 -13   3   1 682.775 198.278  12
  12   3  -1 91.3949 87.7759  18
 -12   3   1 64.2444 75.9296  17
 -12   3   1 55.9661 82.3994  12
 -12  -3   1 72.9747 74.9574  17
 -11   3   1 1269.81 310.545  12
 -11   3   1 1626.18 286.862  17
 -11  -3   1 1725.22 285.644  17
  11   3  -1 1596.34 230.962  18
 -10   3   1 658.965 238.541  12
 -10  -3   1 1044.74 224.925  17
  10   3  -1 965.978 176.571  18
 -10   3   1 829.028 196.463  17
  -9  -3   1 157.474 134.196  19
   9   3  -1 11.7550 135.865  24
  -9   3   1 84.8921 156.264  23
   8   3  -1 27.4905 168.688  24
  -8   3   1-26.6582 64.4112  23
  -8  -3   1 91.3726 74.1869  19
  -7   3   1 3467.02 464.608  23
  -7  -3   1 3795.25 387.680  19
   7   3  -1 4146.94 452.922  24
  -6   3   1 11383.5 746.913  23
   6   3  -1 11296.5 666.568  24
  -6  -3   1 10911.7 578.223  19
  -6  -3   1 11330.0 769.468   2
  -5  -3   1 7704.00 435.360  19
  -5   3   1 7278.41 311.382   8
  -5  -3   1 7393.86 568.932   2
  -5   3   1 7952.52 566.757  23
   5   3  -1 8412.23 522.384  24
  -5   3   1 6706.86 317.955  13
   4   3  -1 1009.17 111.529  13
  -4   3   1 1042.80 193.461  23
  -4   3   1 928.504 122.162  13
  -4  -3   1 1084.35 210.581   2
  -4   3   1 851.735 120.428   8
   4   3  -1 1127.60 190.616  24
  -4  -3   1 1092.94 159.294  19
   3   3  -1 8636.28 429.849  24
   3   3  -1 7475.56 296.177  15
  -3  -3   1 8343.63 376.080  19
  -3   3   1 8851.73 347.407   8
   3   3  -1 8906.41 296.504  13
  -3  -3   1 9263.52 545.121   2
  -3   3   1 7310.97 317.451  13
  -3   3   1 8615.36 479.106  23
   2   3  -1 305.117 83.8882  15
  -2  -3   1 184.969 66.6796  19
   2   3  -1 193.255 61.0023  13
   2   3  -1 58.9996 93.0808  14
   2   3  -1 289.105 97.5190  24
  -2   3   1 229.591 77.5199  13
  -2   3   1 300.357 77.5725   8
   1   3  -1 5228.10 322.456  24
   1   3  -1 4481.90 347.087  14
   1   3  -1 5617.71 296.057  15
  -1  -3   1 5109.48 217.141  19
   0  -3  -1 3207.45 321.657   1
   0   3   1 3321.39 295.816  14
   0  -3   1 3447.45 136.719  19
   0   3  -1 3812.45 276.953  15
   0   3  -1 3448.24 209.914  23
   1   3   1 3888.83 215.999   8
   1   3   1 2653.38 131.925  24
  -1   3  -1 3308.06 256.993  23
  -1   3  -1 3438.48 284.155  15
  -1  -3  -1 2775.25 257.511   1
  -2   3  -1 132.550 102.716  23
   2   3   1 292.932 83.3888   8
   2   3   1 226.600 82.2958  24
  -2   3  -1 178.839 113.361  15
   3   3   1 1142.80 132.403   8
  -3   3  -1 1282.77 220.197  23
  -3   3  -1 1375.12 223.072  15
  -3  -3  -1 1342.14 365.345   2
  -4   3  -1 4244.40 434.046  23
  -4  -3  -1 4167.00 635.484   2
   4   3   1 3956.03 228.068   8
  -4   3  -1 4133.42 409.874  15
  -5  -3  -1 216.117 204.058   2
  -5   3  -1 449.786 206.087  23
  -6   3  -1 7840.51 715.554  23
  -6  -3  -1 8985.08 950.432   2
  -6  -3  -1 7765.29 550.514  19
  -7   3  -1 9.03039 97.6576  23
  -7  -3  -1 170.444 186.506   2
  -7  -3  -1 157.156 95.5445  19
  -8  -3  -1 12078.5 1201.91   2
  -8   3  -1 11616.4 1018.07  23
  -8  -3  -1 11241.8 727.147  19
  -9  -3  -1 84.0583 85.8214  17
  -9   3  -1 204.351 162.180  12
   9   3   1 113.646 81.7680  18
  -9   3  -1 202.188 121.029  17
 -10   3  -1 320.790 147.210  17
 -10   3  -1 219.201 87.0624  12
  10   3   1 461.455 125.290  18
 -10  -3  -1 471.241 164.528  17
 -11   3  -1 14.1406 103.596  12
  11   3   1 120.777 77.7346  18
 -11  -3  -1-36.9735 49.5222  17
 -11   3  -1 25.4660 84.1391  17
 -12   3  -1 1632.36 272.875  17
 -12   3  -1 1039.74 239.484  12
 -12  -3  -1 1476.86 239.343  17
  12   3   1 1605.95 223.737  18
 -13   3  -1 779.798 164.415  12
  13   3   1 1093.09 157.953  18
 -13  -3  -1 1146.92 186.762  17
 -13   3  -1 1320.53 209.618  17
  14   3   1 161.496 56.7549  18
 -14   3  -1 56.1519 50.0041  17
 -14   4   1 189.805 95.8468  12
  14   4  -1 288.248 83.5911  18
 -14   4   1 259.062 89.0337  17
 -13  -4   1-32.7422 58.1751  17
  13   4  -1 18.8903 53.1073  18
 -13   4   1-73.5047 70.2025  17
 -12   4   1 4349.26 432.528  17
  12   4  -1 4969.00 411.647  18
 -12   4   1 3718.05 485.542  12
 -12  -4   1 4716.86 428.753  17
 -11  -4   1 5144.01 472.921  17
  11   4  -1 4585.32 406.431  18
 -11   4   1 3765.05 526.448  12
 -11   4   1 4678.61 473.547  17
 -10   4   1 56.8467 71.9616   3
 -10   4   1 194.806 133.329  12
 -10   4   1 72.3348 99.6625  17
  10   4  -1 123.968 96.8092  18
  -9  -4   1 1719.51 330.751  19
  -9   4   1 1310.59 329.239  23
   9   4  -1 1482.60 217.781  18
  -9   4   1 980.926 266.125  12
  -9   4   1 1057.28 194.873   3
  -8   4   1 5472.70 636.634  23
  -8  -4   1 5976.04 557.722  19
   8   4  -1 5584.32 564.231  24
  -7   4   1 389.600 174.203  23
  -7  -4   1 457.578 141.015  19
   7   4  -1 469.561 168.271  24
  -6   4   1 875.699 236.584  23
   6   4  -1 942.409 209.061  24
  -6  -4   1 910.183 184.191  19
   5   4  -1 36016.0 1110.82  24
  -5   4   1 36443.6 1261.78  23
  -5  -4   1 36756.7 1016.38  19
  -5   4   1 33768.3 785.696   8
   4   4  -1 3586.94 324.963  24
  -4   4   1 3432.97 258.669   8
  -4   4   1 3149.28 248.080  13
  -4   4   1 3752.32 371.864  23
  -4  -4   1 3741.31 302.576  19
  -4  -4   1 3385.42 400.046   2
   4   4  -1 3344.28 237.911  13
  -3   4   1 1178.20 174.522   8
   3   4  -1 931.206 121.725  15
  -3  -4   1 1199.80 181.871  19
   3   4  -1 1418.01 162.884  13
  -3   4   1 821.537 148.488  13
  -3  -4   1 437.004 90.0932   2
   3   4  -1 1314.43 229.313  24
  -3   4   1 971.326 225.097  23
   3   4  -1 1270.43 329.603  14
  -2   4   1 790.094 159.591   8
  -2   4   1 492.102 230.655  23
  -2   4   1 1153.75 183.732  13
   2   4  -1 1108.41 229.312  24
   2   4  -1 1351.94 161.643  13
   2   4  -1 965.625 156.299  15
   2   4  -1 478.582 264.117  14
  -2  -4   1 396.990 119.390  19
  -1  -4   1 17712.7 459.080  19
   1   4  -1 17064.4 644.622  24
  -1   4   1 16514.2 531.802   8
   1   4  -1 18303.3 505.271  13
   1   4  -1 17342.0 576.875  15
   1   4  -1 16342.9 565.535   8
  -1   4   1 18148.4 595.991  13
   1   4  -1 16042.7 778.172  14
   0   4   1 54574.5 1065.51  13
   0  -4   1 54765.3 626.726  19
   0   4   1 50918.8 927.461   8
   0   4  -1 53190.2 957.051  23
   0  -4  -1 52016.3 1237.90   1
   0   4  -1 56774.6 1136.18  15
   0   4   1 54981.0 1332.96  14
  -1   4  -1 35700.9 877.113  23
  -1   4  -1 37741.3 1011.94  15
   1   4   1 36751.8 1112.98  14
  -2   4  -1 25943.4 916.751  15
  -2   4  -1 24810.6 830.646  23
   2   4   1 23626.4 636.358   8
  -3   4  -1 2248.06 290.859  23
  -3  -4  -1 1998.52 470.454   2
   3   4   1 2200.22 200.966   8
  -3   4  -1 2490.57 326.906  15
   4   4   1 3035.59 242.932   8
  -4   4  -1 3478.10 428.933  23
  -4  -4  -1 3479.06 662.780   2
  -5   4  -1 1080.38 145.223  13
  -5   4  -1 1292.00 283.682  23
  -5  -4  -1 1348.98 445.196   2
  -6   4  -1 563.668 212.657  23
  -6  -4  -1 826.593 326.516   2
  -6  -4  -1 595.577 165.360  19
  -7  -4  -1 7673.18 604.881  19
  -7   4  -1 7532.22 770.867  23
  -7  -4  -1 6636.36 889.159   2
  -8   4  -1-3.78304 97.6545  23
   8   4   1 28.2822 54.5833  18
  -8   4  -1 180.050 134.377  12
  -8  -4  -1 124.997 97.3417  19
  -9   4  -1 936.118 288.136  12
   9   4   1 1079.81 190.593  18
  -9   4  -1 969.574 212.479  17
 -10   4  -1 1408.84 344.345  12
 -10  -4  -1 1599.37 278.260  17
 -10   4  -1 1717.86 296.683  17
  10   4   1 1540.72 230.812  18
 -11  -4  -1 221.632 112.288  17
 -11   4  -1 217.719 173.215  12
 -11   4  -1 143.923 110.884  17
  11   4   1 224.408 103.788  18
 -12   4  -1 103.494 69.6553  17
  12   4   1 39.9336 73.1772  18
 -12   4  -1 225.918 158.095  12
 -12  -4  -1 37.3336 58.1023  17
 -13   4  -1 1946.77 232.405  17
 -13   4  -1 1322.26 218.072  12
  13   4   1 1901.01 204.481  18
  14   5  -1 193.688 64.1067  18
 -14   5   1 119.650 78.3210  12
  13   5  -1 1138.46 179.614  18
 -13   5   1 1200.97 262.672  12
  12   5  -1 2000.62 259.945  18
 -12   5   1 1448.70 304.771  12
 -12   5   1 1772.18 258.158  17
 -11   5   1 960.474 213.204   3
  11   5  -1 721.817 172.149  18
 -11   5   1 607.753 237.080  12
 -10   5   1 264.434 133.450   3
  10   5  -1 396.462 127.876  18
 -10   5   1 313.232 215.868  12
  -9   5   1 235.558 98.7632   3
  -9   5   1 47.4337 91.0322  12
   9   5  -1 119.148 90.8940  18
  -8  -5   1 207.334 122.279  19
  -8   5   1 34.9902 88.9652  23
  -7   5   1 4816.23 565.573  23
  -7  -5   1 5109.47 492.302  19
   7   5  -1 4759.61 478.976  24
   6   5  -1 325.864 167.260  24
  -6  -5   1 348.974 155.691  19
  -6   5   1 238.996 164.811  23
  -5   5   1 124.456 78.9977   8
  -5   5   1 123.759 75.6147  13
  -5   5   1 156.973 127.425  23
  -5  -5   1 218.565 114.752  19
   5   5  -1 196.294 129.575  24
   4   5  -1 3810.02 291.331  13
   4   5  -1 3918.64 365.338  24
  -4   5   1 3340.72 297.864  13
  -4   5   1 3553.96 392.491  23
  -4  -5   1 4027.70 337.068  19
  -4   5   1 3893.30 307.077   8
   4   5  -1 3777.73 446.787  14
  -3   5   1 21207.7 885.965  23
  -3  -5   1 22129.6 712.953  19
   3   5  -1 22330.9 646.202  13
   3   5  -1 22203.5 1027.58  14
  -3   5   1 18262.9 663.010  13
  -3   5   1 22732.7 716.766   8
   3   5  -1 21277.9 808.752  24
  -3  -5   1 17868.6 991.077   2
  -2  -5   1 12888.1 501.187  19
  -2   5   1 14294.8 695.476  23
   2   5  -1 15604.4 522.106  13
   2   5  -1 13901.4 630.232  24
  -2   5   1 14932.2 588.175   8
   2   5  -1 14318.5 807.954  14
   2   5  -1 13483.5 501.481  15
  -2   5   1 13639.0 575.653  13
   1   5  -1 5945.69 321.801  13
   1  -5  -1 5331.51 495.209   1
  -1   5   1 5738.09 361.290   8
  -1  -5   1 5632.82 286.813  19
   1   5  -1 5167.88 349.086  15
  -1   5   1 5266.78 361.367  13
   0   5   1 3433.33 405.138  14
   0   5  -1 3008.52 285.460   8
   0   5  -1 3804.92 261.435  13
   0   5  -1 3228.21 303.671  15
   0   5   1 3553.92 306.934  13
   0   5   1 3447.58 283.594   8
   0  -5   1 3410.79 180.449  19
   0  -5  -1 3516.28 382.844   1
  -1   5  -1 2447.85 305.870  15
  -1   5  -1 2239.15 261.611  23
   1   5   1 2541.05 380.603  14
  -1   5  -1 2516.52 222.648  13
   1   5   1 2421.53 241.375   8
   2   5   1 1604.03 316.787  14
  -2   5  -1 1967.41 263.104  23
   2   5   1 1851.92 219.376   8
  -2   5  -1 1818.67 282.916  15
  -2   5  -1 1759.18 190.090  13
  -3  -5  -1 4528.19 726.224   2
  -3   5  -1 4238.83 296.841  13
  -3   5  -1 4544.13 423.284  23
   3   5   1 4793.47 331.670   8
  -4  -5  -1 6185.75 859.569   2
  -4   5  -1 6287.11 369.167  13
  -4   5  -1 6771.98 559.060  23
   4   5   1 6364.69 385.060   8
  -5   5  -1 9461.11 728.947  23
  -5   5  -1 8670.73 442.598  13
  -5  -5  -1 9721.29 1073.02   2
  -6   5  -1 5684.69 629.710  23
  -6  -5  -1 5302.61 809.176   2
  -6  -5  -1 5646.52 518.493  19
  -7   5  -1 48.4256 74.7332  23
  -7  -5  -1 211.031 100.837  19
  -8   5  -1-87.1590 139.066  12
   8   5   1 53.9132 64.6410  18
  -9   5  -1 1567.09 350.449  12
   9   5   1 1827.51 241.824  18
  10   5   1 232.117 91.2316  18
 -10   5  -1 264.919 127.997  17
 -10   5  -1 256.416 172.816  12
  11   5   1 106.458 95.3571  18
 -11   5  -1 22.8752 100.317  12
 -11   5  -1 40.4478 73.5632  17
 -12   5  -1-31.2941 38.1727  17
 -12   5  -1 51.9726 135.206  12
  12   5   1 117.133 84.0943  18
  13   5   1 3.41426 43.9963  18
 -13   5  -1 37.1073 67.8006  12
  14   6  -1 227.764 64.8805  18
 -14   6   1 173.261 88.9670  12
 -14   6   1 254.051 84.2501   9
 -13   6   1 373.552 152.775  12
  13   6  -1 388.143 96.2121  18
  12   6  -1 505.059 133.774  18
  12   6  -1 885.937 203.527   5
 -12   6   1 432.458 183.183  12
  11   6  -1 585.697 150.433  18
 -11   6   1 704.323 225.307  12
 -11   6   1 534.568 153.620   3
 -10   6   1 132.172 159.472  12
 -10   6   1-66.6695 72.2085   3
  10   6  -1-3.16388 62.1950  18
   9   6  -1 2267.21 276.406  18
  -9   6   1 1969.82 301.032   3
  -9   6   1 1743.23 358.452  12
  -8   6   1 31.6804 68.3267   3
  -8   6   1 220.430 182.981  12
   8   6  -1 90.9305 64.9950  18
   7   6  -1 795.471 301.998  14
  -7  -6   1 732.517 215.281  19
  -7   6   1 936.612 270.134  23
  -6   6   1 898.548 248.289  23
  -6  -6   1 1035.54 227.828  19
   6   6  -1 514.023 240.972  14
   5   6  -1 1184.78 330.686  14
  -5   6   1 852.625 186.762   8
  -5  -6   1 1162.17 230.873  19
  -5   6   1 953.005 196.257  13
  -5   6   1 1114.81 276.028  23
   4   6  -1 2371.29 400.999  14
   4   6  -1 2273.93 311.897  24
  -4   6   1 2116.70 327.321  23
  -4   6   1 1865.95 256.646  13
  -4  -6   1 2247.08 273.403  19
  -4   6   1 2063.78 256.267   8
   4   6  -1 2148.60 256.038  13
  -3  -6   1 14655.9 631.358  19
  -3   6   1 13013.4 642.260  13
   3   6  -1 15305.2 629.966  13
  -3   6   1 15467.6 670.384   8
  -3   6   1 14061.4 789.836  23
   3   6  -1 14626.6 940.749  14
   3   6  -1 15062.3 723.953  24
  -2   6   1 32393.8 968.387   8
   2   6  -1 27570.8 1280.32  14
   2   6  -1 31228.5 852.131  13
  -2   6   1 28863.2 937.130  13
   2   6  -1 29881.0 1003.63  24
  -2  -6   1 30467.3 823.946  19
  -1   6   1 412.546 126.542   8
  -1   6   1 489.385 144.264  13
   1   6  -1 473.328 106.285  13
   0   6  -1 203.255 80.1037  13
   0   6   1 236.077 112.791  13
   0   6   1 127.804 87.1163   8
   0   6  -1 226.199 107.634  15
  -1   6  -1 26051.5 768.495  13
  -1   6  -1 24109.3 878.201  23
   1   6   1 25570.4 848.723   8
   1   6   1 25748.2 1208.78  14
   2   6   1 1218.93 197.361   8
  -2   6  -1 1461.50 239.551  23
  -2   6  -1 1312.34 190.296  13
   2   6   1 1630.55 340.326  14
  -3  -6  -1 4703.11 768.940   2
  -3   6  -1 5248.43 472.154  23
  -3   6  -1 4878.32 346.838  13
   3   6   1 4914.37 385.277   8
   3   6   1 4748.25 550.669  14
  -4  -6  -1 15874.8 1418.81   2
   4   6   1 16575.5 1077.07  14
   4   6   1 15586.1 677.933   8
  -4   6  -1 16333.3 648.319  13
  -4   6  -1 16670.1 918.053  23
  -5  -6  -1 5776.28 891.363   2
  -5  -6  -1 6265.64 553.356  19
  -5   6  -1 6569.13 628.034  23
  -5   6  -1 6245.58 414.839  13
  -6   6  -1 1742.22 359.994  23
  -6  -6  -1 1759.81 308.508  19
  -7   6  -1 1434.47 324.287  12
   7   6   1 1498.44 211.441  18
  -8   6  -1 289.313 211.575  12
   8   6   1 161.383 82.7133  18
   9   6   1 190.297 99.8534  18
  -9   6  -1 284.940 191.369  12
  10   6   1-21.1741 56.1686  18
 -10   6  -1-54.2182 103.501  12
 -11   6  -1 522.844 161.816  12
  11   6   1 875.172 168.927  18
  12   6   1-10.8940 38.7850  18
 -12   6  -1 131.666 99.9824  12
  13   6   1 310.135 71.6407  18
 -13   6  -1 149.738 68.9006  12
 -13   7   1 767.076 159.494   9
 -13   7   1 503.096 141.751  12
  13   7  -1 603.885 109.377  18
  12   7  -1 323.070 95.1630  18
  12   7  -1 333.134 122.608   5
 -12   7   1 130.233 105.753  12
  11   7  -1 399.135 158.757   5
  11   7  -1 228.511 86.7678  18
 -11   7   1 270.935 100.184   3
 -11   7   1 307.542 177.101  12
 -10   7   1 552.822 200.237  12
  10   7  -1 614.889 146.098  18
 -10   7   1 668.251 185.653   3
  -9   7   1 3726.99 535.516  12
   9   7  -1 3573.72 347.607  18
  -9   7   1 3767.27 430.470   3
   8   7  -1 2222.92 273.063  18
  -8   7   1 2261.08 395.696  12
  -8   7   1 1808.85 308.401   3
  -7   7   1 1576.46 264.027   3
   7   7  -1 1548.07 216.645  18
  -7   7   1 1290.08 289.874  12
   6   7  -1 2411.91 489.405  14
  -6  -7   1 2682.14 371.462  19
  -6   7   1 2097.16 390.560  23
  -5  -7   1 508.254 161.441  19
  -5   7   1 248.443 127.573  13
  -5   7   1 616.373 169.698   8
  -5   7   1 578.172 214.992  23
   5   7  -1 736.487 257.010  14
  -4   7   1 2630.02 389.095  23
  -4  -7   1 3294.63 347.536  19
   4   7  -1 3092.93 498.959  14
  -4   7   1 2840.35 334.613   8
  -4   7   1 2881.33 344.067  13
   4   7  -1 3019.98 337.662  13
  -3   7   1 252.679 106.674  13
   3   7  -1 534.880 152.929  13
  -3  -7   1 552.762 144.840  19
   3   7  -1 599.415 218.047  14
  -3   7   1 621.952 166.464   8
  -2   7   1 3061.84 329.296   8
   2   7  -1 2694.29 286.880  13
  -2   7   1 2854.43 335.624  13
   1   7  -1 1763.50 228.274  13
  -1   7   1 2005.65 276.708   8
  -1   7   1 1640.23 260.984  13
   0   7  -1 3305.84 308.362  13
   0   7   1 2966.87 327.942   8
   0   7   1 2651.63 330.920  13
  -1   7  -1 1418.76 206.420  13
   1   7   1 1217.53 222.517   8
   1   7   1 1169.49 309.470  14
  -2   7  -1 1949.48 287.916  23
  -2   7  -1 2018.03 248.658  13
   2   7   1 1895.00 378.649  14
   2   7   1 2112.93 277.297   8
  -3   7  -1 1503.41 275.073  23
  -3  -7  -1 1080.32 398.298   2
   3   7   1 1511.39 245.823   8
  -3   7  -1 1539.77 221.241  13
   3   7   1 1300.53 320.011  14
  -4  -7  -1 2445.08 350.187  19
   4   7   1 2295.26 445.324  14
   4   7   1 2463.54 314.151   8
  -4   7  -1 2456.74 369.511  23
  -4   7  -1 2447.68 285.025  13
  -5  -7  -1 272.877 146.427  19
   5   7   1 400.537 249.985  14
  -5   7  -1 350.179 177.921  23
  -6   7  -1 860.845 245.264  12
   6   7   1 1070.36 173.062  18
   6   7   1 999.517 179.646  21
  -6   7  -1 652.297 185.065   3
   7   7   1 359.895 124.915  18
  -7   7  -1 316.701 179.817  12
   8   7   1 610.675 149.773  18
  -8   7  -1 620.817 232.846  12
   9   7   1 800.558 157.875  18
  -9   7  -1 797.355 250.586  12
  10   7   1 3199.20 307.392  18
 -10   7  -1 2947.79 447.750  12
 -11   7  -1 407.948 166.765  12
  11   7   1 779.997 137.578  18
  12   7   1 186.765 60.1677  18
  12   7   1 341.369 107.396   5
 -12   7  -1 151.876 104.735  12
 -12   7  -1 340.423 123.450   9
  13   8  -1 42.2204 54.3466  16
  13   8  -1 42.9110 36.1773  18
 -13   8   1 114.211 64.5220  12
 -13   8   1 69.7980 47.1803   9
  12   8  -1 224.249 77.7515  18
 -12   8   1 168.899 109.834  12
 -12   8   1 264.474 104.430   9
  12   8  -1 123.628 82.8615   5
  12   8  -1 338.541 124.487  16
  11   8  -1 218.124 87.5984  18
  11   8  -1 2.93603 80.0367   5
 -11   8   1 51.6005 79.0307   9
 -11   8   1 99.9721 148.513  12
 -11   8   1 58.4467 48.5953   3
 -10   8   1 849.186 210.433   3
  10   8  -1 858.813 162.895  18
 -10   8   1 847.127 238.572  12
 -10   8   1 924.597 222.025   9
  10   8  -1 942.978 234.924   5
  -9   8   1 847.746 250.949  12
   9   8  -1 1437.20 310.044   5
  -9   8   1 1076.21 226.937   3
   9   8  -1 1294.75 212.631  18
  -8   8   1 972.794 263.139  12
  -8   8   1 1119.39 248.535   3
   8   8  -1 1273.53 203.631  18
  -7   8   1 3382.14 421.357   3
   7   8  -1 3314.28 320.410   7
  -7   8   1 3348.93 456.609  12
  -7   8   1 3881.36 470.543   9
  -6   8   1 351.080 108.480  10
  -6   8   1 263.605 113.003   3
   6   8  -1 401.013 113.201  21
  -6   8   1 412.280 172.976   9
   6   8  -1 158.677 74.5254   7
  -5   8   1 113.945 90.7472   9
  -5   8   1 42.5798 83.3369   3
   5   8  -1-36.6847 120.047   7
   4   8  -1 2067.70 461.711  14
  -4   8   1 1929.42 317.428   8
   3   8  -1 300.622 140.444  13
  -3   8   1 391.300 186.779   8
  -3   8   1 335.282 169.353  13
  -2   8   1 8390.31 620.541   8
   2   8  -1 8303.91 589.686  13
  -2   8   1 7573.85 599.877  13
   1   8  -1 4130.72 401.280  13
  -1   8   1 3895.29 426.573   8
   0   8   1 7929.37 596.603   8
   0   8  -1 8077.97 551.199  13
  -1   8  -1 9484.37 591.050  13
   1   8   1 8966.63 627.103   8
   2   8   1 6515.67 770.118  14
  -2   8  -1 7664.85 538.338  13
   2   8   1 7225.55 565.796   8
   3   8   1 4068.92 607.411  14
  -3   8  -1 4291.46 407.688  13
  -3  -8  -1 4248.88 450.465  19
   3   8   1 3923.18 432.990   8
  -4   8  -1 4646.50 698.493  11
  -4   8  -1 5317.43 475.604  13
   4   8   1 4998.96 371.853  21
  -4   8  -1 3890.68 424.708   3
   4   8   1 4966.36 695.892  14
  -4  -8  -1 5777.47 556.221  19
   5   8   1 115.907 90.1512  21
   5   8   1 59.5623 73.5351   7
  -5   8  -1 63.9922 75.8273   9
  -5   8  -1 38.6226 73.3359   3
  -5   8  -1-154.790 129.184  12
   6   8   1 2610.35 283.400  21
   6   8   1 2062.25 242.639   7
  -6   8  -1 2163.49 329.935   3
   6   8   1 2357.65 270.526  18
  -6   8  -1 2846.41 440.331  12
  -7   8  -1 235.455 142.637   3
   7   8   1 235.505 76.4348  18
   7   8   1 250.333 108.245  21
  -7   8  -1 301.613 114.839  10
  -7   8  -1 80.1322 140.938  12
  -8   8  -1 2376.31 413.503  12
   8   8   1 2143.96 254.565  18
  -9   8  -1 372.469 185.785  12
   9   8   1 643.622 142.679  18
 -10   8  -1 750.076 192.469   9
  10   8   1 735.055 144.551  18
 -10   8  -1 984.753 249.931  12
  11   8   1 975.910 143.318  18
 -11   8  -1 674.167 176.305  12
  11   8   1 1036.45 203.599   5
 -11   8  -1 1095.53 201.703   9
  12   8   1 476.268 82.8504  18
 -12   8  -1 430.836 115.427  12
 -12   8  -1 759.191 141.587   9
  12   8   1 678.475 128.993   5
  12   9  -1 890.169 110.376  18
 -12   9   1 694.040 143.515  12
  12   9  -1 1114.51 165.391   5
  12   9  -1 1038.33 170.256  16
 -12   9   1 1206.77 182.492   9
  11   9  -1 1794.32 247.497   5
 -11   9   1 1242.16 229.676  12
  11   9  -1 2223.97 305.211  16
 -11   9   1 2275.12 299.528   9
  11   9  -1 1599.57 181.972  18
  10   9  -1 1470.45 285.438  16
  10   9  -1 1011.10 165.220  18
  10   9  -1 1352.68 258.936   5
 -10   9   1 1358.36 254.844   9
 -10   9   1 1245.95 221.627   3
 -10   9   1 757.385 198.349  12
  -9   9   1 767.725 202.987   3
   9   9  -1 513.807 167.185  16
   9   9  -1 832.004 231.377   5
  -9   9   1 895.387 232.936   9
  -9   9   1 367.728 160.524  12
   9   9  -1 813.851 155.363  18
   8   9  -1 3233.04 433.445   5
  -8   9   1 3047.42 412.198   9
  -8   9   1 2314.89 385.445  12
  -8   9   1 2563.38 362.328   3
   7   9  -1 2801.89 423.107   5
  -7   9   1 2465.91 296.238  10
  -7   9   1 2342.94 374.839   9
   7   9  -1 2144.41 262.449   7
  -7   9   1 2088.13 341.423   3
  -6   9   1 143.000 86.5100  10
   6   9  -1 36.6150 101.186   5
  -6   9   1 11.2219 88.5893   9
   6   9  -1-78.5757 98.5053   7
  -6   9   1 11.9131 63.3306   3
  -5   9   1 9658.49 702.299   3
  -5   9   1 10145.9 736.391   9
  -5   9   1 9954.18 605.258  10
   5   9  -1 9972.88 586.002   7
   4   9  -1 408.012 149.415   5
  -4   9   1 376.169 124.822  10
  -4   9   1 374.950 147.375   3
  -4   9   1 586.018 196.487   9
   4   9  -1 443.911 152.509   9
   4   9  -1 222.227 78.6211   7
  -4   9   1 410.869 117.404   4
  -3   9   1 1419.59 240.277  10
  -3   9   1 1312.38 250.397   3
   3   9  -1 1594.80 285.826   5
  -3   9   1 1473.09 225.522   4
   3   9  -1 1387.01 278.634  13
   3   9  -1 976.248 185.224   7
  -3   9   1 1354.57 273.689   9
  -3   9   1 1991.21 474.978  11
   3   9  -1 1548.57 270.567   9
  -2   9   1 1455.40 227.559  10
  -2   9   1 1526.88 281.627   9
  -2   9   1 1463.33 244.459   4
  -2   9   1 1700.38 314.306   8
   2   9  -1 1765.49 309.899  13
   2   9  -1 1408.89 218.045   7
  -1   9   1 1916.62 326.617   8
  -1   9   1 1499.08 230.606  10
   1   9  -1 2254.18 338.887  13
  -1   9   1 1673.50 283.455   9
   0   9   1 971.125 201.388   4
   0   9  -1 1119.71 242.540  13
   0   9   1 654.392 181.777   9
   0   9   1 1116.44 253.164   8
  -1   9  -1 469.510 125.355  10
  -1   9  -1 678.380 290.318  11
   1   9   1 361.162 132.031  10
   1   9   1 514.908 145.097   4
   1   9   1 622.702 148.316   7
   1   9   1 451.792 178.588   9
   1   9   1 760.215 219.699   8
  -1   9  -1 606.619 184.071  13
   1   9   1 357.512 109.833  21
   2   9   1 2178.52 352.930   8
  -2   9  -1 1538.34 272.322   9
   2   9   1 1858.33 316.145   9
   2   9   1 1841.15 244.704  21
   2   9   1 1452.86 241.454  10
  -2   9  -1 2123.29 266.525  10
   2   9   1 1881.43 245.975   7
  -2   9  -1 1386.84 399.445  11
   3   9   1 133.559 125.586  21
  -3   9  -1 119.023 84.4174   9
  -3   9  -1 350.673 299.258  11
   3   9   1-32.1145 76.6923   7
   3   9   1 36.9937 71.0326   9
  -4   9  -1 2211.50 346.354   9
   4   9   1 1992.17 262.133  21
   4   9   1 2275.26 282.931   7
   5   9   1 1230.89 207.663   7
  -5   9  -1 1582.27 244.368  10
  -5   9  -1 1632.21 312.570  12
  -5   9  -1 1195.71 253.435   9
   5   9   1 1407.81 210.000  21
  -6   9  -1 2713.76 423.985  12
  -6   9  -1 2034.16 334.707   9
  -6   9  -1 2703.03 306.196  10
   6   9   1 1923.87 243.924   7
   6   9   1 2161.83 256.703  21
  -7   9  -1 3676.01 346.068  10
  -7   9  -1 3656.54 448.152   9
   7   9   1 3896.44 318.008  21
  -7   9  -1 3468.64 464.569  12
   7   9   1 3583.15 310.461  18
   8   9   1 214.563 79.9311  18
  -8   9  -1 140.252 103.960   9
  -8   9  -1 260.576 174.471  12
  -9   9  -1 2999.49 369.863   9
  -9   9  -1 3319.23 427.833  12
   9   9   1 3143.06 277.834  18
  10   9   1 1522.99 239.280   5
 -10   9  -1 1526.29 242.428   9
  10   9   1 1317.51 168.285  18
 -10   9  -1 1314.66 257.371  12
  11   9   1 483.837 87.8363  18
 -11   9  -1 481.689 133.204  12
 -11   9  -1 569.974 127.420   9
  11   9   1 619.685 141.779   5
 -11  10   1 47.2177 53.5966   9
 -11  10   1-43.5633 50.1981  12
  11  10  -1 95.5004 63.3636   5
  10  10  -1 446.098 140.169   5
 -10  10   1 555.375 145.185   9
 -10  10   1 392.055 123.142  12
   9  10  -1 81.1924 80.3491   5
  -9  10   1 298.745 109.757   9
  -9  10   1 256.521 114.979  12
  -8  10   1 711.958 196.503   9
   8  10  -1 569.517 185.781   5
   7  10  -1 222.809 152.282   5
  -7  10   1 115.871 123.343   9
  -7  10   1 1.73446 64.5957  10
   7  10  -1-28.2764 83.1940   7
   6  10  -1 744.783 208.710   5
  -6  10   1 1012.68 251.400   9
   6  10  -1 915.270 183.266   7
  -6  10   1 624.317 153.942  10
  -5  10   1 199.305 129.149   9
   5  10  -1 261.299 140.404   5
   5  10  -1 29.0429 71.9918   7
  -4  10   1 154.363 95.4259  10
   4  10  -1 12.7040 76.5621   5
   4  10  -1-39.4046 104.840   7
  -4  10   1 181.411 135.191   9
  -4  10   1 96.5942 81.1424   4
  -3  10   1 1043.01 208.685   4
  -3  10   1 1200.97 388.047  11
   3  10  -1 1207.15 265.344   5
  -3  10   1 1036.72 207.829  10
   3  10  -1 887.601 155.541   7
  -3  10   1 1175.59 255.928   9
   3  10  -1 1079.97 235.969   9
   2  10  -1 807.859 197.778   9
   2  10  -1 628.213 157.039  10
  -2  10   1 739.284 191.495   4
  -2  10   1 622.075 157.500   7
  -2  10   1 720.478 184.942  10
  -2  10   1 768.298 203.723   9
   2  10  -1 358.553 103.151   7
   2  10  -1 596.808 192.087   5
  -1  10   1 1974.11 283.250  10
  -1  10   1 1755.37 274.504   4
   1  10  -1 1722.28 245.290   7
  -1  10   1 2240.72 281.060   7
   1  10  -1 2188.63 337.015   9
  -1  10   1 2264.55 344.529   9
   1  10  -1 1458.49 360.835  11
   1  10  -1 1910.47 268.665  10
   0  10   1 4970.22 522.173   9
   0  10  -1 4495.08 389.827   7
   0  10  -1 5002.76 486.620   9
   0  10   1 4636.30 427.497  10
   0  10   1 4670.44 438.195   4
   0  10  -1 5134.90 421.034  10
   0  10   1 5248.22 421.315   7
   0  10  -1 4284.46 667.181  11
   0  10   1 5013.22 399.999  21
  -1  10  -1 8522.14 938.395  11
   1  10   1 10075.5 583.310   7
   1  10   1 9390.60 714.488   9
   1  10   1 8053.68 561.937  10
  -1  10  -1 9044.47 673.934   9
  -1  10  -1 9344.52 580.288  10
  -1  10  -1 7926.72 500.916   7
   1  10   1 9060.44 531.091  21
   2  10   1 1530.70 238.572  21
   2  10   1 1684.49 318.678   9
  -2  10  -1 1297.96 250.656   9
  -2  10  -1 1667.01 250.777  10
   2  10   1 1314.56 230.983  10
   2  10   1 1532.74 232.396   7
  -2  10  -1 1425.08 389.504  11
  -3  10  -1 1204.82 407.846  11
   3  10   1 1428.17 270.321   5
  -3  10  -1 1173.89 211.507  10
   3  10   1 1294.15 221.916   7
   3  10   1 1002.60 204.754  10
  -3  10  -1 999.168 232.428   9
   3  10   1 1154.92 260.623   9
   3  10   1 1350.48 217.443  21
  -4  10  -1 962.732 200.346  10
  -4  10  -1 1071.51 250.780   9
   4  10   1 919.333 229.223   5
   4  10   1 1005.55 208.830  21
   4  10   1 1020.01 193.393   7
   5  10   1 1965.48 248.697  21
   5  10   1 2127.57 344.913   5
   5  10   1 1883.90 240.580   7
  -5  10  -1 2043.91 328.041   9
  -5  10  -1 1836.90 257.179  10
  -6  10  -1 379.172 131.559  10
  -6  10  -1 366.343 151.088   9
   6  10   1 178.955 61.1151   7
   6  10   1 326.266 145.452  21
   6  10   1 305.997 159.310   5
  -6  10  -1 478.666 197.501  12
   7  10   1 393.222 192.721   5
  -7  10  -1 123.679 73.9675  10
  -7  10  -1 106.983 124.963  12
  -7  10  -1 91.9665 75.6889   9
  -8  10  -1 337.313 233.525   9
   8  10   1 299.443 124.659   5
  -8  10  -1 359.968 151.962  12
   9  10   1 419.175 89.1312  18
   9  10   1 483.626 148.242   5
  -9  10  -1 265.374 106.500  12
  -9  10  -1 370.157 115.251   9
  10  10   1 284.222 103.844   5
 -10  10  -1 273.133 94.3291   9
 -10  10  -1 339.442 118.993  12
 -10  11   1 219.792 69.8448   9
  10  11  -1 167.923 76.6765   5
   9  11  -1 450.939 127.034   5
  -9  11   1 484.934 126.944   9
   8  11  -1 2494.06 319.109   5
  -8  11   1 2623.14 322.180   9
  -7  11   1 503.783 152.797   9
  -7  11   1 625.451 145.405  10
   7  11  -1 428.423 162.020   5
   7  11  -1 606.471 165.526   7
  -6  11   1 197.207 124.642   9
  -6  11   1-38.5953 80.7224  10
   6  11  -1 213.101 106.521   7
   6  11  -1 5.73213 74.2149   5
  -5  11   1 951.319 226.655   9
  -5  11   1 743.807 165.549  10
   5  11  -1 665.586 210.214   5
   5  11  -1 817.136 177.482   7
  -4  11   1 1955.12 267.409   4
  -4  11   1 1887.07 279.075  10
   4  11  -1 1798.11 318.538   5
   4  11  -1 1884.68 260.134   7
  -4  11   1 2236.89 346.490   9
   3  11  -1 362.216 157.449   5
  -3  11   1 450.125 145.741   4
  -3  11   1 429.019 148.187   9
  -3  11   1 493.125 161.803  10
   3  11  -1 303.936 82.9056   7
   3  11  -1 383.799 148.458   9
   2  11  -1 596.865 172.022  11
  -2  11   1 562.289 180.864   9
   2  11  -1 393.422 104.942   7
  -2  11   1 480.131 151.121  10
  -2  11   1 521.033 155.155   4
   2  11  -1 516.875 144.962  10
  -2  11   1 609.605 155.225   7
   2  11  -1 788.996 221.432   9
   1  11  -1 224.538 104.850  10
   1  11  -1 95.8117 79.7871   9
  -1  11   1 162.687 106.891   7
   1  11  -1 1.28433 217.718  11
  -1  11   1 346.331 117.072  10
   1  11  -1 20.0885 89.4622   7
  -1  11   1 127.121 95.1917   9
   0  11  -1 2519.01 314.943  10
   0  11  -1 2462.72 346.110   9
   0  11   1 2131.04 300.244  10
   0  11  -1 2110.85 534.742  11
   0  11  -1 1905.77 259.001   7
   0  11   1 2198.67 285.969   7
   0  11   1 2303.29 362.421   9
  -1  11  -1 174.976 201.885  11
  -1  11  -1 81.6404 86.7950  10
   1  11   1 58.4215 85.3563  10
  -1  11  -1 51.7929 83.1447   9
   1  11   1-38.7692 75.4856   9
   1  11   1 45.2554 92.5834   7
  -1  11  -1-83.4695 94.2856   7
  -2  11  -1 1120.78 404.753  11
   2  11   1 649.893 183.731  10
  -2  11  -1 691.741 159.800  10
  -2  11  -1 700.720 195.088   9
   2  11   1 770.710 206.439   9
   2  11   1 655.370 164.340   7
  -3  11  -1 495.346 154.947  10
  -3  11  -1 533.126 165.166   9
   3  11   1 512.124 142.397   7
   3  11   1 462.468 131.913  21
   4  11   1 715.819 192.433   5
  -4  11  -1 830.101 197.296   9
  -4  11  -1 861.987 182.621  10
   4  11   1 665.224 138.103   7
   5  11   1 302.573 135.078   5
   5  11   1 32.7970 98.1848   7
  -5  11  -1 214.769 96.2484  10
  -5  11  -1 406.706 141.679   9
  -6  11  -1 1123.84 189.265  10
   6  11   1 1367.49 251.046   5
  -6  11  -1 1066.89 213.744   9
   6  11   1 826.260 141.298   7
  -7  11  -1 545.862 133.019  10
  -7  11  -1 643.037 165.039   9
   7  11   1 624.608 158.399   5
  -8  11  -1 529.961 134.272   9
   8  11   1 421.986 122.692   5
  -9  11  -1 355.927 89.0333   9
   9  11   1 465.161 110.619   5
  -9  12   1 358.869 94.4881   9
   9  12  -1 300.384 97.6584   5
   8  12  -1 98.5190 74.6385   5
  -8  12   1 119.237 71.6642   9
   7  12  -1-17.6106 64.8481   5
  -7  12   1 95.6938 60.5380  10
  -6  12   1 17.6076 54.4402  10
  -6  12   1 246.902 113.832   9
   6  12  -1 66.0303 98.1513   5
   5  12  -1-149.618 154.281  11
   5  12  -1 237.695 126.825   5
   5  12  -1 253.961 116.637   7
  -5  12   1 26.2927 72.3503   9
  -5  12   1-31.6429 55.9851  10
   4  12  -1 122.209 163.767  11
   4  12  -1 370.879 139.596   5
  -4  12   1 165.644 79.6984   9
  -4  12   1 244.245 107.111  10
   4  12  -1 321.670 126.018   7
  -3  12   1 497.447 157.950  10
   3  12  -1 513.606 157.646   5
  -3  12   1 500.650 162.189   9
   3  12  -1 522.348 130.507   7
   3  12  -1 541.206 219.123  11
   2  12  -1-106.972 232.199  11
  -2  12   1-48.9490 96.2548   7
   2  12  -1 49.7075 76.0781  10
   2  12  -1 157.110 94.7965   9
   2  12  -1 140.059 72.0802   7
  -2  12   1 286.157 138.540   9
  -2  12   1 187.839 108.674  10
  -1  12   1 1626.30 292.134   9
   1  12  -1 1174.90 363.239  11
   1  12  -1 1396.37 221.811  10
   1  12  -1 1363.60 228.874   7
  -1  12   1 1354.34 192.576   7
  -1  12   1 1341.08 230.638  10
   1  12  -1 1375.67 244.144   9
   0  12  -1 2541.02 340.544   9
   0  12   1 2809.91 366.626   9
   0  12   1 2503.35 301.952  10
   0  12   1 2278.52 260.789   7
   0  12  -1 2424.06 298.883  10
   0  12  -1 2441.74 276.869   7
   0  12  -1 2317.59 487.500  11
  -1  12  -1 3849.62 624.000  11
   1  12   1 3183.37 315.739   7
  -1  12  -1 3490.79 320.827   7
   1  12   1 3726.38 419.453   9
  -1  12  -1 3420.90 345.415  10
   1  12   1 2775.31 315.532  10
  -1  12  -1 3653.82 396.304   9
  -2  12  -1 1123.79 404.767  11
   2  12   1 500.027 106.024   7
  -2  12  -1 821.623 188.396   9
  -2  12  -1 756.683 166.216  10
   2  12   1 701.451 161.119  10
  -3  12  -1 1070.18 195.334  10
   3  12   1 726.835 128.336   7
  -3  12  -1 1230.57 232.165   9
  -4  12  -1 41.5665 52.7316  10
  -4  12  -1-65.1529 71.4643   9
   4  12   1-100.654 84.7336   7
   5  12   1 271.827 107.503   5
  -5  12  -1 165.730 84.6663   9
   5  12   1 96.1336 50.2296   7
  -5  12  -1 67.8973 68.2449  10
   6  12   1 44.5360 64.6094   7
  -6  12  -1 157.891 87.8318   9
  -6  12  -1 63.7781 51.0084  10
   6  12   1-68.5265 60.8112   5
  -7  12  -1-28.0166 44.1860   9
  -7  12  -1 81.3582 58.0601  10
   7  12   1 90.2879 71.1681   5
   8  12   1 95.2462 56.4970   5
  -7  13   1 276.663 82.7781   9
   7  13  -1 183.708 64.8127   5
   6  13  -1 262.858 123.887  11
  -6  13   1 323.529 87.1252  10
   6  13  -1 339.457 107.229   5
  -6  13   1 356.133 102.411   9
   5  13  -1 1460.77 273.188  11
  -5  13   1 1428.00 191.434  10
   5  13  -1 1444.70 209.495   5
  -5  13   1 1609.98 223.147   9
   4  13  -1 1365.54 291.634  11
   4  13  -1 2402.91 260.586   7
  -4  13   1 2114.70 274.387   9
  -4  13   1 1651.57 222.087  10
  -3  13   1 850.545 166.480  10
   3  13  -1 965.992 260.500  11
  -3  13   1 1016.45 202.843   9
   3  13  -1 1348.06 204.056   7
   2  13  -1 459.318 115.835  10
   2  13  -1 848.222 275.018  11
  -2  13   1 438.337 136.445  10
  -2  13   1 528.432 152.440   9
  -2  13   1 447.537 102.468   7
   2  13  -1 938.691 183.174   7
   1  13  -1 344.737 98.4216  10
   1  13  -1 971.817 291.240  11
  -1  13   1 290.272 91.8504   7
   1  13  -1 790.865 186.877   7
  -1  13   1 311.618 115.469  10
  -1  13   1 555.522 151.569   9
   0  13  -1 109.298 72.5886   9
   0  13   1 152.057 89.9747   9
   0  13   1 128.096 90.7888  10
   0  13   1-83.5296 95.3307   7
   0  13  -1 92.7722 66.2056  10
   0  13  -1 441.650 155.700   7
   0  13  -1 424.950 247.232  11
  -1  13  -1 85.0393 63.4235   9
   1  13   1-41.8546 102.446   7
  -1  13  -1 136.115 83.5097  10
  -2  13  -1 172.999 82.7753  10
  -2  13  -1 171.992 95.3148   9
   2  13   1 25.3611 61.3512   7
  -3  13  -1 78.3823 44.4094   9
  -3  13  -1 67.0172 62.0900  10
   3  13   1-47.8434 54.9800   7
  -4  13  -1 222.034 80.5909  10
  -4  13  -1 295.015 98.4213   9
   4  13   1 307.467 97.0371   7
  -5  13  -1 1253.87 166.630  10
  -5  13  -1 1512.88 182.788   9
   5  13   1 1472.20 167.299   7
  -6  13  -1 1264.93 144.398  10
  -4  14   1 918.123 141.405   9
  -3  14   1 874.050 133.939  10
  -3  14   1 1364.21 179.563   9
   3  14  -1 973.883 189.608  11
   2  14  -1 1915.42 288.223  11
  -2  14   1 2347.31 246.708   9
  -1  14   1 2689.60 208.660   7
   1  14  -1 2817.36 363.267  11
   1  14  -1 2128.49 194.803  10
   0  14  -1 713.814 122.681  10
   0  14   1 759.755 123.051   7
   1  14   1 675.892 123.278   7
  -1  14  -1 510.432 110.522  10
  -2  14  -1 742.052 122.485  10
   2  14   1 1168.69 144.929   7
   3  14   1 2406.55 194.048   7
  -3  14  -1 2313.86 202.625  10
  -4  14  -1 1077.25 132.840  10
 -15   0   2 905.292 166.929  17
 -14   0   2 28.6068 79.1257  17
  13   0  -2 598.379 140.797  18
 -13   0   2 665.353 176.924  17
 -12   0   2 5710.88 546.716  12
  12   0  -2 8418.05 541.166  18
 -11   0   2 910.518 210.734  17
  11   0  -2 856.733 179.778  18
 -11   0   2 626.673 216.247  12
 -10   0   2 111.234 92.6310  17
  -9   0   2 1529.21 317.001  23
  -8   0   2 1980.04 330.031  23
  -7   0   2 49361.7 1306.01  19
  -7   0   2 52029.5 1506.99  23
  -6   0   2 29997.0 927.906  19
  -6   0   2 31808.1 1043.16  23
  -5   0   2 168.275 80.9968  19
  -5   0   2 150.207 69.7911  23
  -4   0   2 1250.46 190.576  23
   3   0  -2 43349.3 1291.86   1
  -3   0   2 41982.6 715.025  23
   2   0  -2 3969.94 381.154   1
   2   0  -2 3662.30 240.028  24
   1   0  -2 92343.4 1004.03  24
   0   0  -2 58.7628 89.1759   2
  -1   0  -2 173987. 2760.07   2
  -2   0  -2 985458. 7313.12   2
  -2   0  -2 999999. 4453.72  15
  -3   0  -2 1933.18 312.262  15
  -3   0  -2 1375.06 319.410   2
  -4   0  -2 35688.5 996.411  15
  -4   0  -2 37894.5 1659.37   2
  -5   0  -2 17231.1 1227.23   2
  -6   0  -2 15169.4 639.675  19
  -6   0  -2 16643.7 1273.61   2
  -7   0  -2 436.225 219.684   2
  -8   0  -2-102.936 148.331  23
  -9   0  -2 280.899 136.655  17
 -10   0  -2 11474.5 795.797  17
 -11   0  -2 670.171 199.228  17
 -12   0  -2 192.216 90.7274  17
 -13   0  -2 163.329 79.3205  17
 -14   0  -2 244.145 75.5986  17
 -15  -1   2 55.5425 80.5367  17
 -15   1   2 13.3768 52.5324  17
 -14  -1   2 842.601 186.204  17
 -14   1   2 884.302 195.870  17
 -13   1   2 435.030 148.771  12
 -13   1   2 834.487 208.258  17
  13   1  -2 727.663 154.253  18
  12   1  -2 825.497 171.974  18
 -12   1   2 1358.14 237.669   3
 -12  -1   2 1360.02 266.164  17
 -12   1   2 1219.63 246.912  17
 -12   1   2 546.083 200.442  12
  11  -1  -2 242.238 102.917  18
 -11   1   2 412.719 181.735  12
 -11   1   2 264.389 121.105  17
  11   1  -2 207.067 91.6801  18
 -11  -1   2 358.838 149.369  17
 -10   1   2 1040.55 225.281  17
  10   1  -2 750.221 158.725  18
 -10  -1   2 1378.60 250.413  17
 -10   1   2 1477.43 345.960  23
  -9  -1   2 1186.10 246.233  19
  -9   1   2 1499.07 323.562  23
  -8   1   2 2210.62 347.053  23
  -8  -1   2 2305.97 316.731  19
  -8  -1   2 2187.97 341.565  23
  -7  -1   2 189.444 104.448  19
  -7  -1   2 127.971 111.665  23
  -7   1   2 142.300 130.334  23
  -6  -1   2 6308.93 438.185  19
  -6  -1   2 6709.18 462.375  23
  -6   1   2 7460.79 519.980  23
  -5  -1   2 578.390 133.554  19
  -5   1   2 601.426 155.790  23
  -5  -1   2 482.700 116.269  23
  -4  -1   2 89.1479 74.6645  19
  -4  -1   2 109.836 60.1160  23
  -4   1   2 41.9060 48.2413  23
   4   1  -2 207.927 199.777   1
  -3   1   2 17457.7 541.180  23
   3   1  -2 17994.8 788.796   1
  -3  -1   2 17408.0 367.929  23
   2   1  -2 7539.40 251.598  14
  -2   1   2 8300.83 349.156  23
   2   1  -2 7705.10 485.683   1
   1   1  -2 12759.3 438.391   2
   1  -1  -2 14232.7 321.070  24
   1   1  -2 14129.5 467.874  24
   1   1  -2 14160.3 660.349   1
  -1   1   2 14343.9 301.657  14
   0   1  -2 6371.92 409.488   2
   0   1  -2 5476.63 436.567   1
   0  -1  -2 6543.88 505.068   1
  -1   1  -2 341812. 2782.44  15
  -1  -1  -2 348605. 3528.09   1
  -1   1  -2 338715. 3392.30   2
  -2   1  -2 37801.2 1306.63   2
  -2  -1  -2 40698.4 832.528  15
  -2  -1  -2 41091.8 1602.05   2
  -2   1  -2 40684.7 1014.07  15
  -3   1  -2 33995.9 1388.80   2
  -3  -1  -2 36065.1 838.835  15
  -3   1  -2 36250.4 1034.18  15
  -3  -1  -2 34339.0 1633.22   2
  -4  -1  -2 4759.02 634.736   2
  -4   1  -2 5209.20 598.353   2
  -4  -1  -2 5017.08 320.804  15
  -4   1  -2 5010.26 399.554  15
  -5   1  -2 1640.53 395.180   2
  -5   1  -2 1070.08 205.315  15
  -5  -1  -2 1524.35 396.153   2
  -6   1  -2 256.703 214.883   2
  -6  -1  -2 63.4837 114.054   2
  -6  -1  -2-13.8707 46.5281  19
  -7  -1  -2 212.332 119.596  19
  -7   1  -2 116.575 147.968  23
  -7  -1  -2 192.656 176.373   2
  -8   1  -2 378.715 228.826  23
  -8  -1  -2 898.574 374.015   2
   9   1   2 69.9390 60.1231  18
  -9  -1  -2 65.9555 103.573  17
  -9   1  -2 39.0572 69.8213  17
 -10  -1  -2 2683.41 378.390  17
  10   1   2 1782.75 223.288  18
 -10   1  -2 2358.24 362.035  17
 -11  -1  -2 166.379 128.798  17
 -11   1  -2-9.39753 67.7168  17
 -12  -1  -2 519.921 162.668  17
 -12   1  -2 282.024 126.389  17
 -13  -1  -2 288.808 107.906  17
 -13   1  -2 292.818 96.9549  17
 -14   1  -2 465.818 100.175  17
 -15  -2   2 127.083 70.9172  17
 -15   2   2-20.8320 48.2755  17
 -14  -2   2 3100.91 335.995  17
  14   2  -2 2712.50 269.848  18
 -14   2   2 3192.17 358.266  17
 -13  -2   2 998.534 216.262  17
 -13   2   2 1169.21 232.551  17
  13   2  -2 1081.72 197.990  18
 -13   2   2 937.975 236.698  12
 -12  -2   2 3868.57 436.153  17
 -12   2   2 4108.07 451.060  17
  12   2  -2 3375.26 348.688  18
 -12   2   2 3609.21 366.910   3
 -12   2   2 2430.08 387.609  12
  11   2  -2 49.2527 68.8633  18
 -11  -2   2 99.8126 108.979  17
 -11   2   2 64.3593 83.3921  17
 -11   2   2 13.4392 68.7979   3
 -11   2   2 75.1704 138.157  12
  10   2  -2 185.141 73.2685  18
 -10  -2   2 240.533 123.141  19
 -10  -2   2 194.711 127.047  17
 -10   2   2 176.271 134.200  23
 -10   2   2 632.951 207.790  17
 -10   2   2 203.274 109.554  12
  -9  -2   2 89.3095 119.676  19
   9   2  -2 117.291 124.843  24
  -9   2   2 123.926 128.953  23
  -8  -2   2-34.7849 47.2524  19
  -8   2   2 43.8913 83.4638  23
  -7   2   2 4730.79 478.062  23
  -7  -2   2 4653.91 429.570  19
  -6   2   2 15192.4 774.254  23
   6   2  -2 15915.4 898.856   1
  -6  -2   2 14238.5 675.309  19
   5   2  -2 580.223 201.864   1
  -5   2   2 512.363 164.973  23
  -5  -2   2 439.235 110.000  23
   5   2  -2 603.550 153.563  24
  -5  -2   2 413.570 108.306  19
   4   2  -2 803.719 171.866   1
   4   2  -2 910.314 166.247  24
  -4  -2   2 814.681 111.543  23
  -4   2   2 883.014 159.950  23
  -4  -2   2 780.190 139.176  19
  -3  -2   2 18674.2 570.037  19
  -3   2   2 19517.6 648.789  23
   3   2  -2 19202.7 717.707   1
  -2  -2   2 75449.6 1029.05  19
   2   2  -2 73487.4 1089.79  14
   2   2  -2 73922.0 1399.71   1
  -2   2   2 76959.3 1227.83  23
   2  -2  -2 72573.4 1782.52   1
   1   2  -2 14257.8 661.164   1
   1  -2  -2 13899.8 252.693  24
   1  -2  -2 14399.6 764.963   1
   1   2  -2 13884.5 221.268  23
   0   2  -2 3760.93 224.077  23
   0  -2  -2 4124.08 415.201   1
  -1   2  -2 25424.2 874.373   2
  -1  -2  -2 23521.3 944.789   1
  -2   2  -2 12266.6 623.485  15
  -2  -2  -2 12888.2 990.112   2
  -2   2  -2 12616.2 736.126   2
  -2  -2  -2 11455.6 403.776  15
  -3  -2  -2 718.323 269.437   2
  -3  -2  -2 695.510 113.181  15
  -3   2  -2 673.131 230.059   2
  -3   2  -2 602.015 160.919  15
  -4   2  -2 364.753 129.840  15
  -4  -2  -2 298.857 226.156   2
  -4   2  -2 255.208 193.616   2
  -5  -2  -2 30978.6 1804.08   2
  -5   2  -2 28008.1 1292.13  23
  -5   2  -2 30014.0 1168.37  15
  -6  -2  -2 8914.65 583.688  19
  -6  -2  -2 10205.6 1067.47   2
  -6   2  -2 8788.81 801.695  23
  -7  -2  -2 4045.49 417.755  19
  -7  -2  -2 4489.91 744.823   2
  -7   2  -2 3812.93 584.016  23
  -8  -2  -2 422.890 131.501  17
  -8   2  -2 534.415 162.676  17
  -8  -2  -2 374.674 134.369  19
  -8  -2  -2 254.089 241.371   2
  -8   2  -2 419.799 246.301  23
  -9   2  -2 4720.35 496.378  17
  -9  -2  -2 4391.16 473.364  17
   9   2   2 3632.11 324.019  18
  -9   2  -2 3487.96 454.126  12
 -10  -2  -2 34.8401 85.3650  17
  10   2   2-62.9434 69.0652  18
 -10   2  -2 115.263 130.313  17
 -10   2  -2 213.656 168.576  12
  11   2   2 417.362 118.931  18
 -11  -2  -2 321.231 140.558  17
 -11   2  -2 213.609 116.045  17
  12   2   2 34.2423 54.5714  18
 -12  -2  -2 51.2308 68.4203  17
 -12   2  -2 65.9715 66.8345  17
 -13  -2  -2 147.900 80.4428  17
 -13   2  -2 76.2792 69.8900  17
 -15  -3   2 149.588 55.2825  17
 -15   3   2 232.377 75.2066  17
 -14   3   2 938.388 185.823  17
 -14   3   2 516.727 150.220  12
 -14  -3   2 804.880 161.554  17
  14   3  -2 875.708 158.399  18
 -13  -3   2 4299.17 444.013  17
  13   3  -2 3487.41 341.912  18
 -13   3   2 3582.30 389.994  17
 -13   3   2 3815.92 361.457   3
 -12  -3   2 2448.40 340.040  17
 -12   3   2 2179.92 323.156  17
 -12   3   2 2542.58 314.337   3
  12   3  -2 2154.70 274.276  18
 -12   3   2 2046.63 355.465  12
  11   3  -2 6677.95 489.697  18
 -11   3   2 6466.77 559.017  17
 -11  -3   2 6516.24 551.212  17
 -11   3   2 5340.03 607.040  12
 -11   3   2 6764.93 519.573   3
  10   3  -2 2778.41 301.083  18
 -10   3   2 2847.58 328.454   3
 -10   3   2 2660.66 350.198  17
 -10   3   2 2256.69 388.405  12
 -10  -3   2 3135.29 370.288  17
   9   3  -2 2658.45 416.992  24
  -9  -3   2 2702.49 398.720  19
  -9   3   2 2472.61 427.582  23
  -8  -3   2 2705.59 372.261  19
   8   3  -2 2739.35 395.454  24
  -8   3   2 2235.83 377.931  23
   7   3  -2 10851.0 720.804  24
  -7   3   2 10387.0 733.058  23
  -7  -3   2 10531.0 665.085  19
  -6  -3   2 295.255 103.879  19
   6   3  -2 377.780 165.538  24
  -6   3   2 413.553 152.270  23
  -5  -3   2 232.562 79.7349  19
   5   3  -2 286.890 126.575  24
  -5   3   2 260.144 111.901  23
  -5   3   2 279.279 76.6172   8
  -4  -3   2 51610.3 1091.88  19
   4   3  -2 54012.7 764.205  13
  -4   3   2 52904.8 1272.17  23
   4   3  -2 54990.8 1275.26  24
  -3  -3   2 842.643 143.042  19
  -3   3   2 923.981 166.823  23
   3   3  -2 823.093 165.909  14
   3   3  -2 884.150 153.580   1
   3   3  -2 1095.39 193.083  24
  -2  -3   2 19503.3 543.442  19
   2   3  -2 19988.2 667.512  15
   2  -3  -2 17361.7 975.705   1
   2   3  -2 19201.3 699.347  14
   2   3  -2 19973.4 705.630  24
   1   3  -2 23129.6 746.918  24
   1   3  -2 22051.3 729.914  15
  -1   3   2 21970.1 701.682  14
   0  -3  -2 2398.74 322.771   1
   0   3  -2 2606.11 278.446  15
   0   3   2 2722.87 261.522  14
   0   3  -2 2839.20 200.209  23
  -1   3  -2 3607.30 347.190  15
  -1  -3  -2 3499.72 375.529   1
  -1   3  -2 3371.97 276.557  23
  -2   3  -2 71.3495 122.700  23
  -2  -3  -2 83.3318 329.205   2
  -2   3  -2 244.590 210.695  15
  -3  -3  -2 2894.15 570.526   2
  -3   3  -2 2779.95 330.244  15
   3   3   2 3182.77 213.039   8
  -3   3  -2 2605.37 327.920  23
  -4   3  -2 1254.30 245.397  15
  -4  -3  -2 1673.73 436.415   2
  -4   3  -2 1387.72 272.974  23
  -5   3  -2 8645.58 673.938  15
  -5  -3  -2 9832.27 1113.95   2
  -5   3  -2 8559.48 720.198  23
  -6  -3  -2 1006.09 210.005  19
  -6   3  -2 1063.76 286.326  23
  -6  -3  -2 1146.89 372.013   2
  -7  -3  -2 8790.98 643.378  19
  -7   3  -2 8407.23 855.539  23
  -7  -3  -2 8959.38 1104.63   2
  -8   3  -2 5301.02 513.846  17
  -8  -3  -2 5381.87 495.636  17
   8   3   2 4440.26 345.972  18
  -8   3  -2 4464.34 518.846  12
   9   3   2 328.756 106.429  18
  -9  -3  -2 467.212 167.920  17
  -9   3  -2 286.801 168.618  12
  -9   3  -2 279.822 136.547  17
  10   3   2 3205.81 314.036  18
 -10  -3  -2 3857.10 427.183  17
 -10   3  -2 3794.56 446.628  17
 -10   3  -2 2885.32 421.146  12
 -11   3  -2 593.479 183.590  12
  11   3   2 842.409 159.266  18
 -11  -3  -2 1032.59 221.449  17
 -12   3  -2 138.262 86.1733  17
  12   3   2 188.673 76.6888  18
 -12  -3  -2 167.572 81.1982  17
 -13  -3  -2 82.8514 56.6728  17
 -13   3  -2 118.848 51.2450  17
  13   3   2 139.222 46.4098  18
  15   4  -2 40.1573 53.6378  16
 -14   4   2 106.404 95.3032  12
 -14   4   2 21.0093 58.1968  17
  14   4  -2-7.08288 42.5370  18
 -13   4   2 563.261 152.521   3
 -13  -4   2 361.749 104.199  17
 -13   4   2 220.426 127.212  12
 -13   4   2 537.080 138.680  17
  13   4  -2 474.653 131.385  18
  12   4  -2 9.62058 49.2633  18
 -12  -4   2-8.51226 71.4655  17
 -12   4   2-63.7336 83.2823  17
 -12   4   2 92.4859 106.305  12
 -12   4   2-34.7870 64.3899   3
 -11   4   2 103.238 83.5941   3
  11   4  -2 114.405 94.3925  18
 -11  -4   2 11.7659 53.4946  17
 -11   4   2 36.4811 51.7662  17
 -11   4   2 39.3081 99.4293  12
  10   4  -2 234.020 101.940  18
 -10   4   2 269.524 130.818  17
 -10   4   2 239.223 119.540   3
 -10   4   2 120.277 158.094  12
  -9   4   2 565.049 205.875  12
   9   4  -2 593.664 139.713  18
  -9   4   2 730.178 263.774  23
   9   4  -2 483.896 187.527  24
  -9  -4   2 767.368 214.971  19
   8   4  -2 865.373 246.756  24
  -8   4   2 777.019 229.102  23
  -8  -4   2 629.074 187.181  19
  -7   4   2 2236.11 361.711  23
   7   4  -2 2465.71 374.821  24
  -7  -4   2 2704.26 356.691  19
  -6  -4   2 166.282 101.814  19
   6   4  -2 122.372 123.690  24
  -6   4   2 115.577 116.855  23
  -5   4   2 832.371 191.137  23
  -5   4   2 1045.11 150.442   8
   5   4  -2 872.777 196.238  24
  -5  -4   2 737.419 157.405  19
  -4  -4   2 479.620 110.063  19
   4   4  -2 441.947 95.5211  15
   4   4  -2 573.529 93.5737  13
  -4   4   2 607.169 116.306   8
   4   4  -2 633.246 171.777  14
   4   4  -2 535.982 175.364  24
  -4   4   2 545.883 145.211  23
  -3  -4   2 3273.77 267.894  19
  -3   4   2 4011.73 275.513   8
   3   4  -2 3495.05 362.359  14
  -3   4   2 3079.98 319.107  23
   3   4  -2 2993.79 256.856  15
   3   4  -2 3529.98 339.185  24
  -2  -4   2 3688.16 254.056  19
   2   4  -2 3652.46 361.590  14
   2  -4  -2 2960.76 443.757   1
   2   4  -2 3268.77 282.131  15
   2   4  -2 3421.68 335.471  24
  -1  -4   2 151.078 55.2203  19
   1  -4  -2 124.147 177.381   1
  -1   4   2 233.026 98.2823  14
   1   4  -2 70.9203 90.1306  15
   1   4  -2 179.000 119.417  24
   0  -4  -2-68.4075 130.491   1
   0   4  -2-23.1667 73.0694  15
   0   4   2-3.89163 76.5708  14
   0   4  -2 30.3042 38.7336  23
   1   4   2 888.224 130.707   8
  -1   4  -2 718.431 185.112  15
  -1  -4  -2 837.997 219.664   1
  -1   4  -2 675.077 125.850  23
   2   4   2 1061.43 134.557   8
  -2   4  -2 1153.76 234.161  15
  -2   4  -2 1017.77 180.782  23
  -3  -4  -2 5.98469 170.920   2
   3   4   2 153.686 63.4334   8
  -3   4  -2 257.565 120.313  23
  -4  -4  -2 2341.01 531.100   2
  -4   4  -2 2670.93 386.456  15
  -4   4  -2 2864.38 384.908  23
  -5   4  -2 998.127 266.723  23
  -5  -4  -2 981.753 371.554   2
  -6   4  -2 3141.47 491.272  23
  -6  -4  -2 3330.46 675.114   2
  -6  -4  -2 2499.41 348.421  19
  -7  -4  -2 193.463 131.081  19
  -7   4  -2 161.470 122.656  23
  -7  -4  -2 385.918 281.953   2
  -8   4  -2 253.349 155.298  12
   8   4   2 389.813 118.915  18
  -8   4  -2 430.855 161.955  17
   9   4   2 205.913 88.0588  18
  -9   4  -2 318.404 145.051  17
  -9   4  -2 84.5763 105.974  12
  10   4   2 245.850 84.1564  18
 -10   4  -2 370.093 150.985  12
 -10   4  -2 322.807 119.177  17
 -10  -4  -2 254.664 109.719  17
  11   4   2 29.4278 69.6163  18
 -11  -4  -2 33.9385 62.5966  17
 -11   4  -2 120.246 101.584  17
 -11   4  -2 69.0352 105.633  12
  12   4   2 243.729 82.8150  18
 -12   4  -2 207.630 93.3991  17
 -12   4  -2 278.793 131.741  12
 -13   4  -2 111.156 59.5622  17
  13   4   2 106.671 56.0257  18
  15   5  -2 871.404 161.296  16
  14   5  -2 25.3111 46.3963  18
 -14   5   2-110.684 94.5275  12
  13   5  -2 3006.85 299.905  18
 -13   5   2 3429.88 338.419   3
 -12   5   2 2674.98 324.480  17
  12   5  -2 2874.36 318.164  18
 -12   5   2 2326.99 371.846  12
 -12   5   2 3125.15 368.409   3
  11   5  -2 2389.88 296.250  18
 -11   5   2 1784.21 369.088  12
 -11   5   2 2243.80 321.018   3
  10   5  -2 6940.56 499.674  18
 -10   5   2 5833.07 631.569  12
 -10   5   2 6888.88 548.836   3
   9   5  -2 4572.23 394.744  18
  -9   5   2 4028.38 513.215  12
  -9   5   2 4673.69 437.345   3
  -8   5   2 4762.13 589.879  23
   8   5  -2 4898.39 546.889  24
  -8  -5   2 5222.68 566.996  19
   7   5  -2 6014.86 576.378  24
  -7  -5   2 6503.56 580.038  19
  -7   5   2 5757.35 601.173  23
   6   5  -2 16328.1 884.452  24
  -6  -5   2 17102.3 843.980  19
   6   5  -2 17351.4 1046.39  14
  -6   5   2 15767.3 920.996  23
   5   5  -2 7791.12 653.757  14
  -5   5   2 6408.63 557.461  23
   5   5  -2 7195.23 551.838  24
  -5  -5   2 6520.13 481.296  19
  -5   5   2 7163.18 436.989   8
  -4   5   2 2889.72 351.013  23
   4   5  -2 3157.11 234.593  13
  -4   5   2 2224.28 243.229   8
  -4  -5   2 2611.87 279.630  19
   4   5  -2 3421.91 432.038  14
   4   5  -2 2533.66 331.657  24
  -3  -5   2 12660.2 551.047  19
   3  -5  -2 12198.4 924.358   1
   3   5  -2 12645.7 770.472  14
   3   5  -2 13858.3 498.024  13
  -3   5   2 12843.6 552.570   8
   3   5  -2 11524.8 530.146  15
   3   5  -2 13436.8 716.769  24
   2   5  -2 20514.4 761.944  15
   2   5  -2 22548.8 892.761  24
   2  -5  -2 21028.7 1116.77   1
   2   5  -2 22380.2 651.742  13
  -2  -5   2 22782.4 674.855  19
   1   5  -2 495.941 140.346  15
  -1   5   2 428.966 105.243   8
   1  -5  -2 528.716 194.643   1
   0   5   2 5301.77 343.187   8
   0   5  -2 4952.53 314.500  23
   0  -5  -2 4507.57 455.459   1
   0   5   2 5039.33 471.940  14
   0   5  -2 5729.11 459.193  15
  -1   5  -2 1361.54 192.894  23
   1   5   2 1619.14 195.109   8
  -1   5  -2 1592.73 275.874  15
   1   5   2 1414.04 283.608  14
  -2   5  -2 402.368 139.902  23
   2   5   2 309.491 88.0377   8
  -2   5  -2 522.438 180.009  15
   2   5   2 404.818 158.105  14
  -3  -5  -2 3389.00 668.684   2
   3   5   2 3317.70 285.503   8
  -3   5  -2 3561.00 434.899  15
  -3   5  -2 3630.64 393.316  23
  -4  -5  -2-233.764 224.830   2
  -4   5  -2 101.087 153.546  23
  -4   5  -2 162.742 184.655  15
  -5   5  -2 4075.64 511.451  23
  -5  -5  -2 4007.47 808.315   2
  -5   5  -2 3348.90 301.447  13
  -6  -5  -2 8389.02 675.506  19
  -6  -5  -2 9980.59 1225.62   2
  -6   5  -2 9444.40 845.700  23
  -7  -5  -2 2653.04 638.825   2
   7   5   2 2305.60 258.303  18
  -7   5  -2 2392.86 412.240  12
   8   5   2 874.342 177.202  18
  -8   5  -2 1117.88 281.712  12
   9   5   2 3919.07 355.055  18
  -9   5  -2 3773.46 513.423  12
  10   5   2 2189.01 251.797  18
 -10   5  -2 2208.86 301.258  17
 -10   5  -2 1784.86 343.274  12
 -11   5  -2 1133.95 201.736  17
  11   5   2 1125.38 170.014  18
 -11   5  -2 1058.54 238.223  12
 -12   5  -2 1043.86 215.299  12
  12   5   2 1066.34 151.857  18
  13   5   2 716.406 98.9367  18
  14   6  -2 85.5350 47.7396  18
 -14   6   2 27.1783 36.4015   9
  14   6  -2 83.6626 85.6410  16
 -13   6   2 31.7346 61.2771   3
  13   6  -2 39.1923 50.1824  18
 -13   6   2-19.7542 96.3490  12
  12   6  -2 361.846 111.810  18
 -12   6   2 216.575 130.062  12
  12   6  -2 288.202 129.539   5
 -12   6   2 165.878 111.824   3
  11   6  -2 1740.24 304.654   5
 -11   6   2 1313.51 245.294   3
  11   6  -2 1191.21 209.168  18
 -11   6   2 1322.56 302.530  12
  10   6  -2 2452.15 291.902  18
  10   6  -2 3481.98 421.734   5
 -10   6   2 2198.78 399.389  12
 -10   6   2 2654.04 351.956   3
  -9   6   2 505.633 169.831   3
  -9   6   2 328.219 176.648  12
   9   6  -2 387.220 117.724  18
   8   6  -2 411.408 127.164  18
  -8   6   2 229.221 96.2325   3
  -8   6   2 69.2044 94.7838  12
   8   6  -2 409.537 181.934  14
  -7  -6   2 517.576 171.575  19
   7   6  -2 606.260 236.716  14
   7   6  -2 528.056 200.778  24
  -7   6   2 544.811 189.415  23
   6   6  -2 135.690 154.537  24
  -6   6   2-55.3357 79.8575  23
   6   6  -2-46.5198 121.653  14
  -6  -6   2 40.8100 46.8798  19
   5   6  -2 1881.34 379.132  14
   5   6  -2 2066.11 337.770  24
  -5   6   2 1903.33 253.834   8
  -5  -6   2 1951.26 277.811  19
  -5   6   2 1813.95 332.709  23
  -4  -6   2 73.4846 62.7523  19
   4   6  -2-50.8489 85.3755  24
  -4   6   2 44.1713 56.0533   8
   4   6  -2 134.827 81.9146  14
   4   6  -2 74.7238 33.9696  13
  -4   6   2 16.5454 55.3362  23
  -3  -6   2 779.711 152.572  19
   3   6  -2 1014.83 153.692  13
  -3   6   2 739.895 157.925   8
   3   6  -2 826.789 257.087  14
   3  -6  -2 1138.41 355.345   1
   3   6  -2 652.416 178.701  24
   2   6  -2 307.850 114.698  15
   2   6  -2 73.5803 103.285  24
   2   6  -2 71.6822 53.6027  13
   2  -6  -2 280.006 215.533   1
  -2   6   2 58.1317 85.2117   8
  -1   6   2 982.219 180.221   8
   1   6  -2 1333.86 230.390  15
   1   6  -2 1336.11 183.219  13
   0   6   2 391.505 118.212   8
   0   6  -2 421.931 104.593  13
   0   6  -2 381.746 135.037  15
   0   6   2 557.948 198.810  14
   1   6   2 194.637 83.5229   8
  -1   6  -2 141.859 109.759  15
  -1   6  -2 334.871 102.869  13
   1   6   2 233.859 117.495  14
  -2   6  -2 132.521 131.126  15
  -2   6  -2 84.2154 39.3599  13
   2   6   2 133.589 71.1873   8
   2   6   2 245.125 131.939  14
  -2   6  -2 131.102 71.7190  23
  -3   6  -2 5216.17 480.496  23
  -3  -6  -2 5192.47 885.853   2
  -3   6  -2 5414.99 395.498  13
   3   6   2 5325.73 399.535   8
  -3   6  -2 6237.63 606.285  15
   3   6   2 6279.81 647.427  14
  -4  -6  -2 26.1219 213.091   2
  -4   6  -2 106.747 59.6691  13
   4   6   2 274.278 152.118  14
  -4   6  -2 178.366 110.439  23
  -5  -6  -2-63.6105 146.917   2
  -5   6  -2 137.343 135.151  23
  -6  -6  -2 1278.30 472.401   2
  -6   6  -2 1068.09 289.817  12
   6   6   2 1131.95 175.029  18
  -6   6  -2 933.741 269.347  23
   7   6   2 2763.13 285.563  18
  -7   6  -2 2574.19 435.439  12
  -8   6  -2 168.455 184.061  12
   8   6   2 284.197 119.411  18
   9   6   2 132.710 73.1488  18
  -9   6  -2 388.757 173.034  12
  10   6   2 80.1351 55.4038  18
 -10   6  -2 244.795 189.117  12
  11   6   2 549.223 116.808  18
 -11   6  -2 767.901 213.153  12
  12   6   2 145.965 82.3249  18
 -12   6  -2 132.229 114.069  12
 -14   7   2 5.00051 32.6034   9
  14   7  -2 88.0536 71.5738  16
 -13   7   2 51.1302 63.4371   9
 -13   7   2 118.526 64.6797   3
  13   7  -2-7.80560 61.8901  16
  13   7  -2 124.855 64.1904  18
 -13   7   2 55.4390 64.4002  12
  12   7  -2 35.5987 57.0980  18
 -12   7   2 5.66014 64.3297   3
  12   7  -2-55.4112 50.9928   5
 -12   7   2 77.9971 127.910  12
  11   7  -2 357.055 108.794  18
 -11   7   2 474.269 156.174   3
  11   7  -2 253.858 127.170   5
 -11   7   2 294.184 164.031  12
  10   7  -2 1830.59 251.791  18
 -10   7   2 1561.77 330.776  12
 -10   7   2 2152.42 330.646   3
  10   7  -2 2247.30 350.269   5
   9   7  -2 1216.88 203.926  18
  -9   7   2 1163.45 243.708   3
   9   7  -2 1554.41 296.769   5
  -9   7   2 983.201 278.674  12
   8   7  -2 685.264 148.783  18
   8   7  -2 1071.22 273.131   5
  -8   7   2 758.685 210.649  12
  -8   7   2 700.313 193.440   3
   7   7  -2 6660.84 615.949   5
  -7   7   2 5833.38 505.772   3
   7   7  -2 5702.37 414.011   7
   7   7  -2 6457.66 775.705  14
  -7   7   2 4658.05 529.111  12
  -6  -7   2 212.393 108.000  19
  -6   7   2 318.867 169.530  23
  -5  -7   2 5235.32 486.001  19
   5  -7  -2 5307.06 798.578   1
  -5   7   2 5111.03 452.377   8
   5   7  -2 4918.92 638.024  14
   5   7  -2 4829.24 504.933  24
   4  -7  -2 1916.02 464.980   1
  -4   7   2 1910.93 274.406   8
   4   7  -2 1995.92 250.861  13
   4   7  -2 1714.51 384.674  14
   4   7  -2 1848.31 310.687  24
  -3   7   2 568.261 153.408   8
   3   7  -2 619.314 135.686  13
  -2   7   2 1409.61 232.571   8
   2   7  -2 1167.78 189.885  13
   1   7  -2 1348.61 200.349  13
  -1   7   2 1208.18 219.456   8
   0   7   2 740.643 172.405   8
   0   7  -2 749.222 198.685  15
   0   7  -2 692.841 142.395  13
   1   7   2 725.071 170.150   8
  -1   7  -2 636.384 192.432  15
   1   7   2 611.064 219.153  14
  -1   7  -2 734.646 151.994  13
  -2   7  -2 720.683 160.067  13
   2   7   2 409.307 133.083   8
   2   7   2 572.040 247.793  14
  -3  -7  -2 57.7209 230.249   2
   3   7   2 10.6041 72.7645   8
  -3   7  -2 24.9385 59.5130  13
   3   7   2 82.9695 178.885  14
  -4  -7  -2 1152.71 464.821   2
  -4   7  -2 1283.11 210.599  13
   4   7   2 937.484 293.666  14
  -5   7  -2-41.8784 112.262  12
   5   7   2 48.4989 71.2368  18
  -6   7  -2 823.518 272.874  12
   6   7   2 763.972 154.197  18
   7   7   2 65.1896 74.9825  18
  -7   7  -2 214.751 169.178  12
  -8   7  -2 2788.04 449.415  12
   8   7   2 2413.95 274.148  18
   9   7   2 24.9311 51.8468  18
  -9   7  -2-36.2166 101.982  12
  10   7   2 446.346 116.456  18
 -10   7  -2 351.365 158.605  12
 -11   7  -2 795.293 200.023  12
  11   7   2 1058.88 157.175  18
  12   7   2 168.276 47.9380  18
 -12   7  -2 50.4073 73.9925  12
  12   7   2 64.3863 42.7602   5
  13   8  -2 332.080 99.4556  16
 -13   8   2 207.775 89.3972  12
 -13   8   2 377.158 101.760   9
  12   8  -2 320.707 110.746   5
  12   8  -2 355.091 146.063  16
 -12   8   2 369.331 128.608   9
 -12   8   2 304.694 109.673   3
  12   8  -2 278.717 81.8894  18
 -12   8   2 209.987 115.308  12
  11   8  -2 1885.77 348.799  16
 -11   8   2 1589.51 264.720   9
 -11   8   2 1446.66 245.642   3
  11   8  -2 1414.24 191.695  18
 -11   8   2 1132.66 247.798  12
  11   8  -2 1654.50 275.666   5
 -10   8   2 982.542 205.913   3
  10   8  -2 781.259 157.012  18
  10   8  -2 875.523 219.335   5
 -10   8   2 1144.61 252.864   9
 -10   8   2 837.959 247.322  12
  -9   8   2 2561.13 396.640  12
   9   8  -2 3122.27 313.075  18
  -9   8   2 3260.32 425.456   9
   9   8  -2 3910.30 475.660   5
  -9   8   2 3234.79 413.532   3
  -8   8   2 393.020 186.364  12
   8   8  -2 489.328 198.636   5
  -8   8   2 136.559 110.478   9
  -8   8   2 110.843 81.4902   3
  -7   8   2 183.722 117.605   3
   7   8  -2 416.972 165.599   5
   7   8  -2 386.907 154.201   7
  -7   8   2 288.184 123.353   9
  -6   8   2 2391.18 358.063   9
   6   8  -2 2573.11 396.050   5
   6   8  -2 2587.42 419.115  16
  -6   8   2 2104.06 277.205  10
   6   8  -2 2376.75 278.568   7
  -6   8   2 2043.29 312.007   3
   5   8  -2 2285.05 365.783   5
  -5   8   2 1938.15 317.147   9
  -5   8   2 2319.32 347.367   8
   5   8  -2 1892.34 241.440   7
  -5   8   2 1833.82 257.381  10
  -5   8   2 1854.92 287.671   3
  -5   8   2 2027.08 247.433   4
  -4   8   2 2460.51 351.598   8
   4   8  -2 2591.98 331.041  13
  -3   8   2 2358.20 332.801   8
   3   8  -2 2020.42 286.621  13
  -2   8   2 172.019 133.341   8
   2   8  -2 220.572 123.730  13
   1   8  -2 2669.82 303.903  13
  -1   8   2 2855.82 358.321   8
   0   8   2 14573.9 801.140   8
   0   8  -2 15335.8 731.768  13
   1   8   2 12540.9 739.448   8
  -1   8  -2 13279.6 688.021  13
   2   8   2 11415.1 701.587   8
  -2   8  -2 12160.9 670.111  13
  -3   8  -2 8132.45 910.838  11
   3   8   2 9229.91 929.492  14
   3   8   2 8522.57 655.944   9
   3   8   2 10002.3 534.473   7
   3   8   2 9708.91 653.428   8
  -3  -8  -2 9034.04 1315.99   2
  -3   8  -2 10062.2 624.490  13
  -4   8  -2 7427.49 918.706  11
  -4   8  -2 7300.17 590.326   9
  -4   8  -2 8951.16 744.004  12
   4   8   2 8523.81 499.745   7
   4   8   2 8863.25 455.777  18
   5   8   2 29.0789 61.3780   7
  -5   8  -2 90.8513 100.772   9
   5   8   2 69.7195 66.6764  18
  -5   8  -2 133.398 106.966  12
  -6   8  -2 110.104 90.9819   9
  -6   8  -2 180.051 147.540  12
   6   8   2 58.2601 60.5575  18
   6   8   2-79.3900 66.3944  21
  -7   8  -2 956.710 275.173  12
   7   8   2 994.413 148.749  21
   7   8   2 874.554 166.770  18
   8   8   2 403.287 103.147  18
  -8   8  -2 331.075 121.347   9
  -8   8  -2 423.525 179.189  12
   9   8   2 91.7309 38.0395  18
  -9   8  -2 255.687 116.681   9
  -9   8  -2 163.496 109.020  12
  10   8   2 879.284 139.420  18
 -10   8  -2 627.529 180.051  12
 -10   8  -2 807.810 182.919   9
  11   8   2 79.6734 45.5977  18
 -11   8  -2-18.4949 53.7841  12
  11   8   2 120.168 68.2294   5
 -11   8  -2 119.566 67.8809   9
  12   9  -2 234.429 83.8151   5
 -12   9   2 172.479 82.9223   9
  12   9  -2 116.778 77.0546  16
 -12   9   2 141.446 79.8178  12
  11   9  -2 130.079 62.6988  18
  11   9  -2 296.714 119.224   5
 -11   9   2 229.005 100.174   3
 -11   9   2 244.430 115.363  12
 -11   9   2 308.830 125.239   9
  11   9  -2 261.292 118.096  16
  10   9  -2 1414.31 267.842   5
 -10   9   2 1154.51 226.620   3
 -10   9   2 814.360 207.906  12
  10   9  -2 1425.50 282.683  16
 -10   9   2 1294.07 250.925   9
  -9   9   2 459.379 143.438   3
   9   9  -2 624.957 191.567   5
  -9   9   2 538.235 176.486   9
  -9   9   2 425.410 169.389  12
   9   9  -2 714.171 215.602  16
  -8   9   2 113.356 115.729   3
   8   9  -2 41.2387 100.433   5
  -8   9   2 140.369 108.745   9
   8   9  -2 179.078 145.632  16
   7   9  -2 151.366 127.199  16
  -7   9   2 30.7121 70.1556   9
  -7   9   2 117.591 112.417   3
   7   9  -2 241.561 151.723   7
   7   9  -2 77.3804 76.7143   5
  -6   9   2 5080.89 437.596  10
   6   9  -2 5043.50 414.195   7
  -6   9   2 5138.21 524.616   9
   6   9  -2 5449.27 579.417   5
  -6   9   2 5260.62 522.120   3
  -5   9   2 5870.02 553.693   9
  -5   9   2 4981.04 444.156  10
   5   9  -2 5696.82 436.937   7
  -5   9   2 5452.90 518.482   3
  -5   9   2 5651.80 430.582   4
   5   9  -2 6706.91 609.194   5
  -4   9   2 969.395 218.413   3
   4   9  -2 1542.60 315.991   5
   4   9  -2 1133.89 204.310   7
  -4   9   2 1374.96 277.586   9
  -4   9   2 1328.03 220.232   4
  -4   9   2 1104.87 205.700  10
   3   9  -2 299.222 165.949   5
  -3   9   2-32.1570 65.9154   3
  -3   9   2 38.4625 63.2826  10
  -3   9   2 111.405 113.382   9
  -3   9   2-28.2216 70.0210   7
  -3   9   2 77.9334 77.6304   4
   3   9  -2-89.5734 113.747   7
  -2   9   2 9396.57 681.597   9
   2   9  -2 8888.45 686.314   5
  -2   9   2 9231.82 594.612  10
  -2   9   2 9352.06 561.883   4
   2   9  -2 8590.36 527.477   7
  -2   9   2 11017.6 565.032   7
   2   9  -2 10360.3 543.000  10
  -1   9   2 7.11662 56.3897   4
   1   9  -2-71.9297 69.8253   5
  -1   9   2 58.0718 56.3554  10
   1   9  -2-62.0965 47.1031  10
  -1   9   2 173.308 123.402  21
  -1   9   2 117.891 81.3785   9
   1   9  -2-108.113 109.442   7
   0   9   2 2236.60 276.977  21
   0   9  -2 2391.36 491.497  11
   0   9   2 2396.24 314.460  10
   0   9   2 2357.22 371.254   9
   0   9   2 2199.16 291.030   4
   0   9  -2 1914.70 258.875   7
  -1   9  -2 1491.08 403.243  11
   1   9   2 1974.68 275.310  10
   1   9   2 2003.01 254.517  21
   1   9   2 1983.56 322.302   9
   1   9   2 1800.78 256.185   4
   1   9   2 2284.58 261.131   7
  -2   9  -2 451.705 290.965  11
   2   9   2 430.808 202.368   9
   2   9   2 504.204 134.520   7
   2   9   2 517.984 150.546  21
   2   9   2 404.931 146.917  10
   2   9   2 391.883 154.701   4
  -3   9  -2 972.181 400.029  11
   3   9   2 801.484 172.302   7
   3   9   2 711.952 226.085   9
  -3   9  -2 582.946 191.615   9
   3   9   2 582.306 150.973  21
   4   9   2 2576.84 295.296  21
  -4   9  -2 2376.46 349.016   9
   4   9   2 2184.33 268.924   7
  -4   9  -2 2294.75 406.826  12
  -5   9  -2 1852.93 315.501   9
  -5   9  -2 2020.35 370.588  12
   5   9   2 1951.63 242.518   7
   5   9   2 2050.14 260.952  21
   6   9   2 3573.04 313.592  18
   6   9   2 3442.91 302.238   7
  -6   9  -2 3233.93 467.235  12
  -6   9  -2 2856.15 384.286   9
   6   9   2 3556.97 313.676  21
   7   9   2 1829.58 222.478  21
  -7   9  -2 1814.09 298.439   9
   7   9   2 1674.47 211.622  18
  -7   9  -2 1812.98 234.702  10
  -7   9  -2 1632.50 320.803  12
   8   9   2-89.4493 61.5499  18
  -8   9  -2 84.6426 83.5317   9
  -8   9  -2-80.5264 100.923  12
  -9   9  -2 2927.47 321.043   9
   9   9   2 3085.67 250.761  18
  -9   9  -2 2741.04 364.041  12
  10   9   2 731.201 108.127  18
  10   9   2 758.638 156.196   5
 -10   9  -2 696.024 178.651  12
 -10   9  -2 697.945 131.309   9
 -11  10   2 129.053 82.4067   9
  11  10  -2 143.145 77.9538   5
  10  10  -2 134.901 79.0570  16
 -10  10   2 96.0880 85.1033   9
  10  10  -2 149.407 91.2496   5
   9  10  -2 65.7747 83.9006   5
  -9  10   2 68.1538 81.7943   3
  -9  10   2 72.2308 78.5319   9
  -8  10   2 337.988 141.345   3
   8  10  -2 38.1979 108.887   5
  -8  10   2 186.520 112.741   9
  -7  10   2 57.5016 69.7714  10
   7  10  -2 133.884 119.843   5
  -7  10   2 98.3262 77.4760   9
  -7  10   2 63.1521 100.345   3
   7  10  -2 335.788 187.988   7
  -6  10   2 277.692 111.534  10
   6  10  -2 458.252 189.830   5
  -6  10   2 359.097 171.586   3
  -6  10   2 416.193 171.343   9
   6  10  -2 803.693 216.651   7
   5  10  -2 973.637 245.264   5
  -5  10   2 873.578 192.111  10
  -5  10   2 1076.43 237.817   3
  -5  10   2 1143.11 258.026   9
  -5  10   2 1126.97 212.869   4
   5  10  -2 1150.30 209.261   7
   4  10  -2 12507.6 841.403   5
  -4  10   2 12331.1 707.940  10
  -4  10   2 13276.9 851.817   9
  -4  10   2 11930.8 654.588   4
   4  10  -2 12785.6 679.062   7
   3  10  -2 374.837 183.422   5
  -3  10   2 395.348 149.174  10
  -3  10   2 445.164 128.210   7
  -3  10   2 289.727 121.527   9
   3  10  -2 312.847 124.642   7
  -3  10   2 410.783 137.800   4
   2  10  -2 425.416 178.627   5
   2  10  -2 453.373 133.685  10
  -2  10   2 568.267 180.739  10
   2  10  -2 468.217 132.084   7
  -2  10   2 652.599 181.071   9
  -2  10   2 477.173 159.378  21
  -2  10   2 378.813 146.185   4
  -2  10   2 570.609 172.097   7
   1  10  -2 10817.6 1078.28  11
   1  10  -2 11568.4 780.538   5
   1  10  -2 13455.0 657.134  10
  -1  10   2 11001.0 659.443   4
  -1  10   2 12862.1 822.075   9
  -1  10   2 11107.9 683.750  10
   1  10  -2 11563.2 636.003   7
  -1  10   2 13834.8 662.816   7
  -1  10   2 12479.3 599.389  21
   0  10   2 6465.70 440.088  21
   0  10  -2 5174.92 726.445  11
   0  10  -2 7333.47 493.514  10
   0  10   2 6162.84 571.405   9
   0  10   2 5569.75 472.007   4
   0  10   2 5941.92 491.373  10
   0  10  -2 5864.72 443.000   7
   0  10   2 6960.05 471.405   7
  -1  10  -2 194.477 227.878  11
   1  10   2 297.794 130.359  21
   1  10   2 200.639 98.8913  10
  -1  10  -2 232.042 105.024  10
   1  10   2 214.135 143.264   9
   1  10   2 97.0956 102.534   4
   1  10   2 268.897 114.157   7
  -1  10  -2 208.129 121.438   7
  -2  10  -2 1455.70 246.503  10
  -2  10  -2 1207.87 439.130  11
   2  10   2 1165.55 320.429   9
   2  10   2 973.809 219.575  10
   2  10   2 1242.43 219.791   7
   2  10   2 1244.00 231.696  21
   3  10   2 588.518 153.587  21
  -3  10  -2 791.105 181.674  10
  -3  10  -2 748.098 199.464   9
   3  10   2 635.934 150.885   7
   4  10   2 5977.20 432.901  21
   4  10   2 5325.89 405.333   7
  -4  10  -2 6086.58 473.467  10
  -4  10  -2 5500.85 509.586   9
   5  10   2 2907.12 299.095  21
  -5  10  -2 2854.96 362.321   9
   5  10   2 2474.24 273.897   7
  -5  10  -2 2818.72 400.043  12
  -5  10  -2 3150.27 332.346  10
   6  10   2-93.7766 101.560   7
  -6  10  -2 64.3832 88.8211   9
  -6  10  -2 5.89968 40.1441  10
  -6  10  -2 96.7910 124.528  12
   6  10   2 90.3260 99.8781  21
  -7  10  -2 2921.40 282.347  10
   7  10   2 2809.71 241.170  18
  -7  10  -2 2932.39 389.696  12
  -7  10  -2 2992.28 343.937   9
   7  10   2 2805.32 251.312  21
   8  10   2 3994.62 382.875   5
   8  10   2 3566.46 253.846  18
  -8  10  -2 3626.39 342.739   9
  -8  10  -2 3579.27 401.624  12
  -9  10  -2 9.98897 67.6347  12
   9  10   2 35.4384 33.2644  18
  -9  10  -2 9.19781 37.0953   9
  10  10   2 30.0334 38.8335   5
  10  11  -2 28.9159 47.9053   5
 -10  11   2 55.5211 50.6989   9
  -9  11   2 35.2963 54.2341   9
   9  11  -2 119.677 85.4069   5
   8  11  -2-18.2922 72.3760   5
  -8  11   2-2.29705 63.2869   9
   7  11  -2 95.3624 106.598   5
  -7  11   2-13.7253 43.5746  10
  -7  11   2 115.764 88.0598   9
   6  11  -2 46.9739 86.8810   5
  -6  11   2 60.5668 80.3159   9
  -6  11   2 1.35759 48.0563  10
  -5  11   2 306.517 110.665  10
  -5  11   2 292.024 122.640   4
  -5  11   2 162.808 101.528   9
   5  11  -2 475.406 173.236   7
   5  11  -2 195.625 125.846   5
  -4  11   2 93.1967 99.7255   9
  -4  11   2 53.8279 61.1383  10
  -4  11   2 166.260 107.136   4
   4  11  -2 132.488 106.239   5
   4  11  -2 155.205 135.285   7
   3  11  -2 28.7253 181.274  11
   3  11  -2 33.2717 95.9772   5
  -3  11   2 90.1434 104.654   9
  -3  11   2-13.0912 74.5020  10
  -3  11   2 80.1405 61.6202   4
   3  11  -2 283.350 149.623   7
  -3  11   2 82.1084 78.2090   7
   2  11  -2 375.770 117.382  11
   2  11  -2 477.508 193.960   5
  -2  11   2 636.905 174.240  10
   2  11  -2 496.748 138.390  10
  -2  11   2 544.131 185.837   9
   2  11  -2 589.768 179.894   7
  -2  11   2 527.383 146.364   4
  -2  11   2 528.548 136.201   7
   1  11  -2-39.5464 45.2179  10
  -1  11   2 54.2708 102.508  10
   1  11  -2 60.4265 163.266  11
  -1  11   2-88.2809 101.823   4
  -1  11   2 108.072 99.5239   9
   1  11  -2 85.3145 96.2668   7
  -1  11   2 127.587 75.7923   7
   0  11   2 340.585 135.061  10
   0  11   2 219.480 82.5403   7
   0  11  -2 85.3140 143.943  11
   0  11   2 360.888 142.820   9
   0  11   2 287.068 116.953  21
   0  11  -2 482.466 158.435   7
   0  11  -2 269.810 106.620  10
  -1  11  -2 255.743 221.627  11
  -1  11  -2 32.1461 66.8428  10
   1  11   2 62.6845 99.5424   9
  -1  11  -2 322.557 157.803   7
   1  11   2 116.400 84.5695   7
   1  11   2 180.045 108.509  10
   1  11   2 99.3961 83.4290  21
  -2  11  -2 169.218 96.3964  10
   2  11   2-62.2260 88.9286   7
   2  11   2-24.1250 93.8026  21
   2  11   2-15.7642 71.5640   9
   3  11   2 178.038 104.754  21
  -3  11  -2 394.229 137.413  10
   3  11   2 321.909 100.858   7
   4  11   2 647.285 145.603  21
  -4  11  -2 419.053 128.910  10
  -4  11  -2 613.362 161.864   9
   4  11   2 446.517 113.764   7
  -5  11  -2 393.894 130.729  10
   5  11   2 524.807 153.347   5
  -5  11  -2 504.056 133.822   9
   5  11   2 313.931 107.609  21
   5  11   2 331.739 72.2495   7
  -6  11  -2 157.258 63.8379  10
   6  11   2-38.4706 58.8679   7
  -6  11  -2 107.708 64.0082   9
   6  11   2 118.888 73.9367   5
   7  11   2 540.027 138.070   5
  -7  11  -2 419.488 139.032  12
  -7  11  -2 507.815 112.824  10
   8  11   2 244.466 88.0134   5
  -8  11  -2 95.0143 85.0403  12
   9  12  -2 100.272 62.7341   5
  -9  12   2 37.2020 41.5965   9
  -8  12   2 55.9287 53.6236   9
   8  12  -2 82.0791 75.8903   5
  -7  12   2 97.1734 44.7389  10
  -7  12   2 96.4304 53.4887   9
   7  12  -2-20.3903 90.3398   5
   6  12  -2 46.7346 90.0793   5
  -6  12   2 22.9121 60.4272  10
  -6  12   2-44.2647 71.0555   9
  -5  12   2 928.267 179.865  10
  -5  12   2 1220.67 229.368   9
   5  12  -2 562.107 185.005  11
   5  12  -2 868.889 201.090   5
   4  12  -2 1092.45 240.301   5
  -4  12   2 1076.84 204.444  10
   4  12  -2 858.660 271.430  11
   4  12  -2 1629.44 267.720   7
  -4  12   2 1006.63 222.272   9
   3  12  -2-21.4248 83.8614   5
   3  12  -2 58.8915 151.785  11
  -3  12   2 240.933 133.375   9
  -3  12   2 30.9892 50.6912   7
  -3  12   2 142.168 84.1233  10
  -2  12   2 532.920 155.953  10
   2  12  -2 746.052 146.921  10
  -2  12   2 686.467 182.436   9
   2  12  -2 331.419 191.170  11
   2  12  -2 882.647 203.148   7
  -2  12   2 729.033 146.647   7
   1  12  -2 532.943 235.107  11
  -1  12   2 531.508 148.902  10
  -1  12   2 605.710 186.033   9
   1  12  -2 962.057 222.195   7
   1  12  -2 534.812 131.220  10
  -1  12   2 810.058 166.274   7
   0  12  -2 1089.00 366.618  11
   0  12   2 913.600 225.500   9
   0  12  -2 744.617 159.748  10
   0  12   2 652.397 162.366  10
   0  12   2 1114.30 193.393   7
  -1  12  -2 51.1131 233.311  11
   1  12   2 366.897 152.607   9
   1  12   2 313.396 110.425   7
  -1  12  -2 309.240 106.075  10
  -2  12  -2 191.871 87.8864  10
   2  12   2 122.893 71.9208   7
  -3  12  -2 923.304 172.913  10
   3  12   2 905.519 146.435   7
   4  12   2 209.446 64.7090   7
  -4  12  -2 448.958 123.425  10
  -5  12  -2 266.832 117.953  10
   5  12   2-101.543 72.2158   7
   6  12   2-48.0208 48.2806   5
   6  12   2 99.4585 62.9725   7
  -6  12  -2 92.3531 56.9686  10
  -7  13   2 1062.60 156.503   9
   7  13  -2 887.701 145.941   5
  -6  13   2 333.297 98.9701   9
   6  13  -2 265.663 106.931   5
   6  13  -2 281.013 132.310  11
   5  13  -2 1633.27 224.918   5
   5  13  -2 1538.96 289.974  11
  -5  13   2 1641.69 201.404  10
  -5  13   2 1882.34 242.342   9
  -4  13   2 439.859 125.175   9
   4  13  -2 304.087 167.298  11
  -4  13   2 304.717 87.4828  10
   3  13  -2 184.810 148.153  11
  -3  13   2 26.2513 54.7780  10
  -3  13   2 114.249 91.7138   9
   2  13  -2 28.8341 55.2988  10
  -2  13   2-91.8406 86.6683   7
  -2  13   2 168.977 77.7110  10
   2  13  -2 235.288 199.690  11
  -2  13   2 88.0152 70.8546   9
  -1  13   2 510.519 146.654   9
   1  13  -2 546.375 121.129  10
  -1  13   2 285.787 71.2403   7
   0  13  -2 74.8798 49.9895  10
   0  13   2 18.2449 63.0609   9
  -1  13  -2 963.978 169.329  10
   1  13   2 689.493 117.609   7
  -2  13  -2-19.8672 49.4686  10
   2  13   2-157.044 104.003   7
  -3  13  -2 78.7686 59.2824  10
   3  13   2-39.1975 67.8736   7
  -4  13  -2 188.159 69.4831  10
   4  13   2 251.439 68.7262   7
  -5  13  -2 208.602 81.5255  10
   5  13   2 264.829 68.8575   7
  -5  14   2 299.763 75.7853   9
   4  14  -2 858.596 183.553  11
  -4  14   2 828.085 135.429   9
   3  14  -2 664.977 181.164  11
  -3  14   2 276.777 96.4314   9
  -2  14   2 192.898 72.7414   9
   2  14  -2 358.934 169.225  11
   1  14  -2 979.432 125.027  10
  -1  14   2 1245.50 135.850   7
   0  14  -2 2137.57 191.208  10
   0  14   2 2555.83 198.664   7
  -1  14  -2 660.803 112.144  10
   1  14   2 784.493 108.691   7
  -2  14  -2 565.873 101.765  10
   2  14   2 494.975 86.1599   7
  -3  14  -2 1269.95 141.455  10
   3  14   2 1310.84 126.487   7
 -16   0   3 35.1059 32.1929  17
 -15   0   3 37.8438 60.0702  17
 -14   0   3 11.4069 65.0919  17
 -14   0   3 48.2985 78.0696   3
 -13   0   3 24.3267 85.8683  17
  12   0  -3 121.959 107.615  18
 -12   0   3 54.4632 120.641  17
  11   0  -3-41.5804 45.6807  18
 -11   0   3 110.480 99.6004  17
 -11   0   3-53.1075 94.9784  12
 -10   0   3 16.7169 76.8528  17
   9   0  -3-100.962 203.657   1
   8   0  -3 459.671 230.388   1
   7   0  -3 62.5737 254.540   1
  -7   0   3 65.7355 75.0647  23
  -6   0   3 9.14399 39.9585  23
   6   0  -3 100.924 223.649   1
   5   0  -3-138.380 158.718   1
  -5   0   3 24.2101 42.9912  23
   4   0  -3 106.952 242.045   1
   4   0  -3 151.541 102.552  24
  -4   0   3 21.7830 31.3724  23
   3   0  -3 143.470 168.846   1
   3   0  -3-26.0785 81.9595  24
   2   0  -3 2.61832 179.908   1
   2   0  -3 6.77124 66.1090  24
   1   0  -3 3.76889 59.8738  24
   1   0  -3-0.71430 162.608   2
   0   0  -3 111.424 162.460   2
   0   0  -3 22.0232 124.735   1
  -1   0  -3 55.8954 139.841   2
  -2   0  -3 201.220 192.933   2
  -2   0  -3 16.6859 88.2146  15
  -3   0  -3 78.7595 85.2440  15
  -3   0  -3 149.480 125.612   2
  -4   0  -3 80.4638 128.602   2
  -4   0  -3-9.88532 75.2851  15
  -5   0  -3 40.0980 156.714   2
  -6   0  -3 78.4236 180.170   2
  -7   0  -3 63.6170 126.038   2
  -8   0  -3-58.7481 91.9106  17
  -9   0  -3-50.6406 71.3905  17
 -10   0  -3 1.96023 98.9566  17
 -11   0  -3 89.8371 86.9245  17
 -12   0  -3-58.3572 72.1154  17
 -13   0  -3-112.208 65.3233  17
 -16   1   3 485.535 106.689  17
 -16  -1   3 306.025 83.2028  17
 -15   1   3 50.1411 71.0609  17
 -15  -1   3-4.93894 47.5388  17
 -14   1   3 125.801 90.1910   3
 -14  -1   3 36.4769 67.9197  17
 -14   1   3 46.2105 58.9719  17
 -14  -1   3 45.1066 57.5665   3
 -13   1   3 150.036 131.797  17
  13   1  -3-54.7559 66.6363  18
 -13  -1   3 105.686 88.3702  17
 -13   1   3 121.528 95.2967   3
 -12  -1   3 5812.25 547.864  17
  12   1  -3 3534.45 368.163  18
 -12   1   3 2077.86 346.753  12
 -12   1   3 4428.98 493.319  17
  11   1  -3 959.167 201.131  18
 -11   1   3 960.858 225.482  17
 -11  -1   3 964.433 225.896  17
 -11   1   3 548.574 190.070  12
  11  -1  -3 705.405 170.671  18
  10   1  -3 23.4297 53.8927  18
 -10  -1   3 95.7026 53.2518  17
 -10   1   3 48.9404 60.3238  17
 -10   1   3-40.2462 138.857  12
  10  -1  -3-58.0849 265.213   1
  10   1  -3 225.801 141.423  24
   9  -1  -3 15942.0 1449.93   1
   9   1  -3 15727.1 1038.84  24
   8  -1  -3 5372.51 821.411   1
  -8   1   3 4723.16 481.233  23
   7  -1  -3 1290.26 383.460   1
   7   1  -3 976.818 294.026   1
  -7   1   3 982.614 204.033  23
   6  -1  -3 21988.3 1397.96   1
   6   1  -3 21964.1 957.112  24
  -6   1   3 20962.2 819.239  23
   6   1  -3 23178.4 1260.37   1
   5  -1  -3 23388.1 1305.99   1
   5   1  -3 22907.1 895.654  24
  -5   1   3 21440.5 753.212  23
  -5  -1   3 21530.6 586.413  23
   5   1  -3 22422.1 1153.32   1
   4   1  -3 13780.5 637.797  24
  -4   1   3 12864.5 546.334  23
   4   1  -3 13647.9 861.563   1
   4  -1  -3 13438.8 956.399   1
   3   1  -3 1658.14 213.531  24
   3  -1  -3 1156.61 308.989   1
   3   1  -3 1485.11 323.996   1
   3  -1  -3 1431.35 189.666  24
   2  -1  -3 3376.63 238.553  24
   2  -1  -3 3486.96 474.404   1
   2   1  -3 3493.65 450.450   1
   2   1  -3 3143.20 270.567   2
   2   1  -3 3774.16 291.016  24
   1   1  -3 20490.5 1027.11   1
   1  -1  -3 18865.1 1073.68   1
   1   1  -3 19711.6 803.749   2
   1  -1  -3 19336.9 509.981  24
   1   1  -3 21365.2 682.212  24
   0  -1  -3 2439.11 437.761   2
   0  -1  -3 2518.29 419.449   1
   0   1  -3 2446.64 339.365   2
   0   1  -3 2454.87 408.990   1
  -1  -1  -3 11420.6 821.185   1
  -1   1  -3 11989.1 810.068   2
  -1   1  -3 11342.3 640.917  15
  -1  -1  -3 13440.3 1055.22   2
  -2  -1  -3 575.082 225.065   2
  -2   1  -3 615.755 226.646   2
  -2   1  -3 816.267 183.807  15
  -2  -1  -3 439.472 122.531  15
  -3  -1  -3 1561.49 434.430   2
  -3   1  -3 1323.34 341.050   2
  -3   1  -3 1196.82 243.059  15
  -3  -1  -3 1269.86 197.785  15
  -4   1  -3 1570.42 380.024   2
  -4  -1  -3 1518.36 420.108   2
  -4   1  -3 1084.26 219.304  15
  -5  -1  -3 536.727 251.602   2
  -5   1  -3 724.607 286.175   2
  -5   1  -3 603.313 158.541  15
  -6  -1  -3 1274.61 227.278  19
  -6  -1  -3 1728.74 528.079   2
  -6   1  -3 1997.85 530.845   2
  -7  -1  -3-122.422 250.541   2
  -7   1  -3 33.7521 145.403  23
  -8   1  -3 350.752 158.341  17
  -8  -1  -3 502.408 178.520  17
   8   1   3 368.816 106.644  18
  -9  -1  -3 5342.76 546.921  17
  -9   1  -3 5094.16 545.426  17
 -10  -1  -3 1691.28 300.406  17
 -10   1  -3 1428.43 288.997  17
 -11  -1  -3 1386.85 244.496  17
 -11   1  -3 1369.58 252.983  17
 -12  -1  -3 751.459 160.004  17
 -12   1  -3 916.051 182.641  17
 -13  -1  -3 404.329 96.5203  17
 -13   1  -3 517.482 118.375  17
 -15   2   3-3.85667 42.8418  17
  15   2  -3 42.4165 70.9135  16
 -15  -2   3-4.19616 52.0003  17
 -14   2   3-63.2146 78.9431  17
 -14  -2   3 68.2618 59.2289  17
 -14   2   3 29.9128 50.2538   3
 -13  -2   3 209.022 126.332  17
 -13   2   3 349.085 134.268  17
  13   2  -3 269.260 107.910  18
 -13   2   3 139.729 90.0319   3
 -13   2   3 111.607 100.260  12
  12   2  -3 1100.48 210.367  18
 -12  -2   3 1583.84 294.460  17
 -12   2   3 1286.11 269.184  17
 -12   2   3 783.259 237.038  12
 -12   2   3 1465.88 252.797   3
 -11  -2   3 4434.29 464.052  17
 -11   2   3 3721.34 434.741  17
 -11   2   3 2791.53 426.809  12
  11   2  -3 3997.83 389.587  18
  10  -2  -3 86.4801 287.780   1
  10   2  -3-23.4220 53.1651  18
 -10  -2   3 12.9110 106.867  17
 -10   2   3 19.1222 104.209  17
 -10   2   3 126.063 140.873  12
   9   2  -3 3664.97 512.560  24
  -9   2   3 3433.53 461.345  23
   8   2  -3 631.900 227.547  24
  -8   2   3 568.199 171.913  23
  -7  -2   3 3841.33 413.914  19
  -7   2   3 4216.07 438.055  23
   7   2  -3 4475.87 491.740  24
  -6  -2   3 1281.46 218.480  19
   6   2  -3 1606.34 273.708  24
   6   2  -3 1424.87 313.388   1
   6  -2  -3 1478.31 436.569   1
  -6   2   3 1606.40 250.044  23
  -5   2   3 482.779 117.718  23
   5   2  -3 567.329 210.598   1
   5  -2  -3 559.713 263.716   1
   5   2  -3 729.007 185.231  24
   4  -2  -3 6343.85 701.256   1
   4   2  -3 5984.31 531.507   1
   4   2  -3 5454.35 421.021  24
   4   2  -3 5240.43 336.819  14
  -4   2   3 5239.90 388.691  23
   3  -2  -3 10726.5 838.627   1
   3   2  -3 10724.1 709.977   1
   3   2  -3 11403.7 575.920  24
   2  -2  -3 12962.0 902.046   1
   2   2  -3 13025.0 807.200   1
   2  -2  -3 12737.3 393.323  24
   1  -2  -3 3262.31 466.480   1
   1   2  -3 3524.36 449.675   1
   1   2  -3 4039.44 272.231   2
   1   2  -3 3837.52 318.979  24
  -1   2   3 3701.09 237.894  14
   0  -2  -3 120.873 205.136   1
   0   2  -3 205.200 133.189  15
   0   2  -3 129.673 83.7706   2
  -1  -2  -3 185.749 203.034   1
  -1  -2  -3 250.664 246.059   2
  -1   2  -3 231.804 132.002  15
  -1   2  -3 10.8250 91.3113   2
  -2   2  -3 4842.88 452.535  15
  -2   2  -3 5116.80 539.646   2
  -2  -2  -3 4176.64 329.200  15
  -2  -2  -3 5191.99 745.778   2
  -3   2  -3 6161.92 536.862  15
  -3   2  -3 6872.97 689.806   2
  -3  -2  -3 6875.18 895.236   2
  -4   2  -3 4220.79 600.411   2
  -4  -2  -3 4117.75 740.948   2
  -4   2  -3 3431.91 413.349  15
  -5  -2  -3 1326.82 428.403   2
  -5   2  -3 1383.35 335.238  23
  -5   2  -3 1748.96 312.377  15
  -6  -2  -3 797.468 350.293   2
  -6   2  -3 498.026 241.076  23
  -7   2  -3 1762.64 308.816  17
  -7   2  -3 1566.12 415.669  23
  -7  -2  -3 1803.43 497.124   2
   8   2   3 2534.44 262.828  18
  -8  -2  -3 3115.07 413.590  17
  -8   2  -3 2994.76 435.773  17
  -8   2  -3 2345.36 380.303  12
  -9  -2  -3 158.499 134.958  17
   9   2   3 100.126 65.7816  18
  -9   2  -3 298.957 149.230  17
  10   2   3 182.326 89.5142  18
 -10  -2  -3 18.1933 52.7743  17
 -10   2  -3 37.2455 78.2614  17
  11   2   3 119.732 67.9338  18
 -11  -2  -3 283.993 119.365  17
 -11   2  -3 279.641 134.936  17
 -12  -2  -3 206.404 76.0720  17
 -12   2  -3 102.585 69.3891  17
 -13   2  -3 192.043 61.8115  17
 -15  -3   3 130.084 59.9077  17
 -15   3   3 144.326 67.5240  17
  15   3  -3 148.214 93.8495  16
 -14  -3   3-4.87958 64.5505  17
 -14   3   3 66.9703 57.8272   3
 -14   3   3 32.6664 59.9074  17
  13   3  -3 2043.37 266.411  18
 -13   3   3 2474.91 306.161   3
 -13   3   3 2303.66 321.216  17
 -13  -3   3 2271.43 319.746  17
 -13   3   3 1289.03 282.013  12
  12   3  -3 364.314 142.358  18
 -12   3   3 348.351 185.078  12
 -12  -3   3 268.462 137.675  17
 -12   3   3 273.710 112.186   3
 -12   3   3 401.170 148.040  17
  11   3  -3 2854.44 333.056  18
 -11  -3   3 3299.26 408.924  17
 -11   3   3 3259.97 398.768  17
 -11   3   3 3581.76 388.303   3
  10   3  -3-36.6103 41.4971  18
 -10  -3   3 143.710 119.349  17
 -10   3   3-0.62927 73.6562  17
 -10   3   3 54.6067 125.979  12
 -10   3   3 161.720 109.804   3
  -9  -3   3 6087.21 625.035  19
   9   3  -3 6289.06 665.452  24
  -9   3   3 5440.62 601.172  23
   8   3  -3 4124.74 509.888  24
  -8  -3   3 3631.30 455.206  19
  -8   3   3 3529.91 455.372  23
  -7   3   3 85.6369 86.6570  23
  -7  -3   3 169.001 96.2273  19
   7   3  -3 6.72475 88.8408  24
  -6  -3   3 1966.40 285.155  19
  -6   3   3 1942.47 290.399  23
   6   3  -3 2172.11 329.896  24
  -5   3   3 12173.6 682.045  23
  -5  -3   3 12200.7 644.633  19
   5   3  -3 13746.2 748.030  24
   5   3  -3 11932.3 659.022  14
   5  -3  -3 13001.7 1076.12   1
  -4  -3   3 22821.1 810.376  19
   4  -3  -3 23437.5 1351.40   1
   4   3  -3 21599.9 956.044   1
   4   3  -3 22710.5 835.616  14
   4   3  -3 25003.0 956.785  24
  -4   3   3 22468.5 877.612  23
   3   3  -3 9497.07 571.296  24
   3   3  -3 7917.66 574.337   1
   3  -3  -3 9110.36 808.829   1
   2   3  -3 2026.70 342.674   1
   2  -3  -3 2023.29 397.356   1
   2   3  -3 2358.03 302.976  24
   1  -3  -3 1287.29 344.315   1
   1   3  -3 1494.34 260.297  15
  -1   3   3 1429.65 192.582  14
   1   3  -3 1426.13 220.944  24
   0   3  -3 789.198 187.321  15
   0  -3  -3 843.644 311.563   1
   0   3  -3 780.248 123.951  23
  -1  -3  -3 329.412 230.666   1
  -1   3  -3 133.376 132.672  15
  -1   3  -3 135.354 93.6779  23
  -2  -3  -3 4570.86 769.590   2
  -2   3  -3 3764.16 377.437  23
  -2   3  -3 4146.05 441.463  15
  -3   3  -3 17.2149 68.8765  23
  -3  -3  -3-75.0410 237.600   2
  -3   3  -3 37.3551 119.709  15
  -4  -3  -3-115.677 153.244   2
  -4   3  -3 58.5473 131.839  15
  -4   3  -3 4.73432 61.9946  23
  -5  -3  -3 242.051 320.295   2
  -5   3  -3 71.7605 137.495  23
  -5   3  -3-25.0016 77.4851  15
  -6   3  -3 300.737 195.861  23
  -6  -3  -3 277.180 307.022   2
  -7  -3  -3 705.846 188.241  17
   7   3   3 570.478 126.485  18
  -7   3  -3 526.929 189.661  17
  -7   3  -3 663.564 230.130  12
  -8  -3  -3 580.197 188.302  17
   8   3   3 472.441 128.079  18
  -8   3  -3 507.236 202.168  17
  -8   3  -3 737.270 220.876  12
  -9  -3  -3 471.765 173.191  17
  -9   3  -3 365.454 142.360  17
   9   3   3 401.707 117.557  18
  -9   3  -3 523.454 190.053  12
  10   3   3 802.367 154.426  18
 -10  -3  -3 938.953 203.290  17
 -10   3  -3 937.531 218.874  17
 -10   3  -3 1000.13 245.297  12
  11   3   3 34.1605 41.5684  18
 -11  -3  -3 45.6266 59.7951  17
 -11   3  -3-29.9033 50.6527  17
  12   3   3 92.6500 54.8118  18
 -12  -3  -3 16.3866 40.0461  17
 -12   3  -3 31.0278 40.8517  17
  15   4  -3 514.180 145.879  16
 -15   4   3 303.696 82.0138  17
 -14   4   3 66.8547 41.1399   3
 -14   4   3 119.140 64.9967  17
 -14  -4   3 40.3758 59.2268  17
  13   4  -3 1519.00 236.295  18
 -13   4   3 1585.09 248.259  17
 -13  -4   3 1197.11 213.493  17
 -13   4   3 1207.98 267.855  12
 -13   4   3 2184.91 287.495   3
  12   4  -3 240.028 110.761  18
 -12  -4   3 268.949 123.427  17
 -12   4   3 409.667 150.328  17
 -12   4   3 352.170 132.864   3
 -12   4   3 426.232 179.687  12
 -11  -4   3 698.606 190.763  17
 -11   4   3 244.444 126.351  17
 -11   4   3 694.448 178.050   3
 -11   4   3 435.885 218.249  12
  11   4  -3 501.692 132.237  18
  10   4  -3 4754.60 421.064  18
 -10   4   3 4698.36 457.837  17
 -10   4   3 5586.44 482.772   3
 -10   4   3 4375.28 544.441  12
  -9  -4   3 2544.92 427.338  19
   9   4  -3 1798.81 250.677  18
  -9   4   3 1440.88 234.312   3
  -9   4   3 1476.26 305.491  12
   9   4  -3 2976.11 462.091  24
  -9   4   3 2566.33 434.268  23
   9  -4  -3 2582.40 727.096   1
  -8   4   3 46.0314 103.722  23
  -8  -4   3-29.9978 84.2638  19
   8   4  -3 98.6120 98.7632  24
  -7  -4   3 252.464 112.086  19
   7   4  -3 522.353 189.047  24
  -7   4   3 410.881 152.444  23
  -6  -4   3 6646.19 545.964  19
   6  -4  -3 9332.30 1004.82   1
  -6   4   3 10110.4 489.505   8
   6   4  -3 8373.72 647.143  14
   6   4  -3 8827.38 670.068  24
  -6   4   3 7746.04 624.835  23
  -5  -4   3 87.5158 73.5341  19
  -5   4   3 80.6175 90.5556  23
   5  -4  -3 171.744 225.357   1
   5   4  -3 179.213 121.984  14
   5   4  -3 186.394 130.084  24
  -4  -4   3 11329.3 605.325  19
   4  -4  -3 10409.1 972.503   1
   4   4  -3 9820.66 574.422  15
   4   4  -3 11006.6 661.428  14
   4   4  -3 12753.5 727.107  24
   3   4  -3 17511.6 852.182  24
   3  -4  -3 15235.2 1083.33   1
   3   4  -3 14606.6 715.785  15
   2   4  -3 1256.55 234.095  24
   2   4  -3 1032.13 211.364  15
   2  -4  -3 989.875 334.446   1
   1   4  -3 7468.66 532.433  15
  -1   4   3 6555.81 482.915  14
   1  -4  -3 6942.85 677.743   1
   0  -4  -3 4446.93 519.565   1
   0   4  -3 4586.51 450.693  15
   0   4   3 4331.69 394.290  14
  -1  -4  -3 9684.00 789.272   1
  -1   4  -3 11243.8 736.784  15
  -1   4  -3 10190.4 532.824  23
  -2   4  -3 11845.4 774.961  15
  -2  -4  -3 11567.6 1248.82   2
  -2   4  -3 11536.3 657.576  23
   3   4   3 16479.4 590.281   8
  -3   4  -3 15882.1 880.793  23
  -3   4  -3 15950.9 939.547  15
  -3  -4  -3 16518.8 1532.36   2
  -4   4  -3 17316.2 1043.14  15
  -4  -4  -3 17621.8 1641.16   2
  -4   4  -3 17492.4 1018.75  23
  -5  -4  -3 1777.80 596.284   2
  -5   4  -3 1604.75 343.772  15
  -5   4  -3 1595.35 342.148  23
  -6  -4  -3 141.486 196.123   2
  -6   4  -3 136.584 202.579  23
   7   4   3 357.878 99.0535  18
  -7   4  -3 594.242 196.008  17
  -7   4  -3 435.846 195.824  12
   8   4   3 1169.64 198.420  18
  -8   4  -3 792.158 266.772  12
  -8   4  -3 1426.22 270.671  17
   9   4   3 3102.85 310.861  18
  -9  -4  -3 3398.20 392.375  17
  -9   4  -3 3559.19 438.902  17
  -9   4  -3 2652.37 437.383  12
  10   4   3 412.398 119.003  18
 -10  -4  -3 178.167 85.4980  17
 -10   4  -3 311.328 132.737  17
 -10   4  -3-35.1838 83.5249  12
 -11   4  -3 185.791 96.6045  12
 -11   4  -3 128.221 91.4383  17
  11   4   3 91.3565 57.2818  18
  12   4   3 201.634 60.6846  18
 -12   4  -3 154.805 70.7705  17
  15   5  -3 68.3034 43.7758  16
 -14   5   3 236.598 95.5159   3
  14   5  -3 197.040 102.864  16
  13   5  -3 571.971 136.129  18
 -13   5   3 326.325 147.570  12
 -13   5   3 568.977 147.758   3
 -12   5   3 70.0663 97.9849   3
  12   5  -3 158.405 87.3571  18
 -12   5   3-62.1828 104.258  12
 -11   5   3 4260.43 439.929   3
  11   5  -3 3983.48 391.920  18
 -11   5   3 3159.88 467.024  12
  10   5  -3 5737.47 460.599  18
 -10   5   3 4449.29 558.536  12
 -10   5   3 6064.92 523.655   3
   9   5  -3 1375.33 215.824  18
   9   5  -3 1567.36 297.635   5
  -9   5   3 1080.47 274.532  12
  -9   5   3 1425.63 242.808   3
  -8  -5   3 41.4756 113.706  19
   8  -5  -3 266.034 176.215   1
  -8   5   3 37.2192 72.1388  23
   8   5  -3 37.6130 98.9974  24
  -7  -5   3 1050.15 252.195  19
   7  -5  -3 936.090 457.346   1
  -7   5   3 838.250 233.632  23
   7   5  -3 1125.23 282.146  24
  -6   5   3 2784.66 402.711  23
  -6  -5   3 1655.31 280.225  19
   6   5  -3 3087.10 437.186  24
  -6   5   3 2358.29 276.678   8
   6   5  -3 2743.44 428.190  14
   6  -5  -3 2590.44 581.801   1
  -5  -5   3 5547.29 483.847  19
  -5   5   3 6673.96 437.792   8
   5   5  -3 5655.90 560.391  14
   5   5  -3 6375.84 576.595  24
  -5   5   3 5720.53 545.761  23
   5  -5  -3 5962.49 791.106   1
  -4  -5   3 3390.97 344.254  19
  -4   5   3 4015.30 334.071   8
   4   5  -3 3246.70 410.915  14
   4   5  -3 3553.53 428.662  24
   4  -5  -3 2918.22 539.118   1
   4   5  -3 3234.86 264.270  13
   3  -5  -3-43.1576 149.127   1
  -3   5   3 166.897 85.1508   8
   3   5  -3 169.569 102.733  15
   3   5  -3 222.329 185.629  24
   2   5  -3 12593.6 703.021  15
   2  -5  -3 11664.8 936.257   1
   2   5  -3 13092.0 791.176  24
   1   5  -3 38267.1 1285.54  15
   1  -5  -3 34389.6 1515.14   1
   0   5   3 1660.30 213.546   8
   0  -5  -3 1041.52 287.177   1
   0   5  -3 1480.78 277.889  15
   0   5   3 1011.79 221.374  14
   1   5   3 7923.55 450.270   8
  -1   5  -3 6791.94 590.785  15
   1   5   3 6467.79 570.193  14
  -2  -5  -3 3239.99 767.729   2
   2   5   3 3512.99 305.731   8
  -2   5  -3 3651.22 467.045  15
   2   5   3 3576.06 458.383  14
  -3  -5  -3 899.692 379.338   2
   3   5   3 638.634 137.716   8
  -3   5  -3 1190.02 294.384  15
  -3   5  -3 915.478 221.690  23
  -4  -5  -3 256.166 214.418   2
  -4   5  -3-140.594 138.425  15
  -4   5  -3 36.5501 104.023  23
  -5  -5  -3 24.5199 166.277   2
  -5   5  -3-61.5939 129.560  23
   6   5   3 3151.62 292.639  18
   6   5   3 3248.58 298.924  20
  -6   5  -3 3111.61 455.973  12
  -7   5  -3 1211.11 322.759  12
   7   5   3 1114.56 184.392  18
  -8   5  -3 687.848 245.674  12
   8   5   3 546.338 127.943  18
   9   5   3 60.1268 66.7535  18
  -9   5  -3 92.8795 86.4669  17
  -9   5  -3 28.8507 150.510  12
  10   5   3 198.275 79.8663  18
 -10   5  -3 133.370 88.3761  17
  11   5   3 583.832 115.161  18
 -11   5  -3 595.915 127.786  17
 -11   5  -3 430.802 132.732  12
  12   5   3 99.1908 52.4100  18
 -14   6   3 529.027 114.342   3
 -14   6   3 617.006 135.571   9
  14   6  -3 754.426 191.223  16
  13   6  -3 638.182 212.617  16
 -13   6   3 308.188 145.718  12
 -13   6   3 389.903 118.650   3
  13   6  -3 415.727 119.328  18
  12   6  -3 734.922 172.030  18
 -12   6   3 994.101 198.942   3
 -12   6   3 670.556 210.961  12
  11   6  -3-27.4181 68.0251  18
 -11   6   3-116.073 100.807  12
 -11   6   3 134.392 97.3072   3
  11   6  -3 67.3864 102.926   5
  10   6  -3 722.610 212.980   5
 -10   6   3 458.152 165.535   3
  10   6  -3 372.349 121.982  18
 -10   6   3 434.336 196.313  12
   9   6  -3 218.472 101.170  18
  -9   6   3 199.169 97.7360   3
   9   6  -3 373.977 165.463   5
  -9   6   3 184.916 137.408  12
   8   6  -3 104.447 64.5570  18
   8   6  -3 102.903 137.724   5
  -8   6   3 103.789 81.7948   3
  -8   6   3 175.688 124.499  12
  -7  -6   3 751.404 203.611  19
  -7   6   3 540.806 207.506  23
   7  -6  -3 612.639 356.018   1
   7   6  -3 874.108 259.953  24
  -6  -6   3 704.400 199.740  19
  -6   6   3 682.226 167.315   8
   6   6  -3 623.379 253.837  14
   6   6  -3 625.034 192.651  24
   6  -6  -3 809.257 378.970   1
  -5  -6   3 58.2406 61.4711  19
   5   6  -3 104.726 136.481  24
   5  -6  -3-76.5729 176.384   1
  -5   6   3 130.962 98.5139   8
   5   6  -3 112.315 128.434  14
   4   6  -3 863.687 234.476  24
  -4  -6   3 943.108 200.313  19
   4  -6  -3 592.979 324.411   1
  -4   6   3 1152.63 206.627   8
   4   6  -3 1025.65 159.632  13
   3   6  -3 1843.60 218.147  13
   3  -6  -3 1786.80 446.889   1
  -3   6   3 1844.93 249.773   8
   3   6  -3 2100.06 385.049  24
  -2   6   3 5013.57 400.847   8
   2   6  -3 6022.34 554.900  15
  -1   6   3 10817.3 574.634   8
   1   6  -3 10482.7 709.613  15
   0   6   3 16792.7 726.310   8
   0   6  -3 16583.7 917.740  15
   0   6   3 15217.5 945.951  14
   1   6   3 301.269 110.994   8
  -1   6  -3 407.326 191.224  15
   1   6   3 247.541 136.742  14
   2   6   3 2920.84 310.169   8
  -2   6  -3 4018.30 516.169  15
   2   6   3 3391.99 480.057  14
  -2  -6  -3 4430.32 901.879   2
   3   6   3 7818.93 505.669   8
  -3   6  -3 9100.53 811.922  15
   3   6   3 8165.44 766.790  14
  -3  -6  -3 8785.77 1267.41   2
  -4  -6  -3 813.048 454.592   2
  -4   6  -3 1213.57 331.732  15
   4   6   3 780.604 256.417  14
   5   6   3 3058.84 306.371  20
  -5  -6  -3 4297.45 920.296   2
   5   6   3 3229.41 287.327  18
  -5   6  -3 3405.11 477.713  12
   6   6   3 8659.98 492.885  18
  -6   6  -3 8023.79 763.760  12
   7   6   3 3764.95 338.979  18
  -7   6  -3 3783.84 541.239  12
  -8   6  -3 267.532 164.235  12
   8   6   3 363.017 125.248  18
   9   6   3 138.743 51.8537  18
  -9   6  -3 52.0532 137.801  12
  10   6   3 8.21830 37.5179  18
 -10   6  -3-62.3716 101.400  12
  11   6   3 637.040 112.113  18
 -11   6  -3 379.302 138.858  12
  14   7  -3 179.526 90.1540  16
 -13   7   3 213.390 93.1219   3
 -13   7   3 103.086 73.1099   9
  13   7  -3 292.176 126.354  16
 -13   7   3 113.531 80.5068  12
  12   7  -3 133.097 74.1700  18
  12   7  -3 117.039 134.993   5
 -12   7   3-43.1158 78.5545   9
  12   7  -3 106.867 138.160  16
 -12   7   3-8.69058 69.3484  12
 -12   7   3-24.0440 61.7574   3
  11   7  -3 1998.76 310.870   5
  11   7  -3 1432.32 222.393  18
 -11   7   3 1655.57 287.760   9
 -11   7   3 1660.01 274.365   3
 -10   7   3 229.811 139.502   3
  10   7  -3 150.345 79.5851  18
  10   7  -3 273.728 141.907   5
 -10   7   3-30.6551 84.5719  12
   9   7  -3 499.139 137.016  18
   9   7  -3 661.377 200.119   5
  -9   7   3 325.282 171.817  12
  -9   7   3 721.743 202.219   3
   8   7  -3 933.932 247.529   5
  -8   7   3 459.120 182.290  12
  -8   7   3 674.012 210.683   9
  -8   7   3 572.595 183.826   3
   7   7  -3 9177.81 697.804   5
  -7   7   3 7247.64 608.553   9
  -7   7   3 8679.63 494.649   4
  -7   7   3 6805.78 553.388   3
   6   7  -3 316.450 159.599  24
   6  -7  -3 302.223 304.183   1
  -6   7   3 189.924 105.238   3
   6   7  -3 249.393 141.969   5
  -5   7   3 1021.91 212.367   8
   5   7  -3 891.561 352.455  24
   5  -7  -3 704.903 301.245   1
   4   7  -3 2253.77 263.751  13
   4  -7  -3 2307.65 503.908   1
  -4   7   3 2187.95 316.700   8
   4   7  -3 2601.47 418.867  24
  -3   7   3 906.710 204.814   8
   3   7  -3 1223.37 190.805  13
   2   7  -3 3739.66 339.453  13
  -2   7   3 2499.28 330.569   8
   1   7  -3 1013.09 187.070  13
  -1   7   3 760.612 186.273   8
   1   7  -3 1098.60 250.109  15
   0   7   3 1568.94 255.317   8
   0   7  -3 1252.09 271.353  15
   0   7  -3 1656.48 238.231  13
   1   7   3 670.058 174.898   8
  -1   7  -3 930.230 273.320  15
   1   7   3 512.273 228.123  14
  -1   7  -3 486.884 131.599  13
  -2  -7  -3 548.582 337.809   2
   2   7   3 569.963 143.975   8
  -2   7  -3 689.554 261.294  15
   2   7   3 838.204 279.850  14
  -2   7  -3 688.631 168.137  13
  -3  -7  -3 3090.70 870.593   2
   3   7   3 3437.91 527.628  14
  -3   7  -3 3401.64 363.595  13
  -4   7  -3 152.959 143.913  12
   4   7   3 152.090 83.3838  18
  -4   7  -3 209.063 91.0144  13
   5   7   3 306.480 95.8714  18
  -5   7  -3 197.002 154.356  12
  -6   7  -3 320.539 221.594  12
   6   7   3 342.510 109.040  18
  -7   7  -3 293.325 138.503  12
   7   7   3 387.989 123.093  18
   8   7   3 17.3166 40.3824  18
  -8   7  -3-96.0276 100.204  12
   9   7   3 592.855 129.907  18
  -9   7  -3 644.157 216.932  12
  10   7   3 41.0976 49.1358  18
 -10   7  -3-79.9143 124.488  12
 -10   7  -3 27.6851 64.7849   9
  11   7   3 202.020 61.1402  18
 -11   7  -3 133.718 93.9018  12
 -13   8   3 210.456 78.5691   9
  13   8  -3 142.686 86.1415  16
 -13   8   3 183.691 79.0070   3
 -12   8   3 13.0134 69.3756   9
  12   8  -3 18.5576 56.0609   5
  12   8  -3 30.1107 74.8359  16
 -12   8   3 49.6419 73.6412   3
 -12   8   3 88.1926 83.2706  12
 -11   8   3 79.0852 89.4479   3
  11   8  -3 234.388 133.979   5
 -11   8   3 29.4246 91.8843   9
  11   8  -3 141.780 152.074  16
 -11   8   3-51.5497 90.7472  12
  11   8  -3-28.1712 38.8045  18
 -10   8   3 498.525 162.490   3
  10   8  -3 276.992 95.2384  18
 -10   8   3 376.721 132.037   9
  10   8  -3 653.450 227.339  16
 -10   8   3 18.1517 76.3688  12
  10   8  -3 459.811 166.127   5
   9   8  -3 93.1457 94.5541   5
  -9   8   3 23.8655 83.0623   9
   9   8  -3-125.263 123.241  16
  -9   8   3 37.5946 97.9985   3
  -9   8   3 76.7795 111.955  12
   8   8  -3 2356.02 376.073   5
  -8   8   3 2478.26 373.633   9
   8   8  -3 2438.13 437.366  16
  -8   8   3 2164.68 341.058   3
  -7   8   3 714.233 179.412   3
   7   8  -3 587.320 215.478   5
  -7   8   3 869.532 226.156   9
   7   8  -3 655.635 280.379  16
  -7   8   3 636.411 146.798   4
  -6   8   3 864.398 184.185  10
   6   8  -3 767.626 222.702   5
  -6   8   3 909.751 223.979   9
   6   8  -3 756.780 232.872  16
  -6   8   3 994.726 184.130   4
  -6   8   3 937.654 223.788   3
   6   8  -3 818.759 230.164   7
   5   8  -3 5584.20 567.400   5
  -5   8   3 4925.91 429.748  10
  -5   8   3 6009.61 427.796   4
  -5   8   3 5597.41 527.487   9
   5   8  -3 5091.48 427.008   7
   5   8  -3 5534.29 629.895  16
  -5   8   3 5150.01 475.453   3
   4   8  -3 246.520 155.859   5
  -4   8   3 303.761 120.626  10
  -4   8   3 337.873 164.054   9
  -4   8   3 314.982 117.779   4
  -4   8   3 465.204 174.907   8
   4   8  -3 292.111 124.835   7
   4   8  -3 485.980 136.619  13
   3   8  -3 1738.33 256.767  13
  -3   8   3 1976.06 318.431   8
   2   8  -3 740.854 177.338  13
  -2   8   3 791.062 209.424   8
   1   8  -3 109.247 84.7335  13
  -1   8   3 328.619 163.885   8
   0   8   3 3161.81 383.537   8
   0   8  -3 2906.95 425.001  15
   0   8  -3 3648.15 388.290  13
  -1   8  -3 2143.78 455.762  11
   1   8   3 2677.90 364.432   9
   1   8   3 3468.03 401.830   8
  -1   8  -3 3573.03 506.512  15
  -1   8  -3 3354.52 366.052  13
  -2   8  -3 4837.87 707.951  11
   2   8   3 5651.51 533.956   9
   2   8   3 4801.36 408.479   4
   2   8   3 6208.42 534.227   8
   2   8   3 5386.95 706.784  14
  -2  -8  -3 6901.70 1227.93   2
  -2   8  -3 5386.88 601.459  12
  -3   8  -3 5048.67 778.335  11
   3   8   3 6114.26 378.169  18
  -3   8  -3 5811.54 614.130  12
  -4   8  -3 2184.22 390.030  12
   4   8   3 2264.38 262.249   7
   4   8   3 2253.01 245.500  18
   5   8   3 3473.93 316.216  18
  -5   8  -3 3537.96 511.772  12
   5   8   3 3352.30 304.745   7
  -6   8  -3 2259.02 407.941  12
   6   8   3 2232.31 255.504  18
   7   8   3 307.922 99.2493  21
   7   8   3 330.935 104.365  18
  -7   8  -3 498.409 206.080  12
   8   8   3 801.689 155.549  18
  -8   8  -3 1103.08 291.512  12
   9   8   3 288.606 88.3287  18
  -9   8  -3 208.700 123.878  12
  10   8   3 1986.98 184.729  18
 -10   8  -3 1746.78 260.566  12
 -12   9   3 1187.38 186.028   9
 -12   9   3 1052.43 172.525   3
  12   9  -3 672.043 129.133   5
  12   9  -3 1147.12 206.558  16
  11   9  -3 1768.92 259.724   5
 -11   9   3 2022.21 267.863   9
  11   9  -3 1572.55 278.366  16
 -11   9   3 1950.25 268.485   3
 -11   9   3 1176.51 210.209  12
  10   9  -3 3119.22 386.315   5
 -10   9   3 3652.43 397.377   9
  10   9  -3 3151.16 433.609  16
 -10   9   3 3216.46 380.719   3
   9   9  -3 1400.76 280.823   5
  -9   9   3 1379.53 268.817   3
  -9   9   3 1808.59 300.436   9
   9   9  -3 1576.44 329.852  16
   8   9  -3 1802.61 328.482   5
  -8   9   3 1862.06 316.324   9
   8   9  -3 2114.56 391.631  16
  -8   9   3 1646.21 293.237   3
  -7   9   3 923.847 223.319   3
   7   9  -3 1441.94 308.426   5
  -7   9   3 1382.37 275.199   9
  -7   9   3 1231.00 202.675   4
   7   9  -3 1253.39 317.539  16
   6   9  -3 6765.54 639.732   5
  -6   9   3 6054.89 487.387  10
  -6   9   3 6716.59 602.920   9
   6   9  -3 7261.79 538.631   7
  -6   9   3 6882.12 478.004   4
   6   9  -3 7041.41 722.530  16
  -6   9   3 6394.48 563.625   3
  -5   9   3 243.483 137.895   3
  -5   9   3 414.655 138.212  10
   5   9  -3 284.784 155.483   5
  -5   9   3 346.394 154.436   9
  -5   9   3 480.439 150.334   4
   5   9  -3 686.840 201.701   7
  -4   9   3 136.752 86.3306  10
   4   9  -3 278.779 133.536   5
  -4   9   3 94.2351 113.468   3
  -4   9   3 103.096 65.4810   9
  -4   9   3 233.566 120.590   4
   4   9  -3 254.016 150.001   7
   3   9  -3 9560.19 743.739   5
  -3   9   3 7844.69 574.293  10
  -3   9   3 8355.89 539.625   4
  -3   9   3 8443.89 662.746   9
  -3   9   3 7361.17 573.908   3
   3   9  -3 7719.54 549.355   7
  -2   9   3 381.415 131.756  21
   2   9  -3 38.1162 77.2025   5
  -2   9   3 183.414 114.981  10
  -2   9   3 119.382 135.088   9
  -2   9   3 38.4791 75.5235   4
   2   9  -3 379.640 153.293   7
   1   9  -3 2268.75 357.202   5
   1   9  -3 2470.27 494.647  11
  -1   9   3 2675.70 286.856  21
  -1   9   3 2682.10 368.722   9
  -1   9   3 2397.25 299.263   4
  -1   9   3 2405.76 319.218  10
   1   9  -3 2688.05 313.520   7
   0   9   3 767.788 192.605  21
   0   9   3 663.900 191.732  10
   0   9   3 612.830 187.915   9
   0   9   3 498.416 168.781   4
   0   9  -3 1032.63 236.654   7
   0   9  -3 756.497 309.639  11
  -1   9  -3 668.837 279.289  11
   1   9   3 655.254 193.766   9
   1   9   3 738.786 172.682   4
  -2   9  -3 476.198 348.943  11
   2   9   3 276.280 152.812   9
   2   9   3-46.9019 72.1303   4
   3   9   3 188.168 88.6962   7
  -3   9  -3 9.32346 119.764  12
  -4   9  -3 284.128 186.690  12
   4   9   3 555.140 124.891  18
   4   9   3 428.604 126.407   7
   5   9   3-28.3203 81.2345  21
   5   9   3 34.1749 40.8743  18
   5   9   3 4.28452 48.7419   7
   6   9   3 3073.05 284.972  18
  -6   9  -3 3316.85 472.001  12
   6   9   3 2923.68 280.985  21
   7   9   3 234.162 81.6463  21
   7   9   3 210.557 86.5833  18
  -7   9  -3 371.880 168.427  12
  -7   9  -3 315.954 102.596  10
   8   9   3 1480.91 177.438  18
  -8   9  -3 1779.92 317.183  12
   9   9   3 463.553 92.6273  18
  -9   9  -3 441.940 149.666  12
  10   9   3 145.107 61.9451   5
 -10   9  -3 49.1747 51.5581  12
  11  10  -3 383.883 109.434   5
 -11  10   3 458.296 115.915   9
  11  10  -3 393.733 121.666  16
  10  10  -3 73.4835 73.6324   5
 -10  10   3-19.3645 52.8651   9
  10  10  -3 78.7026 102.888  16
 -10  10   3-56.7518 72.6903   3
   9  10  -3-67.7412 86.1305   5
  -9  10   3 8.55123 74.1909   9
  -9  10   3-3.46263 59.0582   3
   8  10  -3 539.154 201.871   5
  -8  10   3 390.814 123.221   9
   8  10  -3 490.671 192.700  16
  -8  10   3 326.590 142.495   3
  -7  10   3 28.8473 61.7223   3
  -7  10   3 48.0162 98.3393  10
   7  10  -3 85.0865 119.485   5
  -7  10   3 4.29007 75.4839   9
  -7  10   3-17.8374 62.9527   4
  -6  10   3 999.954 252.534   3
   6  10  -3 895.598 266.431   5
  -6  10   3 885.112 225.458   9
  -6  10   3 778.132 171.463   4
  -6  10   3 848.505 179.298  10
   5  10  -3 112.557 114.088   5
  -5  10   3 191.302 120.390  10
  -5  10   3 437.150 176.830   9
  -5  10   3 135.733 95.8707   4
  -5  10   3 146.995 132.341   3
   4  10  -3 2078.52 359.864   5
  -4  10   3 2109.24 309.928  10
  -4  10   3 2163.28 344.847   9
   4  10  -3 2297.92 348.264   7
  -4  10   3 2122.16 285.836   4
   3  10  -3 99.1168 100.901   5
  -3  10   3 42.3578 54.7613  10
  -3  10   3 190.993 138.610   9
  -3  10   3 182.935 121.201   4
   3  10  -3 539.886 226.243   7
  -3  10   3 265.117 117.841   7
  -2  10   3 50.8312 94.5322  21
  -2  10   3 79.5281 94.4540  10
   2  10  -3 108.966 89.6564  10
  -2  10   3-21.5940 86.9174   9
  -2  10   3-21.0200 69.8641   4
  -2  10   3 85.2632 98.0715   7
   2  10  -3 220.690 131.556   5
   1  10  -3 799.057 319.238  11
  -1  10   3 1076.28 192.313  21
   1  10  -3 1141.90 194.084  10
  -1  10   3 1047.93 238.132   9
  -1  10   3 968.996 194.267   4
  -1  10   3 969.164 206.747  10
   1  10  -3 1396.88 271.420   7
  -1  10   3 1603.73 235.101   7
   1  10  -3 980.579 238.363   5
   0  10   3 1190.15 231.958  10
   0  10   3 1588.68 302.879   9
   0  10  -3 1432.66 457.578  11
   0  10   3 1558.02 247.225   4
   0  10   3 1811.52 249.415   7
   0  10   3 1691.58 231.845  21
   1  10   3 754.152 184.654  21
  -1  10  -3 671.881 367.538  11
   1  10   3 727.690 235.717   9
   1  10   3 643.615 166.064   4
   1  10   3 848.519 176.261   7
  -2  10  -3 2174.61 541.440  11
   2  10   3 2872.56 308.799  21
   2  10   3 2644.96 301.912   7
  -3  10  -3 5412.89 835.376  11
   3  10   3 5095.73 398.294  21
   3  10   3 4541.43 379.990   7
   4  10   3 2032.73 255.824   7
  -4  10  -3 1974.41 348.539  12
   4  10   3 2179.56 254.976  21
   5  10   3 953.828 174.712  21
  -5  10  -3 809.280 225.054  12
   5  10   3 688.360 129.427   7
   6  10   3 287.475 81.6278  18
   6  10   3 433.142 114.029  21
  -6  10  -3 411.279 122.421  10
  -6  10  -3 291.228 138.290  12
  -7  10  -3 284.777 86.4841  10
  -7  10  -3 161.577 117.500  12
   7  10   3 167.253 55.3517  18
   7  10   3 186.180 72.2425  21
   8  10   3 211.500 57.0140  18
   8  10   3 143.084 68.1756   5
  -8  10  -3 228.160 110.622  12
   9  10   3 505.736 98.5876   5
  -9  10  -3 483.246 110.322  12
  10  11  -3 861.505 157.338   5
 -10  11   3 801.286 140.697   9
   9  11  -3 1330.65 228.046   5
  -9  11   3 1483.23 220.229   9
   8  11  -3 620.256 172.889   5
  -8  11   3 746.865 175.242   9
  -7  11   3 1409.84 207.598  10
   7  11  -3 1188.60 251.395   5
  -7  11   3 1585.57 263.028   9
  -7  11   3 1358.30 190.954   4
   6  11  -3 1408.49 282.284   5
  -6  11   3 1493.66 260.383   9
  -6  11   3 1616.43 215.193   4
  -6  11   3 1275.76 207.415  10
   5  11  -3 152.402 71.2329   5
  -5  11   3 160.510 73.2098  10
  -5  11   3 230.758 123.530   9
  -5  11   3 338.189 140.558   4
   4  11  -3 1041.81 257.951   5
  -4  11   3 1033.97 212.511  10
  -4  11   3 1194.63 248.466   9
  -4  11   3 1174.78 211.077   4
   3  11  -3 2417.33 381.726   5
   3  11  -3 2193.14 486.587  11
  -3  11   3 2846.25 377.602   9
  -3  11   3 2636.69 326.347   4
  -3  11   3 2542.49 333.154  10
  -3  11   3 2564.12 283.796   7
   2  11  -3 554.584 206.115   5
   2  11  -3 144.394 192.760  11
  -2  11   3 178.255 116.995  10
   2  11  -3 236.368 97.0938  10
  -2  11   3 338.369 137.280   9
  -2  11   3 250.141 94.3049   4
  -2  11   3 176.554 92.8229   7
  -1  11   3 72.8243 103.881  21
   1  11  -3 42.8386 150.217  11
  -1  11   3 112.714 129.190  10
   1  11  -3 111.013 67.8092  10
  -1  11   3 35.2574 69.9920   9
  -1  11   3-18.1149 66.3383   4
  -1  11   3 43.7212 55.8061   7
   0  11  -3 1346.20 406.165  11
   0  11   3 1287.33 269.095   9
   0  11   3 1057.40 224.999   4
   0  11  -3 1368.13 219.406  10
   0  11   3 1211.41 213.446   7
   0  11   3 1168.84 210.555  21
   1  11   3 1745.13 248.971  21
  -1  11  -3 1748.10 494.515  11
   1  11   3 1531.95 289.021   9
  -1  11  -3 1719.82 245.928  10
   1  11   3 1661.85 239.998   7
   2  11   3 1576.72 229.069  21
  -2  11  -3 2243.46 571.532  11
  -2  11  -3 1933.52 259.052  10
   2  11   3 1895.82 245.558   7
   3  11   3 627.682 155.248  21
  -3  11  -3 532.888 138.112  10
   3  11   3 459.512 128.004   7
  -4  11  -3 31.4123 62.3970  10
   4  11   3 122.233 82.7737  21
   4  11   3 97.9404 70.7278   7
  -5  11  -3 7.60150 73.0639  10
   5  11   3-81.6803 74.1329   7
   5  11   3 2.82984 56.7755  21
   6  11   3 192.356 76.4850   5
  -6  11  -3 156.693 64.0039  10
  -6  11  -3 259.107 108.058  12
  -7  11  -3 724.050 158.237  12
  -7  11  -3 694.993 109.137  10
   7  11   3 805.735 140.645   5
   9  12  -3-115.524 89.6196  11
   9  12  -3 12.5129 44.2986   5
  -9  12   3 66.3272 66.3936   9
   8  12  -3 483.432 134.417   5
  -8  12   3 376.221 101.908   9
   7  12  -3-39.1084 67.2255   5
  -7  12   3 98.5452 59.9123   9
   6  12  -3 174.753 116.370   5
   6  12  -3 151.820 158.209  11
  -6  12   3 273.644 127.505   9
  -6  12   3 268.063 92.0979   4
   5  12  -3 756.270 208.470   5
  -5  12   3 789.293 163.029  10
  -5  12   3 754.579 178.582   9
  -5  12   3 821.056 152.129   4
   5  12  -3 544.526 212.276  11
   4  12  -3 285.325 143.542   5
   4  12  -3 241.175 186.121  11
  -4  12   3 116.129 89.7770  10
  -4  12   3 201.289 109.611   9
  -4  12   3 175.454 102.922   4
  -3  12   3 28.7381 57.1204  10
   3  12  -3-157.729 199.839  11
  -3  12   3 26.9149 61.1748   9
  -3  12   3 94.7660 118.039   4
  -3  12   3 26.7080 59.1033   7
   2  12  -3-69.7087 121.452  11
  -2  12   3 0.30672 47.4802   9
  -2  12   3 1.48475 62.5969   7
   2  12  -3 58.7789 66.5730  10
   1  12  -3 332.651 140.070   6
   1  12  -3 294.850 234.996  11
   1  12  -3 152.667 75.8013  10
  -1  12   3 38.6081 70.3654   9
  -1  12   3 104.398 51.9718   7
   0  12   3 444.590 155.108   9
   0  12  -3 389.785 113.673  10
   0  12   3 443.154 121.179   7
  -1  12  -3 498.627 129.391  10
   1  12   3 567.222 127.897   7
   2  12   3 1071.54 177.612  21
  -2  12  -3 1096.28 182.830  10
   2  12   3 851.585 148.185   7
  -3  12  -3 2324.12 255.202  10
   3  12   3 2023.90 205.069   7
  -4  12  -3 1151.77 176.617  10
   4  12   3 824.985 121.939   7
  -5  12  -3 750.868 124.428  10
   5  12   3 434.821 76.9485   7
  -6  12  -3 103.500 50.8694  10
  -7  13   3 2125.92 208.994   9
   7  13  -3 1103.10 207.784  11
   6  13  -3 1532.15 275.978  11
  -6  13   3 2024.59 223.591   9
   5  13  -3 180.168 93.0595  11
  -5  13   3 213.664 96.0017   9
  -4  13   3 392.984 112.889   9
   4  13  -3 652.239 233.913  11
   3  13  -3 1492.22 320.601  11
  -3  13   3 1558.79 224.170   9
  -3  13   3 1481.74 151.812   7
   2  13  -3 2606.57 438.325  11
  -2  13   3 2323.11 288.977   9
  -2  13   3 2187.00 203.368   7
   1  13  -3 1680.32 386.161  11
  -1  13   3 1198.08 223.032   9
   1  13  -3 1378.45 179.932  10
  -1  13   3 1180.18 158.235   7
   0  13  -3 434.664 110.618  10
   0  13   3 263.881 70.6389   7
  -1  13  -3 63.7878 40.6830  10
   1  13   3 74.5260 90.1844   7
  -2  13  -3-31.8350 35.4577  10
   2  13   3-124.715 80.6929   7
   3  13   3-83.4742 60.9663   7
  -3  13  -3 96.9563 70.3864  10
  -4  13  -3 112.714 58.1826  10
   4  13   3 21.5093 30.7020   7
  -4  14   3 160.444 61.5992   9
   3  14  -3 323.912 142.782  11
   2  14  -3 1483.21 269.741  11
  -1  14   3 510.375 79.5020   7
   0  14   3 1390.89 133.958   7
   1  14   3 1631.62 141.308   7
 -16   0   4 1398.69 168.960  17
 -15   0   4 3754.66 346.170  17
 -15   0   4 4045.12 302.056   3
 -14   0   4 36.9435 67.3155  17
 -14   0   4 229.101 115.442   3
 -13   0   4 1289.52 258.791  17
 -12   0   4 784.472 225.647  17
 -11   0   4 8181.91 643.628  17
 -10   0   4 887.075 221.121  17
   9   0  -4 2412.74 555.554   1
   9   0  -4 3120.45 469.467  24
   8   0  -4 4241.86 705.112   1
   8   0  -4 4029.90 488.446  24
   7   0  -4 1621.51 473.117   1
   7   0  -4 1525.15 299.592  24
   6   0  -4 12903.1 746.949  24
   6   0  -4 12210.9 1067.00   1
   5   0  -4 88849.5 1794.41  24
   5   0  -4 90931.6 2655.47   1
   4   0  -4 29368.2 1456.38   1
   4   0  -4 28032.0 919.467  24
   3   0  -4 34.0935 223.586   1
   3   0  -4 74.5493 82.7782  24
   2   0  -4 907.071 254.939   2
   2   0  -4 835.053 361.400   1
   2   0  -4 713.187 139.660  24
   1   0  -4 53631.2 1958.91   1
   1   0  -4 51501.3 1833.06   2
   0   0  -4 23562.7 1299.07   1
   0   0  -4 24507.6 1332.35   2
  -1   0  -4 16454.7 847.318  15
  -1   0  -4 18424.3 1240.96   2
  -2   0  -4 38698.3 1894.43   2
  -2   0  -4 33191.1 1184.20  15
  -3   0  -4 186439. 4406.39   2
  -3   0  -4 163169. 2748.47  15
  -4   0  -4 195089. 4736.64   2
  -5   0  -4 142.030 198.350   2
  -6   0  -4 7325.52 641.286  17
  -6   0  -4 10397.6 1227.46   2
  -7   0  -4 6678.73 631.235  17
  -8   0  -4 4201.99 498.794  17
  -9   0  -4 284.965 92.4194  17
 -10   0  -4 135.741 103.441  17
 -11   0  -4 21.2697 51.3110  17
 -12   0  -4 1197.17 178.255  17
 -16   1   4 84.9380 49.9723  17
 -16  -1   4 20.9947 28.8929  17
 -15  -1   4 45.6973 56.1041  17
 -15   1   4 129.862 58.7587   3
 -15  -1   4 12.0117 38.2622   3
 -15   1   4 1.53791 62.7213  17
 -14  -1   4 249.547 120.122  17
 -14   1   4 387.779 129.861  17
 -14   1   4 231.880 99.4868   3
 -13  -1   4 2130.77 326.731  17
 -13   1   4 2045.13 323.050  17
 -13   1   4 2793.53 323.175   3
 -12  -1   4 937.567 228.718  17
 -12   1   4 766.147 215.088  17
  11   1  -4 5016.86 435.800  18
 -11  -1   4 6143.63 553.987  17
 -11   1   4 5807.19 547.248  17
  10   1  -4 1971.93 261.361  18
 -10  -1   4 2045.60 318.963  17
 -10   1   4 2181.67 323.629  17
 -10   1   4 1706.15 327.055  12
   9   1  -4 188.782 167.687  24
   9  -1  -4-1.42820 216.859   1
   8  -1  -4 224.380 293.845   1
   8   1  -4 57.1900 159.291  24
   7  -1  -4 51.0776 188.194   1
   7   1  -4 14.0604 107.903  24
   7  -1  -4-28.5072 125.234  24
   6  -1  -4 7643.11 869.805   1
   6  -1  -4 7471.04 568.393  24
   6   1  -4 7484.69 777.807   1
  -6   1   4 6691.03 466.673  23
   6   1  -4 7066.38 571.954  24
   5  -1  -4 572.142 305.228   1
   5   1  -4 710.771 277.580   1
   5   1  -4 701.231 183.813  24
   5  -1  -4 680.370 152.714  24
   4   1  -4 1430.95 347.102   1
   4  -1  -4 1690.29 416.733   1
   4   1  -4 1481.19 242.254  24
   4  -1  -4 1585.68 221.333  24
   3   1  -4 5060.47 593.590   1
   3  -1  -4 4900.06 622.348   1
   3   1  -4 4760.55 386.686  24
   3  -1  -4 4965.37 336.015  24
   2   1  -4-15.5285 79.9115   2
   2  -1  -4 289.101 257.098   1
   2   1  -4 103.908 219.588   1
   2   1  -4 5.45020 93.3185  24
   2  -1  -4 13.3265 72.8914  24
   1   1  -4 3186.10 508.664   1
   1  -1  -4 2443.49 500.329   2
   1  -1  -4 2737.85 484.751   1
   1   1  -4 2803.69 372.720   2
   1   1  -4 2598.93 281.424  24
   0   1  -4 213.343 139.762   2
   0   1  -4 326.021 229.490   1
   0  -1  -4 114.077 141.315   2
   0  -1  -4 119.230 189.469   1
  -1   1  -4-6.23615 98.0099   2
  -1  -1  -4-5.20992 195.647   2
  -1  -1  -4-177.413 160.809   1
  -1   1  -4 411.706 225.673  15
  -2   1  -4 65.5885 160.349   2
  -2  -1  -4-38.1067 168.489   2
  -2   1  -4 114.543 142.673  15
  -2  -1  -4 61.8930 106.778  15
  -3   1  -4 59532.8 2342.12   2
  -3   1  -4 54202.0 1677.91  15
  -3  -1  -4 61923.6 2727.35   2
  -4   1  -4 12115.5 1130.76   2
  -4  -1  -4 11754.6 1248.94   2
  -4   1  -4 11191.5 775.723  15
  -5  -1  -4 24.9831 135.990   2
  -5   1  -4 18.1473 201.458   2
  -6  -1  -4-3.20946 89.9250  17
  -6   1  -4 240.716 163.046  17
  -6   1  -4-189.726 219.162   2
  -6  -1  -4 361.178 323.559   2
  -7  -1  -4 209.406 131.715  17
  -7   1  -4 410.898 151.620  17
  -8  -1  -4 192.383 109.416  17
  -8   1  -4-20.7795 64.5231  17
  -9  -1  -4 123.229 111.005  17
  -9   1  -4 44.8577 88.6980  17
 -10  -1  -4 229.631 117.239  17
 -10   1  -4 183.831 107.981  17
 -11  -1  -4 405.506 113.775  17
 -11   1  -4 304.190 121.874  17
 -12  -1  -4 87.6898 49.9009  17
 -12   1  -4 0.16946 35.8578  17
 -15  -2   4 481.687 121.279  17
 -15   2   4 542.158 128.659  17
 -15   2   4 688.670 122.329   3
 -15  -2   4 746.615 126.060   3
 -14  -2   4 575.185 160.100  17
 -14   2   4 755.113 180.563  17
 -14   2   4 813.172 161.190   3
  14   2  -4 1120.83 254.222  16
 -13  -2   4-60.2036 84.9632  17
 -13   2   4 75.4038 79.0856   3
 -13   2   4-62.3732 92.9094  17
  12   2  -4 3370.42 366.004  18
 -12  -2   4 4111.22 456.597  17
 -12   2   4 3991.09 449.426  17
 -12   2   4 4595.70 434.811   3
  11   2  -4 100.808 76.8433  18
 -11  -2   4 63.6685 56.0726  17
 -11   2   4 107.984 109.031  17
 -11   2   4 182.573 151.055  12
  10   2  -4 359.524 145.979  18
 -10  -2   4 312.768 126.763  17
 -10   2   4 236.988 107.582  17
 -10   2   4 148.979 141.795  12
   9  -2  -4 291.678 287.613   1
   9   2  -4 239.802 172.628  24
   8  -2  -4 946.285 395.468   1
   8   2  -4 1454.54 318.108  24
  -8   2   4 1318.92 255.451  23
   7  -2  -4 210.872 219.736   1
   7   2  -4 143.119 118.829  24
  -7   2   4 42.8750 50.8209  23
   6   2  -4 330.882 233.273   1
   6  -2  -4-39.7515 295.833   1
   6   2  -4 57.0004 92.1206  24
  -6   2   4 78.2778 88.6840  23
   5  -2  -4 816.404 343.217   1
   5   2  -4 755.125 210.546  24
   5  -2  -4 444.007 107.995  24
   5   2  -4 524.737 213.109   1
   4   2  -4 5779.88 627.724   1
   4   2  -4 5685.43 466.191  24
   4  -2  -4 5188.92 360.490  24
   4  -2  -4 5073.09 642.520   1
   3   2  -4 6535.73 673.607   1
   3  -2  -4 6756.45 740.299   1
   3   2  -4 7035.23 516.007  24
   3  -2  -4 6730.70 355.916  24
   2   2  -4 15618.3 1013.39   1
   2  -2  -4 16418.0 1112.63   1
   2   2  -4 16075.0 755.274  24
   1   2  -4 5648.06 627.563   1
   1   2  -4 5479.25 406.821   2
   1  -2  -4 4746.36 615.081   1
   0  -2  -4 7196.59 764.853   1
   0   2  -4 7500.44 566.873   2
   0   2  -4 6683.23 566.357  15
   0  -2  -4 7953.55 940.004   2
  -1  -2  -4 3738.61 563.897   1
  -1   2  -4 4361.88 497.426   2
  -1   2  -4 3847.65 435.385  15
  -1  -2  -4 4573.23 748.703   2
  -2   2  -4 12676.1 944.364   2
  -2   2  -4 11092.8 764.269  15
  -2  -2  -4 12681.9 1271.84   2
  -3  -2  -4 2450.17 577.316   2
  -3   2  -4 2048.05 435.531   2
  -3   2  -4 1879.39 343.788  15
  -4  -2  -4 859.391 452.349   2
  -4   2  -4 612.528 198.469  15
  -4   2  -4 824.619 303.037   2
  -5  -2  -4 891.977 410.137   2
  -5   2  -4 599.420 207.333  15
  -5   2  -4 456.850 216.874  23
   6   2   4 2057.71 219.957  18
  -6   2  -4 1723.24 326.423  17
  -6  -2  -4 1848.98 321.821  17
  -6   2  -4 1668.54 417.959  23
   7   2   4 6986.73 428.781  18
  -7  -2  -4 8053.80 673.183  17
  -7   2  -4 8137.96 692.432  17
   8   2   4 3054.16 292.194  18
  -8  -2  -4 3758.25 457.174  17
  -8   2  -4 4425.26 504.184  17
   9   2   4 428.698 116.287  18
  -9  -2  -4 256.247 135.597  17
  -9   2  -4 597.096 208.023  17
 -10  -2  -4 19.5594 69.9486  17
 -10   2  -4 249.920 118.468  17
 -11  -2  -4 3114.93 310.313  17
 -11   2  -4 3484.48 345.606  17
 -12  -2  -4 8.98652 40.4265  17
 -12   2  -4-17.7084 40.4613  17
 -15   3   4 300.543 84.4227   3
 -15  -3   4 248.156 83.3733  17
 -15   3   4 191.466 81.4340  17
 -15  -3   4 352.595 84.2054   3
  15   3  -4 307.301 112.200  16
 -14  -3   4 254.309 100.642  17
 -14   3   4 548.169 132.816   3
 -14   3   4 272.496 102.721  17
 -13   3   4 11.5107 56.6253   3
 -13  -3   4 169.541 95.0948  17
 -13   3   4 74.3735 58.7302  17
  12   3  -4 1277.24 226.914  18
 -12  -3   4 1213.60 253.776  17
 -12   3   4 1214.58 247.967  17
 -12   3   4 878.848 233.876  12
 -12   3   4 1582.40 261.273   3
  11   3  -4 7718.36 551.853  18
 -11  -3   4 9209.59 674.331  17
 -11   3   4 8500.29 637.306  17
 -10  -3   4 4569.39 471.249  17
 -10   3   4 4103.47 429.754  17
 -10   3   4 3234.51 462.556  12
  10   3  -4 3800.21 382.325  18
 -10   3   4 4979.59 449.468   3
   9  -3  -4 9451.92 1208.62   1
   9   3  -4 9673.19 844.927  24
   8  -3  -4 7058.31 997.517   1
   8   3  -4 7856.38 714.338  24
  -8   3   4 6892.71 627.568  23
   7  -3  -4 7725.39 1005.07   1
   7   3  -4 8258.23 691.133  24
  -7   3   4 6835.11 587.126  23
   6  -3  -4 679.536 352.801   1
   6   3  -4 607.177 211.688  24
   5   3  -4 20090.6 980.462  24
   5  -3  -4 18882.1 1385.86   1
   4   3  -4 46.0687 139.576   1
   4   3  -4 4.99379 109.371  24
   3   3  -4 101.632 148.275   1
   3  -3  -4 361.966 281.130   1
   3   3  -4 173.388 100.500  24
   2  -3  -4 21203.7 1308.82   1
   2   3  -4 22631.9 947.173  24
   1  -3  -4 9109.06 850.475   1
   1   3  -4 8900.01 657.318  15
   0  -3  -4 9078.03 866.204   1
   0   3  -4 9394.42 681.298  15
  -1  -3  -4 423.675 203.123   1
  -1  -3  -4 130.852 306.882   2
  -1   3  -4 606.019 259.873  15
  -2   3  -4 5201.52 553.991  15
  -2   3  -4 5022.25 481.083  23
  -3   3  -4 3753.76 481.004  15
  -3  -3  -4 4081.74 827.727   2
  -3   3  -4 3456.74 460.137  23
  -4  -3  -4 1967.27 580.065   2
  -4   3  -4 1406.08 312.790  15
  -4   3  -4 1489.48 330.647  23
  -5  -3  -4 1012.76 439.419   2
  -5   3  -4 765.030 231.465  15
  -5   3  -4 621.940 232.933  23
  -6   3  -4 48.3293 126.022  12
   6   3   4-39.5952 51.6252  18
  -6  -3  -4 40.0041 80.9470  17
  -6   3  -4 53.3696 61.4978  17
   7   3   4 3010.91 288.140  18
  -7  -3  -4 4041.37 460.291  17
  -7   3  -4 2822.71 451.276  17
  -7   3  -4 2933.73 441.951  12
  -8   3  -4 357.113 171.621  12
   8   3   4 430.427 126.846  18
  -8  -3  -4 474.808 158.024  17
  -8   3  -4 301.516 143.708  17
   9   3   4 2223.75 248.085  18
  -9  -3  -4 2897.87 361.989  17
  -9   3  -4 3016.73 389.459  17
  -9   3  -4 1879.50 323.821  12
  10   3   4 317.191 87.0531  18
 -10  -3  -4 678.692 168.928  17
 -10   3  -4 630.186 170.741  17
  11   3   4 148.196 51.9855  18
 -11  -3  -4 258.118 89.6875  17
 -11   3  -4 136.867 80.2136  17
 -15   4   4 671.140 117.977   3
 -15   4   4 500.854 105.250  17
  15   4  -4 631.217 147.902  16
 -14   4   4 67.3062 60.4201   3
 -14  -4   4-6.22298 46.0205  17
 -14   4   4-5.06400 42.6288  17
  14   4  -4 51.5879 66.2827  16
 -13   4   4 444.334 130.413   3
 -13  -4   4 282.197 111.797  17
 -13   4   4 460.935 136.502  17
  12   4  -4 378.868 135.228  18
 -12  -4   4 312.299 137.282  17
 -12   4   4 237.612 125.716  17
 -12   4   4 433.528 132.774   3
 -12   4   4 204.245 145.301  12
  11   4  -4 262.591 131.005  18
 -11  -4   4 296.815 124.932  17
 -11   4   4 415.239 155.425  17
 -11   4   4 306.953 117.543   3
 -11   4   4 267.437 188.818  12
  10   4  -4 330.264 128.026  18
 -10  -4   4 406.313 155.680  17
 -10   4   4 258.133 111.899  17
 -10   4   4 382.912 145.729   3
 -10   4   4 173.615 98.7204  12
   9   4  -4 1037.17 203.724  18
  -9   4   4 1076.36 213.818  17
  -9   4   4 1085.79 203.656   3
  -9   4   4 1502.51 332.259  23
  -9   4   4 526.040 189.999  12
   8  -4  -4 841.341 391.230   1
   8   4  -4 1174.19 295.469  24
  -8   4   4 1270.36 294.345  23
   7  -4  -4-89.9694 231.100   1
   7   4  -4-1.00044 104.526  24
  -7   4   4 118.438 113.585  23
   6   4  -4-9.73241 99.5448  24
   6  -4  -4 238.263 316.008   1
   5  -4  -4 27.6355 172.644   1
   5   4  -4 197.464 143.717  24
   4  -4  -4 79.3264 213.964   1
   4   4  -4 2.62327 108.665  15
   4   4  -4 64.8174 127.597  24
   3   4  -4 4913.41 482.218  15
   3   4  -4 5264.15 497.036  24
   3  -4  -4 5157.21 701.433   1
   2  -4  -4 636.572 326.224   1
   2   4  -4 255.797 157.675  15
   2   4  -4 305.219 80.4436  24
   1   4  -4 2031.35 324.101  15
   1  -4  -4 1685.26 370.662   1
   0  -4  -4 4195.48 617.078   1
   0   4  -4 4938.00 513.734  15
  -1  -4  -4 1103.19 438.937   2
  -1  -4  -4 623.022 251.254   1
  -1   4  -4 1069.39 280.045  15
   1   4   4 785.259 197.478  14
  -2  -4  -4 258.716 302.326   2
  -2   4  -4 114.790 145.190  15
  -3  -4  -4 1830.94 543.178   2
  -3   4  -4 2070.69 376.153  15
  -4  -4  -4 519.183 322.138   2
  -4   4  -4 536.976 204.624  15
  -5   4  -4 834.526 241.960  12
  -5  -4  -4 871.170 487.092   2
   5   4   4 645.173 121.435  18
  -5   4  -4 888.922 279.156  15
   6   4   4 93.6070 60.1399  18
  -6   4  -4 88.7059 85.8970  17
   6   4   4 30.4100 56.5270  20
  -6   4  -4-6.50183 126.600  12
  -7   4  -4 2622.52 378.066  17
  -7   4  -4 2363.49 413.429  12
   7   4   4 2282.81 256.447  18
   8   4   4-13.9624 52.7442  18
  -8  -4  -4 12.0687 64.4646  17
  -8   4  -4-63.0240 80.4052  17
  -8   4  -4-91.6194 128.472  12
   9   4   4 229.762 77.1339  18
  -9  -4  -4 446.946 133.625  17
  -9   4  -4 285.219 126.310  17
  -9   4  -4 199.126 134.485  12
  10   4   4 846.342 135.260  18
 -10   4  -4 994.443 185.337  17
 -10   4  -4 1324.56 271.134  12
  11   4   4 46.6228 46.4409  18
 -11   4  -4 98.5996 55.7694  17
  15   5  -4 20.2826 64.2252  16
 -14   5   4 911.330 170.045   3
  14   5  -4 1080.91 227.618  16
 -13   5   4 1169.03 218.813   3
  13   5  -4 1464.48 316.728  16
 -12   5   4 384.621 138.924   3
 -12   5   4 391.848 186.214  12
  12   5  -4 455.127 143.829  18
  11   5  -4 4413.69 418.656  18
 -11   5   4 5202.83 491.358   3
 -10   5   4 5823.22 499.017   3
  10   5  -4 5135.75 447.510  18
  -9   5   4 6299.19 506.225   3
   9   5  -4 5172.23 427.511  18
   8  -5  -4 6096.58 1003.98   1
   8   5  -4 6323.66 685.379  24
  -8   5   4 4386.22 406.037   3
   7   5  -4 8272.33 762.217  24
   7  -5  -4 8172.21 1084.56   1
  -6   5   4 21379.0 840.752   8
   6   5  -4 18015.1 1086.15  24
   6  -5  -4 17096.5 1474.24   1
   5  -5  -4 5300.62 783.876   1
   5   5  -4 5983.11 608.005  24
   4   5  -4 3918.02 423.406  15
   4   5  -4 4675.98 525.278  24
   4  -5  -4 3778.01 625.069   1
   3   5  -4 8216.23 624.331  15
   3   5  -4 8819.89 696.470  24
   3  -5  -4 7613.71 875.731   1
   2   5  -4 7254.92 604.346  15
   2  -5  -4 7743.48 847.453   1
   1  -5  -4 5140.54 686.641   1
   1   5  -4 5845.57 575.817  15
   0  -5  -4 7637.15 805.512   1
   0   5  -4 8853.91 732.499  15
  -1  -5  -4 809.055 407.877   2
  -1   5  -4 613.477 200.324  15
  -2  -5  -4 834.875 428.551   2
   2   5   4 512.989 137.323   8
  -2   5  -4 408.532 226.515  15
   2   5   4 560.030 198.616  14
  -3  -5  -4 328.071 204.459   2
  -3   5  -4 569.573 236.947  15
  -4  -5  -4 265.606 293.340   2
  -4   5  -4 41.8656 105.178  15
   5   5   4 2906.36 275.587  18
   5   5   4 3121.39 302.371  20
  -5   5  -4 3098.25 471.072  12
   6   5   4 681.548 153.949  20
   6   5   4 659.323 146.188  18
  -6   5  -4 706.849 238.567  12
  -7   5  -4 159.600 96.6590  12
   7   5   4 353.816 105.761  18
  -7   5  -4 414.301 138.854  17
   8   5   4 1247.41 192.963  18
  -8   5  -4 1405.70 252.292  17
  -8   5  -4 1133.18 266.647  12
   9   5   4 1772.07 215.080  18
  -9   5  -4 2027.66 283.636  17
  -9   5  -4 1858.75 319.517  12
  10   5   4 753.138 126.446  18
 -10   5  -4 770.882 150.398  17
 -10   5  -4 795.951 185.926  12
 -11   5  -4 496.618 112.973  12
  11   5   4 550.971 94.1171  18
 -14   6   4 411.760 116.630   3
  14   6  -4 272.958 117.228  16
 -13   6   4 121.414 88.5942   3
 -13   6   4 111.768 69.2220   9
  13   6  -4 174.719 137.850  16
 -12   6   4-19.5470 78.8398   3
 -12   6   4 22.4627 47.2789   9
  12   6  -4-76.8993 145.337  16
 -12   6   4 39.2539 96.9284  12
  11   6  -4 34.5228 59.4582  18
 -11   6   4 237.993 134.537   3
 -11   6   4 276.442 105.139   9
  11   6  -4 117.971 126.820  16
 -11   6   4 223.648 158.267  12
 -10   6   4 56.8292 106.213  12
  10   6  -4-2.64088 49.9700  18
  10   6  -4 314.001 166.711   5
 -10   6   4-23.1623 88.8603   3
  10   6  -4 192.879 139.581  16
 -10   6   4 50.7303 68.3148   4
   9   6  -4 312.207 120.945  18
   9   6  -4 385.780 173.099   5
  -9   6   4 453.231 151.413   3
  -9   6   4 412.029 152.827   9
   9   6  -4 721.343 295.495  16
  -9   6   4 488.834 130.288   4
  -9   6   4 301.906 180.319  12
   8   6  -4 2253.77 366.679   5
  -8   6   4 1928.15 314.144   9
  -8   6   4 2032.85 285.597   3
  -8   6   4 2421.27 268.039   4
   8   6  -4 2794.51 475.035  16
  -8   6   4 1301.81 277.820  12
   7   6  -4 531.028 163.253   5
  -7   6   4 533.590 157.042   3
   7  -6  -4 1016.70 470.672   1
   7   6  -4 724.454 233.212  16
  -7   6   4 625.847 140.428   4
   7   6  -4 674.153 242.214  24
   6  -6  -4 422.875 400.448   1
  -6   6   4 49.4210 82.7668   8
   6   6  -4 149.790 209.939  24
   5  -6  -4 1558.65 463.345   1
  -5   6   4 2137.23 276.674   8
   5   6  -4 2095.67 400.244  24
   4  -6  -4 476.104 205.409   1
  -4   6   4 839.539 180.883   8
   4   6  -4 658.291 192.380  24
   4   6  -4 815.644 151.805  13
   3  -6  -4 214.059 247.269   1
  -3   6   4 58.1871 73.3239   8
   3   6  -4 45.1414 115.483  15
   3   6  -4 97.2025 89.3318  24
   2  -6  -4 778.319 340.141   1
  -2   6   4 661.351 159.068   8
   2   6  -4 534.678 184.932  15
  -1   6   4 421.388 134.703   8
   1   6  -4 548.795 221.700  15
   0   6   4 954.960 186.948   8
   0   6  -4 1111.15 284.833  15
  -1  -6  -4-64.9662 234.412   2
   1   6   4 2.65303 61.8480   8
  -1   6  -4 155.980 136.006  15
   2   6   4 228.735 94.7329   8
  -2   6  -4 214.041 92.0899  15
  -3   6  -4 67.5282 106.398  12
  -3  -6  -4 153.908 246.567   2
   3   6   4 133.463 80.4483  20
  -3   6  -4 1.04309 100.978  15
   4   6   4 38.2794 62.4510  20
   4   6   4 15.8937 56.6952  18
  -4   6  -4-46.7125 115.369  12
  -5   6  -4 147.148 101.427  12
   5   6   4 116.249 56.1065  18
   5   6   4 179.767 87.2066  20
  -6   6  -4 651.555 232.299  12
   6   6   4 738.304 150.271  18
  -7   6  -4 1041.53 325.313  12
   7   6   4 1161.88 186.095  18
  -8   6  -4 66.3529 125.012  12
   8   6   4 211.255 78.7572  18
   9   6   4 149.708 74.2398  18
  -9   6  -4 155.650 105.605  12
  10   6   4-56.9016 56.9832  18
 -10   6  -4 150.944 112.641  12
  11   6   4 15.1454 34.0538  18
  14   7  -4 1491.68 228.977  16
 -14   7   4 1382.63 162.749   3
 -13   7   4 535.074 141.364   3
 -13   7   4 609.559 136.647   9
  13   7  -4 718.886 196.455  16
 -12   7   4 86.3410 82.4686   9
  12   7  -4 125.370 134.986  16
 -12   7   4 133.250 93.3934   3
 -11   7   4 68.2060 96.8686   3
  11   7  -4 60.6582 75.0525   5
 -11   7   4 168.696 100.052   9
  11   7  -4 254.763 164.394  16
 -11   7   4 92.0929 97.4192  12
  10   7  -4 596.178 152.826  18
 -10   7   4 891.435 215.300   3
  10   7  -4 786.398 217.267   5
 -10   7   4 758.153 202.050   9
  10   7  -4 878.167 271.681  16
 -10   7   4 515.956 186.585  12
  -9   7   4 496.820 171.130   3
   9   7  -4 377.707 156.528   5
  -9   7   4 412.879 147.487   9
   9   7  -4 448.516 184.403  16
  -9   7   4 410.975 124.491   4
  -9   7   4 336.904 166.621  12
   8   7  -4 7423.38 653.388   5
  -8   7   4 8536.97 652.317   9
  -8   7   4 9562.79 538.023   4
   8   7  -4 9245.08 868.793  16
  -8   7   4 7997.32 604.883   3
  -7   7   4 347.625 126.338   3
   7   7  -4 335.427 169.686   5
  -7   7   4 313.860 135.261   9
   7   7  -4 492.735 222.681  16
  -7   7   4 302.143 112.529   4
   6  -7  -4-55.6882 299.199   1
  -6   7   4 63.0951 91.8502   9
   6   7  -4 369.818 210.470  16
  -6   7   4 195.731 143.564   8
  -6   7   4 210.990 99.9936   4
   6   7  -4 59.1978 138.954   5
  -6   7   4 87.3484 91.3660   3
   5   7  -4 6242.94 576.798   5
  -5   7   4 6564.95 427.380   4
  -5   7   4 6168.67 539.585   8
   5   7  -4 6774.70 711.543  24
   5  -7  -4 6410.59 923.975   1
  -4   7   4 6067.80 528.288   8
   4   7  -4 8372.60 516.661  13
  -3   7   4 3942.08 422.024   8
   3   7  -4 5062.67 416.800  13
  -2   7   4-8.38876 56.9194   8
   2   7  -4 109.654 103.333  15
   2   7  -4-26.0943 73.9862  13
  -1   7   4 551.415 172.061   8
   1   7  -4 519.528 201.690  15
   0   7   4 58.2412 84.3882   8
   0   7  -4 136.276 146.257  15
  -1  -7  -4 397.310 194.897   2
   1   7   4 448.922 150.164   8
  -1   7  -4 930.688 284.467  15
   2   7   4 59.8224 57.4252  18
   2   7   4 4.44359 58.6975   8
   2   7   4 3.91362 36.7047  22
   2   7   4-0.05451 56.8965  20
  -2   7  -4 190.529 163.673   6
   3   7   4 139.687 88.9850  20
  -3   7  -4 150.508 136.105  12
   3   7   4 165.813 80.3411  18
  -3   7  -4-94.5087 89.3782   6
  -4   7  -4 326.094 214.784  12
   4   7   4 151.622 90.9227  18
  -5   7  -4 691.020 248.764  12
   5   7   4 725.225 148.361  18
  -6   7  -4-46.2119 132.395  12
   6   7   4 8.28494 55.1032  18
   7   7   4 462.305 128.037  18
  -7   7  -4 548.335 224.216  12
  -8   7  -4 56.6906 88.5929  12
   8   7   4 50.3649 66.0994  18
   9   7   4 73.2878 54.8399  18
  -9   7  -4 79.5743 72.2457  12
  10   7   4 387.159 80.6084  18
 -10   7  -4 373.989 115.634  12
 -13   8   4 40.6524 41.8171   3
 -13   8   4 123.769 60.9664   9
  13   8  -4 211.026 92.0219  16
 -12   8   4 148.231 91.7886   3
  12   8  -4 116.563 81.6826   5
 -12   8   4 58.7121 54.6718   9
  12   8  -4 24.8026 114.318  16
 -11   8   4 584.367 162.694   3
  11   8  -4 540.155 165.896   5
 -11   8   4 677.541 169.484   9
  11   8  -4 887.204 265.573  16
  10   8  -4 415.706 155.328   5
 -10   8   4 512.796 159.971   3
 -10   8   4 413.905 141.314   9
  10   8  -4 518.737 211.015  16
 -10   8   4 171.730 104.563  12
  -9   8   4 819.093 200.441   3
   9   8  -4 670.707 191.954   5
  -9   8   4 1175.90 195.434   4
  -9   8   4 920.477 222.749   9
   9   8  -4 910.774 273.449  16
  -8   8   4 20.0455 80.8721   3
   8   8  -4 97.3311 73.4021   5
  -8   8   4-19.8614 56.1280   9
   8   8  -4 67.5128 79.3506  16
  -8   8   4 44.5390 73.4238   4
  -7   8   4 780.358 201.141   3
   7   8  -4 842.790 243.031   5
  -7   8   4 969.401 236.761   9
   7   8  -4 1102.20 306.261  16
  -7   8   4 1180.34 205.959   4
  -6   8   4-13.2738 57.9910   3
  -6   8   4 25.4566 48.0027  10
   6   8  -4 206.112 89.8170   5
  -6   8   4 65.8677 56.8106   9
   6   8  -4 53.9476 97.8766  16
  -6   8   4 53.4905 80.2377   4
   5   8  -4 5226.07 558.827   5
  -5   8   4 4274.94 409.262  10
  -5   8   4 4924.25 486.951   9
  -5   8   4 6109.44 437.231   4
   5   8  -4 5301.98 651.983  16
  -5   8   4 4878.19 452.481   3
   4   8  -4 2052.56 348.517   5
  -4   8   4 1746.58 265.992  10
  -4   8   4 2221.24 323.848   9
  -4   8   4 2592.95 284.491   4
   4   8  -4 2095.55 401.225  16
  -4   8   4 1896.89 279.347   3
   3   8  -4 136.941 114.998   5
  -3   8   4 26.1410 68.5419  10
  -3   8   4 59.0595 62.5736   9
   3   8  -4 355.663 188.806  16
  -3   8   4 53.3321 77.8027   4
  -3   8   4 91.3885 63.5958  22
   2   8  -4 2215.29 362.891   5
  -2   8   4 1829.54 279.227  10
  -2   8   4 1997.94 310.852   9
  -2   8   4 1981.55 250.440   4
  -2   8   4 1787.02 217.768  22
   1   8  -4 2355.71 492.724  11
  -1   8   4 2862.99 369.359   9
  -1   8   4 2786.75 294.714   4
  -1   8   4 3088.12 277.551  22
   0   8   4 120.345 87.8179   9
   0   8  -4 198.982 191.871  11
   0   8   4 86.7490 83.5521   4
   0   8   4 122.347 91.6879  22
   1   8   4 3867.44 291.965  18
  -1   8  -4 3281.67 588.347  11
   1   8   4 3309.90 412.470   9
   1   8   4 3049.97 317.300   4
  -1   8  -4 3995.03 513.979  12
   1   8   4 3196.21 294.354  22
  -1   8  -4 4509.56 500.069   6
  -2   8  -4 3189.41 594.075  11
   2   8   4 4064.12 304.834  18
   2   8   4 3086.48 318.363   4
  -2   8  -4 3875.25 512.914  12
  -2   8  -4 4317.14 505.201   6
  -3   8  -4 3520.52 681.475  11
   3   8   4 3429.10 290.135  18
  -3   8  -4 3508.78 504.750  12
   4   8   4 10025.6 507.312  18
   4   8   4 9262.02 506.477   7
  -4   8  -4 9245.11 821.716  12
   5   8   4 10686.3 533.783  18
  -5   8  -4 10349.9 861.188  12
  -6   8  -4 803.702 263.446  12
   6   8   4 722.923 150.343  18
  -7   8  -4 853.877 225.579  12
   7   8   4 824.443 137.699  21
   7   8   4 838.083 152.110  18
   8   8   4 1261.92 165.485  18
  -8   8  -4 906.317 237.292  12
   9   8   4 1045.43 130.293  18
  -9   8  -4 858.270 182.310  12
  12   9  -4 107.661 75.1827   5
 -12   9   4 45.5860 40.6375   3
 -12   9   4 82.8899 56.6264   9
 -11   9   4 514.206 138.217   3
  11   9  -4 352.007 112.728   5
 -11   9   4 562.707 141.753   9
  11   9  -4 630.217 183.195  16
  10   9  -4 370.439 150.372   5
 -10   9   4 467.085 145.809   9
  10   9  -4 370.343 183.750  16
 -10   9   4 326.739 132.841   3
  -9   9   4 677.600 186.358   3
   9   9  -4 625.336 184.666   5
  -9   9   4 830.302 186.720   9
  -9   9   4 871.253 161.530   4
   9   9  -4 998.874 265.117  16
  -8   9   4 115.629 108.718   3
   8   9  -4 35.2532 107.860   5
  -8   9   4 136.289 84.4028   9
   8   9  -4 48.0840 76.0103  16
  -8   9   4 301.905 107.206   4
  -7   9   4 415.472 142.343   3
   7   9  -4 593.006 190.154   5
  -7   9   4 709.034 196.490   9
   7   9  -4 827.685 269.206  16
  -7   9   4 688.351 155.458   4
  -6   9   4 722.555 166.969  10
   6   9  -4 627.185 226.257   5
  -6   9   4 945.544 222.900   9
   6   9  -4 916.089 289.549  16
  -6   9   4 865.654 178.232   4
  -6   9   4 914.423 218.830   3
  -5   9   4 98.8093 86.7172   3
   5   9  -4 121.057 115.828   5
  -5   9   4 62.6136 63.5875  10
  -5   9   4 101.979 106.185   9
   5   9  -4 122.071 126.885  16
  -5   9   4 23.9263 66.0227   4
   4   9  -4 2627.51 400.326   5
  -4   9   4 2372.87 319.753  10
  -4   9   4 2719.08 369.879   9
  -4   9   4 2473.35 293.156   4
   4   9  -4 2151.85 417.923  16
  -4   9   4 1929.60 294.825   3
   3   9  -4 3898.05 516.262   5
  -3   9   4 3746.65 407.435  10
  -3   9   4 4375.59 472.651   9
  -3   9   4 4235.32 384.926   4
  -2   9   4 543.054 125.815  21
   2   9  -4 436.718 177.284   5
   2   9  -4 115.649 171.344  11
  -2   9   4 458.457 162.638  10
  -2   9   4 366.848 151.057   9
  -2   9   4 617.701 165.458   4
  -2   9   4 439.725 110.105  22
   1   9  -4 480.806 239.087  11
  -1   9   4 278.499 138.995   9
  -1   9   4 497.569 163.384   4
  -1   9   4 325.528 98.9707  22
   0   9  -4 5540.62 770.269  11
   0   9   4 5600.46 535.161   9
   0   9   4 5341.39 438.590   4
  -1   9  -4 170.549 133.803  12
  -1   9  -4 445.983 171.144   6
  -1   9  -4 264.244 290.623  11
   1   9   4 130.206 116.508   9
   1   9   4 137.798 96.1267   4
  -2   9  -4 3267.57 623.967  11
  -2   9  -4 2494.67 418.401  12
  -2   9  -4 3111.27 427.510   6
  -3   9  -4 1189.01 310.767  12
   3   9   4 1163.06 175.500  18
   3   9   4 1299.02 202.036   7
   4   9   4-53.7604 38.1734  18
   4   9   4-55.1462 46.7764   7
   5   9   4-22.5992 74.0749  21
  -5   9  -4-26.0089 88.9607  12
   5   9   4 120.739 76.1790  18
  -6   9  -4 201.348 161.656  12
   6   9   4 101.257 55.3315  18
   6   9   4 130.689 65.1568  21
   7   9   4 903.772 126.576  21
   7   9   4 808.112 128.473  18
  -7   9  -4 928.952 154.017  10
  -7   9  -4 1015.96 240.588  12
   8   9   4 161.478 59.3156  18
  -8   9  -4 198.812 82.7817  12
   9   9   4 187.758 68.1106   5
  -9   9  -4 363.808 108.970  12
 -11  10   4 7.47853 38.9548   9
  11  10  -4-22.1993 45.9712  16
  10  10  -4 48.3476 94.2042   5
 -10  10   4-28.6543 61.6271   9
 -10  10   4-25.9123 57.1941   3
  10  10  -4-29.6482 67.2662  16
  -9  10   4 581.277 152.930   3
   9  10  -4 719.929 193.514   5
  -9  10   4 596.554 150.251   9
   9  10  -4 648.812 200.008  16
  -8  10   4 77.5289 80.4533   3
   8  10  -4 46.0490 74.3062   5
  -8  10   4-27.4565 62.9794   9
  -8  10   4 39.7059 67.9494   4
   8  10  -4-96.4761 89.2571  16
  -7  10   4 371.311 134.515   3
   7  10  -4 253.660 140.219   5
  -7  10   4 157.964 106.323   9
  -7  10   4 201.218 98.4339   4
   7  10  -4 95.7621 77.2897  16
   6  10  -4 166.479 110.667   5
  -6  10   4 177.636 111.211   9
   6  10  -4 64.4306 87.7250  16
  -6  10   4 319.740 111.270   4
  -6  10   4 257.387 131.848   3
   5  10  -4 890.826 248.073   5
  -5  10   4 497.774 150.188  10
  -5  10   4 838.913 213.785   9
  -5  10   4 768.887 172.534   4
   4  10  -4 75.7933 107.855   5
  -4  10   4 154.162 91.2164  10
  -4  10   4 175.690 95.0841   9
  -4  10   4 228.139 116.971   4
   3  10  -4 5108.37 564.639   5
   3  10  -4 5525.18 784.990  11
  -3  10   4 5558.04 526.907   9
  -3  10   4 5580.01 454.239   4
   2  10  -4 5148.53 743.699  11
   2  10  -4 7138.48 464.426  10
  -2  10   4 5938.65 550.819   9
  -2  10   4 5577.63 454.189   4
  -2  10   4 6158.03 408.013  21
  -1  10   4 262.630 135.867  21
  -1  10   4 139.740 92.1140   9
  -1  10   4 80.3490 98.4085   4
   0  10  -4 2190.80 354.374   6
   0  10  -4 1724.45 449.760  11
   0  10   4 2086.21 331.142   9
   0  10   4 1980.27 264.504   4
   0  10   4 2465.80 278.298  21
   1  10   4 10255.3 560.177  21
  -1  10  -4 8483.37 963.067  11
   1  10   4 7131.03 506.557   4
   1  10   4 10812.2 572.610   7
  -1  10  -4 9131.76 708.359   6
   2  10   4 2501.92 279.841  21
   2  10   4 2321.67 272.054   7
  -2  10  -4 2388.72 376.629  12
   3  10   4-36.6922 76.5868  21
   3  10   4-6.42296 49.8071   7
   4  10   4 425.229 126.290  21
  -4  10  -4 806.878 216.224  12
   4  10   4 559.481 113.382  18
   4  10   4 561.712 125.160   7
   5  10   4 95.3039 56.6365  18
   5  10   4 114.700 60.1531   7
   5  10   4-4.21292 85.0781  21
  -5  10  -4 183.805 131.240  12
   6  10   4 3858.22 265.146  21
   6  10   4 3656.38 248.877  18
  -6  10  -4 4599.27 335.031  10
  -6  10  -4 4425.94 451.709  12
   7  10   4 1033.57 121.181  21
   7  10   4 1192.03 176.701   5
   7  10   4 946.554 114.404  18
  -7  10  -4 1233.85 148.998  10
  -7  10  -4 1153.01 213.241  12
  10  11  -4 752.815 152.613   5
 -10  11   4 813.458 129.857   9
   9  11  -4 115.419 88.8981   5
  -9  11   4 10.9140 39.6611   9
   8  11  -4 261.937 99.3645   5
  -8  11   4 123.347 85.4612   9
  -8  11   4 209.077 77.4652   4
   7  11  -4 116.430 134.405   5
  -7  11   4 27.1916 52.9299   9
  -7  11   4 92.1028 65.2057   4
   6  11  -4 10.2234 119.553   5
  -6  11   4 115.307 99.4360   9
  -6  11   4 16.6847 84.5933   4
   5  11  -4 256.125 144.631   5
   5  11  -4-158.133 218.638  11
  -5  11   4 219.479 121.629   9
  -5  11   4 170.565 90.6735   4
   4  11  -4 295.277 160.546   5
   4  11  -4 236.511 145.240  11
  -4  11   4 231.097 94.4776   7
  -4  11   4 193.220 110.791   9
  -4  11   4 239.999 115.777   4
   3  11  -4 790.602 347.063  11
  -3  11   4 1078.02 226.376   9
  -3  11   4 959.446 187.388   4
  -3  11   4 1138.54 187.970   7
  -2  11   4 117.883 84.7861  21
   2  11  -4-200.901 251.267  11
   2  11  -4 81.0602 70.0818  10
  -2  11   4 68.9322 78.9436   9
  -2  11   4 44.1403 62.6416   4
  -2  11   4 124.520 89.3465   7
  -1  11   4 265.087 104.081  21
   1  11  -4 163.157 121.486   6
   1  11  -4 424.562 278.490  11
   1  11  -4 213.469 91.1817  10
  -1  11   4 370.272 140.123   9
  -1  11   4 204.231 122.122   4
  -1  11   4 302.739 114.314   7
   0  11   4 711.100 161.563  21
   0  11  -4 807.690 230.049   6
   0  11  -4 1065.34 378.353  11
   0  11  -4 1162.15 188.656  10
   0  11   4 932.894 218.271   9
   0  11   4 875.719 159.991   7
  -1  11  -4 128.236 63.1843  10
   1  11   4 156.861 73.7396   7
   1  11   4 96.8184 105.080  21
   2  11   4 421.283 114.276  21
  -2  11  -4 485.307 126.367  10
   2  11   4 250.783 86.2459   7
  -3  11  -4 137.943 83.0597  10
   3  11   4 109.378 75.0104   7
   3  11   4 95.9426 81.6910  21
  -4  11  -4-49.8408 42.2369  10
  -4  11  -4 6.21003 80.2039  12
   4  11   4 3.14801 59.6046  21
   4  11   4-3.46379 45.1455   7
   5  11   4 224.637 76.4837  21
  -5  11  -4 324.537 97.7450  10
   5  11   4 19.4443 54.0623   7
  -5  11  -4 311.351 112.304  12
  -6  11  -4 10.8529 34.6442  10
  -6  11  -4 182.250 82.4956  12
   8  12  -4-219.581 127.835  11
  -8  12   4-8.50213 37.4859   9
   7  12  -4 39.3640 94.2869  11
  -7  12   4 59.5191 69.8559   9
  -7  12   4 232.492 78.3072   4
   6  12  -4 177.697 133.972  11
  -6  12   4 68.8913 45.6166   9
   5  12  -4 196.919 140.042  11
  -5  12   4-28.1998 41.7347   9
  -5  12   4 127.027 67.7110   4
   4  12  -4 35.8838 119.723  11
  -4  12   4 90.6846 71.5536   9
  -4  12   4 110.157 59.6828   4
  -4  12   4 54.4412 51.1030   7
   3  12  -4 771.991 257.910  11
  -3  12   4 1168.64 213.609   9
  -3  12   4 1247.37 198.815   4
  -3  12   4 1305.40 169.149   7
   2  12  -4 1057.76 224.438   6
   2  12  -4 1157.13 333.874  11
   2  12  -4 1543.92 194.072  10
  -2  12   4 1536.95 241.452   9
  -2  12   4 1850.76 211.914   7
   1  12  -4 31.9782 79.3665   6
   1  12  -4 85.2018 52.2888  10
  -1  12   4 109.559 95.0621   9
  -1  12   4 207.111 84.2957   7
   0  12   4 192.124 77.3188  21
   0  12  -4 371.681 268.845  11
   0  12  -4 182.206 85.2214  10
   0  12   4 310.699 104.437   7
   1  12   4 667.703 129.346  21
  -1  12  -4 938.648 161.123  10
   1  12   4 899.849 147.074   7
   2  12   4 1400.16 174.232  21
  -2  12  -4 1593.33 203.753  10
   2  12   4 1581.75 185.132   7
   3  12   4 11.5507 50.8768  21
  -3  12  -4 29.1110 39.9832  10
   3  12   4 60.2312 59.7341   7
  -4  12  -4 18.9709 36.1659  10
   4  12   4-76.8894 58.7539   7
  -5  12  -4 804.259 114.835  10
   6  13  -4 1005.30 207.858  11
  -6  13   4 1760.18 187.144   9
   5  13  -4 507.243 139.511   6
   5  13  -4 251.565 127.849  11
  -5  13   4 594.854 123.387   9
   4  13  -4 584.806 198.303  11
  -4  13   4 496.997 120.577   9
   4  13  -4 159.085 87.1047   6
   3  13  -4 654.874 158.666   6
   3  13  -4 821.497 237.877  11
  -3  13   4 803.625 152.973   9
  -3  13   4 505.704 77.3432   7
   2  13  -4 254.539 110.530   6
   2  13  -4 480.563 233.075  11
  -2  13   4 314.036 81.6622   7
   1  13  -4 321.202 83.1221  10
  -1  13   4 185.373 48.5081   7
   0  13  -4 44.5727 46.4389  10
   0  13   4-48.8632 58.1424   7
  -1  13  -4 42.6021 43.3958  10
   1  13   4-176.412 65.5003   7
  -2  13  -4 19.7668 31.8317  10
   2  13   4-174.210 65.0067   7
  -3  13  -4 292.287 74.4973  10
 -15   0   5-19.9895 51.7618  17
 -15   0   5 28.2669 56.7687   3
 -14   0   5-35.1292 62.8153  17
 -14   0   5-18.0409 56.5041   3
 -13   0   5 47.9464 61.4617  17
 -12   0   5-62.8764 80.4260  17
 -11   0   5-59.4398 57.9285  17
 -10   0   5 10.9744 78.6340  17
   9   0  -5 49.9202 191.768   1
   9   0  -5-92.2099 94.3763  24
   8   0  -5 387.192 332.205   1
   8   0  -5 123.366 161.241  24
   7   0  -5 408.519 262.519   1
   7   0  -5-98.6779 81.6421  24
   6   0  -5 17.7288 230.762   1
   6   0  -5 27.1197 86.3861  24
   5   0  -5-121.388 236.537   1
   5   0  -5-28.6284 94.2780  24
   4   0  -5 348.212 302.210   1
   4   0  -5 121.128 109.096  24
   3   0  -5 96.8611 241.264   1
   3   0  -5 170.189 114.427  24
   2   0  -5 188.535 165.996   2
   2   0  -5-37.0882 62.7065  24
   2   0  -5 392.978 323.008   1
   1   0  -5-144.902 120.955   2
   1   0  -5 332.690 335.361   1
   0   0  -5-29.4102 169.659   1
   0   0  -5 23.6208 115.030   2
  -1   0  -5 89.2155 127.975   2
  -1   0  -5 67.2339 87.8366  15
  -2   0  -5 9.44726 165.827   2
  -2   0  -5 22.4047 109.014  15
  -3   0  -5 110.690 112.761  15
  -3   0  -5 199.103 163.840   2
  -4   0  -5-232.633 187.574   2
  -5   0  -5 114.472 133.724  17
  -6   0  -5-80.2441 98.6239  17
  -7   0  -5 54.2019 97.6991  17
  -8   0  -5 36.1734 98.4321  17
  -9   0  -5 33.0153 66.9723  17
 -10   0  -5-74.4754 62.3405  17
 -11   0  -5 114.618 92.5637  17
 -15  -1   5 444.581 121.512  17
 -15   1   5 617.819 142.648  17
 -15   1   5 689.506 131.147   3
 -15  -1   5 799.996 136.412   3
 -14  -1   5 314.582 121.285  17
 -14   1   5 223.217 116.409  17
 -14   1   5 386.850 123.342   3
 -13  -1   5 27.9902 102.624  17
 -13   1   5 60.1832 87.4119  17
 -13   1   5 56.6993 77.5866   3
 -12  -1   5 208.735 134.489  17
 -12   1   5 116.878 105.422  17
 -11  -1   5 266.144 149.991  17
 -11   1   5-29.2248 61.0000  17
 -10   1   5 5459.14 534.485  17
 -10  -1   5 7319.76 615.741  17
   9   1  -5 255.914 165.522  24
   9  -1  -5 66.4394 146.415  24
   9  -1  -5 328.846 303.767   1
   8  -1  -5 374.758 310.218   1
   8   1  -5 270.857 168.746  24
   8  -1  -5 346.990 145.201  24
   7   1  -5 18509.3 1439.43   1
   7   1  -5 18934.7 1040.09  24
   7  -1  -5 17985.8 962.354  24
   7  -1  -5 17168.5 1441.16   1
   6   1  -5 1919.17 457.635   1
   6  -1  -5 1991.49 516.999   1
   6   1  -5 2061.58 344.777  24
   6  -1  -5 1766.57 304.605  24
   5   1  -5 1389.54 440.873   1
   5  -1  -5 810.353 377.567   1
   5   1  -5 1203.39 253.834  24
   5  -1  -5 891.030 203.307  24
   4   1  -5 13855.7 1186.47   1
   4  -1  -5 13153.4 1156.90   1
   4   1  -5 13411.1 772.068  24
   4  -1  -5 13339.6 653.804  24
   3   1  -5 12051.0 1088.12   1
   3  -1  -5 12375.6 1161.48   1
   3   1  -5 11528.6 687.619  24
   2   1  -5 7966.31 901.145   1
   2  -1  -5 9159.79 986.769   1
   2   1  -5 7338.43 530.686  24
   2  -1  -5 8559.46 939.613   2
   1   1  -5 609.888 313.069   1
   1  -1  -5 578.351 289.376   2
   1  -1  -5 344.120 192.780   1
   0  -1  -5 4250.89 691.321   1
   0   1  -5 4126.89 562.106   2
   0   1  -5 3250.41 446.869  15
   0  -1  -5 3981.40 722.779   2
  -1   1  -5 5063.84 676.371   2
  -1   1  -5 3969.96 507.153  15
  -1  -1  -5 3682.38 462.765  15
  -1  -1  -5 4779.37 804.578   2
  -2   1  -5 1991.37 457.390   2
  -2  -1  -5 2291.71 563.100   2
  -2   1  -5 1525.40 316.033  15
  -2  -1  -5 1427.68 286.522  15
  -3   1  -5 3846.11 675.094   2
  -3  -1  -5 4065.77 804.534   2
  -3   1  -5 3947.93 518.242  15
  -4  -1  -5 73.5723 283.172   2
  -4   1  -5 153.393 228.162   2
  -5  -1  -5 175.725 119.550  17
  -5   1  -5-117.683 91.8048  17
  -6  -1  -5 1609.90 320.037  17
  -6   1  -5 1511.13 307.353  17
  -7  -1  -5 206.222 111.439  17
  -7   1  -5 236.788 170.257  17
  -8  -1  -5 164.111 107.494  17
  -8   1  -5 125.491 76.0202  17
  -9  -1  -5-25.9624 51.2894  17
  -9   1  -5 46.0468 58.1561  17
 -10  -1  -5 860.117 176.946  17
 -10   1  -5 1024.57 211.284  17
 -11  -1  -5 939.400 151.088  17
 -11   1  -5 1034.14 166.413  17
 -15  -2   5 737.981 151.390  17
 -15   2   5 939.711 172.750  17
 -15   2   5 989.538 156.766   3
 -15  -2   5 1155.14 162.422   3
 -14  -2   5-33.7806 73.2672  17
 -14   2   5-48.6674 84.5764  17
 -14   2   5-13.4336 50.3244   3
 -13  -2   5 7.57233 59.8068  17
 -13   2   5 38.3642 85.6016  17
 -13   2   5 8.73749 81.5315   3
  13   2  -5 200.846 143.333  16
 -12  -2   5 857.925 225.004  17
 -12   2   5 503.246 176.892  17
 -12   2   5 842.072 219.360   3
  12   2  -5 925.048 273.671  16
 -11  -2   5 1014.16 235.843  17
 -11   2   5 704.493 206.748  17
  11   2  -5 1328.94 312.034  16
 -10  -2   5 1061.28 249.871  17
 -10   2   5 979.052 244.382  17
  10   2  -5 920.830 275.020  16
   9  -2  -5 4099.47 809.171   1
  -9  -2   5 2752.17 371.156  17
  -9   2   5 2817.05 365.385  17
   9   2  -5 4085.94 575.932  24
   9  -2  -5 3911.92 521.815  24
   8  -2  -5 67.9330 201.299   1
   8   2  -5 301.564 173.751  24
   8  -2  -5 481.117 186.390  24
   7  -2  -5 360.399 316.141   1
   7   2  -5 385.827 167.754  24
   7  -2  -5 355.635 166.389  24
   6  -2  -5 1798.05 543.071   1
   6   2  -5 1854.76 493.915   1
   6   2  -5 1963.75 350.785  24
   5   2  -5 12407.1 1074.47   1
   5  -2  -5 11811.2 1152.13   1
   5   2  -5 12450.9 801.024  24
   4  -2  -5 231.638 177.984   1
   4   2  -5 512.110 255.410   1
   4   2  -5 412.496 184.439  24
   3   2  -5 105.119 206.216   1
   3   2  -5 44.9854 98.9151  24
   3  -2  -5 337.624 298.729   1
   2   2  -5 895.145 279.041   1
   2  -2  -5 1255.92 420.933   1
   2   2  -5 938.943 231.252  24
   1  -2  -5 1301.51 443.324   2
   1  -2  -5 1628.97 474.488   1
   1   2  -5 1216.37 304.991  15
   0  -2  -5 1218.86 394.396   1
   0  -2  -5 932.537 419.527   2
   0   2  -5 1211.79 291.962  15
  -1   2  -5 4332.89 534.081  15
  -1  -2  -5 3694.05 449.571  15
  -1  -2  -5 5064.75 895.258   2
  -2  -2  -5 2210.06 605.374   2
  -2   2  -5 2002.08 379.115  15
  -2   2  -5 2156.15 449.495   2
  -3  -2  -5-133.028 151.176   2
  -3   2  -5 56.1162 105.968  15
  -3   2  -5 191.724 186.042   2
  -4  -2  -5 4211.79 880.148   2
  -4   2  -5 3830.90 524.353  15
  -5   2  -5 404.305 158.720  12
   5   2   5 376.954 102.920  18
  -5  -2  -5 322.091 151.490  17
  -5   2  -5 281.355 154.781  17
   6   2   5 104.446 42.5864  18
  -6  -2  -5 193.555 131.457  17
  -6   2  -5 91.9346 146.691  17
   7   2   5 44.3317 51.6067  18
  -7  -2  -5-81.4890 101.893  17
  -7   2  -5 109.390 96.8729  17
   8   2   5 125.326 63.9708  18
  -8  -2  -5 107.046 77.9040  17
  -8   2  -5-1.98695 62.9928  17
  -9  -2  -5 278.885 115.283  17
  -9   2  -5 340.783 137.235  17
 -10  -2  -5 793.105 161.060  17
 -10   2  -5 858.080 179.868  17
 -11  -2  -5-16.8103 32.0025  17
 -11   2  -5 69.4985 50.3748  17
 -15   3   5 48.4322 54.1949   3
 -15   3   5 100.123 62.6804  17
 -15  -3   5 115.323 67.1436   3
 -14  -3   5 79.8625 65.0833  17
 -14   3   5 166.087 90.2274  17
 -14   3   5-14.4412 45.7036   3
  14   3  -5 130.961 89.3014  16
 -13  -3   5 981.954 222.361  17
 -13   3   5 710.779 186.485  17
 -13   3   5 1208.44 217.408   3
  13   3  -5 1180.62 291.398  16
 -12  -3   5 284.891 119.215  17
 -12   3   5 145.670 109.522  17
 -12   3   5 249.375 100.626   3
  12   3  -5 431.694 215.553  16
 -11  -3   5 2071.08 340.636  17
 -11   3   5 2029.48 317.308  17
  11   3  -5 2261.32 429.326  16
 -11   3   5 2629.93 335.590   3
 -10  -3   5 526.407 186.290  17
 -10   3   5 345.217 143.316  17
 -10   3   5 559.069 170.689   3
  10   3  -5 506.151 204.159  16
  -9  -3   5 1420.82 269.980  17
  -9   3   5 1202.48 244.116  17
   9   3  -5 1939.40 380.773  16
   8  -3  -5 1259.27 547.838   1
   8   3  -5 1029.68 301.478  24
   7   3  -5 3955.96 529.411  24
   7  -3  -5 4253.13 825.494   1
   6  -3  -5 387.377 280.304   1
   6   3  -5 15.3110 103.702  24
   5  -3  -5 126.677 214.716   1
   5   3  -5 115.777 161.160  24
   4   3  -5 1002.51 342.060   1
   4  -3  -5 1172.27 412.633   1
   4   3  -5 1059.98 241.933  24
   3   3  -5 17644.7 1221.54   1
   3  -3  -5 18391.4 1421.82   1
   3   3  -5 18869.4 987.030  24
   2   3  -5 597.855 268.762  15
   2  -3  -5 991.650 425.438   1
   1  -3  -5 8026.05 920.067   1
   1   3  -5 7356.56 694.354  15
   0  -3  -5 1049.95 385.887   1
   0  -3  -5 1020.45 457.826   2
   0   3  -5 925.419 274.209  15
  -1   3  -5 2830.07 459.206  15
  -1  -3  -5 2946.27 736.208   2
  -2  -3  -5 150.693 327.616   2
  -2   3  -5 121.109 113.452  15
  -3  -3  -5 270.594 264.922   2
  -3   3  -5 54.5453 156.111  15
  -4  -3  -5 2986.40 770.890   2
   4   3   5 2828.33 258.752  18
  -4   3  -5 2129.06 361.997  17
  -4   3  -5 3104.68 509.739  15
  -4   3  -5 2622.91 422.013  12
   5   3   5 1006.60 177.813  20
   5   3   5 847.038 149.641  18
  -5  -3  -5 567.885 178.267  17
  -5   3  -5 712.219 231.619  17
  -5   3  -5 950.590 265.726  12
  -6   3  -5 68.5134 82.8814  12
   6   3   5 114.722 87.3503  20
   6   3   5 42.7542 58.0699  18
  -6  -3  -5 71.5829 110.228  17
  -6   3  -5 105.501 85.9599  17
   7   3   5 306.519 100.578  18
  -7  -3  -5 292.477 144.420  17
  -7   3  -5 416.776 174.703  17
  -7   3  -5 296.017 159.318  12
   8   3   5 456.600 121.668  18
  -8  -3  -5 417.779 148.230  17
  -8   3  -5 505.390 180.353  17
  -8   3  -5 475.681 169.062  12
   9   3   5-49.5167 41.7544  18
  -9  -3  -5-101.590 71.8548  17
  -9   3  -5 35.9555 74.5753  17
 -10  -3  -5 396.601 106.577  17
 -10   3  -5 430.364 119.782  17
 -15   4   5 807.195 135.664   3
  15   4  -5 570.740 138.629  16
 -15  -4   5 718.212 111.233   3
 -14   4   5 232.435 96.9721   3
 -14   4   5 200.055 82.8349  17
  14   4  -5 261.909 128.923  16
 -13  -4   5 320.045 126.171  17
 -13   4   5 208.600 111.657  17
 -13   4   5 285.346 93.0012   3
  13   4  -5 391.370 181.145  16
 -12  -4   5 303.621 135.410  17
 -12   4   5 439.499 150.475  17
 -12   4   5 592.310 156.617   3
  12   4  -5 618.901 227.512  16
 -11  -4   5 2251.18 340.606  17
 -11   4   5 1981.00 310.773  17
  11   4  -5 2861.34 484.710  16
 -11   4   5 2757.72 353.182   3
 -10   4   5 137.460 84.3139  17
 -10   4   5 236.707 120.811   3
 -10  -4   5 129.075 97.0265  17
  10   4  -5 221.501 157.486  16
  -9  -4   5 1.24285 68.8856  17
  -9   4   5 46.6164 60.8999  17
  -9   4   5 118.438 91.5548   3
   9   4  -5-32.5800 113.862  16
  -9   4   5-43.6680 99.0949  12
   8   4  -5 8725.31 822.382  16
   8   4  -5 11132.6 932.381  24
   8  -4  -5 10202.3 1315.01   1
   7  -4  -5 3532.58 797.421   1
   7   4  -5 4021.17 573.744  24
   6  -4  -5 144.841 280.039   1
   6   4  -5 3.58250 158.826  24
   5   4  -5 6746.32 669.195  24
   5  -4  -5 6242.38 902.939   1
   4   4  -5 4631.39 550.889  15
   4  -4  -5 4943.10 801.677   1
   4   4  -5 4962.95 552.896  24
   3  -4  -5 1121.48 456.526   1
   3   4  -5 1276.69 310.935  15
   3   4  -5 1400.82 301.070  24
   2  -4  -5 8535.77 984.002   1
   2   4  -5 8374.42 751.644  15
   1  -4  -5 11243.5 1105.68   1
   1   4  -5 12279.7 900.092  15
   0  -4  -5 4713.78 714.143   1
   0   4  -5 4938.27 599.144  15
   0  -4  -5 5530.59 1027.17   2
  -1  -4  -5 2286.37 690.876   2
  -1   4  -5 1717.89 375.792  15
  -2  -4  -5 435.914 346.386   2
  -2   4  -5 645.889 258.131  15
  -3   4  -5 5816.87 696.947  15
  -3  -4  -5 5568.63 1105.10   2
   4   4   5 7659.89 438.146  18
  -4   4  -5 6268.66 665.614  12
   4   4   5 6870.70 450.968  20
   5   4   5 6645.58 444.010  20
   5   4   5 7786.17 454.245  18
  -5   4  -5 5837.23 590.694  17
  -5   4  -5 6253.45 681.285  12
   6   4   5 2450.66 266.730  18
  -6   4  -5 2121.13 386.334  12
   6   4   5 2345.76 262.880  20
  -6  -4  -5 2542.97 359.355  17
  -6   4  -5 2280.20 381.882  17
  -7   4  -5 103.576 175.803  12
   7   4   5 16.4669 44.5121  18
  -7  -4  -5 36.7151 78.2289  17
  -7   4  -5 51.0201 71.8470  17
  -8   4  -5 263.636 155.911  12
   8   4   5 156.128 81.6442  18
  -8  -4  -5 196.456 105.833  17
  -8   4  -5 145.976 105.688  17
   9   4   5 159.048 59.1960  18
  -9   4  -5 202.562 97.0398  17
  -9   4  -5-43.1864 65.5134  12
  10   4   5 344.306 78.0054  18
 -10   4  -5 460.344 111.104  17
 -15   5   5 217.176 65.8705   3
 -14   5   5 46.8140 46.6437   3
  14   5  -5-4.56341 54.4297  16
 -13   5   5 395.555 124.409   3
  13   5  -5 412.294 169.701  16
 -12   5   5 191.243 104.231   3
  12   5  -5 260.215 140.150  16
 -12   5   5 401.079 102.989   4
 -11   5   5 873.010 190.786   3
  11   5  -5 1193.85 328.938  16
 -11   5   5 1056.67 188.156   4
 -10   5   5 727.828 182.298   3
  10   5  -5 930.463 294.520  16
   9   5  -5 6655.03 749.808  16
  -9   5   5 5370.99 466.516   3
   8   5  -5 4200.11 451.346   5
   8   5  -5 6057.97 695.277  16
  -8   5   5 5136.50 444.847   3
   7   5  -5 2416.30 436.420  16
   7   5  -5 3285.96 537.655  24
   7  -5  -5 3250.72 774.384   1
   6  -5  -5 509.145 394.335   1
   6   5  -5 394.720 226.268  24
   5  -5  -5 1006.91 465.737   1
   5   5  -5 718.732 249.932  24
   4  -5  -5 1517.99 480.921   1
   4   5  -5 1327.68 295.764  15
   4   5  -5 1184.48 299.968  24
   3   5  -5 461.376 192.862  15
   3  -5  -5 626.045 262.365   1
   2   5  -5 896.780 274.456  15
   2  -5  -5 896.101 340.727   1
   1  -5  -5 712.071 368.428   1
   1   5  -5 733.592 247.712  15
   0   5  -5 5114.47 625.874  15
   0  -5  -5 5470.05 1094.52   2
  -1   5  -5 12061.3 993.279  15
  -1  -5  -5 12283.4 1633.50   2
  -2  -5  -5 298.605 364.922   2
  -2   5  -5 132.167 150.127  15
   3   5   5 106.888 93.6324  20
  -3   5  -5-54.9452 105.309  16
   3   5   5 38.2903 34.8061  22
   4   5   5 1428.52 220.399  20
  -4   5  -5 1761.51 377.333  12
   4   5   5 1539.53 205.066  18
  -5   5  -5 2203.79 410.454  12
   5   5   5 2335.08 273.381  20
   5   5   5 2075.38 250.477  18
   6   5   5 18.6831 40.6614  20
   6   5   5-3.23029 44.0437  18
  -6   5  -5 101.206 108.752  17
  -6   5  -5 2.32470 128.682  12
  -7   5  -5 194.890 123.380  12
   7   5   5 114.695 71.2728  18
  -7   5  -5 251.466 137.758  17
   8   5   5 245.291 94.1262  18
  -8   5  -5 136.863 113.281  17
  -8   5  -5 320.834 162.185  12
   9   5   5 746.055 124.766  18
  -9   5  -5 935.781 161.347  17
  -9   5  -5 692.776 181.262  12
  10   5   5 394.274 78.3832  18
  14   6  -5 1676.71 254.890  16
 -14   6   5 1450.17 188.946   3
 -13   6   5 433.761 126.188   3
  13   6  -5 423.104 152.151  16
 -12   6   5 679.082 176.154   3
  12   6  -5 774.257 254.713  16
 -11   6   5 332.089 121.765   3
  11   6  -5 437.901 201.136  16
 -11   6   5 385.972 113.367   4
 -10   6   5 2720.15 290.429   4
  10   6  -5 2269.63 434.774  16
 -10   6   5 1879.48 292.790   3
   9   6  -5-1.52832 73.9751   5
  -9   6   5 84.4330 84.2604   3
   9   6  -5 0.29327 126.844  16
  -9   6   5 210.573 97.6137   4
   8   6  -5 459.459 174.424   5
  -8   6   5 559.486 152.072   3
   8   6  -5 525.919 233.340  16
  -8   6   5 794.483 170.412   4
   7   6  -5 1011.65 259.936   5
  -7   6   5 965.684 188.682   3
  -7   6   5 1266.94 204.296   4
   7   6  -5 1120.02 312.217  16
   6   6  -5 680.270 213.081   5
  -6   6   5 551.325 154.532   3
   6  -6  -5 702.587 359.915   1
   6   6  -5 558.028 229.283  16
  -6   6   5 1021.28 212.201   8
  -6   6   5 769.677 157.881   4
   5  -6  -5 755.192 431.219   1
  -5   6   5 948.368 198.172   8
   5   6  -5 953.633 288.973  24
   4  -6  -5 524.966 334.329   1
  -4   6   5 494.986 149.397   8
   4   6  -5 402.885 211.463  24
  -3   6   5 809.623 185.903   8
   3   6  -5 944.366 265.581  15
   3  -6  -5 562.981 280.649   1
  -2   6   5 2034.53 296.129   8
   2   6  -5 1683.51 353.271  15
  -1   6   5 523.068 159.041   8
   1   6  -5 481.356 249.729  15
   0  -6  -5 1651.61 673.474   2
   0   6   5 2018.45 289.492   8
   0   6  -5 1409.69 363.930  15
   1   6   5 7791.69 487.174  20
  -1   6  -5 6228.76 724.105  16
   1   6   5 8371.70 579.904   8
  -1   6  -5 8451.62 856.560  15
  -1   6  -5 8352.20 679.286   6
  -1  -6  -5 6823.90 1295.31   2
   1   6   5 7818.74 434.574  22
   2   6   5 8778.24 527.924  20
  -2   6  -5 7231.86 797.183  16
   2   6   5 8223.68 454.176  22
  -3   6  -5 375.333 192.280  12
   3   6   5 158.524 78.2038  18
   3   6   5 158.717 77.2825  20
  -3   6  -5 109.229 108.590  16
  -3   6  -5 286.751 183.039   6
   4   6   5 3154.93 325.155  20
  -4   6  -5 2675.90 484.996  12
   4   6   5 3268.83 299.294  18
   5   6   5 860.329 174.514  20
   5   6   5 1039.34 175.605  18
  -5   6  -5 932.689 292.374  12
   6   6   5 74.7775 66.3512  18
  -6   6  -5-29.9909 119.388  12
  -7   6  -5 1956.23 358.049  12
   7   6   5 2184.89 245.146  18
   8   6   5 2298.37 227.960  18
  -8   6  -5 1992.69 325.509  12
   9   6   5 404.809 84.4875  18
  -9   6  -5 609.057 162.592  12
  14   7  -5 125.173 78.2406  16
 -14   7   5 9.92759 34.6016   3
 -13   7   5-22.5638 46.8060   3
  13   7  -5 91.7194 74.2984  16
 -12   7   5 187.439 92.8023   3
  12   7  -5 314.938 181.691  16
 -11   7   5 104.234 74.5789   3
  11   7  -5 185.897 144.193  16
 -11   7   5 248.319 102.081   4
  10   7  -5 295.492 173.299   5
 -10   7   5 130.652 97.7967   3
  10   7  -5 208.099 214.041  16
 -10   7   5 123.065 62.1935   4
   9   7  -5 1870.66 332.011   5
  -9   7   5 2305.66 268.270   4
   9   7  -5 1950.82 419.911  16
  -9   7   5 1931.29 296.596   3
   8   7  -5 63.8542 104.245   5
  -8   7   5 14.9290 69.9989   3
   8   7  -5 79.0901 150.967  16
  -8   7   5 62.2714 82.1070   4
  -7   7   5 825.029 186.578   3
   7   7  -5 816.865 236.023   5
   7   7  -5 745.109 273.338  16
  -7   7   5 1051.51 188.315   4
  -6   7   5 43.5822 70.4878   3
   6   7  -5-124.498 80.8686   5
   6   7  -5-218.971 170.531  16
  -6   7   5 36.8576 67.8447   4
   5   7  -5 6544.43 637.239   5
  -5   7   5 7877.88 487.716   4
   5   7  -5 6607.50 756.655  16
  -5   7   5 8364.74 445.986  22
   4   7  -5 963.058 247.814   5
   4   7  -5 980.245 290.018  16
  -4   7   5 946.794 173.589   4
  -4   7   5 1220.76 169.015  22
   3   7  -5-34.8191 93.9053   5
   3   7  -5-128.655 160.370  16
  -3   7   5 115.366 85.2173   4
  -3   7   5 8.62807 48.2328  22
  -2   7   5 954.417 171.579  20
   2   7  -5 557.511 211.459  11
   2   7  -5 986.076 285.453  16
  -2   7   5 916.853 168.359   4
   2   7  -5 1102.69 295.584  15
  -2   7   5 970.711 168.469  22
  -1   7   5 1268.27 203.782  20
   1   7  -5 1437.08 376.181  11
   1   7  -5 982.101 290.510  16
  -1   7   5 985.596 177.172   4
  -1   7   5 1387.70 194.802  22
   0   7   5 541.509 134.247  20
   0   7  -5 216.959 128.036   6
   0   7  -5 464.144 266.452  11
   0   7  -5 364.968 185.948  16
   0   7   5 436.751 134.786   4
   0   7   5 551.534 125.572  22
  -1   7  -5 592.778 226.024   6
   1   7   5 272.167 106.503  20
  -1   7  -5 679.719 318.996  11
  -1   7  -5 231.682 206.169  16
   1   7   5 291.633 94.2753  22
  -2   7  -5 601.132 190.129   6
   2   7   5 390.373 131.907  20
  -2   7  -5 607.406 251.543  12
   2   7   5 470.845 117.825  18
  -2   7  -5 467.257 208.238  16
   2   7   5 382.429 103.938  22
  -3   7  -5-1.90206 157.769  12
   3   7   5-17.9206 47.8095  18
  -3   7  -5-61.9575 126.444  16
   3   7   5 75.0301 74.0209  20
  -3   7  -5 42.7400 127.689   6
   4   7   5 121.788 81.8077  20
  -4   7  -5 69.4356 136.614  12
   4   7   5 1.81410 49.5227  18
  -5   7  -5 2391.28 437.817  12
   5   7   5 2212.32 244.898  18
  -6   7  -5 123.669 182.575  12
   6   7   5 39.2532 40.9043  18
  -7   7  -5 22.6372 77.9343  12
   7   7   5 171.853 67.7733  18
   8   7   5 19.2308 33.1631  18
  -8   7  -5-68.7813 67.7678  12
   9   7   5 225.198 60.3380  18
  -9   7  -5 282.542 97.1457  12
  13   8  -5 1527.31 241.259  16
 -13   8   5 1404.77 178.167   3
 -12   8   5-7.36668 55.4781   3
  12   8  -5 269.758 128.384  16
 -11   8   5 534.895 141.027   3
  11   8  -5 688.257 171.368   5
  11   8  -5 965.441 250.401  16
 -10   8   5-41.6284 83.3043   3
  10   8  -5 137.720 135.363   5
  10   8  -5 46.0990 81.9293  16
 -10   8   5 182.449 86.4439   4
  -9   8   5 56.8299 75.5068   3
   9   8  -5 138.468 143.966   5
   9   8  -5-56.4623 109.548  16
  -9   8   5 131.314 80.8410   4
  -8   8   5 216.315 114.598   3
   8   8  -5 147.058 131.997   5
   8   8  -5 414.205 203.207  16
  -8   8   5 240.716 111.599   4
  -7   8   5-41.0185 62.2123   3
   7   8  -5 182.125 129.382   5
   7   8  -5 12.3475 137.212  16
  -7   8   5 51.4807 92.0860   4
   6   8  -5 3132.09 446.827   5
  -6   8   5 3991.54 366.222   4
   6   8  -5 3519.79 565.178  16
  -6   8   5 3037.17 363.214   3
   5   8  -5 54.2263 77.9804   5
   5   8  -5-72.4301 103.906  16
  -5   8   5-27.8137 66.0001   4
   4   8  -5 140.886 153.447   5
  -4   8   5 26.1786 61.3480   9
   4   8  -5 28.3192 142.973  16
  -4   8   5 39.4295 74.3581   4
  -4   8   5 62.7705 72.2019  22
   3   8  -5 3443.99 502.379   5
  -3   8   5 3736.60 418.008   9
  -3   8   5 4169.55 377.530   4
   3   8  -5 3342.19 542.460  16
  -3   8   5 4713.10 344.810  22
   2   8  -5-19.7910 149.300  11
  -2   8   5 261.678 137.207   9
   2   8  -5 373.774 226.466  16
  -2   8   5 287.112 125.137   4
  -2   8   5 308.281 112.157  22
   1   8  -5 2000.47 458.102  11
  -1   8   5 2123.97 322.264   9
  -1   8   5 2261.16 284.777   4
   1   8  -5 1939.50 411.929  16
  -1   8   5 2841.35 281.125  22
   0   8  -5 96.7475 99.8079   6
   0   8  -5 270.333 301.342  11
   0   8   5 112.002 107.753   9
   0   8  -5 242.183 196.961  16
   0   8   5 50.5355 53.0498   4
   0   8   5-74.3289 68.2257  22
  -1   8  -5 734.258 231.010   6
  -1   8  -5 365.826 188.764  12
  -1   8  -5 479.935 301.315  11
   1   8   5 382.532 101.333  18
   1   8   5 421.122 121.145   4
   1   8   5 261.405 100.386  22
  -2   8  -5 1175.36 299.584  12
   2   8   5 1284.55 177.787  18
  -2   8  -5 1610.76 327.754   6
  -3   8  -5 1912.93 414.481  12
   3   8   5 2020.10 231.367  18
  -4   8  -5 2105.77 399.371  12
   4   8   5 2415.54 246.581  18
   4   8   5 1970.33 237.292   7
   5   8   5 2221.93 240.864  18
  -5   8  -5 2728.08 426.055  12
  -6   8  -5 729.955 222.535  12
   6   8   5 680.510 132.238  18
   7   8   5 2367.73 199.195  21
   7   8   5 2608.69 228.448  18
  -7   8  -5 2643.82 357.039  12
   8   8   5 434.352 83.9841  18
  -8   8  -5 407.801 120.999  12
 -12   9   5 722.326 133.444   3
  12   9  -5 875.698 186.035  16
 -11   9   5 261.427 96.2220   3
  11   9  -5 386.360 125.800   5
  11   9  -5 364.561 148.707  16
  10   9  -5 2235.07 302.673   5
 -10   9   5 2734.16 244.744   4
  10   9  -5 2478.46 390.344  16
 -10   9   5 2216.12 281.005   3
   9   9  -5 1724.46 293.334   5
  -9   9   5 1725.85 253.670   9
  -9   9   5 2037.04 232.550   4
   9   9  -5 1710.91 345.825  16
  -9   9   5 1638.81 258.332   3
   8   9  -5 2463.93 381.524   5
  -8   9   5 2939.55 351.556   9
  -8   9   5 3158.83 311.046   4
   8   9  -5 2946.10 474.264  16
  -8   9   5 2736.79 338.455   3
   7   9  -5 1575.19 317.867   5
  -7   9   5 1995.81 296.510   9
  -7   9   5 2315.01 274.852   4
   7   9  -5 1723.88 379.662  16
  -7   9   5 1929.81 281.970   3
   6   9  -5 3689.78 476.469   5
  -6   9   5 4096.59 434.835   9
  -6   9   5 4388.83 380.342   4
   6   9  -5 3641.25 556.871  16
  -6   9   5 3578.79 384.442   3
   5   9  -5 1317.46 311.837   5
  -5   9   5 1115.35 225.896   9
   5   9  -5 1168.87 335.935  16
  -5   9   5 1254.05 210.663   4
   4   9  -5 3877.65 538.665   5
  -4   9   5 4016.12 439.183   9
  -4   9   5 4603.16 405.107   4
   4   9  -5 3901.96 567.210  16
  -4   9   5 4584.75 334.564  22
   3   9  -5 186.747 142.605  11
  -3   9   5 393.203 141.665   9
   3   9  -5 285.216 188.470  16
  -3   9   5 456.129 141.179   4
  -3   9   5 389.682 115.439  22
   2   9  -5 2790.35 554.669  11
  -2   9   5 3217.82 399.460   9
  -2   9   5 3303.48 343.977   4
   2   9  -5 2475.90 453.969  16
  -2   9   5 3681.40 314.007  22
   1   9  -5 4362.28 671.576  11
  -1   9   5 4849.69 475.579   9
  -1   9   5 4404.04 397.127   4
  -1   9   5 4517.22 354.915  22
   1   9  -5 4726.08 555.174   6
   0   9  -5 76.9696 122.695   6
   0   9  -5 297.235 218.276  12
   0   9  -5 319.337 229.455  11
   0   9   5 163.746 109.310   4
  -1   9  -5 547.019 196.345   6
  -1   9  -5 326.357 186.695  12
  -1   9  -5 872.184 404.211  11
   1   9   5 479.797 115.780  18
   1   9   5 329.501 115.230   4
  -2   9  -5 731.723 259.132  12
   2   9   5 704.665 135.791  18
  -2   9  -5 612.321 237.024   6
   3   9   5 707.800 151.633   7
  -3   9  -5 511.681 215.051  12
   3   9   5 825.711 139.723  18
   4   9   5 75.1576 49.9075  18
   4   9   5 239.545 92.5926   7
  -4   9  -5 147.119 116.845  12
  -5   9  -5 830.112 235.103  12
   5   9   5 702.094 128.180  18
   5   9   5 818.637 145.564  21
   6   9   5 187.236 71.7824  18
   6   9   5 111.050 69.1963  21
  -6   9  -5 220.381 124.910  12
   7   9   5 21.4343 41.5883  21
   7   9   5 122.703 51.9375  18
  -7   9  -5-6.91063 31.7671  10
  -7   9  -5 173.509 102.824  12
  11  10  -5 171.036 90.1006  16
  10  10  -5 271.538 101.249   5
  10  10  -5 132.099 92.4193  16
 -10  10   5 236.548 82.6797   3
   9  10  -5 64.7658 97.5727   5
  -9  10   5-10.9121 39.2794   9
  -9  10   5 2.27870 58.1579   3
  -9  10   5 135.621 78.0297   4
   9  10  -5 122.942 79.3688  16
   8  10  -5 27.2851 78.7405   5
  -8  10   5 135.430 81.4451   9
  -8  10   5 217.510 85.1801   4
   8  10  -5 55.1106 110.923  16
  -8  10   5 162.997 75.3064   3
   7  10  -5-13.5593 73.9439   5
  -7  10   5 64.8486 89.9921   9
   7  10  -5 8.06720 128.107  16
  -7  10   5 43.9514 82.6453   4
  -7  10   5 126.567 75.0011   3
   6  10  -5 309.177 181.931   5
  -6  10   5 349.014 114.262   9
   6  10  -5 137.282 102.922  16
  -6  10   5 332.196 121.187   4
   5  10  -5 900.093 244.293   5
   5  10  -5 843.410 303.985  11
  -5  10   5 1094.98 224.096   9
   5  10  -5 893.755 270.206  16
  -5  10   5 914.311 185.618   4
   4  10  -5 521.796 219.083  11
  -4  10   5 825.937 200.554   9
  -4  10   5 762.067 180.919   4
   3  10  -5-181.532 214.936  11
  -3  10   5 103.710 98.2076   9
  -3  10   5 141.931 95.6342   4
  -2  10   5 815.306 153.610  21
   2  10  -5 806.780 229.978   6
   2  10  -5 863.131 323.266  11
  -2  10   5 970.594 221.397   9
  -2  10   5 734.079 169.086   4
  -1  10   5 227.035 123.664  21
   1  10  -5-178.585 98.5325   6
   1  10  -5 352.750 248.377  11
  -1  10   5-26.7969 52.5965   9
  -1  10   5 48.8892 55.6052   4
   0  10  -5 862.902 254.523   6
   0  10   5 869.812 161.367  21
   0  10  -5 923.235 379.268  11
   0  10   5 460.740 143.959   4
  -1  10  -5 128.943 93.9689   6
   1  10   5 223.358 94.5705  21
  -1  10  -5 87.6105 124.412  12
  -2  10  -5 245.268 124.891  12
   2  10   5 446.762 134.218  21
   2  10   5 213.801 95.3030   7
  -2  10  -5 377.530 136.843   6
  -3  10  -5 285.082 145.599  12
   3  10   5 353.968 121.681  21
   3  10   5 366.147 85.7738  18
   3  10   5 304.597 94.5933   7
   4  10   5 3296.33 268.642  21
   4  10   5 2997.35 227.183  18
   4  10   5 2870.49 233.924   7
  -4  10  -5 3547.53 417.726  12
  -5  10  -5 1620.10 267.889  12
   5  10   5 1810.89 177.968  21
   5  10   5 1502.24 154.555  18
   6  10   5 520.290 90.2329  21
   6  10   5 420.693 73.1341  18
  -6  10  -5 631.264 109.624  10
  -6  10  -5 704.046 164.969  12
  -9  11   5 1524.19 171.265   9
  -9  11   5 1700.76 164.086   4
  -8  11   5 1261.48 178.622   9
  -8  11   5 1258.15 166.237   4
   7  11  -5 850.996 218.829  11
  -7  11   5 1463.58 209.901   9
  -7  11   5 1344.67 181.333   4
   6  11  -5 192.757 130.599  11
  -6  11   5 531.869 133.665   9
  -6  11   5 517.188 118.987   4
   5  11  -5 1895.95 378.185  11
  -5  11   5 2541.09 307.817   9
  -5  11   5 2385.40 265.508   4
   4  11  -5 1712.58 411.003  11
  -4  11   5 2096.45 288.043   9
  -4  11   5 2419.54 271.016   4
  -4  11   5 2179.74 223.405   7
   3  11  -5 278.475 164.549   6
   3  11  -5 670.782 248.681  11
  -3  11   5 704.421 164.541   9
  -3  11   5 552.198 145.350   4
  -3  11   5 821.842 149.471   7
   2  11  -5 300.198 130.939   6
   2  11  -5 466.741 245.591  11
   2  11  -5 684.713 136.822  10
  -2  11   5 602.809 166.764   9
  -2  11   5 547.062 131.852   4
  -2  11   5 841.381 155.254   7
  -1  11   5 1045.88 157.945  21
   1  11  -5 1027.86 252.093   6
   1  11  -5 901.337 342.109  11
   1  11  -5 1319.15 193.977  10
  -1  11   5 1082.65 189.417   4
  -1  11   5 1356.27 199.257   7
   0  11  -5 178.957 90.5905  10
   0  11  -5 257.201 149.011   6
   0  11   5 95.3949 70.7260   7
   0  11   5-10.3807 63.0114  21
   1  11   5 230.059 89.3272  21
  -1  11  -5 275.679 95.7863  10
   1  11   5 309.879 88.9808   7
   2  11   5 349.754 104.315  21
  -2  11  -5 607.268 133.927  10
   2  11   5 497.065 110.815   7
  -3  11  -5 518.304 146.771  12
   3  11   5 567.769 113.909  21
  -3  11  -5 786.742 149.012  10
   3  11   5 581.403 107.041   7
   4  11   5 736.782 108.688  21
  -4  11  -5 846.317 137.420  10
   4  11   5 597.539 88.3777   7
  -4  11  -5 567.901 137.631  12
   5  11   5 57.6229 45.7133  21
  -5  11  -5 15.6155 34.2428  10
   8  12  -5 42.8446 84.8938  11
   7  12  -5 61.0029 81.7666  11
  -7  12   5-10.5632 40.2019   9
  -7  12   5 7.11903 33.7580   4
   6  12  -5 299.105 147.814  11
  -6  12   5 471.159 105.485   9
  -6  12   5 533.720 111.400   4
   5  12  -5 339.368 125.813   6
   5  12  -5 349.386 171.207  11
  -5  12   5 492.100 124.662   9
  -5  12   5 388.500 101.929   4
   4  12  -5 542.240 259.600   6
   4  12  -5 808.173 266.844  11
  -4  12   5 510.494 125.315   9
  -4  12   5 528.129 131.279   4
  -4  12   5 657.482 109.341   7
   3  12  -5 72.0196 98.0733   6
   3  12  -5 351.765 231.430  11
  -3  12   5 230.416 93.7867   9
  -3  12   5 200.617 87.7561   4
  -3  12   5 298.567 85.9157   7
   2  12  -5 205.321 126.497   6
   2  12  -5 31.2068 163.250  11
  -2  12   5-96.1370 57.8244   7
   1  12  -5 413.102 155.287   6
   1  12  -5 405.609 98.1334  10
  -1  12   5 481.226 101.098   7
   0  12   5 257.653 86.6099  21
   0  12  -5 221.647 78.9518  10
   0  12   5 292.139 81.2230   7
  -1  12  -5 311.989 88.2241  10
   1  12   5 279.281 85.9626  21
   1  12   5 250.007 68.4780   7
  -2  12  -5 52.4702 45.5290  10
   2  12   5 24.3252 42.8079   7
  -3  12  -5 295.706 74.4644  10
   3  12   5 63.1448 37.9938   7
   5  13  -5 1254.62 226.271  11
   5  13  -5 1708.76 202.951   6
   4  13  -5 601.416 135.407   6
   4  13  -5 587.060 172.931  11
   3  13  -5 801.587 218.420  11
   3  13  -5 143.529 79.4002   6
   2  13  -5 1930.90 330.537  11
  -2  13   5 960.533 113.251   7
  -1  13   5 1526.37 139.727   7
   0  13   5 697.703 93.9269   7
 -15   0   6 1433.34 183.772   3
 -14   0   6 765.068 184.048  17
 -14   0   6 1027.21 190.969   3
 -13   0   6 3785.56 424.297  17
 -12   0   6 1329.74 278.401  17
 -12   0   6 1656.08 208.499  22
 -11   0   6 1516.08 283.404  17
 -11   0   6 2199.05 254.743  22
 -10   0   6 103.653 76.7055  22
 -10   0   6 92.4413 101.024  17
  -9   0   6 13024.2 818.183  17
  -9   0   6 12474.8 599.528  22
   8   0  -6 288.813 263.540   1
   8   0  -6 79.3796 121.991  24
   7   0  -6 386.332 147.653  24
   7   0  -6 810.281 445.812   1
   6   0  -6 1541.13 301.274  24
   6   0  -6 1735.56 470.859   1
   5   0  -6 867.424 415.928   1
   5   0  -6 899.921 226.114  24
   4   0  -6 20733.4 1626.86   1
   3   0  -6 34363.2 2039.37   1
   2   0  -6 1988.88 499.681   1
   1   0  -6 1573.72 469.029   1
   0   0  -6 7805.38 770.279  15
  -1   0  -6 6326.10 907.726   2
  -1   0  -6 6041.00 668.207  15
  -2   0  -6 2924.91 653.943   2
  -3   0  -6 4115.42 517.576  17
  -3   0  -6 6435.07 973.666   2
  -4   0  -6 2863.66 466.767  17
  -5   0  -6 46514.7 1771.10  17
  -6   0  -6 16303.3 1006.21  17
  -7   0  -6 375.439 169.074  17
  -8   0  -6 3222.47 400.932  17
  -9   0  -6 2558.91 301.763  17
 -10   0  -6 492.216 102.877  17
 -15   1   6 299.179 83.2681   3
 -15  -1   6 544.409 119.915   3
 -14  -1   6 94.5811 83.3632  17
 -14   1   6 175.823 106.664  17
 -14   1   6 156.297 88.5698   3
 -13  -1   6 924.873 214.972  17
 -13   1   6 598.988 169.842  17
 -13   1   6 1101.78 211.805   3
 -13  -1   6 876.680 140.581  22
 -12  -1   6 209.007 78.3464  22
 -12  -1   6 108.258 100.178  17
 -12   1   6 115.369 72.0435  17
 -11   1   6 1134.22 178.430  22
 -11  -1   6 1064.18 251.773  17
 -11   1   6 990.628 251.193  17
 -10   1   6 56.1222 73.5474  22
 -10  -1   6-29.5228 70.0685  17
  -9   1   6 648.540 148.881  22
  -9  -1   6 480.757 161.246  17
  -9   1   6 513.921 184.981  17
  -8  -1   6 1983.48 315.396  17
  -8   1   6 2031.98 311.901  17
   8  -1  -6 3363.86 767.831   1
  -8   1   6 2014.73 232.677  22
   8   1  -6 3139.87 482.009  24
   7  -1  -6 2728.88 697.999   1
   7   1  -6 3274.17 469.610  24
   7   1  -6 2426.50 557.383   1
   6  -1  -6 80.1440 305.298   1
   6   1  -6 316.635 184.902   1
   6   1  -6 91.8970 153.939  24
   5   1  -6 403.783 336.304   1
   5   1  -6 81.1591 114.993  24
   5  -1  -6 250.798 342.083   1
   4   1  -6 9747.28 1077.73   1
   4  -1  -6 9287.40 1128.96   1
   4   1  -6 9222.57 691.241  24
   3   1  -6 145.123 262.159   1
   3  -1  -6-136.324 191.395   1
   3   1  -6-154.319 101.853  24
   2   1  -6 195.768 227.035   1
   2  -1  -6 442.217 351.609   1
   1  -1  -6 740.276 339.216   2
   1  -1  -6 514.389 237.853   1
   1   1  -6 725.409 269.579  15
   0  -1  -6 2373.03 597.139   2
   0   1  -6 3149.16 504.511  15
   0  -1  -6 2375.57 442.213  15
  -1  -1  -6-166.967 171.312   2
  -1   1  -6 190.863 173.094  15
  -1  -1  -6 159.605 82.4586  15
  -2  -1  -6 10.9407 202.094   2
  -2   1  -6-119.248 87.7338  15
  -3  -1  -6 4110.62 516.699  17
  -3   1  -6 3527.75 515.201  17
   4   1   6 7867.27 427.571  18
  -4  -1  -6 6362.49 639.845  17
  -4   1  -6 6363.35 660.020  17
  -5  -1  -6 9340.15 794.534  17
  -5   1  -6 10289.1 820.017  17
  -6  -1  -6 3373.70 478.323  17
  -6   1  -6 3592.48 480.690  17
  -7  -1  -6 341.719 135.141  17
  -7   1  -6 532.394 185.429  17
  -8  -1  -6 124.987 95.7147  17
  -8   1  -6 174.844 93.3246  17
  -9  -1  -6 36.3809 54.2754  17
  -9   1  -6 71.1791 67.9856  17
 -10  -1  -6 22.8139 53.6664  17
 -10   1  -6 54.1309 39.0218  17
 -15   2   6 118.636 72.5588   3
 -15  -2   6 163.491 70.8179   3
 -14   2   6 2240.68 285.357  17
 -14   2   6 2815.76 292.564   3
 -13  -2   6 1059.84 246.841  17
 -13   2   6 1009.26 215.796  17
 -13   2   6 1203.09 205.004   3
 -13  -2   6 1270.48 177.191  22
 -12  -2   6 93.0976 92.9304  17
 -12   2   6 18.7074 87.6358  17
 -12   2   6 85.9763 101.109   3
 -11  -2   6 180.208 102.604  17
 -11   2   6 144.681 128.728  17
  11   2  -6 161.047 139.681  16
 -10  -2   6 11651.8 803.317  17
 -10   2   6 11335.9 764.022  17
  10   2  -6 12437.5 933.959  16
 -10   2   6 12695.2 589.864  22
  -9   2   6 161.657 83.4464  22
  -9  -2   6 155.904 95.6427  17
  -9   2   6 86.7096 122.008  17
   9   2  -6 236.870 136.044  16
  -8  -2   6 604.168 174.944  17
  -8   2   6 584.694 186.537  17
  -8   2   6 697.124 137.003  22
   8  -2  -6 736.794 431.196   1
   8   2  -6 1188.17 301.939  24
   7  -2  -6 258.235 305.754   1
   7   2  -6 58.6363 144.483  24
   6  -2  -6 187.724 349.630   1
   6   2  -6 38.3864 98.7820  24
   5   2  -6 691.546 370.155   1
   5   2  -6 460.598 198.646  24
   5  -2  -6 465.182 399.927   1
   4   2  -6 748.292 393.420   1
   4   2  -6 1184.13 269.781  24
   4  -2  -6 854.700 416.190   1
   3   2  -6 922.313 394.040   1
   3  -2  -6 601.077 334.000   1
   3   2  -6 756.772 228.173  24
   2  -2  -6 3560.51 722.874   2
   2  -2  -6 3303.31 667.170   1
   2   2  -6 3633.56 550.006  15
   1  -2  -6 3474.51 742.813   2
   1  -2  -6 3484.91 687.262   1
   1   2  -6 3229.10 510.766  15
   0  -2  -6 2813.34 634.489   1
   0  -2  -6 3222.34 744.091   2
   0   2  -6 2578.56 455.128  15
  -1   2  -6 3667.52 536.665  15
  -1  -2  -6 4501.20 879.431   2
  -2   2  -6 4887.68 640.401  15
  -2  -2  -6 6225.94 1078.55   2
  -3  -2  -6 111.674 82.3511  17
  -3   2  -6 277.524 156.887  17
  -3   2  -6 270.517 174.369  16
   4   2   6 4704.34 346.388  18
  -4  -2  -6 3229.78 459.224  17
  -4   2  -6 3744.62 513.057  17
  -4   2  -6 3812.07 519.266  12
   5   2   6 898.268 164.512  18
  -5  -2  -6 664.034 216.275  17
  -5   2  -6 676.837 247.280  17
   6   2   6 612.485 139.180  20
   6   2   6 489.220 116.941  18
  -6  -2  -6 445.229 170.083  17
  -6   2  -6 455.774 190.523  17
   7   2   6 179.936 74.2456  18
  -7  -2  -6 118.942 97.3558  17
  -7   2  -6 103.221 108.302  17
  -8  -2  -6 1965.61 297.045  17
  -8   2  -6 2606.52 346.917  17
  -9  -2  -6 1158.46 194.378  17
  -9   2  -6 1528.26 227.839  17
 -10   2  -6 643.072 121.027  17
 -15   3   6 300.727 89.5920   3
 -15  -3   6 458.540 99.9549   3
 -14  -3   6 104.568 49.9797  22
 -14   3   6 117.031 68.3400   3
 -13   3   6 56.9478 86.5693  17
 -13   3   6-0.84209 74.5858   3
  13   3  -6-52.7291 88.5784  16
 -12  -3   6 583.111 182.284  17
 -12   3   6 292.705 129.449  17
 -12   3   6 570.282 155.212   3
  12   3  -6 286.937 142.499  16
 -11  -3   6 224.463 126.557  17
 -11   3   6 298.622 135.137  17
 -11   3   6 44.0647 94.4135   3
  11   3  -6 278.526 156.922  16
 -10  -3   6 1784.81 321.056  17
 -10   3   6 1733.69 293.442  17
  10   3  -6 1591.20 358.296  16
 -10   3   6 2067.73 289.845   3
  -9  -3   6 4960.55 519.770  17
  -9   3   6 5022.25 490.561  17
   9   3  -6 6717.48 700.594  16
  -9   3   6 5585.72 390.737  22
  -9   3   6 5589.20 458.827   3
  -8   3   6 8053.20 604.718  17
  -8   3   6 8770.23 481.638  22
  -8   3   6 8557.27 530.852   3
   7  -3  -6 10991.0 1338.49   1
   7   3  -6 11574.8 939.282  24
   6  -3  -6 4947.46 904.915   1
   6   3  -6 4994.18 591.841  24
   5  -3  -6 7984.35 1041.21   1
   5   3  -6 8005.37 737.050  24
   4   3  -6 1552.87 423.335   1
   4   3  -6 2446.93 394.452  24
   4  -3  -6 2046.82 554.002   1
   3  -3  -6 5868.73 922.817   1
   3   3  -6 5998.63 688.820  15
   2  -3  -6 575.394 235.422   2
   2  -3  -6 808.594 338.842   1
   2   3  -6 742.676 263.002  15
   1  -3  -6 4489.02 776.341   1
   1   3  -6 5032.89 630.032  15
   1  -3  -6 4537.87 939.824   2
   0  -3  -6 3360.04 706.364   1
   0  -3  -6 3536.89 861.662   2
   0   3  -6 3232.24 516.578  15
  -1  -3  -6 1253.92 530.708   2
  -1   3  -6 1285.87 350.821  15
  -2  -3  -6 3045.08 448.679  17
  -2   3  -6 3711.27 486.282  17
  -2   3  -6 4815.26 647.426  16
  -2   3  -6 5804.43 714.455  15
  -2  -3  -6 6249.30 1111.36   2
  -3  -3  -6 395.970 175.979  17
  -3   3  -6 343.364 220.574  17
  -3   3  -6 607.524 265.218  16
  -4   3  -6 660.567 234.309  12
   4   3   6 624.683 128.059  18
  -4  -3  -6 222.291 176.323  17
  -4   3  -6 471.597 208.106  17
  -5   3  -6 590.441 238.383  12
   5   3   6 378.879 120.601  20
   5   3   6 492.506 114.426  18
  -5  -3  -6 295.191 169.289  17
  -5   3  -6 158.338 127.481  17
  -6   3  -6-90.0854 118.949  12
   6   3   6 146.243 81.1932  20
   6   3   6 87.9232 56.5385  18
  -6  -3  -6 166.407 133.302  17
  -6   3  -6 182.555 163.939  17
   7   3   6 69.6991 54.2785  18
  -7  -3  -6 191.103 135.084  17
  -7   3  -6-139.012 122.942  17
   8   3   6 31.0939 33.1665  18
  -8  -3  -6 75.7016 76.6960  17
  -8   3  -6 29.7876 72.5545  17
  -9  -3  -6 235.427 84.4036  17
  -9   3  -6 408.886 116.443  17
 -15   4   6 246.160 75.4957   3
 -15  -4   6 174.806 59.8490   3
 -14  -4   6 162.936 74.0484  22
 -14   4   6 60.3458 65.5685   3
  14   4  -6 125.785 100.376  16
 -13   4   6 541.263 148.066   3
  13   4  -6 404.240 152.823  16
 -13   4   6 738.407 122.351   4
 -12   4   6-23.5015 60.0034   3
  12   4  -6 17.1461 76.9397  16
 -11   4   6 383.552 136.725  17
 -11   4   6 572.269 155.730   3
  11   4  -6 529.491 216.297  16
 -10   4   6 437.791 160.275  17
 -10   4   6 359.295 116.470   3
  10   4  -6 560.938 196.146  16
  -9   4   6 184.752 111.330   3
   9   4  -6 299.827 180.553  16
  -8   4   6 308.349 113.870   3
   8   4  -6 379.379 211.744  16
  -8   4   6 209.699 65.6409  22
  -7   4   6 321.662 105.567   3
   7   4  -6 380.489 190.435  16
  -7   4   6 340.527 92.0156  22
   6  -4  -6 1933.27 621.264   1
   6   4  -6 1110.64 303.223  15
   6   4  -6 1397.43 343.553  24
   5  -4  -6 1027.37 438.872   1
   5   4  -6 1272.30 331.750  15
   5   4  -6 1334.20 332.078  24
   4   4  -6 1810.66 401.115  15
   4   4  -6 1762.20 346.135  24
   4  -4  -6 1826.13 611.864   1
   3  -4  -6-22.5512 195.820   1
   3   4  -6 245.357 184.306  15
   2  -4  -6 926.181 482.901   2
   2  -4  -6 644.098 352.111   1
   2   4  -6 1363.14 343.846  15
   1  -4  -6 3038.53 845.588   2
   1  -4  -6 2169.43 555.618   1
   1   4  -6 2396.12 442.668  15
   0  -4  -6 318.072 224.008   1
   0  -4  -6 657.642 415.343   2
   0   4  -6 802.000 286.494  15
  -1  -4  -6 157.778 271.707   2
  -1   4  -6 325.194 212.384  16
  -1   4  -6 186.353 180.036  15
   1   4   6 296.060 92.9633  22
  -1   4  -6 366.894 152.353   6
  -2   4  -6 95.7417 102.079  17
  -2   4  -6 12.0490 135.312  16
   2   4   6 284.360 87.0549  22
   3   4   6 217.449 107.903  20
  -3   4  -6 71.2618 106.087  17
  -3   4  -6 319.888 225.258  16
  -4   4  -6 314.100 191.095  12
   4   4   6 253.891 86.7221  20
   4   4   6 289.800 95.1248  18
  -4   4  -6 262.121 158.842  17
  -5   4  -6-100.570 118.815  12
   5   4   6 60.0117 66.0278  20
   5   4   6-21.5902 43.2104  18
  -5  -4  -6 80.9310 88.3361  17
  -5   4  -6-118.904 86.5432  17
  -6   4  -6 290.828 168.391  12
   6   4   6 358.786 102.940  18
  -6  -4  -6 216.898 107.490  17
  -6   4  -6 231.749 143.728  17
   6   4   6 291.051 95.1394  20
  -7   4  -6 13.1991 69.7984  12
   7   4   6 22.0289 34.2723  18
  -7  -4  -6-6.85234 47.0297  17
  -7   4  -6-15.0802 64.8041  17
   8   4   6 119.126 50.8703  18
  -8   4  -6 205.621 94.8053  17
   9   4   6 387.931 71.1202  18
  -9   4  -6 477.299 108.488  17
 -14  -5   6 12.8254 29.0372  22
 -14   5   6 124.322 69.3258   3
  14   5  -6 162.125 117.300  16
 -13   5   6 257.657 103.121   3
  13   5  -6 177.974 122.010  16
 -13   5   6 269.596 78.5018   4
 -12   5   6 2129.69 231.795   4
  12   5  -6 1674.43 357.386  16
 -12   5   6 1523.46 243.114   3
 -11   5   6 822.733 188.108   3
  11   5  -6 735.692 250.321  16
 -11   5   6 836.362 153.868   4
  10   5  -6 1924.70 398.574  16
 -10   5   6 1750.59 264.001   3
   9   5  -6 6616.34 739.496  16
  -9   5   6 6334.49 495.646   3
   8   5  -6 2967.71 501.422  16
  -8   5   6 2907.10 267.915  22
  -8   5   6 2576.37 312.302   3
   7   5  -6 7607.14 617.507   5
   7   5  -6 8869.27 850.996  16
  -7   5   6 7440.31 503.477   3
  -7   5   6 8572.21 468.945  22
   6   5  -6 8143.22 655.303   5
   6   5  -6 9696.30 883.301  16
  -6   5   6 9628.88 493.555  22
   5  -5  -6 3904.37 795.165   1
   5   5  -6 3099.82 402.700   5
  -5   5   6 4188.81 333.587   4
   5   5  -6 3810.96 562.228  16
   5   5  -6 4450.81 584.951  15
   5   5  -6 4998.35 639.838  24
  -5   5   6 4392.10 334.855  22
   4   5  -6 3095.04 501.513  16
   4   5  -6 4649.43 602.062  15
   4  -5  -6 4856.11 887.131   1
  -4   5   6 3825.32 310.386  22
   3  -5  -6 6757.52 980.083   1
   3   5  -6 6675.61 730.206  15
   2  -5  -6 3947.54 748.429   1
   2   5  -6 4420.92 609.014  15
   1  -5  -6 2069.24 570.806   1
   1  -5  -6 2898.23 788.905   2
   1   5  -6 2089.46 426.012  16
  -1   5   6 2705.75 282.558  20
   1   5  -6 3050.56 535.664  15
  -1   5   6 2321.24 235.856  22
   1   5  -6 2589.94 406.441   6
   0   5   6 3096.46 302.059  20
   0   5  -6 2753.06 488.296  16
   0   5   6 3143.64 271.780  22
   0   5  -6 3123.65 426.627   6
   1   5   6 3827.02 347.135  20
  -1   5  -6 2902.22 515.065  16
  -1   5  -6 4193.14 497.129   6
   1   5   6 3675.38 300.612  22
   2   5   6 1040.36 195.155  20
  -2   5  -6 796.846 315.823  16
   2   5   6 867.772 146.350  22
   3   5   6 502.211 137.250  20
  -3   5  -6 428.710 203.879  12
   3   5   6 533.853 123.753  18
  -4   5  -6 719.353 263.172  12
   4   5   6 631.030 139.224  18
   4   5   6 652.177 140.907  20
   5   5   6 50.1342 65.6692  20
  -5   5  -6-143.608 111.440  12
   5   5   6 3.49535 37.3376  18
  -5   5  -6 134.314 100.692  17
  -6   5  -6 442.310 199.799  12
   6   5   6 239.528 87.4766  20
   6   5   6 285.226 96.6737  18
  -6   5  -6 606.303 172.042  17
  -7   5  -6 320.734 142.513  12
   7   5   6 279.052 94.4839  18
  -7   5  -6 237.518 100.108  17
   8   5   6 79.4766 44.2710  18
  -8   5  -6 4.25482 69.2055  12
   9   5   6 494.884 79.0304  18
 -14  -6   6 255.715 63.6101  22
 -14   6   6 223.864 69.2080   3
  14   6  -6 398.837 121.719  16
 -13   6   6 63.0354 73.3234   3
  13   6  -6 130.678 108.985  16
 -12   6   6 376.696 127.650   3
  12   6  -6 710.274 221.438  16
 -12   6   6 499.198 109.780   4
 -11   6   6 78.3883 59.5514   3
  11   6  -6-51.9085 105.431  16
 -11   6   6 132.405 69.0845   4
 -10   6   6 41.8171 80.4300   3
  10   6  -6 64.0302 146.810  16
 -10   6   6 71.9365 74.2520   4
  -9   6   6 595.552 163.117   3
   9   6  -6 346.676 229.061  16
  -9   6   6 403.225 119.032   4
   8   6  -6 144.074 107.351   5
  -8   6   6 69.4353 87.5522   3
   8   6  -6 214.214 196.111  16
  -8   6   6 42.1921 75.8625   4
   7   6  -6 3573.45 451.349   5
  -7   6   6 4351.31 369.646   4
   7   6  -6 3795.96 587.357  16
  -7   6   6 3371.36 351.364   3
  -7   6   6 4265.65 324.963  22
   6   6  -6 412.471 164.387   5
   6   6  -6 592.400 275.751  16
  -6   6   6 688.081 145.697   4
  -6   6   6 606.306 135.637  22
   5   6  -6 653.345 221.751   5
   5   6  -6 1061.71 336.550  16
  -5   6   6 589.409 127.639   4
  -5   6   6 454.389 117.199  22
   4   6  -6 177.114 154.026  16
  -4   6   6 132.245 82.5987   4
  -4   6   6 81.6838 62.4376  22
   3   6  -6 125.787 85.2820  16
  -3   6   6 145.815 63.0052   4
  -3   6   6 223.314 84.8563  22
  -2   6   6 401.591 122.576  20
   2   6  -6 196.137 132.249   6
   2   6  -6 405.113 224.048  16
  -2   6   6 347.093 119.940   4
  -2   6   6 311.923 100.661  22
   1   6  -6 671.841 226.829   6
  -1   6   6 690.567 151.504  20
   1   6  -6 274.733 218.151  16
  -1   6   6 472.867 112.731  22
   0   6  -6 537.534 197.458   6
   0   6   6 248.441 102.096  20
   0   6  -6 278.571 185.441  16
   0   6   6 288.519 99.9865  22
   1   6   6 169.761 61.8767  20
  -1   6  -6 131.229 167.763  16
   1   6   6 124.100 54.6194  22
  -1   6  -6 99.6007 102.061   6
   2   6   6 1187.51 214.220  20
   2   6   6 1109.04 176.235  22
  -2   6  -6 561.808 239.848  16
  -2   6  -6 1245.48 312.936   6
   3   6   6 94.0115 80.4816  20
  -3   6  -6 10.4050 138.818  12
   3   6   6 142.430 77.3629  18
  -3   6  -6 218.729 199.413  16
   4   6   6 154.189 79.8798  20
   4   6   6 149.888 75.1527  18
  -4   6  -6 222.151 189.346  12
  -5   6  -6 297.242 143.063  12
   5   6   6 250.736 109.093  20
   5   6   6 202.127 76.5503  18
  -6   6  -6 926.831 224.908  12
   6   6   6 852.800 146.896  18
  -7   6  -6 296.215 145.301  12
   7   6   6 338.547 93.3423  18
   8   6   6-10.5431 29.5389  18
  -8   6  -6 50.1921 55.5271  12
 -13   7   6 315.689 92.2805   3
  13   7  -6 230.534 114.732  16
 -12   7   6 2096.45 193.662   4
  12   7  -6 1839.11 319.774  16
 -12   7   6 1895.16 234.697   3
 -11   7   6 449.168 139.623   3
  11   7  -6 493.517 194.004  16
 -11   7   6 566.525 116.185   4
  10   7  -6 78.6266 103.050   5
 -10   7   6 15.2225 76.5327   3
  10   7  -6 170.651 183.289  16
 -10   7   6 74.3942 69.2590   4
   9   7  -6 397.411 152.749   5
  -9   7   6 263.236 128.068   3
   9   7  -6 17.9955 88.1127  16
  -9   7   6 164.199 82.7101   4
   8   7  -6 168.269 102.361   5
  -8   7   6 348.054 117.392   3
   8   7  -6 146.100 179.258  16
  -8   7   6 402.829 120.813   4
   7   7  -6 333.449 214.793   5
  -7   7   6 325.738 123.128   3
   7   7  -6 284.791 153.322  16
  -7   7   6 342.063 118.331   4
   6   7  -6 1461.70 306.680   5
  -6   7   6 2731.51 290.182   4
   6   7  -6 1933.09 439.752  16
  -6   7   6 2498.84 254.466  22
  -5   7   6 254.498 87.8609  22
  -5   7   6 197.691 93.2565   4
  -4   7   6 4347.22 360.466   4
   4   7  -6 3988.03 621.848  16
  -4   7   6 4842.72 346.731  22
  -3   7   6 2295.35 266.220   4
   3   7  -6 2453.15 477.376  16
  -3   7   6 2846.99 274.413  22
  -2   7   6 2849.22 300.878  20
  -2   7   6 2614.13 282.305   4
   2   7  -6 2221.93 473.040  16
  -2   7   6 3195.81 291.388  22
   2   7  -6 2495.93 435.615   6
  -1   7   6 2665.37 293.246  20
  -1   7   6 2231.48 260.257   4
   1   7  -6 2335.49 486.963  16
  -1   7   6 2702.18 274.344  22
   1   7  -6 2816.96 443.300   6
   0   7  -6 237.915 159.842   6
   0   7   6 89.7852 75.8474  20
   0   7  -6 53.5325 127.870  16
   0   7   6 93.6569 71.0242  22
   1   7   6 79.8955 57.9787  20
  -1   7  -6 82.6120 146.912  16
   1   7   6 169.114 76.5123  22
  -1   7  -6 404.626 200.619   6
   2   7   6 98.2587 63.9661  20
  -2   7  -6 170.362 171.674  12
   2   7   6 183.096 70.2191  18
  -2   7  -6 70.6052 128.270  16
  -2   7  -6 259.033 195.582   6
   3   7   6 79.7465 48.8277  20
  -3   7  -6-61.0159 110.321  12
   3   7   6 44.0850 59.0256  18
  -4   7  -6 85.0120 112.806  12
   4   7   6 296.627 87.8069  18
  -5   7  -6 979.413 245.780  12
   5   7   6 804.220 140.760  18
  -6   7  -6 205.425 147.537  12
   6   7   6 273.747 83.4948  18
   7   7   6 93.0641 42.0750  18
  -7   7  -6 75.7784 91.2667  12
   8   7   6 279.385 60.7317  18
  -8   7  -6 304.865 103.845  12
  12   8  -6 1164.15 234.729  16
 -12   8   6 1220.64 176.728   3
 -11   8   6 409.371 120.861   3
  11   8  -6 427.286 148.501  16
 -11   8   6 570.436 112.981   4
 -10   8   6 6.54704 51.5191   3
  10   8  -6 175.578 115.974   5
  10   8  -6 62.6863 106.928  16
 -10   8   6 64.4147 65.7645   4
  -9   8   6 138.090 109.267   3
   9   8  -6 139.594 86.6333   5
   9   8  -6 309.941 177.848  16
  -9   8   6 46.8393 53.8387   4
  -8   8   6 607.122 165.400   3
   8   8  -6 742.323 223.948   5
   8   8  -6 716.707 215.825  16
  -8   8   6 850.309 164.123   4
   7   8  -6 3251.48 464.064   5
  -7   8   6 4036.14 358.727   4
   7   8  -6 3301.16 553.412  16
  -7   8   6 3408.79 358.440   3
   6   8  -6 746.988 240.189   5
   6   8  -6 880.489 317.989  16
  -6   8   6 1026.31 185.227   4
  -6   8   6 1046.83 164.374  22
  -5   8   6 3239.86 332.935   4
   5   8  -6 2532.30 480.340  16
  -5   8   6 3156.47 281.051  22
   4   8  -6 117.784 151.541  16
  -4   8   6 144.158 93.6981   4
  -4   8   6 166.030 76.8607  22
   3   8  -6 1729.15 401.095  11
  -3   8   6 2280.05 276.484   4
   3   8  -6 1983.26 436.846  16
  -3   8   6 2546.22 257.074  22
   2   8  -6 2061.81 377.829   6
   2   8  -6 1693.14 406.315  11
  -2   8   6 2177.56 266.756   4
   2   8  -6 2090.45 462.126  16
  -2   8   6 2732.28 271.258  22
   1   8  -6 175.167 136.304   6
   1   8  -6 605.866 294.311  11
   1   8  -6 259.820 168.341  16
  -1   8   6 311.778 114.676   4
  -1   8   6 263.450 98.5313  22
   0   8  -6 1775.53 359.377   6
   0   8  -6 939.738 317.237  16
   0   8   6 1188.01 189.138  22
  -1   8  -6 2035.97 412.045  12
   1   8   6 1842.43 212.030  18
  -1   8  -6 1375.34 356.641  16
  -1   8  -6 2075.03 369.707   6
  -2   8  -6 39.0377 148.071  12
   2   8   6 81.4788 55.9975  18
  -2   8  -6 67.3570 118.295  16
  -3   8  -6 838.714 250.368  12
   3   8   6 921.215 153.062  18
  -4   8  -6 1473.03 311.513  12
   4   8   6 1909.73 206.922  18
   5   8   6 2840.94 241.505  18
  -5   8  -6 2980.69 404.665  12
   6   8   6 1791.59 163.580  21
   6   8   6 1994.62 187.242  18
  -6   8  -6 1814.83 288.711  12
   7   8   6 2036.94 163.470  18
  -7   8  -6 2140.62 263.865  12
 -11   9   6 15.4018 36.5706   3
 -11   9   6-82.1150 51.1254   4
 -10   9   6 259.445 100.142   3
  10   9  -6 289.204 144.340  16
 -10   9   6 483.637 105.289   4
  -9   9   6 450.646 123.854   3
   9   9  -6 555.287 194.832  16
  -9   9   6 442.716 113.952   4
  -8   9   6 103.290 67.4426   3
  -8   9   6 23.0635 54.9993   4
  -7   9   6 1319.77 205.855   4
   7   9  -6 767.145 275.497  16
   6   9  -6 933.933 296.218  11
  -6   9   6 1455.85 226.233   4
   6   9  -6 1223.07 312.440  16
   5   9  -6 34.5849 151.054  11
   5   9  -6 188.862 165.999  16
  -5   9   6 267.008 99.4745   4
  -5   9   6 181.852 59.7827  22
   4   9  -6 9.86570 121.649  11
   4   9  -6 101.783 105.138  16
  -4   9   6 279.847 116.491   4
  -4   9   6 267.515 94.8043  22
   3   9  -6 135.108 169.986   6
   3   9  -6 278.162 249.695  11
  -3   9   6 100.894 61.3613  22
   3   9  -6 281.310 182.822  16
  -3   9   6 96.7705 86.7942   4
   2   9  -6 3623.67 569.199  11
  -2   9   6 4085.81 361.215   4
   2   9  -6 3688.60 572.657  16
  -2   9   6 4435.86 334.421  22
   2   9  -6 3762.42 498.655   6
   1   9  -6 938.376 265.120   6
   1   9  -6 1048.70 351.103  11
  -1   9   6 1017.29 178.991   4
   1   9  -6 735.700 254.542  16
  -1   9   6 738.363 146.452  22
   0   9  -6 1444.40 319.677   6
   0   9  -6 867.706 262.008  12
   0   9  -6 1294.14 399.598  11
   0   9   6 1051.25 151.658  18
   0   9   6 759.626 166.699   4
   0   9  -6 832.902 261.722  16
  -1   9  -6 918.753 251.290  12
   1   9   6 1274.81 162.798  18
  -1   9  -6 1198.49 290.236   6
   2   9   6 2513.59 224.537  18
  -2   9  -6 2808.41 412.082  12
  -3   9  -6 20.8802 99.7898  12
   3   9   6-6.66720 31.9061  18
   3   9   6 65.5348 69.1300   7
  -4   9  -6 781.671 216.370  12
   4   9   6 764.650 120.917  18
  -5   9  -6 1546.37 261.507  12
   5   9   6 1765.68 171.267  21
   5   9   6 1400.36 154.090  18
   6   9   6 321.315 70.4844  21
   6   9   6 366.672 66.9584  18
  -6   9  -6 378.554 78.4426  10
  -6   9  -6 263.282 102.248  12
  10  10  -6 160.705 91.5346   6
 -10  10   6 34.9595 41.1880   4
  10  10  -6 10.8127 62.5380  16
  -9  10   6 199.899 76.6170   4
   9  10  -6 135.579 98.8863  16
   8  10  -6-209.778 164.796  11
   8  10  -6 1.14813 67.9722  16
  -8  10   6-27.1457 54.5317   4
   7  10  -6 53.8248 94.9359  11
   7  10  -6 120.003 115.740  16
  -7  10   6 147.481 90.1413   4
   6  10  -6-190.615 201.252  11
   6  10  -6-44.1665 90.6432  16
  -6  10   6-60.2422 80.7502   4
   5  10  -6-77.9052 136.304  11
   5  10  -6 181.065 131.288  16
  -5  10   6-19.3508 52.7417   4
   4  10  -6 28.9840 102.527   6
   4  10  -6-101.618 157.140  11
   4  10  -6 157.745 145.270  16
  -4  10   6 66.8296 95.9268   4
   3  10  -6 136.453 136.580   6
   3  10  -6 39.6678 106.326  16
  -3  10   6 145.775 79.5510   4
   2  10  -6 56.4627 94.0087   6
   2  10  -6 404.720 259.500  11
  -2  10   6 178.380 88.9524   4
  -2  10   6 164.353 88.3009  21
  -1  10   6 4865.67 344.042  21
   1  10  -6 4087.18 613.417  11
  -1  10   6 3766.81 333.334   4
   1  10  -6 4415.90 461.732  12
   1  10  -6 4698.61 517.049   6
   0  10   6 2725.18 252.406  21
   0  10  -6 2380.65 351.845  12
   0  10  -6 2832.92 398.518   6
   1  10   6 195.462 97.6106  21
  -1  10  -6 393.370 150.327  12
   1  10   6 340.888 102.449   7
   2  10   6 2635.62 240.148  21
   2  10   6 2039.70 177.720  18
   2  10   6 2314.37 214.630   7
  -2  10  -6 2496.01 338.104  12
   3  10   6 5396.39 313.400  21
   3  10   6 4996.87 266.096  18
   3  10   6 4933.93 278.483   7
  -3  10  -6 5821.07 493.030  12
  -4  10  -6 482.785 141.218  12
   4  10   6 311.533 84.2316  21
   4  10   6 318.626 67.6255  18
   5  10   6 130.952 58.6366  21
  -5  10  -6 124.547 56.7604  10
  -5  10  -6 140.276 76.2167  12
   9  11  -6 162.098 79.7770   6
   8  11  -6 207.764 100.332   6
   8  11  -6 140.058 108.176  11
  -8  11   6 335.418 87.4050   4
   8  11  -6 335.307 120.490  16
   7  11  -6-71.5805 83.6626   6
   7  11  -6 32.6519 70.1743  11
  -7  11   6 38.1244 45.6325   4
   7  11  -6 113.135 93.7697  16
   6  11  -6-27.7552 83.9762   6
  -6  11   6 43.6988 50.6958   4
   5  11  -6 218.077 129.955   6
   5  11  -6 102.167 126.036  11
  -5  11   6-27.6734 50.3610   4
  -5  11   6 10.2311 34.5617   7
   4  11  -6 105.850 107.179   6
   4  11  -6 40.5875 147.511  11
  -4  11   6 38.5041 57.9167   4
  -4  11   6 46.8115 59.0576   7
   3  11  -6 55.8959 122.462   6
   3  11  -6 279.028 235.560  11
  -3  11   6 3.38094 46.8266   4
  -3  11   6 50.7157 56.3461   7
   2  11  -6 84.4902 102.292   6
   2  11  -6 351.167 249.304  11
  -2  11   6 123.079 74.8790   4
  -2  11   6 119.593 68.1579   7
  -1  11   6 232.957 75.3808  21
   1  11  -6 178.034 73.5499  10
  -1  11   6 82.5460 45.7219   7
   0  11   6 49.6654 52.0654  21
   0  11  -6-27.1991 34.3025  10
   0  11   6 124.452 62.0705   7
   1  11   6 19.1977 46.9096  21
  -1  11  -6-19.1764 46.0510  10
   1  11   6 53.1027 51.3636   7
  -2  11  -6 383.221 110.603  12
   2  11   6 224.224 70.6123  21
  -2  11  -6 397.078 106.061  10
   2  11   6 327.774 76.5757   7
   3  11   6 51.4534 42.2001  21
  -3  11  -6 72.2162 50.9214  10
   7  12  -6 723.908 139.780   6
   6  12  -6 22.2014 56.2257   6
  -6  12   6 124.277 52.8417   4
   5  12  -6 222.151 92.0150   6
  -5  12   6 122.962 60.4600   4
   4  12  -6 416.437 123.154   6
   4  12  -6 372.855 160.733  11
  -4  12   6 228.345 56.2391   7
   3  12  -6 155.168 84.8901   6
  -3  12   6-4.04596 31.2563   7
  -2  12   6 184.383 51.1617   7
   2  12  -6 291.068 112.150   6
   1  12  -6 438.561 85.7658  10
  -1  12   6 582.325 95.0959   7
   0  12  -6 107.236 49.6836  10
   0  12   6-6.47220 29.1995   7
  -1  12  -6 358.303 75.5459  10
   1  12   6 264.820 64.5916   7
 -15   0   7-19.6526 39.0057   3
 -14   0   7 45.0384 68.9840   3
 -13   0   7 13.6018 39.4096  22
 -12   0   7 109.906 64.8735  22
 -11   0   7 91.1405 82.5390  22
 -10   0   7-55.1099 50.5588  22
  -9   0   7-53.1996 69.9959  22
  -8   0   7-22.4183 63.4924  22
  -7   0   7-18.2861 44.1336  22
  -6   0   7-28.3978 44.8272  22
   6   0  -7 328.240 330.883   1
   5   0  -7 129.909 240.915   1
   4   0  -7 1057.86 383.137   1
   3   0  -7 165.424 311.565   1
   2   0  -7-219.727 203.900   1
   1   0  -7 998.419 283.505  15
   0   0  -7-254.834 142.709  17
   0   0  -7-25.4661 80.4435  16
  -1   0  -7-203.107 140.323  17
  -1   0  -7 251.749 276.217  16
  -2   0  -7 91.7808 118.609  17
  -3   0  -7-202.081 133.838  17
  -4   0  -7 52.4779 76.1241  17
  -5   0  -7 148.974 131.606  17
  -6   0  -7-17.5860 62.6293  17
  -7   0  -7-51.8609 60.7799  17
  -8   0  -7-49.0071 61.0053  17
  -9   0  -7-43.6225 37.5999  17
 -15   1   7 71.2800 48.7919   3
 -15  -1   7 22.6631 36.9437   3
 -14   1   7 52.7339 67.1518   3
 -14  -1   7 96.1207 85.9157   3
 -13  -1   7 670.139 131.123  22
 -13   1   7 611.129 145.266   3
 -12  -1   7 247.021 94.6787  22
 -12   1   7 254.735 91.4441  22
 -11  -1   7 867.943 167.269  22
 -11   1   7 909.374 162.240  22
 -10  -1   7-66.4135 64.7639  22
 -10   1   7 109.318 71.9352  22
  -9   1   7 388.457 124.955  22
  -9  -1   7 259.971 104.134  22
  -8   1   7 4963.43 389.026  22
  -8  -1   7 4995.15 395.239  22
  -7   1   7 162.875 89.8452  22
  -7  -1   7 68.3177 78.0673  22
   6   1  -7 3118.95 763.066   1
   6  -1  -7 3236.09 837.175   1
  -6   1   7 2581.72 270.571  22
  -6  -1   7 2424.22 263.526  22
   5   1  -7 6295.52 1008.13   1
   5  -1  -7 7349.01 1102.07   1
   4   1  -7 10.7755 223.356   1
   4  -1  -7 29.8096 341.509   1
   3   1  -7 1735.05 515.504   1
   3  -1  -7 1913.53 624.889   1
   2  -1  -7 7848.39 1120.18   1
   2   1  -7 8342.98 888.420  15
   1   1  -7 3439.48 563.302  15
   1  -1  -7 3798.82 585.004  15
   0   1  -7 395.047 200.326  17
   0  -1  -7 486.647 218.376  17
   0   1  -7 925.292 305.625  16
   0   1  -7 998.314 328.763  15
  -1  -1  -7 208.330 154.949  17
  -1   1  -7 197.836 149.471  17
  -1   1  -7 252.030 167.922  16
  -2  -1  -7 2389.84 416.271  17
  -2   1  -7 1990.99 405.210  17
   3   1   7 1166.84 170.337  18
  -3  -1  -7 717.302 253.617  17
  -3   1  -7 1036.51 293.497  17
  -4  -1  -7 906.486 257.633  17
  -4   1  -7 800.716 249.745  17
  -5  -1  -7 994.653 273.321  17
  -5   1  -7 1015.86 271.800  17
   6   1   7 64.9399 41.8839  20
  -6  -1  -7 100.301 121.295  17
  -6   1  -7 158.836 126.908  17
  -7  -1  -7 26.1789 87.8995  17
  -7   1  -7 121.757 69.4656  17
  -8  -1  -7 725.775 144.930  17
  -8   1  -7 754.830 152.808  17
 -15   2   7 112.008 54.6985   3
 -15  -2   7 127.228 58.6684   3
 -14   2   7 802.018 147.931   3
 -14  -2   7 847.210 116.927  22
 -13  -2   7 795.274 137.898  22
 -13   2   7 668.506 153.391   3
 -12  -2   7 268.047 93.2450  22
 -12   2   7 205.918 103.501   3
 -11  -2   7-9.34441 66.0376  22
 -11   2   7 124.016 100.371   3
 -11   2   7 53.8520 62.6061  22
 -10   2   7 321.814 126.589   3
 -10   2   7 274.094 111.537  22
   9   2  -7 3142.01 485.867  16
  -9   2   7 3045.73 303.935  22
   8   2  -7-34.0405 75.1414  16
  -8   2   7 204.407 104.655  22
   7   2  -7 2338.22 417.299  16
  -7   2   7 2498.82 263.056  22
  -6  -2   7 912.278 161.166  22
   6   2  -7 658.008 225.334  16
   6   2  -7 736.060 230.649  24
  -6   2   7 896.834 171.744  22
   5   2  -7 825.523 384.010   1
   5  -2  -7 378.847 397.828   1
   5   2  -7 641.362 243.207  24
  -5   2   7 401.382 113.066  22
   4   2  -7 328.828 256.092   1
   4  -2  -7 1323.42 557.466   1
   3  -2  -7 2141.81 619.402   1
   3   2  -7 2123.40 469.114  15
   2  -2  -7 330.143 365.776   1
   2   2  -7-158.449 105.774  15
   1  -2  -7-197.495 196.145   1
   1   2  -7 247.228 164.114  16
   1   2  -7 432.410 241.703  15
   1   2  -7 44.0451 80.2442   6
   0  -2  -7 129.317 127.212  17
   0   2  -7 193.356 130.219  17
   0   2  -7 271.672 152.096  16
  -1  -2  -7 674.674 237.141  17
  -1   2  -7 480.381 197.987  17
  -1   2  -7 831.245 286.683  16
  -2  -2  -7 696.338 228.767  17
  -2   2  -7 717.236 237.628  17
  -2   2  -7 513.876 239.862  16
  -3   2  -7 860.632 285.420  12
   3   2   7 1130.13 176.710  18
  -3  -2  -7 711.137 264.169  17
  -3   2  -7 727.780 250.699  17
   4   2   7 376.773 107.999  18
  -4  -2  -7 362.747 195.834  17
  -4   2  -7 282.673 167.333  17
   5   2   7 99.1864 81.3223  20
   5   2   7-16.0606 37.7217  18
  -5  -2  -7-9.29566 68.5133  17
  -5   2  -7 133.816 114.421  17
   6   2   7 331.173 98.0729  20
  -6  -2  -7 230.891 127.247  17
  -6   2  -7 395.468 156.454  17
  -7  -2  -7-16.6503 58.0726  17
  -7   2  -7 75.1405 48.9006  17
  -8  -2  -7 224.407 78.5134  17
  -8   2  -7 272.152 102.876  17
 -15   3   7 480.184 89.3197   3
 -15  -3   7 646.316 105.404   3
 -14   3   7 130.039 67.5895   3
 -14   3   7 224.342 69.2572   4
 -13  -3   7 62.4639 78.1514  22
 -13   3   7 117.486 64.9899   3
 -12  -3   7 30.2848 75.1820  22
 -12   3   7 63.9099 67.3867   3
  12   3  -7 13.2980 103.714  16
 -11   3   7 120.443 65.8079   3
  11   3  -7 154.967 125.832  16
 -11   3   7 198.918 75.0523  22
 -10   3   7 571.704 160.649   3
  10   3  -7 633.169 249.141  16
 -10   3   7 511.457 127.924  22
   9   3  -7 3623.83 546.233  16
  -9   3   7 3134.47 296.475  22
  -9   3   7 3357.25 344.351   3
  -8   3   7 576.782 127.213  22
   8   3  -7 555.401 219.850  16
   7   3  -7 1554.49 369.779  16
  -7   3   7 1459.27 206.908  22
   6   3  -7 233.333 157.533  16
  -6   3   7 201.172 83.6416  22
   5   3  -7 1691.32 372.202  16
   5   3  -7 2310.18 437.129  24
  -5   3   7 1915.38 236.939  22
  -5  -3   7 1875.76 227.444  22
   4   3  -7 1300.55 320.981  16
   4  -3  -7 1643.52 582.027   1
  -4   3   7 1087.44 172.512  22
   3   3  -7 354.631 153.725   6
   3  -3  -7 459.385 348.285   1
   3   3  -7 395.447 227.996  16
   3   3  -7 480.787 211.969  15
  -3   3   7 274.779 88.8039  22
   2   3  -7 136.261 110.227   6
   2  -3  -7 533.202 452.572   1
   2   3  -7 144.643 138.815  16
  -2   3   7 390.368 111.553  22
   1   3  -7 5702.35 713.415  16
  -1   3   7 6336.29 392.153  22
   1   3  -7 4872.89 522.927   6
   0  -3  -7 50.7938 126.730  17
   0   3  -7 79.1772 68.2040  17
   0   3  -7-88.6233 116.310  16
   0   3   7 249.994 84.8598  22
  -1  -3  -7 387.710 197.129  17
  -1   3  -7 323.108 198.535  17
  -1   3  -7 15.7264 125.692  16
   1   3   7 264.927 95.8657  22
  -2  -3  -7 70.0655 76.5349  17
  -2   3  -7 98.7390 105.892  17
  -2   3  -7 303.070 221.197  16
  -3   3  -7 4.81386 145.775  12
   3   3   7 51.9043 56.1993  18
  -3  -3  -7-9.91609 107.799  17
  -3   3  -7 55.8361 88.5769  17
  -4   3  -7 46.3205 132.214  12
   4   3   7 146.359 60.6728  20
   4   3   7 189.401 89.8584  18
  -4  -3  -7 83.6868 135.228  17
  -4   3  -7-30.2871 119.822  17
  -5   3  -7 952.650 245.087  12
   5   3   7 977.171 168.748  20
   5   3   7 910.921 148.813  18
  -5  -3  -7 608.441 188.349  17
  -5   3  -7 699.112 210.810  17
   6   3   7 1051.49 155.655  20
   6   3   7 1081.49 157.031  18
  -6  -3  -7 1069.65 223.071  17
  -6   3  -7 1243.17 244.701  17
   7   3   7 34.7101 51.2767  18
  -7  -3  -7 83.4548 68.1670  17
  -7   3  -7 0.62824 46.5830  17
  -8  -3  -7 31.0887 45.0368  17
  -8   3  -7 57.3692 42.6501  17
 -14   4   7 3273.27 202.146   4
 -14   4   7 2872.56 254.340   3
 -14  -4   7 2765.38 204.421  22
 -13  -4   7 615.329 122.197  22
 -13   4   7 543.905 134.123   3
  13   4  -7 477.725 158.807  16
 -13   4   7 665.708 113.600   4
  12   4  -7 1581.95 327.053  16
 -12   4   7 1446.74 220.099   3
 -11   4   7 189.698 101.656   3
  11   4  -7 270.655 180.384  16
 -10   4   7 216.964 87.6647   3
  10   4  -7 515.989 218.088  16
 -10   4   7 315.706 92.3231  22
  -9   4   7 462.342 143.100   3
   9   4  -7 831.575 268.578  16
  -9   4   7 791.450 144.125  22
   8   4  -7 230.494 148.991  16
  -8   4   7 19.1232 61.5623  22
   7   4  -7 856.305 331.019  16
  -7   4   7 889.866 154.516  22
   6   4  -7 3166.99 532.666  16
  -6   4   7 3133.99 299.948  22
   5   4  -7 206.920 117.637   6
   5   4  -7 89.6359 126.894  16
  -5   4   7 93.9715 71.3423  22
   4   4  -7 221.883 151.354   6
   4   4  -7 30.9920 110.338  16
  -4   4   7 172.878 77.4254   4
  -4   4   7 15.3623 63.8475  22
   3   4  -7 1695.19 321.138   6
   3   4  -7 1511.78 375.389  16
  -3   4   7 1673.78 215.182  22
   2   4  -7 259.333 140.197   6
   2   4  -7 229.398 178.850  16
  -2   4   7 410.971 116.634  22
   1   4  -7 114.606 139.815  17
   1   4  -7 315.346 189.138  16
  -1   4   7 272.741 101.445  22
   1   4  -7 146.481 152.339   6
   0   4  -7 6070.48 772.746  16
   0   4   7 7598.62 433.721  22
   0   4  -7 5800.70 614.388   6
  -1   4  -7 1572.10 397.505  16
   1   4   7 2133.65 234.426  22
   2   4   7 949.489 182.794  20
  -2  -4  -7 609.047 210.195  17
  -2   4  -7 627.191 222.106  17
  -2   4  -7 989.862 331.532  16
   2   4   7 933.469 153.054  22
   3   4   7 1145.25 197.774  20
  -3   4  -7 941.151 301.605  12
   3   4   7 1069.26 175.200  18
  -3  -4  -7 637.369 212.411  17
  -3   4  -7 977.240 272.831  17
   4   4   7 1586.66 215.960  20
  -4   4  -7 1328.29 323.777  12
   4   4   7 1684.43 213.160  18
  -4  -4  -7 1126.96 252.026  17
  -4   4  -7 841.804 240.324  17
  -5   4  -7 1270.60 290.799  12
   5   4   7 1814.33 215.320  20
   5   4   7 1674.00 199.311  18
  -5  -4  -7 1487.01 264.833  17
  -5   4  -7 1864.19 306.694  17
  -6   4  -7 653.383 179.045  12
   6   4   7 757.311 131.147  20
   6   4   7 684.315 129.552  18
  -6   4  -7 708.729 181.778  17
   7   4   7 1560.88 160.764  18
  -7   4  -7 2093.38 250.315  17
 -14  -5   7 392.914 74.3618  22
 -14   5   7 390.241 90.8878   3
 -13  -5   7 792.605 128.253  22
 -13   5   7 852.560 155.195   3
 -13   5   7 1024.93 136.613   4
  13   5  -7 790.101 194.938  16
 -12   5   7 150.899 86.4502   3
  12   5  -7 106.015 106.855  16
 -12   5   7 46.6244 66.9241   4
 -11   5   7 106.117 86.6899   3
  11   5  -7 158.906 118.724  16
 -11   5   7 50.4968 65.9832   4
 -10   5   7 849.282 178.340   3
  10   5  -7 1135.25 340.214  16
 -10   5   7 1097.65 194.347   4
  -9   5   7-47.9788 80.6339   3
   9   5  -7-191.790 177.291  16
  -9   5   7 55.3498 51.2585  22
   8   5  -7 501.570 239.557  16
  -8   5   7 534.148 128.966  22
  -7   5   7 10395.5 564.905   4
  -7   5   7 10369.4 523.714  22
  -6   5   7 8669.58 503.271   4
  -6   5   7 8858.10 486.400  22
   5   5  -7 750.226 239.993   6
   5   5  -7 992.578 322.721  16
  -5   5   7 1022.59 168.640   4
  -5   5   7 1006.34 173.839  22
   4   5  -7 622.967 235.041   6
   4   5  -7 461.023 215.821  16
  -4   5   7 615.786 140.054   4
  -4   5   7 471.188 127.941  22
   3   5  -7 223.039 147.419   6
  -3   5   7 172.659 87.3591  20
   3   5  -7 64.6779 170.297  16
  -3   5   7 64.4861 55.6399  22
  -2   5   7 3735.53 339.151  20
   2   5  -7 2644.60 513.965  16
  -2   5   7 3504.54 309.802  22
   2   5  -7 3106.63 454.907   6
  -1   5   7 61.7431 79.1904  20
   1   5  -7 1.15702 142.033  16
  -1   5   7-19.7272 55.1862  22
   0   5   7 1384.02 223.918  20
   0   5  -7 1187.30 369.544  16
   0   5   7 1569.86 206.157  22
   0   5  -7 1138.51 305.553   6
   1   5   7 89.8498 52.6756  20
  -1   5  -7 76.2837 109.857  16
   1   5   7 9.75261 36.9688  22
   2   5   7 4057.10 363.057  20
   2   5   7 3446.04 292.527  22
   3   5   7 4583.63 377.740  20
   3   5   7 4775.60 351.228  18
  -3   5  -7 4458.38 593.500  12
  -4   5  -7 443.944 216.614  12
   4   5   7 554.821 135.702  20
   4   5   7 649.569 141.607  18
  -4   5  -7 160.190 102.146  17
  -5   5  -7 117.866 101.504  12
   5   5   7 56.9198 70.5287  20
   5   5   7 43.3721 43.4560  18
  -5   5  -7 46.9655 54.2268  17
  -6   5  -7 195.192 97.8516  12
   6   5   7 69.8758 47.6406  18
  -6   5  -7 55.9536 74.7803  17
   7   5   7 284.305 69.9859  18
  -7   5  -7 196.863 90.8661  12
 -13  -6   7 532.908 98.5556  22
 -13   6   7 497.390 109.357   3
  13   6  -7 548.808 171.021  16
 -13   6   7 558.069 86.1165   4
 -12   6   7 938.542 164.526   3
 -12   6   7 1222.34 158.503   4
  12   6  -7 720.491 203.938  16
 -11   6   7 488.912 129.666   3
  11   6  -7 306.274 155.637  16
 -11   6   7 682.858 127.208   4
 -10   6   7 717.804 156.219   3
  10   6  -7 824.486 265.742  16
 -10   6   7 1077.07 163.395   4
  -9   6   7 785.299 171.912   3
   9   6  -7 749.848 251.466  16
  -9   6   7 1034.42 181.035   4
  -8   6   7 1974.65 248.752   4
   8   6  -7 1532.96 374.329  16
  -8   6   7 1988.63 220.267  22
   7   6  -7 35.5511 110.822  16
  -7   6   7 137.839 86.4481   4
  -7   6   7 143.204 76.5988  22
   6   6  -7 294.100 217.908  16
  -6   6   7 253.899 105.046   4
  -6   6   7 262.345 89.3665  22
   5   6  -7 139.445 133.632   6
   5   6  -7 82.5931 141.839  16
  -5   6   7 204.073 97.5871   4
  -5   6   7 168.073 78.7610  22
   4   6  -7 326.612 163.493   6
   4   6  -7 431.533 238.363  16
  -4   6   7 710.715 145.064   4
  -4   6   7 681.780 144.750  22
   3   6  -7 151.343 119.069   6
   3   6  -7 163.289 141.967  16
  -3   6   7 114.403 60.8949   4
  -3   6   7 26.1952 60.4670  22
   2   6  -7 360.556 175.752   6
  -2   6   7 320.025 105.775  20
   2   6  -7 154.157 166.394  16
  -2   6   7 348.973 110.640  22
   1   6  -7 425.554 199.685   6
  -1   6   7 305.650 112.811  20
   1   6  -7 235.847 205.660  16
  -1   6   7 199.215 76.8809  22
   0   6   7 347.153 114.500  20
   0   6  -7 424.972 222.578  16
   0   6   7 481.636 119.034  22
   0   6  -7 461.955 203.652   6
   1   6   7 559.285 144.623  20
  -1   6  -7 140.644 126.718  16
   1   6   7 537.077 128.457  22
   2   6   7 1121.72 189.526  20
  -2   6  -7 903.285 275.710  12
   2   6   7 1046.65 168.199  18
  -2   6  -7 578.557 263.959  16
   3   6   7 3599.01 325.531  20
   3   6   7 3891.68 311.577  18
  -3   6  -7 3338.38 496.280  12
   4   6   7 1245.10 186.533  20
  -4   6  -7 1069.38 277.855  12
   4   6   7 1201.25 175.778  18
  -5   6  -7-2.31437 89.7360  12
   5   6   7 71.3839 34.3419  18
   6   6   7 2404.41 205.711  18
  -6   6  -7 2607.89 328.469  12
   7   6   7 43.4387 29.3104  18
 -13  -7   7 71.3752 36.8826  22
  13   7  -7 134.283 72.2981  16
 -12   7   7 73.3218 57.0968   3
  12   7  -7 162.208 132.735  16
 -12   7   7 99.5091 51.1196   4
 -11   7   7 91.0578 49.3013   3
 -11   7   7 63.3419 58.2397   4
 -10   7   7 103.155 59.8959   3
  10   7  -7 106.296 122.694  16
 -10   7   7 65.7767 59.3682   4
  -9   7   7 267.830 92.2671   3
   9   7  -7 59.3058 98.3595  16
  -9   7   7 377.473 115.507   4
   8   7  -7 563.470 221.644  16
  -8   7   7 578.878 135.782   4
  -8   7   7 566.414 108.247  22
  -7   7   7 1428.79 219.030   4
   7   7  -7 1171.11 354.302  16
  -7   7   7 1548.62 190.539  22
   6   7  -7-119.196 109.584  16
  -6   7   7 73.9216 73.3647   4
  -6   7   7 34.4748 39.9568  22
   5   7  -7 821.773 274.336   6
   5   7  -7 1470.00 388.675  16
  -5   7   7 1204.66 191.170   4
  -5   7   7 1546.41 197.489  22
   4   7  -7 400.250 184.591   6
   4   7  -7 97.3333 96.0336  16
  -4   7   7 270.756 96.7930   4
  -4   7   7 275.678 87.3424  22
   3   7  -7 2273.52 403.333   6
  -3   7   7 2395.90 270.837   4
   3   7  -7 2266.44 480.970  16
  -3   7   7 2946.57 282.317  22
   2   7  -7 1438.68 312.551   6
  -2   7   7 1322.93 197.645  20
   2   7  -7 1261.51 390.713  16
  -2   7   7 1283.24 193.874   4
  -2   7   7 1345.75 192.173  22
   1   7  -7 525.711 238.884   6
  -1   7   7 310.238 110.358  20
   1   7  -7-13.4304 99.7703  16
  -1   7   7 336.035 103.196  22
   0   7   7 167.401 92.3089  20
   0   7  -7 299.685 204.882  16
   0   7   7 111.989 59.2703  22
   0   7  -7 192.900 167.376   6
   1   7   7 508.428 147.654  20
  -1   7  -7 723.874 255.872  12
   1   7   7 534.623 116.452  18
  -1   7  -7 280.033 175.908  16
   1   7   7 524.500 119.474  22
   2   7   7-28.3257 74.1785  20
  -2   7  -7 59.3550 121.247  12
   2   7   7 146.781 70.4184  18
  -2   7  -7-180.349 128.009  16
  -3   7  -7 67.6352 154.002  12
   3   7   7 40.7003 50.7335  18
  -4   7  -7 295.224 164.181  12
   4   7   7 362.321 95.1757  18
  -5   7  -7-44.1551 91.4594  12
   5   7   7 63.3212 50.3029  18
  -6   7  -7 144.314 93.5845  12
   6   7   7 230.093 60.5387  21
   6   7   7 148.054 51.4403  18
 -12  -8   7 609.139 93.1374  22
  12   8  -7 452.044 137.843  16
 -11   8   7 1571.30 168.743   4
  11   8  -7 1461.31 265.790  16
 -11   8   7 1212.42 164.044   3
 -10   8   7 243.649 93.8132   3
  10   8  -7 183.964 116.376  16
 -10   8   7 249.177 92.8404   4
   9   8  -7 531.054 194.453   6
  -9   8   7 1210.67 178.508   4
   9   8  -7 1156.41 304.691  16
   8   8  -7 103.924 128.037  16
  -8   8   7 40.1664 53.2421   4
   7   8  -7 349.117 194.104  16
  -7   8   7 288.067 99.4994   4
  -7   8   7 402.051 105.532  22
   6   8  -7 65.0202 105.969   6
   6   8  -7 275.142 185.948  16
  -6   8   7 442.507 129.500   4
  -6   8   7 319.465 88.9989  22
   5   8  -7 307.204 179.505   6
   5   8  -7-85.7108 138.139  16
  -5   8   7 121.673 89.1740   4
  -5   8   7 64.5088 80.4413  22
  -4   8   7 2552.39 280.896   4
   4   8  -7 2716.68 507.208  16
  -4   8   7 3452.61 292.549  22
   4   8  -7 2431.19 415.657   6
   3   8  -7 174.408 135.394   6
   3   8  -7 207.761 135.685  16
  -3   8   7 285.096 105.730   4
  -3   8   7 351.071 101.834  22
   2   8  -7 1019.87 291.675   6
   2   8  -7 572.285 249.594  16
  -2   8   7 1007.38 178.789   4
  -2   8   7 1044.16 171.582  22
   1   8  -7 569.736 207.744   6
   1   8  -7 394.798 219.956  16
  -1   8   7 503.510 118.063  22
   0   8   7 94.2341 60.4190  18
   0   8  -7-87.4659 153.150  16
   0   8  -7 55.3738 106.049   6
   1   8   7 2400.72 220.539  18
  -1   8  -7 2106.62 396.771  12
  -2   8  -7 4.19759 114.313  12
   2   8   7-27.9214 36.8504  18
  -3   8  -7 203.220 116.539  12
   3   8   7 116.986 54.5499  18
  -4   8  -7 382.101 159.567  12
   4   8   7 253.709 76.0207  18
  -5   8  -7 826.018 186.319  12
   5   8   7 607.905 96.1504  21
   5   8   7 714.768 102.955  18
  11   9  -7 800.676 168.846  16
  10   9  -7 416.745 138.543  16
 -10   9   7 445.479 90.8971   4
   9   9  -7 372.039 132.976   6
   9   9  -7 590.062 196.520  16
  -9   9   7 673.986 128.635   4
   8   9  -7 1482.86 267.391   6
  -8   9   7 2326.15 239.689   4
   8   9  -7 1907.01 347.647  16
   7   9  -7 1457.35 300.429   6
  -7   9   7 2160.51 239.380   4
   7   9  -7 2137.51 394.267  16
   6   9  -7 1871.19 326.988   6
  -6   9   7 2531.37 261.052   4
   6   9  -7 2201.30 413.898  16
  -6   9   7 2673.82 218.173  22
  -5   9   7 2474.94 266.204   4
   5   9  -7 2068.85 409.555  16
  -5   9   7 3051.05 248.722  22
   5   9  -7 2160.04 361.379   6
   4   9  -7 1234.46 290.233   6
  -4   9   7 1472.80 211.924   4
   4   9  -7 1287.10 331.224  16
  -4   9   7 1508.96 187.179  22
   3   9  -7 359.366 163.178   6
   3   9  -7 779.182 233.294  16
  -3   9   7 626.775 142.321   4
  -3   9   7 717.815 132.793  22
  -2   9   7 3029.30 227.962  18
  -2   9   7 2382.81 253.402   4
   2   9  -7 1947.07 396.304  16
  -2   9   7 2677.60 247.501  22
   2   9  -7 2964.88 431.084   6
   1   9  -7 377.567 178.277  12
  -1   9   7 297.549 76.3597  18
   1   9  -7 190.430 159.141  16
   1   9  -7 366.575 158.804   6
   0   9   7 3223.96 236.720  18
   0   9  -7 2155.36 386.972  16
   0   9  -7 3065.70 422.058  12
   0   9  -7 3291.15 439.895   6
  -1   9  -7 67.5674 132.259  12
   1   9   7 235.403 70.9603  18
  -2   9  -7 49.7935 121.105  12
   2   9   7 21.5987 41.5666  18
   2   9   7 12.6056 37.2879   7
  -3   9  -7 430.415 151.714  12
   3   9   7 377.382 74.8770  18
  -4   9  -7 512.337 150.986  12
   4   9   7 500.887 97.5049  21
   4   9   7 396.250 73.5248  18
   9  10  -7 124.250 69.1038   6
  -9  10   7 93.3374 49.3032   4
   9  10  -7 163.791 107.674  16
   8  10  -7 417.855 146.678   6
   8  10  -7 540.646 167.674  16
  -8  10   7 477.373 104.921   4
   7  10  -7 54.1764 94.9657   6
   7  10  -7 50.5947 77.9935  16
  -7  10   7 130.388 66.7738   4
   6  10  -7 200.040 96.7548   6
   6  10  -7 54.7329 72.9216  16
  -6  10   7 217.579 75.5738   4
  -6  10   7 131.453 58.5125   7
   5  10  -7 355.487 167.562   6
   5  10  -7 397.969 181.962  16
  -5  10   7 407.858 113.272   4
   4  10  -7 134.476 93.4862   6
  -4  10   7 88.6068 55.4245   4
   4  10  -7 64.3548 76.9155  16
   3  10  -7 375.557 149.136   6
  -3  10   7 301.181 102.758   4
   3  10  -7 266.485 140.824  16
   2  10  -7 295.311 132.643  12
  -2  10   7 106.518 68.6219   4
   2  10  -7 16.2848 86.2466  16
   2  10  -7 292.824 152.756   6
  -1  10   7 466.746 101.030  21
   1  10  -7 552.706 161.478  12
   1  10  -7 491.791 174.189   6
   0  10   7 910.934 128.622  21
   0  10  -7 853.988 192.864  12
   0  10   7 791.681 126.909   7
  -1  10  -7 117.385 98.1649  12
   1  10   7 62.9345 62.6199  21
   1  10   7 53.2743 30.5798  18
   1  10   7 95.6410 67.1824   7
  -2  10  -7 125.593 80.9532  12
   2  10   7 89.1092 55.1764  21
   2  10   7 126.016 45.1543  18
   2  10   7 90.7107 44.2321   7
   3  10   7 154.928 49.4503  21
  -3  10  -7 121.456 46.2171  10
   7  11  -7 631.837 133.807   6
  -7  11   7 740.139 108.899   4
   6  11  -7 393.965 120.483   6
  -6  11   7 319.309 78.0762   4
   5  11  -7 1278.70 222.252   6
  -5  11   7 1290.04 155.742   4
  -5  11   7 1142.21 123.344   7
   4  11  -7 1378.08 236.671   6
  -4  11   7 1225.24 158.616   4
  -4  11   7 1474.12 148.253   7
  -3  11   7 2096.86 197.327   4
  -3  11   7 2290.28 191.914   7
   3  11  -7 2199.86 292.435   6
  -2  11   7 358.951 83.0589   7
   2  11  -7 220.122 112.245   6
  -1  11   7 152.986 55.8121  21
   1  11  -7 187.918 56.0002  10
  -1  11   7 220.469 65.8140   7
   0  11   7 1172.34 119.598  21
   0  11  -7 1403.89 148.452  10
   0  11   7 1116.52 120.669   7
 -14   0   8-30.0418 32.3244   3
 -13   0   8 1232.46 148.498  22
 -13   0   8 1202.07 176.786   3
 -12   0   8 5401.70 355.552  22
 -11   0   8 2103.59 245.101  22
 -10   0   8 357.809 103.451  22
  -9   0   8 1476.18 223.661  22
  -8   0   8 838.031 161.272  22
  -7   0   8 9742.88 551.482  22
  -6   0   8 1116.84 186.823  22
  -5   0   8 15.8927 73.8063  22
  -4   0   8-22.1297 44.4132  22
  -3   0   8 61.7192 39.7027  22
   1   0  -8 6588.08 698.863  17
   1   0  -8 7309.63 797.153  16
   0   0  -8 975.542 307.501  17
   0   0  -8 1249.48 342.243  16
  -1   0  -8 178.400 135.085  17
  -2   0  -8 1633.54 351.033  17
  -3   0  -8 1410.36 334.303  17
  -4   0  -8 3020.10 442.486  17
  -5   0  -8 136.525 118.680  17
  -6   0  -8 428.014 121.163  17
  -7   0  -8 19738.2 696.369  17
 -14   1   8 220.114 74.1774   3
 -14  -1   8 345.395 87.0444   3
 -14  -1   8 314.436 67.5636  22
 -13   1   8 17.6595 38.8114   3
 -13   1   8 160.875 66.0344  22
 -13  -1   8 87.2529 58.3070  22
 -12   1   8 414.063 112.360   3
 -12   1   8 383.131 99.4904  22
 -12  -1   8 449.257 113.941  22
 -11  -1   8-15.7122 47.6061  22
 -11   1   8 43.3014 65.2962   3
 -11   1   8 21.3415 57.2122  22
 -10  -1   8 163.685 84.4911  22
 -10   1   8 218.063 118.098   3
 -10   1   8 259.036 108.409  22
  -9   1   8 5566.86 407.398  22
  -9  -1   8 4861.45 398.847  22
  -8   1   8 1708.22 234.188  22
  -8  -1   8 1746.75 231.963  22
  -7  -1   8 156.752 99.3010  22
  -7   1   8 133.831 68.9088  22
  -6   1   8 570.054 134.860  22
  -6  -1   8 471.878 124.096  22
  -5  -1   8 1162.21 189.086  22
  -5   1   8 914.867 161.915  22
   4   1  -8-26.5352 123.336  16
  -4   1   8 245.881 87.9547  22
  -4  -1   8 156.925 80.8148  22
   3   1  -8 1241.50 347.182  16
  -3   1   8 1886.46 225.888  22
   2   1  -8 1092.49 296.234  16
  -2   1   8 1968.98 223.468  22
   1  -1  -8 231.896 156.004  17
   1   1  -8 96.9488 130.511  17
   1   1  -8 338.834 209.923  16
   0  -1  -8 335.824 158.295  17
   0   1  -8 570.634 222.899  17
   0   1  -8 643.762 263.373  16
  -1  -1  -8 224.171 164.348  17
  -1   1  -8 14.1050 87.0166  17
  -2  -1  -8-20.7979 70.9813  17
  -2   1  -8 93.5921 146.965  17
  -3  -1  -8 169.473 144.495  17
  -3   1  -8 159.282 146.901  17
  -4  -1  -8 69.5110 69.1224  17
  -4   1  -8-0.29536 64.8228  17
   5   1   8 2078.10 211.714  20
  -5  -1  -8 1930.55 300.895  17
  -5   1  -8 2136.37 329.967  17
  -6  -1  -8 5684.54 438.770  17
  -6   1  -8 5693.39 462.088  17
  -7  -1  -8 1160.51 168.412  17
  -7   1  -8 1443.28 197.352  17
 -14   2   8 631.652 111.956   3
 -14  -2   8 720.399 120.385   3
 -14   2   8 755.338 104.565   4
 -14  -2   8 773.865 103.467  22
 -13   2   8 390.407 108.204   3
 -13  -2   8 410.274 96.6928  22
 -12  -2   8 812.897 143.359  22
 -12   2   8 764.101 153.999   3
 -12   2   8 1079.77 147.048  22
 -11  -2   8 1069.79 174.061  22
 -11   2   8 1159.74 168.735  22
 -11   2   8 1154.61 198.275   3
 -10  -2   8-17.7610 80.6793  22
 -10   2   8 140.144 95.2001   3
 -10   2   8 18.4818 66.3732  22
  -9  -2   8 932.118 177.055  22
  -9   2   8 943.532 170.942  22
   8   2  -8 6326.91 679.575  16
  -8   2   8 7427.69 472.055  22
  -8  -2   8 6818.50 468.940  22
  -7  -2   8 224.706 101.918  22
   7   2  -8 314.520 191.867  16
  -7   2   8 222.796 89.7742  22
  -6  -2   8 34.7230 57.1013  22
   6   2  -8-76.2233 102.411  16
  -6   2   8-96.9248 83.9659  22
   5   2  -8 51.2647 121.700  16
  -5   2   8 73.4161 87.0896  22
  -5  -2   8 156.123 85.2689  22
   4   2  -8 325.052 173.755  16
  -4   2   8 613.414 136.490  22
  -4  -2   8 614.730 134.937  22
   3   2  -8 1179.92 340.456  16
  -3   2   8 1200.62 178.501  22
   2   2  -8-3.31017 100.863  16
  -2   2   8 44.3362 50.3539  22
   1  -2  -8 146.815 141.648  17
   1   2  -8 145.227 181.870  17
   1   2  -8-51.0038 101.886  16
  -1   2   8 369.410 99.9159  22
   0  -2  -8 68.7834 114.478  17
   0   2  -8 290.221 164.860  17
   0   2  -8 85.7590 117.619  16
  -1  -2  -8 147.070 155.167  17
  -1   2  -8 265.222 165.663  17
  -1   2  -8 203.389 159.602  16
  -2  -2  -8 1235.31 290.407  17
  -2   2  -8 1384.20 349.233  17
   3   2   8 219.919 82.8618  18
  -3  -2  -8 67.2455 104.181  17
  -3   2  -8 45.1419 118.346  17
   4   2   8 469.024 123.140  20
   4   2   8 505.593 103.193  18
  -4  -2  -8 188.210 119.060  17
  -4   2  -8 404.999 169.276  17
   5   2   8 991.888 145.492  20
  -5  -2  -8 943.274 199.818  17
  -5   2  -8 788.086 201.158  17
  -6  -2  -8 1480.55 216.444  17
  -6   2  -8 1845.19 259.051  17
  -7   2  -8-2.77157 35.9586  17
 -14   3   8 193.234 68.8674   3
 -14  -3   8 278.816 77.9203   3
 -14   3   8 360.289 71.0754   4
 -14  -3   8 318.548 67.9658  22
 -13  -3   8 8.18233 36.7674  22
 -13   3   8 10.9638 37.7895   3
 -12  -3   8 194.473 88.5160  22
 -12   3   8 87.9966 54.5168   3
 -12   3   8 186.361 62.2385  22
 -11  -3   8 560.006 130.924  22
 -11   3   8 769.598 153.326   3
  11   3  -8 343.779 147.623  16
 -11   3   8 639.804 119.791  22
 -10  -3   8 129.532 77.7906  22
  10   3  -8 49.3230 99.0371  16
 -10   3   8 143.657 77.1015  22
  -9  -3   8-32.5017 53.5997  22
   9   3  -8 7.94713 126.708  16
  -9   3   8-6.28600 44.2639  22
   8   3  -8 2660.39 469.322  16
  -8   3   8 3264.33 304.793  22
  -8  -3   8 3072.08 317.625  22
   7   3  -8 4374.12 593.697  16
  -7   3   8 4940.59 377.044  22
  -7  -3   8 4468.68 374.833  22
   6   3  -8 5603.93 699.925  16
  -6   3   8 7057.04 445.641  22
  -6  -3   8 6140.45 429.182  22
  -5   3   8 5476.72 396.875  22
  -5  -3   8 5124.32 380.391  22
   4   3  -8 3002.61 536.391  16
  -4   3   8 3612.49 315.362  22
   4   3  -8 2853.20 413.075   6
   3   3  -8 985.247 306.572  16
  -3   3   8 1045.41 172.432  22
   3   3  -8 808.459 244.294   6
   2   3  -8 2848.05 521.512  16
  -2   3   8 3782.88 311.277  22
   1  -3  -8 1499.83 354.401  17
   1   3  -8 1656.74 398.525  17
   1   3  -8 2765.96 550.584  16
   0  -3  -8 430.851 200.022  17
   0   3  -8 437.838 217.808  17
   0   3  -8 829.069 319.871  16
   0   3   8 1315.58 183.135  22
  -1  -3  -8 949.541 256.849  17
  -1   3  -8 962.517 298.718  17
  -1   3  -8 1256.21 361.604  16
  -2   3  -8 1603.98 357.704  12
  -2  -3  -8 1072.51 285.821  17
  -2   3  -8 1179.11 307.072  17
  -3   3  -8 622.004 242.873  12
   3   3   8 1036.53 174.426  20
   3   3   8 1088.49 156.817  18
  -3  -3  -8 620.265 195.186  17
  -3   3  -8 744.239 234.607  17
   4   3   8 352.174 103.652  20
   4   3   8 398.347 88.6543  18
  -4  -3  -8 283.456 136.351  17
  -4   3  -8 299.846 129.639  17
   5   3   8 260.043 82.3512  20
   5   3   8 238.314 69.9921  18
  -5  -3  -8 239.891 100.000  17
  -5   3  -8 182.642 90.0745  17
   6   3   8 491.357 84.5364  20
  -6  -3  -8 366.756 104.902  17
  -6   3  -8 487.925 129.303  17
 -13  -4   8 228.153 71.7319  22
 -13   4   8 244.038 80.7598   3
 -13   4   8 277.028 69.8772   4
 -12  -4   8 417.189 113.554  22
 -12   4   8 454.629 112.409   3
  12   4  -8 264.008 129.890  16
 -12   4   8 581.193 116.380   4
 -11  -4   8 222.837 85.8694  22
 -11   4   8 163.713 74.4466   3
  11   4  -8 145.375 132.268  16
 -11   4   8 232.144 91.0134   4
 -11   4   8 252.400 82.2442  22
 -10  -4   8 121.771 96.9460  22
  10   4  -8 175.553 129.818  16
 -10   4   8 150.788 66.0394  22
  -9  -4   8-2.46964 50.1208  22
   9   4  -8 106.462 109.925  16
  -9   4   8 81.2747 62.6356  22
  -8  -4   8 521.010 135.682  22
   8   4  -8 543.645 263.336  16
  -8   4   8 676.302 138.925  22
  -7  -4   8 589.788 126.721  22
   7   4  -8 561.529 235.837  16
  -7   4   8 628.983 133.988  22
  -6  -4   8 65.8330 75.0208  22
   6   4  -8 111.360 149.479  16
  -6   4   8-46.6192 47.4949   4
  -6   4   8-91.2066 70.3792  22
   5   4  -8 1323.36 284.818   6
  -5   4   8 1605.29 210.270   4
   5   4  -8 1106.71 336.232  16
  -5   4   8 1600.58 213.338  22
   4   4  -8-36.5331 86.7157   6
   4   4  -8 16.6187 89.3260  16
  -4   4   8 158.981 81.4786  22
  -3   4   8 189.498 89.8867  20
   3   4  -8 140.417 196.449  16
  -3   4   8 7.26783 65.5439  22
   3   4  -8-52.4217 118.881   6
   2  -4  -8 335.253 176.071  17
   2   4  -8-57.4794 75.1894  17
   2   4  -8 163.567 149.248  16
  -2   4   8 180.673 77.3035  22
   2   4  -8 85.1111 118.778   6
   1  -4  -8 354.371 176.580  17
   1   4  -8 242.448 147.666  17
   1   4  -8 550.545 283.984  16
  -1   4   8 764.343 149.753  22
   0   4   8 4.18896 63.9840  20
   0  -4  -8 63.5928 73.2745  17
   0   4  -8 252.424 172.776  17
   0   4  -8 65.8697 202.896  16
   0   4   8 66.5401 54.2071  22
   1   4   8 694.631 160.556  20
  -1  -4  -8 236.709 135.522  17
  -1   4  -8 487.524 223.785  17
  -1   4  -8 505.229 235.114  16
   1   4   8 453.013 113.190  22
   2   4   8 133.726 74.0125  20
  -2   4  -8 296.772 170.392  12
   2   4   8 123.391 68.4715  18
  -2  -4  -8 48.4964 50.6086  17
  -2   4  -8 132.368 106.285  17
  -3   4  -8 236.850 160.074  12
   3   4   8 485.273 120.408  20
   3   4   8 468.055 101.775  18
  -3  -4  -8 113.072 110.973  17
  -3   4  -8 277.115 136.095  17
  -4   4  -8 127.330 112.829  12
   4   4   8-49.2990 47.7661  20
   4   4   8 34.6301 39.6522  18
  -4   4  -8 84.4019 98.9881  17
   5   4   8 98.7752 62.9813  20
   5   4   8 40.7216 39.1532  18
  -5   4  -8 88.2091 76.7359  17
   6   4   8 175.607 49.2773  18
  -6   4  -8 198.093 65.5403  17
 -13   5   8 1099.93 125.654   4
  13   5  -8 743.124 156.958  16
 -13   5   8 861.194 123.271   3
 -13  -5   8 787.445 113.689  22
 -12  -5   8 93.0744 71.4315  22
 -12   5   8 89.0884 60.3142   3
  12   5  -8 24.4585 58.0961  16
 -12   5   8 59.0498 62.1780   4
 -11  -5   8 231.967 85.8201  22
 -11   5   8 323.776 99.6663   3
  11   5  -8 185.571 151.447  16
 -11   5   8 315.742 90.7544   4
 -10   5   8 3260.13 290.323   4
  10   5  -8 2049.69 378.528  16
 -10   5   8 3158.18 247.108  22
 -10  -5   8 2487.41 269.280  22
  -9  -5   8 101.753 65.2687  22
   9   5  -8 211.074 175.056  16
  -9   5   8 322.277 103.358   4
  -9   5   8 154.388 69.0187  22
  -8  -5   8 815.150 151.358  22
   8   5  -8 946.799 291.656  16
  -8   5   8 1156.76 188.330   4
  -8   5   8 1236.03 178.993  22
  -7   5   8 6938.67 445.236   4
   7   5  -8 5617.91 711.430  16
  -7   5   8 7167.19 428.782  22
  -7  -5   8 6008.24 415.726  22
  -6   5   8 5693.39 399.409   4
   6   5  -8 4842.24 683.452  16
  -6   5   8 5834.61 404.136  22
  -6  -5   8 4706.25 364.179  22
   6   5  -8 4450.07 489.757   6
  -5   5   8 4770.83 354.838   4
   5   5  -8 4020.52 610.987  16
  -5   5   8 4867.75 363.716  22
   5   5  -8 3416.17 456.209   6
   4   5  -8 2215.66 476.444  16
  -4   5   8 3167.20 295.694  22
   4   5  -8 2865.18 406.405   6
  -3   5   8 4845.49 367.727  20
  -3   5   8 4693.59 359.174  22
   3   5  -8 4260.53 516.092   6
  -2   5   8 3366.39 317.115  20
   2   5  -8 2067.68 480.633  16
  -2   5   8 3353.77 295.006  22
   2   5  -8 2453.86 428.904   6
  -1   5   8 1974.62 252.563  20
   1   5  -8 1466.66 426.180  16
  -1   5   8 1933.64 221.705  22
   0   5   8 1569.04 226.809  20
   0   5  -8 848.568 251.606  17
   0   5  -8 918.151 348.323  16
   0   5   8 1480.50 194.825  22
   1   5   8 1037.94 175.974  20
  -1   5  -8 551.533 192.146  17
  -1   5  -8 775.534 275.365  16
   1   5   8 763.063 129.245  22
   2   5   8 462.225 120.064  20
  -2   5  -8 543.203 224.137  12
   2   5   8 448.051 105.348  18
  -2   5  -8 210.930 136.717  17
   3   5   8 1719.40 206.667  20
  -3   5  -8 1757.78 330.909  12
   3   5   8 1984.91 208.014  18
  -3   5  -8 1610.61 272.658  17
  -4   5  -8 593.704 164.774  12
   4   5   8 661.777 125.419  20
   4   5   8 609.308 106.347  18
  -4   5  -8 703.885 159.431  17
  -5   5  -8 19.2749 60.1688  12
   5   5   8 17.7796 25.2845  18
 -13  -6   8 89.9191 36.5778  22
 -12  -6   8 183.383 64.3852  22
 -12   6   8 239.614 76.3711   3
  12   6  -8 332.203 129.947  16
 -12   6   8 339.638 76.0041   4
 -11  -6   8 53.2450 60.0962  22
  11   6  -8 63.8979 68.7883  16
 -11   6   8 5.84686 40.6817   4
 -10  -6   8 336.720 103.815  22
  10   6  -8 437.332 197.708  16
 -10   6   8 687.780 129.580   4
  -9  -6   8 35.1741 54.0544  22
   9   6  -8 74.1551 123.109  16
  -9   6   8 128.917 85.8831   4
  -9   6   8 198.693 73.0057  22
  -8  -6   8-25.0853 56.9100  22
   8   6  -8 121.177 112.998  16
  -8   6   8 15.5934 65.1160   4
  -8   6   8 24.1315 53.1026  22
  -7  -6   8 74.4813 66.7088  22
   7   6  -8 157.139 129.878   6
   7   6  -8-18.1882 113.421  16
  -7   6   8 77.1813 72.5269   4
  -7   6   8 27.7008 39.4725  22
   6   6  -8 534.556 182.671   6
   6   6  -8 361.583 205.786  16
  -6   6   8 686.397 135.608   4
  -6   6   8 664.533 139.021  22
   5   6  -8 1133.55 291.551   6
  -5   6   8 1330.27 190.680   4
   5   6  -8 855.181 346.610  16
  -5   6   8 1188.13 181.414  22
   4   6  -8 250.355 156.305   6
   4   6  -8 409.481 239.465  16
  -4   6   8 237.459 91.7143   4
  -4   6   8 347.147 102.621  22
   3   6  -8 163.153 150.195   6
  -3   6   8 18.7908 52.6297  20
   3   6  -8 86.5024 144.919  16
  -3   6   8 4.91274 50.9913  22
  -2   6   8 285.367 115.775  20
   2   6  -8 305.632 208.642  16
  -2   6   8 206.048 76.5392  22
   2   6  -8 145.666 148.149   6
  -1   6   8 145.018 79.7837  20
   1   6  -8 4.81565 100.778  16
  -1   6   8 235.113 78.8987  22
   0   6   8 122.840 84.3281  20
   0   6   8 215.808 83.4285  22
   1   6   8 591.116 133.118  20
   1   6   8 421.973 106.584  18
  -1   6  -8 236.085 169.345  16
   2   6   8 41.8063 72.5524  20
  -2   6  -8 46.1460 123.546  12
   2   6   8 154.178 71.3507  18
   3   6   8 121.277 64.5741  20
   3   6   8 101.582 62.7019  18
  -4   6  -8 57.0689 67.1906  12
   4   6   8 28.8063 30.6913  18
  -5   6  -8 106.323 78.6225  12
   5   6   8 67.9655 41.3933  18
 -12  -7   8 18.7670 29.1178  22
  12   7  -8 129.659 80.0411  16
 -12   7   8 70.9584 47.1283   4
 -11  -7   8 142.543 65.4542  22
  11   7  -8 236.290 142.527  16
 -11   7   8 304.406 76.1992   4
 -10  -7   8 521.167 116.707  22
  10   7  -8 522.050 193.939  16
 -10   7   8 925.074 149.243   4
  -9  -7   8 756.059 144.226  22
   9   7  -8 1101.60 292.904  16
  -9   7   8 1049.58 156.612   4
  -8  -7   8 470.501 115.832  22
   8   7  -8 597.050 174.378   6
   8   7  -8 704.516 231.192  16
  -8   7   8 727.086 143.609   4
  -8   7   8 902.294 128.788  22
   7   7  -8 188.858 159.579   6
   7   7  -8 132.096 168.834  16
  -7   7   8 20.3020 78.2830   4
  -7   7   8 45.2613 44.2447  22
  -6   7   8 3225.34 296.949   4
  -6   7   8 3796.41 287.657  22
   6   7  -8 3203.25 426.090   6
   5   7  -8 704.873 244.336   6
   5   7  -8 253.382 189.990  16
  -5   7   8 510.817 125.284   4
  -5   7   8 357.685 104.353  22
  -4   7   8 2999.07 282.895   4
   4   7  -8 2844.00 494.294  16
  -4   7   8 3805.46 304.013  22
   4   7  -8 3546.80 479.236   6
   3   7  -8 21.7925 100.515   6
   3   7  -8 160.056 123.696  16
  -3   7   8 81.8637 63.0531  22
  -2   7   8 1237.53 184.931  20
   2   7  -8 561.089 264.237  16
  -2   7   8 1372.77 182.586  22
   2   7  -8 1228.05 294.376   6
  -1   7   8 1588.77 211.680  20
   1   7  -8 1045.89 319.593  16
  -1   7   8 1638.31 193.657  22
   0   7   8 2631.28 260.667  20
   0   7   8 2772.76 241.739  18
   0   7   8 2067.84 215.114  22
   1   7   8 1287.61 182.953  20
  -1   7  -8 1086.31 282.803  12
   1   7   8 1366.05 164.059  18
  -2   7  -8 223.180 130.561  12
   2   7   8 160.466 62.4237  18
  -3   7  -8 360.128 157.129  12
   3   7   8 380.100 82.9734  18
  -4   7  -8-8.53127 69.5240  12
   4   7   8 37.4978 37.6781  18
 -11   8   8 2276.81 170.778   4
  11   8  -8 1811.44 253.912  16
 -10  -8   8 340.958 85.1978  22
  10   8  -8 600.037 172.780  16
 -10   8   8 570.224 103.777   4
  -9  -8   8 39.5585 50.3509  22
  -9   8   8 71.3196 57.7004   4
   8   8  -8 132.437 98.4671   6
   8   8  -8 226.488 112.067  16
  -8   8   8 145.038 66.3725   4
   7   8  -8 640.285 205.066   6
   7   8  -8 787.537 264.946  16
  -7   8   8 896.503 145.028   4
  -7   8   8 871.194 123.793  22
   6   8  -8 192.376 157.721   6
   6   8  -8 27.7633 96.7646  16
  -6   8   8 106.164 65.6359   4
  -6   8   8 170.433 63.5561  22
   5   8  -8 490.096 175.681   6
   5   8  -8 167.274 115.330  16
  -5   8   8 347.380 103.625   4
  -5   8   8 416.204 100.985  22
   4   8  -8 1287.16 282.759   6
   4   8  -8 641.032 240.689  16
  -4   8   8 721.423 133.202   4
  -4   8   8 861.639 139.306  22
   3   8  -8 12.8005 157.235  16
  -3   8   8-10.6278 53.6116  22
   3   8  -8-110.786 96.4670   6
   2   8  -8-56.8498 92.2161  16
  -2   8   8 152.989 66.8728  22
   2   8  -8-102.114 92.4803   6
  -1   8   8 3301.59 241.582  18
   1   8  -8 2444.72 434.955  16
   1   8  -8 3214.55 434.147  12
   0   8  -8 1028.53 259.164  12
   0   8   8 944.601 129.873  18
   0   8  -8 606.076 209.512  16
  -1   8  -8 18.3508 93.6834  12
   1   8   8 1.38276 28.3733  18
  -2   8  -8 676.917 194.387  12
   2   8   8 446.376 91.2895  18
  -3   8  -8 437.898 134.810  12
   3   8   8 496.572 80.9498  18
   9   9  -8 1.98670 57.1962  16
  -9   9   8 71.2934 52.9739   4
   8   9  -8-56.6384 63.1405   6
   8   9  -8-108.242 95.4238  16
   7   9  -8 537.675 165.112   6
   7   9  -8 880.286 229.946  16
  -7   9   8 700.948 122.261   4
   6   9  -8 513.999 160.056   6
   6   9  -8 451.217 195.267  16
  -6   9   8 572.708 118.729   4
  -6   9   8 627.990 98.0268  22
   5   9  -8 311.274 161.828   6
   5   9  -8 231.631 145.305  16
  -5   9   8 356.881 98.1867   4
  -5   9   8 292.869 74.5648  22
   4   9  -8 176.800 121.416   6
   4   9  -8 111.986 123.259  16
  -4   9   8 192.715 108.080   4
  -4   9   8 74.5069 46.7523  22
   3   9  -8 606.865 178.927  12
  -3   9   8 473.643 82.5675  18
  -3   9   8 343.380 91.0544   4
   3   9  -8 335.987 161.413  16
   3   9  -8 319.538 147.484   6
  -2   9   8 265.297 95.4461  21
   2   9  -8 227.424 114.218  12
  -2   9   8 215.003 58.8552  18
   2   9  -8 13.0398 116.283  16
   2   9  -8 267.021 150.417   6
   1   9  -8 39.8570 91.6892  12
  -1   9   8 51.0158 37.8457  18
   1   9  -8-119.192 88.8938  16
   0   9   8 1990.48 159.794  18
   0   9  -8 1835.56 282.896  12
  -1   9  -8 42.8080 65.6899  12
   1   9   8 100.542 55.3574  21
   1   9   8 68.2192 32.9994  18
   1   9   8 68.5685 44.6557   7
  -2   9  -8 493.993 133.770  12
   2   9   8 583.215 90.5864  21
   2   9   8 508.443 73.1439  18
  -8  10   8 19.0473 39.6253   4
  -7  10   8 69.4801 47.5047   4
   7  10  -8 64.2023 66.2803  16
   7  10  -8 15.1065 51.5503   6
  -6  10   8 216.158 68.3084   4
   6  10  -8 334.441 132.197  16
   6  10  -8 304.619 115.361   6
  -5  10   8 305.060 91.7600   4
   5  10  -8 211.229 99.8751  16
  -5  10   8 155.935 54.5060   7
   5  10  -8 188.395 97.2273   6
  -4  10   8 164.345 61.2505   4
   4  10  -8 241.687 112.141  16
   4  10  -8 192.392 94.2449   6
   3  10  -8 30.5752 72.1966  16
   3  10  -8-101.608 87.4806   6
   2  10  -8 112.976 63.0307  12
  -2  10   8 161.542 62.2043   7
   1  10  -8 37.2354 52.8829  12
  -1  10   8 111.209 39.1539   7
   0  10   8 39.5019 30.0996   7
 -13   0   9 22.1474 35.9452   3
 -13   0   9-21.4201 28.6887  22
 -12   0   9 91.7983 61.6203   3
 -12   0   9 34.6413 45.5687  22
 -11   0   9 89.7519 60.9793  22
 -10   0   9 65.2676 79.4387  22
  -9   0   9 48.2649 71.5203  22
  -8   0   9 40.1516 47.5489  22
  -7   0   9 67.7454 69.6659  22
  -6   0   9 59.4754 71.5362  22
  -5   0   9-31.1589 60.9762  22
  -4   0   9 10.0043 42.3382  22
   2   0  -9 63.2979 88.6390  17
   1   0  -9 58.9178 127.990  17
   0   0  -9 185.947 194.824  17
  -1   0  -9 21.1004 68.3788  17
  -2   0  -9-90.7291 73.0836  17
  -3   0  -9 102.944 97.5492  17
   4   0   9 20.7866 41.6991  20
  -4   0  -9 49.0841 48.3807  17
  -5   0  -9 38.6867 46.6253  17
 -13   1   9 33.9762 29.1386   3
 -13  -1   9 17.4490 39.9482   3
 -13   1   9 5.24652 22.3371  22
 -13  -1   9 65.3048 45.9855  22
 -12  -1   9 158.392 60.8661   3
 -12   1   9 31.5510 52.1508  22
 -12  -1   9 127.182 68.2966  22
 -11   1   9 867.776 147.112  22
 -11  -1   9 843.417 146.780  22
 -10   1   9 191.261 86.0565  22
 -10  -1   9 169.529 72.8318  22
  -9   1   9 913.051 164.224  22
  -9  -1   9 972.062 171.085  22
  -8   1   9-33.5664 66.5477  22
  -8  -1   9 32.2020 53.3582  22
  -7   1   9 1286.19 203.655  22
  -7  -1   9 1224.75 197.117  22
  -6   1   9 3190.14 301.322  22
  -6  -1   9 3306.89 312.176  22
  -5   1   9 45.0867 51.8651  22
  -5  -1   9 45.4267 49.0427  22
  -4   1   9 1982.83 237.973  22
  -4  -1   9 1902.19 231.573  22
   3   1  -9 743.518 246.095  16
  -3   1   9 1273.92 182.366  22
   2  -1  -9-5.67606 85.8069  17
   2   1  -9 199.978 165.123  17
   2   1  -9 157.616 169.511  16
   1  -1  -9 629.219 225.865  17
   1   1  -9 812.391 278.563  17
   1   1  -9 579.250 236.605  16
   0  -1  -9 883.840 260.643  17
   0   1  -9 1009.98 282.875  17
  -1  -1  -9 340.999 185.163  17
  -1   1  -9 330.481 151.236  17
  -2  -1  -9 67.5849 122.038  17
  -2   1  -9 92.2863 114.871  17
  -3  -1  -9 261.489 123.364  17
  -3   1  -9 283.831 130.993  17
   4   1   9 1216.96 151.418  20
  -4  -1  -9 862.055 180.778  17
  -4   1  -9 974.549 205.146  17
   5   1   9 42.0055 34.9398  20
  -5  -1  -9 18.3586 45.1560  17
  -5   1  -9 74.5046 45.1249  17
 -13  -2   9 50.5918 46.4385   3
 -13   2   9 73.0410 42.5228   4
 -13  -2   9 52.8861 44.6330  22
 -12  -2   9 763.028 128.606   3
 -12   2   9 707.107 108.577  22
 -12  -2   9 675.669 112.059  22
 -11   2   9 292.389 79.7937  22
 -11  -2   9 212.874 74.9349  22
 -10   2   9 139.673 74.8196  22
 -10  -2   9 60.3445 43.1322  22
  -9   2   9 5.59909 44.4788  22
  -9  -2   9 39.1911 77.8856  22
  -8   2   9 353.066 103.128  22
  -8  -2   9 463.150 127.178  22
  -7   2   9 2041.47 239.396  22
  -7  -2   9 1802.24 226.734  22
   6   2  -9 93.0817 105.997  16
  -6   2   9 131.951 61.5219  22
  -6  -2   9 151.694 71.3799  22
   5   2  -9 342.600 190.476  16
  -5   2   9 162.635 86.0350  22
  -5  -2   9 129.002 66.7321  22
   4   2  -9 409.379 213.068  16
  -4   2   9 349.270 112.010  22
   3   2  -9-12.7111 107.948  16
  -3   2   9 99.9942 67.4406  22
   2  -2  -9 209.155 133.599  17
   2   2  -9 200.700 173.270  17
   2   2  -9 381.739 199.755  16
  -2   2   9 655.718 127.383  22
   1  -2  -9 418.666 225.829  17
   1   2  -9 602.555 263.258  17
   1   2  -9 753.413 262.541  16
   0  -2  -9 24.3047 123.646  17
   0   2  -9 35.8525 123.482  17
  -1  -2  -9 37.5411 77.7582  17
  -1   2  -9 49.6698 126.772  17
   2   2   9 21.6588 25.9272  18
  -2  -2  -9 77.9258 90.0133  17
  -2   2  -9 57.2032 76.2165  17
   3   2   9 97.2967 57.3317  20
  -3  -2  -9 102.135 87.6053  17
  -3   2  -9-36.8473 76.4363  17
   4   2   9 75.3480 50.7358  20
  -4  -2  -9 36.3024 46.6457  17
  -4   2  -9 48.9982 54.6626  17
  -5  -2  -9 268.731 80.5193  17
  -5   2  -9 445.633 113.863  17
 -13   3   9 125.509 55.6339   4
 -13  -3   9 121.004 51.1424  22
 -12   3   9 218.889 69.8569   4
 -12   3   9 132.661 47.5141  22
 -12  -3   9 251.709 71.4446  22
 -11   3   9 596.547 116.328   4
 -11   3   9 549.052 104.562  22
 -11  -3   9 485.499 111.923  22
 -10   3   9 100.784 52.3865  22
 -10  -3   9 1.01554 41.7211  22
   9   3  -9 746.127 234.279  16
  -9   3   9 793.996 135.783  22
  -9  -3   9 691.182 147.504  22
   8   3  -9 1651.36 353.159  16
  -8   3   9 1646.21 206.714  22
  -8  -3   9 1497.20 208.933  22
   7   3  -9 219.125 159.397  16
  -7   3   9 517.699 125.667   4
  -7   3   9 407.688 110.530  22
  -7  -3   9 400.607 97.6247  22
   6   3  -9 1563.12 369.856  16
  -6   3   9 1401.28 194.821  22
  -6  -3   9 1399.24 192.023  22
   5   3  -9-4.55819 128.115  16
  -5   3   9 114.878 77.5751  22
   4   3  -9 423.022 244.792  16
  -4   3   9 793.242 156.168  22
   3  -3  -9 296.884 170.338  17
   3   3  -9 304.227 173.874  17
   3   3  -9 837.845 301.693  16
  -3   3   9 704.489 137.895  22
   2  -3  -9 37.9797 60.3615  17
   2   3  -9 227.610 141.233  17
   2   3  -9 241.834 183.098  16
  -2   3   9 360.624 98.9561  22
   1  -3  -9 104.470 124.843  17
   1   3  -9 146.441 104.230  17
   1   3  -9 92.9296 127.534  16
  -1   3   9 229.186 77.5495  22
   0  -3  -9 796.859 256.402  17
   0   3  -9 663.578 219.594  17
   0   3  -9 485.314 243.116  16
   1   3   9 3517.84 309.109  20
   1   3   9 3278.80 262.278  18
  -1  -3  -9 1439.13 300.679  17
  -1   3  -9 2280.65 369.352  17
  -1   3  -9 2301.46 387.851  12
  -2   3  -9 183.944 101.248  12
   2   3   9 30.4064 53.8109  20
   2   3   9 60.0855 38.1163  18
  -2  -3  -9 28.0314 81.5921  17
  -2   3  -9 5.79478 67.7906  17
   3   3   9-18.3203 39.1256  20
   3   3   9 156.209 54.5615  18
  -3  -3  -9 144.781 86.8394  17
  -3   3  -9 144.076 90.4007  17
   4   3   9 92.4288 43.3703  20
  -4  -3  -9-11.6357 39.2266  17
 -13   4   9 1206.46 118.044   4
 -13  -4   9 947.872 106.286  22
 -12   4   9 4194.76 260.106   4
 -12  -4   9 3565.56 240.914  22
  11   4  -9 352.967 135.581  16
 -11   4   9 539.847 108.926   4
 -11   4   9 351.159 76.3622  22
 -11  -4   9 417.019 100.103  22
  10   4  -9 286.363 130.446  16
 -10   4   9 782.863 143.560   4
 -10   4   9 632.594 112.744  22
 -10  -4   9 475.827 110.146  22
  -9  -4   9 78.9704 75.5514  22
   9   4  -9 207.060 152.384  16
  -9   4   9 47.6079 56.5152   4
  -9   4   9 106.774 66.5301  22
  -8   4   9 2119.00 229.567   4
   8   4  -9 1404.68 333.465  16
  -8   4   9 1933.13 215.055  22
  -8  -4   9 1608.73 208.214  22
   7   4  -9 242.506 171.798  16
  -7   4   9 332.271 94.3160   4
  -7   4   9 403.540 115.475  22
  -7  -4   9 326.680 103.397  22
  -6   4   9 1209.62 173.374   4
   6   4  -9 934.791 304.545  16
  -6   4   9 1177.95 174.288  22
   5   4  -9-174.285 143.704  16
  -5   4   9 79.6111 61.6724  22
   4   4  -9 505.868 227.203  17
   4  -4  -9 625.153 217.349  17
   4   4  -9 1081.19 345.758  16
  -3   4   9 224.096 90.9447  20
   3  -4  -9 143.834 135.612  17
   3   4  -9 89.0026 122.685  17
   3   4  -9 263.118 200.196  16
  -3   4   9 265.882 98.2428  22
  -2   4   9 70.0324 51.5617  20
   2  -4  -9 87.7721 116.273  17
   2   4  -9-40.9019 91.5842  17
   2   4  -9-62.0794 143.597  16
  -2   4   9 159.126 72.7472  22
  -1   4   9 2793.60 277.589  20
   1  -4  -9 1054.97 258.293  17
   1   4  -9 1138.32 293.179  17
   1   4  -9 1473.34 381.835  16
  -1   4   9 2547.78 234.095  22
   0   4   9 17.6564 45.2324  20
   0  -4  -9-30.0074 56.5228  17
   0   4  -9 102.604 82.7072  17
   0   4  -9 37.6808 116.182  16
   0   4   9 122.586 66.4823  22
   1   4   9-20.0296 63.8842  20
  -1   4  -9 59.7519 106.176  12
   1   4   9 13.3290 33.3714  18
  -1  -4  -9 123.860 98.5006  17
  -1   4  -9 81.7211 93.0134  17
   2   4   9 1618.27 193.501  20
  -2   4  -9 1156.14 245.691  12
   2   4   9 1519.45 164.184  18
  -2   4  -9 1060.76 215.860  17
  -3   4  -9 514.329 144.070  12
   3   4   9 1025.78 144.028  20
   3   4   9 732.384 109.205  18
  -3   4  -9 784.526 169.492  17
   4   4   9 907.035 116.277  20
   4   4   9 742.377 94.6541  18
  -4   4  -9 1036.58 161.813  17
 -12   5   9 138.077 45.8830   4
 -12  -5   9 251.226 61.7650  22
  11   5  -9 166.998 104.499  16
 -11   5   9 198.505 69.7857   4
 -11   5   9 153.367 42.8994  22
 -11  -5   9 252.102 76.4790  22
 -10  -5   9 72.3653 51.6200  22
  10   5  -9 128.726 113.614  16
 -10   5   9 50.6876 37.7091   4
 -10   5   9 66.5364 36.2045  22
  -9  -5   9 72.8249 38.1556  22
   9   5  -9 219.476 138.216  16
  -9   5   9 52.0344 53.1913   4
  -9   5   9 57.0896 48.0330  22
   8   5  -9 428.670 212.443  16
  -8   5   9 277.980 87.0315   4
  -8   5   9 329.829 87.9470  22
  -8  -5   9 276.958 89.2344  22
   7   5  -9 123.521 142.335  16
  -7   5   9 89.2939 66.1461   4
  -7   5   9 59.4218 60.7290  22
  -7  -5   9 130.378 76.0872  22
  -6   5   9 1968.35 218.067   4
   6   5  -9 1596.41 392.102  16
  -6   5   9 2153.32 225.809  22
   5   5  -9 4664.86 640.250  16
   5   5  -9 4484.18 498.013   6
   4   5  -9 1680.84 378.816  16
  -4   5   9 2812.68 259.660  22
  -3   5   9 441.449 111.821  20
   3   5  -9 217.922 151.636  16
  -3   5   9 546.977 126.467  22
  -2   5   9 88.7156 78.5209  20
   2   5  -9 97.5290 84.6423  17
   2   5  -9 213.290 211.397  16
  -2   5   9-21.1552 34.2508  22
  -1   5   9 85.1530 74.5863  20
   1   5  -9 28.4955 83.7276  17
   1   5  -9 196.070 109.302  16
  -1   5   9 160.063 64.7528  22
   0   5   9 502.591 115.413  20
   0   5  -9 261.562 123.727  17
   0   5  -9 153.045 139.579  16
   0   5   9 390.054 88.5695  22
   1   5   9 441.454 105.182  20
  -1   5  -9 482.138 185.974  12
   1   5   9 436.740 97.2406  18
  -2   5  -9 33.8517 75.8414  12
   2   5   9 104.041 60.9584  20
   2   5   9 196.107 61.3907  18
  -3   5  -9 318.202 113.213  12
   3   5   9 438.901 86.9132  20
   3   5   9 319.671 68.2945  18
 -11   6   9 844.261 113.064   4
  11   6  -9 606.154 161.542  16
 -11  -6   9 643.671 97.0253  22
 -10   6   9 1112.57 140.866   4
  10   6  -9 628.336 182.374  16
 -10   6   9 1060.90 113.347  22
 -10  -6   9 659.002 117.039  22
   9   6  -9 567.942 196.281  16
  -9   6   9 761.134 130.467   4
  -9   6   9 842.576 116.280  22
  -9  -6   9 463.530 100.084  22
   8   6  -9-2.58968 92.4252  16
  -8   6   9 88.2868 68.8993   4
  -8   6   9 86.0686 49.4340  22
  -8  -6   9 114.711 62.2449  22
   7   6  -9 656.303 216.672  16
  -7   6   9 947.165 152.544   4
  -7   6   9 1085.12 144.738  22
  -6   6   9 1891.60 206.575   4
   6   6  -9 1461.23 347.498  16
  -6   6   9 2191.44 212.477  22
   6   6  -9 1384.44 266.434   6
   5   6  -9 93.3227 99.2163  16
  -5   6   9-34.1699 37.0674  22
   5   6  -9 79.4713 96.4699   6
   4   6  -9 447.897 213.341  16
  -4   6   9 529.127 108.307  22
   4   6  -9 50.7121 86.2844   6
  -3   6   9 96.5562 56.6434  20
   3   6  -9 201.733 118.849  16
  -3   6   9 148.783 63.1077  22
  -2   6   9 424.674 103.540  20
   2   6  -9 250.276 165.229  16
  -2   6   9 364.332 89.7029  22
  -1   6   9 57.0999 54.5047  20
   1   6  -9 71.8942 105.772  16
  -1   6   9 32.0409 37.5667  22
   0   6   9 125.575 57.6922  20
   0   6  -9-54.2815 76.2905  12
   0   6   9 112.554 60.2510  18
   1   6   9 389.055 96.2075  20
  -1   6  -9 424.675 153.776  12
   1   6   9 290.874 71.2450  18
  -2   6  -9 235.985 104.619  12
   2   6   9 181.844 56.5619  18
  -3   6  -9 284.589 102.109  12
   3   6   9 60.3098 33.8809  18
  10   7  -9 226.466 112.983  16
 -10   7   9 148.577 57.4842   4
   9   7  -9 105.599 122.625  16
  -9   7   9 274.187 78.8481   4
  -9   7   9 224.972 57.7220  22
   8   7  -9 153.048 128.669  16
  -8   7   9 24.1701 52.9021   4
  -8   7   9-1.98318 32.1081  22
   7   7  -9-53.1935 122.478  16
  -7   7   9-23.4890 42.2215   4
  -7   7   9-3.86348 46.4905  22
   7   7  -9 51.4112 60.4008   6
  -6   7   9 829.133 136.414   4
  -6   7   9 966.944 133.450  22
   6   7  -9 577.677 167.370   6
   5   7  -9 448.851 186.853  16
  -5   7   9 292.435 75.3959  22
   5   7  -9 137.052 120.866   6
   4   7  -9 180.085 136.046  16
  -4   7   9 17.6702 44.9186  22
   3   7  -9 450.296 215.970  16
  -3   7   9 704.735 116.496  22
   2   7  -9 570.645 204.639  16
  -2   7   9 701.723 113.415  22
   1   7  -9 199.769 140.139  12
  -1   7   9 157.338 59.2451  18
   1   7  -9 77.2486 88.1305  16
   0   7  -9 436.974 150.209  12
   0   7   9 475.412 86.4434  18
  -1   7  -9 230.567 115.363  12
   1   7   9 235.949 61.3064  18
  -2   7  -9-40.0728 60.4814  12
   2   7   9 36.7419 29.8616  18
   9   8  -9 624.109 166.787  16
  -9   8   9 694.190 97.9747   4
   8   8  -9 207.111 118.590  16
  -8   8   9 375.469 79.5122   4
  -8   8   9 344.141 60.7629  22
   7   8  -9 534.009 175.549  16
  -7   8   9 648.299 108.135   4
  -7   8   9 630.120 92.9624  22
   7   8  -9 206.469 109.600   6
   6   8  -9 187.247 134.524  16
  -6   8   9 92.1157 56.2808   4
  -6   8   9 128.357 52.5191  22
   6   8  -9-21.6040 76.7525   6
   5   8  -9 442.474 187.981  16
  -5   8   9 360.523 77.7969  22
   5   8  -9 391.119 149.322   6
   4   8  -9 318.437 159.957  16
  -4   8   9 428.813 85.2489  22
  -3   8   9 186.938 55.3621  18
  -3   8   9 181.807 60.5606  22
   2   8  -9 1164.97 236.225  12
  -2   8   9 1251.54 127.501  18
   2   8  -9 969.528 242.951  16
   1   8  -9 417.106 143.153  12
  -1   8   9 347.546 64.5969  18
   0   8  -9 964.763 190.727  12
   0   8   9 998.695 107.412  18
  -1   8  -9 154.280 88.8379  12
   1   8   9 32.0363 23.7022  18
   7   9  -9 956.526 186.869  16
   6   9  -9 943.302 199.727  16
   5   9  -9 820.363 192.597  16
   4   9  -9 410.959 110.542  12
   4   9  -9 396.254 136.424  16
   3   9  -9 1300.00 233.353  16
   3   9  -9 1704.91 222.555  12
   2   9  -9 650.092 136.766  12
 -12   0  10 943.877 107.689  22
 -11   0  10 376.796 79.9570  22
 -10   0  10 2312.99 210.479  22
  -9   0  10 1292.95 171.959  22
  -8   0  10 3359.34 273.557  22
  -7   0  10 4.75743 46.8523  22
  -6   0  10 1482.03 185.056  22
  -5   0  10 3063.81 255.747  22
   4   0 -10 688.315 242.218  17
  -4   0  10 1402.57 166.427  22
   3   0 -10 526.502 197.291  17
   2   0 -10 73.4594 121.155  17
   1   0 -10 616.925 204.458  17
   0   0 -10 2919.45 396.586  17
  -1   0 -10 420.781 163.392  17
   2   0  10 130.396 59.4243  20
  -2   0 -10 268.236 94.6527  17
   3   0  10 484.921 81.0711  20
  -3   0 -10 441.443 109.094  17
 -12   1  10 526.758 83.3645   4
 -12   1  10 472.862 79.5622  22
 -12  -1  10 434.369 78.2279  22
 -11   1  10 312.696 68.1700  22
 -11  -1  10 263.187 66.5190  22
 -10   1  10 96.6179 59.4454  22
 -10  -1  10 40.3091 45.7271  22
  -9   1  10 262.358 84.4341  22
  -9  -1  10 151.067 73.7170  22
  -8   1  10 370.520 98.3765  22
  -8  -1  10 257.442 79.0761  22
  -7   1  10 2354.12 229.077  22
  -7  -1  10 2385.19 233.665  22
  -6   1  10 2793.44 251.572  22
  -6  -1  10 2809.76 246.920  22
  -5   1  10 282.274 82.5036  22
  -5  -1  10 329.504 88.5483  22
   4  -1 -10 53.3306 102.860  17
   4   1 -10 27.5698 119.767  17
  -4   1  10 152.822 60.8073  22
   3  -1 -10-25.9312 86.1604  17
   3   1 -10 105.918 111.356  17
   2  -1 -10 177.785 150.726  17
   2   1 -10-49.3768 80.5635  17
   1  -1 -10 486.327 189.591  17
   1   1 -10 549.999 219.611  17
   0  -1 -10 1028.48 233.198  17
   0   1 -10 1259.04 266.902  17
   1   1  10 173.266 68.8301  20
  -1  -1 -10 107.292 72.1921  17
  -1   1 -10 32.2615 63.5757  17
   2   1  10-35.9207 32.2806  20
  -2  -1 -10-1.29410 57.0292  17
  -2   1 -10-62.1437 59.6547  17
   3   1  10 87.2452 45.3951  20
   3  -1  10 57.2960 41.9338  20
  -3  -1 -10 61.7063 57.3743  17
  -3   1 -10 126.847 67.2763  17
 -12   2  10 116.747 43.3408   4
 -12   2  10 64.1236 36.4187  22
 -12  -2  10 49.0110 32.7884  22
 -11   2  10 1451.03 148.303   4
 -11   2  10 1363.38 142.450  22
 -11  -2  10 1249.87 142.011  22
 -10   2  10 1598.50 170.521   4
 -10   2  10 1636.35 170.761  22
 -10  -2  10 1572.67 171.027  22
  -9   2  10 241.678 72.6767   4
  -9   2  10 256.935 76.4909  22
  -9  -2  10 141.540 53.8257  22
  -8   2  10 384.137 93.9676  22
  -8  -2  10 488.118 106.847  22
  -7   2  10 3723.56 285.699  22
  -7  -2  10 3337.27 265.518  22
  -6   2  10 3402.51 268.550  22
  -6  -2  10 3179.19 255.507  22
   5   2 -10 8.72151 75.8235  16
  -5   2  10 203.167 74.9007  22
   4  -2 -10 60.3600 73.5826  17
   4   2 -10 58.3813 123.904  17
   4   2 -10-19.5299 81.3056  16
  -4   2  10 84.4997 47.5644  22
   3  -2 -10 185.246 149.658  17
   3   2 -10 94.9700 120.987  17
   3   2 -10 78.7620 120.123  16
  -3   2  10 112.399 55.0751  22
   2  -2 -10 75.6755 110.044  17
   2   2 -10 187.628 146.921  17
   1  -2 -10 147.711 119.906  17
   1   2 -10 16.1667 71.9818  17
   0   2  10 302.420 84.1561  20
   0   2  10 205.696 66.6850  18
   0  -2 -10 110.229 88.8674  17
   0   2 -10 83.2466 76.4155  17
  -1  -2 -10 620.560 158.136  17
  -1   2 -10 646.063 180.731  17
   2   2  10 52.7365 36.9338  20
  -2  -2 -10-5.51199 36.9273  17
  -2   2 -10 19.2757 42.1181  17
   3   2  10 142.661 50.9597  20
  -3   2 -10 120.735 62.4882  17
 -12  -3  10 552.150 80.0329  22
 -11   3  10 196.093 68.2682   4
 -11   3  10 178.222 53.3118  22
 -11  -3  10 164.246 61.2261  22
 -10   3  10-14.1060 41.6438   4
 -10   3  10 34.2887 39.7858  22
 -10  -3  10-34.8601 39.7149  22
  -9   3  10 365.909 87.6360   4
  -9   3  10 391.643 96.3922  22
  -9  -3  10 296.786 82.0241  22
  -8   3  10 279.105 80.7474   4
  -8   3  10 374.704 94.5532  22
  -8  -3  10 233.578 74.3186  22
   7   3 -10 201.426 119.256  16
  -7   3  10 124.303 79.0130  22
  -7  -3  10-10.4032 36.3454  22
   6   3 -10 705.330 211.696  16
  -6   3  10 1949.02 202.885  22
   5   3 -10 1737.36 345.650  17
   5  -3 -10 1148.01 267.093  17
   5   3 -10 2154.97 382.487  16
   4  -3 -10 1700.56 330.845  17
   4   3 -10 2241.48 367.082  17
   4   3 -10 2469.38 415.297  16
  -3   3  10 1544.42 183.929  20
   3  -3 -10 491.350 184.711  17
   3   3 -10 520.911 205.129  17
   3   3 -10 1001.76 274.873  16
  -3   3  10 1709.88 182.134  22
  -2   3  10 3045.00 259.632  20
   2   3 -10 1651.07 298.526  17
   2  -3 -10 1144.87 244.230  17
   2   3 -10 1368.87 308.125  16
  -2   3  10 2629.08 205.666  22
  -1   3  10 681.533 129.094  20
   1  -3 -10 358.272 133.050  17
   1   3 -10 396.984 159.227  17
   0   3  10 1936.91 202.204  20
   0   3 -10 979.409 215.808  12
   0   3  10 1718.31 164.192  18
   0  -3 -10 917.691 192.062  17
   0   3 -10 1064.91 218.261  17
   1   3  10 331.436 78.7343  20
   1   3  10 458.258 85.4299  18
  -1  -3 -10 250.447 112.042  17
  -1   3 -10 176.789 88.7001  17
   2   3  10 39.1602 44.8702  20
  -2   3 -10 93.3541 66.5619  17
 -11   4  10 136.383 47.6538   4
 -11  -4  10 70.6672 36.3759  22
 -10   4  10 214.388 65.7010   4
 -10   4  10 256.279 67.9728  22
 -10  -4  10 219.270 65.6619  22
   9   4 -10 297.910 136.562  16
  -9   4  10 291.082 81.9799   4
  -9   4  10 342.072 81.5359  22
  -9  -4  10 220.457 64.3162  22
   8   4 -10 108.659 95.9198  16
  -8   4  10 158.369 65.5490   4
  -8   4  10 110.726 48.3186  22
  -8  -4  10 97.3981 43.4159  22
   7   4 -10-180.412 118.249  16
  -7   4  10 28.4864 41.2590  22
   6  -4 -10 204.733 99.3883  17
   6   4 -10 120.093 94.6141  17
   6   4 -10 315.872 177.613  16
  -6   4  10 458.743 102.768  22
   5  -4 -10 94.6992 89.0827  17
   5   4 -10 263.876 135.350  17
   5   4 -10 346.707 146.120  16
   4  -4 -10 147.895 102.822  17
   4   4 -10 79.6411 65.9925  17
   4   4 -10-67.5444 92.3679  16
  -4   4  10 38.9767 53.2918  22
  -3   4  10 700.273 117.560  20
   3  -4 -10 236.343 108.916  17
   3   4 -10 333.698 137.671  17
   3   4 -10 414.494 182.824  16
  -3   4  10 670.822 111.221  22
  -2   4  10 220.783 76.6185  20
   2  -4 -10 253.932 126.050  17
   2   4 -10 119.553 80.3588  17
   2   4 -10 135.145 92.8290  16
  -2   4  10 268.465 67.8135  22
  -1   4  10 99.9577 55.9617  20
   1   4 -10 324.143 149.559  17
   0   4  10 105.263 55.6898  20
   0   4 -10-66.2241 84.3335  12
   0   4  10 152.890 56.2019  18
   0   4 -10 96.6922 77.8272  17
   1   4  10 1039.83 130.288  20
   1   4  10 918.158 106.414  18
  -1   4 -10 812.596 152.934  17
   2   4  10 186.728 52.0327  20
 -10   5  10 159.489 57.6901   4
 -10   5  10 158.569 45.9741  22
 -10  -5  10 142.216 53.2744  22
   9   5 -10 318.406 118.705  16
  -9   5  10 269.508 73.5979   4
  -9   5  10 310.676 66.7281  22
  -9  -5  10 274.112 69.4405  22
   8   5 -10 694.191 204.622  16
  -8   5  10 922.228 119.228   4
  -8   5  10 1080.60 131.277  22
   7   5 -10 443.514 174.470  16
  -7   5  10 407.407 94.3892  22
   6   5 -10 1937.54 351.220  16
  -6   5  10 2852.71 223.079  22
   5   5 -10 1439.99 304.631  16
  -5   5  10 2444.67 207.615  22
   4   5 -10 1548.40 324.010  16
  -4   5  10 2426.22 203.912  22
  -3   5  10 3460.40 234.771  20
  -3   5  10 3626.98 237.826  22
  -2   5  10 1810.34 174.088  20
  -2   5  10 1348.47 140.792  22
  -1   5  10 1375.35 153.409  20
   1   5 -10 1195.75 240.290  12
  -1   5  10 1335.97 144.048  18
   0   5  10 1056.63 129.500  20
   0   5  10 1077.76 117.479  18
   1   5  10 450.079 69.3197  18
  -9   6  10 339.729 67.0128   4
  -9   6  10 373.244 65.5835  22
   8   6 -10 91.9341 82.5221  16
  -8   6  10 2.16776 32.1240   4
  -8   6  10 84.9500 41.7902  22
   7   6 -10 329.652 145.703  16
  -7   6  10 120.194 52.7822  22
   6   6 -10 197.321 144.817  16
  -6   6  10 632.552 97.3300  22
   5   6 -10 717.308 219.669  16
  -5   6  10 1689.68 159.835  22
   4   6 -10 20.6057 94.1302  16
  -4   6  10 34.8900 37.3470  22
   3   6 -10 690.844 211.985  16
  -3   6  10 1309.18 137.808  22
   2   6 -10 239.237 134.350  12
  -2   6  10 139.475 48.8549  18
   1   6 -10 247.559 112.575  12
  -1   6  10 114.134 40.9494  18
   0   6 -10 6.40899 45.5925  12
   0   6  10 45.2610 28.6799  18
   7   7 -10 79.9677 62.4086  16
  -7   7  10 197.597 51.9366  22
   6   7 -10 172.570 105.797  16
  -6   7  10 37.1660 33.9127  22
   5   7 -10-80.2949 91.9575  16
  -5   7  10 56.0842 38.5388  22
   4   7 -10 504.454 168.629  16
  -4   7  10 905.571 106.817  22
   3   7 -10 253.879 106.986  12
  -3   7  10 159.452 41.0848  18
   3   7 -10 158.107 82.5220  16
   2   7 -10 270.949 98.5322  12
  -2   7  10 388.070 66.5915  18
   1   7 -10 78.3516 62.8699  12
 -10   0  11 19.7065 22.0656  22
  -9   0  11 74.3175 39.7447  22
  -8   0  11 46.5502 38.5225  22
   7   0 -11-85.9969 84.0933  17
  -7   0  11 36.6327 45.7120  22
   6   0 -11-100.955 77.0181  17
  -6   0  11 40.5274 38.3330  22
   5   0 -11 67.2713 101.124  17
   4   0 -11 94.6491 88.6488  17
   3   0 -11 6.97968 60.6166  17
   2   0 -11 34.2922 66.7236  17
  -1   0  11 40.4838 41.9827  20
   1   0 -11 92.1654 70.5354  17
   0   0  11 38.8561 28.2032  20
   0   0 -11 64.3991 55.2075  17
 -10   1  11 101.218 41.2748  22
 -10  -1  11 103.821 44.8919  22
  -9   1  11 77.1344 36.2703  22
  -9  -1  11 133.944 48.3199  22
  -8   1  11 374.036 77.9306  22
  -8  -1  11 383.483 74.3665  22
   7  -1 -11 195.302 120.456  17
   7   1 -11 437.079 152.479  17
  -7   1  11 1143.41 127.556  22
  -7  -1  11 1008.46 112.157  22
   6  -1 -11 38.3581 89.5012  17
   6   1 -11 32.3460 74.3709  17
  -6   1  11 39.2888 25.3376  22
   5  -1 -11 579.628 164.866  17
   5   1 -11 514.645 176.001  17
  -5   1  11 1041.10 118.386  22
   4  -1 -11 361.642 139.350  17
   4   1 -11 438.881 144.972  17
  -3   1  11 48.4400 36.4168  20
   3  -1 -11 84.8422 75.3933  17
   3   1 -11-21.0268 89.8692  17
   2  -1 -11 578.286 156.716  17
   2   1 -11 594.072 160.232  17
  -1   1  11 141.988 53.8844  20
   1  -1 -11 79.8656 72.2060  17
   1   1 -11 34.2421 73.7466  17
   0   1  11 13.0544 25.3346  20
   0  -1  11-5.32799 25.8779  20
   0  -1 -11-40.7024 35.8621  17
   0   1 -11 3.45317 33.2004  17
 -10   2  11 1333.58 115.394  22
  -9   2  11 50.6621 29.7982  22
  -9  -2  11 98.4778 38.1680  22
   8  -2 -11-56.2319 54.5512  17
   8   2 -11-5.28129 59.2419  17
  -8   2  11-88.1600 44.8383  22
  -8  -2  11 67.0415 42.3734  22
   7  -2 -11 183.318 108.948  17
   7   2 -11 139.276 92.1400  17
  -7   2  11 373.187 77.0750  22
   6  -2 -11-66.5010 78.5611  17
   6   2 -11 5.40999 89.1248  17
  -6   2  11-15.1883 30.1448  22
   5  -2 -11 419.407 145.948  17
   5   2 -11 628.108 169.718  17
   4  -2 -11 201.665 104.485  17
   4   2 -11 82.3456 81.2387  17
  -3   2  11 47.2934 40.1289  20
   3  -2 -11 110.712 74.0502  17
   3   2 -11-69.9659 52.0739  17
  -2   2  11 1.51854 28.1061  20
  -2   2  11 58.7036 33.7400  18
   2  -2 -11 22.0473 64.6028  17
   2   2 -11-15.9885 55.4766  17
  -1   2  11 10.8223 30.0031  20
   1  -2 -11 27.5411 33.2490  17
   1   2 -11 67.4840 69.4484  17
  -9   3  11 72.0268 32.6550  22
   8  -3 -11 85.3516 64.4839  17
   8   3 -11 15.4187 52.9420  17
   7  -3 -11 14.8989 58.1802  17
   7   3 -11 15.4951 51.2137  17
  -7   3  11 127.673 50.2156  22
   6  -3 -11 340.383 109.743  17
   6   3 -11 221.358 111.314  17
   5  -3 -11 176.806 82.7024  17
   5   3 -11 126.709 81.8709  17
  -5   3  11 167.212 49.9764  22
   4  -3 -11 68.0017 68.4996  17
   4   3 -11 93.3161 74.2193  17
  -4   3  11 213.568 47.6646  22
   3  -3 -11 64.5495 58.1051  17
   3   3 -11 167.868 95.3261  17
  -2   3  11 41.9541 35.1272  20
  -2   3  11 14.3506 23.4648  18
  -8   4  11 1002.64 102.600  22
  -7   4  11 169.399 49.5743  22
  -6   4  11 585.746 85.3364  22
  -5   4  11 112.441 43.8316  22
  -4   4  11 392.750 66.2684  22
   3   4 -11 268.286 100.498  12
  -6   5  11 84.0434 38.2991  22
   0   0   0    0.00    0.00   0

TITL s17sip3 in P2(1)/c
REM P2(1)/c (#14 in standard setting)
CELL 1.54184  13.053644  11.910218   9.484729  90.0000 109.5798  90.0000
ZERR    4.00   0.001136   0.000711   0.001056   0.0000   0.0113   0.0000
LATT  1
SYMM -x, y+1/2,-z+1/2
SFAC C H N O S
UNIT 64.00 52.00 12.00 4.00 4.00
TREF
HKLF 4
END
;
_shelx_hkl_checksum   33089
