# Supplementary material for: Functional, Aromatic, and Fluorinated Monothiosemicarbazones: Investigations into Their Structures and Activity toward the Gallium-68 Incorporation by Microwave Irradiation
Source: ACS Omega. 2022 Apr 11;7(16):13750–77. doi: 10.1021/acsomega.1c07396 (PMC9088960; doi:10.1021/acsomega.1c07396)
Supplement: Supplementary file 2 — ao1c07396_si_017.zip [file ao1c07396_si_017.zip › cifs_completed/2130508_4h_mono_Ph_ox040.cif]

 
data_ox40
 
_audit_creation_method            'SHELXL-2018/3'
_shelx_SHELXL_version_number      '2018/3'
_chemical_name_systematic         ?
_chemical_name_common             ?
_chemical_melting_point           ?
_chemical_formula_moiety          ?
_chemical_formula_sum
 'C19 H13 N3 O S' 
_chemical_formula_weight          331.38

loop_
 _atom_type_symbol
 _atom_type_description
 _atom_type_scat_dispersion_real
 _atom_type_scat_dispersion_imag
 _atom_type_scat_source
 'C'  'C'   0.0032   0.0016
 'International Tables Vol C Tables 4.2.6.8 and 6.1.1.4'
 'H'  'H'   0.0000   0.0000
 'International Tables Vol C Tables 4.2.6.8 and 6.1.1.4'
 'N'  'N'   0.0062   0.0032
 'International Tables Vol C Tables 4.2.6.8 and 6.1.1.4'
 'S'  'S'   0.1209   0.1187
 'International Tables Vol C Tables 4.2.6.8 and 6.1.1.4'
 'O'  'O'   0.0107   0.0059
 'International Tables Vol C Tables 4.2.6.8 and 6.1.1.4'
 
_space_group_crystal_system       triclinic
_space_group_IT_number            2
_space_group_name_H-M_alt         'P -1'
_space_group_name_Hall            '-P 1'
 
_shelx_space_group_comment
;
The symmetry employed for this shelxl refinement is uniquely defined
by the following loop, which should always be used as a source of
symmetry information in preference to the above space-group names.
They are only intended as comments.
;
 
loop_
 _space_group_symop_operation_xyz
 'x, y, z'
 '-x, -y, -z'
 
_cell_length_a                    10.5375(5)
_cell_length_b                    15.0148(8)
_cell_length_c                    16.6153(8)
_cell_angle_alpha                 113.4300(10)
_cell_angle_beta                  93.6510(10)
_cell_angle_gamma                 101.7140(10)
_cell_volume                      2331.1(2)
_cell_formula_units_Z             6
_cell_measurement_temperature     150(2)
_cell_measurement_reflns_used     14108
_cell_measurement_theta_min       1
_cell_measurement_theta_max       25
 
_exptl_crystal_description        needle
_exptl_crystal_colour             orange
_exptl_crystal_density_meas       ?
_exptl_crystal_density_method     ?
_exptl_crystal_density_diffrn     1.416          
_exptl_crystal_F_000              1032
_exptl_transmission_factor_min    ?
_exptl_transmission_factor_max    ?
_exptl_crystal_size_max           0.035
_exptl_crystal_size_mid           0.01
_exptl_crystal_size_min           0.01
_exptl_absorpt_coefficient_mu     0.201
_shelx_estimated_absorpt_T_min    0.097
_shelx_estimated_absorpt_T_max    0.098
_exptl_absorpt_correction_type    multi-scan
_exptl_absorpt_correction_T_min   0.98
_exptl_absorpt_correction_T_max   0.99
_exptl_absorpt_process_details    'SADABS (Siemens, 1996)'
_exptl_absorpt_special_details    ?
_diffrn_ambient_temperature       150(2)
_diffrn_radiation_wavelength      0.6884
_diffrn_radiation_type            synchrotron
_diffrn_radiation_source         'Daresbury SRS station 9.8'
_diffrn_radiation_monochromator  'silicon 111'
_diffrn_measurement_device_type  'Bruker SMART APEX2 CCD'
_diffrn_measurement_method       'fine-slice \w scans'
_diffrn_detector_area_resol_mean  ?
_diffrn_reflns_number             27167
_diffrn_reflns_av_unetI/netI      0.0708
_diffrn_reflns_av_R_equivalents   0.0444
_diffrn_reflns_limit_h_min        -15
_diffrn_reflns_limit_h_max        15
_diffrn_reflns_limit_k_min        -21
_diffrn_reflns_limit_k_max        21
_diffrn_reflns_limit_l_min        -23
_diffrn_reflns_limit_l_max        23
_diffrn_reflns_theta_min          1.316
_diffrn_reflns_theta_max          29.917
_diffrn_reflns_theta_full         24.498
_diffrn_measured_fraction_theta_max   0.961
_diffrn_measured_fraction_theta_full  0.991
_diffrn_reflns_Laue_measured_fraction_max    0.961
_diffrn_reflns_Laue_measured_fraction_full   0.991
_diffrn_reflns_point_group_measured_fraction_max   0.961
_diffrn_reflns_point_group_measured_fraction_full  0.991
_reflns_number_total              14108
_reflns_number_gt                 9541
_reflns_threshold_expression      'I > 2\s(I)'
_reflns_Friedel_coverage          0.000
_reflns_Friedel_fraction_max      .
_reflns_Friedel_fraction_full     .
 
_reflns_special_details
;
 Reflections were merged by SHELXL according to the crystal
 class for the calculation of statistics and refinement.
 
 _reflns_Friedel_fraction is defined as the number of unique
 Friedel pairs measured divided by the number that would be
 possible theoretically, ignoring centric projections and
 systematic absences.
;
_publ_section_references         
;
Data collection: APEX2, Bruker AXS Inc., Madison, USA, 2004

Data reduction (frames integration): SAINT, Bruker AXS Inc., Madison,
USA, 2004

Cell refinement: SAINT, Bruker AXS Inc., Madison, USA, 2004

Absorption correction: SADABS, Bruker AXS Inc., Madison, USA, 2004

Station 9.8: R. J. Cernik, W. Clegg, C. R. A. Catlow, G. Bushnell-Wye,
J. V. Flaherty, G. N. Greaves, M. Hamichi, I. Burrows, D. J. Taylor
and S. J. Teat,
J. Synchotron Radiation 1997, 4, 279-286; 7, 40.
Synchrotron chemical crystallography:
W. Clegg, J. Chem. Soc., Dalton Trans. 2000, 3223-3232.
;

_computing_data_collection       'Bruker APEX2'
_computing_data_reduction        'Bruker SAINT'
_computing_cell_refinement       'Bruker SAINT'
_computing_structure_solution   
; 
 SIR97- Altomare A., Burla M.C., Camalli M., Cascarano G.L., Giacovazzo C. , 
 Guagliardi A., Moliterni A.G.G., Polidori G.,Spagna R. 
 (1999) J. Appl. Cryst. 32, 115-119
;
_computing_structure_refinement   
;
 SHELXL-2018/3 (Sheldrick, 2018)
 Sheldrick GM (2008) Acta Crystallogr A64:112--122 and 
 C. B. H\"ubschle, G. M. Sheldrick and B. Dittrich
 ShelXle: a Qt graphical user interface for SHELXL
 J. Appl. Cryst., 44, (2011) 1281-1284.
;
_computing_molecular_graphics  

'ORTEP3 for Windows - Farrugia, L. J. J. Appl. Crystallogr. 1997, 30, 565'

_computing_publication_material    
;
 'WinGX publication routines, Farrugia, 
 L. J., J. Appl. Crystallogr., 1999, 32, 837-838
;
_refine_special_details           ?
_refine_ls_structure_factor_coef  Fsqd
_refine_ls_matrix_type            full
_refine_ls_weighting_scheme       calc
_refine_ls_weighting_details
'w=1/[\s^2^(Fo^2^)+(0.0992P)^2^+0.5019P] where P=(Fo^2^+2Fc^2^)/3'
_atom_sites_solution_primary      ?
_atom_sites_solution_secondary    ?
_atom_sites_solution_hydrogens    mixed
_refine_ls_hydrogen_treatment     mixed
_refine_ls_extinction_method      none
_refine_ls_extinction_coef        .
_refine_ls_number_reflns          14108
_refine_ls_number_parameters      673
_refine_ls_number_restraints      0
_refine_ls_R_factor_all           0.0934
_refine_ls_R_factor_gt            0.0633
_refine_ls_wR_factor_ref          0.1934
_refine_ls_wR_factor_gt           0.1728
_refine_ls_goodness_of_fit_ref    1.055
_refine_ls_restrained_S_all       1.055
_refine_ls_shift/su_max           0.000
_refine_ls_shift/su_mean          0.000
 
loop_
 _atom_site_label
 _atom_site_type_symbol
 _atom_site_fract_x
 _atom_site_fract_y
 _atom_site_fract_z
 _atom_site_U_iso_or_equiv
 _atom_site_adp_type
 _atom_site_occupancy
 _atom_site_site_symmetry_order  
 _atom_site_calc_flag
 _atom_site_refinement_flags_posn
 _atom_site_refinement_flags_adp
 _atom_site_refinement_flags_occupancy
 _atom_site_disorder_assembly
 _atom_site_disorder_group
S1 S -0.07772(6) 0.12665(5) 0.07168(5) 0.04748(17) Uani 1 1 d . . . . .
O1 O 0.23807(16) 0.38001(13) 0.06214(11) 0.0408(4) Uani 1 1 d . . . . .
N1 N 0.1068(2) 0.12378(15) 0.18730(14) 0.0376(4) Uani 1 1 d . . . . .
H1 H 0.199(4) 0.151(3) 0.221(3) 0.103(14) Uiso 1 1 d . . . . .
N2 N 0.15962(18) 0.23910(14) 0.12894(13) 0.0353(4) Uani 1 1 d . . . . .
H2A H 0.144(2) 0.2652(19) 0.0976(17) 0.032(6) Uiso 1 1 d . . . . .
N3 N 0.27494(17) 0.27797(13) 0.18397(12) 0.0317(4) Uani 1 1 d . . . . .
C1 C 0.0202(2) 0.05043(17) 0.20618(16) 0.0372(5) Uani 1 1 d . . . . .
C2 C -0.0704(3) 0.07750(18) 0.26282(18) 0.0434(5) Uani 1 1 d . . . . .
H2 H -0.076347 0.145168 0.287950 0.052 Uiso 1 1 calc R U . . .
C3 C -0.1504(3) 0.0088(2) 0.28282(19) 0.0480(6) Uani 1 1 d . . . . .
H3 H -0.208594 0.029341 0.324049 0.058 Uiso 1 1 calc R U . . .
C4 C -0.1477(3) -0.0913(2) 0.24326(18) 0.0478(6) Uani 1 1 d . . . . .
H4 H -0.206686 -0.140063 0.254892 0.057 Uiso 1 1 calc R U . . .
C5 C -0.0611(5) -0.1183(2) 0.1887(3) 0.0885(14) Uani 1 1 d . . . . .
H5 H -0.058422 -0.186667 0.161788 0.106 Uiso 1 1 calc R U . . .
C6 C 0.0266(4) -0.0467(2) 0.1705(3) 0.0832(13) Uani 1 1 d . . . . .
H6 H 0.090007 -0.066426 0.133357 0.100 Uiso 1 1 calc R U . . .
C7 C 0.0672(2) 0.16258(16) 0.13276(15) 0.0347(4) Uani 1 1 d . . . . .
C8 C 0.3534(2) 0.35404(15) 0.18009(13) 0.0295(4) Uani 1 1 d . . . . .
C9 C 0.3342(2) 0.40491(16) 0.11918(14) 0.0320(4) Uani 1 1 d . . . . .
C10 C 0.4546(2) 0.48593(16) 0.14210(14) 0.0332(4) Uani 1 1 d . . . . .
C11 C 0.4958(3) 0.55694(18) 0.11027(17) 0.0437(5) Uani 1 1 d . . . . .
H11 H 0.440704 0.561993 0.065570 0.052 Uiso 1 1 calc R U . . .
C12 C 0.6221(3) 0.62193(19) 0.1458(2) 0.0515(6) Uani 1 1 d . . . . .
H12 H 0.651961 0.670542 0.123688 0.062 Uiso 1 1 calc R U . . .
C13 C 0.7041(3) 0.61759(18) 0.21180(19) 0.0469(6) Uani 1 1 d . . . . .
H13 H 0.788883 0.662392 0.233606 0.056 Uiso 1 1 calc R U . . .
C14 C 0.6625(2) 0.54673(15) 0.24702(15) 0.0353(4) Uani 1 1 d . . . . .
C15 C 0.7321(2) 0.53333(17) 0.31537(16) 0.0398(5) Uani 1 1 d . . . . .
H15 H 0.817727 0.574636 0.342740 0.048 Uiso 1 1 calc R U . . .
C16 C 0.6762(2) 0.46067(17) 0.34251(15) 0.0390(5) Uani 1 1 d . . . . .
H16 H 0.724198 0.454343 0.389508 0.047 Uiso 1 1 calc R U . . .
C17 C 0.5509(2) 0.39552(16) 0.30325(14) 0.0337(4) Uani 1 1 d . . . . .
H17 H 0.515426 0.345550 0.322739 0.040 Uiso 1 1 calc R U . . .
C18 C 0.4810(2) 0.40592(15) 0.23590(13) 0.0295(4) Uani 1 1 d . . . . .
C19 C 0.5372(2) 0.48183(15) 0.20944(14) 0.0306(4) Uani 1 1 d . . . . .
S2 S 1.15356(6) 0.50838(4) 0.28911(4) 0.03709(14) Uani 1 1 d . . . . .
O2 O 0.80968(16) 0.26232(12) 0.27217(11) 0.0389(4) Uani 1 1 d . . . . .
N4 N 0.99172(19) 0.51398(14) 0.15802(13) 0.0343(4) Uani 1 1 d . . . . .
H4A H 0.917(3) 0.485(2) 0.127(2) 0.056(9) Uiso 1 1 d . . . . .
N5 N 0.92213(18) 0.39370(14) 0.20625(13) 0.0336(4) Uani 1 1 d . . . . .
H5A H 0.929(3) 0.369(2) 0.2370(19) 0.043(8) Uiso 1 1 d . . . . .
N6 N 0.81185(17) 0.36036(13) 0.14517(12) 0.0319(4) Uani 1 1 d . . . . .
C20 C 1.0636(2) 0.59305(15) 0.14088(14) 0.0314(4) Uani 1 1 d . . . . .
C21 C 0.9990(2) 0.61235(16) 0.07598(15) 0.0344(4) Uani 1 1 d . . . . .
H21 H 0.911674 0.575028 0.048629 0.041 Uiso 1 1 calc R U . . .
C22 C 1.0619(2) 0.68595(17) 0.05116(16) 0.0385(5) Uani 1 1 d . . . . .
H22 H 1.018229 0.698035 0.006141 0.046 Uiso 1 1 calc R U . . .
C23 C 1.1885(2) 0.74175(17) 0.09217(17) 0.0409(5) Uani 1 1 d . . . . .
H23 H 1.231753 0.792182 0.075402 0.049 Uiso 1 1 calc R U . . .
C24 C 1.2512(2) 0.72380(19) 0.15719(18) 0.0436(5) Uani 1 1 d . . . . .
H24 H 1.337491 0.762913 0.185703 0.052 Uiso 1 1 calc R U . . .
C25 C 1.1903(2) 0.64895(17) 0.18212(16) 0.0391(5) Uani 1 1 d . . . . .
H25 H 1.235008 0.636562 0.226585 0.047 Uiso 1 1 calc R U . . .
C26 C 1.0197(2) 0.47349(15) 0.21355(14) 0.0307(4) Uani 1 1 d . . . . .
C27 C 0.7229(2) 0.28618(15) 0.14487(14) 0.0307(4) Uani 1 1 d . . . . .
C28 C 0.7255(2) 0.23535(15) 0.20720(14) 0.0320(4) Uani 1 1 d . . . . .
C29 C 0.6047(2) 0.15367(15) 0.17592(14) 0.0312(4) Uani 1 1 d . . . . .
C30 C 0.5546(2) 0.08178(16) 0.20480(15) 0.0365(5) Uani 1 1 d . . . . .
H30 H 0.600047 0.078177 0.254230 0.044 Uiso 1 1 calc R U . . .
C31 C 0.4334(2) 0.01347(17) 0.15858(16) 0.0398(5) Uani 1 1 d . . . . .
H31 H 0.398247 -0.037667 0.176829 0.048 Uiso 1 1 calc R U . . .
C32 C 0.3641(2) 0.01834(16) 0.08792(16) 0.0378(5) Uani 1 1 d . . . . .
H32 H 0.282213 -0.028578 0.059208 0.045 Uiso 1 1 calc R U . . .
C33 C 0.4137(2) 0.09278(15) 0.05730(14) 0.0323(4) Uani 1 1 d . . . . .
C34 C 0.3540(2) 0.10779(17) -0.01378(15) 0.0370(5) Uani 1 1 d . . . . .
H34 H 0.271495 0.065375 -0.047168 0.044 Uiso 1 1 calc R U . . .
C35 C 0.4171(2) 0.18465(17) -0.03397(15) 0.0376(5) Uani 1 1 d . . . . .
H35 H 0.376112 0.193611 -0.081862 0.045 Uiso 1 1 calc R U . . .
C36 C 0.5399(2) 0.25071(16) 0.01344(15) 0.0343(4) Uani 1 1 d . . . . .
H36 H 0.580196 0.303127 -0.001912 0.041 Uiso 1 1 calc R U . . .
C37 C 0.5995(2) 0.23694(15) 0.08243(14) 0.0303(4) Uani 1 1 d . . . . .
C38 C 0.5349(2) 0.15850(14) 0.10338(14) 0.0297(4) Uani 1 1 d . . . . .
S3 S 0.54311(6) -0.08859(5) 0.32777(4) 0.04163(15) Uani 1 1 d . . . . .
O3 O 0.33507(17) 0.16185(13) 0.34031(11) 0.0409(4) Uani 1 1 d . . . . .
N7 N 0.37431(19) -0.11104(14) 0.43824(13) 0.0345(4) Uani 1 1 d . . . . .
H7 H 0.321(3) -0.083(2) 0.4648(18) 0.040(7) Uiso 1 1 d . . . . .
N8 N 0.36779(19) 0.00963(14) 0.38956(13) 0.0347(4) Uani 1 1 d . . . . .
H8 H 0.399(3) 0.043(2) 0.362(2) 0.050(8) Uiso 1 1 d . . . . .
N9 N 0.27810(17) 0.03579(13) 0.44361(12) 0.0328(4) Uani 1 1 d . . . . .
C39 C 0.3988(2) -0.19227(15) 0.45416(14) 0.0310(4) Uani 1 1 d . . . . .
C40 C 0.3453(2) -0.20582(17) 0.52372(15) 0.0347(4) Uani 1 1 d . . . . .
H40 H 0.299726 -0.159527 0.558824 0.042 Uiso 1 1 calc R U . . .
C41 C 0.3571(2) -0.28559(18) 0.54290(16) 0.0391(5) Uani 1 1 d . . . . .
H41 H 0.319563 -0.294011 0.590694 0.047 Uiso 1 1 calc R U . . .
C42 C 0.4236(3) -0.35308(18) 0.49233(16) 0.0421(5) Uani 1 1 d . . . . .
H42 H 0.431360 -0.408490 0.504708 0.050 Uiso 1 1 calc R U . . .
C43 C 0.4789(3) -0.33921(18) 0.42357(17) 0.0443(5) Uani 1 1 d . . . . .
H43 H 0.525569 -0.385155 0.389409 0.053 Uiso 1 1 calc R U . . .
C44 C 0.4675(2) -0.25955(17) 0.40335(16) 0.0388(5) Uani 1 1 d . . . . .
H44 H 0.505771 -0.250947 0.355849 0.047 Uiso 1 1 calc R U . . .
C45 C 0.4243(2) -0.06636(16) 0.38767(14) 0.0323(4) Uani 1 1 d . . . . .
C46 C 0.2329(2) 0.11057(15) 0.44769(14) 0.0324(4) Uani 1 1 d . . . . .
C47 C 0.2625(2) 0.17384(16) 0.39589(14) 0.0336(4) Uani 1 1 d . . . . .
C48 C 0.1814(2) 0.24724(15) 0.42451(14) 0.0325(4) Uani 1 1 d . . . . .
C49 C 0.1639(2) 0.32286(17) 0.40094(15) 0.0381(5) Uani 1 1 d . . . . .
H49 H 0.212853 0.338845 0.360319 0.046 Uiso 1 1 calc R U . . .
C50 C 0.0707(3) 0.37554(17) 0.43923(16) 0.0417(5) Uani 1 1 d . . . . .
H50 H 0.057036 0.427311 0.423129 0.050 Uiso 1 1 calc R U . . .
C51 C -0.0013(2) 0.35516(17) 0.49898(16) 0.0394(5) Uani 1 1 d . . . . .
H51 H -0.063355 0.392437 0.522661 0.047 Uiso 1 1 calc R U . . .
C52 C 0.0165(2) 0.27906(16) 0.52542(15) 0.0343(4) Uani 1 1 d . . . . .
C53 C -0.0458(2) 0.25070(18) 0.58809(16) 0.0391(5) Uani 1 1 d . . . . .
H53 H -0.108587 0.283919 0.617152 0.047 Uiso 1 1 calc R U . . .
C54 C -0.0157(2) 0.17575(17) 0.60666(16) 0.0394(5) Uani 1 1 d . . . . .
H54 H -0.057318 0.159296 0.649741 0.047 Uiso 1 1 calc R U . . .
C55 C 0.0748(2) 0.12152(17) 0.56454(15) 0.0369(5) Uani 1 1 d . . . . .
H55 H 0.092283 0.068872 0.577970 0.044 Uiso 1 1 calc R U . . .
C56 C 0.1366(2) 0.14737(15) 0.50368(14) 0.0323(4) Uani 1 1 d . . . . .
C57 C 0.1081(2) 0.22709(15) 0.48648(14) 0.0324(4) Uani 1 1 d . . . . .
 
loop_
 _atom_site_aniso_label
 _atom_site_aniso_U_11
 _atom_site_aniso_U_22
 _atom_site_aniso_U_33
 _atom_site_aniso_U_23
 _atom_site_aniso_U_13
 _atom_site_aniso_U_12
S1 0.0352(3) 0.0499(4) 0.0570(4) 0.0288(3) -0.0040(3) 0.0002(3)
O1 0.0386(8) 0.0430(9) 0.0422(8) 0.0231(7) -0.0032(7) 0.0052(7)
N1 0.0339(9) 0.0351(9) 0.0463(10) 0.0227(9) 0.0022(8) 0.0032(8)
N2 0.0318(9) 0.0339(9) 0.0435(10) 0.0224(8) 0.0012(8) 0.0039(7)
N3 0.0305(8) 0.0274(8) 0.0360(9) 0.0136(7) 0.0033(7) 0.0049(7)
C1 0.0346(11) 0.0347(11) 0.0434(12) 0.0208(10) 0.0021(9) 0.0034(9)
C2 0.0473(13) 0.0332(11) 0.0588(15) 0.0228(11) 0.0181(11) 0.0195(10)
C3 0.0416(13) 0.0472(14) 0.0599(16) 0.0257(12) 0.0159(12) 0.0119(11)
C4 0.0475(14) 0.0497(14) 0.0535(14) 0.0323(12) 0.0126(12) 0.0041(11)
C5 0.131(4) 0.0367(15) 0.110(3) 0.0308(18) 0.075(3) 0.0300(19)
C6 0.122(3) 0.0366(14) 0.109(3) 0.0345(17) 0.085(3) 0.0303(17)
C7 0.0321(10) 0.0306(10) 0.0396(11) 0.0146(9) 0.0059(9) 0.0042(8)
C8 0.0304(9) 0.0289(9) 0.0317(9) 0.0146(8) 0.0052(8) 0.0086(8)
C9 0.0328(10) 0.0311(10) 0.0349(10) 0.0167(8) 0.0043(8) 0.0086(8)
C10 0.0378(11) 0.0292(10) 0.0354(10) 0.0166(8) 0.0048(9) 0.0079(8)
C11 0.0515(14) 0.0383(12) 0.0498(13) 0.0280(11) 0.0064(11) 0.0096(10)
C12 0.0581(16) 0.0375(12) 0.0639(16) 0.0324(12) 0.0066(13) 0.0005(11)
C13 0.0455(13) 0.0320(11) 0.0593(15) 0.0210(11) 0.0051(12) -0.0014(10)
C14 0.0348(11) 0.0243(9) 0.0419(11) 0.0111(9) 0.0035(9) 0.0033(8)
C15 0.0354(11) 0.0303(10) 0.0441(12) 0.0093(9) -0.0007(9) 0.0027(9)
C16 0.0400(12) 0.0332(11) 0.0371(11) 0.0105(9) -0.0051(9) 0.0075(9)
C17 0.0365(11) 0.0295(10) 0.0354(10) 0.0147(8) 0.0024(8) 0.0080(8)
C18 0.0314(10) 0.0268(9) 0.0307(9) 0.0122(8) 0.0050(8) 0.0074(8)
C19 0.0336(10) 0.0246(9) 0.0344(10) 0.0132(8) 0.0059(8) 0.0073(8)
S2 0.0337(3) 0.0369(3) 0.0413(3) 0.0193(2) 0.0015(2) 0.0055(2)
O2 0.0398(8) 0.0343(8) 0.0436(8) 0.0216(7) -0.0012(7) 0.0031(7)
N4 0.0292(9) 0.0315(9) 0.0418(10) 0.0207(8) -0.0025(8) -0.0019(7)
N5 0.0299(9) 0.0313(9) 0.0425(10) 0.0216(8) 0.0009(7) 0.0024(7)
N6 0.0292(8) 0.0281(8) 0.0381(9) 0.0155(7) 0.0029(7) 0.0036(7)
C20 0.0306(10) 0.0251(9) 0.0372(10) 0.0144(8) 0.0047(8) 0.0018(8)
C21 0.0333(10) 0.0276(9) 0.0420(11) 0.0161(9) 0.0026(9) 0.0044(8)
C22 0.0413(12) 0.0340(11) 0.0442(12) 0.0209(10) 0.0078(10) 0.0085(9)
C23 0.0397(12) 0.0328(11) 0.0524(13) 0.0222(10) 0.0129(10) 0.0032(9)
C24 0.0329(11) 0.0398(12) 0.0550(14) 0.0231(11) 0.0040(10) -0.0031(9)
C25 0.0347(11) 0.0375(11) 0.0433(12) 0.0208(10) 0.0004(9) -0.0009(9)
C26 0.0296(9) 0.0262(9) 0.0359(10) 0.0135(8) 0.0048(8) 0.0053(8)
C27 0.0307(10) 0.0262(9) 0.0366(10) 0.0156(8) 0.0052(8) 0.0049(8)
C28 0.0338(10) 0.0265(9) 0.0375(10) 0.0157(8) 0.0062(8) 0.0065(8)
C29 0.0324(10) 0.0262(9) 0.0353(10) 0.0146(8) 0.0063(8) 0.0043(8)
C30 0.0407(12) 0.0314(10) 0.0389(11) 0.0189(9) 0.0062(9) 0.0040(9)
C31 0.0425(12) 0.0298(10) 0.0469(12) 0.0200(10) 0.0103(10) -0.0004(9)
C32 0.0365(11) 0.0286(10) 0.0442(12) 0.0150(9) 0.0074(9) -0.0001(8)
C33 0.0326(10) 0.0261(9) 0.0368(10) 0.0127(8) 0.0068(8) 0.0053(8)
C34 0.0316(10) 0.0325(10) 0.0418(11) 0.0138(9) 0.0006(9) 0.0029(8)
C35 0.0393(11) 0.0355(11) 0.0395(11) 0.0181(9) 0.0012(9) 0.0088(9)
C36 0.0346(10) 0.0304(10) 0.0405(11) 0.0184(9) 0.0053(9) 0.0064(8)
C37 0.0311(10) 0.0251(9) 0.0359(10) 0.0142(8) 0.0079(8) 0.0056(8)
C38 0.0313(10) 0.0236(9) 0.0354(10) 0.0132(8) 0.0075(8) 0.0068(7)
S3 0.0402(3) 0.0407(3) 0.0501(3) 0.0251(3) 0.0116(3) 0.0091(2)
O3 0.0440(9) 0.0406(9) 0.0447(9) 0.0231(7) 0.0106(7) 0.0130(7)
N7 0.0336(9) 0.0329(9) 0.0451(10) 0.0214(8) 0.0132(8) 0.0132(8)
N8 0.0352(9) 0.0326(9) 0.0420(10) 0.0208(8) 0.0082(8) 0.0092(7)
N9 0.0306(8) 0.0293(8) 0.0376(9) 0.0147(7) 0.0014(7) 0.0056(7)
C39 0.0281(9) 0.0272(9) 0.0382(10) 0.0152(8) 0.0018(8) 0.0058(8)
C40 0.0328(10) 0.0334(10) 0.0401(11) 0.0169(9) 0.0064(9) 0.0099(8)
C41 0.0412(12) 0.0406(12) 0.0419(12) 0.0236(10) 0.0057(10) 0.0108(10)
C42 0.0514(14) 0.0336(11) 0.0457(12) 0.0208(10) 0.0022(11) 0.0136(10)
C43 0.0562(15) 0.0352(12) 0.0452(13) 0.0155(10) 0.0106(11) 0.0213(11)
C44 0.0437(12) 0.0353(11) 0.0410(11) 0.0175(10) 0.0107(10) 0.0131(10)
C45 0.0304(10) 0.0288(9) 0.0366(10) 0.0148(8) 0.0004(8) 0.0042(8)
C46 0.0318(10) 0.0278(9) 0.0369(10) 0.0151(8) -0.0001(8) 0.0048(8)
C47 0.0344(10) 0.0281(10) 0.0372(10) 0.0149(8) 0.0000(9) 0.0050(8)
C48 0.0349(10) 0.0276(9) 0.0341(10) 0.0141(8) -0.0006(8) 0.0054(8)
C49 0.0466(13) 0.0302(10) 0.0391(11) 0.0178(9) 0.0027(10) 0.0074(9)
C50 0.0493(13) 0.0297(10) 0.0467(12) 0.0184(10) -0.0029(10) 0.0098(10)
C51 0.0388(11) 0.0316(11) 0.0461(12) 0.0143(10) -0.0011(10) 0.0116(9)
C52 0.0314(10) 0.0272(9) 0.0379(11) 0.0099(8) -0.0019(8) 0.0037(8)
C53 0.0333(11) 0.0359(11) 0.0432(12) 0.0139(10) 0.0032(9) 0.0049(9)
C54 0.0383(12) 0.0357(11) 0.0417(12) 0.0170(10) 0.0068(9) 0.0024(9)
C55 0.0405(12) 0.0303(10) 0.0394(11) 0.0164(9) 0.0028(9) 0.0050(9)
C56 0.0329(10) 0.0250(9) 0.0364(10) 0.0127(8) 0.0002(8) 0.0040(8)
C57 0.0326(10) 0.0258(9) 0.0361(10) 0.0134(8) -0.0012(8) 0.0030(8)
 
_geom_special_details
;
 All esds (except the esd in the dihedral angle between two l.s. planes)
 are estimated using the full covariance matrix.  The cell esds are taken
 into account individually in the estimation of esds in distances, angles
 and torsion angles; correlations between esds in cell parameters are only
 used when they are defined by crystal symmetry.  An approximate (isotropic)
 treatment of cell esds is used for estimating esds involving l.s. planes.
;
 
loop_
 _geom_bond_atom_site_label_1
 _geom_bond_atom_site_label_2
 _geom_bond_distance
 _geom_bond_site_symmetry_2
 _geom_bond_publ_flag
S1 C7 1.639(2) . ?
O1 C9 1.227(3) . ?
N1 C7 1.344(3) . ?
N1 C1 1.431(3) . ?
N1 H1 1.01(4) . ?
N2 N3 1.341(3) . ?
N2 C7 1.373(3) . ?
N2 H2A 0.79(3) . ?
N3 C8 1.294(3) . ?
C1 C6 1.356(4) . ?
C1 C2 1.389(3) . ?
C2 C3 1.356(3) . ?
C2 H2 0.9500 . ?
C3 C4 1.389(4) . ?
C3 H3 0.9500 . ?
C4 C5 1.334(4) . ?
C4 H4 0.9500 . ?
C5 C6 1.412(4) . ?
C5 H5 0.9500 . ?
C6 H6 0.9500 . ?
C8 C18 1.455(3) . ?
C8 C9 1.517(3) . ?
C9 C10 1.476(3) . ?
C10 C11 1.377(3) . ?
C10 C19 1.402(3) . ?
C11 C12 1.409(4) . ?
C11 H11 0.9500 . ?
C12 C13 1.382(4) . ?
C12 H12 0.9500 . ?
C13 C14 1.416(3) . ?
C13 H13 0.9500 . ?
C14 C19 1.404(3) . ?
C14 C15 1.415(3) . ?
C15 C16 1.380(3) . ?
C15 H15 0.9500 . ?
C16 C17 1.409(3) . ?
C16 H16 0.9500 . ?
C17 C18 1.378(3) . ?
C17 H17 0.9500 . ?
C18 C19 1.414(3) . ?
S2 C26 1.671(2) . ?
O2 C28 1.225(3) . ?
N4 C26 1.339(3) . ?
N4 C20 1.412(3) . ?
N4 H4A 0.84(3) . ?
N5 N6 1.357(3) . ?
N5 C26 1.369(3) . ?
N5 H5A 0.75(3) . ?
N6 C27 1.300(3) . ?
C20 C25 1.389(3) . ?
C20 C21 1.395(3) . ?
C21 C22 1.389(3) . ?
C21 H21 0.9500 . ?
C22 C23 1.386(3) . ?
C22 H22 0.9500 . ?
C23 C24 1.374(4) . ?
C23 H23 0.9500 . ?
C24 C25 1.399(3) . ?
C24 H24 0.9500 . ?
C25 H25 0.9500 . ?
C27 C37 1.463(3) . ?
C27 C28 1.513(3) . ?
C28 C29 1.473(3) . ?
C29 C30 1.374(3) . ?
C29 C38 1.406(3) . ?
C30 C31 1.411(3) . ?
C30 H30 0.9500 . ?
C31 C32 1.377(3) . ?
C31 H31 0.9500 . ?
C32 C33 1.425(3) . ?
C32 H32 0.9500 . ?
C33 C38 1.398(3) . ?
C33 C34 1.420(3) . ?
C34 C35 1.382(3) . ?
C34 H34 0.9500 . ?
C35 C36 1.417(3) . ?
C35 H35 0.9500 . ?
C36 C37 1.379(3) . ?
C36 H36 0.9500 . ?
C37 C38 1.415(3) . ?
S3 C45 1.653(2) . ?
O3 C47 1.218(3) . ?
N7 C45 1.340(3) . ?
N7 C39 1.414(3) . ?
N7 H7 0.81(3) . ?
N8 N9 1.354(3) . ?
N8 C45 1.381(3) . ?
N8 H8 0.85(3) . ?
N9 C46 1.286(3) . ?
C39 C40 1.385(3) . ?
C39 C44 1.398(3) . ?
C40 C41 1.382(3) . ?
C40 H40 0.9500 . ?
C41 C42 1.383(3) . ?
C41 H41 0.9500 . ?
C42 C43 1.383(4) . ?
C42 H42 0.9500 . ?
C43 C44 1.389(3) . ?
C43 H43 0.9500 . ?
C44 H44 0.9500 . ?
C46 C56 1.462(3) . ?
C46 C47 1.518(3) . ?
C47 C48 1.479(3) . ?
C48 C49 1.381(3) . ?
C48 C57 1.415(3) . ?
C49 C50 1.410(4) . ?
C49 H49 0.9500 . ?
C50 C51 1.378(4) . ?
C50 H50 0.9500 . ?
C51 C52 1.417(3) . ?
C51 H51 0.9500 . ?
C52 C57 1.394(3) . ?
C52 C53 1.422(3) . ?
C53 C54 1.368(3) . ?
C53 H53 0.9500 . ?
C54 C55 1.418(3) . ?
C54 H54 0.9500 . ?
C55 C56 1.375(3) . ?
C55 H55 0.9500 . ?
C56 C57 1.419(3) . ?
 
loop_
 _geom_angle_atom_site_label_1
 _geom_angle_atom_site_label_2
 _geom_angle_atom_site_label_3
 _geom_angle
 _geom_angle_site_symmetry_1
 _geom_angle_site_symmetry_3
 _geom_angle_publ_flag
C7 N1 C1 122.9(2) . . ?
C7 N1 H1 120(2) . . ?
C1 N1 H1 117(2) . . ?
N3 N2 C7 120.80(19) . . ?
N3 N2 H2A 117.6(19) . . ?
C7 N2 H2A 121.4(19) . . ?
C8 N3 N2 117.06(18) . . ?
C6 C1 C2 118.6(2) . . ?
C6 C1 N1 120.6(2) . . ?
C2 C1 N1 120.7(2) . . ?
C3 C2 C1 121.0(2) . . ?
C3 C2 H2 119.5 . . ?
C1 C2 H2 119.5 . . ?
C2 C3 C4 120.3(2) . . ?
C2 C3 H3 119.9 . . ?
C4 C3 H3 119.9 . . ?
C5 C4 C3 119.2(2) . . ?
C5 C4 H4 120.4 . . ?
C3 C4 H4 120.4 . . ?
C4 C5 C6 120.9(3) . . ?
C4 C5 H5 119.5 . . ?
C6 C5 H5 119.5 . . ?
C1 C6 C5 119.9(3) . . ?
C1 C6 H6 120.1 . . ?
C5 C6 H6 120.1 . . ?
N1 C7 N2 115.2(2) . . ?
N1 C7 S1 126.31(17) . . ?
N2 C7 S1 118.50(17) . . ?
N3 C8 C18 124.10(18) . . ?
N3 C8 C9 128.44(19) . . ?
C18 C8 C9 107.46(17) . . ?
O1 C9 C10 128.94(19) . . ?
O1 C9 C8 125.50(19) . . ?
C10 C9 C8 105.54(17) . . ?
C11 C10 C19 119.5(2) . . ?
C11 C10 C9 133.2(2) . . ?
C19 C10 C9 107.24(17) . . ?
C10 C11 C12 118.1(2) . . ?
C10 C11 H11 120.9 . . ?
C12 C11 H11 120.9 . . ?
C13 C12 C11 122.5(2) . . ?
C13 C12 H12 118.8 . . ?
C11 C12 H12 118.8 . . ?
C12 C13 C14 120.4(2) . . ?
C12 C13 H13 119.8 . . ?
C14 C13 H13 119.8 . . ?
C19 C14 C15 116.1(2) . . ?
C19 C14 C13 116.0(2) . . ?
C15 C14 C13 127.8(2) . . ?
C16 C15 C14 120.4(2) . . ?
C16 C15 H15 119.8 . . ?
C14 C15 H15 119.8 . . ?
C15 C16 C17 122.6(2) . . ?
C15 C16 H16 118.7 . . ?
C17 C16 H16 118.7 . . ?
C18 C17 C16 118.5(2) . . ?
C18 C17 H17 120.8 . . ?
C16 C17 H17 120.8 . . ?
C17 C18 C19 118.88(19) . . ?
C17 C18 C8 134.45(19) . . ?
C19 C18 C8 106.67(17) . . ?
C10 C19 C14 123.44(19) . . ?
C10 C19 C18 113.06(19) . . ?
C14 C19 C18 123.5(2) . . ?
C26 N4 C20 132.72(19) . . ?
C26 N4 H4A 112(2) . . ?
C20 N4 H4A 115(2) . . ?
N6 N5 C26 120.65(18) . . ?
N6 N5 H5A 120(2) . . ?
C26 N5 H5A 120(2) . . ?
C27 N6 N5 116.32(17) . . ?
C25 C20 C21 119.87(19) . . ?
C25 C20 N4 125.0(2) . . ?
C21 C20 N4 115.15(19) . . ?
C22 C21 C20 120.3(2) . . ?
C22 C21 H21 119.9 . . ?
C20 C21 H21 119.9 . . ?
C23 C22 C21 119.9(2) . . ?
C23 C22 H22 120.0 . . ?
C21 C22 H22 120.0 . . ?
C24 C23 C22 119.7(2) . . ?
C24 C23 H23 120.1 . . ?
C22 C23 H23 120.1 . . ?
C23 C24 C25 121.2(2) . . ?
C23 C24 H24 119.4 . . ?
C25 C24 H24 119.4 . . ?
C20 C25 C24 119.0(2) . . ?
C20 C25 H25 120.5 . . ?
C24 C25 H25 120.5 . . ?
N4 C26 N5 113.52(19) . . ?
N4 C26 S2 128.84(16) . . ?
N5 C26 S2 117.63(16) . . ?
N6 C27 C37 124.93(18) . . ?
N6 C27 C28 127.57(19) . . ?
C37 C27 C28 107.51(17) . . ?
O2 C28 C29 128.95(19) . . ?
O2 C28 C27 125.22(19) . . ?
C29 C28 C27 105.75(17) . . ?
C30 C29 C38 120.2(2) . . ?
C30 C29 C28 132.6(2) . . ?
C38 C29 C28 107.27(17) . . ?
C29 C30 C31 117.8(2) . . ?
C29 C30 H30 121.1 . . ?
C31 C30 H30 121.1 . . ?
C32 C31 C30 122.3(2) . . ?
C32 C31 H31 118.9 . . ?
C30 C31 H31 118.9 . . ?
C31 C32 C33 120.9(2) . . ?
C31 C32 H32 119.5 . . ?
C33 C32 H32 119.5 . . ?
C38 C33 C34 116.84(19) . . ?
C38 C33 C32 115.6(2) . . ?
C34 C33 C32 127.5(2) . . ?
C35 C34 C33 119.4(2) . . ?
C35 C34 H34 120.3 . . ?
C33 C34 H34 120.3 . . ?
C34 C35 C36 123.1(2) . . ?
C34 C35 H35 118.5 . . ?
C36 C35 H35 118.5 . . ?
C37 C36 C35 118.3(2) . . ?
C37 C36 H36 120.9 . . ?
C35 C36 H36 120.9 . . ?
C36 C37 C38 118.72(19) . . ?
C36 C37 C27 134.94(19) . . ?
C38 C37 C27 106.34(17) . . ?
C33 C38 C29 123.25(19) . . ?
C33 C38 C37 123.67(19) . . ?
C29 C38 C37 113.07(18) . . ?
C45 N7 C39 132.6(2) . . ?
C45 N7 H7 110.4(19) . . ?
C39 N7 H7 116.9(19) . . ?
N9 N8 C45 119.80(18) . . ?
N9 N8 H8 122(2) . . ?
C45 N8 H8 118(2) . . ?
C46 N9 N8 118.32(18) . . ?
C40 C39 C44 119.45(19) . . ?
C40 C39 N7 115.79(19) . . ?
C44 C39 N7 124.7(2) . . ?
C41 C40 C39 121.1(2) . . ?
C41 C40 H40 119.5 . . ?
C39 C40 H40 119.5 . . ?
C40 C41 C42 119.8(2) . . ?
C40 C41 H41 120.1 . . ?
C42 C41 H41 120.1 . . ?
C41 C42 C43 119.4(2) . . ?
C41 C42 H42 120.3 . . ?
C43 C42 H42 120.3 . . ?
C42 C43 C44 121.4(2) . . ?
C42 C43 H43 119.3 . . ?
C44 C43 H43 119.3 . . ?
C43 C44 C39 118.8(2) . . ?
C43 C44 H44 120.6 . . ?
C39 C44 H44 120.6 . . ?
N7 C45 N8 113.1(2) . . ?
N7 C45 S3 128.91(17) . . ?
N8 C45 S3 118.01(16) . . ?
N9 C46 C56 124.09(19) . . ?
N9 C46 C47 128.4(2) . . ?
C56 C46 C47 107.51(17) . . ?
O3 C47 C48 128.8(2) . . ?
O3 C47 C46 125.5(2) . . ?
C48 C47 C46 105.70(18) . . ?
C49 C48 C57 119.3(2) . . ?
C49 C48 C47 133.4(2) . . ?
C57 C48 C47 107.29(18) . . ?
C48 C49 C50 117.7(2) . . ?
C48 C49 H49 121.1 . . ?
C50 C49 H49 121.1 . . ?
C51 C50 C49 122.8(2) . . ?
C51 C50 H50 118.6 . . ?
C49 C50 H50 118.6 . . ?
C50 C51 C52 120.6(2) . . ?
C50 C51 H51 119.7 . . ?
C52 C51 H51 119.7 . . ?
C57 C52 C51 116.0(2) . . ?
C57 C52 C53 116.1(2) . . ?
C51 C52 C53 127.9(2) . . ?
C54 C53 C52 120.2(2) . . ?
C54 C53 H53 119.9 . . ?
C52 C53 H53 119.9 . . ?
C53 C54 C55 123.0(2) . . ?
C53 C54 H54 118.5 . . ?
C55 C54 H54 118.5 . . ?
C56 C55 C54 118.0(2) . . ?
C56 C55 H55 121.0 . . ?
C54 C55 H55 121.0 . . ?
C55 C56 C57 118.9(2) . . ?
C55 C56 C46 134.3(2) . . ?
C57 C56 C46 106.81(18) . . ?
C52 C57 C48 123.6(2) . . ?
C52 C57 C56 123.7(2) . . ?
C48 C57 C56 112.7(2) . . ?
 
loop_
 _geom_torsion_atom_site_label_1
 _geom_torsion_atom_site_label_2
 _geom_torsion_atom_site_label_3
 _geom_torsion_atom_site_label_4
 _geom_torsion
 _geom_torsion_site_symmetry_1
 _geom_torsion_site_symmetry_2
 _geom_torsion_site_symmetry_3
 _geom_torsion_site_symmetry_4
 _geom_torsion_publ_flag
C7 N2 N3 C8 -175.7(2) . . . . ?
C7 N1 C1 C6 106.2(3) . . . . ?
C7 N1 C1 C2 -75.1(3) . . . . ?
C6 C1 C2 C3 0.4(4) . . . . ?
N1 C1 C2 C3 -178.3(2) . . . . ?
C1 C2 C3 C4 -3.2(4) . . . . ?
C2 C3 C4 C5 3.2(5) . . . . ?
C3 C4 C5 C6 -0.4(6) . . . . ?
C2 C1 C6 C5 2.3(6) . . . . ?
N1 C1 C6 C5 -179.0(4) . . . . ?
C4 C5 C6 C1 -2.4(7) . . . . ?
C1 N1 C7 N2 173.8(2) . . . . ?
C1 N1 C7 S1 -6.7(3) . . . . ?
N3 N2 C7 N1 -7.1(3) . . . . ?
N3 N2 C7 S1 173.33(16) . . . . ?
N2 N3 C8 C18 179.05(19) . . . . ?
N2 N3 C8 C9 -1.6(3) . . . . ?
N3 C8 C9 O1 -0.5(4) . . . . ?
C18 C8 C9 O1 178.9(2) . . . . ?
N3 C8 C9 C10 -179.0(2) . . . . ?
C18 C8 C9 C10 0.4(2) . . . . ?
O1 C9 C10 C11 1.2(4) . . . . ?
C8 C9 C10 C11 179.6(3) . . . . ?
O1 C9 C10 C19 -177.8(2) . . . . ?
C8 C9 C10 C19 0.7(2) . . . . ?
C19 C10 C11 C12 1.4(4) . . . . ?
C9 C10 C11 C12 -177.5(3) . . . . ?
C10 C11 C12 C13 -0.9(4) . . . . ?
C11 C12 C13 C14 -0.6(4) . . . . ?
C12 C13 C14 C19 1.5(4) . . . . ?
C12 C13 C14 C15 -178.6(3) . . . . ?
C19 C14 C15 C16 -0.7(3) . . . . ?
C13 C14 C15 C16 179.4(2) . . . . ?
C14 C15 C16 C17 1.5(4) . . . . ?
C15 C16 C17 C18 -0.9(3) . . . . ?
C16 C17 C18 C19 -0.5(3) . . . . ?
C16 C17 C18 C8 179.2(2) . . . . ?
N3 C8 C18 C17 -1.6(4) . . . . ?
C9 C8 C18 C17 179.0(2) . . . . ?
N3 C8 C18 C19 178.2(2) . . . . ?
C9 C8 C18 C19 -1.3(2) . . . . ?
C11 C10 C19 C14 -0.4(3) . . . . ?
C9 C10 C19 C14 178.7(2) . . . . ?
C11 C10 C19 C18 179.3(2) . . . . ?
C9 C10 C19 C18 -1.5(3) . . . . ?
C15 C14 C19 C10 179.0(2) . . . . ?
C13 C14 C19 C10 -1.1(3) . . . . ?
C15 C14 C19 C18 -0.7(3) . . . . ?
C13 C14 C19 C18 179.2(2) . . . . ?
C17 C18 C19 C10 -178.44(19) . . . . ?
C8 C18 C19 C10 1.8(2) . . . . ?
C17 C18 C19 C14 1.3(3) . . . . ?
C8 C18 C19 C14 -178.5(2) . . . . ?
C26 N5 N6 C27 -177.99(19) . . . . ?
C26 N4 C20 C25 0.7(4) . . . . ?
C26 N4 C20 C21 179.4(2) . . . . ?
C25 C20 C21 C22 1.3(3) . . . . ?
N4 C20 C21 C22 -177.6(2) . . . . ?
C20 C21 C22 C23 -1.2(4) . . . . ?
C21 C22 C23 C24 0.1(4) . . . . ?
C22 C23 C24 C25 0.9(4) . . . . ?
C21 C20 C25 C24 -0.3(4) . . . . ?
N4 C20 C25 C24 178.5(2) . . . . ?
C23 C24 C25 C20 -0.8(4) . . . . ?
C20 N4 C26 N5 -177.4(2) . . . . ?
C20 N4 C26 S2 3.5(4) . . . . ?
N6 N5 C26 N4 2.0(3) . . . . ?
N6 N5 C26 S2 -178.81(16) . . . . ?
N5 N6 C27 C37 -177.62(19) . . . . ?
N5 N6 C27 C28 2.7(3) . . . . ?
N6 C27 C28 O2 5.6(4) . . . . ?
C37 C27 C28 O2 -174.1(2) . . . . ?
N6 C27 C28 C29 -177.6(2) . . . . ?
C37 C27 C28 C29 2.7(2) . . . . ?
O2 C28 C29 C30 -4.4(4) . . . . ?
C27 C28 C29 C30 178.9(2) . . . . ?
O2 C28 C29 C38 174.7(2) . . . . ?
C27 C28 C29 C38 -1.9(2) . . . . ?
C38 C29 C30 C31 0.9(3) . . . . ?
C28 C29 C30 C31 179.9(2) . . . . ?
C29 C30 C31 C32 -1.4(4) . . . . ?
C30 C31 C32 C33 0.9(4) . . . . ?
C31 C32 C33 C38 0.1(3) . . . . ?
C31 C32 C33 C34 -179.6(2) . . . . ?
C38 C33 C34 C35 0.2(3) . . . . ?
C32 C33 C34 C35 179.9(2) . . . . ?
C33 C34 C35 C36 -0.3(4) . . . . ?
C34 C35 C36 C37 0.5(4) . . . . ?
C35 C36 C37 C38 -0.7(3) . . . . ?
C35 C36 C37 C27 179.0(2) . . . . ?
N6 C27 C37 C36 -1.9(4) . . . . ?
C28 C27 C37 C36 177.8(2) . . . . ?
N6 C27 C37 C38 177.8(2) . . . . ?
C28 C27 C37 C38 -2.5(2) . . . . ?
C34 C33 C38 C29 179.1(2) . . . . ?
C32 C33 C38 C29 -0.6(3) . . . . ?
C34 C33 C38 C37 -0.5(3) . . . . ?
C32 C33 C38 C37 179.9(2) . . . . ?
C30 C29 C38 C33 0.1(3) . . . . ?
C28 C29 C38 C33 -179.18(19) . . . . ?
C30 C29 C38 C37 179.7(2) . . . . ?
C28 C29 C38 C37 0.4(2) . . . . ?
C36 C37 C38 C33 0.7(3) . . . . ?
C27 C37 C38 C33 -179.08(19) . . . . ?
C36 C37 C38 C29 -178.89(19) . . . . ?
C27 C37 C38 C29 1.3(2) . . . . ?
C45 N8 N9 C46 176.08(19) . . . . ?
C45 N7 C39 C40 168.5(2) . . . . ?
C45 N7 C39 C44 -13.9(4) . . . . ?
C44 C39 C40 C41 -1.0(3) . . . . ?
N7 C39 C40 C41 176.8(2) . . . . ?
C39 C40 C41 C42 0.2(4) . . . . ?
C40 C41 C42 C43 0.7(4) . . . . ?
C41 C42 C43 C44 -0.8(4) . . . . ?
C42 C43 C44 C39 0.1(4) . . . . ?
C40 C39 C44 C43 0.8(3) . . . . ?
N7 C39 C44 C43 -176.8(2) . . . . ?
C39 N7 C45 N8 177.9(2) . . . . ?
C39 N7 C45 S3 -3.7(4) . . . . ?
N9 N8 C45 N7 4.1(3) . . . . ?
N9 N8 C45 S3 -174.44(15) . . . . ?
N8 N9 C46 C56 -179.49(19) . . . . ?
N8 N9 C46 C47 2.8(3) . . . . ?
N9 C46 C47 O3 0.8(4) . . . . ?
C56 C46 C47 O3 -177.2(2) . . . . ?
N9 C46 C47 C48 178.4(2) . . . . ?
C56 C46 C47 C48 0.4(2) . . . . ?
O3 C47 C48 C49 -1.4(4) . . . . ?
C46 C47 C48 C49 -178.9(2) . . . . ?
O3 C47 C48 C57 176.3(2) . . . . ?
C46 C47 C48 C57 -1.2(2) . . . . ?
C57 C48 C49 C50 -1.1(3) . . . . ?
C47 C48 C49 C50 176.4(2) . . . . ?
C48 C49 C50 C51 0.6(4) . . . . ?
C49 C50 C51 C52 0.4(4) . . . . ?
C50 C51 C52 C57 -0.9(3) . . . . ?
C50 C51 C52 C53 177.7(2) . . . . ?
C57 C52 C53 C54 -0.5(3) . . . . ?
C51 C52 C53 C54 -179.2(2) . . . . ?
C52 C53 C54 C55 -1.4(4) . . . . ?
C53 C54 C55 C56 1.4(3) . . . . ?
C54 C55 C56 C57 0.5(3) . . . . ?
C54 C55 C56 C46 -179.8(2) . . . . ?
N9 C46 C56 C55 2.8(4) . . . . ?
C47 C46 C56 C55 -179.1(2) . . . . ?
N9 C46 C56 C57 -177.5(2) . . . . ?
C47 C46 C56 C57 0.6(2) . . . . ?
C51 C52 C57 C48 0.4(3) . . . . ?
C53 C52 C57 C48 -178.4(2) . . . . ?
C51 C52 C57 C56 -178.7(2) . . . . ?
C53 C52 C57 C56 2.5(3) . . . . ?
C49 C48 C57 C52 0.6(3) . . . . ?
C47 C48 C57 C52 -177.46(19) . . . . ?
C49 C48 C57 C56 179.8(2) . . . . ?
C47 C48 C57 C56 1.7(2) . . . . ?
C55 C56 C57 C52 -2.5(3) . . . . ?
C46 C56 C57 C52 177.70(19) . . . . ?
C55 C56 C57 C48 178.3(2) . . . . ?
C46 C56 C57 C48 -1.5(2) . . . . ?
 
loop_
 _geom_hbond_atom_site_label_D 
 _geom_hbond_atom_site_label_H 
 _geom_hbond_atom_site_label_A 
 _geom_hbond_distance_DH 
 _geom_hbond_distance_HA 
 _geom_hbond_distance_DA 
 _geom_hbond_angle_DHA 
 _geom_hbond_site_symmetry_A 
 _geom_hbond_publ_flag
N1 H1 O3  1.01(4) 2.30(4) 3.175(3) 145(3) . yes
N2 H2A O1  0.79(3) 2.12(3) 2.769(2) 140(2) . yes
N4 H4A N6  0.84(3) 2.12(3) 2.596(2) 116(3) . yes
N5 H5A O2  0.75(3) 2.12(3) 2.726(2) 138(3) . yes
N7 H7 N9  0.81(3) 2.08(3) 2.581(3) 119(2) . yes
N8 H8 O3  0.85(3) 2.17(3) 2.790(2) 130(3) . yes
 
_refine_diff_density_max    1.116
_refine_diff_density_min   -0.882
_refine_diff_density_rms    0.065

_shelx_res_file
;
TITL abs in P-1
    ox40.res
    created by SHELXL-2018/3 at 15:30:43 on 14-Jan-2020
CELL 0.69110 10.5375 15.0148 16.6153 113.430 93.651 101.714
ZERR 6 0.0005 0.0008 0.0008 0.001 0.001 0.001
LATT 1
SFAC C H N S O
DISP $C  0.00317  0.00159 10.70382!source kissel
DISP $H -0.00002  0.00000  0.66589!source kissel
DISP $N  0.00619  0.00321 18.15922!source kissel
DISP $S  0.12090  0.11869 483.42946!source kissel
DISP $O  0.01069  0.00585 29.83522!source kissel
UNIT 114 78 18 6 6
LIST 4
ACTA
FMAP 2
PLAN 10
BOND $H
CONF
HTAB N1 O3
HTAB N2 O1
HTAB N4 N6
HTAB N5 O2
HTAB N7 N9
HTAB N8 O3
TEMP -123
L.S. 8
WGHT    0.099200    0.501900
FVAR       0.25942
S1    4   -0.077718    0.126652    0.071681    11.00000    0.03523    0.04987 =
         0.05703    0.02879   -0.00403    0.00022
O1    5    0.238071    0.380008    0.062138    11.00000    0.03858    0.04301 =
         0.04223    0.02308   -0.00319    0.00520
N1    3    0.106849    0.123776    0.187299    11.00000    0.03391    0.03509 =
         0.04629    0.02273    0.00216    0.00322
H1    2    0.198951    0.150515    0.221324    11.00000    0.10322
N2    3    0.159622    0.239100    0.128940    11.00000    0.03175    0.03387 =
         0.04351    0.02241    0.00122    0.00386
H2A   2    0.144379    0.265184    0.097650    11.00000    0.03185
N3    3    0.274944    0.277972    0.183965    11.00000    0.03051    0.02741 =
         0.03602    0.01363    0.00330    0.00493
C1    1    0.020204    0.050431    0.206179    11.00000    0.03465    0.03472 =
         0.04337    0.02078    0.00210    0.00338
C2    1   -0.070370    0.077503    0.262823    11.00000    0.04728    0.03322 =
         0.05880    0.02277    0.01808    0.01945
AFIX  43
H2    2   -0.076347    0.145168    0.287950    11.00000   -1.20000
AFIX   0
C3    1   -0.150407    0.008834    0.282817    11.00000    0.04157    0.04720 =
         0.05990    0.02565    0.01588    0.01187
AFIX  43
H3    2   -0.208594    0.029341    0.324049    11.00000   -1.20000
AFIX   0
C4    1   -0.147651   -0.091336    0.243263    11.00000    0.04750    0.04971 =
         0.05350    0.03234    0.01264    0.00405
AFIX  43
H4    2   -0.206686   -0.140063    0.254892    11.00000   -1.20000
AFIX   0
C5    1   -0.061082   -0.118310    0.188731    11.00000    0.13142    0.03672 =
         0.10963    0.03081    0.07482    0.02995
AFIX  43
H5    2   -0.058422   -0.186667    0.161788    11.00000   -1.20000
AFIX   0
C6    1    0.026632   -0.046658    0.170515    11.00000    0.12249    0.03659 =
         0.10888    0.03449    0.08487    0.03030
AFIX  43
H6    2    0.090007   -0.066426    0.133357    11.00000   -1.20000
AFIX   0
C7    1    0.067174    0.162583    0.132756    11.00000    0.03211    0.03061 =
         0.03958    0.01463    0.00591    0.00421
C8    1    0.353434    0.354042    0.180095    11.00000    0.03044    0.02889 =
         0.03169    0.01457    0.00521    0.00859
C9    1    0.334173    0.404910    0.119180    11.00000    0.03282    0.03114 =
         0.03495    0.01674    0.00428    0.00861
C10   1    0.454640    0.485927    0.142100    11.00000    0.03778    0.02924 =
         0.03537    0.01665    0.00483    0.00785
C11   1    0.495836    0.556942    0.110265    11.00000    0.05148    0.03828 =
         0.04977    0.02804    0.00635    0.00958
AFIX  43
H11   2    0.440704    0.561993    0.065570    11.00000   -1.20000
AFIX   0
C12   1    0.622096    0.621931    0.145847    11.00000    0.05814    0.03754 =
         0.06388    0.03239    0.00663    0.00053
AFIX  43
H12   2    0.651961    0.670542    0.123688    11.00000   -1.20000
AFIX   0
C13   1    0.704123    0.617591    0.211795    11.00000    0.04554    0.03203 =
         0.05931    0.02100    0.00514   -0.00141
AFIX  43
H13   2    0.788883    0.662392    0.233606    11.00000   -1.20000
AFIX   0
C14   1    0.662496    0.546728    0.247018    11.00000    0.03478    0.02427 =
         0.04189    0.01110    0.00347    0.00334
C15   1    0.732055    0.533334    0.315368    11.00000    0.03538    0.03027 =
         0.04406    0.00934   -0.00073    0.00268
AFIX  43
H15   2    0.817727    0.574636    0.342740    11.00000   -1.20000
AFIX   0
C16   1    0.676244    0.460675    0.342508    11.00000    0.04004    0.03319 =
         0.03709    0.01054   -0.00515    0.00754
AFIX  43
H16   2    0.724198    0.454343    0.389508    11.00000   -1.20000
AFIX   0
C17   1    0.550938    0.395518    0.303247    11.00000    0.03654    0.02945 =
         0.03543    0.01473    0.00237    0.00796
AFIX  43
H17   2    0.515426    0.345550    0.322739    11.00000   -1.20000
AFIX   0
C18   1    0.481029    0.405925    0.235895    11.00000    0.03135    0.02684 =
         0.03067    0.01223    0.00498    0.00744
C19   1    0.537205    0.481831    0.209444    11.00000    0.03361    0.02460 =
         0.03444    0.01324    0.00591    0.00734
S2    4    1.153557    0.508376    0.289111    11.00000    0.03365    0.03690 =
         0.04129    0.01927    0.00149    0.00549
O2    5    0.809680    0.262319    0.272167    11.00000    0.03979    0.03435 =
         0.04364    0.02162   -0.00119    0.00310
N4    3    0.991724    0.513978    0.158019    11.00000    0.02921    0.03152 =
         0.04183    0.02073   -0.00253   -0.00192
H4A   2    0.917107    0.485223    0.126875    11.00000    0.05599
N5    3    0.922127    0.393696    0.206249    11.00000    0.02985    0.03134 =
         0.04248    0.02162    0.00087    0.00241
H5A   2    0.929419    0.368753    0.237034    11.00000    0.04302
N6    3    0.811848    0.360364    0.145166    11.00000    0.02915    0.02809 =
         0.03810    0.01546    0.00290    0.00363
C20   1    1.063568    0.593049    0.140882    11.00000    0.03063    0.02510 =
         0.03717    0.01443    0.00466    0.00179
C21   1    0.999019    0.612354    0.075983    11.00000    0.03325    0.02758 =
         0.04198    0.01610    0.00263    0.00444
AFIX  43
H21   2    0.911674    0.575028    0.048629    11.00000   -1.20000
AFIX   0
C22   1    1.061922    0.685953    0.051165    11.00000    0.04127    0.03403 =
         0.04418    0.02089    0.00779    0.00846
AFIX  43
H22   2    1.018229    0.698035    0.006141    11.00000   -1.20000
AFIX   0
C23   1    1.188526    0.741748    0.092173    11.00000    0.03973    0.03276 =
         0.05241    0.02219    0.01291    0.00323
AFIX  43
H23   2    1.231753    0.792182    0.075402    11.00000   -1.20000
AFIX   0
C24   1    1.251244    0.723800    0.157187    11.00000    0.03286    0.03980 =
         0.05502    0.02310    0.00400   -0.00314
AFIX  43
H24   2    1.337491    0.762913    0.185703    11.00000   -1.20000
AFIX   0
C25   1    1.190338    0.648953    0.182124    11.00000    0.03470    0.03755 =
         0.04333    0.02075    0.00038   -0.00094
AFIX  43
H25   2    1.235008    0.636562    0.226585    11.00000   -1.20000
AFIX   0
C26   1    1.019662    0.473485    0.213552    11.00000    0.02960    0.02616 =
         0.03592    0.01349    0.00479    0.00526
C27   1    0.722904    0.286178    0.144871    11.00000    0.03068    0.02618 =
         0.03662    0.01564    0.00519    0.00488
C28   1    0.725504    0.235352    0.207201    11.00000    0.03381    0.02651 =
         0.03746    0.01573    0.00617    0.00652
C29   1    0.604713    0.153671    0.175924    11.00000    0.03240    0.02623 =
         0.03529    0.01460    0.00634    0.00428
C30   1    0.554600    0.081779    0.204802    11.00000    0.04071    0.03142 =
         0.03890    0.01887    0.00618    0.00403
AFIX  43
H30   2    0.600047    0.078177    0.254230    11.00000   -1.20000
AFIX   0
C31   1    0.433356    0.013469    0.158577    11.00000    0.04246    0.02982 =
         0.04690    0.02003    0.01033   -0.00043
AFIX  43
H31   2    0.398247   -0.037667    0.176829    11.00000   -1.20000
AFIX   0
C32   1    0.364140    0.018340    0.087924    11.00000    0.03651    0.02855 =
         0.04416    0.01498    0.00739   -0.00009
AFIX  43
H32   2    0.282213   -0.028578    0.059208    11.00000   -1.20000
AFIX   0
C33   1    0.413709    0.092782    0.057297    11.00000    0.03261    0.02610 =
         0.03680    0.01273    0.00684    0.00526
C34   1    0.354033    0.107789   -0.013775    11.00000    0.03156    0.03253 =
         0.04181    0.01377    0.00059    0.00288
AFIX  43
H34   2    0.271495    0.065375   -0.047168    11.00000   -1.20000
AFIX   0
C35   1    0.417069    0.184655   -0.033969    11.00000    0.03927    0.03548 =
         0.03949    0.01812    0.00116    0.00875
AFIX  43
H35   2    0.376112    0.193611   -0.081862    11.00000   -1.20000
AFIX   0
C36   1    0.539929    0.250707    0.013443    11.00000    0.03458    0.03040 =
         0.04051    0.01836    0.00526    0.00642
AFIX  43
H36   2    0.580196    0.303127   -0.001912    11.00000   -1.20000
AFIX   0
C37   1    0.599518    0.236935    0.082428    11.00000    0.03106    0.02505 =
         0.03588    0.01415    0.00786    0.00564
C38   1    0.534872    0.158498    0.103379    11.00000    0.03125    0.02357 =
         0.03535    0.01315    0.00746    0.00676
S3    4    0.543113   -0.088588    0.327774    11.00000    0.04021    0.04070 =
         0.05009    0.02508    0.01164    0.00908
O3    5    0.335069    0.161854    0.340313    11.00000    0.04399    0.04064 =
         0.04473    0.02305    0.01065    0.01296
N7    3    0.374313   -0.111044    0.438242    11.00000    0.03362    0.03291 =
         0.04514    0.02138    0.01321    0.01318
H7    2    0.321004   -0.083418    0.464838    11.00000    0.03972
N8    3    0.367786    0.009629    0.389559    11.00000    0.03524    0.03261 =
         0.04204    0.02077    0.00824    0.00918
H8    2    0.398835    0.043477    0.361656    11.00000    0.05049
N9    3    0.278098    0.035792    0.443607    11.00000    0.03063    0.02927 =
         0.03765    0.01473    0.00141    0.00561
C39   1    0.398770   -0.192274    0.454164    11.00000    0.02814    0.02717 =
         0.03821    0.01522    0.00184    0.00576
C40   1    0.345278   -0.205821    0.523718    11.00000    0.03279    0.03336 =
         0.04011    0.01686    0.00636    0.00990
AFIX  43
H40   2    0.299726   -0.159527    0.558824    11.00000   -1.20000
AFIX   0
C41   1    0.357079   -0.285589    0.542898    11.00000    0.04118    0.04058 =
         0.04193    0.02358    0.00569    0.01080
AFIX  43
H41   2    0.319563   -0.294011    0.590694    11.00000   -1.20000
AFIX   0
C42   1    0.423635   -0.353083    0.492328    11.00000    0.05145    0.03362 =
         0.04575    0.02078    0.00223    0.01362
AFIX  43
H42   2    0.431360   -0.408490    0.504708    11.00000   -1.20000
AFIX   0
C43   1    0.478851   -0.339211    0.423572    11.00000    0.05617    0.03519 =
         0.04518    0.01554    0.01056    0.02130
AFIX  43
H43   2    0.525569   -0.385155    0.389409    11.00000   -1.20000
AFIX   0
C44   1    0.467509   -0.259547    0.403348    11.00000    0.04366    0.03532 =
         0.04105    0.01753    0.01074    0.01307
AFIX  43
H44   2    0.505771   -0.250947    0.355849    11.00000   -1.20000
AFIX   0
C45   1    0.424284   -0.066363    0.387671    11.00000    0.03042    0.02882 =
         0.03663    0.01483    0.00043    0.00416
C46   1    0.232857    0.110574    0.447688    11.00000    0.03179    0.02784 =
         0.03685    0.01506   -0.00015    0.00480
C47   1    0.262458    0.173844    0.395890    11.00000    0.03440    0.02814 =
         0.03722    0.01494   -0.00005    0.00501
C48   1    0.181423    0.247235    0.424506    11.00000    0.03485    0.02762 =
         0.03413    0.01415   -0.00059    0.00540
C49   1    0.163863    0.322858    0.400939    11.00000    0.04657    0.03018 =
         0.03907    0.01778    0.00269    0.00741
AFIX  43
H49   2    0.212853    0.338845    0.360319    11.00000   -1.20000
AFIX   0
C50   1    0.070729    0.375542    0.439226    11.00000    0.04934    0.02966 =
         0.04674    0.01841   -0.00294    0.00977
AFIX  43
H50   2    0.057036    0.427311    0.423129    11.00000   -1.20000
AFIX   0
C51   1   -0.001264    0.355164    0.498975    11.00000    0.03875    0.03163 =
         0.04610    0.01425   -0.00111    0.01164
AFIX  43
H51   2   -0.063355    0.392437    0.522661    11.00000   -1.20000
AFIX   0
C52   1    0.016503    0.279064    0.525419    11.00000    0.03145    0.02719 =
         0.03793    0.00993   -0.00187    0.00375
C53   1   -0.045821    0.250698    0.588091    11.00000    0.03327    0.03586 =
         0.04316    0.01386    0.00317    0.00487
AFIX  43
H53   2   -0.108587    0.283919    0.617152    11.00000   -1.20000
AFIX   0
C54   1   -0.015692    0.175755    0.606660    11.00000    0.03834    0.03568 =
         0.04169    0.01697    0.00683    0.00239
AFIX  43
H54   2   -0.057318    0.159296    0.649741    11.00000   -1.20000
AFIX   0
C55   1    0.074833    0.121517    0.564540    11.00000    0.04047    0.03031 =
         0.03945    0.01641    0.00282    0.00505
AFIX  43
H55   2    0.092283    0.068872    0.577970    11.00000   -1.20000
AFIX   0
C56   1    0.136615    0.147368    0.503682    11.00000    0.03291    0.02504 =
         0.03642    0.01270    0.00019    0.00398
C57   1    0.108068    0.227089    0.486476    11.00000    0.03256    0.02579 =
         0.03613    0.01344   -0.00124    0.00300
HKLF 4


REM  abs in P-1
REM wR2 = 0.1934, GooF = S = 1.055, Restrained GooF = 1.055 for all data
REM R1 = 0.0633 for 9541 Fo > 4sig(Fo) and 0.0934 for all 14108 data
REM 673 parameters refined using 0 restraints

END

WGHT      0.0974      0.5619

REM Highest difference peak  1.116,  deepest hole -0.882,  1-sigma level  0.065
Q1    1   0.1204 -0.0219  0.2290  11.00000  0.05    1.12
Q2    1  -0.1408 -0.1532  0.2011  11.00000  0.05    1.11
Q3    1  -0.0370  0.0929  0.0262  11.00000  0.05    0.74
Q4    1  -0.1210  0.0386  0.2505  11.00000  0.05    0.47
Q5    1   0.5078  0.4415  0.2218  11.00000  0.05    0.36
Q6    1   0.6981  0.4991  0.3268  11.00000  0.05    0.36
Q7    1   0.1443  0.2391  0.4594  11.00000  0.05    0.36
Q8    1   0.3887  0.0944  0.0219  11.00000  0.05    0.35
Q9    1   0.5631  0.1946  0.0945  11.00000  0.05    0.35
Q10   1  -0.0434 -0.0602  0.1797  11.00000  0.05    0.35
;
_shelx_res_checksum    9910

_shelx_hkl_file
;
   1   0   0    0.68    0.16
  -1   0   0    0.45    0.15
  -3   0   0   19.06    1.15
   3   0   0   19.22    1.25
   3   0   0   18.22    1.07
   4   0   0    0.62    0.19
  -4   0   0    0.57    0.36
   4   0   0    0.01    0.37
  -5   0   0    9.30    0.80
   5   0   0    9.05    0.85
   6   0   0    3.55    0.58
  -6   0   0    2.64    0.50
  -7   0   0    1.32    0.45
   7   0   0    1.20    0.52
  -8   0   0    8.27    0.80
   8   0   0    5.93    0.85
  -9   0   0    4.95    0.70
   9   0   0    3.79    0.77
 -10   0   0   29.15    2.00
  10   0   0   31.33    2.20
 -11   0   0   52.60    3.18
 -12   0   0    9.82    1.07
  12   0   0    9.72    1.19
  13   0   0    7.34    1.09
 -13   0   0    7.14    1.00
  14   0   0    1.73    0.82
 -14   0   0    2.33    0.75
  14  -1   0    0.89    0.73
 -14   1   0    0.99    0.67
  13  -1   0   -0.38    0.62
 -13   1   0    0.89    0.65
 -12   1   0    0.81    0.64
  12  -1   0    4.42    0.80
  11  -1   0   -0.98    0.54
 -11   1   0    0.42    0.55
 -10   1   0   10.21    1.08
  10  -1   0   12.94    1.19
  -9   1   0   21.50    1.50
   9  -1   0   20.00    1.64
  -8   1   0    0.73    0.49
   8  -1   0    0.12    0.50
   7  -1   0   16.56    1.31
  -7   1   0   17.24    1.19
  -6   1   0  461.66   24.72
   6  -1   0  470.01   26.90
  -5   1   0   96.28    5.44
   5  -1   0  103.99    5.94
  -4   1   0  120.02    6.56
   4  -1   0  123.90    7.14
  -3   1   0   19.51    1.18
   3  -1   0   19.58    1.29
  -1   1   0   17.17    0.97
  -1   1   0   17.74    1.08
   0   1   0   12.22    0.72
   0   1   0   12.31    0.75
   1   1   0   57.69    3.31
   1   1   0   56.77    3.15
  -1  -1   0   55.20    3.03
   2   1   0    6.83    0.58
  -2  -1   0    6.95    0.52
   2   1   0    6.39    0.50
   3   1   0  237.51   13.23
  -3  -1   0  243.69   12.77
   3   1   0  239.76   13.89
   4   1   0  392.09   23.84
   4   1   0  434.43   22.73
  -5  -1   0  136.03    7.41
   5   1   0  132.06    7.61
   5   1   0  144.40    8.08
   6   1   0   60.26    3.72
  -6  -1   0   60.85    3.41
   6   1   0   59.90    3.41
   7   1   0    1.41    0.52
  -7  -1   0    0.44    0.44
   8   1   0    2.32    0.61
  -8  -1   0    2.20    0.57
  -9  -1   0   10.64    1.02
   9   1   0   11.89    1.17
 -10  -1   0   20.16    1.53
  10   1   0   20.60    1.66
 -11  -1   0    3.79    0.76
  11   1   0    1.94    0.75
 -12  -1   0    7.85    0.97
  12   1   0    6.68    1.03
  13   1   0    0.23    0.69
 -13  -1   0    0.41    0.60
 -14  -1   0    0.29    0.67
  14   1   0    2.36    0.86
 -14   2   0    0.23    0.64
  14  -2   0    2.36    0.83
  13  -2   0    3.88    0.85
 -13   2   0    2.25    0.71
 -12   2   0    2.04    0.68
  12  -2   0    2.55    0.75
  11  -2   0    2.73    0.76
 -11   2   0    2.11    0.66
  10  -2   0    8.91    0.99
 -10   2   0    6.76    0.87
  -9   2   0   10.98    1.03
   9  -2   0   11.72    1.10
   8  -2   0    0.34    0.48
  -8   2   0    0.05    0.48
  -7   2   0   73.28    4.05
   7  -2   0   70.79    4.39
  -6   2   0    9.18    0.82
   6  -2   0    9.68    0.85
  -5   2   0   -0.08    0.38
   5  -2   0    0.07    0.41
  -4   2   0  126.60    6.62
   4  -2   0  117.53    6.77
   4  -2   0  125.58    7.21
  -3   2   0   79.31    4.06
   3  -2   0   72.90    4.42
   3  -2   0   72.51    4.14
  -1   2   0   11.41    0.93
  -1   2   0   16.32    0.89
  -1   2   0   14.14    0.81
   0   2   0    2.40    0.33
   0  -2   0    2.92    0.23
   0   2   0    1.77    0.31
   2   2   0    6.79    0.56
   2   2   0    6.84    0.65
  -2  -2   0    6.98    0.56
   3   2   0    0.06    0.27
  -3  -2   0    0.48    0.30
   3   2   0    0.54    0.39
   4   2   0   42.10    2.62
   4   2   0   43.90    2.44
  -4  -2   0   39.64    2.40
   5   2   0   37.73    2.35
   5   2   0   35.64    2.15
  -5  -2   0   36.68    2.16
  -6  -2   0   76.87    4.41
   6   2   0   78.60    4.82
   6   2   0   82.64    4.52
  -7  -2   0    0.39    0.46
   7   2   0    0.23    0.47
  -8  -2   0    8.19    0.84
   8   2   0    6.49    0.90
   9   2   0    5.87    0.87
  -9  -2   0    6.01    0.80
 -10  -2   0   17.36    1.32
  10   2   0   15.92    1.46
  11   2   0   -0.25    0.61
 -11  -2   0    0.17    0.57
  12   2   0    0.27    0.69
 -12  -2   0    1.02    0.64
 -13  -2   0   13.49    1.28
  13   2   0   11.36    1.41
  14   2   0    6.15    1.07
 -14  -2   0    8.25    1.06
 -14   3   0    0.25    0.64
  14  -3   0    0.30    0.68
 -13   3   0    5.92    0.90
  13  -3   0    6.04    0.98
  12  -3   0    1.29    0.70
 -12   3   0    2.07    0.66
 -11   3   0   17.23    1.40
  11  -3   0   18.84    1.54
  10  -3   0    3.78    0.78
 -10   3   0    6.04    0.81
   9  -3   0   30.90    2.14
  -9   3   0   30.79    1.97
   8  -3   0   13.60    1.10
  -8   3   0   11.46    1.02
   7  -3   0    0.61    0.45
  -7   3   0    0.22    0.41
  -6   3   0    0.41    0.40
   6  -3   0    0.91    0.44
   5  -3   0  125.26    7.50
   5  -3   0  127.87    7.03
  -5   3   0  129.29    6.89
  -4   3   0   72.00    3.99
   4  -3   0   73.82    4.06
   3  -3   0   39.31    2.32
  -3   3   0   43.33    2.29
  -3   3   0   40.31    2.54
   0   3   0   67.32    3.64
   0  -3   0   60.85    3.30
   0   3   0   56.33    3.49
   2   3   0   64.01    3.73
   2   3   0   63.11    3.58
  -2  -3   0   60.72    3.40
   3   3   0   52.49    3.20
   3   3   0   52.00    3.06
  -3  -3   0   53.85    2.94
   4   3   0   56.22    3.34
   4   3   0   57.09    3.54
  -4  -3   0   60.63    3.25
   5   3   0   16.60    1.20
   5   3   0   14.82    1.06
  -5  -3   0   13.63    1.08
   6   3   0    2.29    0.42
  -6  -3   0    2.33    0.50
   6   3   0    1.07    0.52
   7   3   0   11.39    1.10
  -7  -3   0   12.19    0.99
  -8  -3   0    3.74    0.67
   8   3   0    4.50    0.78
   9   3   0   43.31    2.93
  -9  -3   0   43.71    2.66
  10   3   0   -0.54    0.60
 -10  -3   0   -0.04    0.50
  11   3   0    0.45    0.63
 -11  -3   0   -0.22    0.60
 -12  -3   0    7.06    0.98
  12   3   0    7.62    1.07
 -13  -3   0    9.93    1.11
  13   3   0    8.30    1.22
  15  -4   0   -1.45    0.60
  14  -4   0    0.28    0.63
 -14   4   0   -0.58    0.58
  13  -4   0    4.90    0.93
 -13   4   0    6.11    0.90
 -12   4   0    6.61    0.90
  12  -4   0    5.45    0.92
  11  -4   0    3.37    0.76
 -11   4   0    4.95    0.79
 -10   4   0    7.78    0.95
  10  -4   0   11.00    1.01
  -9   4   0    1.86    0.58
   9  -4   0    2.70    0.66
  -8   4   0   34.50    2.08
   8  -4   0   32.31    2.24
  -7   4   0  229.84   12.22
   7  -4   0  225.32   13.30
   6  -4   0  126.93    7.49
   6  -4   0  135.06    7.01
  -6   4   0  116.68    6.87
  -5   4   0   41.33    2.38
   5  -4   0   42.48    2.37
   5  -4   0   40.13    2.61
  -4   4   0    0.17    0.34
   4  -4   0    0.02    0.20
  -4   4   0    0.06    0.46
   3  -4   0   18.38    1.06
  -3   4   0   16.80    1.24
  -3   4   0   15.35    1.08
  -1   4   0   87.80    4.95
  -1   4   0   95.81    5.19
  -1   4   0   80.02    4.67
   0  -4   0   91.26    4.71
   0   4   0   96.11    5.00
   0   4   0   77.42    5.19
   1   4   0    0.34    0.33
   1   4   0    1.30    0.39
  -1  -4   0    0.98    0.28
  -2  -4   0   67.53    3.68
   2   4   0   63.55    3.87
   2   4   0   71.39    4.04
   3   4   0   49.58    3.16
   3   4   0   55.43    3.05
  -3  -4   0   50.44    2.89
   4   4   0   40.23    2.65
  -4  -4   0   42.38    2.42
   4   4   0   43.81    2.53
   5   4   0   30.93    2.02
  -5  -4   0   34.08    1.95
   5   4   0   31.90    2.12
  -6  -4   0  144.50    8.04
   6   4   0  150.75    8.35
   6   4   0  148.48    8.76
  -7  -4   0   97.01    5.43
   7   4   0   98.68    5.95
   8   4   0    8.39    1.00
  -8  -4   0    8.06    0.90
  -9  -4   0   24.45    1.71
   9   4   0   25.47    1.91
 -10  -4   0    0.63    0.56
  10   4   0   -0.38    0.62
  11   4   0    0.94    0.73
 -11  -4   0    0.33    0.56
  12   4   0    0.71    0.71
 -12  -4   0    0.01    0.62
  13   4   0    2.65    0.91
 -13  -4   0    3.20    0.80
  15  -5   0    0.03    0.66
 -15   5   0    0.35    0.68
  14  -5   0    1.31    0.71
 -14   5   0    0.61    0.67
 -13   5   0    0.58    0.63
  13  -5   0    0.17    0.61
  12  -5   0    6.97    0.97
 -12   5   0    8.17    0.97
 -11   5   0    0.04    0.53
  11  -5   0    0.14    0.54
  10  -5   0    3.50    0.73
 -10   5   0    3.41    0.68
  -9   5   0    0.59    0.48
   9  -5   0    0.46    0.53
  -8   5   0   14.14    1.11
   8  -5   0   14.47    1.20
   7  -5   0    9.62    0.90
  -7   5   0    9.03    0.83
   6  -5   0    0.52    0.23
  -6   5   0    1.27    0.41
   6  -5   0    0.30    0.42
   5  -5   0   13.25    0.86
  -5   5   0   13.18    0.95
  -5   5   0   12.33    1.12
   4  -5   0   40.08    2.37
  -4   5   0   41.46    2.35
  -4   5   0   41.03    2.61
  -3   5   0  137.44    7.79
  -3   5   0  132.92    7.09
   3  -5   0  126.99    7.36
  -2   5   0   19.42    1.10
  -2   5   0   16.47    1.28
  -2   5   0   17.87    1.23
  -1   5   0  261.15   15.89
  -1   5   0  287.85   15.22
   0   5   0  118.20    6.80
   0  -5   0  106.46    6.43
   0   5   0  139.79    7.11
   1   5   0    1.07    0.40
  -1  -5   0    1.66    0.33
   1   5   0    1.13    0.41
   2   5   0   27.30    1.70
  -2  -5   0   25.94    1.55
   2   5   0   25.89    1.73
   3   5   0   55.89    3.40
   3   5   0   53.50    3.25
  -3  -5   0   55.51    3.06
  -4  -5   0    0.38    0.35
   4   5   0    0.16    0.38
   4   5   0   -0.17    0.40
  -5  -5   0    0.25    0.38
   5   5   0    0.23    0.38
   5   5   0    0.28    0.43
  -6  -5   0    0.92    0.49
   6   5   0    1.40    0.57
   6   5   0    1.29    0.45
   7   5   0   17.64    1.39
  -7  -5   0   14.70    1.22
   8   5   0    0.75    0.61
  -8  -5   0   -0.32    0.47
   9   5   0   -0.49    0.58
  -9  -5   0    0.78    0.56
  10   5   0   17.81    1.62
 -10  -5   0   19.96    1.47
 -11  -5   0   14.67    1.23
  11   5   0   13.12    1.45
 -12  -5   0    1.54    0.72
  12   5   0    1.75    0.81
 -13  -5   0    7.19    0.98
  13   5   0    3.38    0.96
 -15   6   0    0.48    0.68
  14  -6   0    5.65    0.94
 -14   6   0    5.69    0.94
  13  -6   0   -0.21    0.59
 -13   6   0    0.35    0.63
 -12   6   0    0.42    0.60
  12  -6   0   -0.52    0.56
  11  -6   0    4.27    0.75
 -11   6   0    3.09    0.74
 -10   6   0   18.67    1.49
  10  -6   0   22.61    1.63
   9  -6   0    0.19    0.51
  -9   6   0    1.02    0.55
   8  -6   0   11.11    1.06
  -8   6   0   12.60    1.03
  -7   6   0    1.62    0.50
   7  -6   0    0.65    0.50
  -6   6   0   36.70    2.40
   6  -6   0   41.87    2.40
  -6   6   0   45.18    2.71
  -5   6   0    7.12    0.87
   5  -6   0    7.24    0.61
  -5   6   0    8.55    0.73
  -4   6   0    7.72    0.65
   4  -6   0    6.13    0.59
  -4   6   0    6.82    0.80
  -3   6   0   11.76    0.99
  -3   6   0   10.71    0.80
  -2   6   0   98.91    5.07
  -2   6   0   92.00    5.62
  -2   6   0   90.42    5.37
  -1   6   0   75.81    4.34
  -1   6   0   62.54    4.12
   1  -6   0   74.59    3.86
   0  -6   0   20.02    1.29
   0   6   0   21.22    1.51
   0   6   0   26.97    1.58
  -1  -6   0    1.73    0.35
   1   6   0    1.01    0.44
   1   6   0    1.07    0.42
  -2  -6   0    3.21    0.44
   2   6   0    3.95    0.56
   2   6   0    2.45    0.52
  -3  -6   0   31.15    1.85
   3   6   0   33.62    2.07
   3   6   0   29.00    2.02
  -4  -6   0   75.00    4.11
   4   6   0   76.47    4.54
   4   6   0   70.31    4.34
  -5  -6   0   18.21    1.24
   5   6   0   16.87    1.33
   5   6   0   18.62    1.40
   6   6   0   19.82    1.49
  -6  -6   0   16.80    1.33
   6   6   0   18.93    1.38
   7   6   0   16.55    1.41
  -7  -6   0   16.59    1.27
  -7  -6   0   17.40    1.23
  -8  -6   0   21.74    1.43
   8   6   0   16.69    1.55
   9   6   0    1.45    0.68
  -9  -6   0    0.97    0.57
 -10  -6   0    8.59    0.98
  10   6   0    9.80    1.17
 -11  -6   0   -0.08    0.58
  11   6   0   -0.21    0.68
 -12  -6   0    4.33    0.89
  12   6   0    5.77    1.03
 -15   7   0   -0.63    0.60
 -14   7   0    0.68    0.65
  14  -7   0   -0.42    0.55
  13  -7   0    5.98    0.92
 -13   7   0    5.51    0.93
  12  -7   0    5.67    0.91
 -12   7   0    6.18    0.93
  11  -7   0    0.64    0.61
 -11   7   0    0.75    0.62
  10  -7   0    2.83    0.68
 -10   7   0    3.03    0.71
  -9   7   0   22.83    1.61
   9  -7   0   23.05    1.72
  -8   7   0   12.10    1.04
   8  -7   0   12.17    1.13
   7  -7   0   91.27    5.06
  -7   7   0   86.78    4.98
   6  -7   0    0.65    0.29
  -6   7   0    0.53    0.54
  -6   7   0   -0.11    0.38
  -5   7   0   33.42    1.90
   5  -7   0   31.06    1.93
  -5   7   0   30.50    2.14
   4  -7   0    7.95    0.65
  -4   7   0    6.58    0.83
  -4   7   0    7.69    0.67
  -3   7   0   43.38    2.94
  -3   7   0   49.23    2.62
  -2   7   0   80.13    4.61
  -2   7   0   78.52    4.81
  -1   7   0   13.66    1.01
   1  -7   0   10.66    0.77
  -1   7   0   11.66    1.04
   0   7   0   20.97    1.39
   0  -7   0   17.13    1.13
   0   7   0   20.29    1.41
  -1  -7   0    1.57    0.35
   1   7   0    1.26    0.47
   1   7   0    1.16    0.46
   2   7   0    7.03    0.79
  -2  -7   0    7.35    0.61
   2   7   0    5.59    0.70
   3   7   0   24.17    1.99
  -3  -7   0   34.02    1.84
   3   7   0   34.97    2.07
   4   7   0   25.48    1.76
   4   7   0   24.97    1.79
  -4  -7   0   26.43    1.61
  -5  -7   0  119.80    6.55
   5   7   0  119.16    6.89
   5   7   0  119.53    7.16
  -6  -7   0   41.99    2.55
   6   7   0   42.42    2.81
   7   7   0   29.59    2.11
  -7  -7   0   28.58    1.91
  -7  -7   0   29.23    1.91
   8   7   0    0.14    0.57
  -8  -7   0   -0.68    0.48
   9   7   0   -0.22    0.54
  -9  -7   0    0.08    0.55
  10   7   0    5.62    0.93
 -10  -7   0    4.83    0.79
  11   7   0    0.35    0.65
 -11  -7   0   -0.34    0.58
 -12  -7   0    3.55    0.83
  12   7   0    1.80    0.82
 -14   8   0    0.54    0.66
  14  -8   0    0.10    0.62
  13  -8   0    9.76    1.14
 -13   8   0    9.47    1.14
 -12   8   0    1.23    0.67
  12  -8   0    0.74    0.59
  11  -8   0   12.69    1.24
 -11   8   0   13.74    1.26
 -10   8   0    0.66    0.61
  10  -8   0    1.19    0.64
   9  -8   0    8.14    0.92
  -9   8   0    6.37    0.85
   8  -8   0    6.43    0.83
  -8   8   0    6.31    0.76
  -7   8   0    6.80    0.74
  -7   8   0    7.60    0.95
   7  -8   0    6.18    0.62
  -6   8   0    1.43    0.64
  -6   8   0    2.40    0.53
   6  -8   0    2.50    0.43
   5  -8   0    8.07    0.72
  -5   8   0    8.76    0.93
  -5   8   0    8.79    0.76
   4  -8   0    2.72    0.43
  -4   8   0    2.75    0.59
  -4   8   0    2.55    0.43
  -3   8   0  132.09    7.35
  -3   8   0  142.12    8.14
   2  -8   0   47.63    2.50
  -2   8   0   37.65    2.85
  -2   8   0   48.64    2.77
  -1   8   0  121.31    6.86
  -1   8   0  111.75    7.14
   1  -8   0  125.28    6.43
   0   8   0  544.64   31.47
   1   8   0   57.93    3.24
   1   8   0   49.49    3.27
  -1  -8   0   51.10    2.91
  -2  -8   0    3.47    0.47
   2   8   0    3.12    0.58
   2   8   0    3.30    0.62
   3   8   0    6.32    0.78
   3   8   0    5.91    0.77
  -3  -8   0    5.63    0.63
  -4  -8   0   40.78    2.39
   4   8   0   41.26    2.65
   4   8   0   39.54    2.61
   5   8   0   18.02    1.49
  -5  -8   0   19.79    1.38
   5   8   0   22.54    1.58
  -6  -8   0   -0.04    0.45
   6   8   0   -0.66    0.48
  -7  -8   0    3.89    0.72
  -7  -8   0    4.13    0.64
   7   8   0    4.69    0.82
  -8  -8   0    5.27    0.80
   8   8   0    6.10    1.00
   9   8   0    0.83    0.70
  -9  -8   0   -0.07    0.56
  10   8   0    0.78    0.73
 -10  -8   0    1.47    0.63
 -11  -8   0    6.76    0.98
  11   8   0    8.40    1.22
 -14   9   0   -0.60    0.56
  14  -9   0    0.34    0.59
  13  -9   0    6.67    0.96
 -13   9   0    5.80    0.92
 -12   9   0    3.06    0.75
  12  -9   0    3.17    0.74
 -11   9   0    3.73    0.74
  11  -9   0    4.14    0.76
 -10   9   0    5.70    0.83
  10  -9   0    5.44    0.85
   9  -9   0    1.47    0.62
  -9   9   0    1.49    0.59
  -8   9   0    2.60    0.74
  -8   9   0    4.37    0.68
  -7   9   0  150.09    8.48
  -7   9   0  160.32    9.37
   7  -9   0  158.18    8.77
  -6   9   0   12.47    1.15
  -6   9   0    9.24    0.86
   6  -9   0    9.80    0.83
  -5   9   0   15.05    1.26
  -5   9   0   13.74    1.03
   5  -9   0   13.84    1.05
  -4   9   0    3.87    0.52
  -4   9   0    4.17    0.75
   4  -9   0    3.88    0.51
  -3   9   0   15.49    1.21
  -3   9   0   13.78    0.92
   3  -9   0   11.11    0.97
   2  -9   0    7.97    0.66
  -2   9   0    8.44    0.93
  -2   9   0    8.00    0.84
   1  -9   0   20.68    1.22
  -1   9   0   16.80    1.50
  -1   9   0   21.59    1.48
   0   9   0   68.49    4.20
   0   9   0   66.12    4.36
   0  -9   0   74.94    3.86
   1   9   0   16.18    1.32
  -1  -9   0   16.73    1.07
   1   9   0   16.18    1.31
  -2  -9   0    0.87    0.38
   2   9   0    0.02    0.45
   2   9   0    0.28    0.46
  -3  -9   0    3.23    0.53
   3   9   0    4.15    0.68
   3   9   0    2.63    0.64
   4   9   0  220.59   12.99
   4   9   0  223.73   12.47
  -4  -9   0  218.09   11.86
   5   9   0   -0.46    0.50
  -5  -9   0   -0.20    0.43
  -6  -9   0   14.84    1.25
  -6  -9   0   17.24    1.28
   6   9   0   17.76    1.41
  -7  -9   0    2.85    0.62
  -7  -9   0    4.91    0.74
   7   9   0    3.14    0.78
  -8  -9   0    1.86    0.65
   8   9   0    2.71    0.76
   9   9   0    0.25    0.67
  10   9   0    1.39    0.78
  11   9   0    0.48    0.74
 -14  10   0    1.26    0.76
  14 -10   0    1.07    0.69
  13 -10   0   10.67    1.12
 -13  10   0    7.28    1.05
 -12  10   0   -0.22    0.62
  12 -10   0    0.03    0.56
 -11  10   0    0.70    0.61
  11 -10   0    0.26    0.57
  10 -10   0   15.32    1.31
 -10  10   0   13.24    1.21
  -9  10   0   -0.02    0.53
   9 -10   0   -0.17    0.53
  -8  10   0    0.57    0.63
  -8  10   0    0.64    0.53
  -7  10   0    6.61    0.76
   7 -10   0    6.65    0.70
  -7  10   0    6.91    0.96
  -6  10   0   13.07    1.27
   6 -10   0   14.37    1.08
  -6  10   0   13.78    1.08
  -5  10   0   46.47    3.07
   5 -10   0   46.84    2.84
  -5  10   0   47.10    2.71
  -4  10   0   97.07    5.36
  -4  10   0   96.60    5.97
   4 -10   0   99.85    5.62
   3 -10   0    3.58    0.54
  -3  10   0    3.74    0.74
   3 -10   0    3.22    0.48
  -2  10   0   44.56    3.06
   2 -10   0   48.88    2.65
   1 -10   0    0.67    0.32
  -1  10   0   -0.07    0.49
  -1  10   0    0.59    0.46
   0  10   0    2.26    0.57
   0 -10   0    2.10    0.42
   0  10   0    1.96    0.64
   1  10   0   17.49    1.39
  -1 -10   0   16.67    1.12
   1  10   0   17.37    1.41
   2  10   0    0.30    0.46
   2  10   0    0.51    0.52
  -2 -10   0    0.30    0.35
   3  10   0    0.94    0.51
  -3 -10   0    0.80    0.42
   3  10   0    0.32    0.50
   4  10   0    6.86    0.89
  -5 -10   0   12.23    1.06
   5  10   0   12.86    1.26
   6  10   0    0.67    0.64
  -6 -10   0    0.66    0.48
   7  10   0   -0.86    0.54
   8  10   0    2.59    0.79
   9  10   0    0.03    0.66
  10  10   0    9.52    1.26
 -14  11   0    0.52    0.69
  14 -11   0   -0.18    0.61
  13 -11   0    0.19    0.60
 -13  11   0    0.39    0.66
  12 -11   0    0.41    0.59
 -12  11   0   -0.11    0.58
  11 -11   0   26.17    2.03
 -11  11   0   28.92    1.93
 -10  11   0    0.12    0.57
  10 -11   0   -0.25    0.56
  -9  11   0    6.99    0.88
  -8  11   0   -0.19    0.47
  -8  11   0    0.22    0.65
   7 -11   0    0.08    0.36
  -7  11   0    0.67    0.62
  -7  11   0   -0.11    0.44
  -6  11   0    1.35    0.65
   6 -11   0    1.69    0.46
  -6  11   0    1.02    0.49
  -5  11   0  180.86   10.15
   5 -11   0  191.47   10.61
  -5  11   0  193.91   11.23
  -4  11   0    0.55    0.59
   4 -11   0    0.64    0.41
   3 -11   0   15.20    1.22
  -3  11   0   19.17    1.45
   2 -11   0   48.86    3.06
  -2  11   0   52.27    3.32
  -1  11   0   54.94    3.58
   0  11   0   19.04    1.58
   0  11   0   19.49    1.51
   1  11   0  102.45    6.05
   1  11   0   94.41    5.79
   2  11   0    3.44    0.75
   2  11   0    3.61    0.72
   3  11   0    4.90    0.82
  -4 -11   0   28.08    1.73
   4  11   0   19.78    1.75
  -5 -11   0    1.45    0.53
   5  11   0    2.71    0.70
   6  11   0    0.20    0.55
  -6 -11   0    1.05    0.51
   7  11   0    0.43    0.65
   8  11   0    0.13    0.66
   9  11   0    1.98    0.85
 -14  12   0    0.24    0.69
  13 -12   0    0.20    0.61
 -13  12   0   -0.64    0.60
  12 -12   0    4.95    0.91
 -12  12   0    4.05    0.84
 -11  12   0    7.26    0.94
  11 -12   0    6.50    0.94
 -10  12   0   24.51    1.76
  10 -12   0   24.70    1.88
  -9  12   0    2.84    0.81
  -9  12   0    0.49    0.59
  -8  12   0   10.49    1.30
  -8  12   0   12.35    1.08
  -7  12   0    4.11    0.86
   7 -12   0    2.79    0.55
  -7  12   0    2.20    0.60
  -6  12   0   14.26    1.39
  -6  12   0   13.01    1.09
   6 -12   0   13.68    1.11
   5 -12   0   40.74    2.62
  -5  12   0   43.05    2.87
  -4  12   0    1.72    0.72
   4 -12   0    0.74    0.44
  -3  12   0   39.15    2.56
   3 -12   0   34.43    2.31
   2 -12   0    0.29    0.41
  -2  12   0   -0.24    0.55
  -1  12   0   22.81    1.83
   1 -12   0   24.13    1.64
   0  12   0   11.19    1.24
   1  12   0   30.67    2.26
  -2 -12   0   61.10    3.34
   2  12   0   46.39    3.47
   3  12   0  168.87    9.69
  -3 -12   0  155.14    9.21
  -4 -12   0    4.06    0.68
   4  12   0    4.48    0.85
  -5 -12   0    0.42    0.49
   5  12   0    0.02    0.57
  -6 -12   0   15.56    1.26
   6  12   0   13.28    1.40
   7  12   0   15.24    1.47
   8  12   0    3.08    0.81
  13 -13   0    1.91    0.73
  12 -13   0    2.50    0.75
  11 -13   0    5.89    0.94
  10 -13   0    1.59    0.70
  -9  13   0    0.35    0.69
  -8  13   0    8.17    1.16
   7 -13   0    0.85    0.46
  -7  13   0    1.72    0.72
   6 -13   0    2.04    0.53
  -6  13   0    1.56    0.73
  -5  13   0    7.74    1.11
   5 -13   0    9.99    0.91
   4 -13   0    6.84    0.77
  -4  13   0    5.24    0.97
   3 -13   0    0.12    0.40
  -3  13   0    0.08    0.62
   2 -13   0   10.02    0.99
  -2  13   0   10.73    1.21
  -1  13   0   -0.48    0.56
   1 -13   0   -0.53    0.35
   0 -13   0    0.64    0.43
   0  13   0   -0.41    0.54
   1  13   0   23.05    2.02
  -1 -13   0   29.32    1.87
  -2 -13   0   24.95    1.68
   2  13   0   20.68    1.81
   3  13   0    0.12    0.61
  -3 -13   0    1.31    0.53
  -4 -13   0    0.33    0.47
   4  13   0    0.23    0.62
   5  13   0    2.09    0.79
  -5 -13   0    3.62    0.69
   6  13   0    1.45    0.74
  -6 -13   0    2.23    0.62
  13 -14   0    0.98    0.69
  12 -14   0    1.07    0.67
  11 -14   0    4.42    0.89
  -9  14   0   -0.43    0.67
  -8  14   0    1.17    0.76
   7 -14   0    9.48    0.98
  -7  14   0   10.44    1.22
   6 -14   0    0.36    0.44
  -6  14   0    0.01    0.66
  -5  14   0    0.70    0.65
   5 -14   0    0.48    0.46
   4 -14   0   27.03    1.79
  -4  14   0   22.60    1.97
  -3  14   0    2.44    0.83
   3 -14   0    2.00    0.55
   2 -14   0    0.52    0.47
  -2  14   0    0.50    0.63
   1 -14   0   21.16    1.58
  -1  14   0   22.50    1.80
   0 -14   0    7.34    0.86
   0  14   0    6.15    1.03
   1  14   0   21.42    1.83
  -1 -14   0   22.70    1.63
   2  14   0    1.29    0.72
  -2 -14   0    0.48    0.48
  -3 -14   0   20.30    1.56
   3  14   0   19.82    1.76
   4  14   0    0.11    0.66
  -4 -14   0    0.00    0.46
  -5 -14   0    2.28    0.64
   5  14   0    3.87    0.88
  -6 -14   0    0.96    0.57
  12 -15   0    1.01    0.68
  11 -15   0    2.37    0.79
 -10  15   0    1.33    0.81
  -9  15   0    7.99    1.20
  -8  15   0    6.89    1.18
  -7  15   0    1.18    0.76
   7 -15   0    1.61    0.55
  -6  15   0    0.30    0.70
   6 -15   0    0.90    0.46
   5 -15   0    0.48    0.48
  -5  15   0    0.03    0.63
   4 -15   0    1.66    0.56
  -4  15   0    1.87    0.82
  -3  15   0   13.03    1.42
   3 -15   0   12.22    1.12
   2 -15   0   -0.14    0.43
  -2  15   0   -0.65    0.57
   1 -15   0    2.98    0.62
  -1  15   0    1.45    0.73
   0 -15   0   -0.08    0.44
   0  15   0    0.06    0.66
  -1 -15   0    8.02    0.93
   1  15   0    5.65    1.08
   2  15   0   11.46    1.38
  -2 -15   0   12.41    1.18
   3  15   0    4.75    0.98
  -3 -15   0    4.00    0.73
  -4 -15   0   -0.39    0.44
  -5 -15   0    3.80    0.76
  -6 -15   0   -0.37    0.49
  11 -16   0   -0.62    0.61
 -10  16   0    0.30    0.73
  -9  16   0    1.68    0.85
  -8  16   0    2.09    0.88
  -7  16   0    2.25    0.86
   7 -16   0    1.92    0.58
   6 -16   0    3.42    0.65
  -6  16   0    3.53    0.96
  -5  16   0    0.25    0.68
   5 -16   0   -0.08    0.44
  -4  16   0   17.78    1.74
   4 -16   0   21.54    1.55
  -3  16   0    5.15    1.00
   3 -16   0    4.53    0.74
   2 -16   0    0.84    0.51
  -2  16   0    0.85    0.77
   1 -16   0   17.07    1.39
  -1  16   0   16.59    1.59
   0  16   0    1.85    0.78
   0 -16   0    0.41    0.49
  -1 -16   0    9.51    1.03
   1  16   0    7.96    1.25
  -2 -16   0    0.68    0.53
  -3 -16   0    1.47    0.59
  -4 -16   0    0.04    0.51
  -5 -16   0    7.46    1.01
 -10  17   0    0.06    0.76
  -9  17   0   -0.16    0.76
  -8  17   0    0.18    0.79
   7 -17   0    2.35    0.61
  -7  17   0    2.91    0.91
   6 -17   0   -0.25    0.42
  -6  17   0   -0.33    0.70
   5 -17   0    0.24    0.43
  -5  17   0    0.74    0.75
   4 -17   0   -0.55    0.42
  -4  17   0    0.73    0.76
  -3  17   0   10.22    1.33
   3 -17   0    9.82    1.05
   2 -17   0    3.56    0.72
  -2  17   0    4.31    0.96
   1 -17   0    0.21    0.49
  -1  17   0    0.03    0.68
   0 -17   0    0.81    0.53
  -1 -17   0   10.17    1.10
  -2 -17   0    2.02    0.65
  -3 -17   0    6.27    0.90
  -4 -17   0    0.77    0.58
  -9  18   0    0.97    0.91
  -8  18   0    0.53    0.80
  -7  18   0    0.01    0.76
   7 -18   0    0.70    0.52
   6 -18   0    0.80    0.56
  -6  18   0    0.69    0.80
   5 -18   0   10.18    1.10
  -5  18   0   10.94    1.40
   4 -18   0    0.00    0.45
  -4  18   0   -0.07    0.73
   3 -18   0    1.12    0.55
  -3  18   0    1.56    0.86
   2 -18   0    0.92    0.55
   1 -18   0    1.76    0.59
   0 -18   0    0.61    0.53
  -1 -18   0    1.41    0.59
  -2 -18   0    0.55    0.58
  -7  19   0    3.89    1.02
   7 -19   0    2.87    0.68
  -6  19   0   11.05    1.43
   6 -19   0   10.25    1.10
  -5  19   0    8.78    1.36
   5 -19   0    9.64    1.06
   4 -19   0    3.75    0.72
   3 -19   0    1.88    0.57
   2 -19   0   -0.55    0.45
   1 -19   0    0.93    0.54
   0 -19   0    1.84    0.62
   3 -20   1    1.18    0.57
   4 -20   1    0.84    0.54
  -4  20  -1   -0.73    0.71
   5 -20   1    0.32    0.50
  -5  20  -1   -0.31    0.74
  -1 -19   1    0.03    0.49
   0 -19   1   -0.32    0.42
   1 -19   1    0.09    0.43
  -2  19  -1    2.80    0.91
   2 -19   1    2.40    0.64
   3 -19   1    6.97    0.92
  -3  19  -1    6.89    1.20
  -4  19  -1    4.03    1.03
   4 -19   1    3.81    0.72
  -5  19  -1    6.31    1.15
   5 -19   1    7.11    0.90
  -6  19  -1    6.74    1.23
   6 -19   1    5.75    0.83
   7 -19   1    0.39    0.52
  -7  19  -1    0.12    0.77
  -8  19  -1    0.30    0.82
  -3 -18   1   -0.10    0.45
  -2 -18   1    0.57    0.51
  -1 -18   1    1.58    0.60
   0 -18   1    3.75    0.72
   0  18  -1    2.69    0.89
   1 -18   1    0.56    0.51
  -1  18  -1    0.20    0.69
  -2  18  -1    1.38    0.78
   2 -18   1    0.93    0.51
  -3  18  -1    1.10    0.77
   3 -18   1    0.33    0.47
  -4  18  -1    0.98    0.79
   4 -18   1    0.23    0.48
   5 -18   1    6.86    0.87
  -5  18  -1    5.71    1.09
  -6  18  -1    2.11    0.86
   6 -18   1    1.28    0.58
   7 -18   1    7.94    0.97
  -7  18  -1   11.52    1.36
  -8  18  -1    1.86    0.90
  -9  18  -1    2.11    0.96
 -10  18  -1    0.15    0.78
  -4 -17   1    0.94    0.53
  -3 -17   1    0.41    0.52
   2  17  -1    0.20    0.74
  -2 -17   1    0.00    0.47
   1  17  -1    0.54    0.75
  -1 -17   1   -0.17    0.46
   0 -17   1   -0.21    0.45
   0  17  -1    1.00    0.77
   1 -17   1    0.50    0.50
  -1  17  -1    0.33    0.66
  -2  17  -1    1.72    0.79
   2 -17   1    0.81    0.52
  -3  17  -1   15.23    1.61
   3 -17   1   14.54    1.27
   4 -17   1    2.46    0.59
  -4  17  -1    3.39    0.93
   5 -17   1    1.53    0.56
  -5  17  -1   -0.02    0.69
  -6  17  -1    0.87    0.72
   6 -17   1    0.14    0.47
   7 -17   1   13.21    1.23
  -7  17  -1   15.61    1.56
  -8  17  -1    3.74    1.00
  -9  17  -1   -0.07    0.75
 -10  17  -1   -0.25    0.79
  11 -17   1    0.12    0.70
  -6 -16   1    0.90    0.60
  -5 -16   1    0.32    0.46
   4  16  -1   15.74    1.61
  -4 -16   1   13.16    1.27
  -3 -16   1    2.82    0.67
   3  16  -1    1.80    0.83
  -2 -16   1    7.16    0.92
   2  16  -1    6.22    1.09
   1  16  -1    5.80    1.04
  -1 -16   1    6.45    0.86
   0 -16   1    1.03    0.53
   0  16  -1    1.43    0.78
   1 -16   1    5.09    0.81
  -1  16  -1    6.65    1.04
   2 -16   1    1.06    0.52
  -2  16  -1    0.10    0.68
  -3  16  -1   11.03    1.38
   3 -16   1   13.39    1.16
  -4  16  -1    4.47    1.00
   4 -16   1    6.26    0.80
   5 -16   1    3.33    0.62
  -5  16  -1    0.84    0.73
   6 -16   1    4.30    0.69
  -6  16  -1    3.63    0.91
   7 -16   1    1.90    0.58
  -7  16  -1    1.62    0.78
  -8  16  -1    1.47    0.81
  -9  16  -1    0.84    0.79
 -10  16  -1   -0.15    0.74
  11 -16   1   -0.82    0.63
  -6 -15   1    2.89    0.65
  -5 -15   1    0.64    0.54
   5  15  -1    1.22    0.77
   4  15  -1    0.18    0.66
  -4 -15   1    0.53    0.49
  -3 -15   1   12.15    1.19
   3  15  -1   12.57    1.43
  -2 -15   1    5.88    0.84
   2  15  -1    5.53    1.01
   1  15  -1    3.57    0.91
  -1 -15   1    3.79    0.69
   0  15  -1    2.15    0.81
   0 -15   1    3.62    0.66
  -1  15  -1    1.87    0.76
   1 -15   1    2.40    0.59
  -2  15  -1   14.82    1.54
   2 -15   1   19.27    1.41
  -3  15  -1   25.21    2.10
   3 -15   1   29.50    1.94
   4 -15   1    9.15    0.99
  -4  15  -1   11.45    1.30
   5 -15   1    9.52    0.98
  -5  15  -1   11.22    1.30
  -6  15  -1   -0.60    0.62
   6 -15   1    0.01    0.40
  -7  15  -1   -0.10    0.68
   7 -15   1    1.07    0.49
  -8  15  -1    0.07    0.67
  -9  15  -1    3.85    1.00
 -10  15  -1    0.43    0.74
  11 -15   1    7.61    1.08
  12 -15   1    0.13    0.63
   7  14  -1   -0.05    0.70
   6  14  -1   22.73    2.01
  -6 -14   1   25.57    1.83
  -5 -14   1    0.13    0.47
   5  14  -1   -0.10    0.66
  -4 -14   1    2.69    0.62
   4  14  -1    1.73    0.78
   3  14  -1    0.99    0.68
  -3 -14   1    1.78    0.56
   2  14  -1   50.49    3.39
  -2 -14   1   49.19    3.13
  -1 -14   1   13.02    1.11
   1  14  -1   11.54    1.34
   0  14  -1    0.17    0.62
   0 -14   1    0.75    0.45
   1 -14   1    0.14    0.42
  -1  14  -1    0.20    0.65
  -2  14  -1    0.69    0.64
   2 -14   1    0.39    0.44
  -3  14  -1    7.07    1.02
   3 -14   1    5.98    0.79
  -4  14  -1   10.23    1.21
   4 -14   1    8.40    0.94
   5 -14   1    5.92    0.72
  -5  14  -1    6.40    1.04
   6 -14   1    3.35    0.61
  -6  14  -1    3.07    0.82
  -7  14  -1    0.83    0.69
   7 -14   1    1.06    0.47
  -8  14  -1    0.12    0.71
  -9  14  -1   52.29    3.57
 -10  14  -1   -1.14    0.62
  11 -14   1    0.55    0.67
  12 -14   1   -0.27    0.58
  13 -14   1    0.40    0.67
   8  13  -1    0.25    0.69
   7  13  -1   -0.58    0.58
   6  13  -1    2.80    0.79
  -6 -13   1    3.13    0.68
   5  13  -1    1.99    0.74
  -5 -13   1    4.74    0.73
   4  13  -1    1.24    0.71
  -4 -13   1    2.49    0.59
  -3 -13   1    3.14    0.65
   3  13  -1    4.48    0.87
   2  13  -1    0.59    0.66
  -2 -13   1    1.67    0.54
   1  13  -1  103.11    6.42
  -1 -13   1  104.36    6.05
   0  13  -1    6.54    1.01
   0 -13   1    6.66    0.82
   1 -13   1   -0.04    0.40
  -1  13  -1    0.10    0.60
   2 -13   1    2.04    0.52
  -2  13  -1    2.74    0.74
   3 -13   1   24.44    1.70
  -3  13  -1   24.34    1.91
  -4  13  -1   11.59    1.28
   4 -13   1   11.36    1.00
  -5  13  -1   27.35    1.94
   5 -13   1   21.72    1.64
  -6  13  -1   13.97    1.46
   6 -13   1   13.71    1.14
   7 -13   1    0.02    0.39
  -7  13  -1    0.31    0.58
  -8  13  -1   12.96    1.42
  -9  13  -1    0.70    0.73
  11 -13   1    0.35    0.63
  12 -13   1   -0.48    0.55
  13 -13   1    1.90    0.72
   9  12  -1    0.68    0.75
   8  12  -1    0.04    0.65
   7  12  -1   18.34    1.61
   6  12  -1    0.69    0.63
  -6 -12   1    1.27    0.55
  -5 -12   1    0.64    0.46
   5  12  -1   -0.08    0.54
   4  12  -1   -0.06    0.55
  -4 -12   1   -0.35    0.42
  -3 -12   1    7.50    0.86
   3  12  -1    6.87    0.99
  -2 -12   1    2.92    0.57
   2  12  -1    1.50    0.68
   1  12  -1    4.51    0.86
  -1 -12   1    6.05    0.73
   0  12  -1   12.64    1.40
   0 -12   1   17.50    1.23
   1 -12   1    4.72    0.68
  -1  12  -1    4.96    0.88
  -2  12  -1   76.19    4.88
   2 -12   1   79.04    4.58
   3 -12   1  109.98    6.23
  -3  12  -1  105.60    6.60
  -4  12  -1   50.11    3.24
   4 -12   1   47.12    2.97
   5 -12   1   28.63    2.00
  -5  12  -1   33.79    2.28
   6 -12   1    0.92    0.43
  -6  12  -1    1.04    0.66
  -7  12  -1    8.27    1.10
  -7  12  -1    7.96    0.88
   7 -12   1    8.99    0.85
  -8  12  -1   -0.52    0.45
  -8  12  -1   -0.28    0.64
  -9  12  -1   -0.31    0.64
  -9  12  -1   -0.33    0.50
  10 -12   1    1.20    0.62
 -10  12  -1    0.44    0.58
 -11  12  -1    2.29    0.71
  11 -12   1    1.79    0.69
  12 -12   1   -0.01    0.59
 -12  12  -1   -0.59    0.60
 -13  12  -1    4.65    0.89
  13 -12   1    4.66    0.87
 -14  12  -1    2.81    0.82
  10  11  -1    0.38    0.69
   9  11  -1    2.50    0.82
   8  11  -1   -0.41    0.66
   7  11  -1   22.55    1.82
  -6 -11   1    1.46    0.52
   6  11  -1    1.74    0.72
   5  11  -1   25.56    1.89
  -5 -11   1   24.30    1.74
  -4 -11   1   43.60    3.01
   4  11  -1   54.66    3.22
   3  11  -1   61.45    3.79
  -3 -11   1   57.22    3.57
  -2 -11   1   -0.03    0.36
   2  11  -1    0.92    0.55
  -1 -11   1  121.38    7.09
   1  11  -1  127.18    7.52
   0 -11   1   16.71    1.25
   0  11  -1   16.86    1.45
  -1  11  -1    7.63    1.03
   1 -11   1    8.13    0.81
  -2  11  -1   28.72    2.11
   2 -11   1   29.53    1.91
  -3  11  -1   22.95    1.77
   3 -11   1   23.09    1.57
   4 -11   1   50.79    3.03
  -4  11  -1   50.64    2.83
  -4  11  -1   47.12    3.27
  -5  11  -1  119.26    7.23
   5 -11   1  118.72    6.79
  -5  11  -1  119.00    6.48
   6 -11   1   14.78    1.14
  -6  11  -1   14.32    1.13
  -6  11  -1   16.55    1.41
   7 -11   1   66.46    3.82
  -7  11  -1   64.45    3.71
  -7  11  -1   62.43    4.16
  -8  11  -1   -0.23    0.48
  -8  11  -1    1.06    0.73
  -9  11  -1   33.58    2.16
  -9  11  -1   33.42    2.43
  10 -11   1    0.65    0.61
 -10  11  -1    1.55    0.62
  11 -11   1    1.23    0.61
 -11  11  -1    0.38    0.62
  12 -11   1    1.02    0.66
 -12  11  -1    0.98    0.68
 -13  11  -1    5.35    0.94
  13 -11   1    5.03    0.90
  14 -11   1    0.02    0.61
 -14  11  -1   -0.24    0.66
  11  10  -1    2.58    0.88
  10  10  -1   -0.86    0.60
   9  10  -1    1.81    0.78
   8  10  -1    9.56    1.18
   7  10  -1    0.56    0.62
   6  10  -1    2.28    0.73
  -6 -10   1    2.94    0.58
   5  10  -1    1.74    0.66
  -5 -10   1    2.66    0.56
   4  10  -1    0.89    0.53
  -4 -10   1    0.77    0.42
   3  10  -1    9.92    1.04
  -3 -10   1    9.71    0.92
   2  10  -1    4.04    0.68
  -2 -10   1    2.48    0.52
  -1 -10   1   55.03    3.39
   1  10  -1   58.79    3.61
   0 -10   1   14.93    0.89
   0  10  -1   11.69    1.19
   0 -10   1   11.34    1.01
   1 -10   1    8.80    0.66
   1 -10   1    9.07    0.82
  -1  10  -1   11.02    1.06
   2 -10   1    2.75    0.49
  -2  10  -1    2.55    0.67
   2 -10   1    2.52    0.38
   3 -10   1   -0.25    0.28
   3 -10   1    0.18    0.31
  -3  10  -1    0.11    0.50
   4 -10   1    2.17    0.46
  -4  10  -1    1.70    0.64
  -4  10  -1    2.19    0.44
  -5  10  -1    3.93    0.55
  -5  10  -1    4.10    0.79
   5 -10   1    3.58    0.52
  -6  10  -1    5.05    0.84
   6 -10   1    3.03    0.53
  -6  10  -1    5.09    0.61
  -7  10  -1  179.23   11.15
   7 -10   1  172.29   10.49
  -7  10  -1  210.65   10.16
  -8  10  -1    2.71    0.75
  -8  10  -1    1.15    0.56
   9 -10   1   21.47    1.68
  -9  10  -1   21.38    1.52
  10 -10   1   -0.77    0.51
 -10  10  -1    0.21    0.56
 -11  10  -1   -0.03    0.54
  11 -10   1    0.12    0.57
 -12  10  -1   23.47    1.77
  12 -10   1   24.86    1.87
 -13  10  -1    2.60    0.74
  13 -10   1    2.57    0.76
 -14  10  -1    2.48    0.75
  14 -10   1    1.60    0.73
  11   9  -1    9.05    1.24
  10   9  -1    2.21    0.80
   9   9  -1   20.90    1.78
  -8  -9   1   14.44    1.23
   8   9  -1   16.18    1.45
  -7  -9   1   11.69    1.10
   7   9  -1   13.66    1.26
  -7  -9   1   15.01    1.16
  -6  -9   1    2.45    0.59
  -6  -9   1    2.44    0.54
   6   9  -1    3.64    0.76
   5   9  -1    2.23    0.67
  -5  -9   1    3.25    0.55
  -5  -9   1    3.50    0.62
  -4  -9   1   45.01    2.75
  -4  -9   1   44.71    2.62
  -3  -9   1    2.94    0.52
   3   9  -1    3.47    0.64
  -3  -9   1    2.79    0.48
  -2  -9   1   -0.55    0.28
   2   9  -1    0.18    0.43
   1   9  -1   -0.22    0.43
  -1  -9   1    0.73    0.30
   0  -9   1   19.40    1.34
   0   9  -1   19.61    1.50
   0  -9   1   19.65    1.18
  -1   9  -1    3.38    0.67
   1  -9   1    1.58    0.44
   1  -9   1    3.39    0.37
   2  -9   1   83.25    3.98
   2  -9   1   74.09    4.23
  -2   9  -1   58.76    4.46
  -3   9  -1   27.19    1.90
  -3   9  -1   26.60    1.56
   3  -9   1   26.27    1.70
  -4   9  -1    2.94    0.65
   4  -9   1    3.31    0.49
  -4   9  -1    2.61    0.44
  -5   9  -1   11.43    0.86
   5  -9   1   10.45    0.86
  -5   9  -1   10.87    1.10
  -6   9  -1   13.57    1.02
   6  -9   1   12.79    0.98
  -6   9  -1   14.23    1.23
   7  -9   1   26.85    1.72
  -7   9  -1   26.60    1.72
  -7   9  -1   27.51    2.04
  -8   9  -1    1.71    0.54
  -8   9  -1    1.43    0.68
   9  -9   1   31.16    2.30
  -9   9  -1   35.38    2.16
 -10   9  -1    1.08    0.61
  10  -9   1    1.29    0.61
 -11   9  -1    5.69    0.85
  11  -9   1    6.66    0.91
 -12   9  -1    4.51    0.79
  12  -9   1    3.08    0.76
  13  -9   1    0.25    0.63
 -13   9  -1    0.21    0.64
 -14   9  -1    2.31    0.75
  14  -9   1    1.14    0.65
  12   8  -1    0.07    0.71
 -11  -8   1    2.00    0.76
  11   8  -1    4.60    0.92
 -10  -8   1   -0.29    0.53
  10   8  -1    0.01    0.65
   9   8  -1   10.66    1.23
  -9  -8   1   11.76    1.11
   8   8  -1    1.55    0.71
  -8  -8   1    1.34    0.57
  -7  -8   1    1.65    0.55
   7   8  -1    1.22    0.62
  -7  -8   1    1.02    0.46
  -6  -8   1    3.36    0.62
   6   8  -1    2.78    0.70
  -6  -8   1    3.93    0.59
  -5  -8   1   41.01    2.51
   5   8  -1   40.51    2.69
  -5  -8   1   40.10    2.43
   4   8  -1    5.37    0.76
  -4  -8   1    6.13    0.66
  -4  -8   1    5.94    0.66
   3   8  -1    0.23    0.44
  -3  -8   1   -0.08    0.32
  -2  -8   1   43.35    2.43
   2   8  -1   42.53    2.74
   1   8  -1    9.91    0.91
   1   8  -1    9.35    0.94
  -1  -8   1    9.53    0.68
   0  -8   1  295.87   16.47
   0   8  -1  327.81   18.11
   1  -8   1  234.87   11.80
  -1   8  -1  213.84   13.01
   1  -8   1  216.72   12.37
   2  -8   1    0.08    0.29
   2  -8   1    0.31    0.25
  -2   8  -1   -0.30    0.46
   3  -8   1   10.90    0.84
  -3   8  -1   10.57    1.06
  -3   8  -1   11.01    0.76
   4  -8   1    0.76    0.34
  -4   8  -1    0.51    0.53
  -4   8  -1    1.30    0.36
  -5   8  -1   22.63    1.75
  -5   8  -1   26.92    1.53
   5  -8   1   23.51    1.56
  -6   8  -1   11.12    1.10
   6  -8   1   11.35    0.84
  -6   8  -1   10.35    0.88
  -7   8  -1    0.97    0.48
  -7   8  -1    2.09    0.64
   7  -8   1    0.22    0.31
   8  -8   1    4.68    0.74
  -8   8  -1    2.38    0.62
   9  -8   1   13.29    1.16
  -9   8  -1   10.40    1.06
  10  -8   1    3.21    0.71
 -10   8  -1    3.51    0.70
  11  -8   1   33.31    2.49
 -11   8  -1   40.51    2.39
  12  -8   1    2.34    0.67
 -12   8  -1    1.59    0.70
  13  -8   1    1.42    0.67
 -13   8  -1    2.69    0.75
  14  -8   1   -0.29    0.59
 -14   8  -1    0.01    0.64
 -12  -7   1    0.11    0.61
  12   7  -1   -0.14    0.66
 -11  -7   1    3.20    0.80
  11   7  -1    4.63    0.95
 -10  -7   1    4.53    0.76
  10   7  -1    3.45    0.87
   9   7  -1    9.76    1.17
  -9  -7   1    9.98    1.01
  -8  -7   1   11.96    1.06
   8   7  -1   13.16    1.24
  -7  -7   1    3.08    0.61
   7   7  -1    3.57    0.79
  -7  -7   1    3.68    0.57
  -6  -7   1   36.51    2.17
   6   7  -1   32.78    2.32
  -6  -7   1   32.41    2.09
  -5  -7   1    9.04    0.82
  -5  -7   1    7.20    0.74
   5   7  -1    8.34    0.93
   4   7  -1   16.92    1.34
  -4  -7   1   17.64    1.16
   3   7  -1   12.63    1.04
   3   7  -1   13.39    1.06
  -3  -7   1   12.29    0.90
  -2  -7   1    2.84    0.42
   2   7  -1    3.63    0.55
   2   7  -1    4.24    0.58
   1   7  -1   20.29    1.36
  -1  -7   1   18.73    1.12
   1   7  -1   17.98    1.35
   0   7  -1   14.42    1.08
   0  -7   1   12.80    0.86
   0   7  -1   16.76    1.19
  -1   7  -1   77.22    4.83
   1  -7   1   79.34    4.26
   1  -7   1   81.52    4.54
  -2   7  -1  519.11   29.98
  -3   7  -1   90.38    5.01
  -3   7  -1   97.37    5.59
   3  -7   1   90.91    5.25
   4  -7   1   16.81    1.19
  -4   7  -1   20.98    1.42
  -4   7  -1   17.33    1.14
  -5   7  -1   89.74    5.12
   5  -7   1   83.45    4.75
  -5   7  -1   78.59    4.60
  -6   7  -1    0.83    0.42
  -6   7  -1    0.66    0.55
   6  -7   1    0.52    0.28
  -7   7  -1    2.12    0.52
   7  -7   1    2.06    0.37
  -7   7  -1    2.07    0.63
   8  -7   1    0.67    0.53
  -8   7  -1   -0.55    0.45
  -9   7  -1   11.35    1.03
   9  -7   1   12.14    1.12
  10  -7   1    0.40    0.56
 -10   7  -1   -0.81    0.47
 -11   7  -1   -0.70    0.51
  11  -7   1   -0.64    0.54
 -12   7  -1    9.23    1.06
  12  -7   1    8.10    1.02
 -13   7  -1    8.56    1.05
  13  -7   1    9.04    1.10
 -14   7  -1    2.00    0.74
  14  -7   1    1.66    0.70
 -15   7  -1    6.27    1.01
 -13  -6   1    3.56    0.82
  13   6  -1    3.58    0.94
 -12  -6   1    2.08    0.74
  12   6  -1    3.77    0.92
 -11  -6   1    0.92    0.67
  11   6  -1    3.05    0.79
  10   6  -1   21.56    1.67
 -10  -6   1   17.84    1.45
   9   6  -1    6.79    0.98
  -9  -6   1    7.71    0.89
   8   6  -1    1.08    0.62
  -8  -6   1    1.68    0.59
  -7  -6   1   -0.15    0.33
   7   6  -1   -0.80    0.50
  -7  -6   1    0.05    0.44
  -6  -6   1   17.74    1.25
  -6  -6   1   16.82    1.20
   6   6  -1   17.15    1.39
   5   6  -1   28.53    1.73
  -5  -6   1   21.55    1.52
  -5  -6   1   22.71    1.54
  -4  -6   1    0.49    0.35
   4   6  -1    0.31    0.44
   3   6  -1    6.03    0.65
  -3  -6   1    5.08    0.52
   3   6  -1    4.32    0.65
  -2  -6   1   40.28    2.27
   2   6  -1   39.61    2.56
   2   6  -1   41.73    2.48
   1   6  -1   26.14    1.71
  -1  -6   1   27.04    1.51
   1   6  -1   25.80    1.75
   0   6  -1    2.54    0.53
   0  -6   1    2.16    0.29
   0   6  -1    2.37    0.47
   1  -6   1   42.64    2.41
  -1   6  -1   43.05    2.80
   1  -6   1   47.53    2.61
   2  -6   1   63.92    3.62
  -2   6  -1   61.40    3.41
  -2   6  -1   64.05    3.86
   3  -6   1   73.12    4.05
  -3   6  -1   69.18    3.86
  -3   6  -1   70.79    4.33
  -4   6  -1    1.04    0.35
  -4   6  -1    0.66    0.49
   4  -6   1    0.69    0.30
   5  -6   1   59.10    3.31
  -5   6  -1   57.05    3.59
  -5   6  -1   56.31    3.22
  -6   6  -1    5.72    0.79
   6  -6   1    5.05    0.49
  -6   6  -1    6.54    0.64
   7  -6   1   88.00    4.75
   7  -6   1   78.27    5.11
  -7   6  -1   86.14    4.70
   8  -6   1    6.05    0.80
  -8   6  -1    7.19    0.77
   9  -6   1   -0.19    0.47
  -9   6  -1   -0.11    0.46
 -10   6  -1    1.01    0.56
  10  -6   1    1.42    0.61
 -11   6  -1    3.29    0.68
  11  -6   1    2.40    0.70
  12  -6   1   15.26    1.33
 -12   6  -1   15.51    1.30
  13  -6   1    9.02    1.08
 -13   6  -1    7.71    1.00
  14  -6   1    1.10    0.69
 -14   6  -1    2.57    0.77
 -15   6  -1    0.28    0.68
 -13  -5   1   -0.15    0.60
  13   5  -1   -0.06    0.71
  12   5  -1   -0.69    0.64
 -12  -5   1    0.08    0.60
  11   5  -1    2.39    0.83
 -11  -5   1    3.44    0.74
 -10  -5   1   -0.70    0.48
  10   5  -1   -1.18    0.55
   9   5  -1    0.47    0.64
  -9  -5   1    0.34    0.54
  -8  -5   1   12.94    1.09
   8   5  -1   12.54    1.22
  -7  -5   1   16.90    1.29
   7   5  -1   19.35    1.47
  -7  -5   1   17.38    1.22
   6   5  -1   19.53    1.48
  -6  -5   1   19.16    1.28
  -6  -5   1   18.74    1.29
  -5  -5   1  225.07   12.62
   5   5  -1  231.59   13.29
  -5  -5   1  225.48   12.18
   4   5  -1   16.52    1.20
  -4  -5   1   14.59    1.04
  -3  -5   1    5.75    0.57
   3   5  -1    5.95    0.65
   3   5  -1    6.43    0.71
   2   5  -1  402.15   22.21
   1   5  -1   22.09    1.51
  -1  -5   1   21.33    1.33
   1   5  -1   28.62    1.58
   0  -5   1    0.56    0.20
   0   5  -1   -0.12    0.43
   0   5  -1    1.12    0.38
  -1   5  -1   12.74    1.05
   1  -5   1   13.54    0.90
  -2   5  -1  114.09    6.69
   2  -5   1  120.02    6.34
  -2   5  -1  106.31    6.04
   3  -5   1   39.37    2.16
  -3   5  -1   32.69    2.33
  -3   5  -1   37.43    2.08
  -4   5  -1   16.03    1.04
   4  -5   1   16.40    1.02
  -4   5  -1   14.65    1.21
  -5   5  -1    7.03    0.83
  -5   5  -1    7.36    0.66
   5  -5   1    6.30    0.53
  -6   5  -1   21.16    1.37
   6  -5   1   20.59    1.28
   6  -5   1   22.74    1.54
   7  -5   1   13.04    1.10
  -7   5  -1   14.18    1.05
   8  -5   1   34.95    2.39
  -8   5  -1   36.35    2.19
   9  -5   1    3.48    0.69
  -9   5  -1    4.76    0.70
 -10   5  -1    1.75    0.61
  10  -5   1    2.74    0.68
 -11   5  -1   12.46    1.17
  11  -5   1   12.59    1.18
  12  -5   1   16.90    1.43
 -12   5  -1   15.70    1.35
  13  -5   1    0.68    0.63
 -13   5  -1    1.68    0.66
  14  -5   1    1.85    0.77
 -14   5  -1    1.61    0.72
 -13  -4   1    2.62    0.77
  13   4  -1    1.44    0.81
 -12  -4   1    2.36    0.73
  12   4  -1    3.64    0.86
  11   4  -1    3.37    0.86
 -11  -4   1    5.61    0.84
  10   4  -1    3.66    0.84
 -10  -4   1    2.90    0.71
  -9  -4   1   -0.45    0.49
   9   4  -1   -0.23    0.55
  -8  -4   1   45.25    2.79
   8   4  -1   48.50    3.08
  -7  -4   1  162.51    9.05
  -7  -4   1  162.63    8.80
   7   4  -1  160.68    9.59
  -6  -4   1    0.29    0.41
   6   4  -1    0.43    0.48
  -6  -4   1    0.37    0.30
   5   4  -1   91.88    5.73
  -5  -4   1   96.65    5.26
  -5  -4   1   98.60    5.40
   4   4  -1    0.51    0.45
  -4  -4   1    0.08    0.36
  -3  -4   1  102.35    5.63
   3   4  -1  104.70    5.89
   3   4  -1  105.79    6.17
   2   4  -1   57.65    3.33
  -2  -4   1   52.53    2.98
   2   4  -1   53.77    3.16
   1   4  -1   56.11    3.41
  -1  -4   1   57.83    3.07
   1   4  -1   56.64    3.28
   0   4  -1   95.22    5.45
   0  -4   1   90.21    4.91
  -1   4  -1  154.53    8.53
  -1   4  -1  154.20    7.74
   1  -4   1  129.34    8.09
  -2   4  -1  170.56   10.18
  -2   4  -1  173.83    9.29
   2  -4   1  180.48    9.69
  -3   4  -1  229.17   11.81
  -3   4  -1  215.33   12.91
   4  -4   1  104.24    5.59
  -4   4  -1   94.12    5.43
  -4   4  -1  103.07    5.99
   5  -4   1    0.05    0.19
  -5   4  -1   -0.76    0.32
   6  -4   1    4.24    0.37
   6  -4   1    4.34    0.62
  -6   4  -1    4.07    0.56
  -7   4  -1    2.25    0.50
   7  -4   1    3.45    0.61
  -8   4  -1    4.47    0.66
   8  -4   1    5.26    0.75
  -9   4  -1    3.77    0.68
   9  -4   1    5.15    0.76
  10  -4   1    8.08    0.98
 -10   4  -1   10.36    0.97
  11  -4   1    0.67    0.59
 -11   4  -1    1.27    0.61
  12  -4   1    0.08    0.60
 -12   4  -1    0.48    0.60
  13  -4   1    0.63    0.67
 -13   4  -1    0.00    0.59
  14  -4   1    5.76    0.97
 -14   4  -1    4.90    0.90
  14   3  -1    5.90    1.07
 -14  -3   1    6.92    1.02
 -13  -3   1    4.08    0.86
  13   3  -1    2.98    0.91
  12   3  -1    0.29    0.66
 -12  -3   1    0.16    0.61
 -11  -3   1   10.30    1.12
  11   3  -1   11.96    1.27
  10   3  -1   21.64    1.71
 -10  -3   1   19.70    1.51
  -9  -3   1    3.27    0.67
   9   3  -1    3.68    0.80
  -8  -3   1   10.49    0.97
   8   3  -1    9.79    1.08
   7   3  -1   22.05    1.63
  -7  -3   1   21.44    1.46
  -6  -3   1    3.47    0.55
  -6  -3   1    2.28    0.35
   6   3  -1    3.70    0.64
  -5  -3   1  110.08    5.73
   5   3  -1   91.86    6.22
  -5  -3   1  111.93    5.87
   4   3  -1   35.43    2.48
  -4  -3   1   43.03    2.27
   3   3  -1  164.95    9.12
   3   3  -1  155.30    9.56
  -3  -3   1  172.29    8.78
   2   3  -1   88.96    5.09
   2   3  -1   88.77    4.86
  -2  -3   1   81.35    4.63
  -1  -3   1   11.93    0.71
   1   3  -1   10.82    0.84
   0  -3   1   33.01    1.95
   0   3  -1   34.67    2.07
  -1   3  -1  126.12    7.40
   1  -3   1  128.01    7.04
  -2   3  -1   47.62    2.46
   2  -3   1   40.93    2.55
  -2   3  -1   47.35    2.75
  -3   3  -1    8.03    0.73
   3  -3   1    7.02    0.51
  -3   3  -1    6.76    0.59
  -4   3  -1  113.19    7.19
   4  -3   1  129.17    6.76
  -4   3  -1  123.22    6.57
  -5   3  -1  189.15   10.13
   5  -3   1  188.71   10.42
   5  -3   1  190.11   11.03
  -6   3  -1   12.71    0.97
   6  -3   1   13.61    0.81
   6  -3   1   14.05    1.10
  -7   3  -1   52.22    3.12
   7  -3   1   56.60    3.40
  -8   3  -1   57.78    3.43
   8  -3   1   61.51    3.73
  -9   3  -1   18.54    1.37
   9  -3   1   18.47    1.44
 -10   3  -1    8.45    0.95
  10  -3   1   10.56    1.08
 -11   3  -1    5.72    0.82
  11  -3   1    5.59    0.91
 -12   3  -1    1.49    0.67
  12  -3   1    1.76    0.72
  13  -3   1   -0.36    0.61
 -13   3  -1    0.35    0.62
  14  -3   1    0.26    0.69
 -14   3  -1    0.34    0.64
 -14  -2   1    2.62    0.79
  14   2  -1    2.93    0.89
  13   2  -1    1.98    0.81
 -13  -2   1    1.67    0.70
  12   2  -1   -0.12    0.67
 -12  -2   1    0.65    0.61
  11   2  -1    0.85    0.67
 -11  -2   1    0.65    0.61
  10   2  -1   10.54    1.19
 -10  -2   1   10.64    1.07
   9   2  -1   13.31    1.27
  -9  -2   1   15.02    1.20
   8   2  -1    3.00    0.69
  -8  -2   1    3.45    0.60
   7   2  -1   34.99    2.34
  -7  -2   1   35.19    2.13
  -6  -2   1    1.44    0.27
   6   2  -1    1.67    0.53
  -6  -2   1    1.44    0.44
  -5  -2   1    7.82    0.58
   5   2  -1    8.26    0.81
  -5  -2   1    7.97    0.72
  -4  -2   1   19.85    1.26
   4   2  -1   20.68    1.39
  -4  -2   1   19.75    1.20
  -3  -2   1  190.47    9.98
  -3  -2   1  186.02   10.33
   3   2  -1  185.46   10.88
  -2  -2   1   35.20    1.90
   2   2  -1   30.08    2.05
  -2  -2   1   34.07    1.87
   1   2  -1  159.71    9.23
  -1   2  -1   61.84    3.71
  -1   2  -1   64.43    3.37
   1  -2   1   63.11    3.51
  -3   2  -1  232.03   12.32
  -4   2  -1    8.02    0.68
   4  -2   1    7.77    0.74
   4  -2   1    8.50    0.54
   5  -2   1    3.59    0.54
   5  -2   1    2.74    0.26
  -5   2  -1    2.49    0.48
   6  -2   1   55.26    3.42
  -6   2  -1   55.95    3.15
   7  -2   1    1.84    0.54
  -7   2  -1    1.90    0.49
   8  -2   1   20.87    1.59
  -8   2  -1   22.09    1.46
  -9   2  -1    0.15    0.50
   9  -2   1   -0.91    0.45
 -10   2  -1    9.13    0.99
  10  -2   1    9.08    1.04
  11  -2   1    1.19    0.67
 -11   2  -1    0.45    0.57
 -12   2  -1    7.41    0.96
  12  -2   1    8.83    1.09
  13  -2   1   -0.02    0.65
 -13   2  -1    0.46    0.64
  14  -2   1    0.72    0.77
 -14   2  -1    4.02    0.81
 -14  -1   1   -0.83    0.61
  14   1  -1   -0.39    0.71
 -13  -1   1   -0.32    0.58
  13   1  -1    0.59    0.72
 -12  -1   1   32.92    2.28
  12   1  -1   35.12    2.47
 -11  -1   1   15.25    1.23
  11   1  -1   12.03    1.34
 -10  -1   1   -0.38    0.52
  10   1  -1    0.03    0.62
   9   1  -1   72.56    4.53
   8   1  -1   38.05    2.51
  -8  -1   1   36.87    2.31
  -7  -1   1   18.14    1.24
   7   1  -1   17.99    1.40
  -6  -1   1    8.09    0.76
   6   1  -1    7.76    0.82
  -5  -1   1    6.22    0.43
   5   1  -1    5.62    0.71
  -5  -1   1    6.35    0.63
  -4  -1   1    0.93    0.37
  -4  -1   1    0.78    0.19
   4   1  -1    0.76    0.42
  -3  -1   1  159.00    8.64
   3   1  -1  165.25    9.43
  -2  -1   1    0.48    0.27
   2   1  -1    0.27    0.30
  -2  -1   1    0.49    0.16
  -1  -1   1   90.68    4.61
   1   1  -1   81.30    5.02
  -1  -1   1   87.67    4.78
  -1   1  -1   16.63    1.02
  -1   1  -1   15.86    0.91
   1  -1   1   16.58    0.94
  -2   1  -1  101.19    5.71
   2  -1   1  112.87    6.22
  -3   1  -1   88.78    4.54
   3  -1   1   80.09    4.93
   3  -1   1   82.65    4.63
  -5   1  -1  121.70    6.88
   5  -1   1  126.24    7.49
   5  -1   1  133.58    7.05
  -6   1  -1   24.19    1.51
   6  -1   1   22.89    1.62
  -7   1  -1    6.52    0.73
   7  -1   1    5.92    0.77
   8  -1   1    8.62    0.96
  -8   1  -1    8.87    0.86
   9  -1   1    6.05    0.90
  -9   1  -1    6.90    0.81
  10  -1   1    2.34    0.71
 -10   1  -1    2.89    0.68
  11  -1   1    3.01    0.76
 -11   1  -1    1.47    0.66
 -12   1  -1    0.67    0.61
  12  -1   1   -0.57    0.57
 -13   1  -1    1.24    0.65
  13  -1   1    1.35    0.74
  14  -1   1    2.17    0.80
 -14   1  -1    2.09    0.75
  14   0  -1    0.68    0.74
 -14   0   1    0.40    0.67
 -13   0   1    2.72    0.77
  13   0  -1    3.11    0.86
  12   0  -1    4.17    0.89
 -12   0   1    2.59    0.73
  11   0  -1    0.77    0.67
 -11   0   1    0.02    0.53
 -10   0   1   19.68    1.47
  10   0  -1   20.01    1.62
  -9   0   1   12.32    1.06
   9   0  -1   11.52    1.18
   8   0  -1    1.03    0.56
  -8   0   1    1.18    0.54
   7   0  -1   25.23    1.85
  -7   0   1   27.85    1.70
  -6   0   1    1.75    0.46
   6   0  -1    0.06    0.42
  -5   0   1   36.92    2.07
   5   0  -1   34.18    2.28
  -4   0   1   10.16    0.76
   4   0  -1   10.63    0.85
   3   0  -1   19.50    1.29
  -3   0   1   19.74    1.20
  -2   0   1  153.11    8.12
   2   0  -1  152.39    8.84
  -1   0   1   31.58    1.70
   1   0  -1   30.85    1.84
   0   0   1    7.95    0.48
   0   0  -1    8.43    0.47
   1   0   1    9.91    0.57
   1   0   1    9.39    0.60
  -1   0  -1    8.48    0.57
   2   0   1    8.14    0.55
   2   0   1    8.11    0.63
  -2   0  -1    8.21    0.61
  -3   0  -1    7.01    0.58
   3   0   1    6.33    0.63
   3   0   1    6.38    0.49
   4   0   1    4.85    0.58
  -4   0  -1    4.03    0.54
   4   0   1    5.04    0.42
   5   0   1   70.59    4.05
   5   0   1   76.17    4.36
  -5   0  -1   70.59    4.01
   6   0   1  146.68    8.67
   6   0   1  145.68    8.16
  -6   0  -1  149.94    7.98
   7   0   1   11.40    1.04
  -7   0  -1   10.71    0.93
  -8   0  -1   62.68    3.62
   9   0   1   32.28    2.41
  -9   0  -1   38.49    2.23
  10   0   1    2.24    0.68
 -10   0  -1    2.25    0.59
 -11   0  -1    3.93    0.77
  11   0   1    3.37    0.84
 -12   0  -1    1.30    0.67
  12   0   1    3.12    0.81
 -13   0  -1    0.97    0.65
  13   0   1   -0.17    0.63
 -14   0  -1    1.11    0.72
  14   0   1   -0.02    0.70
 -14   1   1    0.23    0.63
  14  -1  -1    1.25    0.74
 -13   1   1    1.11    0.68
  13  -1  -1    0.71    0.69
  12  -1  -1   13.77    1.28
 -12   1   1   11.02    1.18
  11  -1  -1   -0.67    0.56
 -11   1   1   -0.29    0.53
 -10   1   1   33.07    2.14
  -9   1   1    0.49    0.51
   9  -1  -1    1.13    0.60
   8  -1  -1   -0.17    0.46
  -8   1   1   -0.04    0.45
  -7   1   1   14.85    1.14
   7  -1  -1   17.35    1.27
   6  -1  -1   59.03    3.55
  -6   1   1   56.16    3.25
   5  -1  -1   24.61    1.70
  -5   1   1   26.54    1.57
  -4   1   1   78.64    4.21
   4  -1  -1   75.35    4.57
   3  -1  -1   19.29    1.25
  -3   1   1   18.11    1.15
  -1   1   1    0.59    0.18
  -1   1   1    1.12    0.24
  -1   1   1    0.45    0.20
  -1  -1  -1   63.23    3.36
   1   1   1   62.74    3.63
   1   1   1   61.02    3.49
  -3  -1  -1    9.04    0.69
   3   1   1    8.13    0.73
   3   1   1    8.39    0.63
  -4  -1  -1  145.44    7.62
   4   1   1  137.60    8.28
   4   1   1  141.79    7.86
   5   1   1  103.23    6.03
   5   1   1   97.81    5.68
  -5  -1  -1  104.01    5.55
  -6  -1  -1   40.71    2.68
   6   1   1   51.63    2.94
   6   1   1   46.54    2.68
  -7  -1  -1   43.98    2.54
   7   1   1   41.66    2.77
  -8  -1  -1    5.84    0.76
   8   1   1    3.09    0.69
   9   1   1    0.44    0.58
  -9  -1  -1    0.17    0.53
 -10  -1  -1   29.13    1.97
  10   1   1   30.08    2.16
  11   1   1   21.63    1.78
 -11  -1  -1   22.62    1.59
 -12  -1  -1   11.73    1.15
  12   1   1    8.68    1.20
 -13  -1  -1    0.55    0.62
  13   1   1    1.00    0.70
  14   1   1    1.81    0.81
 -14  -1  -1    1.67    0.71
  14  -2  -1    2.96    0.85
 -14   2   1    0.47    0.65
  13  -2  -1    1.59    0.71
 -13   2   1    1.69    0.66
  12  -2  -1    0.85    0.69
 -12   2   1    0.91    0.64
 -11   2   1    9.44    1.03
  11  -2  -1    8.70    1.12
 -10   2   1   -0.37    0.53
  10  -2  -1   -0.32    0.53
   9  -2  -1   12.22    1.16
  -9   2   1   12.46    1.07
  -8   2   1  133.44    7.49
   8  -2  -1  139.96    8.14
  -7   2   1   10.89    0.93
   7  -2  -1   11.13    0.99
  -6   2   1  430.16   24.70
   6  -2  -1  500.83   26.89
  -5   2   1   37.43    2.07
   5  -2  -1   32.71    2.23
   4  -2  -1    2.12    0.21
   4  -2  -1    2.36    0.46
  -4   2   1    1.77    0.41
   3  -2  -1   52.85    3.19
  -3   2   1   52.04    2.98
  -3   2   1   54.62    2.94
  -1   2   1   66.66    3.59
  -1   2   1   63.37    3.76
  -1   2   1   62.04    3.44
   0  -2  -1   27.63    1.52
   0   2   1   27.93    1.67
   0   2   1   26.64    1.62
  -1  -2  -1  131.32    7.00
   1   2   1  131.62    7.30
   3   2   1   63.18    3.82
  -3  -2  -1   67.65    3.52
   3   2   1   61.28    3.63
  -4  -2  -1   71.55    4.01
   4   2   1   74.08    4.37
   4   2   1   73.20    4.14
   5   2   1  148.23    8.29
   5   2   1  145.88    8.71
  -5  -2  -1  151.10    8.03
   6   2   1    1.04    0.47
  -6  -2  -1    0.88    0.47
   6   2   1    0.58    0.32
   7   2   1   -0.01    0.46
  -7  -2  -1   -0.84    0.40
   8   2   1   51.96    3.39
  -8  -2  -1   54.18    3.12
   9   2   1   42.35    2.82
  -9  -2  -1   41.49    2.58
 -10  -2  -1    4.46    0.76
  10   2   1    5.45    0.88
  11   2   1    0.56    0.65
 -11  -2  -1    0.27    0.55
  12   2   1    2.29    0.82
 -12  -2  -1    3.45    0.79
 -13  -2  -1    0.06    0.65
  13   2   1   -0.23    0.66
  14   2   1    0.27    0.72
 -14  -2  -1   -0.53    0.61
 -14   3   1    2.43    0.81
  14  -3  -1    2.50    0.83
 -13   3   1   -0.51    0.58
  13  -3  -1   -0.56    0.60
  12  -3  -1    0.58    0.65
 -12   3   1    1.54    0.63
  11  -3  -1    7.21    0.98
 -11   3   1    6.62    0.89
 -10   3   1    0.56    0.54
  10  -3  -1   -0.04    0.55
  -9   3   1    8.54    0.88
   9  -3  -1    7.06    0.92
   8  -3  -1    2.28    0.57
  -8   3   1    0.88    0.48
  -7   3   1    3.95    0.58
   7  -3  -1    2.92    0.59
   6  -3  -1  101.41    6.13
  -6   3   1  104.44    5.64
   5  -3  -1   38.90    2.08
  -5   3   1   35.18    2.14
   5  -3  -1   34.98    2.33
   4  -3  -1   29.36    1.86
  -4   3   1   28.37    1.72
  -3   3   1    8.45    0.62
  -3   3   1    7.18    0.66
  -3   3   1    7.85    0.76
  -1   3   1  133.16    6.88
  -1   3   1  138.18    7.19
  -1   3   1  115.99    7.50
   0   3   1   16.34    1.02
   0   3   1   15.51    1.04
   0  -3  -1   13.87    0.92
   1   3   1   18.66    1.14
   1   3   1   17.44    1.13
  -1  -3  -1   15.77    1.04
   2   3   1   40.45    2.27
   2   3   1   37.42    2.33
  -2  -3  -1   36.45    2.13
   3   3   1    3.67    0.49
  -3  -3  -1    3.80    0.50
   3   3   1    3.99    0.54
   4   3   1    3.38    0.54
   4   3   1    2.86    0.48
  -4  -3  -1    3.55    0.50
  -5  -3  -1    0.54    0.37
   5   3   1    0.95    0.36
   5   3   1    0.52    0.46
  -6  -3  -1    8.54    0.82
   6   3   1    8.24    0.76
   6   3   1    9.55    0.93
  -7  -3  -1   79.24    4.22
   7   3   1   68.67    4.55
  -8  -3  -1   14.24    1.18
   8   3   1   16.67    1.36
  -9  -3  -1    4.61    0.80
   9   3   1    7.96    0.97
  10   3   1   13.73    1.37
 -10  -3  -1   15.67    1.25
 -11  -3  -1    3.22    0.73
  11   3   1    4.76    0.92
  12   3   1   21.84    1.78
 -12  -3  -1   19.78    1.61
  13   3   1    8.25    1.15
 -13  -3  -1    5.70    0.99
 -15   4   1    1.28    0.75
  15  -4  -1   -0.11    0.69
 -14   4   1    1.24    0.71
  14  -4  -1   -1.03    0.59
 -13   4   1    0.09    0.58
  13  -4  -1   -0.59    0.59
  12  -4  -1    8.71    1.09
 -12   4   1    9.14    1.04
  11  -4  -1    3.05    0.74
 -11   4   1    2.23    0.67
 -10   4   1   26.61    1.79
  10  -4  -1   26.38    1.93
   9  -4  -1   31.87    2.11
  -9   4   1   28.88    1.94
  -8   4   1    0.53    0.47
   8  -4  -1    0.42    0.47
   7  -4  -1   26.15    1.82
  -7   4   1   26.90    1.69
   6  -4  -1   33.92    1.90
  -6   4   1   31.11    2.00
   6  -4  -1   33.96    2.16
   5  -4  -1    0.02    0.22
  -5   4   1    0.36    0.40
   5  -4  -1   -0.02    0.39
  -4   4   1    0.31    0.45
  -4   4   1    0.13    0.37
  -4   4   1   -0.13    0.26
  -3   4   1   28.17    1.65
  -3   4   1   27.91    1.84
  -3   4   1   28.48    1.71
  -2   4   1  192.17    9.94
  -2   4   1  179.48    9.52
  -2   4   1  164.88   10.38
  -1   4   1  186.70    9.82
  -1   4   1  166.43   10.25
   0   4   1    0.98    0.41
   0  -4  -1    1.26    0.29
   0   4   1    1.75    0.42
   1   4   1  326.23   17.91
   1   4   1  294.33   17.17
  -2  -4  -1   59.22    3.47
   2   4   1   63.30    3.68
   2   4   1   67.82    3.81
   3   4   1  446.20   22.54
   3   4   1  370.29   23.51
   4   4   1  136.50    7.48
  -4  -4  -1  131.68    7.16
   4   4   1  129.05    7.79
   5   4   1    0.19    0.44
  -5  -4  -1    0.16    0.39
   5   4   1    0.48    0.38
   6   4   1   11.21    1.02
   6   4   1   10.94    0.93
  -6  -4  -1   11.92    0.94
   7   4   1   16.93    1.40
  -7  -4  -1   17.43    1.29
   8   4   1    0.82    0.62
  -8  -4  -1    1.59    0.58
   9   4   1    2.49    0.76
  -9  -4  -1    2.71    0.67
  10   4   1    0.41    0.64
 -10  -4  -1    0.85    0.56
  11   4   1    1.38    0.71
 -11  -4  -1    0.49    0.60
 -12  -4  -1    0.20    0.59
  12   4   1    0.69    0.73
 -13  -4  -1    7.13    1.05
  13   4   1    8.18    1.20
 -15   5   1    0.53    0.68
  15  -5  -1   -0.04    0.64
 -14   5   1    1.97    0.77
  14  -5  -1    1.74    0.74
  13  -5  -1    1.44    0.68
 -13   5   1    0.89    0.67
 -12   5   1   -0.83    0.56
  12  -5  -1   -0.65    0.54
  11  -5  -1   15.73    1.37
 -11   5   1   15.78    1.31
  10  -5  -1   25.78    1.83
 -10   5   1   23.78    1.71
   9  -5  -1    4.68    0.73
  -9   5   1    3.23    0.67
  -8   5   1   43.92    2.62
   8  -5  -1   43.51    2.82
  -7   5   1    5.56    0.68
   7  -5  -1    5.16    0.70
   6  -5  -1   23.45    1.39
  -6   5   1   22.40    1.48
   6  -5  -1   22.30    1.61
   5  -5  -1   19.43    1.19
  -5   5   1   18.72    1.25
  -5   5   1   18.08    1.42
  -4   5   1   47.16    2.77
  -4   5   1   42.49    2.48
  -4   5   1   41.28    2.57
  -3   5   1    6.14    0.68
  -3   5   1    5.40    0.59
  -3   5   1    5.64    0.57
  -2   5   1    4.85    0.51
  -2   5   1    5.76    0.60
  -2   5   1    5.21    0.65
  -1   5   1   19.53    1.49
  -1   5   1   23.19    1.44
   1  -5  -1   22.44    1.29
   0   5   1   24.33    1.49
   0  -5  -1   21.92    1.31
   0   5   1   21.04    1.52
  -1  -5  -1   34.09    1.91
   1   5   1   30.79    2.07
   1   5   1   35.45    2.11
   2   5   1   -0.27    0.35
   2   5   1    0.44    0.37
  -2  -5  -1    0.68    0.33
   3   5   1  115.45    6.67
  -3  -5  -1  107.88    6.11
   3   5   1  115.22    6.43
   4   5   1   49.98    2.88
  -4  -5  -1   45.68    2.71
   4   5   1   46.47    2.94
   5   5   1   13.69    1.08
  -5  -5  -1   11.54    0.93
   5   5   1   11.27    0.98
   6   5   1    0.08    0.49
   6   5   1    0.33    0.43
  -6  -5  -1   -0.54    0.39
   7   5   1   40.65    2.69
  -7  -5  -1   40.17    2.49
  -8  -5  -1   34.71    2.24
   8   5   1   35.83    2.46
  -9  -5  -1    7.52    0.88
   9   5   1    6.28    0.98
 -10  -5  -1    2.56    0.71
  10   5   1    2.80    0.85
  11   5   1   -0.57    0.62
 -11  -5  -1   -0.69    0.56
  12   5   1    4.66    0.95
 -12  -5  -1    2.83    0.75
 -13  -5  -1    4.05    0.87
  13   5   1    3.18    0.89
 -15   6   1    0.58    0.73
  14  -6  -1    0.81    0.66
 -14   6   1    0.54    0.64
 -13   6   1   -0.35    0.61
  13  -6  -1    1.04    0.64
 -12   6   1   10.55    1.18
  12  -6  -1   13.32    1.23
  11  -6  -1   13.54    1.31
 -11   6   1   15.78    1.29
 -10   6   1    7.11    0.89
  10  -6  -1    7.32    0.93
  -9   6   1   12.48    1.10
   9  -6  -1   12.03    1.14
   8  -6  -1   36.65    2.52
  -8   6   1   39.50    2.34
  -7   6   1    2.64    0.56
   7  -6  -1    2.22    0.57
  -6   6   1   43.28    2.75
  -6   6   1   48.94    3.07
   6  -6  -1   50.72    2.79
  -5   6   1   26.09    1.86
   5  -6  -1   27.26    1.62
  -5   6   1   25.71    1.63
  -4   6   1    3.74    0.62
  -4   6   1    2.92    0.51
  -4   6   1    4.31    0.50
  -3   6   1  116.24    6.56
  -3   6   1  102.52    6.25
  -3   6   1  111.78    5.96
  -2   6   1   54.95    3.63
  -2   6   1   60.45    3.48
  -2   6   1   62.26    3.27
   1  -6  -1  169.19    8.53
  -1   6   1  164.93    8.97
  -1   6   1  144.11    9.35
   0  -6  -1   56.08    3.19
   0   6   1   59.74    3.56
   0   6   1   58.84    3.43
   1   6   1  149.46    7.85
   1   6   1  114.33    7.53
  -1  -6  -1  136.02    7.17
   2   6   1   27.90    1.95
  -2  -6  -1   28.74    1.76
   2   6   1   33.87    1.95
   3   6   1   49.41    3.22
   3   6   1   58.00    3.33
  -3  -6  -1   53.41    3.03
   4   6   1   16.13    1.20
  -4  -6  -1   14.04    1.05
   4   6   1   15.11    1.18
  -5  -6  -1   18.83    1.20
   5   6   1   17.72    1.29
   5   6   1   13.21    1.28
   6   6   1    9.57    0.96
   6   6   1    7.30    0.93
  -6  -6  -1    9.62    0.89
   7   6   1   14.91    1.25
  -7  -6  -1   12.02    1.17
   8   6   1    8.59    1.03
  -8  -6  -1    7.66    0.91
  -9  -6  -1    0.86    0.56
   9   6   1    0.87    0.67
 -10  -6  -1    9.53    1.10
  10   6   1   11.77    1.28
  11   6   1   19.92    1.75
 -12  -6  -1    4.78    0.81
  12   6   1    1.95    0.85
 -14   7   1    1.11    0.72
  14  -7  -1    0.63    0.63
  13  -7  -1   -0.74    0.54
 -13   7   1    1.18    0.66
  12  -7  -1   20.63    1.58
 -12   7   1   17.18    1.51
 -11   7   1    0.60    0.62
  11  -7  -1    0.72    0.57
  10  -7  -1    1.70    0.64
 -10   7   1    2.09    0.63
   9  -7  -1   32.56    2.21
  -9   7   1   30.59    2.05
  -8   7   1   71.38    4.05
   8  -7  -1   70.27    4.37
   7  -7  -1    0.34    0.48
  -7   7   1   -0.33    0.40
   7  -7  -1    0.49    0.30
  -6   7   1   78.48    4.40
  -6   7   1   76.68    4.85
   6  -7  -1   80.81    4.51
  -5   7   1   19.72    1.24
  -5   7   1   16.99    1.40
   5  -7  -1   17.91    1.21
  -4   7   1   -0.02    0.34
  -4   7   1    0.52    0.49
  -4   7   1   -0.09    0.33
  -3   7   1    0.44    0.33
  -3   7   1    0.25    0.38
  -3   7   1   -0.27    0.40
  -2   7   1   -0.02    0.35
  -2   7   1   -0.03    0.43
   2  -7  -1    0.06    0.29
  -1   7   1    2.32    0.50
  -1   7   1    3.25    0.61
   1  -7  -1    2.82    0.40
   0   7   1   24.12    1.78
   0  -7  -1   27.65    1.54
   0   7   1   25.57    1.73
   1   7   1   24.02    1.69
  -1  -7  -1   23.86    1.49
   1   7   1   27.62    1.72
   2   7   1   13.33    1.06
  -2  -7  -1   12.96    0.94
   2   7   1   13.99    1.11
  -3  -7  -1  129.91    7.64
   3   7   1  155.54    8.10
   3   7   1  141.55    8.37
   4   7   1    3.05    0.61
  -4  -7  -1    3.92    0.56
   4   7   1    3.31    0.63
   5   7   1  183.71   10.33
   5   7   1  177.65   10.73
  -5  -7  -1  183.95    9.82
  -6  -7  -1   13.84    1.16
   6   7   1   15.52    1.37
   6   7   1   15.56    1.28
   7   7   1    0.96    0.61
  -7  -7  -1    3.77    0.69
   8   7   1    4.57    0.84
  -8  -7  -1    4.75    0.78
  -9  -7  -1    0.01    0.54
   9   7   1    0.41    0.64
 -10  -7  -1    2.73    0.72
  10   7   1    1.89    0.77
  11   7   1   -0.02    0.68
 -11  -7  -1    0.20    0.60
 -12  -7  -1    5.73    0.89
  12   7   1    4.02    0.99
  14  -8  -1    1.63    0.70
 -14   8   1    0.77    0.64
  13  -8  -1    2.42    0.70
 -13   8   1    0.65    0.64
  12  -8  -1    2.12    0.68
 -12   8   1    1.08    0.63
 -11   8   1    0.16    0.56
  11  -8  -1    1.08    0.61
 -10   8   1    8.00    0.94
  10  -8  -1    8.59    1.01
  -9   8   1   21.19    1.44
   9  -8  -1   18.02    1.52
   8  -8  -1   14.18    1.22
  -8   8   1   13.34    1.13
   7  -8  -1    0.98    0.35
  -7   8   1    0.37    0.56
  -7   8   1    1.18    0.49
  -6   8   1   20.04    1.56
  -6   8   1   19.74    1.35
   6  -8  -1   19.49    1.32
   5  -8  -1    0.21    0.30
  -5   8   1    0.00    0.48
  -5   8   1   -0.39    0.36
  -4   8   1   32.56    2.11
  -4   8   1   36.15    1.97
  -4   8   1   30.32    2.23
  -3   8   1    9.20    0.93
  -3   8   1    9.02    0.84
  -3   8   1    7.72    0.70
   2  -8  -1    2.95    0.43
  -2   8   1    2.48    0.56
  -2   8   1    4.02    0.67
  -1   8   1    7.25    0.88
  -1   8   1    9.23    0.88
   1  -8  -1    8.50    0.67
   0   8   1   20.07    1.54
   0   8   1   20.13    1.49
   0  -8  -1   21.62    1.28
   1   8   1   11.73    1.04
  -1  -8  -1   13.07    0.86
   1   8   1   10.85    1.04
  -2  -8  -1   15.95    1.08
   2   8   1   17.54    1.30
   2   8   1   15.09    1.23
  -3  -8  -1   17.80    1.14
   3   8   1   13.11    1.22
   3   8   1   16.60    1.30
   4   8   1   23.08    1.72
   4   8   1   25.85    1.74
  -4  -8  -1   21.17    1.49
   5   8   1   27.64    1.99
  -5  -8  -1   30.38    1.82
   5   8   1   26.84    1.99
  -6  -8  -1   -0.18    0.46
   6   8   1   -0.68    0.46
   6   8   1   -0.18    0.49
   7   8   1    1.81    0.68
  -7  -8  -1    1.81    0.63
   8   8   1    5.48    0.91
  -8  -8  -1    5.08    0.81
  -9  -8  -1   -0.67    0.50
   9   8   1   -0.29    0.63
 -10  -8  -1   -0.70    0.56
  10   8   1    0.69    0.74
 -11  -8  -1    2.62    0.77
  11   8   1    1.93    0.85
  14  -9  -1   10.34    1.15
 -14   9   1    7.21    1.08
  13  -9  -1   13.69    1.25
 -13   9   1   10.79    1.24
  12  -9  -1    6.02    0.95
 -12   9   1    5.51    0.90
  11  -9  -1    0.02    0.55
 -11   9   1   -0.73    0.55
 -10   9   1    0.75    0.59
  10  -9  -1    0.01    0.53
   9  -9  -1    2.56    0.69
  -9   9   1    4.07    0.70
  -8   9   1   11.56    1.06
   7  -9  -1    0.72    0.36
  -7   9   1    1.04    0.48
  -7   9   1   -0.33    0.55
   6  -9  -1    0.93    0.37
  -6   9   1    1.07    0.46
  -6   9   1    1.53    0.61
  -5   9   1    2.96    0.52
  -5   9   1    2.55    0.64
   5  -9  -1    3.00    0.47
  -4   9   1   26.21    1.75
  -4   9   1   30.85    2.04
  -4   9   1   30.52    1.93
  -3   9   1    5.14    0.74
   3  -9  -1    4.41    0.54
  -3   9   1    2.85    0.62
  -2   9   1    4.97    0.71
   2  -9  -1    5.38    0.55
  -2   9   1    5.78    0.78
  -1   9   1   26.39    2.03
   1  -9  -1   30.44    1.73
  -1   9   1   30.12    2.00
   0   9   1   69.77    4.44
   0   9   1   71.14    4.59
   0  -9  -1   80.08    4.09
  -1  -9  -1  107.41    5.62
   1   9   1   89.22    5.99
   1   9   1  111.20    6.23
   2   9   1    1.41    0.54
   2   9   1    1.65    0.58
  -2  -9  -1    1.12    0.40
   3   9   1    3.06    0.67
   3   9   1    2.34    0.57
  -3  -9  -1    2.57    0.51
  -4  -9  -1    2.06    0.52
   4   9   1    1.20    0.56
   4   9   1    0.87    0.51
   5   9   1    5.03    0.85
   5   9   1    4.37    0.80
  -5  -9  -1    5.46    0.70
  -6  -9  -1    0.13    0.51
   6   9   1   -0.60    0.51
   6   9   1    1.05    0.54
  -7  -9  -1    0.69    0.57
  -7  -9  -1    0.05    0.45
   7   9   1    1.33    0.68
  -8  -9  -1    3.19    0.73
   8   9   1    3.54    0.84
   9   9   1    7.11    1.06
  -9  -9  -1    7.54    0.96
  10   9   1    0.73    0.72
  14 -10  -1   -0.79    0.58
 -14  10   1    0.01    0.68
  13 -10  -1    1.47    0.66
 -13  10   1    2.08    0.75
  12 -10  -1    0.24    0.62
 -12  10   1    0.18    0.61
 -11  10   1   -0.24    0.54
  11 -10  -1    0.29    0.63
 -10  10   1   -0.52    0.53
  10 -10  -1   -0.35    0.50
  -9  10   1    8.62    0.96
   9 -10  -1    8.39    1.01
  -8  10   1   11.86    1.07
  -8  10   1   12.97    1.31
  -7  10   1    3.43    0.80
   7 -10  -1    3.20    0.52
  -7  10   1    4.20    0.65
   6 -10  -1    7.55    0.81
  -6  10   1   10.18    0.88
  -6  10   1   10.38    1.10
   5 -10  -1   78.75    4.57
  -5  10   1   74.71    4.39
  -5  10   1   83.00    4.91
  -4  10   1    5.03    0.84
  -4  10   1    5.71    0.63
   3 -10  -1    0.03    0.34
  -3  10   1    0.44    0.46
  -3  10   1    0.99    0.55
  -2  10   1    1.76    0.55
  -2  10   1    1.30    0.57
   2 -10  -1    1.05    0.38
   1 -10  -1    1.35    0.38
  -1  10   1    0.15    0.56
  -1  10   1    1.56    0.54
   0  10   1    0.94    0.57
   0 -10  -1    0.94    0.38
   0  10   1    1.44    0.56
   1  10   1   14.19    1.33
   1  10   1   17.55    1.37
  -1 -10  -1   16.46    1.12
  -2 -10  -1   20.10    1.39
   2  10   1   23.27    1.63
   2  10   1   20.80    1.63
  -3 -10  -1   80.57    4.63
   3  10   1   80.29    4.99
   3  10   1   88.67    5.13
  -4 -10  -1   29.11    1.78
   4  10   1   28.27    2.00
   4  10   1   24.42    1.94
   5  10   1    8.84    1.02
   5  10   1    8.14    1.01
   6  10   1    1.37    0.69
   7  10   1    0.14    0.63
   8  10   1    5.14    0.94
   9  10   1   -0.22    0.65
  14 -11  -1    0.17    0.62
 -14  11   1   -0.62    0.63
  13 -11  -1    0.97    0.68
 -13  11   1    1.79    0.73
  12 -11  -1    6.75    0.99
 -12  11   1    8.83    1.04
  11 -11  -1    0.42    0.60
 -11  11   1   -0.17    0.54
 -10  11   1    1.23    0.54
  10 -11  -1    0.65    0.61
  -9  11   1    8.46    0.94
   9 -11  -1    7.42    0.99
  -8  11   1   -0.33    0.59
  -8  11   1   -0.54    0.49
   7 -11  -1    9.01    0.88
  -7  11   1    8.47    0.90
  -7  11   1    9.06    1.09
  -6  11   1   27.82    2.06
  -6  11   1   28.25    1.79
   6 -11  -1   27.37    1.84
   5 -11  -1    0.81    0.41
  -5  11   1    1.00    0.45
  -5  11   1    0.26    0.56
   4 -11  -1   24.95    1.51
  -4  11   1   20.64    1.80
   4 -11  -1   23.78    1.61
  -3  11   1   22.62    1.71
  -3  11   1   25.33    1.85
  -2  11   1  278.20   16.18
  -2  11   1  273.35   15.49
  -1  11   1    0.65    0.61
  -1  11   1    0.12    0.51
   0  11   1    6.77    1.00
   0  11   1    7.62    0.95
   1  11   1    1.29    0.60
   1  11   1    0.98    0.62
   2  11   1    0.23    0.53
   2  11   1    0.53    0.57
   3  11   1    1.02    0.60
   3  11   1    0.49    0.59
   4  11   1    3.76    0.76
   4  11   1    4.03    0.79
   5  11   1    7.86    1.01
  -6 -11  -1    0.60    0.48
   6  11   1    0.91    0.62
   7  11   1   29.06    2.20
  13 -12  -1    1.45    0.69
 -13  12   1    1.24    0.71
  12 -12  -1    2.95    0.78
 -12  12   1    3.12    0.76
 -11  12   1    4.77    0.85
  11 -12  -1    5.19    0.85
 -10  12   1    2.05    0.69
  10 -12  -1    1.92    0.67
  -9  12   1    0.84    0.58
  -8  12   1    0.90    0.68
  -8  12   1    0.09    0.54
  -7  12   1    2.74    0.80
   7 -12  -1    3.67    0.62
  -7  12   1    4.72    0.70
  -6  12   1   -0.03    0.60
  -6  12   1    0.32    0.46
   6 -12  -1    0.51    0.42
   5 -12  -1   28.54    2.07
  -5  12   1   36.98    2.38
   4 -12  -1   10.93    1.01
  -4  12   1   13.61    1.31
  -3  12   1   39.54    2.75
  -2  12   1    8.24    1.07
  -2  12   1    8.62    0.99
  -1  12   1    0.38    0.52
  -1  12   1    0.36    0.62
   0  12   1    3.89    0.74
   0  12   1    2.53    0.74
   1  12   1   84.15    5.09
   1  12   1   84.53    5.30
   2  12   1   24.32    1.96
   2  12   1   27.15    1.93
   3  12   1   18.15    1.47
   3  12   1   11.94    1.34
   4  12   1    8.82    1.12
  -5 -12  -1   10.72    1.08
   5  12   1   10.29    1.20
  -6 -12  -1    3.64    0.70
   6  12   1    3.11    0.83
  13 -13  -1    7.13    1.01
  12 -13  -1    0.27    0.61
  11 -13  -1    1.57    0.67
  10 -13  -1    5.07    0.89
  -9  13   1   22.15    1.86
  -8  13   1    6.15    1.07
  -7  13   1    2.31    0.80
   7 -13  -1    2.36    0.56
  -6  13   1   16.21    1.46
   6 -13  -1   15.58    1.26
  -5  13   1    4.39    0.91
   5 -13  -1    4.11    0.66
  -4  13   1   27.65    2.10
   4 -13  -1   27.23    1.86
  -3  13   1    5.62    0.93
   3 -13  -1    3.88    0.67
  -2  13   1   24.12    1.91
  -1  13   1    6.50    1.00
   0  13   1    0.91    0.69
   1  13   1   47.41    3.24
   2  13   1    8.91    1.17
   3  13   1    0.30    0.62
  -3 -13  -1    0.10    0.46
  -4 -13  -1    1.17    0.55
   4  13   1    1.49    0.70
  -5 -13  -1    5.10    0.79
  -6 -13  -1    9.67    1.09
  12 -14  -1    4.14    0.86
  11 -14  -1    0.50    0.63
  10 -14  -1    0.52    0.64
  -9  14   1    0.81    0.76
  -8  14   1    0.11    0.71
  -7  14   1    8.70    1.16
   7 -14  -1    6.67    0.86
   6 -14  -1    0.55    0.48
  -6  14   1    0.45    0.65
   5 -14  -1   15.76    1.25
  -5  14   1   15.24    1.55
   4 -14  -1   36.50    2.42
  -4  14   1   37.31    2.66
   3 -14  -1   17.86    1.40
  -3  14   1   18.53    1.63
  -2  14   1   -0.13    0.64
   2 -14  -1   -0.41    0.41
  -1  14   1    4.99    0.93
   1 -14  -1    3.79    0.68
   0 -14  -1    5.37    0.77
   0  14   1    4.60    0.95
   1  14   1    5.57    1.03
  -1 -14  -1    6.82    0.84
  -2 -14  -1    6.96    0.91
   2  14   1   10.59    1.24
  -3 -14  -1    0.14    0.45
  -4 -14  -1    3.36    0.69
  -5 -14  -1    4.79    0.82
  -6 -14  -1    0.91    0.57
  12 -15  -1    0.95    0.68
  11 -15  -1    1.23    0.70
  -9  15   1   -0.30    0.69
  -8  15   1    0.24    0.73
  -7  15   1    1.37    0.83
   7 -15  -1    3.98    0.63
  -6  15   1    0.68    0.70
   6 -15  -1    0.75    0.48
   5 -15  -1   -0.12    0.42
  -5  15   1   -0.47    0.67
   4 -15  -1   -0.26    0.40
  -4  15   1   -0.26    0.63
   3 -15  -1    8.84    0.98
  -3  15   1    8.69    1.17
  -2  15   1    9.12    1.25
   2 -15  -1   11.19    1.06
  -1  15   1   25.07    2.03
   1 -15  -1   25.24    1.81
   0 -15  -1    5.15    0.79
   0  15   1    5.58    1.03
  -1 -15  -1   38.85    2.60
   1  15   1   40.57    2.89
  -2 -15  -1    0.24    0.46
  -3 -15  -1    7.60    0.96
  -4 -15  -1    1.00    0.58
  -5 -15  -1    6.05    0.90
  -6 -15  -1    0.65    0.55
  11 -16  -1    2.22    0.78
  -9  16   1    8.51    1.26
  -8  16   1    1.79    0.85
   7 -16  -1    0.52    0.48
  -7  16   1    0.97    0.78
   6 -16  -1    2.52    0.64
  -6  16   1    4.09    0.98
  -5  16   1    1.02    0.78
   5 -16  -1    0.65    0.50
   4 -16  -1    0.48    0.48
  -4  16   1   -0.67    0.67
   3 -16  -1   -0.03    0.43
  -3  16   1    0.36    0.75
  -2  16   1    0.68    0.68
   2 -16  -1    0.64    0.51
   1 -16  -1    0.70    0.53
  -1  16   1    0.09    0.70
   0 -16  -1    2.03    0.61
  -1 -16  -1    8.35    1.00
  -2 -16  -1    0.88    0.55
  -3 -16  -1   -0.19    0.44
  -4 -16  -1   17.88    1.52
  -5 -16  -1    3.93    0.80
  -9  17   1    0.86    0.83
  -8  17   1    2.84    0.95
  -7  17   1    2.43    0.91
   7 -17  -1    1.38    0.56
  -6  17   1    0.18    0.74
   6 -17  -1    0.61    0.51
  -5  17   1   -0.39    0.76
   5 -17  -1   -0.44    0.43
   4 -17  -1    5.55    0.83
  -4  17   1    5.52    1.11
   3 -17  -1    0.08    0.46
  -3  17   1    0.25    0.75
   2 -17  -1    4.37    0.74
   1 -17  -1    0.35    0.48
   0 -17  -1    0.72    0.50
  -1 -17  -1   -0.10    0.48
  -2 -17  -1    1.02    0.57
  -3 -17  -1    1.90    0.67
  -9  18   1    1.77    0.93
  -8  18   1    1.13    0.88
   7 -18  -1    2.04    0.62
  -7  18   1    2.67    0.96
  -6  18   1    4.75    1.08
   6 -18  -1    5.41    0.81
   5 -18  -1    1.44    0.57
   4 -18  -1   -0.15    0.48
   3 -18  -1    1.32    0.60
   2 -18  -1   -0.01    0.46
   1 -18  -1    0.29    0.50
   0 -18  -1    4.93    0.83
  -1 -18  -1    0.81    0.55
   7 -19  -1    1.69    0.62
   6 -19  -1    3.20    0.71
   5 -19  -1    7.46    0.90
   4 -19  -1   -0.08    0.48
   3 -19  -1    0.84    0.56
   2 -19  -1   -0.35    0.46
  -1  20  -2    3.46    0.97
  -2  20  -2   -0.82    0.65
   2 -20   2   -0.19    0.47
  -3  20  -2   -0.02    0.74
   3 -20   2    0.65    0.53
  -4  20  -2   -0.52    0.68
   4 -20   2    0.82    0.54
   5 -20   2    0.40    0.50
  -5  20  -2   -0.14    0.74
  -6  20  -2    0.02    0.74
   6 -20   2    0.33    0.53
  -2 -19   2    0.29    0.52
   1  19  -2   -0.16    0.70
  -1 -19   2   -0.60    0.46
   0  19  -2   -0.53    0.65
   0 -19   2    0.86    0.54
  -1  19  -2    1.59    0.82
   1 -19   2    2.72    0.67
  -2  19  -2    1.87    0.86
   2 -19   2    4.40    0.73
   3 -19   2    0.46    0.50
  -3  19  -2    0.55    0.74
  -4  19  -2    8.19    1.28
   4 -19   2    9.77    1.04
  -5  19  -2   10.05    1.35
   5 -19   2    8.92    1.03
  -6  19  -2    3.83    0.97
   6 -19   2    2.76    0.66
   7 -19   2    1.38    0.55
  -7  19  -2    2.33    0.90
  -8  19  -2   17.46    1.81
  -9  19  -2    6.51    1.18
  -3 -18   2    3.02    0.73
   2  18  -2    1.88    0.85
  -2 -18   2    0.88    0.55
  -1 -18   2    0.87    0.53
   1  18  -2    1.31    0.80
   0 -18   2    1.49    0.57
   0  18  -2    1.18    0.80
  -1  18  -2    1.70    0.79
   1 -18   2    2.38    0.62
   2 -18   2    1.31    0.55
  -2  18  -2    1.18    0.77
  -3  18  -2    3.51    0.91
   3 -18   2    1.69    0.59
   4 -18   2    1.28    0.56
  -4  18  -2    3.28    0.90
   5 -18   2   -0.32    0.40
  -5  18  -2   -0.40    0.70
  -6  18  -2    0.69    0.77
   6 -18   2   -0.65    0.39
  -7  18  -2    1.14    0.80
   7 -18   2    0.13    0.46
  -8  18  -2    0.05    0.73
  -9  18  -2    2.48    0.94
 -10  18  -2    1.07    0.85
  -5 -17   2   -1.05    0.42
  -4 -17   2    1.03    0.56
   4  17  -2   -0.01    0.71
   3  17  -2    0.29    0.71
  -3 -17   2    0.17    0.48
  -2 -17   2    1.81    0.56
   2  17  -2    2.34    0.84
   1  17  -2    3.12    0.90
  -1 -17   2    2.72    0.60
   0  17  -2    3.98    0.97
   0 -17   2    5.23    0.76
   1 -17   2    0.26    0.43
  -1  17  -2    0.48    0.67
  -2  17  -2    0.64    0.73
   2 -17   2    0.14    0.44
   3 -17   2    8.48    0.94
  -3  17  -2    6.11    1.05
  -4  17  -2   23.42    1.98
   4 -17   2   23.44    1.72
  -5  17  -2    1.89    0.85
   5 -17   2    2.20    0.57
   6 -17   2    3.75    0.67
  -6  17  -2    4.76    1.01
   7 -17   2    1.88    0.58
  -7  17  -2    2.09    0.86
  -8  17  -2    3.65    0.96
  -9  17  -2    6.82    1.16
 -10  17  -2    3.40    0.98
   6  16  -2   24.38    2.20
  -6 -16   2   30.15    2.05
  -5 -16   2    4.94    0.83
   5  16  -2    6.11    1.09
  -4 -16   2    1.84    0.59
   4  16  -2    1.35    0.82
  -3 -16   2   11.33    1.14
   3  16  -2   12.81    1.42
  -2 -16   2    4.53    0.77
   2  16  -2    7.28    1.12
  -1 -16   2   12.92    1.11
   1  16  -2    8.71    1.30
   0  16  -2    0.96    0.72
   0 -16   2    0.52    0.47
   1 -16   2    0.41    0.46
  -1  16  -2    0.69    0.69
  -2  16  -2    5.25    0.93
   2 -16   2    3.40    0.64
  -3  16  -2   22.03    1.88
   3 -16   2   23.14    1.66
  -4  16  -2   12.93    1.49
   4 -16   2   14.29    1.20
   5 -16   2    0.10    0.44
  -5  16  -2   -0.56    0.66
  -6  16  -2    3.32    0.91
   6 -16   2    1.75    0.57
  -7  16  -2    2.81    0.89
   7 -16   2    3.23    0.65
  -8  16  -2    0.39    0.75
  -9  16  -2   -0.68    0.66
 -10  16  -2   -0.40    0.69
  12 -16   2   -0.31    0.63
   7  15  -2    1.44    0.84
   6  15  -2    3.44    0.95
  -6 -15   2    3.13    0.71
  -5 -15   2    0.65    0.53
   5  15  -2    0.78    0.72
  -4 -15   2   -0.25    0.42
   4  15  -2    0.55    0.71
  -3 -15   2   46.98    2.88
   3  15  -2   40.76    3.09
  -2 -15   2    4.84    0.77
   2  15  -2    3.92    0.90
  -1 -15   2    3.08    0.64
   1  15  -2    1.07    0.75
   0 -15   2   10.39    1.06
   0  15  -2   10.23    1.24
  -1  15  -2   32.21    2.42
   1 -15   2   32.95    2.21
   2 -15   2    8.83    0.96
  -2  15  -2   10.26    1.20
  -3  15  -2    2.93    0.82
   3 -15   2    3.82    0.61
   4 -15   2    0.32    0.43
  -4  15  -2    1.16    0.73
   5 -15   2   -0.89    0.34
  -5  15  -2   -0.50    0.61
   6 -15   2    6.75    0.82
  -6  15  -2    7.57    1.13
   7 -15   2    6.99    0.85
  -7  15  -2    7.82    1.12
  -8  15  -2    2.88    0.88
  -9  15  -2   -0.56    0.72
 -10  15  -2    8.16    1.24
  11 -15   2    1.97    0.75
  12 -15   2    5.37    0.96
   8  14  -2    0.27    0.63
   7  14  -2    5.84    1.02
  -6 -14   2    1.66    0.57
   6  14  -2    0.09    0.67
  -5 -14   2    1.34    0.52
   5  14  -2    1.38    0.74
   4  14  -2   -0.47    0.62
  -4 -14   2    0.90    0.50
   3  14  -2    1.05    0.68
  -3 -14   2    0.41    0.46
   2  14  -2    1.65    0.71
  -2 -14   2    2.13    0.58
   1  14  -2    0.59    0.63
  -1 -14   2   -0.33    0.41
   0 -14   2    7.87    0.88
   0  14  -2    6.58    1.07
  -1  14  -2   -0.61    0.57
   1 -14   2    0.69    0.46
  -2  14  -2    9.95    1.19
   2 -14   2    9.55    0.98
   3 -14   2    7.33    0.84
  -3  14  -2    7.78    1.08
  -4  14  -2   19.85    1.69
   4 -14   2   19.78    1.47
   5 -14   2   13.57    1.11
  -5  14  -2   12.53    1.41
   6 -14   2    0.64    0.44
  -6  14  -2   -0.28    0.63
  -7  14  -2   -0.30    0.59
   7 -14   2    0.61    0.46
  -8  14  -2    0.62    0.69
  -9  14  -2    1.95    0.84
 -10  14  -2    1.13    0.80
  11 -14   2    0.25    0.63
  12 -14   2   -0.05    0.59
  13 -14   2    0.35    0.64
   9  13  -2    3.63    0.87
   8  13  -2    1.95    0.78
   7  13  -2    5.75    1.01
   6  13  -2    0.40    0.61
  -6 -13   2    0.76    0.47
   5  13  -2   13.61    1.43
  -5 -13   2   15.27    1.25
  -4 -13   2    0.95    0.49
   4  13  -2    1.54    0.69
   3  13  -2   22.70    1.84
  -3 -13   2   25.25    1.74
  -2 -13   2   27.51    1.98
   2  13  -2   31.36    2.18
   1  13  -2   13.24    1.32
  -1 -13   2   11.49    1.07
   0 -13   2    3.49    0.62
   0  13  -2    2.97    0.77
  -1  13  -2    7.52    1.02
   1 -13   2    6.67    0.80
   2 -13   2    0.43    0.41
  -2  13  -2    0.39    0.60
   3 -13   2   31.51    2.00
  -3  13  -2   27.91    2.21
  -4  13  -2    2.17    0.72
   4 -13   2    2.34    0.52
   5 -13   2   33.52    2.20
  -5  13  -2   34.98    2.50
   6 -13   2   32.19    2.20
  -6  13  -2   37.20    2.50
   7 -13   2    2.78    0.55
  -7  13  -2    2.24    0.80
  -8  13  -2    2.11    0.79
  -9  13  -2    1.00    0.78
  11 -13   2   15.25    1.42
  12 -13   2   -0.36    0.56
  13 -13   2    0.23    0.64
   9  12  -2   -0.11    0.69
   8  12  -2    3.81    0.89
   7  12  -2   -0.55    0.62
   6  12  -2    2.43    0.72
  -6 -12   2    2.61    0.60
  -5 -12   2    1.78    0.57
   5  12  -2    3.80    0.78
  -4 -12   2    1.81    0.52
   4  12  -2    0.46    0.58
   3  12  -2   93.69    6.03
  -3 -12   2  103.40    5.76
  -2 -12   2   11.08    0.98
   2  12  -2    9.53    1.14
   1  12  -2   -0.04    0.55
  -1 -12   2    0.53    0.42
   0 -12   2   37.03    2.37
   0  12  -2   37.15    2.60
  -1  12  -2    0.81    0.62
   1 -12   2    0.50    0.42
   2 -12   2   -0.22    0.36
  -2  12  -2   -0.18    0.54
  -3  12  -2   -0.07    0.58
   3 -12   2   -0.44    0.34
   4 -12   2    7.16    0.79
  -4  12  -2    8.17    1.04
  -5  12  -2    0.06    0.62
   5 -12   2   -0.20    0.36
  -6  12  -2   27.01    2.10
   6 -12   2   28.49    1.84
   7 -12   2    5.41    0.69
  -7  12  -2    7.66    1.01
  -8  12  -2    3.51    0.68
  -8  12  -2    2.71    0.80
  -9  12  -2   19.94    1.46
  -9  12  -2   19.77    1.71
 -10  12  -2   33.58    2.25
  10 -12   2   35.02    2.44
 -11  12  -2    5.05    0.86
  11 -12   2    5.03    0.89
 -12  12  -2    0.46    0.68
  12 -12   2    0.52    0.62
  13 -12   2   -0.53    0.58
 -13  12  -2    0.25    0.67
 -14  12  -2    1.80    0.82
  10  11  -2   -0.59    0.68
   9  11  -2    7.79    1.11
   8  11  -2    6.93    1.03
   7  11  -2    0.59    0.70
  -6 -11   2    0.25    0.42
   6  11  -2   -0.21    0.54
  -5 -11   2    3.10    0.62
   5  11  -2    4.30    0.76
  -4 -11   2    0.36    0.42
   4  11  -2    0.20    0.52
   3  11  -2    3.49    0.72
  -3 -11   2    3.06    0.58
  -2 -11   2   -0.04    0.36
   2  11  -2    0.04    0.52
   1  11  -2   12.05    1.26
  -1 -11   2   17.55    1.19
   0  11  -2    1.81    0.63
   0 -11   2    1.64    0.46
   1 -11   2    2.06    0.48
  -1  11  -2    2.06    0.65
  -2  11  -2    4.92    0.80
   2 -11   2    4.27    0.62
   3 -11   2   -0.26    0.33
  -3  11  -2    0.68    0.56
  -4  11  -2    1.01    0.35
  -4  11  -2    0.69    0.63
   4 -11   2    0.54    0.37
   5 -11   2   10.05    0.86
  -5  11  -2   10.08    1.14
  -5  11  -2    9.51    0.81
  -6  11  -2    1.65    0.50
  -6  11  -2    1.38    0.66
   6 -11   2    2.18    0.46
  -7  11  -2   12.95    1.26
  -7  11  -2   10.86    0.97
   7 -11   2   10.12    0.91
  -8  11  -2    0.15    0.64
  -8  11  -2   -0.93    0.46
  -9  11  -2    1.12    0.61
  -9  11  -2    2.06    0.75
  10 -11   2   10.81    1.17
 -10  11  -2   11.21    1.12
 -11  11  -2    0.83    0.59
  11 -11   2    1.50    0.64
 -12  11  -2    1.47    0.63
  12 -11   2    0.59    0.66
  13 -11   2   -0.15    0.59
 -13  11  -2    0.47    0.62
  14 -11   2    0.10    0.60
 -14  11  -2    0.16    0.62
  11  10  -2    2.53    0.84
  10  10  -2    7.84    1.10
   9  10  -2    1.01    0.70
   8  10  -2    0.50    0.65
   7  10  -2   22.91    1.79
  -6 -10   2    4.26    0.67
   6  10  -2    4.38    0.80
   5  10  -2   88.60    5.52
  -5 -10   2   90.77    5.24
  -4 -10   2   79.75    4.58
   4  10  -2   75.86    4.80
   3  10  -2  400.84   23.87
  -3 -10   2  421.69   22.80
   2  10  -2   54.28    3.41
  -2 -10   2   51.97    3.20
   1  10  -2    2.46    0.66
  -1 -10   2    3.29    0.52
   0  10  -2   22.92    1.76
   0 -10   2   24.11    1.58
  -1  10  -2    1.77    0.63
   1 -10   2    2.24    0.45
  -2  10  -2   61.28    3.61
   2 -10   2   50.67    3.32
   2 -10   2   57.01    3.06
  -3  10  -2   63.67    4.07
   3 -10   2   65.05    3.79
  -4  10  -2   10.08    1.07
   4 -10   2    9.55    0.83
  -4  10  -2    9.48    0.74
  -5  10  -2   22.75    1.39
   5 -10   2   22.90    1.47
  -5  10  -2   18.33    1.66
  -6  10  -2   -0.22    0.54
   6 -10   2    0.63    0.38
  -6  10  -2    0.56    0.41
  -7  10  -2  155.55    9.60
  -7  10  -2  167.38    8.73
   7 -10   2  158.86    9.04
  -8  10  -2   42.60    2.67
  -8  10  -2   46.97    3.06
  -9  10  -2   11.94    1.12
  10 -10   2   27.88    2.00
 -10  10  -2   26.09    1.87
 -11  10  -2    0.42    0.56
  11 -10   2    1.09    0.63
 -12  10  -2   22.65    1.77
  12 -10   2   25.74    1.89
  13 -10   2    9.39    1.17
 -13  10  -2   11.79    1.23
 -14  10  -2    0.98    0.71
  14 -10   2    1.47    0.71
  11   9  -2   -0.25    0.64
  10   9  -2   -0.04    0.62
   9   9  -2   28.71    2.17
  -8  -9   2    0.59    0.56
   8   9  -2    0.36    0.64
  -7  -9   2   11.46    1.04
   7   9  -2   10.78    1.19
   6   9  -2   19.70    1.74
  -6  -9   2   24.44    1.63
  -6  -9   2   24.48    1.56
   5   9  -2   -0.19    0.51
  -5  -9   2   -0.51    0.34
  -5  -9   2   -0.07    0.42
  -4  -9   2    8.61    0.79
  -4  -9   2    7.70    0.80
   4   9  -2    8.25    0.95
  -3  -9   2    5.44    0.66
  -3  -9   2    6.27    0.61
   3   9  -2    5.79    0.76
   2   9  -2    3.54    0.64
  -2  -9   2    3.61    0.55
  -2  -9   2    4.34    0.45
  -1  -9   2    2.40    0.34
   1   9  -2    1.16    0.52
  -1  -9   2    2.98    0.48
   0   9  -2  198.96   11.98
   0  -9   2  210.12   10.82
   0  -9   2  201.90   11.40
   1  -9   2   57.55    2.95
  -1   9  -2   47.12    3.45
   1  -9   2   56.40    3.23
  -2   9  -2  137.49    7.92
   2  -9   2  137.86    7.07
   2  -9   2  121.74    7.47
  -3   9  -2   97.13    5.63
   3  -9   2   80.56    5.26
  -3   9  -2   98.88    4.98
   4  -9   2   44.91    2.78
  -4   9  -2   48.25    2.62
  -4   9  -2   45.89    3.04
  -5   9  -2   35.63    2.45
   5  -9   2   36.85    2.19
  -5   9  -2   34.72    2.10
  -6   9  -2   -0.05    0.38
  -6   9  -2    0.62    0.55
   6  -9   2    0.56    0.33
  -7   9  -2   20.85    1.58
   7  -9   2   25.14    1.57
  -7   9  -2   27.26    1.89
  -8   9  -2    1.85    0.71
  -8   9  -2    2.27    0.62
  -9   9  -2    8.48    0.94
   9  -9   2    8.14    0.97
 -10   9  -2   21.78    1.55
  10  -9   2   20.69    1.65
 -11   9  -2    1.98    0.66
  11  -9   2    1.66    0.67
 -12   9  -2    0.03    0.60
  12  -9   2   -0.68    0.54
  13  -9   2    0.92    0.63
 -13   9  -2    1.44    0.71
 -14   9  -2    2.52    0.78
  14  -9   2    1.19    0.67
  12   8  -2    2.16    0.82
  11   8  -2   -0.02    0.68
 -11  -8   2    0.68    0.64
  10   8  -2   14.68    1.41
 -10  -8   2   12.82    1.28
   9   8  -2    0.74    0.67
  -9  -8   2    1.19    0.60
  -8  -8   2   -0.41    0.51
   8   8  -2   -0.72    0.55
  -7  -8   2   39.42    2.29
  -7  -8   2   40.76    2.34
   7   8  -2   29.86    2.53
  -6  -8   2   25.87    1.72
  -6  -8   2   24.78    1.66
   6   8  -2   26.38    1.90
   5   8  -2   11.66    1.07
  -5  -8   2   10.17    0.89
  -5  -8   2   10.50    0.91
  -4  -8   2    8.87    0.79
   4   8  -2   10.60    1.00
  -4  -8   2   10.10    0.83
   3   8  -2    0.26    0.44
  -3  -8   2   -0.16    0.30
  -3  -8   2    0.31    0.34
  -2  -8   2    8.34    0.70
   2   8  -2    6.08    0.77
  -2  -8   2    6.00    0.54
  -1  -8   2   19.34    1.16
  -1  -8   2   18.89    1.33
   1   8  -2   21.57    1.47
   0  -8   2   63.82    3.28
   0   8  -2   59.07    3.79
   0  -8   2   58.49    3.55
   1  -8   2  113.53    6.43
  -1   8  -2  113.49    6.80
  -2   8  -2   27.57    2.07
   2  -8   2   32.60    1.90
   3  -8   2  295.37   16.70
  -3   8  -2  290.31   17.56
  -3   8  -2  319.15   16.02
  -4   8  -2  105.58    6.90
   4  -8   2  124.57    6.50
  -4   8  -2  114.10    6.21
   5  -8   2    0.20    0.30
  -5   8  -2   -0.30    0.44
  -5   8  -2   -0.31    0.34
  -6   8  -2   10.27    0.85
   6  -8   2    9.14    0.78
  -6   8  -2   11.30    1.10
  -7   8  -2   43.53    2.83
  -7   8  -2   41.20    2.49
   7  -8   2   41.84    2.50
  -8   8  -2   -0.01    0.46
  -9   8  -2   24.78    1.62
   9  -8   2   22.39    1.77
 -10   8  -2    0.03    0.51
  10  -8   2   -0.24    0.51
  11  -8   2   -0.22    0.51
 -11   8  -2   -0.38    0.53
 -12   8  -2   -0.06    0.60
  12  -8   2    0.53    0.59
 -13   8  -2   -0.37    0.57
  13  -8   2   -0.18    0.58
  14  -8   2    2.27    0.73
 -14   8  -2    2.13    0.76
  12   7  -2    0.07    0.70
 -12  -7   2    0.48    0.63
 -11  -7   2   -0.47    0.58
  11   7  -2    0.38    0.68
  10   7  -2    0.61    0.68
 -10  -7   2    0.79    0.63
  -9  -7   2    3.21    0.65
   9   7  -2    3.50    0.82
  -8  -7   2    4.52    0.72
   8   7  -2    3.92    0.82
  -7  -7   2    0.06    0.48
  -7  -7   2    0.05    0.32
   7   7  -2    0.15    0.52
   6   7  -2  103.37    5.98
  -6  -7   2   95.36    5.42
  -6  -7   2   95.13    5.61
   5   7  -2   17.66    1.51
  -5  -7   2   18.99    1.26
  -5  -7   2   20.17    1.32
  -4  -7   2    6.97    0.68
   4   7  -2    7.51    0.84
  -4  -7   2    7.67    0.70
  -3  -7   2   43.06    2.56
   3   7  -2   41.40    2.70
  -3  -7   2   42.94    2.40
  -2  -7   2   93.06    5.22
   2   7  -2   90.85    5.48
  -2  -7   2   90.74    4.94
  -1  -7   2  185.77   10.39
  -1  -7   2  184.51    9.88
   1   7  -2  188.41   10.89
   0   7  -2   15.31    1.25
   0  -7   2   15.15    0.90
   0  -7   2   17.02    1.09
   1  -7   2    8.87    0.72
  -1   7  -2    7.30    0.89
  -2   7  -2    5.41    0.45
   2  -7   2    5.26    0.58
  -2   7  -2    7.28    0.80
  -3   7  -2    1.90    0.35
   3  -7   2    1.56    0.37
  -3   7  -2    1.91    0.57
  -4   7  -2   -0.37    0.44
   4  -7   2    0.05    0.26
  -4   7  -2    0.33    0.31
   5  -7   2   17.64    1.09
  -5   7  -2   14.40    1.28
  -5   7  -2   15.49    1.08
   6  -7   2    3.96    0.47
  -6   7  -2    4.15    0.54
  -6   7  -2    5.15    0.75
  -7   7  -2    5.76    0.85
   7  -7   2    6.22    0.56
  -7   7  -2    5.44    0.68
   8  -7   2   11.50    1.10
  -8   7  -2   10.58    0.95
  -9   7  -2    5.33    0.73
   9  -7   2    4.74    0.77
  10  -7   2   43.07    2.75
 -10   7  -2   38.91    2.53
 -11   7  -2   18.93    1.47
  11  -7   2   19.61    1.56
 -12   7  -2    9.03    1.09
  12  -7   2   14.62    1.22
  13  -7   2    1.40    0.66
 -13   7  -2    0.98    0.64
 -14   7  -2    6.42    0.96
  14  -7   2    5.12    0.93
 -13  -6   2    4.78    0.93
  13   6  -2    5.26    1.02
  12   6  -2   -0.74    0.66
 -12  -6   2   -0.61    0.56
  11   6  -2    1.51    0.74
 -11  -6   2    1.31    0.66
  10   6  -2    8.22    1.08
 -10  -6   2    7.27    0.94
  -9  -6   2    0.74    0.55
   9   6  -2    0.21    0.61
  -8  -6   2    0.69    0.53
   8   6  -2    1.65    0.65
  -7  -6   2    8.95    0.88
   7   6  -2    8.00    1.00
  -7  -6   2    9.18    0.80
   6   6  -2   10.26    1.13
  -6  -6   2   12.54    0.97
  -6  -6   2   13.09    0.96
   5   6  -2    2.45    0.59
  -5  -6   2    2.99    0.49
  -5  -6   2    2.13    0.42
  -4  -6   2    8.18    0.69
  -4  -6   2    7.69    0.68
   4   6  -2    7.38    0.83
  -3  -6   2   25.16    1.58
   3   6  -2   23.65    1.70
  -3  -6   2   25.90    1.50
   2   6  -2   68.93    4.07
  -2  -6   2   66.36    3.86
  -2  -6   2   66.14    3.64
   0   6  -2   54.28    3.31
   0  -6   2   52.68    3.10
   1  -6   2   72.73    4.09
  -1   6  -2   70.42    4.35
   2  -6   2   39.10    2.28
  -2   6  -2   38.25    2.11
  -2   6  -2   38.29    2.48
  -3   6  -2    0.10    0.47
  -3   6  -2    0.55    0.31
   3  -6   2    0.65    0.30
   4  -6   2   96.95    5.36
  -4   6  -2   93.85    5.15
  -4   6  -2   94.67    5.72
   5  -6   2   18.05    1.13
  -5   6  -2   16.89    1.15
  -5   6  -2   17.52    1.38
  -6   6  -2    6.12    0.66
   6  -6   2    5.28    0.50
  -6   6  -2    7.73    0.86
   7  -6   2    1.07    0.49
   7  -6   2    0.46    0.27
  -7   6  -2    0.98    0.42
   8  -6   2   20.09    1.50
  -8   6  -2   19.11    1.37
   9  -6   2   15.43    1.29
  -9   6  -2   14.05    1.18
 -10   6  -2   13.80    1.18
  10  -6   2   14.60    1.28
  11  -6   2   10.78    1.20
 -11   6  -2   12.88    1.16
 -12   6  -2    2.31    0.69
  12  -6   2    2.67    0.69
  13  -6   2    1.25    0.67
 -13   6  -2    0.50    0.62
 -14   6  -2    0.16    0.61
  14  -6   2    0.34    0.65
  13   5  -2   -0.66    0.68
 -13  -5   2   -0.05    0.64
  12   5  -2    8.88    1.16
 -12  -5   2    5.35    0.89
  11   5  -2    6.37    1.02
 -11  -5   2    5.40    0.86
  10   5  -2    5.13    0.91
 -10  -5   2    4.97    0.81
  -9  -5   2    9.76    0.98
   9   5  -2    8.38    1.07
  -8  -5   2    4.61    0.70
   8   5  -2    6.05    0.88
  -7  -5   2  231.38   12.30
   7   5  -2  225.69   13.41
  -6  -5   2   15.09    1.05
   6   5  -2   12.42    1.19
  -6  -5   2   13.87    0.99
   5   5  -2    0.41    0.48
  -5  -5   2    0.11    0.37
  -5  -5   2    0.47    0.30
  -4  -5   2    5.74    0.56
  -4  -5   2    5.19    0.57
   4   5  -2    6.75    0.74
  -3  -5   2   42.37    2.37
   3   5  -2   41.71    2.64
  -3  -5   2   41.59    2.46
  -2  -5   2    2.50    0.36
  -2  -5   2    2.37    0.37
   2   5  -2    2.56    0.51
  -1  -5   2  115.94    6.82
  -1  -5   2  112.94    6.48
   1   5  -2  138.85    7.17
   0   5  -2   81.23    4.62
   0  -5   2   73.69    4.37
   1  -5   2    1.90    0.33
  -1   5  -2    2.02    0.55
  -2   5  -2   43.17    2.61
  -2   5  -2   40.54    2.27
   2  -5   2   41.68    2.42
  -3   5  -2    4.22    0.44
   3  -5   2    5.38    0.46
  -3   5  -2    3.15    0.62
  -4   5  -2   61.81    3.18
  -4   5  -2   51.69    3.53
   4  -5   2   58.07    3.27
  -5   5  -2   39.59    2.35
   5  -5   2   41.09    2.37
  -5   5  -2   42.98    2.68
  -6   5  -2    0.59    0.39
   6  -5   2    1.22    0.26
   7  -5   2  167.12   10.12
  -7   5  -2  177.48    9.32
   8  -5   2    1.26    0.56
  -8   5  -2    1.61    0.53
   9  -5   2    2.66    0.66
  -9   5  -2    3.39    0.64
 -10   5  -2   56.41    3.26
  10  -5   2   53.49    3.51
  11  -5   2    6.36    0.88
 -11   5  -2    6.43    0.88
  12  -5   2    0.74    0.62
 -12   5  -2    0.84    0.61
 -13   5  -2   -0.61    0.60
  13  -5   2    0.56    0.63
  14  -5   2    2.67    0.82
 -14   5  -2    3.89    0.81
  13   4  -2    8.57    1.17
 -13  -4   2    7.62    1.02
  12   4  -2    9.78    1.19
 -12  -4   2    8.14    1.07
 -11  -4   2   -0.41    0.54
  11   4  -2   -0.09    0.66
 -10  -4   2   -0.27    0.53
  10   4  -2   -0.11    0.64
  -9  -4   2    7.08    0.87
   9   4  -2    7.09    0.95
  -8  -4   2   12.35    0.98
   8   4  -2   10.33    1.12
   7   4  -2   10.77    1.08
  -7  -4   2   10.71    0.92
  -6  -4   2    0.36    0.40
  -6  -4   2    0.24    0.27
   6   4  -2    1.20    0.53
  -5  -4   2   43.90    2.61
  -5  -4   2   47.87    2.65
   5   4  -2   44.19    2.87
  -4  -4   2    4.97    0.47
   4   4  -2    3.89    0.64
  -4  -4   2    4.22    0.53
  -3  -4   2   20.69    1.29
   3   4  -2   21.06    1.45
  -3  -4   2   20.16    1.25
   2   4  -2  158.97    9.66
  -2  -4   2  166.48    8.82
  -2  -4   2  171.52    9.20
   1   4  -2  393.94   22.70
   0  -4   2   38.16    2.22
   0   4  -2   38.44    2.37
  -2   4  -2   54.98    2.99
  -2   4  -2   57.09    3.36
   2  -4   2   54.23    3.13
  -3   4  -2   28.29    1.83
   3  -4   2   25.63    1.63
  -3   4  -2   29.86    1.60
   4  -4   2    0.90    0.25
  -4   4  -2    1.53    0.53
  -4   4  -2    0.72    0.33
  -5   4  -2   69.86    4.04
  -5   4  -2   63.13    3.64
   5  -4   2   65.07    3.70
   6  -4   2    0.46    0.23
   6  -4   2   -0.16    0.39
  -6   4  -2    0.23    0.36
   7  -4   2    3.08    0.61
  -7   4  -2    3.34    0.53
  -8   4  -2   10.99    1.01
   8  -4   2   13.52    1.14
  -9   4  -2   37.85    2.41
   9  -4   2   40.53    2.61
 -10   4  -2    7.34    0.90
  10  -4   2    7.26    0.90
 -11   4  -2    9.98    1.02
  11  -4   2    8.37    1.04
  12  -4   2    8.50    1.11
 -12   4  -2   11.66    1.10
  13  -4   2    5.80    1.00
 -13   4  -2    7.81    0.97
 -14   4  -2    8.29    1.07
  14  -4   2    8.94    1.15
 -14  -3   2   -0.17    0.65
  14   3  -2   -0.40    0.69
 -13  -3   2    9.22    1.11
  13   3  -2    8.56    1.21
  12   3  -2    6.53    1.02
 -12  -3   2    5.43    0.88
  11   3  -2    9.25    1.17
 -11  -3   2   10.95    1.10
 -10  -3   2    2.87    0.68
  10   3  -2    3.45    0.81
  -9  -3   2   36.96    2.30
   9   3  -2   35.75    2.54
   8   3  -2    0.19    0.55
  -8  -3   2   -0.37    0.49
  -7  -3   2    5.15    0.66
   7   3  -2    5.82    0.80
  -6  -3   2   10.10    0.68
  -6  -3   2    8.61    0.80
   6   3  -2   10.03    0.97
  -5  -3   2    2.78    0.47
  -5  -3   2    2.77    0.34
   5   3  -2    3.05    0.59
   4   3  -2    4.81    0.63
  -4  -3   2    3.80    0.41
  -4  -3   2    4.80    0.51
  -3  -3   2   18.74    1.14
  -3  -3   2   17.58    1.13
   3   3  -2   19.81    1.31
  -2  -3   2   20.14    1.22
  -2  -3   2   21.06    1.27
   2   3  -2   21.89    1.41
   1   3  -2   10.16    0.86
  -1  -3   2   12.25    0.69
  -1  -3   2   11.52    0.76
   0   3  -2  116.84    6.86
   0  -3   2  118.91    6.54
   1  -3   2  104.82    5.55
  -1   3  -2  102.14    5.30
  -1   3  -2   91.83    5.84
  -2   3  -2    2.49    0.33
  -2   3  -2    1.82    0.46
   2  -3   2    2.62    0.30
  -3   3  -2   42.12    2.40
  -3   3  -2   42.52    2.67
   3  -3   2   44.16    2.44
   4  -3   2    0.47    0.22
  -4   3  -2    0.74    0.35
  -4   3  -2    1.16    0.47
   5  -3   2   40.61    2.31
   5  -3   2   37.82    2.55
  -5   3  -2   43.42    2.35
  -6   3  -2    5.89    0.64
   6  -3   2    5.65    0.46
   6  -3   2    5.83    0.72
   7  -3   2    0.53    0.46
  -7   3  -2    0.30    0.42
   8  -3   2   13.55    1.14
  -8   3  -2   12.06    1.03
  -9   3  -2    2.72    0.62
   9  -3   2    3.96    0.68
 -10   3  -2   19.74    1.47
  10  -3   2   20.20    1.60
 -11   3  -2    2.07    0.68
  11  -3   2    2.08    0.67
  12  -3   2    0.07    0.60
 -12   3  -2    0.58    0.58
 -13   3  -2    0.33    0.57
  13  -3   2    0.32    0.65
 -14   3  -2    2.28    0.76
  14  -3   2    1.95    0.78
 -14  -2   2    2.00    0.76
  14   2  -2    2.36    0.84
  13   2  -2    5.00    0.98
 -13  -2   2    4.03    0.84
 -12  -2   2    2.80    0.74
  12   2  -2    1.61    0.78
  11   2  -2   12.63    1.33
 -11  -2   2   12.58    1.22
  10   2  -2    8.76    1.09
 -10  -2   2    9.27    0.98
  -9  -2   2   16.75    1.28
   9   2  -2   16.44    1.43
  -8  -2   2   59.10    3.42
   8   2  -2   58.47    3.73
  -7  -2   2   -0.26    0.43
   7   2  -2    0.81    0.50
  -6  -2   2  188.38    9.64
   6   2  -2  176.16   10.26
  -6  -2   2  157.67    9.40
  -5  -2   2   86.39    4.75
  -5  -2   2   80.14    4.66
   5   2  -2   89.50    5.13
  -4  -2   2    0.66    0.34
   4   2  -2    1.09    0.46
  -4  -2   2    1.14    0.23
  -3  -2   2  175.24    9.60
  -3  -2   2  161.85    9.27
   3   2  -2  185.49   10.13
  -2  -2   2   49.13    2.70
  -2  -2   2   49.88    2.78
   2   2  -2   49.07    2.97
   1   2  -2    2.21    0.34
  -1  -2   2    1.41    0.22
  -1  -2   2    1.17    0.24
   1  -2   2   35.21    2.01
  -1   2  -2   36.14    1.93
  -1   2  -2   35.47    2.15
  -2   2  -2    1.32    0.31
  -2   2  -2    1.61    0.41
   2  -2   2    1.17    0.22
  -3   2  -2   64.22    3.90
  -3   2  -2   62.02    3.57
   3  -2   2   69.23    3.65
   4  -2   2    0.13    0.20
  -4   2  -2    0.04    0.36
   4  -2   2    0.26    0.37
  -5   2  -2  133.21    7.34
   5  -2   2  137.16    7.98
   5  -2   2  137.17    7.52
   6  -2   2  109.37    6.50
   6  -2   2  113.26    6.09
  -6   2  -2  105.24    5.98
  -7   2  -2   99.04    5.49
   7  -2   2   99.22    5.95
   8  -2   2    0.12    0.48
  -8   2  -2    0.22    0.45
   9  -2   2    4.26    0.73
  -9   2  -2    4.28    0.69
 -10   2  -2   27.90    1.88
  10  -2   2   28.93    2.06
  11  -2   2    1.18    0.69
 -11   2  -2    1.48    0.64
  12  -2   2    0.77    0.68
 -12   2  -2    1.36    0.66
  13  -2   2    0.95    0.70
 -13   2  -2    0.21    0.59
  14  -2   2   -0.40    0.68
 -14   2  -2    0.22    0.68
  14   1  -2    2.72    0.89
 -14  -1   2    4.58    0.86
 -13  -1   2    1.52    0.68
  13   1  -2    3.01    0.85
 -12  -1   2    0.37    0.63
  12   1  -2    1.48    0.73
 -11  -1   2    8.14    0.97
  11   1  -2    7.70    1.05
 -10  -1   2    6.16    0.80
  10   1  -2    3.96    0.84
  -9  -1   2    3.76    0.68
   9   1  -2    4.06    0.77
   8   1  -2   -0.12    0.50
  -8  -1   2    0.53    0.48
  -7  -1   2   41.48    2.48
   7   1  -2   42.14    2.72
   6   1  -2   50.86    3.28
  -6  -1   2   53.94    3.01
  -5  -1   2   96.92    5.66
   5   1  -2  111.23    6.18
  -4  -1   2   32.19    1.79
  -4  -1   2   31.71    1.85
   4   1  -2   31.12    2.04
  -3  -1   2  283.79   15.27
   3   1  -2  291.88   16.62
   2   1  -2   15.34    1.06
  -2  -1   2   15.92    0.91
  -2  -1   2   15.16    0.95
  -1   1  -2   14.09    0.86
   1  -1   2   14.80    0.88
  -1   1  -2   15.04    0.94
  -2   1  -2   45.08    2.54
   2  -1   2   46.96    2.76
   2  -1   2   47.10    2.61
   3  -1   2  234.43   12.67
   3  -1   2  223.89   13.30
  -3   1  -2  231.83   12.23
   4  -1   2    3.36    0.49
   4  -1   2    3.51    0.35
  -4   1  -2    3.24    0.49
   5  -1   2   15.10    0.94
   5  -1   2   15.04    1.11
  -5   1  -2   13.41    1.05
   6  -1   2    1.56    0.30
   6  -1   2    1.11    0.48
  -6   1  -2    1.64    0.49
   7  -1   2   28.60    1.97
  -7   1  -2   29.21    1.81
  -8   1  -2   -0.28    0.48
   8  -1   2    0.21    0.51
  -9   1  -2   49.50    2.91
   9  -1   2   47.13    3.16
  10  -1   2    0.45    0.58
 -10   1  -2    0.44    0.54
 -11   1  -2    0.04    0.52
  11  -1   2   -0.06    0.58
  12  -1   2    2.37    0.75
 -12   1  -2    2.22    0.71
 -13   1  -2    5.15    0.89
  13  -1   2    6.71    1.03
 -14   1  -2   -0.58    0.59
  14  -1   2   -0.64    0.69
 -14   0   2    0.38    0.67
  14   0  -2    0.28    0.73
 -13   0   2    0.98    0.66
  13   0  -2    3.90    0.86
 -12   0   2    7.27    0.99
  12   0  -2    8.58    1.11
 -11   0   2    8.80    0.97
  11   0  -2    5.86    0.99
 -10   0   2   39.69    2.39
  10   0  -2   35.48    2.56
   9   0  -2    7.88    0.96
  -9   0   2    7.86    0.91
  -8   0   2    0.38    0.47
   8   0  -2    1.55    0.59
   7   0  -2    2.74    0.63
  -7   0   2    3.14    0.55
  -6   0   2  152.33    8.10
   6   0  -2  146.78    8.82
  -5   0   2   77.61    4.25
   5   0  -2   76.45    4.63
  -4   0   2   29.11    1.76
   4   0  -2   30.77    1.93
  -3   0   2   53.86    3.04
  -3   0   2   56.62    3.06
   3   0  -2   54.71    3.31
   2   0  -2  162.06    9.37
   1   0  -2   89.65    5.19
  -1   0   2   89.51    4.78
   0   0  -2   26.16    1.56
   0   0   2   30.67    1.62
   1   0   2    0.56    0.20
  -1   0  -2    0.91    0.24
   1   0   2    0.39    0.19
   2   0   2   23.92    1.58
   2   0   2   25.73    1.51
  -2   0  -2   27.81    1.49
   3   0   2  421.95   24.28
   4   0   2   13.42    0.86
  -4   0  -2   12.38    0.90
   4   0   2   11.72    0.95
  -5   0  -2   16.60    1.12
   5   0   2   15.74    1.05
   5   0   2   16.31    1.19
   6   0   2   33.67    1.99
   6   0   2   28.77    1.75
  -6   0  -2   25.99    1.83
   7   0   2   90.82    5.31
  -7   0  -2   83.83    4.87
   8   0   2   56.82    3.55
  -8   0  -2   54.62    3.25
  -9   0  -2    1.15    0.56
   9   0   2    1.25    0.61
  10   0   2    0.40    0.55
 -10   0  -2    0.33    0.53
  11   0   2    0.14    0.64
 -11   0  -2   -0.74    0.49
  12   0   2   -0.50    0.63
 -12   0  -2    0.15    0.63
 -13   0  -2    0.00    0.64
  13   0   2    0.86    0.72
  14   0   2    1.25    0.79
 -14   0  -2    0.85    0.67
  14  -1  -2    4.09    0.92
 -14   1   2    4.37    0.88
  13  -1  -2    2.34    0.78
 -13   1   2    1.42    0.67
  12  -1  -2    6.19    0.97
 -12   1   2    8.76    0.98
 -11   1   2   -0.71    0.50
  11  -1  -2    0.05    0.58
  10  -1  -2    0.73    0.60
 -10   1   2    0.22    0.54
   9  -1  -2   12.40    1.14
  -9   1   2   10.08    1.03
  -8   1   2   30.64    1.97
   8  -1  -2   31.95    2.15
   7  -1  -2   20.42    1.49
  -7   1   2   19.81    1.36
  -6   1   2   42.52    2.50
   6  -1  -2   43.41    2.73
   5  -1  -2    2.84    0.51
  -5   1   2    3.43    0.52
   4  -1  -2  340.39   19.12
  -4   1   2  322.08   17.58
  -3   1   2   12.50    0.79
  -3   1   2   15.08    0.92
   3  -1  -2   12.30    0.95
   2  -1  -2    0.36    0.29
  -2   1   2    0.66    0.23
  -2   1   2    1.35    0.35
  -1   1   2   60.74    3.55
  -1   1   2   66.51    3.43
   0   1   2    0.21    0.24
   0  -1  -2    0.72    0.24
  -1  -1  -2   23.14    1.33
   1   1   2   23.01    1.39
   1   1   2   22.73    1.39
  -3  -1  -2   76.30    4.15
   3   1   2   76.69    4.48
   3   1   2   74.70    4.28
   4   1   2   40.25    2.44
   4   1   2   39.92    2.31
  -4  -1  -2   36.86    2.26
   5   1   2    8.43    0.84
   5   1   2    9.78    0.73
  -5  -1  -2    9.24    0.80
   6   1   2   66.43    3.73
  -6  -1  -2   61.10    3.67
   6   1   2   67.69    4.01
   7   1   2    8.26    0.90
  -7  -1  -2    9.01    0.88
  -8  -1  -2    7.85    0.87
   8   1   2    7.05    0.89
   9   1   2    0.09    0.57
  -9  -1  -2    1.09    0.56
 -10  -1  -2    4.29    0.75
  10   1   2    2.56    0.75
  11   1   2    0.75    0.65
 -11  -1  -2    0.62    0.59
 -12  -1  -2    0.85    0.59
  12   1   2    0.61    0.70
  13   1   2   -0.38    0.64
 -13  -1  -2    1.24    0.70
 -14  -1  -2   -0.46    0.61
  14   1   2    0.12    0.74
  14  -2  -2    6.11    1.02
 -14   2   2    4.63    0.92
 -12   2   2   -0.36    0.56
  12  -2  -2    1.18    0.67
 -11   2   2    0.69    0.57
  11  -2  -2    1.13    0.68
  10  -2  -2   21.69    1.75
 -10   2   2   23.33    1.60
  -9   2   2   -0.05    0.48
   9  -2  -2    0.45    0.52
  -8   2   2   31.77    2.03
   8  -2  -2   33.21    2.20
   7  -2  -2   15.93    1.16
  -7   2   2   13.23    1.07
  -6   2   2   35.68    2.15
   6  -2  -2   37.02    2.33
  -5   2   2   11.75    0.89
   5  -2  -2   11.27    0.95
  -4   2   2   80.44    4.44
  -4   2   2   78.51    4.50
   4  -2  -2   83.91    4.80
  -3   2   2  211.86   11.59
  -3   2   2  215.20   12.01
   3  -2  -2  226.22   12.60
  -1   2   2   14.54    0.88
  -1   2   2   13.87    0.93
  -1   2   2   13.31    0.92
   1   2   2  121.43    6.61
  -1  -2  -2  108.18    6.32
   1   2   2  125.04    6.86
   3   2   2    1.45    0.40
   3   2   2    1.12    0.36
  -3  -2  -2    1.75    0.40
   4   2   2   90.96    5.00
   4   2   2   75.85    5.21
  -4  -2  -2   98.28    4.84
   5   2   2   70.37    3.95
  -5  -2  -2   65.43    3.82
   5   2   2   70.03    4.17
  -6  -2  -2    6.31    0.70
   6   2   2    5.66    0.58
   6   2   2    4.35    0.68
  -7  -2  -2   14.26    1.18
   7   2   2   15.39    1.26
  -8  -2  -2    3.20    0.68
   8   2   2    4.03    0.72
  -9  -2  -2    5.12    0.78
   9   2   2    5.67    0.88
  10   2   2    0.32    0.64
 -10  -2  -2   -0.05    0.54
  11   2   2    9.32    1.17
 -11  -2  -2    8.63    1.00
  12   2   2    0.76    0.72
 -12  -2  -2    0.50    0.60
 -14   3   2    0.06    0.63
  14  -3  -2    0.92    0.71
  13  -3  -2    0.43    0.67
 -13   3   2    1.35    0.70
 -12   3   2    5.85    0.88
  12  -3  -2    5.22    0.91
  11  -3  -2   39.01    2.85
 -11   3   2   46.72    2.68
 -10   3   2    0.84    0.59
  10  -3  -2    1.57    0.63
  -9   3   2    5.21    0.74
   9  -3  -2    4.80    0.78
  -8   3   2   23.75    1.66
   8  -3  -2   26.73    1.81
  -7   3   2   24.85    1.63
   7  -3  -2   25.32    1.72
  -6   3   2  240.42   13.02
   6  -3  -2  251.17   14.16
   6  -3  -2  238.18   13.37
   5  -3  -2    5.27    0.64
  -5   3   2    4.83    0.45
  -5   3   2    5.23    0.62
  -4   3   2  194.74   10.14
   4  -3  -2  182.28   11.01
  -4   3   2  191.07   10.48
  -2   3   2    2.10    0.39
  -2   3   2    2.20    0.43
  -2   3   2    2.91    0.41
   0   3   2    0.98    0.36
   0   3   2    0.72    0.34
   0  -3  -2    0.90    0.29
   1   3   2    1.85    0.38
   1   3   2    2.25    0.43
  -1  -3  -2    2.41    0.38
  -2  -3  -2  143.09    7.68
   2   3   2  145.93    8.33
   2   3   2  140.71    8.01
   3   3   2    8.80    0.76
   3   3   2    8.74    0.78
  -3  -3  -2    8.42    0.74
  -4  -3  -2   79.53    4.22
   4   3   2   69.86    4.55
   4   3   2   78.71    4.38
   5   3   2   13.96    1.01
   5   3   2   13.81    1.08
  -5  -3  -2   11.98    0.99
   6   3   2   10.22    0.89
   6   3   2    9.22    0.97
  -6  -3  -2   10.82    0.88
   7   3   2   97.61    5.92
  -8  -3  -2   19.76    1.50
   8   3   2   22.28    1.66
   9   3   2   19.33    1.67
  -9  -3  -2   22.10    1.51
  10   3   2    1.60    0.72
 -10  -3  -2    1.19    0.64
 -11  -3  -2    1.21    0.62
  11   3   2    2.23    0.73
 -12  -3  -2    2.70    0.71
  12   3   2    1.98    0.84
 -13  -3  -2    2.85    0.80
  13   3   2    1.57    0.82
  15  -4  -2    0.13    0.69
  14  -4  -2    3.00    0.84
 -14   4   2    5.88    0.93
 -13   4   2    0.85    0.69
  13  -4  -2    1.03    0.69
  12  -4  -2    1.74    0.69
 -12   4   2    1.98    0.69
 -11   4   2   -0.40    0.56
  11  -4  -2    0.38    0.57
  10  -4  -2    2.98    0.71
 -10   4   2    2.91    0.71
   9  -4  -2   18.93    1.46
  -9   4   2   16.82    1.34
  -8   4   2    6.16    0.77
   8  -4  -2    5.55    0.76
   7  -4  -2   38.44    2.43
  -7   4   2   35.92    2.26
  -6   4   2   42.53    2.67
   6  -4  -2   48.08    2.89
   6  -4  -2   46.24    2.61
  -5   4   2   10.16    0.76
   5  -4  -2   10.05    0.90
  -5   4   2   10.43    0.85
  -4   4   2    1.02    0.33
  -4   4   2    0.67    0.47
  -4   4   2    0.68    0.40
  -3   4   2   43.07    2.86
  -3   4   2   50.22    2.63
  -3   4   2   45.97    2.72
  -2   4   2    6.95    0.65
  -2   4   2    7.84    0.69
  -2   4   2    7.63    0.65
  -1   4   2  178.04   10.04
   1  -4  -2  172.27    9.58
  -1   4   2  190.23   10.47
   0  -4  -2  188.96   10.05
   0   4   2  200.68   10.53
   0   4   2  177.71   10.96
  -1  -4  -2   32.74    2.07
   1   4   2   37.73    2.23
   1   4   2   38.94    2.24
   2   4   2   10.85    0.87
  -2  -4  -2   10.97    0.81
   2   4   2   11.45    0.93
  -3  -4  -2   16.86    1.11
   3   4   2   17.67    1.19
   3   4   2   15.57    1.19
   4   4   2   52.98    3.30
  -4  -4  -2   52.44    3.05
   4   4   2   55.41    3.19
   5   4   2    2.67    0.56
  -5  -4  -2    2.24    0.51
   5   4   2    2.65    0.53
   6   4   2   26.99    1.82
  -6  -4  -2   28.12    1.77
   6   4   2   27.39    1.90
  -7  -4  -2   13.17    1.09
   7   4   2   13.66    1.20
   8   4   2   -0.24    0.55
  -8  -4  -2    0.25    0.52
  -9  -4  -2    2.97    0.68
   9   4   2    1.50    0.70
  10   4   2    7.86    1.05
 -10  -4  -2    5.88    0.89
  11   4   2   -0.07    0.69
 -11  -4  -2    0.17    0.58
 -12  -4  -2    7.04    0.99
  12   4   2    9.35    1.22
  13   4   2    2.76    0.95
 -13  -4  -2    3.53    0.85
 -15   5   2    4.40    0.91
  15  -5  -2    3.36    0.87
  14  -5  -2   -0.42    0.61
 -14   5   2    0.10    0.66
 -13   5   2   -0.34    0.59
  13  -5  -2   -0.31    0.57
  12  -5  -2    0.78    0.61
 -12   5   2    0.00    0.61
  11  -5  -2    2.85    0.74
 -11   5   2    3.50    0.76
  10  -5  -2    0.11    0.55
 -10   5   2    0.12    0.57
   9  -5  -2    2.08    0.61
  -9   5   2    2.58    0.62
   8  -5  -2    1.29    0.52
  -8   5   2    0.52    0.52
  -7   5   2   -0.06    0.44
   7  -5  -2    0.13    0.43
   6  -5  -2    2.84    0.36
  -6   5   2    2.38    0.54
   6  -5  -2    3.17    0.56
  -5   5   2   16.15    1.19
  -5   5   2   19.76    1.38
  -5   5   2   18.75    1.22
  -4   5   2    6.90    0.68
  -4   5   2    8.66    0.83
  -4   5   2    8.13    0.72
  -3   5   2   20.12    1.34
  -3   5   2   21.36    1.42
  -3   5   2   22.95    1.50
  -2   5   2   91.42    5.38
  -2   5   2   94.44    5.12
  -2   5   2   96.92    5.60
  -1   5   2  126.41    7.42
   1  -5  -2  127.60    7.07
  -1   5   2  142.01    7.75
   0   5   2   72.50    4.20
   0  -5  -2   71.26    3.81
   0   5   2   64.99    4.03
   1   5   2   17.19    1.19
   1   5   2   16.18    1.21
  -1  -5  -2   16.61    1.08
  -2  -5  -2   83.46    4.48
   2   5   2   82.11    4.72
   2   5   2   79.54    4.86
   3   5   2   31.63    2.00
  -3  -5  -2   30.48    1.84
   3   5   2   30.61    2.01
   4   5   2    3.36    0.56
  -4  -5  -2    2.84    0.51
   4   5   2    2.82    0.54
   5   5   2   20.69    1.56
   5   5   2   22.21    1.60
  -5  -5  -2   23.78    1.50
  -6  -5  -2    2.94    0.60
   6   5   2    2.42    0.59
   6   5   2    1.23    0.52
  -7  -5  -2    0.01    0.49
   7   5   2    0.18    0.54
   8   5   2    1.11    0.64
  -8  -5  -2    1.73    0.62
  -9  -5  -2    7.62    0.94
   9   5   2    6.10    0.96
  10   5   2    4.64    0.90
 -10  -5  -2    3.87    0.77
 -11  -5  -2   14.01    1.29
  11   5   2   15.53    1.48
  12   5   2    2.36    0.81
 -12  -5  -2    1.73    0.72
 -15   6   2    0.68    0.69
  14  -6  -2    0.56    0.63
 -14   6   2    0.11    0.64
  13  -6  -2    2.04    0.70
 -13   6   2    1.28    0.70
  12  -6  -2    0.75    0.62
 -12   6   2    1.08    0.64
 -11   6   2   19.47    1.49
  11  -6  -2   18.75    1.55
  10  -6  -2   -0.22    0.50
 -10   6   2   -0.36    0.54
  -9   6   2   40.98    2.55
   9  -6  -2   41.70    2.74
  -8   6   2   14.14    1.14
   8  -6  -2   14.51    1.24
   7  -6  -2   21.66    1.56
  -7   6   2   20.79    1.45
  -6   6   2   62.48    3.57
   6  -6  -2   63.31    3.61
  -5   6   2    2.34    0.46
  -5   6   2    3.25    0.52
  -5   6   2    3.24    0.63
  -4   6   2  250.96   14.59
  -4   6   2  257.75   13.94
  -4   6   2  243.23   13.38
  -3   6   2   25.58    1.77
  -3   6   2   26.69    1.70
  -3   6   2   26.41    1.59
  -2   6   2  216.53   11.84
  -2   6   2  207.40   12.35
  -1   6   2    2.90    0.55
   1  -6  -2    3.63    0.46
  -1   6   2    4.43    0.62
   0  -6  -2   35.65    2.10
   0   6   2   35.19    2.31
   0   6   2   40.03    2.39
  -1  -6  -2   10.70    0.81
   1   6   2   11.81    0.93
   1   6   2   10.83    0.98
  -2  -6  -2    6.35    0.60
   2   6   2    4.74    0.61
   2   6   2    5.01    0.68
   3   6   2    0.42    0.42
  -3  -6  -2    0.16    0.35
   3   6   2   -0.11    0.35
   4   6   2   22.44    1.52
  -4  -6  -2   22.41    1.38
   4   6   2   17.52    1.47
   5   6   2  155.58    9.49
  -5  -6  -2  174.51    8.74
   5   6   2  151.74    9.12
  -6  -6  -2   70.99    3.98
   6   6   2   68.80    4.17
   6   6   2   68.66    4.33
  -7  -6  -2   21.01    1.47
   7   6   2   19.93    1.62
   8   6   2    0.66    0.63
  -8  -6  -2    0.22    0.54
  -9  -6  -2    2.65    0.73
   9   6   2    2.52    0.77
  10   6   2    4.19    0.87
 -10  -6  -2    3.81    0.78
 -11  -6  -2   13.06    1.28
  11   6   2   13.21    1.44
  12   6   2    6.15    1.14
 -12  -6  -2   10.20    1.11
  14  -7  -2    0.44    0.62
 -14   7   2    0.15    0.63
 -13   7   2    2.31    0.71
  13  -7  -2    3.14    0.78
  12  -7  -2    4.93    0.86
 -12   7   2    5.12    0.83
  11  -7  -2    5.95    0.84
 -11   7   2    4.72    0.80
 -10   7   2   31.63    2.23
  10  -7  -2   38.14    2.43
   9  -7  -2    4.52    0.76
  -9   7   2    3.41    0.68
  -8   7   2   13.14    1.10
   8  -7  -2   13.15    1.16
   7  -7  -2    0.58    0.32
  -7   7   2    0.68    0.48
   7  -7  -2    0.60    0.48
  -6   7   2    3.97    0.60
  -6   7   2    4.56    0.75
   6  -7  -2    3.92    0.48
  -5   7   2   84.96    5.10
  -5   7   2   83.08    5.38
  -5   7   2   97.39    4.92
  -4   7   2   55.27    3.11
  -4   7   2   55.82    3.29
  -4   7   2   53.96    3.44
  -3   7   2    1.31    0.36
  -3   7   2    0.20    0.37
  -3   7   2    1.26    0.50
  -2   7   2   18.40    1.38
   2  -7  -2   18.59    1.19
  -2   7   2   19.71    1.35
  -1   7   2   10.97    0.93
  -1   7   2    9.68    0.89
   1  -7  -2    9.20    0.74
   0   7   2  163.79    9.47
   0   7   2  169.12    9.86
   0  -7  -2  169.44    8.99
   1   7   2    2.25    0.53
   1   7   2    2.08    0.51
  -1  -7  -2    2.09    0.42
   2   7   2    1.70    0.46
  -2  -7  -2    1.27    0.40
   2   7   2    1.53    0.50
   3   7   2    9.51    0.91
  -3  -7  -2    8.85    0.80
   3   7   2   10.06    0.92
  -4  -7  -2    2.94    0.54
   4   7   2    3.70    0.61
   4   7   2    1.78    0.56
  -5  -7  -2    2.66    0.56
   5   7   2    2.04    0.59
   5   7   2    2.72    0.62
   6   7   2   29.59    2.18
  -6  -7  -2   32.11    2.01
   6   7   2   32.67    2.16
  -7  -7  -2   -0.25    0.49
   7   7   2    0.26    0.59
   8   7   2   26.36    2.00
  -8  -7  -2   26.76    1.86
  -9  -7  -2    0.72    0.62
   9   7   2   -0.39    0.60
  10   7   2    4.83    0.96
 -10  -7  -2    4.93    0.85
  11   7   2    0.32    0.76
 -11  -7  -2   -0.19    0.61
 -14   8   2    0.70    0.71
  14  -8  -2   -0.02    0.60
 -13   8   2    0.12    0.64
  13  -8  -2    0.69    0.60
 -12   8   2    0.95    0.69
  12  -8  -2    1.84    0.66
 -11   8   2    4.59    0.83
  11  -8  -2    5.95    0.86
 -10   8   2    2.86    0.67
  10  -8  -2    1.30    0.61
   9  -8  -2   19.71    1.51
  -9   8   2   17.67    1.39
  -8   8   2    4.27    0.72
   8  -8  -2    3.84    0.70
   7  -8  -2   16.23    1.21
  -7   8   2   19.59    1.31
  -6   8   2   27.95    1.74
   6  -8  -2   26.03    1.71
  -6   8   2   27.34    1.97
  -5   8   2    1.65    0.56
  -5   8   2    2.37    0.52
  -5   8   2    1.74    0.47
  -4   8   2   11.26    0.86
  -4   8   2   10.08    1.01
  -4   8   2   11.14    0.98
  -3   8   2    0.70    0.48
  -3   8   2    0.56    0.41
   2  -8  -2    2.02    0.40
  -2   8   2    1.83    0.49
  -2   8   2    0.93    0.49
   1  -8  -2    7.85    0.69
  -1   8   2    8.72    0.91
  -1   8   2    8.26    0.87
   0  -8  -2   19.61    1.20
   0   8   2   17.01    1.42
   0   8   2   18.43    1.40
   1   8   2   14.36    1.24
   1   8   2   16.96    1.26
  -1  -8  -2   15.26    1.08
   2   8   2   49.78    3.23
  -2  -8  -2   52.54    2.92
   2   8   2   50.98    3.18
  -3  -8  -2   11.56    0.89
   3   8   2    9.39    1.02
   3   8   2   10.35    1.01
   4   8   2   30.28    2.10
   4   8   2   31.19    2.10
  -4  -8  -2   29.82    1.90
  -5  -8  -2   -0.51    0.46
   5   8   2    0.04    0.50
   5   8   2   -0.07    0.49
   6   8   2    0.23    0.57
  -6  -8  -2    0.30    0.52
   6   8   2    1.04    0.61
   7   8   2    1.67    0.68
  -7  -8  -2    1.37    0.57
   8   8   2    3.45    0.83
  -8  -8  -2    3.35    0.75
   9   8   2   -0.42    0.60
  -9  -8  -2    0.39    0.63
 -10  -8  -2   20.68    1.61
 -11  -8  -2    1.99    0.73
 -14   9   2    0.74    0.73
  14  -9  -2    0.15    0.62
  13  -9  -2    1.16    0.66
 -13   9   2    0.98    0.68
  12  -9  -2    1.10    0.62
 -12   9   2    0.49    0.64
  11  -9  -2    0.63    0.59
 -11   9   2    2.38    0.66
 -10   9   2   -0.14    0.55
  10  -9  -2    0.15    0.56
  -9   9   2    3.97    0.77
   9  -9  -2    7.04    0.85
  -8   9   2    1.05    0.51
   8  -9  -2    1.66    0.59
  -7   9   2   11.81    1.01
  -7   9   2   11.09    1.20
   7  -9  -2   11.25    0.91
  -6   9   2   11.46    0.97
  -6   9   2   11.28    1.15
   6  -9  -2   10.84    0.90
  -5   9   2   20.05    1.45
  -5   9   2   20.08    1.34
  -5   9   2   19.06    1.54
  -4   9   2   31.16    2.02
  -4   9   2   35.22    2.21
  -4   9   2   34.60    2.31
   3  -9  -2    1.06    0.41
  -3   9   2    1.91    0.57
  -3   9   2    1.12    0.52
  -2   9   2    1.27    0.53
   2  -9  -2    0.79    0.37
  -2   9   2    0.53    0.46
  -1   9   2    1.09    0.49
  -1   9   2    0.91    0.54
   1  -9  -2    0.67    0.36
   0   9   2   15.84    1.33
   0  -9  -2   18.03    1.12
   0   9   2   15.30    1.35
  -1  -9  -2   43.66    2.35
   1   9   2   33.70    2.53
   1   9   2   40.79    2.64
   2   9   2    0.91    0.53
   2   9   2    1.17    0.53
  -2  -9  -2    1.15    0.43
   3   9   2    0.62    0.49
  -3  -9  -2    0.51    0.46
   3   9   2    0.08    0.49
   4   9   2   13.83    1.30
  -4  -9  -2   14.24    1.14
   4   9   2   15.07    1.26
   5   9   2   30.31    2.12
  -5  -9  -2   30.17    1.94
   5   9   2   28.52    2.13
  -6  -9  -2   27.19    1.83
   6   9   2   25.73    1.99
   6   9   2   27.65    2.01
   7   9   2    1.27    0.67
  -7  -9  -2    1.74    0.59
   8   9   2    5.26    0.98
  -8  -9  -2    5.99    0.87
  -9  -9  -2    0.92    0.64
  14 -10  -2    3.52    0.79
 -14  10   2    3.60    0.86
 -13  10   2    6.31    0.98
  13 -10  -2    7.62    1.04
 -12  10   2    0.08    0.60
  12 -10  -2    0.52    0.59
 -11  10   2    1.26    0.64
  11 -10  -2    1.39    0.63
  10 -10  -2    0.66    0.57
 -10  10   2    0.64    0.57
   9 -10  -2    6.73    0.90
  -9  10   2    6.49    0.87
  -8  10   2    1.15    0.57
  -7  10   2    0.08    0.46
  -7  10   2    0.13    0.59
   7 -10  -2   -0.30    0.32
  -6  10   2   28.54    1.90
  -6  10   2   33.41    2.19
   6 -10  -2   29.46    1.95
  -5  10   2   54.38    3.47
  -5  10   2   56.95    3.66
  -5  10   2   59.49    3.29
  -4  10   2   -0.25    0.43
  -4  10   2    0.82    0.58
   3 -10  -2   21.24    1.50
  -3  10   2   27.63    1.83
  -3  10   2   24.60    1.77
  -2  10   2  118.43    7.30
  -2  10   2  123.27    7.05
   2 -10  -2  121.63    6.58
  -1  10   2    5.44    0.82
  -1  10   2    5.81    0.86
   1 -10  -2    6.64    0.66
   0  10   2    0.41    0.56
   0 -10  -2    0.17    0.37
   0  10   2    0.04    0.46
  -1 -10  -2    8.19    0.80
   1  10   2    8.94    1.00
   1  10   2    8.87    1.03
  -2 -10  -2   12.23    1.00
   2  10   2   13.08    1.20
   2  10   2   12.02    1.17
  -3 -10  -2   21.61    1.44
   3  10   2   20.08    1.60
   3  10   2   19.51    1.66
  -4 -10  -2    5.97    0.79
   4  10   2    6.55    0.86
   4  10   2    5.03    0.89
  -5 -10  -2    2.38    0.61
   5  10   2    2.71    0.75
   5  10   2    3.20    0.71
   6  10   2   11.84    1.21
   6  10   2    8.33    1.12
   7  10   2    4.19    0.89
  14 -11  -2    1.13    0.73
 -14  11   2    1.17    0.69
  13 -11  -2    2.89    0.74
 -13  11   2    2.04    0.73
  12 -11  -2    0.40    0.61
 -12  11   2    0.16    0.58
 -11  11   2   13.36    1.30
  11 -11  -2   15.20    1.38
  10 -11  -2    0.26    0.54
 -10  11   2   -0.17    0.57
  -9  11   2    3.18    0.72
   9 -11  -2    3.36    0.74
  -8  11   2    2.06    0.63
  -8  11   2    3.34    0.80
   7 -11  -2   14.38    1.13
  -7  11   2   16.21    1.40
  -7  11   2   12.86    1.14
  -6  11   2    9.31    1.13
   6 -11  -2    9.12    0.88
  -6  11   2   11.14    0.95
  -5  11   2   49.88    2.97
  -5  11   2   51.25    3.33
  -4  11   2    7.33    0.93
   4 -11  -2    6.66    0.74
  -4  11   2    6.57    0.86
  -3  11   2   12.08    1.16
  -3  11   2   11.61    1.21
   3 -11  -2   10.54    0.90
  -2  11   2   48.42    3.16
   2 -11  -2   47.36    2.73
  -2  11   2   46.26    3.04
  -1  11   2    0.05    0.53
  -1  11   2    0.94    0.64
   0  11   2    0.03    0.50
   0  11   2    0.19    0.58
   1  11   2   15.16    1.36
   1  11   2   14.92    1.38
   2  11   2   38.57    2.74
   2  11   2   43.05    2.83
   3  11   2    4.07    0.83
   3  11   2    5.10    0.86
   4  11   2   24.72    1.95
   4  11   2   26.12    1.97
   5  11   2    6.49    0.99
   5  11   2    8.79    1.08
 -13  12   2    5.54    0.96
  13 -12  -2    6.76    0.99
  12 -12  -2   -0.12    0.58
 -12  12   2    0.87    0.67
  11 -12  -2    3.36    0.79
 -11  12   2    2.83    0.78
  10 -12  -2    0.86    0.63
 -10  12   2    0.50    0.60
   9 -12  -2   20.14    1.60
  -9  12   2   18.39    1.50
  -8  12   2    0.57    0.65
  -8  12   2    0.93    0.57
  -7  12   2    0.07    0.50
  -7  12   2    0.65    0.64
   7 -12  -2    0.23    0.41
   6 -12  -2    3.43    0.61
  -6  12   2    3.65    0.68
  -6  12   2    3.17    0.75
  -5  12   2    5.59    0.93
   5 -12  -2    4.32    0.66
  -4  12   2   12.23    1.19
  -4  12   2    7.08    0.96
  -3  12   2    1.51    0.60
  -3  12   2    2.69    0.77
  -2  12   2    3.00    0.76
  -2  12   2    3.68    0.77
  -1  12   2   17.17    1.54
  -1  12   2   18.57    1.52
   0  12   2   10.54    1.19
   0  12   2    9.60    1.12
   1  12   2   -0.31    0.58
   1  12   2   -0.67    0.52
   2  12   2   10.16    1.17
   2  12   2   10.27    1.21
   3  12   2   -0.41    0.56
   3  12   2   -0.19    0.58
   4  12   2   -0.18    0.55
  -6 -12  -2   13.26    1.21
  13 -13  -2    3.77    0.86
  12 -13  -2    0.12    0.63
  11 -13  -2    9.84    1.15
  10 -13  -2    0.94    0.65
  -8  13   2    1.08    0.75
  -7  13   2   -0.82    0.61
   7 -13  -2   -0.36    0.40
  -6  13   2    0.07    0.61
   6 -13  -2   -0.24    0.41
  -5  13   2   -0.30    0.60
   5 -13  -2   -0.07    0.40
  -4  13   2    3.42    0.83
  -3  13   2    3.64    0.85
  -3  13   2    2.79    0.70
  -2  13   2   19.53    1.70
  -2  13   2   20.94    1.64
  -1  13   2  106.43    6.56
  -1  13   2  105.98    6.32
   0  13   2   17.00    1.46
   0  13   2   14.93    1.54
   1  13   2   19.36    1.70
   1  13   2   19.12    1.63
   2  13   2   24.71    1.98
   2  13   2   24.49    1.92
   3  13   2    7.14    1.03
  -5 -13  -2    4.97    0.81
  -6 -13  -2    0.24    0.51
  12 -14  -2    4.64    0.88
  11 -14  -2    1.56    0.66
  10 -14  -2    0.58    0.62
  -9  14   2    7.93    1.18
  -8  14   2    1.73    0.82
  -7  14   2   17.87    1.63
   7 -14  -2   17.99    1.43
  -6  14   2   13.90    1.43
   6 -14  -2   11.25    1.06
   5 -14  -2    5.28    0.73
  -5  14   2    5.35    0.96
  -4  14   2    5.35    0.97
   4 -14  -2    4.35    0.71
  -3  14   2   14.66    1.50
  -2  14   2    1.08    0.70
  -1  14   2    3.85    0.81
  -1  14   2    5.07    0.94
   0  14   2    0.88    0.75
   0  14   2    1.96    0.67
   1  14   2    0.94    0.62
  -4 -14  -2    6.05    0.89
  -5 -14  -2   22.30    1.73
  -6 -14  -2    0.12    0.55
  11 -15  -2   -0.06    0.61
  10 -15  -2   -0.20    0.58
  -9  15   2   -0.02    0.71
  -8  15   2   13.46    1.56
   7 -15  -2    2.10    0.62
  -7  15   2    2.55    0.82
   6 -15  -2    0.76    0.50
  -6  15   2    1.18    0.76
  -5  15   2    4.32    0.91
   5 -15  -2    2.98    0.65
  -4  15   2   -0.25    0.67
   4 -15  -2    0.57    0.48
   3 -15  -2    0.12    0.44
  -3  15   2   -0.38    0.69
   2 -15  -2    0.27    0.48
  -2  15   2    0.94    0.77
   1 -15  -2   42.46    2.75
   0 -15  -2   24.82    1.81
  -1 -15  -2    0.12    0.48
  -2 -15  -2    2.43    0.66
  -3 -15  -2    2.06    0.64
  -4 -15  -2    6.20    0.90
  -5 -15  -2    0.91    0.61
  11 -16  -2    5.95    0.99
  10 -16  -2   -0.01    0.64
  -9  16   2    1.86    0.86
  -8  16   2    1.71    0.84
  -7  16   2    4.80    1.04
   7 -16  -2    5.51    0.80
  -6  16   2    0.44    0.75
   6 -16  -2    1.09    0.53
   5 -16  -2   -0.02    0.42
  -5  16   2   -0.71    0.66
  -4  16   2    0.17    0.71
   4 -16  -2   -0.05    0.46
   3 -16  -2    2.57    0.61
   2 -16  -2    0.83    0.52
   1 -16  -2   11.04    1.12
   0 -16  -2   10.28    1.08
  -1 -16  -2    6.86    0.90
  -2 -16  -2    0.22    0.48
  -3 -16  -2    0.88    0.57
  -4 -16  -2    0.54    0.58
  10 -17  -2   -0.59    0.61
  -9  17   2    1.24    0.87
  -8  17   2    0.64    0.80
  -7  17   2    2.16    0.88
   7 -17  -2    2.42    0.64
   6 -17  -2    0.97    0.54
   5 -17  -2    5.92    0.84
   4 -17  -2   -0.27    0.45
   3 -17  -2   -0.13    0.45
   2 -17  -2    0.97    0.57
   1 -17  -2   -0.32    0.47
   0 -17  -2    0.36    0.52
  -1 -17  -2    0.88    0.55
  -2 -17  -2    0.75    0.57
  -3 -17  -2    1.01    0.57
   7 -18  -2    0.82    0.54
   6 -18  -2   -0.14    0.44
   5 -18  -2    0.40    0.52
   4 -18  -2    3.75    0.74
   3 -18  -2    5.33    0.84
   2 -18  -2    4.02    0.76
   1 -18  -2    7.52    0.96
   0 -18  -2    2.20    0.64
   5 -19  -2   -0.10    0.48
   4 -19  -2    0.35    0.50
   0 -20   3   -0.14    0.47
   0  20  -3    0.86    0.79
   1 -20   3   -0.03    0.46
  -1  20  -3    0.88    0.74
   2 -20   3    3.65    0.72
  -2  20  -3    3.23    0.95
  -3  20  -3    1.14    0.82
   3 -20   3    2.02    0.60
  -4  20  -3    1.93    0.90
   4 -20   3    2.08    0.61
   5 -20   3   11.77    1.18
  -5  20  -3   10.69    1.47
   6 -20   3    0.06    0.46
  -6  20  -3    1.41    0.85
   7 -20   3    0.07    0.48
  -7  20  -3   -0.63    0.71
  -2 -19   3   -0.50    0.44
   2  19  -3    0.76    0.77
   1  19  -3    4.99    1.06
  -1 -19   3    6.21    0.84
   0 -19   3   -0.53    0.41
   0  19  -3   -0.22    0.69
   1 -19   3    3.41    0.68
  -1  19  -3    2.90    0.87
   2 -19   3   16.58    1.39
  -2  19  -3   17.62    1.67
  -3  19  -3   10.57    1.43
   3 -19   3   12.14    1.11
   4 -19   3    2.27    0.59
  -4  19  -3    1.41    0.80
   5 -19   3   10.26    1.13
  -5  19  -3   16.19    1.61
   6 -19   3    2.90    0.63
  -6  19  -3    2.77    0.93
  -7  19  -3    1.00    0.80
   7 -19   3    0.56    0.51
  -8  19  -3    0.66    0.77
  -9  19  -3   -0.52    0.76
  -4 -18   3    4.66    0.80
   4  18  -3    4.47    1.05
   3  18  -3    4.34    1.04
  -3 -18   3    4.44    0.74
  -2 -18   3   12.43    1.16
   2  18  -3   11.98    1.48
  -1 -18   3    0.13    0.47
   1  18  -3    0.37    0.73
   0 -18   3    1.55    0.57
   0  18  -3    0.68    0.78
  -1  18  -3    0.83    0.73
   1 -18   3    0.23    0.47
  -2  18  -3    0.32    0.68
   2 -18   3    0.18    0.44
   3 -18   3    1.13    0.53
  -3  18  -3    0.22    0.67
  -4  18  -3    7.94    1.21
   4 -18   3    8.53    0.97
  -5  18  -3   12.58    1.42
   5 -18   3    9.93    1.06
  -6  18  -3    8.79    1.22
   6 -18   3    8.15    0.94
   7 -18   3    0.53    0.51
  -7  18  -3    2.93    0.88
  -8  18  -3   16.41    1.68
  -9  18  -3   -0.52    0.73
 -10  18  -3    0.55    0.80
   5  17  -3    2.16    0.88
  -5 -17   3    1.69    0.61
  -4 -17   3    2.71    0.65
   4  17  -3    1.86    0.83
   3  17  -3    1.15    0.78
  -3 -17   3    0.43    0.50
  -2 -17   3    1.78    0.60
   2  17  -3    0.13    0.71
  -1 -17   3    0.29    0.48
   1  17  -3    0.35    0.69
   0 -17   3   10.64    1.13
   0  17  -3   13.15    1.43
   1 -17   3   -0.10    0.42
  -1  17  -3   -0.31    0.63
   2 -17   3    1.41    0.55
  -2  17  -3    1.67    0.75
  -3  17  -3    0.42    0.68
   3 -17   3   -0.01    0.43
  -4  17  -3    1.90    0.80
   4 -17   3    1.36    0.53
  -5  17  -3    1.64    0.76
   5 -17   3    1.05    0.49
  -6  17  -3    1.18    0.76
   6 -17   3    1.60    0.55
   7 -17   3    0.31    0.50
  -7  17  -3    0.72    0.73
  -8  17  -3    1.72    0.80
  -9  17  -3   16.99    1.80
 -10  17  -3    1.52    0.85
 -11  17  -3    1.93    0.88
   6  16  -3    1.35    0.79
  -6 -16   3    1.42    0.58
   5  16  -3   -0.12    0.70
  -5 -16   3   -0.27    0.43
  -4 -16   3    4.41    0.76
   4  16  -3    4.68    0.94
   3  16  -3    0.67    0.69
  -3 -16   3   -0.06    0.46
  -2 -16   3    8.02    0.96
   2  16  -3   10.26    1.26
  -1 -16   3    1.48    0.55
   1  16  -3    1.79    0.78
   0 -16   3    0.72    0.48
   0  16  -3    1.15    0.72
  -1  16  -3   -0.74    0.56
   1 -16   3    0.05    0.44
  -2  16  -3    2.77    0.81
   2 -16   3    3.50    0.65
  -3  16  -3   50.60    3.38
   3 -16   3   48.40    3.08
   4 -16   3    0.09    0.42
  -4  16  -3   -0.04    0.64
  -5  16  -3   -0.88    0.60
   5 -16   3    0.60    0.44
   6 -16   3    0.77    0.48
  -6  16  -3    0.30    0.67
  -7  16  -3    2.60    0.86
   7 -16   3    3.09    0.62
  -8  16  -3    1.37    0.75
  -9  16  -3    0.34    0.75
 -10  16  -3    0.48    0.80
  12 -16   3   -0.07    0.66
   7  15  -3   -0.03    0.67
   6  15  -3    2.21    0.85
  -6 -15   3    1.74    0.61
   5  15  -3    4.95    0.97
  -5 -15   3    5.59    0.82
  -4 -15   3   13.11    1.20
   4  15  -3   14.48    1.47
  -3 -15   3   -0.03    0.46
   3  15  -3    0.76    0.66
   2  15  -3    2.45    0.78
  -2 -15   3    1.19    0.49
   1  15  -3    2.67    0.84
  -1 -15   3    2.81    0.57
   0  15  -3    2.67    0.81
   0 -15   3    1.94    0.52
   1 -15   3    0.09    0.41
  -1  15  -3   -0.36    0.61
  -2  15  -3    0.50    0.64
   2 -15   3    0.22    0.41
   3 -15   3    0.52    0.43
  -3  15  -3    1.44    0.72
   4 -15   3    1.62    0.52
  -4  15  -3    1.09    0.73
   5 -15   3   67.70    4.08
  -5  15  -3   68.71    4.44
   6 -15   3    0.16    0.42
  -6  15  -3    0.00    0.63
  -7  15  -3    0.37    0.68
   7 -15   3    0.34    0.43
  -8  15  -3    2.31    0.84
  -9  15  -3    4.36    0.97
 -10  15  -3   -0.36    0.69
  12 -15   3    0.68    0.69
   8  14  -3   -0.03    0.64
   7  14  -3   11.12    1.30
   6  14  -3    0.90    0.68
  -6 -14   3    1.29    0.54
  -5 -14   3   -0.17    0.42
   5  14  -3   -0.19    0.65
  -4 -14   3    0.02    0.43
   4  14  -3    0.68    0.67
  -3 -14   3    1.19    0.46
   3  14  -3    0.62    0.68
  -2 -14   3    0.07    0.41
   2  14  -3    0.45    0.65
  -1 -14   3   51.57    3.11
   1  14  -3   47.59    3.36
   0  14  -3    0.12    0.59
   0 -14   3    0.28    0.42
   1 -14   3   52.58    3.00
  -1  14  -3   43.74    3.24
   2 -14   3    5.86    0.75
  -2  14  -3    6.05    0.96
   3 -14   3   10.84    1.06
  -3  14  -3   13.36    1.34
  -4  14  -3    6.57    1.03
   4 -14   3    6.29    0.75
   5 -14   3    2.06    0.53
  -5  14  -3    3.67    0.82
  -6  14  -3    3.82    0.90
   6 -14   3    5.92    0.71
  -7  14  -3    6.63    1.05
   7 -14   3    5.88    0.74
  -8  14  -3    0.06    0.66
  -9  14  -3    1.65    0.79
 -10  14  -3    1.47    0.79
  11 -14   3    1.96    0.73
  12 -14   3   -0.07    0.62
  13 -14   3    2.99    0.79
   9  13  -3   -0.44    0.64
   8  13  -3    8.82    1.14
   7  13  -3   15.21    1.46
   6  13  -3    0.71    0.62
  -6 -13   3   -0.08    0.44
   5  13  -3    0.40    0.58
  -5 -13   3    1.13    0.51
  -4 -13   3    5.08    0.71
   4  13  -3    5.37    0.93
   3  13  -3    4.72    0.85
  -3 -13   3    3.17    0.61
   2  13  -3    9.66    1.10
  -2 -13   3    8.48    0.91
   1  13  -3    0.40    0.61
  -1 -13   3    0.27    0.42
   0  13  -3   12.96    1.29
   0 -13   3   10.28    1.00
   1 -13   3   55.47    3.28
  -1  13  -3   51.64    3.55
  -2  13  -3   71.08    4.42
   2 -13   3   67.44    4.11
  -3  13  -3    0.86    0.67
   3 -13   3    1.31    0.48
   4 -13   3   -0.22    0.37
  -4  13  -3   -0.47    0.60
   5 -13   3   19.61    1.44
  -5  13  -3   21.30    1.69
  -6  13  -3    1.47    0.71
   6 -13   3    0.86    0.41
   7 -13   3    1.94    0.50
  -7  13  -3    1.50    0.69
  -8  13  -3    0.53    0.67
  -9  13  -3    5.28    1.00
 -10  13  -3    1.23    0.73
  11 -13   3   25.10    1.96
  12 -13   3   -0.15    0.57
  13 -13   3    1.46    0.72
  10  12  -3    5.05    1.06
   9  12  -3    0.40    0.70
   8  12  -3    0.61    0.68
   7  12  -3    0.37    0.67
  -6 -12   3    5.22    0.74
   6  12  -3    3.56    0.79
   5  12  -3    7.72    1.00
  -5 -12   3    6.07    0.80
  -4 -12   3   33.58    2.29
   4  12  -3   38.16    2.49
   3  12  -3   23.10    1.88
  -3 -12   3   26.03    1.73
  -2 -12   3   26.22    1.91
   2  12  -3   31.54    2.10
   1  12  -3    0.35    0.61
  -1 -12   3    1.11    0.45
   0  12  -3   52.75    3.55
   0 -12   3   55.83    3.31
  -1  12  -3    0.52    0.56
   1 -12   3   -0.26    0.35
  -2  12  -3    0.08    0.57
   2 -12   3   -0.32    0.34
   3 -12   3    7.19    0.78
  -3  12  -3    6.81    0.98
  -4  12  -3   13.71    1.31
   4 -12   3   11.43    1.00
   5 -12   3   20.89    1.38
  -5  12  -3   16.31    1.60
   6 -12   3   13.61    1.10
  -6  12  -3   13.77    1.33
  -7  12  -3   -0.13    0.62
   7 -12   3    0.21    0.37
  -8  12  -3    4.44    0.94
  -9  12  -3   11.81    1.16
  -9  12  -3   12.97    1.39
 -10  12  -3    0.82    0.62
 -11  12  -3   11.33    1.17
  11 -12   3   11.14    1.22
 -12  12  -3    6.86    0.96
  12 -12   3    6.64    0.98
  13 -12   3    0.07    0.62
 -13  12  -3    1.46    0.68
  10  11  -3   -0.11    0.65
   9  11  -3    0.60    0.68
   8  11  -3   -0.29    0.60
   7  11  -3    0.66    0.68
   6  11  -3    4.47    0.85
  -6 -11   3    4.81    0.71
   5  11  -3    6.08    0.94
  -5 -11   3    7.53    0.79
  -3 -11   3   28.58    1.99
   3  11  -3   31.89    2.15
   2  11  -3   12.81    1.22
  -2 -11   3   11.48    1.03
  -1 -11   3   15.34    1.26
   1  11  -3   18.79    1.43
   0 -11   3   62.62    3.75
   0  11  -3   63.50    4.03
   1 -11   3   59.15    3.46
  -1  11  -3   56.12    3.72
  -2  11  -3    1.34    0.62
   2 -11   3    1.31    0.42
   3 -11   3   34.00    2.12
  -3  11  -3   32.51    2.34
  -4  11  -3   17.43    1.48
   4 -11   3   17.47    1.24
  -5  11  -3   69.40    3.99
  -5  11  -3   69.12    4.56
   5 -11   3   77.65    4.24
  -6  11  -3    2.09    0.51
   6 -11   3    1.85    0.46
  -6  11  -3    1.44    0.70
  -7  11  -3   11.57    0.98
  -7  11  -3   10.53    1.20
   7 -11   3   11.88    0.94
  -8  11  -3    3.96    0.89
  -8  11  -3    6.07    0.75
  -9  11  -3    8.76    0.94
  -9  11  -3    7.00    1.05
  10 -11   3    6.83    0.93
 -10  11  -3    6.18    0.86
 -11  11  -3    0.63    0.61
  11 -11   3    0.90    0.60
  12 -11   3    0.39    0.65
 -12  11  -3    0.17    0.62
 -13  11  -3    4.91    0.92
  13 -11   3    6.27    0.94
 -14  11  -3    2.92    0.80
  14 -11   3    1.91    0.69
  11  10  -3    1.69    0.79
  10  10  -3   -0.04    0.66
   9  10  -3    0.40    0.66
   8  10  -3   11.81    1.31
   7  10  -3    3.17    0.77
   6  10  -3   -1.20    0.49
  -6 -10   3    0.68    0.43
  -5 -10   3  138.33    6.95
   5  10  -3  103.46    7.28
  -4 -10   3   17.91    1.30
   4  10  -3   17.08    1.44
   3  10  -3    2.90    0.66
  -3 -10   3    3.01    0.55
  -2 -10   3    7.77    0.81
   2  10  -3    8.96    0.94
   1  10  -3   38.39    2.28
  -1 -10   3   28.21    2.06
   0 -10   3  106.18    6.39
   0  10  -3  118.51    6.79
  -1  10  -3    4.76    0.79
   1 -10   3    4.40    0.58
   2 -10   3  105.59    5.87
  -2  10  -3   98.76    6.21
  -3  10  -3   92.58    5.22
   3 -10   3   82.01    4.85
  -3  10  -3   80.36    4.54
   4 -10   3    2.53    0.44
  -4  10  -3    1.14    0.63
  -4  10  -3    2.72    0.41
  -5  10  -3   11.86    1.18
   5 -10   3   13.25    0.95
  -5  10  -3   11.49    0.89
  -6  10  -3   17.52    1.21
   6 -10   3   17.16    1.23
  -6  10  -3   18.34    1.51
  -7  10  -3   94.97    5.25
  -7  10  -3   89.03    5.80
   7 -10   3   97.57    5.41
  -8  10  -3   19.27    1.54
  -8  10  -3   15.32    1.27
  -9  10  -3    1.20    0.59
 -10  10  -3   -0.81    0.50
  10 -10   3    0.61    0.60
  11 -10   3    5.27    0.86
 -11  10  -3    5.78    0.86
  12 -10   3    1.03    0.62
 -12  10  -3    1.04    0.64
  13 -10   3    1.37    0.68
 -13  10  -3    1.83    0.72
  14 -10   3   -0.23    0.58
 -14  10  -3    0.16    0.65
  11   9  -3    1.56    0.78
  10   9  -3   -0.49    0.60
   9   9  -3    9.42    1.15
   8   9  -3   -0.58    0.57
  -7  -9   3    2.11    0.57
   7   9  -3    2.11    0.71
  -6  -9   3   67.14    4.03
  -6  -9   3   63.58    3.84
   6   9  -3   73.97    4.32
  -5  -9   3   48.25    2.86
   5   9  -3   48.68    3.09
  -5  -9   3   45.04    2.74
  -4  -9   3   21.23    1.44
   4   9  -3   22.69    1.62
  -4  -9   3   18.71    1.31
  -3  -9   3  166.78    9.26
   3   9  -3  159.11    9.68
  -3  -9   3  165.84    8.79
  -2  -9   3    0.87    0.30
  -2  -9   3    0.24    0.34
   2   9  -3    0.37    0.45
  -1  -9   3   49.72    3.09
   1   9  -3   52.78    3.28
  -1  -9   3   52.40    2.81
   0  -9   3  164.73    8.91
   0   9  -3  151.60    9.38
   1  -9   3   42.39    2.49
  -1   9  -3   39.87    2.70
   2  -9   3   62.12    3.46
  -2   9  -3   54.83    3.70
   3  -9   3    0.11    0.31
  -3   9  -3    0.63    0.26
  -3   9  -3    0.42    0.51
  -4   9  -3   64.32    4.03
   4  -9   3   63.54    3.73
  -4   9  -3   63.95    3.51
  -5   9  -3   15.70    1.08
  -5   9  -3   15.23    1.36
   5  -9   3   16.01    1.11
  -6   9  -3    1.19    0.61
  -6   9  -3    0.44    0.42
   6  -9   3    0.37    0.33
   7  -9   3   56.90    3.37
  -7   9  -3   60.67    3.73
  -7   9  -3   56.00    3.30
  -8   9  -3   13.16    1.31
  -8   9  -3   11.58    1.01
   9  -9   3  172.91   10.26
  10  -9   3   -0.06    0.54
 -10   9  -3    0.69    0.55
  11  -9   3    3.91    0.81
 -11   9  -3    4.11    0.76
 -12   9  -3    0.35    0.59
  12  -9   3    0.67    0.62
 -13   9  -3    9.04    1.10
  13  -9   3    9.29    1.09
  14  -9   3    0.45    0.63
 -14   9  -3    1.25    0.68
  12   8  -3    1.15    0.80
  11   8  -3    6.38    1.06
 -11  -8   3    7.80    0.97
 -10  -8   3    6.02    0.89
  10   8  -3    5.88    0.98
  -9  -8   3    1.02    0.60
   9   8  -3    1.47    0.72
   8   8  -3    0.10    0.58
  -8  -8   3    0.93    0.56
   7   8  -3    2.80    0.76
  -7  -8   3    3.22    0.61
   6   8  -3    2.55    0.68
  -6  -8   3    2.58    0.51
  -6  -8   3    2.41    0.55
   5   8  -3    0.71    0.54
  -5  -8   3    0.18    0.33
  -5  -8   3   -0.45    0.37
   4   8  -3   83.36    4.88
  -4  -8   3   76.98    4.60
  -4  -8   3   78.21    4.38
   3   8  -3    3.08    0.60
  -3  -8   3    2.88    0.48
  -3  -8   3    2.27    0.40
  -2  -8   3   61.24    3.41
  -2  -8   3   60.52    3.67
   2   8  -3   66.64    3.87
   1   8  -3   23.84    1.76
  -1  -8   3   24.96    1.64
  -1  -8   3   26.47    1.44
   0  -8   3  152.73    7.93
   0   8  -3  128.32    8.31
  -1   8  -3  213.65   12.38
   1  -8   3  208.46   11.75
   2  -8   3   34.76    2.19
  -2   8  -3   38.00    2.43
  -3   8  -3  164.19    9.48
  -3   8  -3  163.31    8.53
   3  -8   3  152.80    8.94
   4  -8   3  176.76   10.38
  -4   8  -3  198.93    9.96
  -4   8  -3  182.65   10.98
   5  -8   3  115.96    6.54
  -5   8  -3  118.66    6.29
  -5   8  -3  112.94    6.98
  -6   8  -3   16.04    1.08
   6  -8   3   14.78    1.07
  -6   8  -3   16.43    1.33
  -7   8  -3   96.65    5.47
   7  -8   3   97.87    5.62
  -7   8  -3  103.71    6.10
  -8   8  -3   19.54    1.36
   9  -8   3   21.78    1.63
  -9   8  -3   20.07    1.46
 -10   8  -3    3.66    0.76
  10  -8   3    6.10    0.86
 -11   8  -3    8.73    0.98
  11  -8   3    8.69    1.03
  12  -8   3   27.91    2.12
 -12   8  -3   30.39    1.99
  13  -8   3    4.77    0.89
 -13   8  -3    5.97    0.88
  14  -8   3    1.00    0.67
 -14   8  -3    1.90    0.74
 -12  -7   3    0.56    0.64
  12   7  -3    1.38    0.79
  11   7  -3    8.91    1.18
 -11  -7   3   10.06    1.08
  10   7  -3    5.78    0.95
 -10  -7   3    4.23    0.79
  -9  -7   3   18.08    1.48
   9   7  -3   22.43    1.69
  -8  -7   3    5.69    0.81
   8   7  -3    6.59    0.95
  -7  -7   3    0.39    0.46
   7   7  -3   -0.53    0.53
   6   7  -3  111.12    7.05
  -6  -7   3  123.40    6.68
  -6  -7   3  117.21    6.43
  -5  -7   3   18.41    1.23
  -5  -7   3   16.79    1.18
   5   7  -3   16.96    1.42
   4   7  -3    6.02    0.81
  -4  -7   3    7.12    0.64
  -4  -7   3    7.50    0.64
  -3  -7   3    8.08    0.73
   3   7  -3    9.31    0.89
  -3  -7   3    8.85    0.68
   2   7  -3    5.72    0.72
  -2  -7   3    4.87    0.46
  -2  -7   3    5.15    0.56
  -1  -7   3    2.97    0.32
  -1  -7   3    2.67    0.44
   1   7  -3    3.59    0.57
   0  -7   3   24.35    1.58
   0   7  -3   25.96    1.75
   1  -7   3    8.38    0.73
  -1   7  -3    9.95    0.96
  -2   7  -3   10.28    1.01
   2  -7   3   10.82    0.82
  -3   7  -3  155.13    9.00
  -3   7  -3  150.13    8.12
   3  -7   3  151.58    8.49
  -4   7  -3    2.43    0.39
  -4   7  -3    2.15    0.56
   4  -7   3    1.73    0.36
   5  -7   3  130.35    7.38
  -5   7  -3  129.38    7.85
  -5   7  -3  135.51    7.11
   6  -7   3   10.16    0.80
  -6   7  -3   11.25    0.84
  -6   7  -3   11.33    1.11
  -7   7  -3   72.62    4.41
  -7   7  -3   68.22    3.94
   7  -7   3   70.02    4.02
  -8   7  -3   21.86    1.47
   8  -7   3   21.75    1.64
  -9   7  -3    6.91    0.82
   9  -7   3    6.53    0.85
  10  -7   3    1.75    0.61
 -10   7  -3    1.19    0.59
  11  -7   3   37.70    2.58
 -11   7  -3   37.72    2.40
  12  -7   3    3.09    0.72
 -12   7  -3    2.56    0.70
  13  -7   3    0.55    0.62
 -13   7  -3    1.22    0.66
  14  -7   3    1.07    0.67
 -14   7  -3    0.31    0.62
 -13  -6   3    2.87    0.81
  13   6  -3    3.58    0.95
  12   6  -3    1.62    0.76
 -12  -6   3    0.84    0.64
 -11  -6   3   -1.03    0.53
  11   6  -3    0.31    0.69
 -10  -6   3    2.67    0.67
  10   6  -3    1.44    0.72
  -9  -6   3    0.01    0.53
   9   6  -3   -0.35    0.60
   8   6  -3    7.64    1.01
  -8  -6   3    8.04    0.89
   7   6  -3   43.50    2.71
  -7  -6   3   37.39    2.40
  -6  -6   3    1.04    0.44
  -6  -6   3    1.46    0.38
   6   6  -3    1.36    0.58
  -5  -6   3   23.02    1.43
   5   6  -3   19.45    1.59
  -5  -6   3   22.57    1.40
   4   6  -3    3.74    0.62
  -4  -6   3    3.79    0.49
  -4  -6   3    3.12    0.46
  -3  -6   3    2.65    0.40
   3   6  -3    2.94    0.55
  -3  -6   3    2.14    0.38
  -1  -6   3    3.81    0.32
  -1  -6   3    2.70    0.44
   1   6  -3    3.64    0.56
   0  -6   3   16.54    1.12
   0   6  -3   17.53    1.28
   2  -6   3    0.45    0.29
  -2   6  -3    0.70    0.47
  -2   6  -3   -0.05    0.22
   3  -6   3  151.64    8.14
  -3   6  -3  144.21    8.61
  -3   6  -3  142.23    7.78
  -4   6  -3   60.52    3.20
  -4   6  -3   56.71    3.60
   4  -6   3   56.27    3.32
   5  -6   3   20.56    1.31
  -5   6  -3   21.17    1.33
  -5   6  -3   21.79    1.57
  -6   6  -3   31.31    2.17
  -6   6  -3   32.28    1.90
   6  -6   3   30.92    1.88
   7  -6   3   15.04    1.01
   7  -6   3   14.53    1.23
  -7   6  -3   15.78    1.12
   8  -6   3   39.24    2.63
  -8   6  -3   41.62    2.44
  -9   6  -3  118.11    6.72
   9  -6   3  125.78    7.35
 -10   6  -3    6.51    0.80
  10  -6   3    2.61    0.73
 -11   6  -3   25.29    1.72
  11  -6   3   23.80    1.86
  12  -6   3    0.15    0.53
 -12   6  -3   -0.73    0.55
  13  -6   3    1.41    0.67
 -13   6  -3    3.10    0.73
  14  -6   3    0.51    0.66
 -14   6  -3    0.99    0.67
 -13  -5   3    0.45    0.68
  13   5  -3   -0.37    0.68
 -12  -5   3    0.28    0.62
  12   5  -3    0.52    0.71
  11   5  -3    0.73    0.69
 -11  -5   3   -0.06    0.60
 -10  -5   3    1.70    0.63
  10   5  -3    1.92    0.75
   9   5  -3    0.36    0.63
  -9  -5   3    0.55    0.53
  -8  -5   3  134.04    7.38
   8   5  -3  134.07    8.05
   7   5  -3   46.81    3.02
  -7  -5   3   46.23    2.76
   6   5  -3   21.66    1.67
  -6  -5   3   24.51    1.48
  -6  -5   3   22.18    1.44
  -5  -5   3    0.49    0.35
  -5  -5   3    0.13    0.27
   5   5  -3    0.40    0.47
  -4  -5   3    5.28    0.55
  -4  -5   3    5.34    0.53
   4   5  -3    5.40    0.71
  -3  -5   3   78.93    4.45
  -3  -5   3   76.73    4.26
   3   5  -3   79.84    4.72
  -2  -5   3    5.14    0.44
  -2  -5   3    5.25    0.51
   2   5  -3    4.18    0.63
   1   5  -3   97.29    5.41
  -1  -5   3   78.26    5.12
  -1  -5   3   97.87    4.86
   0  -5   3  301.44   17.04
   0   5  -3  317.06   17.88
   2  -5   3   94.30    5.12
  -2   5  -3   92.73    4.87
  -2   5  -3   86.12    5.44
  -3   5  -3  219.08   12.78
  -3   5  -3  208.31   11.64
   3  -5   3  230.64   12.12
   4  -5   3   59.73    3.35
  -4   5  -3   59.15    3.62
  -4   5  -3   57.79    3.25
  -5   5  -3  103.66    6.35
   5  -5   3  107.27    5.92
  -5   5  -3  106.54    5.75
   6  -5   3    1.23    0.28
  -6   5  -3    0.87    0.38
   7  -5   3   10.75    1.00
   7  -5   3   11.69    0.79
  -7   5  -3   11.70    0.92
  -8   5  -3   25.60    1.65
   8  -5   3   25.01    1.82
   9  -5   3   15.41    1.37
  -9   5  -3   17.75    1.28
 -10   5  -3    4.08    0.74
  10  -5   3    3.11    0.72
  11  -5   3    1.88    0.63
 -11   5  -3    1.93    0.65
 -12   5  -3    2.17    0.69
  12  -5   3    4.51    0.80
  13  -5   3    5.99    0.97
 -13   5  -3    8.26    1.01
  14  -5   3    5.49    0.96
 -14   5  -3    4.81    0.86
 -13  -4   3    1.03    0.69
  13   4  -3    2.54    0.83
  12   4  -3    0.91    0.75
 -12  -4   3    0.95    0.65
  11   4  -3    3.10    0.84
 -11  -4   3    3.59    0.75
 -10  -4   3    2.41    0.63
  10   4  -3    2.67    0.79
  -9  -4   3   67.04    4.04
   9   4  -3   73.49    4.44
  -8  -4   3    0.62    0.52
   8   4  -3   -0.18    0.53
   7   4  -3    9.62    1.02
  -7  -4   3   10.00    0.92
  -6  -4   3   45.19    2.57
   6   4  -3   43.33    2.85
  -6  -4   3   43.49    2.58
   5   4  -3   15.46    1.31
  -5  -4   3   18.96    1.14
  -5  -4   3   18.29    1.19
  -4  -4   3   56.73    3.32
   4   4  -3   62.73    3.69
  -4  -4   3   60.72    3.42
  -3  -4   3  105.37    5.57
  -3  -4   3  104.58    5.77
   3   4  -3   99.52    6.11
  -2  -4   3    0.66    0.28
  -2  -4   3    0.57    0.27
   2   4  -3    0.66    0.42
   1   4  -3   72.24    4.53
  -1  -4   3   75.93    4.29
  -1  -4   3   80.01    4.08
   0  -4   3   13.37    0.85
   0   4  -3   11.85    0.96
   1  -4   3   19.65    1.23
  -1   4  -3   20.42    1.39
  -1   4  -3   20.20    1.10
   2  -4   3   17.63    1.09
  -2   4  -3   17.81    1.26
  -2   4  -3   17.03    1.02
  -3   4  -3   98.42    6.05
  -3   4  -3  103.74    5.50
   3  -4   3  104.28    5.70
  -4   4  -3  309.28   17.07
  -4   4  -3  347.02   18.66
   4  -4   3  310.01   17.71
  -5   4  -3   31.96    2.13
   5  -4   3   32.43    1.88
  -5   4  -3   31.83    1.90
   6  -4   3    2.22    0.33
  -6   4  -3    2.85    0.50
   6  -4   3    2.94    0.54
   7  -4   3    2.61    0.57
  -7   4  -3    2.60    0.54
  -8   4  -3   11.59    0.96
   8  -4   3   10.63    1.05
  -9   4  -3    0.42    0.49
   9  -4   3    0.51    0.54
 -10   4  -3   68.54    4.03
  10  -4   3   71.61    4.38
 -11   4  -3   11.56    1.15
  11  -4   3   13.02    1.21
 -12   4  -3    3.75    0.76
  12  -4   3    3.60    0.82
 -13   4  -3    1.47    0.66
  13  -4   3    1.60    0.71
 -14   4  -3    9.42    1.12
  14   3  -3   -0.09    0.72
 -14  -3   3   -0.58    0.62
 -13  -3   3    2.45    0.74
  13   3  -3    1.36    0.79
 -12  -3   3   11.74    1.21
  11   3  -3   29.50    2.14
 -11  -3   3   26.01    1.88
 -10  -3   3    0.35    0.55
  10   3  -3    0.36    0.64
  -9  -3   3    1.22    0.55
   9   3  -3   -0.09    0.63
  -8  -3   3    2.26    0.58
   8   3  -3    3.25    0.74
   7   3  -3   32.76    2.22
  -7  -3   3   31.62    1.99
  -6  -3   3   20.59    1.27
  -6  -3   3   21.49    1.38
   6   3  -3   21.55    1.57
  -5  -3   3   76.45    4.07
  -5  -3   3   70.08    4.00
   5   3  -3   69.48    4.39
  -4  -3   3  189.67   10.35
   4   3  -3  185.49   10.93
  -4  -3   3  186.84   10.02
   3   3  -3   18.39    1.28
  -3  -3   3   17.87    1.11
  -3  -3   3   17.31    1.09
  -2  -3   3    8.07    0.60
  -2  -3   3    8.14    0.61
   2   3  -3    8.39    0.73
   0   3  -3   68.98    3.63
   0  -3   3   66.99    3.82
   0   3  -3   68.63    4.03
  -1   3  -3   12.50    0.97
   1  -3   3   13.81    0.84
  -1   3  -3   12.93    0.77
  -2   3  -3  146.33    8.95
   2  -3   3  160.99    8.52
  -2   3  -3  154.30    8.18
   3  -3   3  139.30    7.57
  -3   3  -3  133.13    7.30
  -3   3  -3  137.13    7.99
  -4   3  -3   75.45    4.45
  -4   3  -3   73.23    4.04
   4  -3   3   73.07    4.14
   5  -3   3   17.14    1.09
   5  -3   3   18.19    1.29
  -5   3  -3   17.90    1.19
   6  -3   3   32.63    2.24
   6  -3   3   36.56    2.01
  -6   3  -3   33.14    2.07
  -7   3  -3    1.18    0.44
   7  -3   3   -0.25    0.42
  -8   3  -3    2.58    0.58
   8  -3   3    3.04    0.63
   9  -3   3    5.80    0.83
  -9   3  -3    7.02    0.82
 -10   3  -3    0.18    0.51
  10  -3   3   -0.09    0.57
  11  -3   3    3.50    0.79
 -11   3  -3    4.93    0.77
  12  -3   3   -0.18    0.62
 -12   3  -3    0.75    0.59
 -13   3  -3    1.70    0.70
  13  -3   3    2.41    0.77
 -14   3  -3    7.37    0.96
  14  -3   3    3.72    0.93
  14   2  -3    0.03    0.74
 -14  -2   3    1.26    0.73
 -13  -2   3    0.24    0.64
  13   2  -3   -0.02    0.69
  12   2  -3    3.52    0.87
 -12  -2   3    2.69    0.74
 -11  -2   3    0.05    0.56
  11   2  -3    0.29    0.64
  10   2  -3    5.68    0.93
 -10  -2   3    5.75    0.83
  -9  -2   3   75.93    4.22
   9   2  -3   70.76    4.59
  -8  -2   3   -0.32    0.44
   8   2  -3    0.06    0.54
  -7  -2   3   86.06    4.71
   7   2  -3   82.75    5.14
  -6  -2   3    0.39    0.19
  -6  -2   3    0.23    0.40
   6   2  -3    0.52    0.46
  -5  -2   3   19.07    1.14
  -5  -2   3   19.77    1.26
   5   2  -3   19.03    1.39
   4   2  -3   23.29    1.67
  -4  -2   3   25.19    1.45
  -4  -2   3   26.30    1.52
   3   2  -3   53.24    3.36
  -3  -2   3   53.63    3.11
  -3  -2   3   59.98    3.07
  -2  -2   3    0.11    0.19
   2   2  -3    0.61    0.35
  -2  -2   3   -0.01    0.31
  -1  -2   3   -0.22    0.23
   1   2  -3    0.35    0.30
  -1  -2   3    0.59    0.22
  -1   2  -3    1.85    0.37
  -1   2  -3    1.82    0.28
   1  -2   3    2.17    0.30
  -2   2  -3  279.08   15.12
  -2   2  -3  292.09   16.47
  -3   2  -3   93.87    5.83
  -3   2  -3  106.45    5.36
   3  -2   3   97.36    5.52
   4  -2   3  104.08    5.69
   4  -2   3  102.93    6.01
  -4   2  -3   99.36    5.54
   5  -2   3  253.53   14.46
  -5   2  -3  238.73   13.30
   5  -2   3  254.90   13.74
  -6   2  -3    3.45    0.58
   6  -2   3    4.19    0.59
   6  -2   3    4.06    0.43
  -7   2  -3  109.74    5.67
   7  -2   3   94.89    6.09
  -8   2  -3   19.64    1.41
   8  -2   3   21.15    1.55
  -9   2  -3    0.47    0.53
   9  -2   3   -0.30    0.49
 -10   2  -3    3.84    0.72
  10  -2   3    4.71    0.81
  11  -2   3    5.62    0.96
 -11   2  -3    6.64    0.86
  12  -2   3    2.41    0.77
 -12   2  -3    2.50    0.73
  13  -2   3    5.50    0.94
 -13   2  -3    5.32    0.91
 -14   2  -3    3.45    0.81
  14  -2   3    4.63    0.94
 -14  -1   3    2.79    0.81
  14   1  -3    1.89    0.86
  13   1  -3    0.38    0.70
 -13  -1   3    0.04    0.61
  12   1  -3    1.63    0.75
 -12  -1   3    1.45    0.65
 -11  -1   3   22.34    1.61
  11   1  -3   20.79    1.75
  10   1  -3    0.04    0.59
 -10  -1   3    0.31    0.55
  -9  -1   3   44.04    2.69
   9   1  -3   44.66    2.94
   8   1  -3   27.08    1.89
  -8  -1   3   24.98    1.71
  -7  -1   3   25.48    1.76
   7   1  -3   31.00    1.96
   6   1  -3    0.85    0.46
  -6  -1   3    0.93    0.42
   5   1  -3  105.86    6.30
  -5  -1   3  102.98    5.77
  -5  -1   3  108.43    5.85
   4   1  -3   25.76    1.67
  -4  -1   3   24.89    1.44
  -4  -1   3   25.17    1.53
  -3  -1   3   75.63    4.07
  -3  -1   3   77.84    4.14
   3   1  -3   69.70    4.42
  -2  -1   3   33.62    1.94
  -2  -1   3   35.68    1.92
   2   1  -3   33.15    2.09
  -1  -1   3   44.08    2.52
   1   1  -3   47.62    2.74
  -1  -1   3   47.28    2.61
   0  -1   3   72.89    4.01
   0   1  -3   70.95    3.86
  -1   1  -3  197.91    9.95
  -1   1  -3  177.24   10.81
   3  -1   3    5.13    0.48
   3  -1   3    5.51    0.57
  -3   1  -3    6.18    0.56
  -4   1  -3    1.41    0.42
   4  -1   3    1.19    0.29
   4  -1   3    1.00    0.39
   5  -1   3   81.89    4.47
  -5   1  -3   81.26    4.39
   5  -1   3   74.65    4.73
   6  -1   3    5.37    0.67
  -6   1  -3    5.60    0.65
   6  -1   3    5.49    0.53
  -7   1  -3   13.07    1.05
   7  -1   3   13.18    1.11
   8  -1   3  115.63    6.92
  -8   1  -3  114.49    6.37
  -9   1  -3    3.75    0.70
   9  -1   3    5.27    0.82
 -10   1  -3    7.89    0.93
  10  -1   3    8.20    1.01
 -11   1  -3    1.81    0.64
  11  -1   3    1.94    0.74
 -12   1  -3    2.33    0.67
  12  -1   3    1.06    0.69
  13  -1   3    3.00    0.88
 -13   1  -3    5.10    0.87
  14  -1   3    1.78    0.80
 -14   1  -3    1.47    0.71
 -14   0   3    3.16    0.84
  14   0  -3    3.07    0.88
  13   0  -3   -0.03    0.66
 -13   0   3    1.34    0.70
 -12   0   3    0.25    0.57
  12   0  -3   -0.36    0.62
 -11   0   3    9.87    1.02
  11   0  -3    8.00    1.10
  10   0  -3   40.91    2.61
 -10   0   3   34.42    2.35
  -9   0   3    8.09    0.86
   9   0  -3    6.72    0.93
  -8   0   3   12.80    1.06
   8   0  -3   12.05    1.15
   7   0  -3    5.20    0.75
  -7   0   3    5.51    0.68
  -6   0   3   23.33    1.45
   6   0  -3   21.00    1.57
  -5   0   3   13.95    1.03
   5   0  -3   15.27    1.16
  -4   0   3   80.70    4.49
  -4   0   3   79.81    4.44
   4   0  -3   82.52    4.82
  -3   0   3  150.28    8.65
  -3   0   3  167.20    8.92
   3   0  -3  167.38    9.40
  -2   0   3   82.57    4.61
  -2   0   3   87.32    4.49
   2   0  -3   79.28    4.85
  -1   0   3  186.70    9.84
  -1   0   3  166.03    9.48
   1   0  -3  182.15   10.28
  -2   0  -3    5.54    0.52
   2   0   3    5.45    0.51
   2   0   3    5.81    0.51
   3   0   3  156.04    9.26
   3   0   3  161.17    8.86
  -3   0  -3  162.12    8.56
   4   0   3   11.27    0.98
  -4   0  -3   14.21    0.97
   4   0   3   13.66    0.90
   5   0   3   68.74    3.90
  -5   0  -3   64.19    3.81
   5   0   3   71.87    4.13
   6   0   3   -0.30    0.39
  -6   0  -3    0.71    0.44
   6   0   3    0.26    0.32
   7   0   3    6.18    0.78
  -7   0  -3    5.40    0.73
  -8   0  -3   21.67    1.60
   8   0   3   24.33    1.71
   9   0   3    0.80    0.60
  -9   0  -3   -0.23    0.50
 -10   0  -3   12.01    1.19
  10   0   3   14.77    1.30
 -11   0  -3    1.71    0.63
  11   0   3    0.58    0.65
  12   0   3    0.85    0.69
 -12   0  -3    0.67    0.61
 -13   0  -3    5.97    0.95
  13   0   3    6.46    1.03
 -14   0  -3   -0.58    0.61
  14   0   3   -0.20    0.68
  14  -1  -3    0.95    0.75
 -14   1   3   -0.80    0.61
  13  -1  -3    2.19    0.78
 -13   1   3    2.75    0.77
  12  -1  -3    0.61    0.65
 -12   1   3    1.66    0.69
 -11   1   3    7.97    0.95
  11  -1  -3    7.08    1.03
  10  -1  -3    4.28    0.79
 -10   1   3    4.07    0.73
   9  -1  -3   34.01    2.36
  -9   1   3   33.65    2.14
   8  -1  -3   34.40    2.35
  -8   1   3   34.55    2.14
   7  -1  -3   45.15    2.87
  -7   1   3   44.09    2.63
   6  -1  -3   65.86    4.02
  -6   1   3   65.46    3.70
   5  -1  -3    8.19    0.84
  -5   1   3   10.21    0.81
   4  -1  -3   29.95    1.92
  -4   1   3   31.90    1.82
  -4   1   3   29.04    1.72
  -3   1   3    0.52    0.37
   3  -1  -3   -0.55    0.33
  -3   1   3    0.14    0.22
  -2   1   3   30.14    1.83
  -2   1   3   30.72    1.80
   2  -1  -3   33.40    1.91
  -1   1   3   14.39    0.93
   1  -1  -3   14.56    0.89
  -1   1   3   13.28    0.92
   0   1   3  139.05    7.99
   0  -1  -3  149.15    7.68
  -3  -1  -3  193.55   10.25
   3   1   3  192.24   11.12
   3   1   3  189.70   10.65
  -4  -1  -3  596.40   31.57
  -5  -1  -3  162.61    8.47
   5   1   3  162.76    8.77
   5   1   3  144.81    9.16
   6   1   3    0.33    0.34
   6   1   3   -0.40    0.39
  -6  -1  -3    0.42    0.42
   7   1   3    1.35    0.52
  -7  -1  -3    1.36    0.51
  -8  -1  -3   51.64    3.09
   8   1   3   52.11    3.34
  -9  -1  -3   -0.08    0.54
   9   1   3    0.25    0.61
 -10  -1  -3    6.66    0.87
  10   1   3    6.65    0.96
 -11  -1  -3    7.77    0.97
  11   1   3    8.60    1.11
  12   1   3    6.22    1.04
 -12  -1  -3    6.57    0.92
  13   1   3    1.11    0.77
 -13  -1  -3    0.79    0.61
 -14   2   3    0.72    0.69
  14  -2  -3   -0.27    0.65
 -13   2   3   10.63    1.16
  13  -2  -3   10.97    1.23
 -12   2   3    0.89    0.65
  12  -2  -3    1.74    0.72
 -11   2   3    0.05    0.57
  11  -2  -3   -0.42    0.56
 -10   2   3    1.80    0.64
  10  -2  -3    0.49    0.63
  -9   2   3    3.31    0.68
   9  -2  -3    3.73    0.74
   8  -2  -3   12.38    1.12
  -8   2   3   11.87    1.04
  -7   2   3   17.57    1.31
   7  -2  -3   20.30    1.43
  -6   2   3   12.25    0.98
   6  -2  -3   12.23    1.02
  -5   2   3    0.67    0.21
   5  -2  -3    0.75    0.40
  -5   2   3    0.11    0.41
   4  -2  -3  192.30   10.79
  -4   2   3  178.22   10.25
  -4   2   3  186.61    9.94
   3  -2  -3  239.17   13.99
  -3   2   3  248.06   13.36
  -3   2   3  238.83   12.88
  -1   2   3    1.92    0.38
  -1   2   3    1.07    0.31
   0   2   3   30.53    1.75
   0   2   3   24.11    1.75
   0  -2  -3   31.93    1.67
  -1  -2  -3    0.48    0.30
   1   2   3    0.67    0.37
   1   2   3    0.54    0.25
  -3  -2  -3   28.79    1.65
   3   2   3   26.11    1.75
   3   2   3   27.20    1.72
   4   2   3  223.08   12.17
  -4  -2  -3  216.26   11.71
   4   2   3  216.85   12.70
   5   2   3   23.82    1.54
   5   2   3   22.92    1.60
  -5  -2  -3   23.67    1.52
  -6  -2  -3   31.81    1.93
   6   2   3   30.13    1.95
   6   2   3   31.32    2.08
  -7  -2  -3   24.55    1.77
   7   2   3   29.98    1.94
   8   2   3   53.20    3.61
  -8  -2  -3   61.12    3.39
   9   2   3   27.82    2.08
  -9  -2  -3   29.82    1.94
  10   2   3    7.08    1.01
 -10  -2  -3    7.66    0.92
  11   2   3    0.95    0.73
 -11  -2  -3    0.88    0.62
  12   2   3    0.89    0.74
 -12  -2  -3    0.19    0.59
  13   2   3    0.91    0.71
 -13  -2  -3    0.44    0.62
  14  -3  -3    1.18    0.72
 -14   3   3    2.12    0.74
  13  -3  -3    0.76    0.69
 -13   3   3    0.47    0.68
  12  -3  -3   10.42    1.24
 -12   3   3   13.00    1.22
 -11   3   3    3.64    0.76
  11  -3  -3    3.30    0.76
  10  -3  -3    9.22    1.05
 -10   3   3    9.09    1.00
   9  -3  -3    1.15    0.59
  -9   3   3    1.43    0.59
  -8   3   3    9.55    0.97
   8  -3  -3   10.00    0.96
   7  -3  -3   14.90    1.21
  -7   3   3   14.63    1.13
  -6   3   3   20.40    1.35
  -6   3   3   18.82    1.19
   6  -3  -3   19.65    1.40
   5  -3  -3   11.60    0.95
  -5   3   3   10.65    0.80
  -5   3   3   12.48    0.90
   4  -3  -3  250.87   14.73
  -4   3   3  267.80   14.06
  -4   3   3  244.21   13.57
  -3   3   3   55.74    3.01
  -3   3   3   51.60    3.08
  -1   3   3   45.28    2.75
  -1   3   3   45.89    2.79
   1  -3  -3   48.72    2.60
   0   3   3  203.75   11.82
   0  -3  -3  193.90   10.87
   0   3   3  216.29   11.38
  -1  -3  -3  121.13    6.39
   1   3   3  129.13    6.92
   1   3   3  105.53    6.70
   2   3   3  131.07    6.95
  -2  -3  -3  118.87    6.42
   2   3   3  106.40    6.70
  -3  -3  -3  394.14   21.52
   3   3   3  415.64   23.39
   3   3   3  407.28   22.41
   4   3   3    6.20    0.66
  -4  -3  -3    4.93    0.63
   4   3   3    5.85    0.65
   5   3   3   11.50    0.96
  -5  -3  -3   11.06    0.94
   5   3   3   13.06    1.01
  -6  -3  -3    5.43    0.69
   6   3   3    6.10    0.75
   6   3   3    4.98    0.65
   7   3   3   22.78    1.76
  -7  -3  -3   24.91    1.62
   8   3   3   29.32    2.11
  -8  -3  -3   29.44    1.95
  -9  -3  -3    2.67    0.71
   9   3   3    2.58    0.75
  10   3   3   27.34    2.03
 -10  -3  -3   25.93    1.85
  11   3   3   -0.38    0.70
 -11  -3  -3    1.46    0.65
  12   3   3   -0.68    0.67
 -12  -3  -3   -0.08    0.61
 -13  -3  -3    6.01    0.92
  13   3   3    4.77    1.01
  14  -4  -3    0.14    0.67
 -14   4   3    0.57    0.67
 -13   4   3   -0.10    0.62
  13  -4  -3   -0.45    0.62
  12  -4  -3   11.53    1.26
 -12   4   3   13.82    1.21
  11  -4  -3    0.44    0.58
 -11   4   3   -0.53    0.52
  10  -4  -3   31.18    2.17
 -10   4   3   29.95    2.01
  -9   4   3    6.82    0.86
   9  -4  -3    6.02    0.85
   8  -4  -3  107.41    6.57
  -8   4   3  112.11    6.10
  -7   4   3    1.42    0.50
   7  -4  -3    1.74    0.53
  -6   4   3   11.85    0.87
  -6   4   3   12.58    0.98
   6  -4  -3   13.03    1.07
  -5   4   3   15.30    1.08
   5  -4  -3   16.54    1.19
  -5   4   3   16.60    1.13
  -4   4   3  412.77   23.48
  -4   4   3  439.87   22.63
  -3   4   3    0.50    0.40
  -3   4   3    0.91    0.35
  -3   4   3    0.47    0.41
  -2   4   3   10.53    0.86
  -2   4   3   11.26    0.87
  -2   4   3   11.21    0.82
   1  -4  -3   91.97    4.97
  -1   4   3   94.54    5.23
  -1   4   3   88.96    5.39
   0   4   3   43.77    2.70
   0   4   3   47.74    2.77
   0  -4  -3   44.30    2.54
   1   4   3   30.26    1.78
  -1  -4  -3   25.31    1.65
   1   4   3   29.32    1.81
  -2  -4  -3  133.65    6.95
   2   4   3  132.83    7.53
   2   4   3  119.44    7.28
   3   4   3   24.14    1.76
  -3  -4  -3   29.82    1.68
   3   4   3   28.36    1.77
   4   4   3   13.54    1.11
  -4  -4  -3   14.78    1.03
   4   4   3   14.68    1.12
  -5  -4  -3    0.77    0.46
   5   4   3    1.17    0.50
   5   4   3    1.17    0.46
  -6  -4  -3    8.47    0.82
   6   4   3    7.99    0.87
   6   4   3    6.63    0.87
  -7  -4  -3   74.89    4.03
   7   4   3   65.71    4.35
  -8  -4  -3    5.60    0.80
   8   4   3    6.96    0.90
   9   4   3    0.47    0.63
  -9  -4  -3   -0.04    0.56
  10   4   3    5.91    1.00
 -10  -4  -3    8.54    0.95
 -11  -4  -3    7.26    0.98
  11   4   3    7.00    1.07
 -12  -4  -3    1.65    0.69
  12   4   3    2.16    0.86
 -13  -4  -3    0.96    0.66
  14  -5  -3    0.59    0.69
 -14   5   3    0.13    0.62
  13  -5  -3    7.57    1.01
 -13   5   3    6.48    0.96
  12  -5  -3    0.27    0.60
 -12   5   3    0.93    0.62
 -11   5   3    4.00    0.77
  11  -5  -3    3.91    0.78
 -10   5   3    0.67    0.57
  10  -5  -3    0.36    0.57
  -9   5   3   16.67    1.23
   9  -5  -3   12.73    1.22
  -8   5   3    0.03    0.52
   8  -5  -3    0.65    0.53
   7  -5  -3   39.13    2.61
  -7   5   3   40.41    2.41
  -6   5   3   11.40    0.89
  -6   5   3   11.29    0.95
   6  -5  -3   13.32    1.02
   5  -5  -3    2.66    0.55
  -5   5   3    3.50    0.48
  -5   5   3    3.97    0.55
  -3   5   3    3.83    0.51
  -3   5   3    3.27    0.51
  -3   5   3    3.26    0.54
  -2   5   3   92.18    5.44
  -2   5   3   98.07    5.65
  -1   5   3  147.59    8.46
  -1   5   3  152.76    8.78
   1  -5  -3  150.41    8.07
   0  -5  -3    0.20    0.32
   0   5   3    1.21    0.43
   0   5   3    1.64    0.43
  -1  -5  -3   29.44    1.84
   1   5   3   33.36    2.00
   1   5   3   31.40    2.00
   2   5   3   33.23    2.28
  -2  -5  -3   34.94    2.11
   2   5   3   40.13    2.29
  -3  -5  -3    3.05    0.50
   3   5   3    3.18    0.51
   3   5   3    2.89    0.54
   4   5   3   -0.30    0.39
  -4  -5  -3   -0.22    0.38
   4   5   3    0.12    0.39
   5   5   3    0.28    0.47
   5   5   3    0.15    0.46
  -5  -5  -3    0.27    0.44
   6   5   3    8.18    0.93
   6   5   3    7.90    0.89
  -6  -5  -3    8.28    0.85
   7   5   3   11.62    1.11
  -7  -5  -3   11.52    1.02
   8   5   3    2.73    0.75
  -8  -5  -3    4.09    0.68
   9   5   3   -0.51    0.60
  -9  -5  -3   -0.33    0.54
  10   5   3   18.95    1.66
 -10  -5  -3   18.82    1.47
 -11  -5  -3   14.63    1.40
  11   5   3   15.60    1.48
 -12  -5  -3   -0.12    0.61
 -14   6   3    2.82    0.82
  14  -6  -3    3.15    0.80
 -13   6   3    3.20    0.78
  13  -6  -3    1.93    0.70
  12  -6  -3   14.06    1.37
 -12   6   3   17.68    1.37
 -11   6   3    0.30    0.62
  11  -6  -3    1.07    0.60
 -10   6   3   -0.08    0.54
  10  -6  -3   -0.16    0.53
   9  -6  -3   15.12    1.25
  -9   6   3   12.97    1.18
  -8   6   3   -0.03    0.51
   8  -6  -3    0.34    0.49
   7  -6  -3    5.00    0.72
  -7   6   3    6.95    0.75
  -6   6   3   13.54    1.05
   6  -6  -3   14.20    1.10
  -6   6   3   11.78    0.99
  -5   6   3   10.14    0.87
  -5   6   3   11.10    0.98
  -5   6   3    9.77    0.85
  -4   6   3    2.00    0.44
  -4   6   3    1.36    0.44
  -4   6   3    1.91    0.50
  -3   6   3   29.82    2.14
  -3   6   3   32.72    1.97
  -3   6   3   36.84    2.12
  -2   6   3   21.56    1.51
  -2   6   3   22.53    1.54
   2  -6  -3   22.73    1.39
  -1   6   3   35.96    2.21
  -1   6   3   36.71    2.24
   1  -6  -3   32.74    2.01
   0   6   3    2.25    0.49
   0   6   3    1.92    0.48
   0  -6  -3    2.36    0.39
   1   6   3  238.13   14.24
   1   6   3  267.70   13.73
  -1  -6  -3  231.75   13.09
   2   6   3   46.45    2.78
   2   6   3   45.12    2.76
  -2  -6  -3   42.11    2.56
   3   6   3    9.48    0.84
  -3  -6  -3    9.03    0.79
   3   6   3    8.12    0.91
   4   6   3   79.92    4.80
   4   6   3   89.19    4.92
  -4  -6  -3   73.76    4.50
   5   6   3   33.56    2.20
  -5  -6  -3   31.81    2.05
   5   6   3   33.20    2.22
   6   6   3    7.29    0.89
  -6  -6  -3    7.97    0.84
   6   6   3    6.00    0.84
   7   6   3    5.26    0.85
  -7  -6  -3    5.82    0.78
  -8  -6  -3    1.42    0.58
   8   6   3    0.78    0.63
   9   6   3    4.59    0.90
  -9  -6  -3    4.78    0.81
 -10  -6  -3    0.52    0.60
  10   6   3    2.01    0.76
 -11  -6  -3    9.76    1.16
  14  -7  -3    0.39    0.63
 -14   7   3    1.85    0.74
 -13   7   3    0.31    0.65
  13  -7  -3    0.41    0.61
 -12   7   3    5.62    0.89
  12  -7  -3    5.13    0.82
 -11   7   3    1.47    0.64
  11  -7  -3    1.01    0.61
  10  -7  -3   25.44    1.91
 -10   7   3   27.31    1.82
  -9   7   3   26.30    1.75
   9  -7  -3   24.60    1.84
   8  -7  -3    1.50    0.57
  -8   7   3    1.04    0.56
   7  -7  -3    4.01    0.69
  -7   7   3    4.90    0.69
  -6   7   3   43.74    2.76
  -6   7   3   42.01    2.58
  -6   7   3   40.39    2.51
  -5   7   3   17.34    1.33
  -5   7   3   15.00    1.20
  -5   7   3   16.60    1.16
  -4   7   3   14.42    1.14
  -4   7   3   14.82    1.18
  -4   7   3   15.44    1.08
  -3   7   3   -0.14    0.38
  -3   7   3    0.83    0.43
  -3   7   3    0.63    0.38
  -2   7   3    9.36    0.88
  -2   7   3   10.88    0.90
   2  -7  -3    8.40    0.74
   1  -7  -3   42.52    2.49
  -1   7   3   46.98    2.80
  -1   7   3   41.55    2.72
   0   7   3    9.64    0.95
   0   7   3    8.89    0.90
   0  -7  -3    8.67    0.74
   1   7   3    0.52    0.44
  -1  -7  -3    0.19    0.37
   1   7   3    0.83    0.48
   2   7   3   13.12    1.03
  -2  -7  -3   12.18    0.96
   2   7   3   12.10    1.10
   3   7   3   46.74    2.83
   3   7   3   40.64    2.80
  -3  -7  -3   45.90    2.61
  -4  -7  -3    7.13    0.75
   4   7   3    6.42    0.86
   4   7   3    6.98    0.82
   5   7   3  144.07    8.60
  -5  -7  -3  147.68    8.21
   5   7   3  158.30    8.94
  -6  -7  -3    1.54    0.56
   6   7   3    2.11    0.66
   6   7   3    2.30    0.64
   7   7   3    0.99    0.62
  -7  -7  -3    1.02    0.56
   8   7   3    3.22    0.88
  -8  -7  -3    6.79    0.84
  -9  -7  -3    1.53    0.69
   9   7   3    2.67    0.83
 -10  -7  -3    7.03    0.95
 -11  -7  -3    1.62    0.72
 -14   8   3    0.11    0.65
  14  -8  -3    0.35    0.63
  13  -8  -3    1.33    0.71
 -13   8   3    1.26    0.69
 -12   8   3    0.28    0.59
  12  -8  -3    0.67    0.63
 -11   8   3    0.76    0.59
  11  -8  -3    2.33    0.68
 -10   8   3   -0.21    0.53
  10  -8  -3    0.64    0.55
  -9   8   3   -0.17    0.53
   9  -8  -3    0.08    0.52
   8  -8  -3    0.26    0.50
  -8   8   3    0.24    0.48
  -7   8   3    0.59    0.51
   7  -8  -3   -0.02    0.32
   7  -8  -3   -0.11    0.47
  -6   8   3  115.81    6.36
  -6   8   3  112.35    6.96
  -6   8   3  118.90    6.66
  -5   8   3    0.68    0.44
  -5   8   3    0.55    0.52
  -5   8   3    1.58    0.49
  -4   8   3    9.04    0.80
  -4   8   3    7.95    0.91
  -4   8   3   10.23    0.93
   3  -8  -3  172.21    9.04
  -3   8   3  165.41    9.90
  -3   8   3  165.81    9.51
  -2   8   3    1.71    0.52
  -2   8   3    0.77    0.46
   2  -8  -3    1.45    0.41
   1  -8  -3   10.27    0.82
  -1   8   3   10.05    1.00
  -1   8   3   10.62    0.99
   0   8   3   26.54    1.85
   0   8   3   25.87    1.80
   0  -8  -3   25.56    1.60
  -1  -8  -3   12.78    0.94
   1   8   3   12.23    1.11
   1   8   3   11.12    1.05
  -2  -8  -3   -0.10    0.39
   2   8   3   -0.02    0.47
   2   8   3   -0.18    0.43
   3   8   3    0.42    0.50
   3   8   3    0.07    0.43
  -3  -8  -3   -0.35    0.40
   4   8   3    8.64    1.05
   4   8   3   10.37    1.00
  -4  -8  -3   11.61    0.96
  -5  -8  -3   25.82    1.85
   5   8   3   29.02    2.04
   5   8   3   30.29    2.05
  -6  -8  -3   -0.73    0.47
   6   8   3    0.06    0.53
   6   8   3   -0.03    0.53
  -7  -8  -3    3.52    0.66
   7   8   3    2.37    0.74
  -8  -8  -3    0.59    0.56
  -9  -8  -3    4.58    0.85
 -10  -8  -3    1.06    0.69
 -11  -8  -3    5.19    0.94
  14  -9  -3    0.61    0.65
 -14   9   3    0.73    0.70
 -13   9   3    0.25    0.67
  13  -9  -3    0.02    0.61
 -12   9   3    4.45    0.86
  12  -9  -3    7.95    0.97
 -11   9   3    8.27    1.02
  11  -9  -3    9.47    1.08
  10  -9  -3   -0.41    0.51
 -10   9   3   -0.16    0.52
   9  -9  -3   11.16    1.08
  -9   9   3   10.50    1.06
   8  -9  -3   26.61    1.97
  -8   9   3   28.50    1.86
  -7   9   3    0.74    0.59
  -7   9   3    0.29    0.46
   7  -9  -3    0.31    0.36
  -6   9   3   30.68    2.14
  -6   9   3   31.33    1.90
  -6   9   3   27.52    2.00
  -5   9   3   35.03    2.42
  -5   9   3   33.58    2.17
  -5   9   3   38.72    2.37
  -4   9   3    8.07    0.80
  -4   9   3    9.41    0.92
  -4   9   3    6.71    0.93
  -3   9   3    4.78    0.72
  -3   9   3    5.37    0.78
   3  -9  -3    5.78    0.63
   2  -9  -3    0.47    0.35
  -2   9   3    0.07    0.49
  -2   9   3    0.17    0.44
  -1   9   3    9.31    1.00
   1  -9  -3    9.37    0.81
  -1   9   3   11.29    1.02
   0   9   3    8.87    0.99
   0   9   3   11.00    1.05
   0  -9  -3    9.01    0.80
  -1  -9  -3   10.30    0.93
   1   9   3   10.35    1.07
   1   9   3   11.57    1.12
   2   9   3    4.19    0.73
  -2  -9  -3    4.29    0.62
   2   9   3    3.42    0.72
   3   9   3  107.85    7.27
   3   9   3  136.02    7.12
  -3  -9  -3  122.72    6.69
   4   9   3   49.98    3.18
   4   9   3   44.25    3.12
  -4  -9  -3   51.96    2.92
   5   9   3   25.41    1.86
  -5  -9  -3   24.53    1.71
   5   9   3   25.86    1.90
  -6  -9  -3   -0.13    0.52
   6   9   3    0.47    0.62
   6   9   3   -0.29    0.55
  -7  -9  -3    0.92    0.58
  -8  -9  -3    1.26    0.64
  -9  -9  -3    3.82    0.86
 -14  10   3    1.79    0.74
  14 -10  -3    4.68    0.86
  13 -10  -3    0.16    0.59
 -13  10   3    0.97    0.63
  12 -10  -3    3.56    0.80
 -12  10   3    2.48    0.71
  11 -10  -3    0.87    0.60
 -11  10   3    0.52    0.56
  10 -10  -3    2.29    0.70
 -10  10   3    2.27    0.68
  -9  10   3    3.57    0.74
   9 -10  -3    2.68    0.69
   8 -10  -3   10.46    1.08
  -8  10   3    9.18    0.97
  -7  10   3    3.37    0.78
  -7  10   3    2.93    0.64
   7 -10  -3    2.58    0.51
  -6  10   3   48.08    2.84
  -6  10   3   47.61    2.99
  -6  10   3   47.34    3.15
  -5  10   3    2.38    0.59
  -5  10   3    2.58    0.67
  -5  10   3    1.36    0.55
  -4  10   3    5.02    0.82
  -4  10   3    7.77    0.92
   4 -10  -3    5.99    0.70
   3 -10  -3   24.06    1.56
  -3  10   3   25.23    1.76
  -3  10   3   23.58    1.79
   2 -10  -3   27.56    1.68
  -2  10   3   30.46    1.98
  -2  10   3   23.23    1.88
   1 -10  -3   13.10    1.00
  -1  10   3   12.73    1.20
  -1  10   3   14.68    1.24
   0  10   3    0.32    0.51
   0 -10  -3    0.89    0.43
   0  10   3    0.71    0.58
   1  10   3    9.74    1.06
  -1 -10  -3    7.82    0.82
   1  10   3    7.75    0.96
   2  10   3    0.75    0.59
  -2 -10  -3    1.60    0.49
   2  10   3    0.49    0.53
   3  10   3   37.24    2.67
  -3 -10  -3   42.43    2.44
   3  10   3   39.48    2.68
  -4 -10  -3   11.49    1.06
   4  10   3   11.29    1.21
   4  10   3   10.83    1.16
   5  10   3    0.36    0.61
  -5 -10  -3    0.07    0.53
   6  10   3    0.49    0.62
 -13  11   3    1.20    0.71
  13 -11  -3    1.49    0.70
  12 -11  -3    6.88    1.00
 -12  11   3    8.93    1.06
 -11  11   3   -0.45    0.56
  11 -11  -3    0.24    0.56
  10 -11  -3    1.39    0.62
 -10  11   3    1.76    0.66
   9 -11  -3   16.97    1.44
  -9  11   3   16.59    1.35
  -8  11   3    0.30    0.52
   7 -11  -3    0.45    0.42
  -7  11   3   -0.22    0.59
  -7  11   3   -0.20    0.52
  -6  11   3    6.68    0.78
  -6  11   3    4.32    0.85
  -5  11   3    4.85    0.84
  -5  11   3    6.57    0.87
   4 -11  -3    0.82    0.45
  -4  11   3    1.05    0.64
  -4  11   3    0.25    0.49
  -3  11   3   11.08    1.17
  -3  11   3   11.15    1.17
   3 -11  -3    9.96    0.89
  -2  11   3   31.88    2.20
   2 -11  -3   30.31    1.94
  -2  11   3   32.49    2.24
  -1  11   3    1.94    0.66
  -1  11   3    0.90    0.57
   1 -11  -3    1.31    0.46
   0  11   3    1.34    0.63
   0  11   3    1.66    0.68
   1  11   3    3.41    0.75
   1  11   3    4.49    0.86
   2  11   3   10.19    1.17
   2  11   3   10.88    1.21
   3  11   3    3.60    0.84
   4  11   3   -0.81    0.53
   5  11   3    0.69    0.63
   6  11   3    0.36    0.62
 -13  12   3    0.16    0.68
  13 -12  -3    0.59    0.67
 -12  12   3    0.91    0.67
  12 -12  -3    2.33    0.73
  11 -12  -3   -0.12    0.57
 -11  12   3    0.27    0.59
  10 -12  -3    1.95    0.66
 -10  12   3    0.85    0.65
   9 -12  -3    3.14    0.74
  -9  12   3    3.23    0.70
  -8  12   3   -0.15    0.55
  -8  12   3   -0.03    0.64
  -7  12   3   14.87    1.55
  -7  12   3   20.48    1.42
   7 -12  -3   18.13    1.36
  -6  12   3   14.20    1.37
  -5  12   3   -0.05    0.59
  -5  12   3   -0.50    0.43
  -4  12   3   19.99    1.58
  -4  12   3   16.58    1.51
  -3  12   3   16.19    1.46
  -3  12   3   16.14    1.41
  -2  12   3    3.27    0.75
  -2  12   3    2.51    0.78
  -1  12   3   16.42    1.54
  -1  12   3   20.79    1.62
   0  12   3   26.67    2.02
   0  12   3   26.65    2.06
   1  12   3   26.56    2.07
   1  12   3   26.77    2.04
   2  12   3    8.94    1.14
   3  12   3   51.28    3.38
   4  12   3    0.17    0.62
   5  12   3    0.28    0.62
   6  12   3    0.46    0.65
  13 -13  -3    0.96    0.68
  12 -13  -3    0.21    0.61
  11 -13  -3   -0.13    0.58
  10 -13  -3    0.00    0.59
   9 -13  -3    0.94    0.65
  -8  13   3    4.51    0.96
  -7  13   3   17.31    1.65
   7 -13  -3   19.61    1.45
   6 -13  -3    2.18    0.54
  -6  13   3    0.91    0.68
  -5  13   3   -0.24    0.61
  -4  13   3   86.70    5.23
  -4  13   3   86.72    5.45
  -3  13   3   59.05    3.85
  -3  13   3   62.86    4.01
  -2  13   3   24.82    1.87
  -2  13   3   22.66    1.91
  -1  13   3   10.90    1.20
  -1  13   3    6.00    0.99
   0  13   3    5.07    0.89
   1  13   3    2.66    0.78
   2  13   3    0.16    0.59
   3  13   3    0.34    0.66
   4  13   3    0.30    0.61
  -6 -13  -3    0.81    0.56
  12 -14  -3    3.09    0.81
  11 -14  -3    0.31    0.62
  10 -14  -3    0.51    0.64
  -8  14   3    6.13    1.05
   7 -14  -3    0.01    0.41
  -7  14   3   -0.06    0.64
  -6  14   3    7.07    1.09
   6 -14  -3    7.82    0.88
   5 -14  -3   -0.01    0.45
  -5  14   3    0.57    0.67
  -4  14   3   10.14    1.24
  -3  14   3   -0.20    0.65
  -3  14   3    0.66    0.57
  -2  14   3   14.46    1.41
  -1  14   3    0.99    0.64
   0  14   3   61.07    3.92
   1  14   3   51.55    3.42
   2  14   3    2.67    0.75
   3  14   3    7.89    1.11
  -5 -14  -3    8.49    1.04
  -6 -14  -3    0.66    0.59
  11 -15  -3   -0.24    0.61
  10 -15  -3    0.17    0.63
  -8  15   3    9.21    1.28
   7 -15  -3    6.62    0.89
  -7  15   3    7.65    1.16
   6 -15  -3    4.49    0.74
  -6  15   3    4.41    0.94
  -5  15   3   -0.46    0.65
   5 -15  -3   -0.40    0.39
   4 -15  -3    1.50    0.55
  -1  15   3    1.61    0.71
   0  15   3    0.84    0.66
   1  15   3    0.50    0.66
  -3 -15  -3    2.76    0.69
  -4 -15  -3   17.98    1.51
  -5 -15  -3    2.26    0.70
  -8  16   3    1.03    0.81
   7 -16  -3    3.97    0.75
   6 -16  -3    0.07    0.44
   5 -16  -3    0.66    0.53
   4 -16  -3    0.26    0.47
   3 -16  -3    5.35    0.80
   2 -16  -3   -0.14    0.46
   1 -16  -3    2.10    0.61
   0 -16  -3   13.14    1.26
  -1 -16  -3    4.06    0.76
  -2 -16  -3   -0.09    0.48
  -3 -16  -3    4.16    0.79
   7 -17  -3   -0.16    0.48
   6 -17  -3    2.45    0.66
   5 -17  -3    2.22    0.61
   4 -17  -3   -0.58    0.42
   3 -17  -3   -0.10    0.44
   2 -17  -3    5.18    0.79
   1 -17  -3    9.53    1.06
   0 -17  -3    4.29    0.77
  -1 -17  -3    0.42    0.52
  -2 -17  -3    0.13    0.51
   6 -18  -3    1.82    0.61
   5 -18  -3    1.71    0.62
   4 -18  -3   -0.02    0.46
   3 -18  -3    8.80    1.03
   2 -18  -3    0.17    0.50
   1 -18  -3    0.32    0.54
  -3  21  -4    0.39    0.76
   4 -21   4    0.53    0.48
  -4  21  -4    1.08    0.82
   1  20  -4    2.10    0.89
   0  20  -4    4.93    1.04
   0 -20   4    5.25    0.78
   1 -20   4    2.21    0.60
  -1  20  -4    0.90    0.77
  -2  20  -4    0.78    0.77
   2 -20   4    2.64    0.62
   3 -20   4    0.36    0.50
  -3  20  -4   -0.28    0.72
  -4  20  -4    8.14    1.23
   4 -20   4    8.26    0.94
  -5  20  -4    0.32    0.76
   5 -20   4    0.74    0.51
   6 -20   4    1.28    0.56
  -6  20  -4    0.61    0.76
   7 -20   4   25.34    1.91
  -7  20  -4   28.81    2.27
  -3 -19   4    7.09    0.93
   3  19  -4    8.80    1.29
   2  19  -4    0.04    0.72
  -2 -19   4    0.29    0.49
  -1 -19   4    1.15    0.56
   1  19  -4    1.74    0.87
   0  19  -4   -0.40    0.67
   0 -19   4    0.41    0.48
   1 -19   4    2.01    0.59
  -1  19  -4    1.72    0.78
  -2  19  -4    0.07    0.67
   2 -19   4    1.65    0.54
   3 -19   4    0.66    0.49
  -3  19  -4    0.87    0.71
   4 -19   4    7.34    0.93
  -4  19  -4    8.89    1.23
  -5  19  -4    3.17    0.90
   5 -19   4    1.87    0.56
   6 -19   4    0.90    0.52
  -6  19  -4    1.80    0.83
   7 -19   4    1.17    0.54
  -7  19  -4    0.84    0.84
  -8  19  -4    0.93    0.86
  -9  19  -4    1.33    0.82
   4  18  -4    2.18    0.87
  -4 -18   4    2.53    0.63
  -3 -18   4    0.76    0.55
   3  18  -4    1.65    0.81
  -2 -18   4    1.20    0.55
   2  18  -4   -0.01    0.72
   1  18  -4    4.15    0.99
  -1 -18   4    7.58    0.88
   0  18  -4    2.46    0.88
   0 -18   4    1.95    0.59
   1 -18   4    1.89    0.56
  -1  18  -4    0.80    0.71
  -2  18  -4    0.07    0.64
   2 -18   4   -0.20    0.44
   3 -18   4    3.36    0.65
  -3  18  -4    3.60    0.89
  -4  18  -4   12.38    1.42
   4 -18   4   11.86    1.12
   5 -18   4    0.30    0.43
  -5  18  -4   -0.27    0.67
  -6  18  -4    0.97    0.75
   6 -18   4    1.29    0.52
   7 -18   4    2.40    0.61
  -7  18  -4    2.51    0.95
  -8  18  -4   14.98    1.63
  -9  18  -4    0.94    0.79
 -10  18  -4    0.08    0.79
   6  17  -4   11.43    1.51
  -6 -17   4   14.72    1.30
  -5 -17   4    1.08    0.56
   5  17  -4    0.27    0.73
  -4 -17   4    1.76    0.61
   4  17  -4    0.29    0.71
  -3 -17   4    4.29    0.72
   3  17  -4    3.98    0.96
  -2 -17   4    1.42    0.56
   2  17  -4    1.39    0.78
   1  17  -4    0.58    0.72
  -1 -17   4    1.15    0.53
   0  17  -4    4.50    0.95
   0 -17   4    2.76    0.64
   1 -17   4    0.03    0.43
  -1  17  -4    0.39    0.71
  -2  17  -4    8.77    1.14
   2 -17   4    6.59    0.84
   3 -17   4    5.18    0.73
  -3  17  -4    4.52    0.95
  -4  17  -4   14.56    1.57
   4 -17   4   15.09    1.25
  -5  17  -4    5.32    1.01
   5 -17   4    4.31    0.68
  -6  17  -4    1.15    0.73
   6 -17   4    1.12    0.51
   7 -17   4   13.42    1.16
  -7  17  -4   11.71    1.48
  -8  17  -4   16.55    1.62
  -9  17  -4    3.05    0.95
 -10  17  -4   21.37    1.94
 -11  17  -4   -0.13    0.75
   7  16  -4    0.49    0.75
  -6 -16   4   -0.73    0.45
   6  16  -4   -1.14    0.63
   5  16  -4    0.47    0.71
  -5 -16   4    0.99    0.51
  -4 -16   4    0.10    0.44
   4  16  -4    0.73    0.71
   3  16  -4    7.44    1.14
  -3 -16   4    6.33    0.84
  -2 -16   4   16.95    1.35
   2  16  -4   16.61    1.59
   1  16  -4   -0.71    0.62
  -1 -16   4    0.09    0.45
   0 -16   4    0.49    0.47
   0  16  -4    0.87    0.71
   1 -16   4    4.06    0.67
  -1  16  -4    3.28    0.89
  -2  16  -4   19.35    1.77
   2 -16   4   22.50    1.57
   3 -16   4    1.08    0.50
  -3  16  -4    0.26    0.68
   4 -16   4    0.64    0.46
  -4  16  -4    0.35    0.70
  -5  16  -4   23.80    1.94
   5 -16   4   22.57    1.64
  -6  16  -4    0.33    0.68
   6 -16   4    0.04    0.40
   7 -16   4    2.25    0.57
  -7  16  -4    1.39    0.81
  -8  16  -4    0.05    0.67
  -9  16  -4    6.41    1.13
 -10  16  -4    1.91    0.86
 -11  16  -4    2.37    0.89
  12 -16   4    0.98    0.72
   8  15  -4    2.16    0.79
   7  15  -4    0.64    0.75
  -6 -15   4    8.64    0.99
   6  15  -4    9.47    1.26
  -5 -15   4    4.47    0.75
   5  15  -4    5.26    0.99
   4  15  -4    9.50    1.19
  -4 -15   4    8.44    0.97
  -3 -15   4    1.15    0.52
   3  15  -4    1.49    0.73
   2  15  -4   18.21    1.62
  -2 -15   4   18.46    1.41
  -1 -15   4    2.72    0.59
   1  15  -4    3.40    0.84
   0  15  -4   10.15    1.27
   0 -15   4   10.81    1.03
   1 -15   4   27.00    1.89
  -1  15  -4   28.61    2.14
   2 -15   4   14.06    1.23
  -2  15  -4   17.67    1.48
   3 -15   4    4.89    0.72
  -3  15  -4    6.34    0.99
   4 -15   4    2.56    0.56
  -4  15  -4    2.18    0.80
   5 -15   4    2.34    0.54
  -5  15  -4    2.67    0.84
   6 -15   4   -0.25    0.38
  -6  15  -4    0.16    0.62
  -7  15  -4    6.52    1.05
   7 -15   4    5.53    0.73
  -8  15  -4   14.06    1.47
  -9  15  -4    0.47    0.74
 -10  15  -4    2.16    0.87
  12 -15   4    1.55    0.75
   8  14  -4   14.59    1.55
   7  14  -4    8.38    1.15
   6  14  -4   27.40    2.25
  -6 -14   4   33.98    2.13
   5  14  -4   10.56    1.23
  -5 -14   4   11.22    1.04
  -4 -14   4   10.43    1.08
   4  14  -4   14.65    1.38
  -3 -14   4    1.63    0.54
   3  14  -4    1.44    0.71
  -2 -14   4   29.25    1.95
   2  14  -4   27.39    2.13
  -1 -14   4   26.95    1.92
   1  14  -4   29.89    2.17
   0  14  -4    1.48    0.72
   0 -14   4    1.59    0.52
   1 -14   4    0.28    0.40
  -1  14  -4   -0.85    0.57
  -2  14  -4   13.73    1.36
   2 -14   4   14.12    1.14
   3 -14   4    1.59    0.50
  -3  14  -4    1.37    0.73
  -4  14  -4    6.08    1.02
   4 -14   4    7.12    0.80
   5 -14   4   -0.30    0.36
  -5  14  -4   -0.17    0.64
  -6  14  -4   14.73    1.48
   6 -14   4   16.41    1.23
  -7  14  -4    8.64    1.15
   7 -14   4    8.68    0.91
  -8  14  -4    0.22    0.68
  -9  14  -4    4.46    0.96
 -10  14  -4    1.17    0.77
  11 -14   4    8.77    1.14
  12 -14   4    2.00    0.76
  13 -14   4    0.26    0.64
   9  13  -4    0.18    0.70
   8  13  -4    1.23    0.70
   7  13  -4    5.38    0.91
   6  13  -4    0.34    0.62
  -6 -13   4    0.17    0.45
   5  13  -4    1.12    0.63
  -5 -13   4   -0.05    0.42
   4  13  -4    1.18    0.63
  -4 -13   4    0.48    0.43
   3  13  -4    8.81    1.07
  -3 -13   4    6.16    0.81
  -2 -13   4   10.47    1.00
   2  13  -4    9.88    1.18
   1  13  -4   94.15    5.99
  -1 -13   4   99.74    5.66
   0  13  -4   29.19    2.23
   0 -13   4   30.73    2.01
   1 -13   4   50.17    3.08
  -1  13  -4   50.64    3.34
   2 -13   4    0.09    0.39
  -2  13  -4    0.54    0.64
   3 -13   4   17.14    1.40
  -3  13  -4   23.67    1.69
  -4  13  -4    0.06    0.62
   4 -13   4    0.61    0.42
   5 -13   4   24.28    1.72
  -5  13  -4   27.08    1.99
   6 -13   4    0.57    0.42
  -6  13  -4    0.81    0.64
   7 -13   4    0.42    0.41
  -7  13  -4   -0.30    0.61
  -8  13  -4    8.43    1.14
  -9  13  -4    1.08    0.77
 -10  13  -4   13.19    1.44
  11 -13   4    1.41    0.68
  12 -13   4    6.84    0.99
  13 -13   4    6.05    0.99
  10  12  -4    3.32    0.90
   9  12  -4   14.53    1.53
   8  12  -4    9.86    1.21
   7  12  -4   10.84    1.25
  -6 -12   4    0.09    0.44
   6  12  -4    0.43    0.58
   5  12  -4    0.25    0.56
  -5 -12   4    0.18    0.42
  -4 -12   4    1.59    0.50
   4  12  -4    1.89    0.64
   3  12  -4    4.40    0.82
  -3 -12   4    5.24    0.70
   2  12  -4    0.83    0.59
  -2 -12   4    1.12    0.46
  -1 -12   4   30.19    1.97
   1  12  -4   29.11    2.15
   0 -12   4    0.60    0.43
   0  12  -4    0.82    0.62
   1 -12   4   26.60    1.76
  -1  12  -4   25.67    1.98
  -2  12  -4   -0.17    0.55
   2 -12   4    0.28    0.37
  -3  12  -4   62.89    4.29
   3 -12   4   72.04    4.01
  -4  12  -4   33.28    2.35
   4 -12   4   31.71    2.09
  -5  12  -4    8.39    1.02
   5 -12   4    6.47    0.75
  -6  12  -4    0.29    0.64
   6 -12   4    0.90    0.38
  -7  12  -4   66.83    4.27
   7 -12   4   65.36    3.92
  -8  12  -4    1.94    0.77
  -9  12  -4    7.15    1.09
  11 -12   4    1.87    0.71
 -11  12  -4    2.19    0.69
  12 -12   4   -0.54    0.57
  13 -12   4    4.89    0.88
  10  11  -4    5.05    0.99
   9  11  -4    1.44    0.71
   8  11  -4    9.29    1.15
   7  11  -4    8.57    1.09
  -6 -11   4    0.87    0.45
   6  11  -4    0.65    0.66
   5  11  -4    3.64    0.79
  -5 -11   4    4.20    0.62
  -4 -11   4   20.47    1.50
   4  11  -4   22.25    1.67
  -3 -11   4   72.57    4.48
   3  11  -4   80.15    4.74
  -2 -11   4   -0.06    0.35
   2  11  -4    0.15    0.52
  -1 -11   4    1.84    0.47
   1  11  -4    0.80    0.59
   0  11  -4   10.99    1.14
   0 -11   4   10.08    0.90
  -1  11  -4   42.93    2.79
   1 -11   4   39.07    2.50
   2 -11   4    3.79    0.54
  -2  11  -4    3.77    0.77
  -3  11  -4    0.65    0.57
   3 -11   4    0.62    0.35
   4 -11   4    8.50    0.77
  -4  11  -4    8.76    1.05
   5 -11   4   64.41    3.81
  -5  11  -4   63.37    3.60
  -5  11  -4   67.10    4.18
  -6  11  -4   19.01    1.22
   6 -11   4   17.86    1.27
  -6  11  -4   16.13    1.49
  -7  11  -4    0.73    0.48
   7 -11   4   -0.05    0.34
  -7  11  -4   -0.08    0.56
  -8  11  -4    1.04    0.70
  -8  11  -4    2.31    0.58
  -9  11  -4    0.07    0.67
  -9  11  -4   -0.54    0.49
  10 -11   4   -0.83    0.53
 -10  11  -4   -0.23    0.55
  11 -11   4    9.53    1.08
 -11  11  -4    8.45    1.04
  12 -11   4    2.22    0.71
 -12  11  -4    2.19    0.74
  13 -11   4    1.03    0.65
 -13  11  -4    0.23    0.63
  14 -11   4    0.30    0.62
 -14  11  -4   -0.02    0.64
  11  10  -4    1.60    0.77
  10  10  -4    0.12    0.66
   9  10  -4   18.04    1.58
   8  10  -4    2.26    0.75
   7  10  -4   -1.01    0.53
   6  10  -4    3.69    0.78
  -6 -10   4    3.15    0.59
   5  10  -4   14.45    1.44
  -5 -10   4   19.91    1.32
   4  10  -4    3.28    0.75
  -4 -10   4    2.85    0.52
  -3 -10   4   56.60    3.50
   3  10  -4   61.07    3.73
   2  10  -4   83.68    5.05
  -2 -10   4   81.10    4.78
   1  10  -4   16.70    1.41
  -1 -10   4   19.63    1.31
   0  10  -4   90.12    5.60
   0 -10   4   93.14    5.28
   1 -10   4   34.69    2.06
  -1  10  -4   30.29    2.24
   2 -10   4    7.22    0.73
  -2  10  -4    7.75    0.99
   3 -10   4    9.00    0.83
  -3  10  -4   10.64    1.09
   4 -10   4   48.27    2.93
  -4  10  -4   48.88    3.22
  -4  10  -4   50.08    2.75
   5 -10   4   -0.13    0.30
  -5  10  -4    0.59    0.35
  -5  10  -4    0.73    0.56
   6 -10   4    1.96    0.45
  -6  10  -4    3.74    0.56
  -6  10  -4    2.93    0.72
  -7  10  -4   52.89    3.79
  -7  10  -4   62.04    3.39
   7 -10   4   60.74    3.49
  -8  10  -4   81.18    4.33
  -8  10  -4   70.68    4.83
  -9  10  -4   33.82    2.55
  -9  10  -4   37.70    2.27
 -10  10  -4   12.17    1.09
  10 -10   4   12.23    1.24
 -11  10  -4    3.84    0.75
  11 -10   4    2.50    0.70
  12 -10   4    0.00    0.55
 -12  10  -4   -0.01    0.58
  13 -10   4    0.12    0.62
 -13  10  -4   -0.03    0.65
  14 -10   4    2.13    0.73
 -14  10  -4    0.78    0.70
  12   9  -4    2.57    0.87
  11   9  -4    1.98    0.81
  10   9  -4    6.05    1.03
   9   9  -4   17.41    1.56
   8   9  -4    1.93    0.72
   7   9  -4   17.61    1.52
  -6  -9   4   18.37    1.29
  -6  -9   4   17.79    1.29
   6   9  -4   16.72    1.45
   5   9  -4    5.81    0.86
  -5  -9   4    5.43    0.65
  -5  -9   4    5.25    0.65
   4   9  -4    3.37    0.69
  -4  -9   4    3.45    0.48
  -4  -9   4    2.05    0.48
  -3  -9   4   11.65    0.79
   3   9  -4   10.17    1.03
  -3  -9   4   11.10    0.91
   2   9  -4    9.31    1.00
  -2  -9   4   11.68    0.74
  -2  -9   4   11.99    0.93
  -1  -9   4   94.47    5.15
   1   9  -4   84.43    5.42
   0   9  -4   58.42    3.68
   0  -9   4   57.86    3.41
  -1   9  -4   41.03    2.99
   1  -9   4   50.80    2.78
   2  -9   4   49.32    2.92
  -2   9  -4   49.18    3.18
  -3   9  -4   97.13    5.99
  -3   9  -4   98.65    5.29
   3  -9   4   99.70    5.62
  -4   9  -4   40.62    2.71
  -4   9  -4   41.33    2.31
   4  -9   4   40.00    2.45
  -5   9  -4  132.16    7.13
  -5   9  -4  132.13    7.91
   5  -9   4  131.69    7.45
   6  -9   4    1.08    0.38
  -6   9  -4    2.54    0.46
  -6   9  -4    1.64    0.62
  -7   9  -4   14.07    1.39
  -7   9  -4   15.13    1.12
   7  -9   4   15.21    1.09
  -8   9  -4   46.10    3.18
  -8   9  -4   49.07    2.82
  -9   9  -4   39.74    2.34
   9  -9   4   35.77    2.56
 -10   9  -4    5.09    0.78
  10  -9   4    3.96    0.75
 -11   9  -4    0.02    0.54
  11  -9   4    0.51    0.62
  12  -9   4    1.29    0.67
 -12   9  -4    2.99    0.70
  13  -9   4    2.45    0.71
 -13   9  -4    2.35    0.73
 -14   9  -4    0.13    0.65
  14  -9   4    0.89    0.64
  12   8  -4    0.03    0.70
  11   8  -4    1.03    0.70
 -10  -8   4   10.60    1.11
  10   8  -4    9.38    1.17
   9   8  -4    8.32    1.11
  -9  -8   4    9.74    1.02
  -8  -8   4    7.16    0.85
   8   8  -4    5.61    0.93
   7   8  -4    5.98    0.89
  -7  -8   4    5.22    0.75
   6   8  -4   28.60    2.13
  -6  -8   4   31.37    1.91
  -6  -8   4   30.44    1.94
  -5  -8   4  121.97    7.08
   5   8  -4  131.42    7.51
  -5  -8   4  121.82    6.79
  -4  -8   4   36.69    1.94
   4   8  -4   28.52    2.20
  -4  -8   4   32.36    2.05
  -3  -8   4  222.38   12.11
   3   8  -4  191.42   12.70
  -3  -8   4  236.06   11.57
   2   8  -4    6.32    0.73
  -2  -8   4    5.35    0.58
  -2  -8   4    5.19    0.47
  -1  -8   4    8.80    0.75
   1   8  -4    8.32    0.89
   0  -8   4   32.96    2.07
   0   8  -4   35.21    2.27
  -1   8  -4    1.81    0.58
   1  -8   4    2.51    0.42
  -2   8  -4    9.37    0.97
   2  -8   4    8.17    0.70
  -3   8  -4    9.79    1.05
  -3   8  -4   11.31    0.76
   3  -8   4   13.01    0.90
   4  -8   4   19.90    1.37
  -4   8  -4   21.70    1.29
  -4   8  -4   22.70    1.60
  -5   8  -4   13.32    1.21
   5  -8   4   13.72    0.99
  -5   8  -4   14.28    0.96
  -6   8  -4    7.83    0.71
   6  -8   4    7.84    0.69
  -6   8  -4    7.14    0.91
  -7   8  -4   33.19    2.48
   7  -8   4   38.50    2.18
  -7   8  -4   34.26    2.14
  -8   8  -4    9.98    0.92
   9  -8   4   26.23    2.01
  -9   8  -4   30.15    1.85
 -10   8  -4   80.84    4.63
  11  -8   4    0.72    0.59
 -11   8  -4    2.71    0.67
  12  -8   4    1.10    0.64
 -12   8  -4    2.19    0.68
 -13   8  -4    0.53    0.65
  13  -8   4   -0.54    0.58
  14  -8   4    0.01    0.62
 -14   8  -4    0.09    0.57
 -12  -7   4    0.50    0.63
  12   7  -4    0.21    0.75
 -11  -7   4    3.84    0.82
  11   7  -4    4.07    0.89
  10   7  -4    3.76    0.83
 -10  -7   4    2.08    0.68
  -9  -7   4   38.09    2.38
   9   7  -4   37.07    2.61
  -8  -7   4    0.31    0.51
   8   7  -4   -0.10    0.57
  -7  -7   4   -0.37    0.44
   7   7  -4   -0.49    0.52
   6   7  -4  161.07    8.60
  -6  -7   4  138.33    8.09
  -6  -7   4  133.54    7.81
  -5  -7   4   13.61    0.99
  -5  -7   4   13.62    1.00
   5   7  -4   13.10    1.20
  -4  -7   4   20.59    1.39
  -4  -7   4   21.72    1.35
   4   7  -4   21.80    1.59
  -3  -7   4    5.68    0.58
   3   7  -4    6.91    0.75
  -3  -7   4    5.15    0.54
   2   7  -4   42.96    2.88
  -2  -7   4   51.11    2.71
  -2  -7   4   43.21    2.50
   1   7  -4    0.34    0.43
  -1  -7   4    0.40    0.32
   0  -7   4  349.53   19.50
   0   7  -4  356.82   20.47
  -1   7  -4    8.08    0.94
   1  -7   4    9.30    0.73
   2  -7   4   53.50    3.13
  -2   7  -4   54.12    3.38
  -3   7  -4  266.31   13.48
  -3   7  -4  226.76   14.82
   3  -7   4  268.05   14.09
   4  -7   4    3.51    0.43
  -4   7  -4    2.70    0.62
  -4   7  -4    2.74    0.42
   5  -7   4   30.86    1.88
  -5   7  -4   29.03    2.11
  -5   7  -4   32.34    1.83
  -6   7  -4   16.24    1.45
   6  -7   4   17.83    1.19
  -6   7  -4   18.85    1.21
  -7   7  -4    1.27    0.48
  -7   7  -4    1.55    0.63
   7  -7   4    1.46    0.35
   8  -7   4    2.87    0.63
  -8   7  -4    2.01    0.57
  -9   7  -4   25.49    1.65
   9  -7   4   22.80    1.76
 -10   7  -4   12.46    1.05
  10  -7   4    9.86    1.10
 -11   7  -4   -0.14    0.53
  11  -7   4    1.13    0.61
  12  -7   4    2.74    0.71
 -12   7  -4    2.34    0.71
 -13   7  -4   -0.93    0.53
  13  -7   4   -0.67    0.56
 -14   7  -4    0.49    0.64
  14  -7   4   -0.20    0.61
  13   6  -4    0.44    0.75
 -13  -6   4    0.60    0.65
  12   6  -4    7.93    1.13
 -12  -6   4    9.81    1.11
 -11  -6   4   25.62    1.86
  11   6  -4   27.29    2.08
 -10  -6   4    6.98    0.92
  10   6  -4    7.71    1.06
  -9  -6   4   10.17    1.06
   9   6  -4   11.09    1.20
   8   6  -4   -0.08    0.59
  -8  -6   4    0.00    0.47
   7   6  -4   94.62    5.30
  -7  -6   4   77.89    4.79
  -6  -6   4    1.23    0.46
   6   6  -4    3.01    0.66
  -6  -6   4    2.21    0.41
  -5  -6   4    1.06    0.33
  -5  -6   4    1.45    0.42
   5   6  -4    1.53    0.55
  -4  -6   4    7.27    0.64
  -4  -6   4    6.40    0.63
   4   6  -4    7.42    0.81
  -3  -6   4   45.78    2.53
   3   6  -4   44.42    2.85
  -3  -6   4   45.00    2.66
  -2  -6   4  177.18    9.82
  -2  -6   4  198.89   10.30
   2   6  -4  179.30   10.79
  -1  -6   4   17.93    1.15
   1   6  -4   16.86    1.28
   0   6  -4   38.46    2.38
   0  -6   4   35.54    2.19
  -1   6  -4  537.59   31.02
   2  -6   4   13.55    0.96
  -2   6  -4   14.60    0.84
  -2   6  -4   13.44    1.16
  -3   6  -4  411.85   24.43
  -3   6  -4  432.35   22.33
  -4   6  -4   15.83    0.98
   4  -6   4   13.84    0.99
  -4   6  -4   14.39    1.21
  -5   6  -4   75.27    4.83
  -5   6  -4   77.27    4.36
   5  -6   4   84.99    4.51
  -6   6  -4    0.07    0.50
   6  -6   4    0.81    0.29
  -6   6  -4    0.28    0.36
   7  -6   4   41.65    2.39
  -7   6  -4   36.97    2.37
   7  -6   4   42.42    2.64
   8  -6   4   25.38    1.81
  -8   6  -4   25.76    1.66
  -9   6  -4   46.93    2.81
   9  -6   4   46.99    3.08
 -10   6  -4    3.66    0.70
  10  -6   4    2.62    0.69
  11  -6   4    9.70    1.17
 -11   6  -4   13.63    1.18
  12  -6   4   -0.53    0.51
 -12   6  -4   -0.08    0.54
  13  -6   4    0.09    0.61
 -13   6  -4   -0.02    0.60
  14  -6   4    3.85    0.88
 -14   6  -4    7.41    0.98
 -13  -5   4    4.04    0.84
  13   5  -4    3.05    0.88
  12   5  -4    1.20    0.77
 -12  -5   4    1.81    0.71
 -11  -5   4    2.13    0.66
  11   5  -4    1.25    0.74
 -10  -5   4    0.98    0.58
  10   5  -4    0.54    0.65
   9   5  -4   12.06    1.25
  -9  -5   4   11.13    1.08
   8   5  -4   43.13    2.88
  -8  -5   4   43.28    2.62
   7   5  -4    2.94    0.70
  -7  -5   4    2.95    0.59
   6   5  -4   42.34    2.77
  -6  -5   4   42.97    2.50
  -6  -5   4   42.16    2.51
  -5  -5   4    1.12    0.41
   5   5  -4    1.13    0.52
  -5  -5   4    1.07    0.32
   4   5  -4   24.39    1.62
  -4  -5   4   22.37    1.40
  -4  -5   4   21.88    1.41
  -3  -5   4  104.86    5.96
  -3  -5   4  101.98    5.72
   3   5  -4  112.57    6.32
  -2  -5   4   54.60    2.98
   2   5  -4   52.33    3.34
  -2  -5   4   56.46    3.13
  -1  -5   4    8.07    0.54
   1   5  -4    7.78    0.73
  -1  -5   4    8.01    0.65
   0   5  -4  444.62   25.63
  -1   5  -4   41.66    2.66
   1  -5   4   42.65    2.46
   2  -5   4    5.82    0.51
  -2   5  -4    6.22    0.67
  -2   5  -4    4.48    0.43
  -3   5  -4  129.70    7.56
   3  -5   4  124.54    7.14
  -3   5  -4  130.21    6.86
  -4   5  -4    5.55    0.73
   4  -5   4    6.05    0.55
  -4   5  -4    7.47    0.62
   5  -5   4   -0.16    0.23
  -5   5  -4    0.24    0.37
  -5   5  -4   -0.08    0.50
  -6   5  -4   10.73    0.83
   6  -5   4   10.02    0.75
   7  -5   4    0.95    0.48
  -7   5  -4    0.66    0.45
   7  -5   4    1.29    0.32
   8  -5   4   71.00    4.40
   9  -5   4    2.16    0.66
  -9   5  -4    2.91    0.61
 -10   5  -4   52.04    3.23
  10  -5   4   57.90    3.54
  11  -5   4   20.16    1.55
 -11   5  -4   18.15    1.46
  12  -5   4    0.18    0.59
 -12   5  -4    1.41    0.65
  13  -5   4   -0.24    0.60
 -13   5  -4   -0.54    0.56
 -14   5  -4    6.04    0.99
  14  -5   4    7.90    1.09
 -14  -4   4    0.94    0.74
 -13  -4   4    2.92    0.79
  13   4  -4    2.07    0.81
  12   4  -4    1.74    0.77
 -12  -4   4    0.38    0.61
 -11  -4   4    0.19    0.59
  11   4  -4    0.77    0.71
  10   4  -4    1.20    0.71
 -10  -4   4    1.68    0.61
   9   4  -4    0.52    0.60
  -9  -4   4   -0.32    0.51
  -8  -4   4   42.00    2.53
   8   4  -4   41.42    2.79
  -7  -4   4    1.34    0.52
   7   4  -4    0.51    0.52
   6   4  -4    1.32    0.54
  -6  -4   4    2.06    0.34
  -6  -4   4    1.36    0.48
   5   4  -4    2.27    0.57
  -5  -4   4    2.82    0.50
  -5  -4   4    3.34    0.39
  -4  -4   4   29.47    1.75
   4   4  -4   27.49    1.95
  -4  -4   4   30.36    1.74
   3   4  -4   79.97    4.75
  -3  -4   4   79.19    4.46
  -3  -4   4   78.36    4.30
   2   4  -4   28.86    1.84
  -2  -4   4   28.27    1.68
  -2  -4   4   27.47    1.61
  -1  -4   4   20.77    1.47
   1   4  -4   26.49    1.61
  -1  -4   4   26.40    1.38
   0   4  -4   22.76    1.52
   0   4  -4   23.43    1.27
   0  -4   4   22.42    1.39
  -1   4  -4  209.84   12.03
  -1   4  -4  205.84   10.96
   1  -4   4  205.62   11.44
  -2   4  -4   39.68    2.13
   2  -4   4   36.50    2.24
  -2   4  -4   39.96    2.42
   4  -4   4    0.25    0.25
  -4   4  -4    0.35    0.45
  -4   4  -4    0.00    0.34
  -5   4  -4   15.70    1.23
   5  -4   4   15.29    1.04
  -5   4  -4   17.12    1.12
   6  -4   4    9.41    0.91
   6  -4   4   10.50    0.74
  -6   4  -4   10.05    0.86
   7  -4   4   41.14    2.77
  -7   4  -4   46.10    2.56
   7  -4   4   42.90    2.52
  -8   4  -4   54.63    3.22
   8  -4   4   55.93    3.50
  -9   4  -4   19.03    1.33
   9  -4   4   15.51    1.38
 -10   4  -4   20.06    1.52
  10  -4   4   22.55    1.63
  11  -4   4    0.01    0.56
 -11   4  -4   -0.17    0.53
 -12   4  -4    9.48    1.07
  12  -4   4    7.90    1.08
 -13   4  -4    1.12    0.67
  13  -4   4    1.33    0.69
 -14   4  -4    3.59    0.82
  14  -4   4    5.23    0.95
  14   3  -4    5.97    1.04
 -14  -3   4    4.12    0.89
 -13  -3   4   -0.25    0.63
  13   3  -4    1.27    0.78
 -12  -3   4    7.44    0.98
  12   3  -4    7.74    1.09
 -11  -3   4    3.56    0.77
  11   3  -4    3.60    0.84
  10   3  -4    9.42    1.14
 -10  -3   4    9.19    1.02
   9   3  -4   21.64    1.71
  -9  -3   4   20.55    1.50
  -8  -3   4   55.27    3.26
   8   3  -4   56.09    3.59
   7   3  -4  124.59    7.47
  -7  -3   4  124.40    6.82
  -6  -3   4    3.77    0.37
  -6  -3   4    4.39    0.57
   6   3  -4    3.59    0.67
  -5  -3   4   59.83    3.27
  -5  -3   4   60.88    3.25
   5   3  -4   51.83    3.56
   4   3  -4  158.86    9.14
  -4  -3   4  154.11    8.62
  -4  -3   4  154.52    8.36
   3   3  -4  343.07   19.78
  -3  -3   4  341.91   18.16
  -2  -3   4   44.67    2.47
  -2  -3   4   44.52    2.55
   2   3  -4   44.62    2.73
  -1  -3   4    5.78    0.45
  -1  -3   4    4.86    0.47
   1   3  -4    4.94    0.57
   0   3  -4    0.75    0.37
   0  -3   4    1.11    0.29
   0   3  -4    1.33    0.26
  -1   3  -4  409.78   23.60
  -2   3  -4   17.60    1.08
  -2   3  -4   19.00    1.25
   2  -3   4   17.49    1.12
   3  -3   4   59.63    3.29
  -3   3  -4   57.29    3.18
  -3   3  -4   56.37    3.50
  -4   3  -4   29.08    1.81
  -4   3  -4   31.94    2.02
   4  -3   4   31.54    1.83
   5  -3   4  333.32   18.05
   5  -3   4  321.49   18.95
  -6   3  -4   75.99    4.00
   6  -3   4   70.30    4.02
   6  -3   4   67.13    4.31
  -7   3  -4   31.66    1.94
   7  -3   4   28.75    2.05
   7  -3   4   31.45    1.84
  -8   3  -4    2.55    0.57
   8  -3   4    1.67    0.56
  -9   3  -4    1.08    0.60
   9  -3   4    1.02    0.56
  10  -3   4    4.12    0.79
 -10   3  -4    4.53    0.74
 -11   3  -4    2.80    0.68
  11  -3   4    1.67    0.67
  12  -3   4    2.81    0.79
 -12   3  -4    1.55    0.63
  13  -3   4   -0.15    0.61
 -13   3  -4   -0.36    0.62
  14  -3   4    0.79    0.69
 -14   3  -4    0.76    0.65
 -14  -2   4    0.85    0.72
  14   2  -4    0.52    0.75
  13   2  -4    6.94    1.10
 -13  -2   4    6.93    1.01
 -12  -2   4    3.07    0.75
  12   2  -4    2.65    0.85
  11   2  -4    0.84    0.68
 -11  -2   4    0.69    0.60
 -10  -2   4   19.70    1.50
  10   2  -4   21.51    1.70
  -9  -2   4   99.96    5.85
   9   2  -4  109.97    6.41
  -8  -2   4    4.36    0.70
   8   2  -4    5.90    0.82
   7   2  -4    3.50    0.68
  -7  -2   4    3.39    0.58
   6   2  -4    3.22    0.62
  -6  -2   4    4.60    0.59
  -6  -2   4    3.87    0.36
  -5  -2   4   21.11    1.24
   5   2  -4   20.72    1.50
  -5  -2   4   20.67    1.35
  -4  -2   4  216.70   12.82
   4   2  -4  241.92   13.53
  -4  -2   4  241.27   12.43
  -3  -2   4    0.07    0.20
  -3  -2   4   -0.23    0.35
   3   2  -4    0.08    0.40
   2   2  -4   69.82    4.30
  -2  -2   4   76.95    4.07
  -2  -2   4   71.10    3.94
   0   2  -4   74.76    3.89
   0  -2   4   68.36    4.05
   0   2  -4   73.76    4.24
  -2   2  -4   20.78    1.26
  -2   2  -4   18.59    1.15
   2  -2   4   17.88    1.18
  -3   2  -4   46.74    3.02
   3  -2   4   49.32    2.85
  -3   2  -4   53.63    2.78
  -4   2  -4   41.90    2.26
   4  -2   4   37.47    2.27
   4  -2   4   38.25    2.41
   5  -2   4   34.34    2.44
   5  -2   4   42.04    2.30
  -5   2  -4   40.76    2.28
  -6   2  -4    8.01    0.75
   6  -2   4    6.60    0.71
   6  -2   4    6.19    0.59
   7  -2   4   36.11    2.11
   7  -2   4   35.38    2.30
  -7   2  -4   33.06    2.17
   8  -2   4    5.23    0.77
  -8   2  -4    5.81    0.77
  -9   2  -4   68.98    4.17
   9  -2   4   76.86    4.55
  10  -2   4    5.29    0.86
 -10   2  -4    5.24    0.81
  11  -2   4   -0.45    0.58
 -11   2  -4   -0.37    0.51
 -12   2  -4   36.67    2.38
 -13   2  -4    0.80    0.67
  13  -2   4   -0.01    0.65
  14  -2   4    6.41    1.13
 -14   2  -4    9.05    1.09
  14   1  -4    6.36    1.06
 -14  -1   4    3.48    0.88
  13   1  -4    0.02    0.67
 -13  -1   4   -0.10    0.66
  12   1  -4    2.74    0.82
 -12  -1   4    2.43    0.73
  11   1  -4   41.58    2.71
 -11  -1   4   35.32    2.43
 -10  -1   4    4.88    0.80
  10   1  -4    6.55    0.95
  -9  -1   4   10.26    1.02
   9   1  -4   12.62    1.17
   8   1  -4    3.61    0.74
  -8  -1   4    4.78    0.69
  -7  -1   4    9.41    0.88
   7   1  -4   10.14    0.99
   6   1  -4   16.31    1.30
  -6  -1   4   17.86    1.20
  -5  -1   4   49.98    2.74
  -5  -1   4   49.42    2.79
   5   1  -4   45.90    3.02
   4   1  -4    1.04    0.45
  -4  -1   4    1.46    0.44
  -4  -1   4    1.88    0.26
   3   1  -4   21.42    1.49
  -3  -1   4   22.06    1.33
  -3  -1   4   24.48    1.38
  -2  -1   4   96.62    5.32
   2   1  -4   99.55    5.77
  -2  -1   4  100.07    5.49
  -1  -1   4    9.78    0.77
  -1  -1   4   11.97    0.80
   1   1  -4   12.56    0.79
   0  -1   4    9.31    0.67
   0   1  -4    9.86    0.66
   0   1  -4    8.91    0.65
   1  -1   4  203.77   11.12
  -1   1  -4  204.86   10.69
  -1   1  -4  195.61   11.61
  -2   1  -4  239.66   12.73
   3  -1   4    6.64    0.68
   3  -1   4    8.06    0.63
  -3   1  -4    8.26    0.67
   4  -1   4    4.32    0.57
  -4   1  -4    5.18    0.59
   4  -1   4    5.20    0.50
   5  -1   4   66.00    3.51
  -5   1  -4   60.23    3.44
   5  -1   4   56.81    3.69
   6  -1   4    9.52    0.87
  -6   1  -4    9.82    0.87
   6  -1   4    9.61    0.76
   7  -1   4   31.43    2.26
  -7   1  -4   37.93    2.15
   8  -1   4    1.97    0.58
  -8   1  -4    1.63    0.58
  -9   1  -4    5.80    0.82
   9  -1   4    6.64    0.91
 -10   1  -4    2.65    0.69
  10  -1   4    4.62    0.82
 -11   1  -4    3.07    0.70
  11  -1   4    2.78    0.77
 -12   1  -4    0.26    0.60
  12  -1   4    1.22    0.75
 -13   1  -4    2.46    0.70
  13  -1   4    1.29    0.78
  14  -1   4   -0.94    0.68
 -14   1  -4    0.84    0.70
 -14   0   4    0.67    0.71
  14   0  -4   -0.24    0.69
  13   0  -4    0.15    0.68
 -13   0   4    0.32    0.65
 -12   0   4    2.40    0.75
  12   0  -4    2.91    0.84
  11   0  -4   17.10    1.48
 -11   0   4   15.54    1.34
 -10   0   4    7.96    0.94
  10   0  -4    6.23    0.95
   9   0  -4    2.38    0.68
  -9   0   4    1.70    0.62
   8   0  -4   26.35    1.86
  -8   0   4   24.35    1.68
  -7   0   4    9.25    0.85
   7   0  -4    6.66    0.85
   6   0  -4   15.12    1.23
  -6   0   4   15.83    1.13
   5   0  -4  230.45   13.54
  -5   0   4  240.70   12.81
  -5   0   4  226.04   12.45
   4   0  -4    2.99    0.52
  -4   0   4    2.73    0.30
  -4   0   4    2.05    0.48
  -3   0   4  192.57   10.46
   3   0  -4  185.74   11.00
  -3   0   4  190.35   10.13
   2   0  -4    0.46    0.31
  -2   0   4    0.26    0.24
  -2   0   4    0.18    0.35
  -1   0   4   10.40    0.73
   1   0  -4   10.26    0.69
  -1   0   4    9.41    0.76
   0   0  -4   87.03    4.79
   0   0   4   91.01    4.99
  -2   0  -4    3.49    0.47
   2   0   4    4.13    0.42
   2   0   4    6.02    0.51
   3   0   4   42.70    2.58
   3   0   4   43.33    2.67
  -3   0  -4   47.29    2.52
  -4   0  -4   79.28    4.33
   4   0   4   77.55    4.46
   4   0   4   78.48    4.65
  -5   0  -4  140.39    7.72
   5   0   4  145.79    7.99
   5   0   4  141.71    8.38
   6   0   4    1.33    0.41
  -6   0  -4    1.08    0.45
   6   0   4    1.22    0.49
  -7   0  -4   21.05    1.39
   7   0   4   17.21    1.44
   8   0   4    0.46    0.55
  -8   0  -4   -0.14    0.51
  -9   0  -4    1.45    0.62
   9   0   4    1.53    0.64
 -10   0  -4    7.23    0.91
  10   0   4    7.52    0.99
  11   0   4    0.42    0.66
 -11   0  -4    0.72    0.59
 -12   0  -4    2.28    0.70
  12   0   4    3.19    0.85
  13   0   4    1.45    0.80
 -13   0  -4   -0.41    0.58
  14   0   4    0.04    0.75
  14  -1  -4    4.24    0.94
 -14   1   4    3.29    0.82
  13  -1  -4    2.05    0.80
 -13   1   4    1.10    0.70
 -12   1   4   -0.08    0.59
  12  -1  -4    0.03    0.63
  11  -1  -4   28.99    2.12
 -11   1   4   27.29    1.93
  10  -1  -4    9.28    1.08
 -10   1   4    9.46    1.01
   9  -1  -4    2.67    0.70
  -9   1   4    3.49    0.69
   8  -1  -4    7.45    0.91
  -8   1   4    7.18    0.83
   7  -1  -4    0.56    0.47
  -7   1   4    0.47    0.48
  -6   1   4   20.81    1.38
   6  -1  -4   20.06    1.47
  -5   1   4    9.93    0.69
  -5   1   4   10.21    0.86
   5  -1  -4   10.09    0.89
  -4   1   4   22.23    1.39
   4  -1  -4   21.06    1.46
  -4   1   4   21.68    1.30
  -3   1   4   72.76    4.03
  -3   1   4   73.78    4.13
   3  -1  -4   73.63    4.33
  -2   1   4  401.69   21.87
  -2   1   4  393.41   21.05
  -1   1   4   50.21    2.79
   1  -1  -4   46.97    2.82
   0   1   4    2.72    0.41
   0  -1  -4    2.08    0.38
  -2  -1  -4  135.77    7.05
   2   1   4  139.61    7.60
   2   1   4  117.41    7.32
  -3  -1  -4    5.19    0.59
   3   1   4    6.99    0.63
   3   1   4    5.51    0.57
   4   1   4    8.68    0.78
  -4  -1  -4    9.18    0.80
   4   1   4    9.13    0.77
   5   1   4   17.13    1.20
   5   1   4   16.21    1.24
  -5  -1  -4   18.15    1.21
   6   1   4    1.93    0.47
   6   1   4    2.71    0.54
  -6  -1  -4    2.55    0.54
   7   1   4   10.42    1.02
  -7  -1  -4   10.38    0.93
  -8  -1  -4    0.70    0.50
   8   1   4    0.59    0.54
   9   1   4    1.03    0.62
  -9  -1  -4    0.64    0.56
 -10  -1  -4   10.07    1.04
  10   1   4    8.96    1.12
  11   1   4    4.04    0.88
 -11  -1  -4    3.54    0.79
 -12  -1  -4    3.74    0.80
  12   1   4    3.70    0.89
 -13  -1  -4    7.46    1.02
  13   1   4   10.91    1.31
  14  -2  -4    4.87    0.94
 -14   2   4    2.37    0.83
  13  -2  -4    2.06    0.74
 -13   2   4    2.23    0.71
  12  -2  -4   17.75    1.54
 -12   2   4   16.79    1.42
  11  -2  -4    6.95    0.98
 -11   2   4    7.12    0.95
  10  -2  -4    5.93    0.91
 -10   2   4    5.85    0.86
   9  -2  -4    0.55    0.54
  -9   2   4   -0.16    0.53
   8  -2  -4   26.28    1.95
  -8   2   4   29.35    1.83
   7  -2  -4   26.29    1.87
  -7   2   4   27.98    1.77
  -6   2   4    9.43    0.68
  -6   2   4   10.35    0.88
   6  -2  -4   10.76    0.89
   5  -2  -4   72.14    4.16
  -5   2   4   69.68    3.87
  -5   2   4   65.97    3.89
  -4   2   4   15.35    1.14
  -4   2   4   17.14    1.08
   4  -2  -4   16.65    1.19
  -3   2   4   72.67    4.11
   3  -2  -4   76.15    4.42
  -3   2   4   75.09    4.23
   2  -2  -4  185.98   10.12
  -2   2   4  168.90    9.72
  -2   2   4  169.50    9.35
  -1   2   4   32.16    1.95
  -1   2   4   31.77    1.94
   1  -2  -4   33.55    1.87
   0   2   4    8.88    0.62
   0   2   4   10.26    0.77
   0  -2  -4    8.82    0.70
   1   2   4  101.41    5.78
  -1  -2  -4  100.87    5.53
   1   2   4  104.46    5.93
  -2  -2  -4  417.43   22.13
   3   2   4  593.97   32.71
  -4  -2  -4  480.50   24.75
   4   2   4  496.04   26.87
   4   2   4  421.11   25.71
   5   2   4   31.45    2.08
  -5  -2  -4   29.01    1.95
   5   2   4   35.32    2.04
   6   2   4    4.43    0.61
   6   2   4    3.47    0.65
  -6  -2  -4    4.01    0.64
   7   2   4   75.12    4.64
  -7  -2  -4   75.62    4.30
  -8  -2  -4    2.39    0.62
   8   2   4    2.14    0.66
  -9  -2  -4    0.14    0.55
   9   2   4   -0.49    0.53
 -10  -2  -4   13.58    1.27
  10   2   4   12.85    1.36
 -11  -2  -4    0.15    0.59
  11   2   4    0.48    0.72
  12   2   4    0.45    0.73
 -12  -2  -4    0.36    0.60
  13   2   4    1.22    0.81
 -13  -2  -4    0.95    0.66
  14  -3  -4    4.89    0.90
 -14   3   4    3.67    0.83
 -13   3   4    7.35    1.01
  13  -3  -4    5.83    0.99
 -12   3   4    2.32    0.73
  12  -3  -4    1.12    0.68
  11  -3  -4    2.01    0.69
 -11   3   4    1.50    0.66
  10  -3  -4   -0.37    0.53
 -10   3   4    0.42    0.57
  -9   3   4    4.61    0.77
   9  -3  -4    6.48    0.86
   8  -3  -4    2.99    0.63
  -8   3   4    3.46    0.63
  -7   3   4    1.58    0.55
   7  -3  -4    1.49    0.53
  -6   3   4   25.48    1.56
  -6   3   4   26.73    1.65
   6  -3  -4   24.59    1.72
  -5   3   4    3.27    0.40
  -5   3   4    3.14    0.54
   5  -3  -4    2.08    0.50
  -4   3   4  512.02   26.66
  -4   3   4  491.37   27.67
   4  -3  -4  505.42   28.96
  -3   3   4   25.91    1.67
   3  -3  -4   27.34    1.72
  -3   3   4   27.12    1.64
  -2   3   4  452.09   25.58
  -2   3   4  476.32   24.59
  -1   3   4   11.85    0.85
  -1   3   4   11.27    0.94
   1  -3  -4   13.11    0.86
   0   3   4    2.81    0.38
   0   3   4    2.24    0.47
   0  -3  -4    2.70    0.41
   1   3   4    0.65    0.27
  -1  -3  -4    0.72    0.36
   1   3   4    1.26    0.43
   2   3   4  305.92   17.38
  -2  -3  -4  296.51   16.04
   2   3   4  301.79   16.73
   3   3   4    7.02    0.67
  -3  -3  -4    7.62    0.69
   3   3   4    6.24    0.74
   4   3   4  122.91    7.07
  -4  -3  -4  125.94    6.78
   4   3   4  124.92    7.33
  -5  -3  -4    2.58    0.55
   5   3   4    1.67    0.51
   5   3   4    1.80    0.49
  -6  -3  -4   13.66    1.12
   6   3   4   14.24    1.15
   6   3   4   15.20    1.18
  -7  -3  -4   22.92    1.55
   7   3   4   21.06    1.65
   8   3   4    8.68    1.01
  -8  -3  -4    7.77    0.91
  -9  -3  -4   38.39    2.56
   9   3   4   42.69    2.77
  10   3   4    2.91    0.82
 -10  -3  -4    2.73    0.74
 -11  -3  -4    0.05    0.58
  11   3   4    1.88    0.79
  12   3   4    0.38    0.73
 -12  -3  -4   -0.02    0.61
 -13  -3  -4    0.12    0.65
 -14   4   4   -0.14    0.60
  14  -4  -4   -0.39    0.66
  13  -4  -4   -0.06    0.64
 -13   4   4   -0.03    0.59
  12  -4  -4    0.17    0.62
 -12   4   4    0.11    0.56
  11  -4  -4    0.94    0.61
 -11   4   4   -0.06    0.55
  10  -4  -4   30.44    2.12
 -10   4   4   28.86    1.98
   9  -4  -4   33.05    2.29
  -9   4   4   35.12    2.19
  -8   4   4   63.22    3.69
   8  -4  -4   64.94    3.98
   7  -4  -4    0.91    0.48
  -7   4   4   -0.28    0.44
  -7   4   4    0.19    0.28
  -6   4   4    3.10    0.58
   6  -4  -4    4.23    0.63
  -6   4   4    4.71    0.50
  -5   4   4   64.60    3.77
   5  -4  -4   66.62    3.98
  -5   4   4   65.70    3.70
  -4   4   4    0.32    0.41
   4  -4  -4    0.32    0.37
  -4   4   4    1.30    0.36
  -3   4   4    3.70    0.55
  -3   4   4    3.56    0.51
  -3   4   4    3.58    0.53
  -2   4   4    0.10    0.39
  -2   4   4   -0.22    0.34
  -2   4   4   -0.29    0.34
  -1   4   4   -0.25    0.31
   1  -4  -4   -0.17    0.32
  -1   4   4    0.63    0.38
   0  -4  -4    0.50    0.35
   0   4   4    1.23    0.44
   0   4   4    1.31    0.38
   1   4   4    0.09    0.37
  -1  -4  -4   -0.10    0.31
   1   4   4    0.38    0.31
   2   4   4   36.20    2.14
   2   4   4   33.67    2.16
  -2  -4  -4   32.86    2.03
  -3  -4  -4    0.38    0.36
   3   4   4    0.42    0.40
   3   4   4    0.45    0.38
  -4  -4  -4    0.78    0.43
   4   4   4    0.37    0.43
   4   4   4    0.93    0.42
  -5  -4  -4   -0.18    0.41
   5   4   4   -0.05    0.41
   5   4   4    0.00    0.42
   6   4   4    9.73    0.92
   6   4   4    7.73    0.91
  -6  -4  -4    6.02    0.80
  -7  -4  -4    1.16    0.54
   7   4   4    1.10    0.58
  -8  -4  -4   -0.09    0.52
   8   4   4    1.18    0.64
   9   4   4   -0.73    0.58
  -9  -4  -4   -0.37    0.58
  10   4   4    0.33    0.68
 -10  -4  -4    0.31    0.59
  11   4   4   10.74    1.35
 -11  -4  -4   11.25    1.17
 -12  -4  -4    1.83    0.73
  14  -5  -4    0.14    0.65
 -14   5   4    0.79    0.67
 -13   5   4    0.90    0.67
  13  -5  -4    0.93    0.70
  12  -5  -4    0.85    0.63
 -12   5   4   -0.09    0.58
 -11   5   4   16.86    1.35
  11  -5  -4   16.92    1.44
 -10   5   4    3.48    0.75
  10  -5  -4    6.23    0.81
  -9   5   4    0.15    0.55
   9  -5  -4    0.44    0.52
   8  -5  -4   61.14    3.84
  -8   5   4   61.63    3.58
  -7   5   4   -0.11    0.30
   7  -5  -4    0.56    0.46
  -7   5   4   -0.68    0.41
  -6   5   4    5.29    0.61
   6  -5  -4    5.49    0.69
  -6   5   4    6.20    0.70
   5  -5  -4   38.37    2.34
  -5   5   4   35.72    2.24
  -5   5   4   34.58    2.19
  -4   5   4  568.02   31.75
  -4   5   4  584.71   33.23
  -4   5   4  576.02   30.54
  -3   5   4  258.42   14.97
  -3   5   4  252.74   13.79
  -3   5   4  263.43   14.36
   2  -5  -4   81.67    4.53
  -2   5   4   81.42    4.93
  -2   5   4   85.87    4.80
  -1   5   4   14.55    1.17
  -1   5   4   15.84    1.11
   1  -5  -4   16.15    1.06
   0   5   4   11.47    0.86
   0  -5  -4   10.76    0.81
   0   5   4    9.34    0.93
   1   5   4   49.94    3.19
  -1  -5  -4   52.69    2.98
   1   5   4   55.64    3.22
   2   5   4   23.17    1.48
   2   5   4   21.25    1.54
  -2  -5  -4   21.53    1.40
   3   5   4    2.29    0.46
   3   5   4    1.59    0.50
  -3  -5  -4    1.47    0.44
   4   5   4    4.38    0.69
  -4  -5  -4    4.99    0.64
   4   5   4    4.64    0.64
   5   5   4  144.02    8.56
   5   5   4  155.80    8.89
  -5  -5  -4  150.97    8.20
   6   5   4   28.16    1.89
   6   5   4   24.89    1.86
  -6  -5  -4   25.40    1.74
  -7  -5  -4   25.10    1.74
   7   5   4   26.96    1.93
   8   5   4    5.08    0.89
  -8  -5  -4    6.74    0.86
   9   5   4    0.28    0.67
  -9  -5  -4    0.97    0.64
 -10  -5  -4    0.74    0.64
  10   5   4    0.41    0.70
 -11  -5  -4    6.07    0.92
 -12  -5  -4    1.71    0.74
 -14   6   4    5.99    0.94
  14  -6  -4    3.86    0.91
  13  -6  -4   -0.28    0.56
 -13   6   4   -0.21    0.62
  12  -6  -4    0.97    0.64
 -12   6   4    1.92    0.69
 -11   6   4   -0.32    0.57
  11  -6  -4    0.27    0.54
  10  -6  -4    0.22    0.54
 -10   6   4    0.12    0.57
   9  -6  -4   -0.51    0.50
  -9   6   4   -0.38    0.49
  -8   6   4    7.33    0.87
   8  -6  -4    8.00    0.90
  -7   6   4   34.78    2.09
  -7   6   4   34.16    2.10
   7  -6  -4   30.85    2.21
   6  -6  -4    1.17    0.49
  -6   6   4    2.26    0.54
  -6   6   4    1.77    0.45
  -5   6   4    0.87    0.40
  -5   6   4    1.22    0.46
  -4   6   4   91.27    5.49
  -4   6   4  106.89    5.76
  -4   6   4  102.17    5.99
  -3   6   4   11.84    0.98
  -3   6   4   10.69    0.95
  -3   6   4   13.09    0.93
  -2   6   4  111.08    6.77
  -2   6   4  118.07    6.56
   2  -6  -4  114.58    6.21
   1  -6  -4   41.52    2.33
  -1   6   4   36.74    2.52
  -1   6   4   42.23    2.55
   0  -6  -4   15.20    1.09
   0   6   4   15.80    1.26
   0   6   4   18.40    1.23
   1   6   4   85.74    5.24
   1   6   4   91.58    5.38
  -1  -6  -4   91.99    4.94
   2   6   4    1.61    0.44
   2   6   4    2.47    0.57
  -2  -6  -4    3.28    0.51
  -3  -6  -4    0.52    0.40
   3   6   4    1.16    0.49
   3   6   4    0.47    0.41
   4   6   4    5.72    0.72
  -4  -6  -4    5.66    0.68
   4   6   4    4.44    0.72
   5   6   4    4.15    0.71
  -5  -6  -4    5.29    0.70
   5   6   4    3.60    0.73
   6   6   4    1.12    0.57
   6   6   4   -0.34    0.57
  -6  -6  -4    1.26    0.54
  -7  -6  -4    9.56    0.99
   7   6   4   10.30    1.11
   8   6   4    9.88    1.12
  -8  -6  -4    7.76    0.98
  -9  -6  -4    1.13    0.67
 -10  -6  -4    1.40    0.69
 -11  -6  -4    4.53    0.86
 -14   7   4   -0.98    0.57
  14  -7  -4   -0.44    0.61
 -13   7   4    1.18    0.67
  13  -7  -4    0.02    0.61
 -12   7   4    0.52    0.61
  12  -7  -4    0.40    0.61
 -11   7   4    2.59    0.69
  11  -7  -4    2.73    0.74
 -10   7   4    4.49    0.80
  10  -7  -4    5.83    0.84
  -9   7   4   10.63    1.04
   9  -7  -4    9.42    1.04
  -8   7   4    6.44    0.84
   8  -7  -4    8.32    0.92
   7  -7  -4   23.93    1.76
  -7   7   4   26.02    1.69
  -7   7   4   24.81    1.69
  -6   7   4    0.46    0.46
  -6   7   4    0.34    0.39
   6  -7  -4    0.69    0.47
  -5   7   4   20.01    1.34
  -5   7   4   19.11    1.38
  -5   7   4   18.83    1.46
  -4   7   4    0.03    0.41
  -4   7   4   -0.04    0.43
  -4   7   4    0.45    0.41
   3  -7  -4    0.23    0.38
  -3   7   4    0.46    0.44
  -3   7   4   -0.15    0.40
  -2   7   4   63.74    3.86
   2  -7  -4   58.67    3.50
  -2   7   4   66.89    3.77
   1  -7  -4   20.40    1.30
  -1   7   4   19.35    1.46
  -1   7   4   21.65    1.50
   0  -7  -4    0.49    0.35
   0   7   4    0.19    0.42
   0   7   4    0.59    0.46
   1   7   4   19.38    1.38
   1   7   4   17.88    1.40
  -1  -7  -4   17.88    1.25
   2   7   4   50.34    3.07
  -2  -7  -4   50.02    2.82
   2   7   4   45.67    3.02
   3   7   4    5.10    0.69
  -3  -7  -4    5.28    0.67
   3   7   4    4.98    0.79
   4   7   4    0.70    0.49
  -4  -7  -4    1.01    0.48
   4   7   4    0.92    0.58
   5   7   4    5.63    0.84
   5   7   4    5.52    0.79
  -5  -7  -4    5.87    0.78
  -6  -7  -4   11.48    1.09
   6   7   4   11.66    1.15
   6   7   4   12.83    1.23
  -7  -7  -4    4.99    0.76
  -8  -7  -4   -0.27    0.54
  -9  -7  -4    2.36    0.73
 -10  -7  -4    5.03    0.88
 -11  -7  -4    8.77    1.09
 -14   8   4    4.79    0.90
  14  -8  -4    3.73    0.86
 -13   8   4    0.41    0.63
  13  -8  -4    0.12    0.62
 -12   8   4    1.20    0.62
  12  -8  -4   -1.14    0.49
  11  -8  -4    1.28    0.62
 -11   8   4    1.65    0.66
 -10   8   4   15.10    1.28
  10  -8  -4   15.38    1.35
  -9   8   4    0.57    0.55
   9  -8  -4   -0.06    0.53
  -8   8   4   63.62    3.83
   8  -8  -4   68.27    4.13
  -7   8   4   27.54    1.87
   7  -8  -4   26.21    1.93
  -7   8   4   28.57    1.81
  -6   8   4   55.98    3.48
  -6   8   4   55.70    3.31
  -6   8   4   50.85    3.15
  -5   8   4   20.36    1.30
  -5   8   4   13.28    1.27
  -5   8   4   14.66    1.16
  -4   8   4   19.98    1.56
  -4   8   4   22.45    1.46
  -4   8   4   22.34    1.55
  -3   8   4    2.46    0.59
  -3   8   4    2.11    0.57
   3  -8  -4    3.93    0.52
   2  -8  -4    1.85    0.44
  -2   8   4    0.71    0.48
  -2   8   4    1.69    0.50
  -1   8   4    2.43    0.56
  -1   8   4    3.37    0.65
   1  -8  -4    2.62    0.47
   0   8   4    8.57    0.91
   0  -8  -4    8.39    0.76
   0   8   4    7.07    0.92
   1   8   4    4.30    0.76
  -1  -8  -4    5.43    0.64
   1   8   4    6.12    0.78
   2   8   4    9.79    0.95
   2   8   4    7.38    0.94
  -2  -8  -4    7.05    0.80
  -3  -8  -4   10.17    0.98
   3   8   4   11.31    1.13
   3   8   4   11.01    1.02
   4   8   4   22.55    1.68
   4   8   4   24.32    1.77
  -4  -8  -4   21.73    1.58
   5   8   4   11.93    1.18
   5   8   4   15.80    1.29
  -5  -8  -4   12.06    1.14
  -6  -8  -4    6.27    0.85
   6   8   4    6.74    0.96
  -7  -8  -4   -0.01    0.51
  -8  -8  -4   14.75    1.29
  -9  -8  -4   25.38    1.87
 -10  -8  -4   12.86    1.32
  14  -9  -4    4.41    0.86
 -14   9   4    4.27    0.86
  13  -9  -4    6.34    0.92
 -13   9   4    5.62    0.93
  12  -9  -4    5.75    0.89
 -12   9   4    5.08    0.84
 -11   9   4    1.62    0.65
  11  -9  -4    0.82    0.63
  10  -9  -4    3.38    0.73
 -10   9   4    2.05    0.67
   9  -9  -4    2.98    0.70
  -9   9   4    2.57    0.69
   8  -9  -4    5.43    0.80
  -8   9   4    2.98    0.68
  -7   9   4   22.11    1.61
   7  -9  -4   21.38    1.64
  -7   9   4   21.96    1.53
  -6   9   4   -0.32    0.43
  -6   9   4    0.70    0.56
  -6   9   4   -0.01    0.46
  -5   9   4   61.98    3.51
  -5   9   4   56.77    3.67
  -5   9   4   62.66    3.85
   4  -9  -4   30.59    1.86
  -4   9   4   26.47    2.02
  -4   9   4   31.31    2.02
   3  -9  -4    8.19    0.78
  -3   9   4    7.30    0.90
  -3   9   4    8.10    0.91
  -2   9   4   20.97    1.62
  -2   9   4   21.45    1.62
   2  -9  -4   22.58    1.42
  -1   9   4   16.36    1.31
  -1   9   4   13.64    1.29
   1  -9  -4   17.09    1.14
   0   9   4    0.27    0.51
   0   9   4    0.36    0.51
   0  -9  -4    0.05    0.37
   1   9   4   31.21    1.96
   1   9   4   23.24    1.88
  -1  -9  -4   24.74    1.66
   2   9   4   11.74    1.14
  -2  -9  -4   10.99    0.97
   2   9   4   10.27    1.13
   3   9   4   46.47    3.05
   3   9   4   48.72    3.04
  -3  -9  -4   45.18    2.76
   4   9   4    6.87    0.98
  -4  -9  -4    8.32    0.91
  -5  -9  -4    8.58    0.94
   5   9   4    6.77    0.99
  -6  -9  -4    0.50    0.57
   6   9   4    1.73    0.69
  -7  -9  -4    0.98    0.64
  -8  -9  -4    2.45    0.72
  -9  -9  -4    0.22    0.65
  14 -10  -4    2.60    0.80
 -14  10   4    3.57    0.85
 -13  10   4    0.89    0.67
  13 -10  -4    1.67    0.70
  12 -10  -4    0.18    0.57
 -12  10   4    0.02    0.60
  11 -10  -4   20.74    1.71
 -11  10   4   22.15    1.64
 -10  10   4   -0.16    0.55
  10 -10  -4    0.01    0.58
  -9  10   4   -0.62    0.50
   9 -10  -4   -0.03    0.53
   8 -10  -4    0.38    0.57
  -8  10   4   -0.31    0.49
  -7  10   4    0.22    0.58
  -7  10   4    0.55    0.52
  -7  10   4    0.99    0.51
  -6  10   4   12.28    1.16
  -6  10   4   12.50    1.11
  -6  10   4    9.99    1.21
  -5  10   4    3.34    0.75
  -5  10   4    4.27    0.74
  -4  10   4    7.52    0.95
  -4  10   4   10.03    1.03
   4 -10  -4    9.16    0.87
  -3  10   4   -0.49    0.44
  -3  10   4    0.09    0.49
   3 -10  -4    0.68    0.41
  -2  10   4   -0.14    0.49
  -2  10   4   -0.09    0.50
   2 -10  -4    0.06    0.38
  -1  10   4    2.72    0.71
   1 -10  -4    4.02    0.58
  -1  10   4    4.13    0.74
   0  10   4    0.87    0.62
   0  10   4    1.43    0.59
   0 -10  -4    0.99    0.46
  -1 -10  -4   10.39    0.95
   1  10   4   10.62    1.14
   1  10   4    9.29    1.10
  -2 -10  -4   51.47    3.05
   2  10   4   52.12    3.33
   3  10   4   15.05    1.40
  -3 -10  -4   16.89    1.25
   4  10   4    5.29    0.89
  -4 -10  -4    4.73    0.77
   5  10   4    0.77    0.62
  -5 -10  -4    1.12    0.60
  -6 -10  -4    2.42    0.68
   6  10   4    2.92    0.82
  13 -11  -4    0.77    0.67
 -13  11   4    0.77    0.71
 -12  11   4    8.49    1.04
  12 -11  -4    6.38    1.00
 -11  11   4    0.62    0.62
  11 -11  -4    0.66    0.60
 -10  11   4   -0.40    0.58
  10 -11  -4    0.25    0.58
   9 -11  -4    2.35    0.69
  -9  11   4    3.06    0.71
   8 -11  -4    0.34    0.56
  -8  11   4    1.89    0.62
  -7  11   4   -0.10    0.49
  -7  11   4    0.47    0.64
  -6  11   4   13.18    1.33
  -6  11   4   13.71    1.25
  -6  11   4   12.47    1.12
  -5  11   4    3.70    0.75
   5 -11  -4    3.25    0.62
  -5  11   4    3.75    0.76
   4 -11  -4   18.21    1.31
  -4  11   4   16.27    1.52
  -4  11   4   20.89    1.56
  -3  11   4    1.44    0.63
  -3  11   4    1.01    0.56
   3 -11  -4   -0.54    0.42
  -2  11   4   19.76    1.48
  -2  11   4   15.30    1.42
   2 -11  -4   16.28    1.22
  -1  11   4    0.57    0.57
  -1  11   4    1.69    0.65
   1 -11  -4    0.90    0.47
   0  11   4    1.86    0.64
   0 -11  -4    0.61    0.48
   1  11   4   11.23    1.21
   2  11   4    0.34    0.57
   3  11   4   10.31    1.17
   4  11   4    6.71    1.04
   5  11   4    0.96    0.67
   6  11   4    0.06    0.61
  13 -12  -4    0.55    0.64
 -13  12   4   -0.05    0.62
  12 -12  -4   -0.21    0.59
 -12  12   4   -0.06    0.65
  11 -12  -4    4.05    0.81
 -11  12   4    3.51    0.83
  10 -12  -4   -0.02    0.55
 -10  12   4    0.12    0.61
  -9  12   4   -0.02    0.61
   9 -12  -4    0.28    0.59
  -8  12   4    2.20    0.65
   7 -12  -4    0.57    0.44
  -7  12   4   -0.96    0.58
  -7  12   4    0.28    0.53
  -6  12   4    3.21    0.72
  -6  12   4    2.46    0.81
  -5  12   4   17.97    1.55
  -5  12   4   18.51    1.54
  -4  12   4   11.06    1.23
  -4  12   4   13.63    1.28
  -3  12   4   18.51    1.59
  -3  12   4   19.42    1.63
  -2  12   4   -0.57    0.57
  -2  12   4    0.00    0.51
  -1  12   4    0.14    0.52
   0  12   4   17.12    1.48
   1  12   4   18.33    1.58
   2  12   4   29.55    2.20
   3  12   4   -0.14    0.62
   4  12   4    2.03    0.79
   5  12   4   -0.04    0.63
   6  12   4    0.69    0.69
  12 -13  -4   -0.30    0.59
  11 -13  -4    8.48    1.14
  10 -13  -4    1.15    0.66
   9 -13  -4    0.35    0.61
  -8  13   4    3.50    0.87
   7 -13  -4   11.07    1.01
  -7  13   4    8.89    1.23
  -6  13   4    0.99    0.72
  -5  13   4    4.19    0.80
  -5  13   4    2.27    0.79
  -4  13   4   21.17    1.70
  -4  13   4   18.68    1.63
  -3  13   4   18.94    1.61
  -2  13   4    6.38    0.98
  -1  13   4    4.12    0.85
   0  13   4   -0.06    0.58
   1  13   4   15.38    1.53
   2  13   4    3.09    0.84
   3  13   4    2.62    0.79
   4  13   4    0.49    0.67
   5  13   4    8.93    1.20
  12 -14  -4    0.44    0.63
  11 -14  -4    4.11    0.86
  10 -14  -4    1.14    0.66
   9 -14  -4    0.73    0.65
  -8  14   4   -0.87    0.64
  -7  14   4   -0.05    0.72
   7 -14  -4    0.18    0.43
   6 -14  -4    2.68    0.60
  -6  14   4    1.49    0.78
  -5  14   4   11.38    1.25
  -4  14   4    2.84    0.76
  -3  14   4    0.54    0.62
  -2  14   4    7.36    1.08
  -1  14   4   32.13    2.36
   0  14   4    5.25    0.96
   1  14   4    1.79    0.75
   2  14   4    9.59    1.26
   3  14   4    0.54    0.64
   4  14   4    5.26    0.98
   7 -15  -4    3.14    0.67
   6 -15  -4    1.03    0.51
   5 -15  -4    0.08    0.43
  -3  15   4    3.67    0.83
  -2  15   4   12.81    1.35
  -1  15   4   23.54    1.91
   0  15   4    4.70    0.94
   1  15   4    0.51    0.65
   2  15   4    0.53    0.64
   3  15   4    1.36    0.72
   7 -16  -4    0.87    0.52
   6 -16  -4   21.45    1.67
   5 -16  -4    1.06    0.54
   4 -16  -4    0.59    0.51
  -3 -16  -4   12.13    1.26
   6 -17  -4    0.03    0.47
   5 -17  -4    4.45    0.78
   4 -17  -4    2.93    0.67
   3 -17  -4   13.28    1.20
   2 -17  -4    6.84    0.91
   1 -17  -4   21.66    1.68
   0 -17  -4    0.31    0.50
   5 -18  -4   -0.06    0.47
   4 -18  -4    0.19    0.49
   3 -18  -4    2.23    0.65
  -2  21  -5    1.51    0.85
  -3  21  -5   -0.37    0.71
   3 -21   5    0.73    0.50
   4 -21   5    1.42    0.58
  -4  21  -5    2.51    0.89
   5 -21   5    1.13    0.56
  -5  21  -5    0.89    0.79
   1  20  -5    2.88    0.93
  -1 -20   5    1.59    0.59
   0  20  -5    3.55    0.98
   0 -20   5    5.99    0.82
   1 -20   5    2.72    0.63
  -1  20  -5    1.04    0.74
  -2  20  -5    0.40    0.69
   2 -20   5    0.12    0.43
  -3  20  -5    0.32    0.68
   3 -20   5    0.61    0.51
  -4  20  -5    1.34    0.79
   4 -20   5   -0.20    0.44
   5 -20   5    0.29    0.47
  -5  20  -5    0.35    0.76
   6 -20   5   -0.39    0.42
  -6  20  -5    0.77    0.74
  -7  20  -5    1.00    0.79
   7 -20   5    0.56    0.49
  -8  20  -5    1.54    0.85
   3  19  -5    6.27    1.12
  -3 -19   5    5.23    0.82
   2  19  -5    0.33    0.75
  -2 -19   5    0.47    0.49
  -1 -19   5    0.27    0.48
   1  19  -5   -0.27    0.70
   0  19  -5   -0.67    0.70
   0 -19   5    0.81    0.51
  -1  19  -5    4.84    0.97
   1 -19   5    3.98    0.73
   2 -19   5    2.48    0.61
  -2  19  -5    2.26    0.83
  -3  19  -5    0.49    0.71
   3 -19   5    0.72    0.47
   4 -19   5    9.84    1.01
  -4  19  -5    7.49    1.20
  -5  19  -5    3.85    0.94
   5 -19   5    2.85    0.63
  -6  19  -5    6.35    1.09
   6 -19   5    5.64    0.80
  -7  19  -5   -0.48    0.68
   7 -19   5    0.87    0.50
  -8  19  -5    6.19    1.07
  -9  19  -5    3.37    0.98
   5  18  -5    9.73    1.31
  -5 -18   5    7.91    0.99
   4  18  -5    2.12    0.83
  -4 -18   5    1.26    0.57
   3  18  -5    4.06    0.98
  -3 -18   5    4.43    0.76
   2  18  -5    2.50    0.86
  -2 -18   5    3.05    0.66
  -1 -18   5    2.41    0.61
   1  18  -5    1.06    0.80
   0  18  -5   -0.41    0.66
   0 -18   5    0.32    0.46
   1 -18   5    2.88    0.64
  -1  18  -5    3.00    0.89
  -2  18  -5   11.34    1.30
   2 -18   5    8.18    0.97
   3 -18   5   13.28    1.16
  -3  18  -5   14.07    1.50
  -4  18  -5   -0.60    0.64
   4 -18   5    0.54    0.48
   5 -18   5    5.57    0.79
  -5  18  -5    7.72    1.17
  -6  18  -5    5.38    1.03
   6 -18   5    5.52    0.77
   7 -18   5    2.24    0.60
  -7  18  -5    2.05    0.83
  -8  18  -5   -0.46    0.69
  -9  18  -5    5.36    1.10
 -10  18  -5   -0.29    0.74
   6  17  -5    3.08    0.91
   5  17  -5    1.33    0.78
  -5 -17   5    1.20    0.53
   4  17  -5   -0.28    0.68
  -4 -17   5   -0.33    0.44
   3  17  -5    4.73    0.97
  -3 -17   5    4.90    0.76
  -2 -17   5    2.59    0.60
   2  17  -5    1.97    0.80
  -1 -17   5    3.82    0.69
   1  17  -5    5.72    1.00
   0  17  -5   16.04    1.59
   0 -17   5   18.61    1.39
  -1  17  -5   11.01    1.38
   1 -17   5   13.17    1.11
   2 -17   5   15.89    1.29
  -2  17  -5   15.35    1.57
   3 -17   5   38.94    2.51
  -3  17  -5   38.06    2.77
  -4  17  -5    6.02    1.02
   4 -17   5    3.64    0.67
  -5  17  -5    4.39    0.96
   5 -17   5    2.61    0.59
  -6  17  -5   26.02    2.17
   6 -17   5   29.05    1.94
  -7  17  -5    9.31    1.22
   7 -17   5    7.36    0.90
  -8  17  -5    4.10    0.96
  -9  17  -5    0.29    0.77
 -10  17  -5    2.32    0.94
 -11  17  -5   -0.16    0.72
   7  16  -5    1.36    0.81
   6  16  -5    5.11    0.99
  -6 -16   5    4.03    0.74
   5  16  -5    8.57    1.18
  -5 -16   5    7.52    0.94
  -4 -16   5    0.16    0.43
   4  16  -5    0.74    0.70
  -3 -16   5   -0.26    0.40
   3  16  -5    0.29    0.68
   2  16  -5    4.37    0.91
  -2 -16   5    4.78    0.71
   1  16  -5    1.87    0.81
  -1 -16   5    2.04    0.56
   0  16  -5   11.00    1.33
   0 -16   5   11.35    1.02
   1 -16   5   10.59    0.98
  -1  16  -5    9.71    1.26
  -2  16  -5    0.39    0.63
   2 -16   5    0.40    0.44
  -3  16  -5    3.43    0.86
   3 -16   5    2.90    0.60
  -4  16  -5    8.72    1.19
   4 -16   5    7.24    0.85
  -5  16  -5   -0.16    0.66
   5 -16   5    0.79    0.45
  -6  16  -5   24.11    2.04
   6 -16   5   26.75    1.79
  -7  16  -5    0.23    0.67
   7 -16   5   -0.31    0.41
  -8  16  -5   15.70    1.54
  -9  16  -5   -0.07    0.71
 -10  16  -5   18.55    1.76
 -11  16  -5   14.72    1.59
  12 -16   5    0.10    0.65
   8  15  -5    0.85    0.72
   7  15  -5    2.48    0.81
   6  15  -5    0.36    0.65
  -6 -15   5    0.14    0.43
  -5 -15   5   -0.06    0.46
   5  15  -5    1.08    0.72
  -4 -15   5    4.59    0.71
   4  15  -5    5.14    0.95
   3  15  -5    2.24    0.79
  -3 -15   5    2.53    0.57
   2  15  -5   12.73    1.38
  -2 -15   5   11.93    1.09
  -1 -15   5    8.46    0.99
   1  15  -5   15.31    1.41
   0  15  -5    2.65    0.78
   0 -15   5    2.43    0.57
  -1  15  -5    1.05    0.69
   1 -15   5   -0.21    0.37
  -2  15  -5   63.01    3.96
   2 -15   5   57.67    3.63
   3 -15   5    3.58    0.63
  -3  15  -5    2.35    0.79
  -4  15  -5    0.58    0.68
   4 -15   5    0.85    0.47
  -5  15  -5   -0.34    0.65
   5 -15   5    0.34    0.42
   6 -15   5    5.35    0.75
  -6  15  -5    8.14    1.08
   7 -15   5    0.80    0.47
  -7  15  -5    0.20    0.70
  -8  15  -5    2.96    0.85
  -9  15  -5    1.40    0.80
 -10  15  -5    1.56    0.82
  12 -15   5    0.28    0.65
   9  14  -5   -0.93    0.57
   8  14  -5    2.22    0.77
   7  14  -5    0.08    0.64
   6  14  -5   11.64    1.28
  -6 -14   5   10.89    1.09
  -5 -14   5    0.18    0.45
   5  14  -5   -0.34    0.59
   4  14  -5    1.64    0.71
  -4 -14   5    0.36    0.44
  -3 -14   5    2.42    0.56
   3  14  -5    1.63    0.70
   2  14  -5    9.09    1.16
  -2 -14   5   10.38    0.95
   1  14  -5   30.73    2.29
   0  14  -5   34.35    2.41
   0 -14   5   30.92    2.12
  -1  14  -5   92.24    6.05
   1 -14   5  102.74    5.69
   2 -14   5   49.71    2.79
  -2  14  -5   37.80    2.98
  -3  14  -5   14.40    1.42
   3 -14   5   15.40    1.20
  -4  14  -5    0.02    0.61
   4 -14   5    0.11    0.41
  -5  14  -5    9.89    1.20
   5 -14   5    8.53    0.89
   6 -14   5    9.56    0.94
  -6  14  -5    9.99    1.19
   7 -14   5    0.46    0.44
  -7  14  -5   -0.04    0.62
  -8  14  -5    2.96    0.84
  -9  14  -5    6.82    1.08
 -10  14  -5   -0.34    0.66
  11 -14   5    0.03    0.64
  12 -14   5    9.30    1.17
  13 -14   5    0.64    0.69
   9  13  -5    1.93    0.79
   8  13  -5   35.35    2.59
   7  13  -5    6.63    0.99
   6  13  -5    0.42    0.64
  -6 -13   5    0.94    0.49
   5  13  -5   61.18    4.00
  -5 -13   5   63.23    3.79
   4  13  -5   37.29    2.59
  -4 -13   5   36.32    2.36
   3  13  -5   11.84    1.20
  -3 -13   5    9.08    0.96
  -2 -13   5   14.33    1.14
   2  13  -5   13.30    1.32
   1  13  -5    0.14    0.59
  -1 -13   5   -0.27    0.36
   0  13  -5    3.14    0.78
   0 -13   5    2.61    0.57
  -1  13  -5    0.39    0.61
   1 -13   5    0.92    0.43
   2 -13   5    0.65    0.42
  -2  13  -5    0.45    0.59
  -3  13  -5   32.57    2.42
   3 -13   5   35.20    2.18
   4 -13   5    9.62    0.86
  -4  13  -5    7.82    1.10
   5 -13   5   15.75    1.22
  -5  13  -5   16.66    1.51
  -6  13  -5    3.69    0.85
   6 -13   5    3.45    0.59
   7 -13   5    5.42    0.69
  -7  13  -5    5.36    0.96
  -8  13  -5   22.69    1.87
  -9  13  -5    1.41    0.77
 -10  13  -5   13.11    1.43
  11 -13   5   -0.19    0.61
  12 -13   5    1.18    0.64
  13 -13   5   -0.07    0.62
  10  12  -5   -0.01    0.68
   9  12  -5    2.87    0.86
   8  12  -5    0.65    0.69
   7  12  -5    4.77    0.90
  -6 -12   5    1.01    0.46
   6  12  -5    0.81    0.65
  -5 -12   5    0.37    0.43
   5  12  -5   -0.41    0.54
  -4 -12   5    1.23    0.47
   4  12  -5    1.83    0.64
  -3 -12   5    7.65    0.84
   3  12  -5    9.44    1.04
   2  12  -5    1.06    0.64
  -2 -12   5    0.35    0.40
   1  12  -5   70.27    4.29
  -1 -12   5   65.14    3.99
   0  12  -5   13.30    1.31
   0 -12   5   14.53    1.11
  -1  12  -5   26.48    2.04
   1 -12   5   27.32    1.78
  -2  12  -5   14.37    1.39
   2 -12   5   16.61    1.21
  -3  12  -5   16.81    1.44
   3 -12   5   15.68    1.21
  -4  12  -5   56.09    3.58
   4 -12   5   51.98    3.22
  -5  12  -5    1.95    0.71
   5 -12   5    1.57    0.47
  -6  12  -5    0.56    0.63
   6 -12   5   -0.19    0.34
   7 -12   5   52.24    3.10
  -7  12  -5   49.69    3.38
  -8  12  -5    1.75    0.74
  -9  12  -5    2.94    0.85
  11 -12   5    1.88    0.71
  12 -12   5    0.89    0.65
  13 -12   5    1.48    0.70
  11  11  -5   -0.71    0.62
  10  11  -5   11.94    1.35
   9  11  -5    5.54    0.99
   8  11  -5    1.29    0.70
   7  11  -5   16.50    1.46
   6  11  -5    0.49    0.65
  -6 -11   5    0.28    0.38
  -5 -11   5   -0.02    0.39
   5  11  -5    0.17    0.62
  -4 -11   5   33.17    2.02
   4  11  -5   28.06    2.16
  -3 -11   5    2.60    0.53
   3  11  -5    3.04    0.69
  -2 -11   5   31.93    2.04
   2  11  -5   30.80    2.21
  -1 -11   5    0.22    0.34
   1  11  -5    0.76    0.58
   0 -11   5   10.57    0.92
   0  11  -5   11.98    1.19
  -1  11  -5   28.46    2.17
   1 -11   5   32.56    1.99
   2 -11   5    8.26    0.79
  -2  11  -5   11.29    1.13
   3 -11   5   16.51    1.19
  -3  11  -5   15.87    1.38
   4 -11   5    3.93    0.57
  -4  11  -5    6.71    0.89
   5 -11   5   39.58    2.57
  -5  11  -5   45.82    2.90
  -6  11  -5   10.78    1.16
  -6  11  -5    9.89    0.83
   6 -11   5    9.35    0.86
  -7  11  -5    2.55    0.75
   7 -11   5    2.92    0.52
  -7  11  -5    2.81    0.58
  -8  11  -5   26.78    1.75
  -8  11  -5   25.72    2.03
  -9  11  -5    9.67    1.22
  -9  11  -5   11.60    1.06
 -10  11  -5    7.19    0.90
  10 -11   5    6.77    0.96
  11 -11   5    3.42    0.78
 -11  11  -5    4.08    0.80
  12 -11   5    3.83    0.81
 -12  11  -5    3.13    0.81
 -13  11  -5   -0.30    0.60
  13 -11   5   -0.37    0.57
  14 -11   5    1.78    0.70
 -14  11  -5    1.65    0.74
  11  10  -5   -0.58    0.66
  10  10  -5   11.09    1.30
   9  10  -5    0.12    0.64
   8  10  -5    2.92    0.77
   7  10  -5    4.96    0.89
  -6 -10   5    2.67    0.54
   6  10  -5    1.91    0.68
   5  10  -5   47.73    3.13
  -5 -10   5   47.01    2.91
   4  10  -5    8.01    0.93
  -4 -10   5    5.77    0.70
   3  10  -5    8.52    0.94
  -3 -10   5    7.22    0.74
   2  10  -5   15.73    1.29
  -2 -10   5   14.71    1.11
  -1 -10   5   23.07    1.56
   1  10  -5   24.93    1.75
   0 -10   5    9.01    0.83
   0  10  -5   11.50    1.09
   1 -10   5    2.21    0.44
  -1  10  -5    2.54    0.67
   2 -10   5    8.91    0.81
  -2  10  -5   11.38    1.12
  -3  10  -5   69.04    4.36
   3 -10   5   69.83    4.06
  -4  10  -5   -0.37    0.48
  -4  10  -5   -0.11    0.28
   4 -10   5    0.06    0.29
  -5  10  -5   -0.53    0.53
   5 -10   5    0.29    0.33
  -5  10  -5    0.59    0.36
  -6  10  -5    2.53    0.69
  -6  10  -5    2.44    0.49
   6 -10   5    1.83    0.44
  -7  10  -5   -0.25    0.40
   7 -10   5   -0.06    0.33
  -7  10  -5   -0.34    0.57
  -8  10  -5    9.14    1.17
  -8  10  -5    9.56    0.92
  -9  10  -5   14.50    1.36
  -9  10  -5   10.89    1.08
  10 -10   5   26.38    1.89
 -10  10  -5   23.02    1.70
 -11  10  -5    2.51    0.67
  11 -10   5    1.68    0.67
  12 -10   5    5.14    0.85
 -12  10  -5    3.95    0.79
  13 -10   5    1.33    0.69
 -13  10  -5    0.62    0.63
  14 -10   5    2.42    0.74
 -14  10  -5    1.94    0.74
  12   9  -5   -0.84    0.67
  11   9  -5    2.34    0.91
  10   9  -5    0.04    0.72
   9   9  -5    0.60    0.63
   8   9  -5    1.05    0.65
   7   9  -5    1.96    0.71
   6   9  -5    5.94    0.87
  -6  -9   5    6.32    0.72
   5   9  -5   26.30    1.97
  -5  -9   5   26.00    1.70
  -5  -9   5   29.14    1.78
  -4  -9   5    0.97    0.41
  -4  -9   5    1.24    0.38
   4   9  -5    0.51    0.53
   3   9  -5   18.74    1.47
  -3  -9   5   17.73    1.30
  -3  -9   5   19.42    1.18
   2   9  -5  132.68    7.62
  -2  -9   5  111.12    7.22
  -2  -9   5  138.99    6.84
  -1  -9   5   41.64    2.76
   1   9  -5   52.20    3.01
   0  -9   5    0.55    0.32
   0   9  -5    1.07    0.52
  -1   9  -5   89.40    5.82
   1  -9   5  101.82    5.49
   2  -9   5    7.69    0.71
  -2   9  -5    7.67    0.95
  -3   9  -5   19.99    1.49
   3  -9   5   15.60    1.25
  -3   9  -5   20.65    1.12
  -4   9  -5   22.33    1.70
   4  -9   5   22.02    1.49
  -4   9  -5   23.69    1.37
   5  -9   5    0.24    0.32
  -5   9  -5    0.68    0.34
  -5   9  -5    1.52    0.61
  -6   9  -5   13.77    1.22
   6  -9   5   13.91    1.01
  -6   9  -5   12.64    0.96
  -7   9  -5   -0.25    0.38
   7  -9   5   -0.10    0.32
  -7   9  -5   -0.07    0.63
  -8   9  -5   14.91    1.34
  -8   9  -5   13.14    1.07
   9  -9   5   27.72    2.10
  -9   9  -5   31.28    1.92
  10  -9   5    0.54    0.57
 -10   9  -5    1.13    0.58
 -11   9  -5    1.28    0.62
  11  -9   5    0.16    0.60
  12  -9   5   -0.27    0.58
 -12   9  -5    0.97    0.62
 -13   9  -5    2.41    0.75
  13  -9   5    1.29    0.66
 -14   9  -5    3.28    0.79
  14  -9   5    3.86    0.84
  12   8  -5    7.92    1.14
  11   8  -5    0.76    0.69
 -10  -8   5   13.12    1.29
  10   8  -5   14.26    1.37
   9   8  -5    0.58    0.63
  -9  -8   5   -0.48    0.55
  -8  -8   5   11.96    1.08
   8   8  -5    9.45    1.17
  -7  -8   5   91.70    5.23
   7   8  -5   95.70    5.78
  -6  -8   5  113.55    6.31
  -6  -8   5  115.73    6.53
   6   8  -5  114.06    6.93
   5   8  -5  305.26   17.48
  -5  -8   5  290.49   16.61
  -5  -8   5  302.40   15.99
  -4  -8   5   16.85    1.23
   4   8  -5   18.53    1.44
  -4  -8   5   18.94    1.19
   3   8  -5    4.22    0.72
  -3  -8   5    4.80    0.49
  -3  -8   5    3.77    0.51
   2   8  -5    3.48    0.62
  -2  -8   5    4.94    0.43
  -2  -8   5    3.90    0.50
  -1  -8   5   31.43    1.93
   1   8  -5   30.43    2.07
   0  -8   5   21.32    1.29
   0   8  -5   16.07    1.40
  -1   8  -5   66.40    4.21
   1  -8   5   69.04    3.93
  -2   8  -5   19.26    1.42
   2  -8   5   17.17    1.21
   3  -8   5    1.48    0.38
  -3   8  -5    1.91    0.58
  -3   8  -5    2.62    0.33
   4  -8   5   51.67    2.84
  -4   8  -5   46.90    2.68
  -4   8  -5   45.43    3.09
  -5   8  -5   10.21    0.81
  -5   8  -5   12.04    1.10
   5  -8   5   10.65    0.84
  -6   8  -5  104.00    5.59
  -6   8  -5  105.75    6.20
   6  -8   5   96.67    5.79
  -7   8  -5   78.49    4.39
   7  -8   5   76.74    4.50
  -7   8  -5   80.91    4.92
  -8   8  -5    2.86    0.74
  -8   8  -5    3.41    0.61
  -9   8  -5   16.67    1.23
   9  -8   5   14.14    1.31
  10  -8   5   36.67    2.43
 -10   8  -5   32.92    2.20
 -11   8  -5    8.86    0.96
  11  -8   5    5.77    0.91
 -12   8  -5    2.56    0.75
  12  -8   5    5.06    0.84
  13  -8   5    7.66    1.03
 -13   8  -5    7.36    0.99
 -14   8  -5    0.60    0.63
  14  -8   5    0.87    0.66
 -13  -7   5    3.27    0.88
 -12  -7   5    0.28    0.65
  12   7  -5   -0.03    0.71
 -11  -7   5    9.36    1.06
  11   7  -5    8.74    1.15
 -10  -7   5   -0.30    0.56
  10   7  -5   -0.50    0.58
  -9  -7   5   16.49    1.33
   9   7  -5   16.94    1.46
  -8  -7   5   44.25    2.53
   8   7  -5   37.52    2.76
  -7  -7   5   24.29    1.62
   7   7  -5   23.89    1.81
   6   7  -5   58.13    3.55
  -6  -7   5   53.41    3.19
  -6  -7   5   55.31    3.28
   5   7  -5    3.77    0.72
  -5  -7   5    2.62    0.45
  -5  -7   5    3.33    0.53
  -4  -7   5    0.62    0.36
  -4  -7   5    0.62    0.31
   4   7  -5    0.20    0.48
   3   7  -5   -0.41    0.40
  -3  -7   5    0.45    0.29
  -3  -7   5    0.03    0.27
   2   7  -5   47.96    3.31
  -2  -7   5   55.54    3.12
  -2  -7   5   55.54    2.92
   1   7  -5    1.33    0.48
  -1  -7   5    2.28    0.41
   0  -7   5  236.30   13.25
   0   7  -5  241.89   13.94
  -1   7  -5  338.76   19.79
   1  -7   5  342.82   18.83
   2  -7   5    7.24    0.67
  -2   7  -5    8.20    0.54
  -2   7  -5    8.45    0.90
  -3   7  -5  107.09    5.80
   3  -7   5  108.50    6.11
  -3   7  -5  109.75    6.49
   4  -7   5   10.69    0.81
  -4   7  -5   11.02    0.78
  -4   7  -5   10.28    1.05
  -5   7  -5   28.53    2.07
  -5   7  -5   31.39    1.80
   5  -7   5   30.33    1.86
  -6   7  -5   16.21    1.09
   6  -7   5   14.69    1.06
  -6   7  -5   15.94    1.36
   7  -7   5  149.56    8.65
  -7   7  -5  143.26    9.20
  -7   7  -5  170.56    8.39
   8  -7   5   61.63    3.84
  -8   7  -5   60.70    3.50
  -9   7  -5    9.94    0.92
   9  -7   5    9.10    1.01
 -10   7  -5   -0.04    0.56
  10  -7   5    1.37    0.61
  11  -7   5    0.27    0.57
 -11   7  -5   -0.15    0.55
  12  -7   5    1.84    0.68
 -12   7  -5    2.24    0.69
 -13   7  -5    1.31    0.63
  13  -7   5    1.06    0.68
  14  -7   5    2.01    0.73
 -14   7  -5    2.61    0.78
  13   6  -5   -0.76    0.70
 -13  -6   5    0.02    0.67
 -12  -6   5    4.58    0.85
  12   6  -5    4.35    0.91
  11   6  -5    1.05    0.73
 -11  -6   5   -0.36    0.58
  10   6  -5    0.00    0.65
 -10  -6   5   -0.84    0.53
  -9  -6   5    1.95    0.64
   9   6  -5    1.97    0.74
   8   6  -5   12.98    1.25
  -8  -6   5   12.01    1.08
   7   6  -5   21.41    1.68
  -7  -6   5   22.95    1.53
   6   6  -5   30.58    2.09
  -6  -6   5   30.38    1.85
  -6  -6   5   28.10    1.83
  -5  -6   5   10.85    0.81
  -5  -6   5   10.37    0.84
   5   6  -5    9.07    0.99
   4   6  -5   69.19    4.24
  -4  -6   5   69.64    3.81
  -4  -6   5   68.13    3.96
  -3  -6   5   74.63    4.10
   3   6  -5   71.55    4.35
  -3  -6   5   68.72    3.91
   2   6  -5  297.29   17.90
  -2  -6   5  300.42   17.08
  -2  -6   5  328.66   16.37
  -1  -6   5   14.91    1.01
  -1  -6   5   14.19    0.86
   1   6  -5   14.56    1.13
   0   6  -5   37.67    2.58
   0  -6   5   44.38    2.44
  -1   6  -5   78.45    4.51
   1  -6   5   70.17    4.20
   2  -6   5  517.00   28.45
   3  -6   5   69.33    3.88
  -3   6  -5   67.36    4.16
  -3   6  -5   66.97    3.69
   4  -6   5   95.94    5.27
  -4   6  -5   93.29    5.05
  -4   6  -5   89.47    5.61
   5  -6   5   29.97    1.88
  -5   6  -5   34.25    1.86
  -5   6  -5   28.83    2.10
  -6   6  -5   11.19    1.11
   6  -6   5   11.73    0.85
  -6   6  -5   11.58    0.90
   7  -6   5   -0.06    0.30
   7  -6   5   -0.08    0.47
  -7   6  -5    0.44    0.45
   8  -6   5    1.91    0.57
  -8   6  -5    1.38    0.51
   9  -6   5   15.72    1.37
  -9   6  -5   16.67    1.24
  10  -6   5   15.88    1.39
 -10   6  -5   17.28    1.29
  11  -6   5    5.46    0.90
 -11   6  -5    7.39    0.91
  12  -6   5    0.12    0.56
 -12   6  -5    0.62    0.62
 -13   6  -5    6.32    0.93
  13  -6   5    6.82    1.00
  14  -6   5    3.31    0.81
 -14   6  -5    3.20    0.75
  13   5  -5   -0.15    0.70
 -13  -5   5    0.30    0.67
  12   5  -5    0.63    0.72
 -12  -5   5    0.15    0.62
  11   5  -5   -0.59    0.63
 -11  -5   5   -0.16    0.57
 -10  -5   5    5.68    0.83
  10   5  -5    6.63    0.98
   9   5  -5    9.81    1.16
  -9  -5   5   11.31    1.06
   8   5  -5   41.00    2.64
  -8  -5   5   36.29    2.38
   7   5  -5    6.13    0.88
  -7  -5   5    5.75    0.73
  -6  -5   5   29.24    1.79
  -6  -5   5   28.42    1.83
   6   5  -5   30.36    2.05
   5   5  -5   89.71    5.46
  -5  -5   5   91.02    5.12
  -5  -5   5   90.85    4.98
  -4  -5   5   26.42    1.64
   4   5  -5   24.74    1.82
  -4  -5   5   29.20    1.63
   3   5  -5    4.01    0.64
  -3  -5   5    5.80    0.55
  -3  -5   5    4.46    0.49
  -2  -5   5   10.78    0.76
   2   5  -5   10.32    0.94
  -2  -5   5   11.66    0.80
  -1  -5   5    1.50    0.32
   1   5  -5    0.77    0.40
  -1  -5   5    1.62    0.28
   0  -5   5  117.84    6.38
   0   5  -5  111.11    6.05
   0   5  -5  113.51    6.71
   1  -5   5    6.69    0.59
  -1   5  -5    6.72    0.76
  -1   5  -5    6.98    0.48
   2  -5   5    0.57    0.29
  -2   5  -5    0.64    0.28
  -2   5  -5    0.58    0.46
  -3   5  -5  106.35    6.44
  -3   5  -5  107.77    5.84
   3  -5   5  111.56    6.10
   4  -5   5   -0.22    0.26
  -4   5  -5    0.85    0.46
  -4   5  -5    0.74    0.33
   5  -5   5   73.25    4.22
  -5   5  -5   80.68    4.10
  -5   5  -5   67.97    4.52
   6  -5   5   37.91    2.29
  -6   5  -5   39.85    2.30
  -7   5  -5   25.22    1.67
   7  -5   5   26.53    1.61
   7  -5   5   25.67    1.80
   8  -5   5   19.61    1.56
  -8   5  -5   21.41    1.43
   9  -5   5   20.26    1.59
  -9   5  -5   21.07    1.49
  10  -5   5   15.66    1.36
 -10   5  -5   15.38    1.25
  11  -5   5    5.19    0.80
 -11   5  -5    3.83    0.72
 -12   5  -5    2.38    0.71
  12  -5   5    1.22    0.67
 -13   5  -5   -0.71    0.59
  13  -5   5   -0.85    0.54
 -14   5  -5    0.59    0.64
  14  -5   5    0.13    0.68
 -14  -4   5    2.88    0.85
 -13  -4   5    1.29    0.71
  13   4  -5    0.27    0.71
  12   4  -5    1.88    0.76
 -12  -4   5    0.24    0.65
 -11  -4   5    0.93    0.62
  11   4  -5   -1.13    0.59
  10   4  -5    5.34    0.91
 -10  -4   5    3.82    0.74
  -9  -4   5    8.66    0.94
   9   4  -5    8.47    1.08
  -8  -4   5   24.49    1.62
   8   4  -5   22.65    1.79
   7   4  -5   23.59    1.77
  -7  -4   5   23.73    1.57
  -6  -4   5   74.77    4.19
  -6  -4   5   76.28    4.25
   6   4  -5   73.74    4.59
  -5  -4   5    9.32    0.80
   5   4  -5    9.72    0.92
  -5  -4   5    9.63    0.70
   4   4  -5  399.02   22.85
  -4  -4   5  399.99   20.97
  -4  -4   5  386.44   21.75
  -3  -4   5  247.18   12.51
   3   4  -5  224.11   13.63
  -3  -4   5  232.54   12.97
  -2  -4   5  413.72   21.54
   2   4  -5  400.48   23.48
   0   4  -5   54.80    3.01
   0   4  -5   56.89    3.38
   0  -4   5   56.16    3.20
  -1   4  -5  108.50    5.98
   1  -4   5  108.75    6.26
  -1   4  -5  119.80    6.61
   2  -4   5   56.84    3.28
  -2   4  -5   58.16    3.49
  -2   4  -5   57.59    3.13
   3  -4   5   24.36    1.52
  -3   4  -5   26.63    1.48
  -3   4  -5   23.56    1.66
   4  -4   5    0.49    0.30
  -4   4  -5    0.80    0.47
  -4   4  -5   -0.03    0.34
  -5   4  -5    0.54    0.47
   5  -4   5    0.84    0.31
  -5   4  -5    0.88    0.39
   6  -4   5    1.87    0.36
   6  -4   5    2.69    0.54
  -6   4  -5    2.69    0.49
  -7   4  -5    0.19    0.45
   7  -4   5    0.57    0.32
   7  -4   5    0.88    0.51
  -8   4  -5   13.60    1.10
   8  -4   5   12.69    1.15
  -9   4  -5   80.91    4.53
   9  -4   5   78.30    4.90
 -10   4  -5    1.13    0.59
  10  -4   5    0.76    0.57
 -11   4  -5    7.02    0.88
  11  -4   5    7.41    0.98
  12  -4   5    0.75    0.62
 -12   4  -5    1.19    0.59
  13  -4   5    2.39    0.81
 -13   4  -5    1.70    0.69
  14  -4   5    1.31    0.75
 -14   4  -5    0.41    0.68
  14   3  -5   -0.28    0.71
 -14  -3   5    0.86    0.73
  13   3  -5    2.84    0.88
 -13  -3   5    2.58    0.80
  12   3  -5   -0.45    0.62
 -12  -3   5   -0.16    0.61
 -11  -3   5    3.94    0.83
  11   3  -5    5.88    0.95
 -10  -3   5   31.40    2.11
  10   3  -5   32.86    2.35
   9   3  -5  110.93    6.50
  -9  -3   5  101.39    5.92
  -8  -3   5   72.57    4.23
   8   3  -5   76.27    4.66
  -7  -3   5    0.54    0.47
   7   3  -5    0.44    0.55
  -6  -3   5   40.12    2.34
  -6  -3   5   39.73    2.27
   6   3  -5   38.05    2.58
   5   3  -5   48.87    3.15
  -5  -3   5   51.23    2.88
  -5  -3   5   50.24    2.87
  -4  -3   5   -0.27    0.23
  -4  -3   5    0.35    0.38
   4   3  -5   -0.18    0.41
  -3  -3   5  269.26   15.69
   3   3  -5  292.92   16.49
  -3  -3   5  292.58   15.13
  -2  -3   5    6.75    0.57
   2   3  -5    6.48    0.65
  -2  -3   5    6.11    0.54
  -1  -3   5   86.55    4.69
  -1  -3   5   88.37    4.88
   1   3  -5   86.37    5.11
   0   3  -5  422.10   24.30
   1  -3   5    7.19    0.61
  -1   3  -5    7.53    0.56
  -1   3  -5    7.76    0.72
   2  -3   5  201.96   10.76
  -2   3  -5  191.35   11.26
  -2   3  -5  189.32   10.33
   3  -3   5   56.84    3.41
  -3   3  -5   60.39    3.30
  -3   3  -5   62.32    3.62
  -4   3  -5   45.63    2.66
  -4   3  -5   45.69    2.91
   4  -3   5   48.69    2.72
   5  -3   5  166.49   10.27
   5  -3   5  172.71    9.79
  -5   3  -5  189.60    9.48
   6  -3   5   55.15    3.04
  -6   3  -5   51.93    3.00
   6  -3   5   49.69    3.25
  -7   3  -5    2.43    0.54
   7  -3   5    2.45    0.42
   7  -3   5    1.79    0.54
  -8   3  -5    0.03    0.48
   8  -3   5    0.29    0.49
  -9   3  -5    3.12    0.66
   9  -3   5    2.80    0.68
  10  -3   5    1.35    0.60
 -10   3  -5    0.28    0.56
 -11   3  -5    2.68    0.67
  11  -3   5    2.44    0.70
  12  -3   5    0.79    0.68
 -12   3  -5    0.09    0.59
  13  -3   5    9.79    1.23
 -14  -2   5    2.10    0.82
  14   2  -5    1.31    0.78
 -13  -2   5    1.36    0.72
  13   2  -5    1.22    0.75
  12   2  -5    0.69    0.74
 -12  -2   5    3.05    0.76
  11   2  -5    8.86    1.11
 -11  -2   5    7.82    0.99
  10   2  -5   31.91    2.28
 -10  -2   5   31.21    2.09
   9   2  -5  124.08    7.38
  -9  -2   5  119.83    6.77
  -8  -2   5    0.19    0.53
   8   2  -5    1.24    0.60
  -7  -2   5   11.22    0.96
   7   2  -5   11.12    1.09
  -6  -2   5   20.04    1.21
  -6  -2   5   20.09    1.37
   6   2  -5   20.65    1.50
  -5  -2   5    2.02    0.47
  -5  -2   5    1.52    0.30
   5   2  -5    2.58    0.54
  -4  -2   5   33.92    2.08
   4   2  -5   35.71    2.28
  -4  -2   5   36.55    2.06
  -3  -2   5    7.28    0.65
  -3  -2   5    6.91    0.56
   3   2  -5    7.09    0.69
  -2  -2   5    7.88    0.63
   2   2  -5    7.44    0.69
  -2  -2   5    7.21    0.59
  -1  -2   5  232.27   12.02
  -1  -2   5  223.21   12.50
   1   2  -5  223.36   13.06
   0   2  -5    9.97    0.72
   0   2  -5    9.82    0.77
   0  -2   5   10.60    0.74
  -1   2  -5   13.30    0.84
  -1   2  -5   12.35    0.91
   1  -2   5   13.06    0.88
   3  -2   5  127.53    6.49
  -3   2  -5  112.37    6.78
  -3   2  -5  107.43    6.24
   4  -2   5  131.76    7.73
   4  -2   5  137.64    7.38
  -4   2  -5  126.89    7.13
  -5   2  -5   45.67    2.58
   5  -2   5   44.02    2.58
   5  -2   5   43.40    2.75
  -6   2  -5   10.49    0.86
   6  -2   5   10.96    0.89
   6  -2   5    9.46    0.79
   7  -2   5   27.22    1.66
  -7   2  -5   25.19    1.71
   7  -2   5   25.54    1.80
   8  -2   5   78.45    4.67
  -8   2  -5   73.14    4.35
  -9   2  -5    8.46    0.95
   9  -2   5    9.08    1.02
 -10   2  -5    2.03    0.64
  10  -2   5    2.42    0.70
  11  -2   5    1.19    0.66
 -11   2  -5    2.69    0.68
  12  -2   5   -0.13    0.67
 -12   2  -5    1.03    0.62
  13  -2   5    0.31    0.70
 -13   2  -5   -0.94    0.54
  14  -2   5    0.10    0.73
  14   1  -5    0.13    0.75
 -14  -1   5   -0.04    0.65
 -13  -1   5    1.08    0.72
  13   1  -5    1.27    0.73
 -12  -1   5    3.22    0.80
  12   1  -5    3.22    0.85
  11   1  -5   10.67    1.22
 -11  -1   5    9.91    1.09
  10   1  -5    0.73    0.64
 -10  -1   5    0.37    0.58
   9   1  -5   36.55    2.42
  -9  -1   5   32.51    2.20
   8   1  -5    0.48    0.55
  -8  -1   5    0.22    0.49
   7   1  -5    6.91    0.84
  -7  -1   5    6.57    0.78
  -6  -1   5   82.24    4.32
   6   1  -5   72.18    4.70
  -6  -1   5   75.81    4.33
  -5  -1   5   89.57    4.95
  -5  -1   5   89.58    4.90
   5   1  -5   86.71    5.31
  -4  -1   5    2.77    0.33
   4   1  -5    2.79    0.53
  -4  -1   5    2.22    0.50
  -3  -1   5   32.07    1.90
   3   1  -5   32.40    2.04
  -3  -1   5   32.79    1.89
  -2  -1   5  199.71   11.07
   2   1  -5  204.05   11.59
  -2  -1   5  197.03   10.68
  -1  -1   5  173.19    8.82
   1   1  -5  151.38    9.18
  -1  -1   5  152.59    8.49
   0   1  -5  112.66    6.69
   0  -1   5  118.17    6.45
   0   1  -5  116.14    6.20
  -1   1  -5  197.80   11.64
   1  -1   5  203.60   11.18
  -1   1  -5  204.43   10.75
   2  -1   5  161.42    9.62
   2  -1   5  171.65    9.25
  -2   1  -5  166.75    8.90
   3  -1   5    0.66    0.32
   3  -1   5    0.82    0.33
  -3   1  -5    1.16    0.38
   4  -1   5   40.13    2.45
   4  -1   5   39.30    2.36
  -4   1  -5   40.37    2.33
   5  -1   5    4.03    0.50
   5  -1   5    3.66    0.55
  -5   1  -5    4.45    0.58
   6  -1   5    4.67    0.64
   6  -1   5    5.78    0.60
  -6   1  -5    4.08    0.62
   7  -1   5   -0.54    0.41
   7  -1   5   -0.07    0.37
  -7   1  -5    0.13    0.43
   8  -1   5   13.92    1.26
  -8   1  -5   15.24    1.17
  -9   1  -5   12.06    1.14
   9  -1   5   12.26    1.20
 -10   1  -5   13.24    1.13
  10  -1   5   10.82    1.22
  11  -1   5    7.99    1.07
 -11   1  -5   10.60    1.08
  12  -1   5    2.86    0.83
 -12   1  -5    1.90    0.68
  13  -1   5    0.46    0.72
 -13   1  -5    0.17    0.61
  14  -1   5   -0.24    0.76
  14   0  -5    0.41    0.72
 -14   0   5   -0.11    0.67
 -13   0   5    5.31    0.90
  13   0  -5    4.97    0.96
 -12   0   5    9.20    1.06
  12   0  -5    6.40    1.02
  11   0  -5   44.57    2.95
 -11   0   5   41.18    2.72
  10   0  -5    1.90    0.72
 -10   0   5    2.05    0.67
  -9   0   5    1.82    0.65
   9   0  -5    2.17    0.66
   8   0  -5   22.43    1.74
  -8   0   5   24.69    1.63
  -7   0   5   10.32    0.98
   7   0  -5    9.87    1.00
  -6   0   5   40.08    2.48
  -6   0   5   44.50    2.39
   6   0  -5   39.37    2.67
  -5   0   5   27.40    1.60
  -5   0   5   27.03    1.68
   5   0  -5   26.98    1.82
  -4   0   5    4.41    0.42
  -4   0   5    4.09    0.58
   4   0  -5    4.58    0.58
  -3   0   5    6.36    0.56
  -3   0   5    7.06    0.68
   3   0  -5    7.02    0.67
  -2   0   5    3.88    0.49
  -2   0   5    3.28    0.41
   2   0  -5    3.52    0.45
   1   0  -5   33.58    1.98
  -1   0   5   35.09    2.05
   1   0  -5   35.25    2.06
   0   0  -5    6.87    0.62
   0   0   5    7.91    0.61
   1   0   5    0.61    0.31
  -1   0  -5   -0.42    0.31
   2   0   5   34.71    2.20
  -2   0  -5   36.65    2.12
   2   0   5   39.39    2.22
   3   0   5  369.88   21.71
  -3   0  -5  361.54   20.01
   3   0   5  400.40   20.82
   4   0   5  271.89   15.23
  -4   0  -5  276.10   14.67
   4   0   5  276.76   15.90
   5   0   5   21.45    1.49
   5   0   5   21.47    1.42
  -5   0  -5   22.01    1.43
  -6   0  -5    8.55    0.84
   6   0   5    7.85    0.85
   6   0   5    8.16    0.76
   7   0   5    0.51    0.48
   7   0   5   -0.08    0.40
  -7   0  -5   -0.30    0.45
  -8   0  -5    6.77    0.83
   8   0   5    6.51    0.86
   9   0   5   13.69    1.22
  -9   0  -5   12.43    1.20
  10   0   5    3.61    0.77
 -10   0  -5    2.49    0.68
 -11   0  -5    9.10    1.01
  11   0   5    7.50    1.08
 -12   0  -5    0.55    0.62
  12   0   5   -0.14    0.70
  13   0   5    6.33    1.12
 -13   0  -5    7.02    0.97
 -14   1   5   -1.34    0.60
  14  -1  -5   -1.05    0.62
  13  -1  -5    5.10    0.97
 -13   1   5    6.16    0.96
 -12   1   5   12.29    1.24
  12  -1  -5   11.18    1.29
 -11   1   5    0.54    0.61
  11  -1  -5    2.10    0.70
 -10   1   5    2.59    0.69
  10  -1  -5    1.88    0.69
  -9   1   5   19.12    1.48
   9  -1  -5   19.72    1.56
   8  -1  -5    4.03    0.76
  -8   1   5    4.08    0.70
  -7   1   5   52.34    3.12
   7  -1  -5   54.72    3.40
   6  -1  -5   42.82    2.75
  -6   1   5   42.78    2.54
  -6   1   5   43.68    2.48
  -5   1   5   24.81    1.46
  -5   1   5   24.20    1.54
   5  -1  -5   22.74    1.63
  -4   1   5   97.52    5.35
  -4   1   5   91.31    5.22
   4  -1  -5   96.82    5.63
   3  -1  -5    1.48    0.38
  -3   1   5    0.90    0.31
  -3   1   5    0.55    0.39
   2  -1  -5  190.68   11.07
  -2   1   5  190.60   10.26
  -2   1   5  194.20   10.64
  -1   1   5    0.98    0.35
   1  -1  -5    0.91    0.34
   1  -1  -5    0.68    0.23
   0   1   5   87.70    5.03
   0  -1  -5   90.15    4.82
   1   1   5    3.93    0.52
  -1  -1  -5    4.26    0.51
   2   1   5   76.19    4.38
   2   1   5   76.13    4.46
  -2  -1  -5   76.98    4.20
   3   1   5  240.60   12.80
  -3  -1  -5  225.83   12.31
   3   1   5  224.62   13.30
   4   1   5    0.84    0.39
   4   1   5    1.82    0.43
  -4  -1  -5    1.22    0.44
  -5  -1  -5   53.95    3.14
   5   1   5   56.03    3.36
   5   1   5   53.96    3.26
  -6  -1  -5   17.36    1.28
   6   1   5   16.44    1.34
   6   1   5   19.33    1.30
  -7  -1  -5   77.72    4.69
   7   1   5   81.97    5.09
   7   1   5   91.41    4.89
   8   1   5   18.98    1.52
  -8  -1  -5   19.61    1.44
  -9  -1  -5    0.96    0.58
   9   1   5   -0.15    0.56
 -10  -1  -5    1.90    0.68
  10   1   5    1.43    0.69
 -11  -1  -5    7.66    0.96
  11   1   5    5.30    1.01
 -12  -1  -5   -0.06    0.63
  12   1   5   -0.08    0.69
 -13  -1  -5    0.90    0.64
 -14   2   5    0.98    0.67
  14  -2  -5   -0.43    0.67
 -13   2   5    1.94    0.72
  13  -2  -5    1.45    0.72
 -12   2   5    0.72    0.63
  12  -2  -5   -0.42    0.64
  11  -2  -5    7.81    1.02
 -11   2   5    5.88    0.90
  10  -2  -5    6.39    0.97
 -10   2   5    8.59    0.95
  -9   2   5    3.41    0.70
   9  -2  -5    5.08    0.81
  -8   2   5    2.74    0.64
   8  -2  -5    3.33    0.67
   7  -2  -5   70.43    4.26
  -7   2   5   67.77    3.93
  -6   2   5    4.78    0.48
  -6   2   5    6.32    0.69
   6  -2  -5    4.18    0.65
  -5   2   5   60.79    3.49
  -5   2   5   61.38    3.46
   5  -2  -5   60.44    3.69
  -4   2   5    0.12    0.41
   4  -2  -5   -0.11    0.34
  -4   2   5   -0.24    0.27
  -3   2   5    1.63    0.44
  -3   2   5    1.76    0.39
   3  -2  -5    1.31    0.38
  -2   2   5   87.06    4.90
   2  -2  -5   89.73    5.22
  -2   2   5   91.69    5.08
   1  -2  -5  108.56    6.00
   1  -2  -5  112.40    6.43
  -1   2   5  112.32    6.27
   0   2   5   34.76    2.07
   0  -2  -5   32.91    1.95
  -1  -2  -5   30.11    1.92
   1   2   5   33.32    1.96
   1   2   5   35.52    2.05
   2   2   5    6.31    0.67
   2   2   5    4.90    0.49
  -2  -2  -5    5.30    0.59
  -3  -2  -5  176.30    9.40
   3   2   5  171.38    9.80
   3   2   5  175.81   10.13
   4   2   5  268.09   14.36
  -4  -2  -5  253.52   13.78
   4   2   5  251.41   14.92
  -5  -2  -5   43.94    2.58
   5   2   5   44.13    2.70
   5   2   5   42.90    2.74
  -6  -2  -5   15.10    1.16
   6   2   5   15.40    1.18
   6   2   5   14.56    1.21
   7   2   5    3.18    0.61
   7   2   5    3.73    0.68
  -7  -2  -5    3.02    0.64
   8   2   5   26.18    1.90
  -8  -2  -5   25.56    1.75
  -9  -2  -5   -0.55    0.49
   9   2   5    0.68    0.64
  10   2   5   24.87    1.90
 -10  -2  -5   21.92    1.70
  11   2   5    0.83    0.72
 -11  -2  -5    0.54    0.60
 -12  -2  -5   -0.21    0.63
 -13  -2  -5    6.11    0.94
 -14   3   5    0.09    0.67
  14  -3  -5    0.46    0.68
 -13   3   5    2.23    0.75
  13  -3  -5    0.57    0.67
 -12   3   5    0.06    0.59
  12  -3  -5   -0.03    0.61
  11  -3  -5    2.40    0.73
 -11   3   5    1.60    0.66
  10  -3  -5   17.32    1.47
 -10   3   5   17.88    1.41
   9  -3  -5    0.16    0.55
  -9   3   5    0.37    0.52
  -8   3   5   21.69    1.60
   8  -3  -5   24.80    1.73
  -7   3   5    0.37    0.29
  -7   3   5    0.23    0.47
   7  -3  -5    0.50    0.43
  -6   3   5   53.53    3.21
   6  -3  -5   54.65    3.42
  -6   3   5   59.33    3.22
  -5   3   5    4.39    0.62
   5  -3  -5    3.10    0.56
  -5   3   5    4.38    0.50
  -4   3   5    1.32    0.39
   4  -3  -5    1.01    0.40
  -4   3   5    0.78    0.43
   3  -3  -5    2.26    0.41
  -3   3   5    2.60    0.47
  -3   3   5    1.90    0.49
  -2   3   5   22.31    1.44
  -2   3   5   22.94    1.48
  -1   3   5    6.33    0.57
  -1   3   5    7.42    0.75
   1  -3  -5    8.18    0.66
   0  -3  -5    0.50    0.34
   0   3   5    1.72    0.46
   0   3   5    0.61    0.26
   1   3   5   25.90    1.78
   1   3   5   26.75    1.71
  -1  -3  -5   31.30    1.69
   2   3   5  485.32   26.48
  -2  -3  -5  473.02   25.41
   3   3   5  153.54    8.83
  -3  -3  -5  149.47    8.19
   3   3   5  150.98    8.56
  -4  -3  -5  629.95   31.88
   4   3   5  568.78   33.18
   4   3   5  604.48   34.62
   5   3   5   70.68    4.01
  -5  -3  -5   61.38    3.73
   5   3   5   64.19    3.90
  -6  -3  -5   81.99    4.71
   6   3   5   86.76    4.91
   6   3   5   81.55    5.06
   7   3   5    8.47    0.94
   7   3   5    5.23    0.80
  -7  -3  -5    8.07    0.87
   8   3   5    4.25    0.81
  -8  -3  -5    4.84    0.72
   9   3   5    0.12    0.63
  -9  -3  -5    0.54    0.54
 -10  -3  -5    0.15    0.57
  10   3   5   -1.01    0.61
 -11  -3  -5   -0.82    0.56
 -12  -3  -5    1.26    0.70
  14  -4  -5   -0.27    0.62
 -14   4   5   -0.09    0.70
  13  -4  -5   -0.13    0.63
 -13   4   5   -0.05    0.63
 -12   4   5    1.63    0.69
  12  -4  -5    2.14    0.75
 -11   4   5   -0.22    0.60
  11  -4  -5    0.73    0.62
 -10   4   5    0.06    0.58
  10  -4  -5    0.13    0.55
   9  -4  -5    9.42    1.04
  -9   4   5   10.69    1.04
  -8   4   5   14.64    1.18
   8  -4  -5   14.49    1.24
   7  -4  -5    6.80    0.75
  -7   4   5    4.67    0.57
  -7   4   5    6.97    0.76
  -6   4   5   -0.21    0.40
  -6   4   5    0.04    0.30
   6  -4  -5    0.32    0.43
  -5   4   5  157.29    8.27
   5  -4  -5  154.13    8.94
  -5   4   5  145.55    8.53
  -3   4   5    1.67    0.43
  -3   4   5    2.31    0.50
   1  -4  -5    0.80    0.40
  -1   4   5    1.66    0.34
  -1   4   5    0.99    0.45
   0   4   5   63.49    3.78
   0  -4  -5   65.81    3.54
   0   4   5   61.40    3.76
   1   4   5    4.02    0.47
   1   4   5    4.75    0.65
  -1  -4  -5    2.93    0.49
   2   4   5   10.18    0.83
   2   4   5   11.68    0.94
  -2  -4  -5   10.58    0.85
   3   4   5   18.20    1.25
  -3  -4  -5   17.61    1.23
   3   4   5   17.18    1.30
   4   4   5   18.27    1.25
  -4  -4  -5   15.28    1.19
   4   4   5   16.76    1.29
  -5  -4  -5   11.35    0.97
   5   4   5    9.64    0.94
   5   4   5    9.22    0.99
   6   4   5   11.57    1.07
   6   4   5    9.85    1.04
  -6  -4  -5   10.12    1.01
   7   4   5    0.18    0.55
  -7  -4  -5    0.28    0.51
  -8  -4  -5    1.51    0.58
   8   4   5    1.67    0.68
   9   4   5   15.76    1.44
  -9  -4  -5   14.33    1.26
 -10  -4  -5    1.62    0.67
 -11  -4  -5    7.83    1.01
 -12  -4  -5    2.56    0.83
 -14   5   5    0.11    0.66
  14  -5  -5   -0.42    0.63
  13  -5  -5   15.46    1.47
 -13   5   5   15.89    1.37
 -12   5   5   -0.56    0.58
  12  -5  -5   -0.31    0.55
 -11   5   5    2.83    0.74
  11  -5  -5    1.43    0.67
  10  -5  -5    2.43    0.68
 -10   5   5    1.57    0.62
   9  -5  -5   18.34    1.45
  -9   5   5   17.44    1.36
   8  -5  -5    0.29    0.47
  -8   5   5   -0.82    0.48
  -7   5   5    3.76    0.52
  -7   5   5    3.98    0.66
   7  -5  -5    2.55    0.61
  -6   5   5   30.50    2.00
  -6   5   5   32.61    2.03
   6  -5  -5   32.16    2.14
   5  -5  -5  118.86    6.94
  -5   5   5  113.75    6.44
  -5   5   5  119.60    6.68
  -4   5   5    0.11    0.39
  -4   5   5    0.05    0.43
   4  -5  -5   -0.11    0.37
  -3   5   5  105.25    5.75
  -3   5   5  110.63    6.01
  -3   5   5   99.22    6.21
  -2   5   5    9.97    0.80
   2  -5  -5    9.69    0.78
  -2   5   5    9.86    0.88
  -1   5   5   21.02    1.50
   1  -5  -5   23.91    1.38
  -1   5   5   20.25    1.42
   0   5   5   89.03    5.93
   0  -5  -5  106.29    5.67
   0   5   5  114.39    6.12
   1   5   5   69.37    3.87
   1   5   5   64.47    3.83
  -1  -5  -5   58.40    3.56
   2   5   5  100.70    5.96
   2   5   5  100.69    5.85
  -2  -5  -5  101.73    5.55
   3   5   5   12.92    0.98
  -3  -5  -5   13.67    1.00
   3   5   5   10.48    1.05
  -4  -5  -5    0.92    0.46
   4   5   5    0.81    0.43
   4   5   5    0.16    0.46
  -5  -5  -5    1.13    0.52
   5   5   5    1.38    0.52
   5   5   5    0.32    0.51
   6   5   5   32.50    2.48
  -6  -5  -5   41.67    2.38
   6   5   5   39.43    2.48
  -7  -5  -5    2.06    0.62
   7   5   5    3.14    0.72
  -8  -5  -5    5.22    0.80
  -9  -5  -5    0.84    0.59
 -10  -5  -5    1.23    0.66
 -11  -5  -5    7.24    1.00
 -14   6   5    5.17    0.92
  14  -6  -5    6.28    1.00
 -13   6   5   -0.31    0.59
  13  -6  -5    1.17    0.65
  12  -6  -5   -0.09    0.57
 -12   6   5    0.85    0.61
 -11   6   5    3.12    0.72
  11  -6  -5    2.06    0.69
  10  -6  -5   17.04    1.44
 -10   6   5   17.41    1.37
  -9   6   5   13.76    1.16
   9  -6  -5   13.27    1.19
   8  -6  -5   17.74    1.49
  -8   6   5   21.42    1.45
  -7   6   5    9.82    0.94
   7  -6  -5    8.57    0.94
  -7   6   5    8.23    0.83
  -6   6   5    0.47    0.39
  -6   6   5    0.96    0.49
   6  -6  -5    0.89    0.46
   5  -6  -5   29.19    2.05
  -5   6   5   33.96    2.04
  -5   6   5   31.61    1.95
  -4   6   5    4.27    0.63
  -4   6   5    4.60    0.66
  -4   6   5    5.53    0.68
  -3   6   5   31.38    2.15
  -3   6   5   36.17    2.17
  -2   6   5    0.53    0.40
   2  -6  -5    0.51    0.37
  -2   6   5    0.47    0.37
   1  -6  -5   14.44    1.01
  -1   6   5   14.54    1.08
  -1   6   5   14.29    1.16
   0   6   5   23.35    1.63
   0   6   5   25.10    1.69
   0  -6  -5   24.55    1.52
  -1  -6  -5    0.55    0.37
   1   6   5    1.07    0.43
   1   6   5    0.38    0.45
   2   6   5   17.04    1.18
  -2  -6  -5   14.47    1.12
   2   6   5   14.83    1.24
   3   6   5    0.46    0.48
   3   6   5    0.14    0.38
  -3  -6  -5    0.02    0.43
   4   6   5    6.16    0.87
   4   6   5    7.95    0.84
  -4  -6  -5    7.27    0.81
   5   6   5   38.90    2.52
   5   6   5   39.99    2.52
  -5  -6  -5   34.74    2.33
  -6  -6  -5    2.34    0.66
   6   6   5    2.63    0.73
  -7  -6  -5    3.41    0.70
  -8  -6  -5   17.85    1.41
  -9  -6  -5    1.65    0.63
 -10  -6  -5    4.89    0.88
 -11  -6  -5   -0.02    0.62
  14  -7  -5    1.42    0.69
 -14   7   5    0.81    0.68
  13  -7  -5    1.28    0.69
 -13   7   5    2.50    0.72
  12  -7  -5    0.02    0.57
 -12   7   5    1.00    0.64
  11  -7  -5    0.99    0.62
 -11   7   5    0.92    0.59
  10  -7  -5    0.91    0.59
 -10   7   5    0.50    0.57
  -9   7   5   10.22    1.06
   9  -7  -5   10.52    1.11
  -8   7   5   -0.25    0.49
   8  -7  -5    0.37    0.49
  -7   7   5    1.39    0.49
  -7   7   5    2.04    0.56
   7  -7  -5    0.81    0.51
  -6   7   5   90.97    5.21
  -6   7   5   95.73    5.43
   6  -7  -5   93.05    5.62
  -5   7   5    0.92    0.49
  -5   7   5    1.85    0.54
  -5   7   5    0.92    0.49
  -4   7   5   39.03    2.30
  -4   7   5   37.34    2.48
  -4   7   5   37.73    2.43
  -3   7   5   45.56    3.07
  -3   7   5   55.92    3.07
   3  -7  -5   47.81    2.83
  -2   7   5    6.76    0.80
   2  -7  -5    6.03    0.66
  -2   7   5    5.81    0.68
  -1   7   5   82.85    5.02
  -1   7   5   84.17    4.92
   1  -7  -5   83.22    4.60
   0   7   5   80.13    4.79
   0  -7  -5   79.42    4.49
   0   7   5   82.92    4.89
   1   7   5    0.36    0.48
  -1  -7  -5    0.42    0.37
   1   7   5    0.90    0.47
   2   7   5   10.11    0.91
  -2  -7  -5    8.96    0.84
   2   7   5    7.17    0.91
  -3  -7  -5    1.73    0.54
   3   7   5    1.41    0.55
   3   7   5    2.44    0.53
  -4  -7  -5    1.70    0.58
   4   7   5    0.93    0.59
  -5  -7  -5    0.33    0.50
   5   7   5   -0.09    0.55
  -6  -7  -5    3.42    0.71
   6   7   5    3.57    0.79
  -7  -7  -5    3.84    0.74
  -8  -7  -5    9.22    1.02
  -9  -7  -5    9.77    1.08
 -10  -7  -5    3.16    0.81
 -14   8   5    1.44    0.69
  14  -8  -5    2.41    0.77
 -13   8   5    2.16    0.71
  13  -8  -5    0.71    0.61
  12  -8  -5    1.22    0.62
 -12   8   5    2.61    0.69
  11  -8  -5    9.96    1.06
 -11   8   5    8.04    1.02
 -10   8   5    1.18    0.62
  10  -8  -5    1.43    0.64
   9  -8  -5   16.95    1.39
  -9   8   5   15.77    1.34
  -8   8   5    4.28    0.72
   8  -8  -5    3.80    0.72
  -7   8   5    2.26    0.61
   7  -8  -5    2.88    0.64
  -7   8   5    2.61    0.60
  -6   8   5   54.72    3.25
  -6   8   5   50.36    3.11
  -5   8   5    0.11    0.46
  -5   8   5    0.91    0.48
  -5   8   5    1.40    0.56
  -4   8   5    1.91    0.55
  -4   8   5    1.84    0.55
  -3   8   5    0.03    0.43
   3  -8  -5    0.28    0.39
  -3   8   5   -0.10    0.47
   2  -8  -5    6.93    0.72
  -2   8   5    8.76    0.88
  -2   8   5    6.65    0.86
   1  -8  -5   14.32    1.10
  -1   8   5   15.22    1.22
  -1   8   5   16.71    1.28
   0   8   5    2.74    0.62
   0  -8  -5    2.68    0.51
   0   8   5    2.84    0.62
   1   8   5   40.60    2.66
   1   8   5   39.19    2.62
  -1  -8  -5   41.31    2.42
   2   8   5   27.55    1.91
  -2  -8  -5   24.59    1.66
   3   8   5   66.50    4.23
  -3  -8  -5   70.40    3.92
   4   8   5   51.20    3.27
  -4  -8  -5   50.15    3.01
  -5  -8  -5   27.90    1.89
   5   8   5   28.37    2.08
   6   8   5    0.98    0.63
  -6  -8  -5   -0.20    0.53
  -7  -8  -5    2.90    0.71
  -8  -8  -5    0.66    0.58
  -9  -8  -5    1.47    0.70
 -10  -8  -5    1.03    0.69
 -14   9   5    0.47    0.67
  14  -9  -5    0.61    0.67
  13  -9  -5    1.19    0.68
 -13   9   5    0.33    0.61
  12  -9  -5    0.12    0.58
 -12   9   5    0.02    0.58
  11  -9  -5    0.66    0.57
 -11   9   5   -0.12    0.57
 -10   9   5    3.21    0.74
  10  -9  -5    4.18    0.78
   9  -9  -5   -0.16    0.55
  -9   9   5   -0.45    0.51
  -8   9   5   12.26    1.09
   8  -9  -5   11.80    1.14
  -7   9   5   -0.03    0.47
  -7   9   5    0.22    0.50
   7  -9  -5    0.99    0.55
  -6   9   5   49.59    2.90
  -6   9   5   44.62    3.03
  -6   9   5   50.82    3.18
  -5   9   5    4.82    0.76
  -5   9   5    3.23    0.66
  -5   9   5    3.19    0.69
   4  -9  -5   23.36    1.54
  -4   9   5   22.59    1.69
  -4   9   5   22.48    1.68
   3  -9  -5    2.85    0.56
  -3   9   5    3.20    0.68
  -3   9   5    3.08    0.63
  -2   9   5    1.53    0.59
  -2   9   5    1.30    0.56
   2  -9  -5    1.56    0.48
  -1   9   5    1.77    0.61
   1  -9  -5    1.74    0.46
  -1   9   5    2.40    0.62
   0   9   5    2.09    0.65
   0   9   5    2.38    0.63
   0  -9  -5    2.05    0.49
   1   9   5   13.02    1.28
  -1  -9  -5   13.21    1.06
   2   9   5    1.29    0.63
  -2  -9  -5    0.95    0.53
   3   9   5   35.06    2.32
  -3  -9  -5   30.51    2.08
   4   9   5    5.42    0.89
  -4  -9  -5    5.54    0.80
   5   9   5    0.49    0.64
  -5  -9  -5    0.91    0.56
   6   9   5   15.81    1.45
  -6  -9  -5   14.11    1.27
  -7  -9  -5    4.34    0.80
  -8  -9  -5    0.38    0.63
  -9  -9  -5    8.16    1.07
  13 -10  -5    0.74    0.63
 -13  10   5    1.66    0.74
  12 -10  -5    2.13    0.74
 -12  10   5    0.47    0.63
 -11  10   5   -0.10    0.58
  11 -10  -5   -0.07    0.56
 -10  10   5    1.86    0.66
  10 -10  -5    1.71    0.67
   9 -10  -5    1.49    0.64
  -9  10   5    1.58    0.63
   8 -10  -5    1.56    0.61
  -8  10   5    1.56    0.60
  -7  10   5    7.14    0.87
  -7  10   5    6.61    0.89
   7 -10  -5    5.67    0.86
  -6  10   5    5.83    0.87
  -6  10   5    6.83    0.85
  -6  10   5    6.59    0.91
  -5  10   5   19.94    1.55
   5 -10  -5   18.90    1.39
  -5  10   5   18.07    1.50
  -4  10   5    2.65    0.67
  -4  10   5    2.81    0.66
   4 -10  -5    2.82    0.58
   3 -10  -5   23.08    1.49
  -3  10   5   22.32    1.68
  -3  10   5   19.25    1.64
  -2  10   5    0.05    0.53
   2 -10  -5   -0.04    0.44
  -2  10   5    0.54    0.53
  -1  10   5    0.42    0.54
   1 -10  -5    0.33    0.42
   0 -10  -5    8.65    0.83
   0  10   5    7.33    1.00
  -1 -10  -5    1.89    0.56
   1  10   5    0.67    0.59
   2  10   5    5.88    0.91
  -2 -10  -5    6.66    0.82
  -3 -10  -5   18.73    1.37
   3  10   5   17.31    1.54
   4  10   5    4.02    0.83
  -4 -10  -5    3.52    0.75
   5  10   5    4.68    0.91
  -5 -10  -5    4.36    0.80
   6  10   5    4.07    0.85
  -6 -10  -5    2.65    0.74
  13 -11  -5   -0.13    0.62
 -13  11   5    0.46    0.63
 -12  11   5    1.64    0.72
  12 -11  -5    1.62    0.67
  11 -11  -5    0.61    0.62
 -11  11   5   -0.98    0.54
  10 -11  -5   -0.27    0.55
 -10  11   5    0.36    0.58
   9 -11  -5    1.91    0.66
  -9  11   5    1.47    0.63
  -8  11   5    0.34    0.57
   8 -11  -5   -0.38    0.54
  -7  11   5   15.35    1.38
  -7  11   5   15.05    1.29
  -6  11   5    3.24    0.74
  -6  11   5    2.75    0.77
   5 -11  -5    9.69    0.93
  -5  11   5    9.28    1.05
  -5  11   5    6.78    1.01
   4 -11  -5   11.69    1.08
  -4  11   5   13.43    1.21
  -4  11   5   13.35    1.26
   3 -11  -5   11.57    1.01
  -3  11   5   13.57    1.27
  -2  11   5    1.01    0.59
   2 -11  -5    0.66    0.48
  -1  11   5    2.67    0.70
   1 -11  -5    1.96    0.54
   0  11   5    0.48    0.57
   0 -11  -5    0.26    0.48
  -1 -11  -5    6.41    0.82
   1  11   5    5.82    0.91
   2  11   5    1.14    0.64
   3  11   5   23.69    1.88
   4  11   5    8.83    1.14
   5  11   5    2.43    0.82
   6  11   5    2.13    0.82
  12 -12  -5    2.78    0.80
 -12  12   5    2.49    0.80
  11 -12  -5    0.60    0.61
 -11  12   5    0.89    0.67
 -10  12   5    4.01    0.88
  10 -12  -5    5.78    0.89
   9 -12  -5    1.19    0.59
  -9  12   5    0.80    0.60
   8 -12  -5    0.30    0.60
  -8  12   5    0.06    0.61
  -7  12   5    5.67    0.93
  -7  12   5    2.99    0.73
  -6  12   5    6.14    0.93
  -6  12   5    5.46    0.97
  -5  12   5    0.29    0.55
  -5  12   5    0.10    0.62
  -4  12   5    3.12    0.77
  -3  12   5   19.59    1.60
  -2  12   5    1.30    0.63
  -1  12   5    0.72    0.61
   0  12   5    2.28    0.71
   1  12   5    3.20    0.79
   2  12   5    6.78    1.02
   3  12   5    1.71    0.70
   4  12   5    0.51    0.72
   5  12   5    1.67    0.79
   6  12   5   -0.29    0.65
  12 -13  -5    5.33    0.95
  11 -13  -5    1.96    0.73
  -7  13   5    1.39    0.77
  -6  13   5    2.39    0.72
  -5  13   5   -0.22    0.54
  -4  13   5   24.96    1.95
  -3  13   5    0.27    0.61
  -2  13   5    2.42    0.78
  -1  13   5    2.35    0.73
   0  13   5    3.33    0.82
   1  13   5    0.72    0.72
   2  13   5    5.89    1.04
   3  13   5    0.73    0.70
   4  13   5    0.64    0.68
   5  13   5    2.20    0.86
   7 -14  -5    0.79    0.51
  -6  14   5    0.87    0.64
  -5  14   5    0.78    0.64
  -4  14   5    0.93    0.66
  -3  14   5    0.07    0.59
  -2  14   5    9.70    1.22
  -1  14   5   10.24    1.25
   0  14   5    6.56    1.06
   1  14   5    6.52    1.04
   2  14   5   -0.71    0.56
   3  14   5    4.42    0.99
   4  14   5    3.45    0.91
   5  14   5    1.37    0.75
   7 -15  -5    1.72    0.59
   6 -15  -5    0.06    0.47
  -5  15   5    1.73    0.70
  -4  15   5    0.96    0.67
  -3  15   5   19.69    1.72
  -2  15   5   -0.24    0.59
  -1  15   5    5.70    1.03
   0  15   5    0.95    0.73
   1  15   5    4.00    0.94
   2  15   5    1.47    0.76
   3  15   5    1.97    0.79
   6 -16  -5    4.50    0.75
   5 -16  -5    2.73    0.64
  -3  16   5   -0.22    0.57
  -2  16   5   10.74    1.27
  -1  16   5   -0.16    0.59
   0  16   5    0.88    0.69
   1  16   5   -0.99    0.52
   2  16   5   -0.69    0.60
   6 -17  -5    0.68    0.55
   5 -17  -5    1.57    0.59
   4 -17  -5    1.99    0.62
   3 -17  -5    7.93    0.96
  -1  21  -6   -0.33    0.65
  -2  21  -6    0.35    0.70
   2 -21   6    0.52    0.49
  -3  21  -6    1.83    0.81
   3 -21   6    1.85    0.60
   4 -21   6    0.92    0.53
  -4  21  -6    1.87    0.87
  -5  21  -6    3.06    0.92
   5 -21   6    3.34    0.71
  -6  21  -6   -0.45    0.68
   6 -21   6    0.73    0.52
  -2 -20   6    1.68    0.60
   2  20  -6    1.10    0.83
   1  20  -6    1.28    0.80
  -1 -20   6    0.13    0.47
   0  20  -6    0.16    0.72
   0 -20   6    0.50    0.51
   1 -20   6    2.72    0.64
  -1  20  -6    2.16    0.82
  -2  20  -6    1.89    0.78
   2 -20   6    2.19    0.61
   3 -20   6    1.52    0.57
  -3  20  -6    0.65    0.73
   4 -20   6   -0.68    0.40
  -4  20  -6   -0.15    0.69
   5 -20   6    1.23    0.55
  -5  20  -6    0.77    0.77
   6 -20   6    0.25    0.46
  -6  20  -6   -0.01    0.69
   7 -20   6    1.93    0.60
  -7  20  -6    0.65    0.75
  -8  20  -6    4.11    1.00
  -3 -19   6    0.25    0.49
   3  19  -6    0.77    0.75
  -2 -19   6    0.45    0.49
   2  19  -6    0.32    0.74
  -1 -19   6    3.32    0.69
   1  19  -6    4.17    0.97
   0  19  -6    3.21    0.91
   0 -19   6    2.73    0.63
   1 -19   6    0.79    0.51
  -1  19  -6    1.95    0.79
  -2  19  -6    6.20    1.08
   2 -19   6    6.02    0.82
  -3  19  -6    6.51    1.04
   3 -19   6    4.99    0.76
   4 -19   6    0.36    0.47
  -4  19  -6    1.26    0.77
   5 -19   6    0.31    0.46
  -5  19  -6   -0.52    0.69
   6 -19   6    6.17    0.85
  -6  19  -6    7.70    1.16
  -7  19  -6    1.98    0.83
   7 -19   6    2.35    0.64
  -8  19  -6    0.13    0.76
  -9  19  -6    8.80    1.27
  -5 -18   6    7.50    0.93
   5  18  -6    6.20    1.12
  -4 -18   6    2.00    0.61
   4  18  -6    1.85    0.84
   3  18  -6    0.97    0.74
  -3 -18   6    1.98    0.59
  -2 -18   6   16.61    1.25
   2  18  -6   10.97    1.48
  -1 -18   6    4.91    0.74
   1  18  -6    7.50    1.16
   0  18  -6    2.49    0.83
   0 -18   6    1.26    0.50
  -1  18  -6    5.76    1.04
   1 -18   6    5.62    0.79
   2 -18   6    5.05    0.76
  -2  18  -6    6.11    1.01
   3 -18   6   16.54    1.29
  -3  18  -6   14.03    1.55
  -4  18  -6    4.01    0.99
   4 -18   6    5.38    0.76
  -5  18  -6   19.32    1.73
   5 -18   6   18.56    1.44
   6 -18   6    0.82    0.50
  -6  18  -6    2.80    0.87
  -7  18  -6   41.47    2.84
   7 -18   6   35.23    2.49
  -8  18  -6    0.62    0.70
  -9  18  -6   11.30    1.43
 -10  18  -6    1.05    0.85
   6  17  -6    0.37    0.78
  -5 -17   6    3.11    0.68
   5  17  -6    4.01    0.98
  -4 -17   6    0.47    0.50
   4  17  -6    0.46    0.69
  -3 -17   6    5.94    0.79
   3  17  -6    6.47    1.08
  -2 -17   6    4.01    0.65
   2  17  -6    1.71    0.81
   1  17  -6    0.49    0.69
  -1 -17   6    0.74    0.47
   0  17  -6    6.33    1.02
   0 -17   6    5.03    0.73
   1 -17   6    5.95    0.76
  -1  17  -6    5.83    1.05
   2 -17   6    4.52    0.70
  -2  17  -6    4.38    0.91
   3 -17   6    1.80    0.53
  -3  17  -6    1.64    0.74
  -4  17  -6    0.47    0.68
   4 -17   6    0.44    0.45
   5 -17   6    7.45    0.85
  -5  17  -6    7.12    1.13
  -6  17  -6    9.05    1.24
   6 -17   6    7.29    0.89
  -7  17  -6    0.42    0.67
   7 -17   6    1.07    0.52
  -8  17  -6    0.14    0.67
  -9  17  -6    2.53    0.86
 -10  17  -6    0.33    0.76
 -11  17  -6    1.04    0.83
   7  16  -6    6.07    1.09
   6  16  -6    4.15    0.95
  -6 -16   6    4.07    0.72
   5  16  -6    7.02    1.09
  -5 -16   6    6.52    0.86
  -4 -16   6   13.26    1.17
   4  16  -6   12.81    1.45
   3  16  -6   -0.26    0.63
  -3 -16   6    0.46    0.42
  -2 -16   6    3.34    0.63
   2  16  -6    5.06    0.96
  -1 -16   6    6.51    0.81
   1  16  -6    6.97    1.08
   0 -16   6   42.58    2.50
   0  16  -6   32.93    2.71
   1 -16   6    1.82    0.50
  -1  16  -6    2.23    0.77
  -2  16  -6    6.04    1.02
   2 -16   6    7.18    0.83
   3 -16   6    4.25    0.66
  -3  16  -6    4.50    0.89
   4 -16   6   14.88    1.27
  -4  16  -6   18.49    1.55
   5 -16   6   15.73    1.29
  -5  16  -6   17.30    1.56
  -6  16  -6    7.46    1.11
   6 -16   6    6.28    0.83
  -7  16  -6   -0.39    0.64
   7 -16   6    0.36    0.47
  -8  16  -6   13.97    1.52
  -9  16  -6   -0.32    0.67
 -10  16  -6    0.81    0.81
 -11  16  -6    0.11    0.73
  12 -16   6   -0.01    0.66
   8  15  -6   10.93    1.29
   7  15  -6    3.74    0.88
   6  15  -6    2.44    0.82
  -6 -15   6    2.28    0.62
   5  15  -6    2.18    0.81
  -5 -15   6    2.58    0.61
   4  15  -6    3.19    0.85
  -4 -15   6    3.01    0.60
   3  15  -6    0.60    0.68
  -3 -15   6    0.54    0.44
   2  15  -6    0.66    0.71
  -2 -15   6    0.68    0.46
   1  15  -6    6.30    1.02
  -1 -15   6    5.01    0.73
   0  15  -6    0.25    0.65
   0 -15   6    0.88    0.46
  -1  15  -6    6.86    1.04
   1 -15   6    5.31    0.71
  -2  15  -6   10.50    1.26
   2 -15   6   11.00    1.00
  -3  15  -6    0.10    0.60
   3 -15   6   -0.04    0.40
   4 -15   6    3.15    0.60
  -4  15  -6    5.02    0.89
   5 -15   6   16.68    1.30
  -5  15  -6   16.73    1.57
   6 -15   6   11.52    1.06
  -6  15  -6   13.40    1.41
  -7  15  -6   47.94    3.18
   7 -15   6   42.79    2.82
  -8  15  -6   11.55    1.36
  -9  15  -6    1.97    0.83
 -10  15  -6   -0.72    0.69
  12 -15   6   -0.14    0.64
   9  14  -6    1.25    0.72
   8  14  -6    0.84    0.68
   7  14  -6    0.79    0.67
   6  14  -6   13.21    1.25
  -6 -14   6   11.01    1.12
   5  14  -6    2.37    0.76
  -5 -14   6    1.64    0.55
  -4 -14   6   33.32    2.19
   4  14  -6   33.85    2.45
   3  14  -6   -0.13    0.62
  -3 -14   6    0.59    0.42
   2  14  -6   20.72    1.66
  -2 -14   6   18.97    1.46
  -1 -14   6    0.56    0.45
   1  14  -6    0.47    0.62
   0 -14   6    7.23    0.81
   0  14  -6    8.65    1.13
  -1  14  -6  100.49    6.61
   1 -14   6  114.37    6.23
   2 -14   6   13.06    1.11
  -2  14  -6   13.88    1.40
   3 -14   6    6.17    0.75
  -3  14  -6    7.47    1.03
  -4  14  -6    2.20    0.74
   4 -14   6    2.11    0.49
  -5  14  -6   54.95    3.72
   5 -14   6   56.46    3.40
   6 -14   6   11.87    1.06
  -6  14  -6   13.49    1.38
  -7  14  -6   17.66    1.53
   7 -14   6   14.12    1.19
  -8  14  -6    4.48    0.89
  -9  14  -6   14.29    1.51
 -10  14  -6   10.10    1.27
  12 -14   6    1.71    0.74
   9  13  -6    0.29    0.68
   8  13  -6    0.69    0.76
   7  13  -6    9.19    1.13
  -6 -13   6   -0.01    0.42
   6  13  -6   -0.14    0.59
  -5 -13   6   16.94    1.33
   5  13  -6   17.10    1.49
   4  13  -6    7.82    1.05
  -4 -13   6    8.98    0.88
   3  13  -6    2.07    0.72
  -3 -13   6    2.80    0.55
   2  13  -6   -0.37    0.56
  -2 -13   6   -0.54    0.33
  -1 -13   6    5.81    0.70
   1  13  -6    5.65    0.94
   0  13  -6    1.79    0.71
   0 -13   6    2.50    0.51
   1 -13   6   24.02    1.70
  -1  13  -6   26.69    1.98
   2 -13   6    7.02    0.75
  -2  13  -6    5.50    0.99
   3 -13   6   36.39    2.34
  -3  13  -6   37.60    2.61
  -4  13  -6    3.52    0.78
   4 -13   6    2.81    0.56
   5 -13   6    1.58    0.46
  -5  13  -6    0.96    0.71
   6 -13   6    1.57    0.47
  -6  13  -6    0.24    0.65
   7 -13   6   19.34    1.40
  -7  13  -6   17.25    1.60
  -8  13  -6   10.51    1.25
  -9  13  -6   11.68    1.38
 -10  13  -6    0.66    0.73
  11 -13   6    4.98    0.90
  12 -13   6    0.24    0.62
  13 -13   6    0.33    0.68
  10  12  -6    0.01    0.69
   9  12  -6    1.56    0.77
   8  12  -6    3.71    0.87
   7  12  -6   20.98    1.72
   6  12  -6   14.63    1.37
  -6 -12   6   13.03    1.14
  -5 -12   6    5.28    0.69
   5  12  -6    3.58    0.78
   4  12  -6    1.80    0.66
  -4 -12   6    2.83    0.56
  -3 -12   6    2.45    0.51
   3  12  -6    3.72    0.75
   2  12  -6   28.55    2.08
  -2 -12   6   28.45    1.88
   1  12  -6   36.69    2.74
  -1 -12   6   43.92    2.54
   0  12  -6   13.49    1.34
   0 -12   6   12.73    1.04
  -1  12  -6   31.93    2.24
   1 -12   6   29.60    1.98
  -2  12  -6   45.54    2.96
   2 -12   6   41.81    2.66
   3 -12   6   12.61    1.03
  -3  12  -6   14.32    1.29
  -4  12  -6   10.20    1.20
   4 -12   6   10.93    0.93
  -5  12  -6   20.15    1.72
   5 -12   6   22.16    1.50
  -6  12  -6   27.90    2.06
   6 -12   6   25.84    1.78
  -7  12  -6    1.63    0.73
   7 -12   6    2.64    0.56
  -8  12  -6    1.98    0.78
  -9  12  -6   49.54    3.38
  11 -12   6    0.44    0.63
  12 -12   6   -0.08    0.60
  13 -12   6    4.07    0.85
  11  11  -6    0.54    0.73
  10  11  -6    3.30    0.85
   9  11  -6    0.47    0.69
   8  11  -6    1.98    0.74
   7  11  -6    2.34    0.76
  -6 -11   6    7.45    0.82
   6  11  -6    6.02    0.98
  -5 -11   6    0.24    0.40
   5  11  -6    0.14    0.59
   4  11  -6    0.30    0.54
  -4 -11   6    0.78    0.42
   3  11  -6   27.14    1.94
  -3 -11   6   25.87    1.76
  -2 -11   6   18.92    1.35
   2  11  -6   18.79    1.53
   1  11  -6   71.28    4.66
  -1 -11   6   77.77    4.38
   0 -11   6   57.37    3.43
   0  11  -6   57.86    3.71
   1 -11   6   71.08    4.25
  -1  11  -6   75.23    4.59
   2 -11   6    2.80    0.49
  -2  11  -6    1.96    0.69
  -3  11  -6    0.06    0.52
   3 -11   6    0.56    0.35
  -4  11  -6    2.96    0.74
   4 -11   6    2.71    0.49
   5 -11   6   11.27    0.92
  -5  11  -6   10.08    1.16
  -6  11  -6   -0.35    0.56
   6 -11   6    0.87    0.40
  -6  11  -6    0.62    0.40
   7 -11   6    9.98    0.95
  -7  11  -6   12.13    0.95
  -7  11  -6   12.29    1.26
  -8  11  -6    6.59    1.03
  -8  11  -6    8.72    0.87
  -9  11  -6   32.18    2.43
  -9  11  -6   34.19    2.14
  10 -11   6    5.57    0.90
 -10  11  -6    5.72    0.82
  11 -11   6   12.90    1.23
 -11  11  -6   11.58    1.17
 -12  11  -6    4.14    0.79
  12 -11   6    3.41    0.79
  13 -11   6    7.65    1.05
 -13  11  -6    8.24    1.04
 -14  11  -6    0.78    0.71
  10  10  -6   -0.64    0.66
   9  10  -6    4.39    0.88
   8  10  -6   24.75    1.92
   7  10  -6   -0.15    0.58
   6  10  -6   10.97    1.19
  -6 -10   6   12.71    1.01
   5  10  -6    4.83    0.87
  -5 -10   6    8.72    0.81
  -4 -10   6    0.15    0.37
   4  10  -6    0.25    0.55
   3  10  -6   23.94    1.73
  -3 -10   6   22.81    1.57
  -2 -10   6    1.83    0.44
   2  10  -6    2.32    0.61
  -1 -10   6   38.18    2.39
   1  10  -6   40.08    2.61
   0  10  -6    3.93    0.76
   0 -10   6    3.60    0.53
   1 -10   6    0.39    0.33
  -1  10  -6    0.55    0.54
  -2  10  -6  159.24   10.08
   2 -10   6  180.06    9.56
  -3  10  -6    0.75    0.54
   3 -10   6    0.90    0.37
  -4  10  -6   12.07    0.75
  -4  10  -6    9.50    1.08
   4 -10   6    8.72    0.84
   5 -10   6   25.64    1.91
  -5  10  -6   32.54    2.23
  -5  10  -6   33.88    1.82
  -6  10  -6    1.57    0.67
  -6  10  -6    1.60    0.47
   6 -10   6    2.48    0.47
   7 -10   6   55.68    3.72
  -7  10  -6   67.61    3.60
  -7  10  -6   67.38    4.07
  -8  10  -6   43.04    2.84
  -8  10  -6   38.28    2.41
  -9  10  -6    9.02    0.95
  -9  10  -6    8.68    1.10
 -10  10  -6    8.15    0.92
  10 -10   6    7.19    0.97
 -11  10  -6    1.77    0.66
  11 -10   6    1.96    0.69
  12 -10   6   10.50    1.14
 -12  10  -6    8.96    1.07
 -13  10  -6   -0.15    0.57
  13 -10   6    0.70    0.63
  14 -10   6   -0.09    0.61
 -14  10  -6    0.10    0.60
  12   9  -6    2.03    0.90
  11   9  -6    0.06    0.70
  10   9  -6    1.04    0.75
   9   9  -6    4.08    0.90
   8   9  -6    1.35    0.65
   7   9  -6   15.15    1.38
  -6  -9   6    0.34    0.37
   6   9  -6    0.14    0.58
  -5  -9   6   11.25    0.91
   5   9  -6    9.97    1.10
   4   9  -6    1.76    0.62
  -4  -9   6    2.39    0.48
   3   9  -6    9.94    1.02
  -3  -9   6    9.46    0.83
   2   9  -6    1.57    0.51
  -2  -9   6    1.03    0.38
   1   9  -6    0.13    0.47
  -1  -9   6    0.22    0.33
   0   9  -6    5.22    0.79
   0  -9   6    5.64    0.60
   1  -9   6   20.59    1.33
  -1   9  -6   18.09    1.53
  -2   9  -6   -0.64    0.47
   2  -9   6    0.46    0.33
  -3   9  -6    0.05    0.48
   3  -9   6   -0.54    0.27
  -3   9  -6   -0.02    0.23
  -4   9  -6   17.33    1.42
   4  -9   6   16.68    1.18
  -4   9  -6   16.93    1.07
   5  -9   6    4.93    0.57
  -5   9  -6    4.20    0.78
  -5   9  -6    4.82    0.54
  -6   9  -6    7.98    0.73
  -6   9  -6    7.40    0.92
   6  -9   6    7.06    0.71
  -7   9  -6    3.73    0.82
  -7   9  -6    3.70    0.60
   7  -9   6    2.63    0.51
  -8   9  -6    2.17    0.56
  -8   9  -6    1.20    0.65
  -9   9  -6   64.67    3.79
   9  -9   6   66.31    4.14
  10  -9   6    0.23    0.55
 -10   9  -6   -0.20    0.51
 -11   9  -6    7.70    0.93
  11  -9   6    6.80    1.00
  12  -9   6    3.05    0.78
 -12   9  -6    4.17    0.79
 -13   9  -6   -0.49    0.58
  13  -9   6    0.09    0.59
  14  -9   6    0.39    0.63
 -14   9  -6    0.78    0.63
  12   8  -6    2.58    0.81
  11   8  -6    3.01    0.83
  10   8  -6    0.00    0.64
 -10  -8   6    0.56    0.62
   9   8  -6   13.54    1.33
  -9  -8   6   14.54    1.23
   8   8  -6   -0.26    0.59
  -8  -8   6    0.78    0.55
   7   8  -6   23.79    1.83
  -7  -8   6   22.94    1.59
  -6  -8   6    1.41    0.51
  -6  -8   6    2.64    0.48
   6   8  -6    1.13    0.62
   5   8  -6   31.60    2.13
  -5  -8   6   29.55    1.85
  -5  -8   6   29.35    1.91
   4   8  -6    5.25    0.74
  -4  -8   6    3.31    0.51
  -4  -8   6    3.75    0.52
   3   8  -6   -0.94    0.41
  -3  -8   6    0.07    0.30
  -3  -8   6    0.62    0.33
  -2  -8   6  101.00    5.39
  -2  -8   6  102.39    5.73
   2   8  -6   98.16    6.04
  -1  -8   6    2.36    0.42
   1   8  -6    1.95    0.54
   0   8  -6   93.67    6.17
   0  -8   6  111.96    5.86
  -1   8  -6   72.31    4.66
   1  -8   6   78.96    4.37
  -2   8  -6  114.80    6.81
   2  -8   6  112.23    6.41
   3  -8   6    4.66    0.54
  -3   8  -6    3.75    0.70
  -3   8  -6    4.73    0.44
  -4   8  -6    4.33    0.73
  -4   8  -6    4.67    0.49
   4  -8   6    4.07    0.51
   5  -8   6   41.98    2.32
  -5   8  -6   36.52    2.18
  -5   8  -6   34.81    2.50
  -6   8  -6    0.62    0.41
  -6   8  -6    1.09    0.56
   6  -8   6    0.42    0.35
   7  -8   6   38.05    2.41
  -7   8  -6   39.14    2.36
  -7   8  -6   44.11    2.77
  -8   8  -6   45.25    2.68
   9  -8   6   -0.28    0.54
  -9   8  -6   -0.78    0.43
  10  -8   6    8.51    1.02
 -10   8  -6    9.19    0.98
 -11   8  -6   27.37    1.88
  11  -8   6   26.85    1.99
 -12   8  -6    0.85    0.59
  12  -8   6    0.01    0.58
  13  -8   6    1.75    0.70
 -13   8  -6    2.24    0.68
  14  -8   6    0.31    0.65
 -14   8  -6   -0.20    0.60
  12   7  -6    2.06    0.80
 -12  -7   6    2.40    0.79
  11   7  -6    9.75    1.21
 -11  -7   6   11.30    1.19
  10   7  -6   13.87    1.27
 -10  -7   6    9.48    1.11
   9   7  -6    0.94    0.65
  -9  -7   6   -0.13    0.56
  -8  -7   6   24.72    1.73
   8   7  -6   26.54    1.96
   7   7  -6   52.36    3.35
  -7  -7   6   50.83    3.03
  -6  -7   6   -0.57    0.42
   6   7  -6    0.02    0.53
  -6  -7   6   -0.28    0.32
  -5  -7   6   14.69    1.00
   5   7  -6   12.11    1.21
  -5  -7   6   12.03    0.97
   4   7  -6    1.63    0.56
  -4  -7   6    0.38    0.37
  -4  -7   6    1.05    0.36
  -3  -7   6   19.42    1.26
  -3  -7   6   22.17    1.35
   3   7  -6   19.37    1.48
   2   7  -6  144.62    7.73
  -2  -7   6  134.12    6.95
  -2  -7   6  112.47    7.29
  -1  -7   6  173.26   10.08
   1   7  -6  188.66   10.60
   0   7  -6   36.56    2.80
   0  -7   6   52.45    2.66
   1  -7   6   94.65    5.24
  -1   7  -6   89.42    5.57
  -2   7  -6  122.15    7.48
   2  -7   6  114.87    7.06
  -2   7  -6  139.11    6.71
  -3   7  -6   48.83    2.79
   3  -7   6   51.57    2.98
  -3   7  -6   52.48    3.21
  -4   7  -6    0.62    0.34
  -4   7  -6    0.79    0.51
   4  -7   6    0.67    0.33
  -5   7  -6   79.55    4.41
  -5   7  -6   76.66    4.90
   5  -7   6   83.37    4.59
  -6   7  -6   87.39    4.45
  -6   7  -6   73.31    4.94
   6  -7   6   79.13    4.58
  -7   7  -6   28.88    2.19
  -7   7  -6   30.62    1.93
   7  -7   6   33.63    1.96
   8  -7   6    1.67    0.59
  -8   7  -6    1.75    0.54
  -9   7  -6   21.08    1.53
   9  -7   6   23.71    1.69
 -10   7  -6   10.32    1.02
  10  -7   6   11.63    1.11
 -11   7  -6   35.28    2.30
 -12   7  -6   -0.59    0.56
  12  -7   6   -0.80    0.57
 -13   7  -6    0.10    0.58
  13  -7   6    0.39    0.64
  14  -7   6    5.29    0.93
 -14   7  -6    5.12    0.86
 -13  -6   6    4.31    0.91
  13   6  -6    4.08    0.96
 -12  -6   6   12.60    1.27
  12   6  -6   10.88    1.30
 -11  -6   6    9.78    1.10
  11   6  -6    8.73    1.15
  10   6  -6    1.22    0.71
 -10  -6   6    1.58    0.66
   9   6  -6   -0.72    0.57
  -9  -6   6   -0.30    0.53
  -8  -6   6   14.43    1.18
   8   6  -6   14.03    1.32
  -7  -6   6    4.67    0.69
   7   6  -6    3.94    0.79
  -6  -6   6   11.36    0.85
   6   6  -6   11.01    1.07
  -6  -6   6   10.78    0.93
  -5  -6   6  126.06    7.18
   5   6  -6  129.67    7.60
  -5  -6   6  127.68    6.95
  -4  -6   6   34.04    2.05
  -4  -6   6   34.50    2.10
   4   6  -6   36.83    2.34
  -3  -6   6    6.42    0.60
  -3  -6   6    6.85    0.62
   3   6  -6    6.79    0.76
  -2  -6   6   40.74    2.34
   2   6  -6   41.01    2.67
  -2  -6   6   44.88    2.49
  -1  -6   6  223.79   12.33
  -1  -6   6  218.45   11.78
   1   6  -6  224.98   12.94
   0   6  -6    1.26    0.24
   0   6  -6    1.09    0.52
   0  -6   6    1.18    0.34
  -1   6  -6  126.93    6.92
   1  -6   6  135.05    7.30
  -1   6  -6  129.00    7.70
  -2   6  -6  123.88    7.47
  -2   6  -6  127.33    6.73
   2  -6   6  126.86    7.07
  -3   6  -6   42.05    2.38
  -3   6  -6   42.40    2.73
   3  -6   6   43.36    2.53
   4  -6   6  210.38   11.51
  -4   6  -6  207.27   11.05
  -4   6  -6  203.36   12.13
  -5   6  -6   84.50    5.10
   5  -6   6   84.55    4.77
  -5   6  -6   82.43    4.60
   6  -6   6   13.87    1.00
  -6   6  -6   13.06    1.02
  -6   6  -6   14.16    1.22
  -7   6  -6   35.45    2.18
   7  -6   6   36.33    2.37
   7  -6   6   35.16    2.16
  -8   6  -6   21.36    1.44
   8  -6   6   20.26    1.55
   9  -6   6    1.32    0.60
  -9   6  -6    1.80    0.58
  10  -6   6   42.11    2.80
  11  -6   6   13.30    1.22
 -11   6  -6   12.83    1.14
  12  -6   6    1.84    0.70
 -12   6  -6    0.16    0.61
 -13   6  -6    0.16    0.61
  13  -6   6   -0.33    0.59
  14  -6   6    0.12    0.64
 -14   6  -6    0.57    0.66
  13   5  -6    0.35    0.74
 -13  -5   6    1.07    0.73
  12   5  -6    2.04    0.80
 -12  -5   6    0.18    0.63
  11   5  -6   25.40    2.00
 -11  -5   6   25.03    1.83
  10   5  -6    0.40    0.65
 -10  -5   6    0.87    0.62
   9   5  -6   35.90    2.49
  -9  -5   6   34.59    2.27
  -8  -5   6  107.48    6.09
   8   5  -6  111.30    6.65
   7   5  -6    0.20    0.59
  -7  -5   6    0.25    0.49
  -6  -5   6    4.09    0.64
   6   5  -6    5.08    0.76
  -6  -5   6    4.41    0.48
  -5  -5   6  107.59    6.02
   5   5  -6  111.31    6.43
  -5  -5   6  102.31    5.86
  -4  -5   6   -0.33    0.36
   4   5  -6    0.19    0.45
  -4  -5   6   -0.26    0.23
  -3  -5   6   12.21    0.86
  -3  -5   6   12.59    0.86
   3   5  -6   10.64    1.04
  -2  -5   6    2.12    0.39
  -2  -5   6    1.90    0.36
   2   5  -6    1.89    0.49
   1   5  -6   82.44    4.99
  -1  -5   6   84.68    4.74
  -1  -5   6   83.86    4.50
   0   5  -6   11.42    0.96
   0  -5   6    9.76    0.80
   0   5  -6   11.53    0.69
  -1   5  -6   58.94    3.33
   1  -5   6   68.18    3.54
  -1   5  -6   57.69    3.75
   2  -5   6  163.49    8.91
  -2   5  -6  150.40    9.36
  -2   5  -6  165.07    8.52
  -3   5  -6   -0.37    0.43
  -3   5  -6   -0.11    0.30
   3  -5   6   -0.13    0.29
   4  -5   6    7.52    0.68
  -4   5  -6    7.53    0.68
  -4   5  -6    9.24    0.83
  -5   5  -6  192.74   11.69
  -5   5  -6  197.74   10.69
   5  -5   6  207.29   11.09
  -6   5  -6   10.92    0.89
   6  -5   6   10.42    0.83
  -7   5  -6   22.40    1.54
   7  -5   6   24.69    1.50
   7  -5   6   21.24    1.62
  -8   5  -6    3.93    0.66
   8  -5   6    2.85    0.65
  -9   5  -6   99.28    5.50
   9  -5   6   97.05    5.96
 -10   5  -6    1.24    0.59
  10  -5   6    2.46    0.67
 -11   5  -6    1.67    0.62
  11  -5   6    1.80    0.68
  12  -5   6    7.09    0.98
 -12   5  -6    6.68    0.89
  13  -5   6    1.50    0.67
 -13   5  -6    0.69    0.64
  14  -5   6    2.40    0.83
 -14   5  -6    3.78    0.83
 -14  -4   6    1.78    0.79
 -13  -4   6    2.49    0.82
  13   4  -6    3.78    0.92
 -12  -4   6    7.37    1.01
  12   4  -6    6.58    1.05
 -11  -4   6    2.31    0.71
  11   4  -6    0.46    0.69
 -10  -4   6    2.80    0.72
  10   4  -6    1.65    0.72
   9   4  -6    4.94    0.88
  -9  -4   6    5.35    0.80
   8   4  -6   15.33    1.35
  -8  -4   6   14.67    1.21
   7   4  -6    2.08    0.65
  -7  -4   6    4.24    0.65
   6   4  -6   18.40    1.38
  -6  -4   6   16.80    1.25
  -6  -4   6   17.69    1.13
  -5  -4   6   27.56    1.67
  -5  -4   6   28.17    1.72
   5   4  -6   26.70    1.88
   4   4  -6  526.85   31.94
  -4  -4   6  580.84   29.34
  -3  -4   6   20.64    1.25
  -3  -4   6   18.19    1.24
   3   4  -6   21.03    1.41
   2   4  -6  196.94   11.33
  -2  -4   6  189.74   10.79
  -2  -4   6  197.32   10.38
  -1  -4   6   20.09    1.20
  -1  -4   6   20.03    1.25
   1   4  -6   18.82    1.35
   0   4  -6   38.28    2.49
   0   4  -6   42.18    2.22
   0  -4   6   39.84    2.36
  -1   4  -6   36.28    2.17
   1  -4   6   41.13    2.34
  -1   4  -6   42.09    2.48
   2  -4   6   63.76    3.33
  -2   4  -6   55.76    3.51
  -2   4  -6   53.81    3.16
  -3   4  -6   42.35    2.43
   3  -4   6   42.56    2.55
  -3   4  -6   45.04    2.70
  -4   4  -6   11.40    1.02
   4  -4   6   12.12    0.86
  -4   4  -6   11.83    0.88
   5  -4   6   19.65    1.27
  -5   4  -6   19.34    1.28
   6  -4   6  167.06    9.85
  -6   4  -6  174.73    9.08
   6  -4   6  162.21    9.37
   7  -4   6   52.13    3.05
  -7   4  -6   51.75    3.03
   7  -4   6   52.26    3.29
   8  -4   6    0.47    0.50
  -8   4  -6    1.24    0.54
   9  -4   6   59.52    3.58
  -9   4  -6   53.09    3.33
 -10   4  -6    1.09    0.56
  10  -4   6    0.34    0.57
 -11   4  -6    0.34    0.57
  11  -4   6    0.54    0.58
 -12   4  -6    4.21    0.76
  12  -4   6    2.84    0.75
 -13   4  -6    8.12    1.00
 -14   4  -6   -0.47    0.65
  14  -4   6    1.41    0.78
 -14  -3   6    0.79    0.74
  14   3  -6   -0.34    0.70
  13   3  -6    0.89    0.74
 -13  -3   6    0.42    0.69
  12   3  -6    1.51    0.73
 -12  -3   6    2.81    0.78
 -11  -3   6    2.20    0.75
  11   3  -6    1.56    0.75
 -10  -3   6    0.01    0.57
  10   3  -6   -0.17    0.63
   9   3  -6    5.09    0.89
  -9  -3   6    5.16    0.81
  -8  -3   6   14.14    1.27
   8   3  -6   19.41    1.46
   7   3  -6    4.05    0.75
  -7  -3   6    4.22    0.69
  -6  -3   6   14.68    0.99
   6   3  -6   15.72    1.25
  -6  -3   6   15.98    1.14
   5   3  -6    8.57    0.84
  -5  -3   6    7.53    0.63
  -5  -3   6    9.45    0.80
  -4  -3   6   89.99    4.75
  -4  -3   6   81.65    4.85
   4   3  -6   88.31    5.17
  -3  -3   6    0.56    0.27
  -3  -3   6    1.34    0.39
   3   3  -6    0.41    0.43
  -2  -3   6  304.74   16.72
   2   3  -6  325.57   18.20
  -1  -3   6  530.90   28.07
   0  -3   6  124.43    6.35
   0   3  -6  104.66    6.61
   0   3  -6  110.96    6.06
  -1   3  -6  207.80   11.55
   1  -3   6  234.94   12.06
  -1   3  -6  210.23   12.59
   2  -3   6   24.24    1.44
  -2   3  -6   21.75    1.36
  -2   3  -6   22.60    1.51
   3  -3   6   82.92    4.75
  -3   3  -6   85.25    5.00
  -3   3  -6   83.68    4.58
  -4   3  -6   58.34    3.72
   4  -3   6   74.13    3.86
  -4   3  -6   69.62    4.08
   5  -3   6   93.58    5.06
   5  -3   6   87.04    5.30
  -5   3  -6   86.55    4.90
   6  -3   6   91.31    4.98
  -6   3  -6   85.62    4.84
   6  -3   6   84.28    5.22
  -7   3  -6   36.31    2.25
   7  -3   6   37.18    2.24
   7  -3   6   37.17    2.43
   8  -3   6   59.44    3.64
  -8   3  -6   55.76    3.37
  -9   3  -6    4.15    0.74
   9  -3   6    2.59    0.66
 -10   3  -6   -0.35    0.50
  10  -3   6   -0.30    0.52
 -11   3  -6    4.61    0.83
  11  -3   6    6.49    0.94
  13  -3   6   -0.07    0.69
 -13   3  -6   -0.16    0.57
  14  -3   6    0.91    0.76
 -14  -2   6    7.28    1.07
  14   2  -6    6.10    1.04
  13   2  -6    2.55    0.82
 -13  -2   6    1.27    0.72
 -12  -2   6    2.40    0.74
  12   2  -6    2.14    0.81
  11   2  -6   21.67    1.84
 -11  -2   6   24.03    1.72
 -10  -2   6   26.96    1.88
  10   2  -6   26.57    2.01
   9   2  -6    0.12    0.62
  -9  -2   6   -0.14    0.56
  -8  -2   6   -0.02    0.51
   8   2  -6    0.28    0.59
  -7  -2   6   50.16    2.98
   7   2  -6   50.53    3.23
  -6  -2   6   44.57    2.47
   6   2  -6   42.33    2.75
  -6  -2   6   40.94    2.54
  -5  -2   6   10.94    0.87
  -5  -2   6   10.55    0.75
   5   2  -6   10.53    0.95
  -4  -2   6    0.75    0.27
  -4  -2   6    0.40    0.39
   4   2  -6    0.55    0.46
  -3  -2   6  213.99   11.39
   3   2  -6  209.00   12.37
  -3  -2   6  216.21   11.78
  -2  -2   6    1.99    0.41
   2   2  -6    2.19    0.45
  -2  -2   6    2.30    0.37
   0   2  -6    0.86    0.35
   0  -2   6    0.50    0.32
   0   2  -6    0.80    0.31
  -1   2  -6  394.62   20.68
   1  -2   6  386.21   21.50
  -2   2  -6  126.55    7.18
  -2   2  -6  124.43    6.63
   2  -2   6  118.54    6.90
  -3   2  -6   11.62    0.86
   3  -2   6   12.70    0.89
  -4   2  -6    5.03    0.58
   4  -2   6    4.72    0.51
   4  -2   6    4.36    0.55
  -5   2  -6   60.28    3.33
   5  -2   6   62.45    3.58
   5  -2   6   53.67    3.38
  -6   2  -6   15.96    1.13
   6  -2   6   14.76    1.06
   6  -2   6   13.63    1.14
   7  -2   6   79.81    4.89
  -7   2  -6   78.60    4.56
   7  -2   6   84.04    4.67
  -8   2  -6  167.50    8.76
   8  -2   6  152.84    9.47
   9  -2   6    0.56    0.55
  -9   2  -6    1.14    0.57
 -10   2  -6    0.47    0.58
  10  -2   6    0.76    0.60
  11  -2   6    0.61    0.65
 -11   2  -6    0.50    0.58
  12  -2   6    4.12    0.86
 -12   2  -6    2.21    0.72
 -13   2  -6   -0.41    0.59
  13  -2   6    0.13    0.66
  14   1  -6    2.72    0.87
 -14  -1   6    2.58    0.81
 -13  -1   6    0.89    0.71
  13   1  -6    1.27    0.80
  12   1  -6    8.67    1.13
 -12  -1   6    7.43    1.03
  11   1  -6   18.11    1.60
 -11  -1   6   18.96    1.52
 -10  -1   6    0.89    0.62
  10   1  -6    1.73    0.71
   9   1  -6    7.18    0.95
  -9  -1   6    5.67    0.87
   8   1  -6   50.03    3.25
  -8  -1   6   50.37    3.01
  -7  -1   6   14.23    1.09
   7   1  -6   12.18    1.16
   6   1  -6   32.21    2.27
  -6  -1   6   32.72    2.09
  -6  -1   6   36.80    2.01
  -5  -1   6   98.43    5.41
  -5  -1   6   97.62    5.50
   5   1  -6   99.05    5.87
   4   1  -6    0.47    0.43
  -4  -1   6    0.60    0.40
  -4  -1   6    0.42    0.28
  -3  -1   6   46.79    2.74
  -3  -1   6   48.00    2.77
   3   1  -6   49.69    2.94
   2   1  -6  151.24    8.67
  -2  -1   6  146.78    8.30
  -2  -1   6  150.18    8.03
   1   1  -6   90.29    5.55
   1   1  -6   96.88    5.15
  -1  -1   6   99.64    5.37
   0   1  -6   75.01    4.03
   0   1  -6   74.19    4.32
   0  -1   6   72.87    4.20
  -1   1  -6   89.45    5.17
  -1   1  -6   97.46    5.54
   1  -1   6   99.58    5.39
   2  -1   6    4.20    0.53
  -2   1  -6    5.89    0.55
   2  -1   6    5.05    0.47
   3  -1   6    0.36    0.31
  -3   1  -6    0.37    0.37
   3  -1   6    0.36    0.30
  -4   1  -6   74.68    4.05
   4  -1   6   70.36    4.32
   4  -1   6   73.30    4.17
   5  -1   6    1.18    0.39
  -5   1  -6    0.73    0.44
   5  -1   6    0.76    0.38
  -6   1  -6    5.03    0.65
   6  -1   6    5.29    0.67
   6  -1   6    4.87    0.62
  -7   1  -6    1.58    0.55
   7  -1   6    1.71    0.57
   7  -1   6    3.07    0.54
  -8   1  -6   -0.06    0.50
   8  -1   6    0.51    0.54
   9  -1   6    0.90    0.59
  -9   1  -6    2.63    0.65
 -10   1  -6    2.42    0.71
  10  -1   6    2.94    0.78
  11  -1   6    1.31    0.72
 -11   1  -6    1.82    0.68
 -12   1  -6    1.79    0.70
  12  -1   6    1.42    0.78
  13  -1   6   -0.10    0.69
 -13   1  -6   -0.54    0.56
  14   0  -6    1.85    0.82
 -14   0   6    2.44    0.77
  13   0  -6   -0.09    0.69
 -13   0   6    0.71    0.65
 -12   0   6    4.13    0.82
  12   0  -6    4.12    0.92
 -11   0   6   31.25    2.16
  11   0  -6   32.63    2.34
  10   0  -6   -1.36    0.52
 -10   0   6   -0.07    0.56
  -9   0   6   87.88    5.19
   9   0  -6   95.76    5.66
   8   0  -6    1.19    0.58
  -8   0   6    1.33    0.57
   7   0  -6   73.78    4.58
  -7   0   6   74.79    4.21
  -6   0   6   47.76    2.74
  -6   0   6   45.40    2.78
   6   0  -6   49.84    3.02
   5   0  -6    1.93    0.50
  -5   0   6    2.23    0.33
  -5   0   6    2.42    0.51
  -4   0   6    1.04    0.29
  -4   0   6    1.34    0.45
   4   0  -6    0.34    0.42
  -3   0   6    4.45    0.47
  -3   0   6    4.07    0.57
   3   0  -6    4.85    0.55
  -2   0   6    4.75    0.50
  -2   0   6    4.72    0.57
   2   0  -6    5.59    0.52
   1   0  -6  101.92    5.85
  -1   0   6  121.04    6.10
   1   0  -6  103.75    6.28
   0   0  -6    0.00    0.32
   0   0   6   -0.02    0.28
   1   0   6   41.56    2.48
  -1   0  -6   42.25    2.38
   2   0   6   26.96    1.65
  -2   0  -6   27.01    1.65
   2   0   6   28.27    1.71
   3   0   6  130.55    6.95
  -3   0  -6  121.99    6.69
   3   0   6  117.76    7.18
   4   0   6    2.90    0.45
  -4   0  -6    2.45    0.48
   4   0   6    2.37    0.46
   5   0   6    1.93    0.45
  -5   0  -6    1.35    0.49
   5   0   6    2.64    0.50
   6   0   6    8.88    0.82
   6   0   6    7.93    0.86
  -6   0  -6    9.43    0.88
  -7   0  -6   36.27    2.24
   7   0   6   33.38    2.39
   7   0   6   38.74    2.31
  -8   0  -6    4.42    0.68
   8   0   6    3.19    0.70
  -9   0  -6    9.68    0.99
   9   0   6    9.80    1.13
  10   0   6   10.92    1.25
 -10   0  -6   11.73    1.15
 -11   0  -6    2.71    0.71
  11   0   6    2.19    0.79
 -12   0  -6   35.95    2.40
 -13   0  -6    4.13    0.84
  14  -1  -6   -0.31    0.69
 -14   1   6    1.91    0.77
  13  -1  -6    0.23    0.70
 -13   1   6    0.58    0.65
 -12   1   6    8.84    1.03
  12  -1  -6    8.03    1.09
 -11   1   6    5.58    0.84
  11  -1  -6    4.75    0.88
  10  -1  -6    6.31    0.95
 -10   1   6    7.19    0.90
   9  -1  -6   39.09    2.57
  -9   1   6   35.45    2.36
   8  -1  -6   39.09    2.66
  -8   1   6   40.76    2.45
  -7   1   6   25.40    1.69
   7  -1  -6   25.67    1.83
  -6   1   6   13.19    0.91
  -6   1   6   12.73    1.03
   6  -1  -6   13.44    1.12
   5  -1  -6   21.49    1.52
  -5   1   6   22.71    1.38
  -5   1   6   20.92    1.43
  -4   1   6   30.70    1.87
   4  -1  -6   30.85    1.96
  -4   1   6   29.96    1.85
  -3   1   6  121.96    7.03
   3  -1  -6  132.08    7.35
  -3   1   6  122.54    6.80
  -2   1   6   74.82    3.74
   2  -1  -6   67.37    3.93
  -2   1   6   59.26    3.81
   1  -1  -6    1.82    0.41
  -1   1   6    1.17    0.38
   0  -1  -6    4.89    0.54
   0   1   6    3.96    0.55
   1   1   6   41.06    2.58
  -1  -1  -6   45.57    2.48
   2   1   6    7.51    0.71
  -2  -1  -6    7.08    0.68
   2   1   6    6.73    0.56
   3   1   6  627.13   32.70
  -3  -1  -6  559.89   31.43
   4   1   6   12.37    1.00
  -4  -1  -6   12.03    0.97
   4   1   6   13.43    0.97
  -5  -1  -6    5.23    0.69
   5   1   6    6.41    0.71
   5   1   6    6.59    0.71
  -6  -1  -6  133.57    7.02
   6   1   6  120.09    7.55
   6   1   6  129.43    7.28
   7   1   6   19.90    1.42
   7   1   6   17.15    1.43
  -7  -1  -6   18.03    1.36
  -8  -1  -6    1.13    0.58
   8   1   6    1.38    0.64
  -9  -1  -6    4.40    0.75
   9   1   6    4.55    0.85
  10   1   6    1.91    0.75
 -10  -1  -6    2.38    0.69
 -11  -1  -6    2.27    0.73
  11   1   6    1.41    0.77
 -12  -1  -6    0.82    0.64
 -13  -1  -6    0.04    0.65
  14  -2  -6   -0.46    0.67
 -14   2   6   -0.38    0.64
 -13   2   6    3.29    0.77
  13  -2  -6    4.41    0.94
  12  -2  -6   -0.29    0.60
 -12   2   6    0.38    0.61
  11  -2  -6    1.22    0.69
 -11   2   6    0.47    0.59
  10  -2  -6   -0.44    0.55
 -10   2   6    0.42    0.58
  -9   2   6   13.00    1.13
   9  -2  -6   11.27    1.19
  -8   2   6   30.16    1.97
   8  -2  -6   30.10    2.10
  -7   2   6    1.03    0.49
   7  -2  -6    0.00    0.44
  -6   2   6    1.63    0.50
   6  -2  -6    1.91    0.50
  -6   2   6    1.23    0.36
  -5   2   6  129.21    7.19
  -5   2   6  131.24    7.00
   5  -2  -6  123.74    7.54
  -4   2   6   84.40    4.41
  -4   2   6   79.05    4.51
   4  -2  -6   74.70    4.70
  -3   2   6   41.02    2.48
   3  -2  -6   41.86    2.54
  -3   2   6   42.04    2.43
  -2   2   6   76.65    4.56
   2  -2  -6   82.85    4.68
   1  -2  -6   54.45    3.17
   1  -2  -6   54.33    3.30
  -1   2   6   62.94    3.33
   0  -2  -6    0.54    0.34
   0   2   6   -0.30    0.35
   1   2   6   -0.50    0.34
  -1  -2  -6   -0.05    0.36
  -2  -2  -6   10.17    0.85
   2   2   6   10.08    0.88
   2   2   6   10.67    0.75
  -3  -2  -6  270.92   14.15
   3   2   6  257.61   15.27
   3   2   6  265.38   14.72
  -4  -2  -6   58.36    3.38
   4   2   6   62.05    3.55
   4   2   6   57.84    3.57
   5   2   6    0.81    0.47
   5   2   6    2.93    0.56
  -5  -2  -6    1.64    0.54
   6   2   6    1.77    0.59
  -6  -2  -6    3.38    0.65
   6   2   6    3.08    0.63
  -7  -2  -6    1.79    0.60
   7   2   6    0.93    0.60
   7   2   6    2.83    0.61
  -8  -2  -6    3.58    0.72
   8   2   6    4.61    0.80
   9   2   6    4.58    0.89
  -9  -2  -6    5.51    0.83
 -10  -2  -6    1.83    0.69
 -11  -2  -6    1.53    0.70
 -12  -2  -6    0.08    0.62
  14  -3  -6    6.15    1.06
 -14   3   6    6.35    0.97
 -13   3   6    8.61    1.07
  13  -3  -6    7.49    1.09
 -12   3   6    0.61    0.65
  12  -3  -6    0.08    0.63
 -11   3   6    6.09    0.91
  11  -3  -6    6.83    1.00
  10  -3  -6   11.18    1.22
 -10   3   6   12.25    1.14
  -9   3   6    8.91    0.96
   9  -3  -6    9.43    1.05
  -8   3   6   12.43    1.12
   8  -3  -6   13.78    1.19
   7  -3  -6   21.09    1.52
  -7   3   6   18.99    1.31
  -7   3   6   21.39    1.45
  -6   3   6   32.84    2.02
  -6   3   6   32.24    2.04
   6  -3  -6   33.08    2.15
  -5   3   6   -0.03    0.32
   5  -3  -6   -0.19    0.38
  -5   3   6    0.04    0.42
   4  -3  -6   -0.26    0.35
  -4   3   6    0.82    0.43
  -4   3   6    0.28    0.36
  -3   3   6  153.39    8.51
  -3   3   6  145.46    8.19
   3  -3  -6  154.85    8.81
   2  -3  -6   31.11    1.76
  -2   3   6   26.75    1.86
   2  -3  -6   29.70    1.80
   1  -3  -6   43.58    2.59
  -1   3   6   47.36    2.75
   0  -3  -6  100.81    5.23
   0   3   6   89.77    5.47
   1   3   6   62.44    3.65
  -1  -3  -6   60.65    3.45
  -2  -3  -6   19.19    1.29
   2   3   6   19.47    1.38
   2   3   6   19.12    1.24
  -3  -3  -6   30.09    1.79
   3   3   6   25.13    1.87
   3   3   6   29.57    1.81
   4   3   6  152.99    9.22
   4   3   6  161.34    8.96
  -4  -3  -6  159.19    8.57
   5   3   6   21.97    1.50
   5   3   6   18.39    1.45
  -5  -3  -6   20.62    1.44
   6   3   6    3.52    0.68
  -6  -3  -6    3.84    0.68
   6   3   6    3.42    0.65
  -7  -3  -6    2.39    0.62
   7   3   6    2.42    0.63
   7   3   6    1.90    0.64
   8   3   6    0.89    0.62
  -8  -3  -6    0.84    0.56
  -9  -3  -6    2.84    0.70
 -10  -3  -6   13.24    1.31
 -11  -3  -6   10.87    1.17
 -12  -3  -6    0.02    0.64
  14  -4  -6    1.18    0.75
 -14   4   6    2.58    0.79
 -13   4   6    0.11    0.64
  13  -4  -6    0.23    0.68
 -12   4   6    8.79    1.02
  12  -4  -6    6.33    1.02
  11  -4  -6    1.06    0.63
 -11   4   6    0.18    0.55
 -10   4   6    0.96    0.59
  10  -4  -6    0.28    0.56
   9  -4  -6   16.00    1.31
  -9   4   6   13.95    1.24
  -8   4   6    5.40    0.77
   8  -4  -6    5.96    0.79
  -7   4   6   -0.23    0.31
  -7   4   6    0.07    0.48
   7  -4  -6    0.18    0.47
   6  -4  -6    0.63    0.43
  -6   4   6    1.21    0.52
  -6   4   6    1.44    0.41
  -5   4   6   18.47    1.28
   5  -4  -6   17.82    1.30
  -5   4   6   17.07    1.26
  -4   4   6  545.18   30.93
   4  -4  -6  563.64   32.31
  -4   4   6  574.43   29.78
  -3   4   6   39.39    2.39
  -3   4   6   40.66    2.50
   3  -4  -6   41.28    2.49
   2  -4  -6   77.22    4.38
  -2   4   6   82.80    4.64
  -2   4   6   79.15    4.70
  -1   4   6   11.01    0.97
   1  -4  -6   10.93    0.86
  -1   4   6   11.02    0.79
   0  -4  -6    0.97    0.38
   0   4   6    0.71    0.30
   0   4   6    0.82    0.44
  -1  -4  -6   66.28    3.73
   1   4   6   68.20    3.97
   1   4   6   65.53    3.96
  -2  -4  -6   25.30    1.56
   2   4   6   25.36    1.57
   2   4   6   22.62    1.69
   3   4   6    5.53    0.59
  -3  -4  -6    5.21    0.67
   3   4   6    5.65    0.75
   4   4   6    9.82    0.94
   4   4   6   10.46    0.98
  -4  -4  -6   11.02    0.94
   5   4   6  102.05    5.97
  -5  -4  -6  101.56    5.71
   5   4   6  103.33    6.12
   6   4   6  111.42    6.95
  -6  -4  -6  120.08    6.46
   6   4   6  117.24    6.75
   7   4   6    0.87    0.60
  -7  -4  -6    0.90    0.55
  -8  -4  -6   26.08    1.80
  -9  -4  -6    1.31    0.64
 -10  -4  -6    0.31    0.64
 -11  -4  -6   -0.17    0.60
 -12  -4  -6    5.24    0.91
 -14   5   6    6.20    0.96
  14  -5  -6    5.24    0.98
 -13   5   6    0.53    0.64
  13  -5  -6    1.57    0.75
 -12   5   6    3.33    0.77
  12  -5  -6    3.18    0.77
  11  -5  -6    4.47    0.81
 -11   5   6    2.69    0.74
  10  -5  -6   -0.42    0.52
 -10   5   6    0.03    0.57
   9  -5  -6    0.34    0.50
  -9   5   6    0.92    0.57
  -8   5   6    3.00    0.66
   8  -5  -6    3.02    0.64
  -7   5   6   17.57    1.27
  -7   5   6   15.97    1.32
   7  -5  -6   17.48    1.36
   6  -5  -6   18.09    1.29
  -6   5   6   15.77    1.23
  -6   5   6   16.22    1.25
  -5   5   6   -0.25    0.41
  -5   5   6    0.19    0.37
   5  -5  -6   -0.37    0.37
  -4   5   6 1000.00   52.97
  -4   5   6  925.80   50.92
  -3   5   6   63.47    4.02
  -3   5   6   71.03    3.97
   2  -5  -6    5.12    0.61
  -2   5   6    5.73    0.60
  -2   5   6    5.78    0.71
  -1   5   6    9.68    0.88
  -1   5   6    7.49    0.70
   1  -5  -6    8.70    0.76
   0   5   6   19.74    1.32
   0   5   6   20.95    1.45
   0  -5  -6   19.19    1.30
   1   5   6    7.34    0.82
   1   5   6    7.43    0.72
  -1  -5  -6    7.22    0.69
   2   5   6   44.18    2.66
   2   5   6   46.72    2.73
  -2  -5  -6   38.31    2.51
   3   5   6   -0.21    0.43
   3   5   6   -0.41    0.34
  -3  -5  -6   -0.30    0.43
   4   5   6   -0.63    0.39
   4   5   6    0.20    0.49
  -4  -5  -6   -0.49    0.44
   5   5   6    0.96    0.57
  -5  -5  -6    0.98    0.57
  -6  -5  -6   12.23    1.11
   6   5   6   13.05    1.24
  -7  -5  -6   22.46    1.60
  -8  -5  -6   18.38    1.42
  -9  -5  -6   15.03    1.31
 -10  -5  -6    0.08    0.62
 -11  -5  -6    3.63    0.85
 -14   6   6   -0.01    0.66
  14  -6  -6    0.71    0.70
  13  -6  -6    0.43    0.67
 -13   6   6    0.66    0.66
 -12   6   6   11.30    1.15
  12  -6  -6   10.40    1.18
  11  -6  -6    2.54    0.69
 -11   6   6    2.02    0.68
 -10   6   6   40.29    2.56
  10  -6  -6   40.38    2.69
   9  -6  -6    0.35    0.53
  -9   6   6    0.81    0.57
   8  -6  -6    4.64    0.76
  -8   6   6    3.71    0.76
  -7   6   6    2.70    0.62
   7  -6  -6    2.98    0.61
  -7   6   6    2.05    0.54
  -6   6   6   32.43    2.15
   6  -6  -6   34.72    2.22
  -6   6   6   32.64    2.09
  -5   6   6    1.67    0.52
  -5   6   6    1.73    0.53
   5  -6  -6    1.85    0.50
  -4   6   6    0.95    0.49
  -4   6   6    0.76    0.44
  -3   6   6   22.25    1.60
   3  -6  -6   24.65    1.51
  -3   6   6   23.40    1.63
  -2   6   6    3.36    0.62
  -2   6   6    3.56    0.53
   2  -6  -6    3.83    0.54
   1  -6  -6    4.91    0.59
  -1   6   6    4.59    0.68
  -1   6   6    4.54    0.57
   0   6   6  114.47    6.35
   0  -6  -6  104.80    5.99
   0   6   6  109.89    6.46
  -1  -6  -6   27.80    1.71
   1   6   6   26.36    1.87
   1   6   6   27.45    1.82
   2   6   6    4.37    0.62
  -2  -6  -6    4.64    0.63
   2   6   6    3.61    0.70
   3   6   6   16.20    1.37
  -3  -6  -6   18.20    1.28
   4   6   6   27.38    2.01
  -4  -6  -6   29.33    1.85
   5   6   6   33.89    2.23
  -5  -6  -6   29.92    2.06
  -6  -6  -6    0.01    0.53
   6   6   6    1.29    0.61
  -7  -6  -6    9.13    1.01
  -8  -6  -6    3.50    0.74
  -9  -6  -6    2.90    0.76
 -10  -6  -6    0.20    0.69
 -11  -6  -6    0.57    0.70
  14  -7  -6    2.96    0.83
 -14   7   6    2.12    0.73
  13  -7  -6    0.63    0.66
 -13   7   6    0.50    0.62
  12  -7  -6    1.74    0.72
 -12   7   6    1.95    0.68
 -11   7   6    7.79    0.99
  11  -7  -6    8.21    1.03
 -10   7   6    0.43    0.59
  10  -7  -6   -0.14    0.55
   9  -7  -6   -0.15    0.51
  -9   7   6    0.08    0.53
  -8   7   6    5.58    0.79
   8  -7  -6    5.14    0.78
  -7   7   6    7.32    0.84
  -7   7   6    6.40    0.84
   7  -7  -6    6.37    0.87
   6  -7  -6  333.48   18.96
  -6   7   6  324.84   17.50
  -6   7   6  320.61   18.20
  -5   7   6    9.24    0.91
   5  -7  -6    7.56    0.84
  -5   7   6    8.08    0.86
  -4   7   6   35.10    2.28
  -4   7   6   34.78    2.29
  -3   7   6    0.83    0.43
  -3   7   6   -0.04    0.41
   3  -7  -6    0.44    0.41
  -2   7   6    5.96    0.70
   2  -7  -6    5.93    0.66
  -2   7   6    5.14    0.74
  -1   7   6    3.36    0.62
   1  -7  -6    4.30    0.59
  -1   7   6    3.45    0.57
   0  -7  -6   13.48    1.08
   0   7   6   18.41    1.31
   0   7   6   14.32    1.15
  -1  -7  -6    1.06    0.45
   1   7   6    0.25    0.45
   2   7   6   12.47    1.19
  -2  -7  -6   10.47    0.96
  -3  -7  -6   10.89    0.99
   3   7   6    9.00    1.05
  -4  -7  -6    8.84    0.94
   4   7   6    9.04    1.04
   5   7   6    4.74    0.85
  -5  -7  -6    5.41    0.79
  -6  -7  -6    3.69    0.73
   6   7   6    1.51    0.69
  -7  -7  -6   -0.75    0.56
  -8  -7  -6    6.55    0.93
  -9  -7  -6   19.32    1.56
 -10  -7  -6    0.01    0.64
  14  -8  -6    0.39    0.65
 -14   8   6    1.12    0.67
  13  -8  -6    1.20    0.65
 -13   8   6    0.25    0.62
 -12   8   6   -0.44    0.59
  12  -8  -6    0.19    0.61
 -11   8   6    3.42    0.77
  11  -8  -6    2.26    0.71
 -10   8   6    5.89    0.93
  10  -8  -6    8.08    0.96
  -9   8   6    5.34    0.83
   9  -8  -6    6.53    0.88
  -8   8   6   -0.23    0.53
   8  -8  -6    1.11    0.57
  -7   8   6   29.52    2.02
   7  -8  -6   29.90    2.04
  -7   8   6   28.84    1.94
   6  -8  -6   17.19    1.38
  -6   8   6   17.95    1.34
  -6   8   6   17.93    1.43
  -5   8   6   38.49    2.51
  -5   8   6   43.54    2.70
  -5   8   6   42.48    2.72
  -4   8   6    0.84    0.51
  -4   8   6    1.18    0.54
   4  -8  -6    0.43    0.48
   3  -8  -6   17.24    1.22
  -3   8   6   16.79    1.29
  -3   8   6   17.03    1.38
   2  -8  -6    3.35    0.57
  -2   8   6    2.53    0.62
  -2   8   6    3.72    0.63
   1  -8  -6   80.75    4.49
  -1   8   6   79.62    4.79
   0   8   6    7.34    0.93
   0  -8  -6    8.69    0.81
  -1  -8  -6    6.62    0.78
   1   8   6    7.10    0.90
  -2  -8  -6    2.13    0.57
   2   8   6    0.56    0.56
   3   8   6    3.91    0.77
  -3  -8  -6    5.23    0.73
   4   8   6    2.54    0.75
  -4  -8  -6    2.90    0.64
  -5  -8  -6    8.29    0.92
   5   8   6    5.89    0.95
   6   8   6    0.31    0.59
  -6  -8  -6   -1.08    0.52
  -7  -8  -6   18.51    1.47
  -8  -8  -6    0.76    0.66
  -9  -8  -6   11.69    1.24
 -13   9   6    1.13    0.69
  13  -9  -6    0.40    0.66
 -12   9   6   16.14    1.36
  12  -9  -6   14.13    1.33
  11  -9  -6    3.56    0.79
 -11   9   6    2.28    0.71
 -10   9   6    0.20    0.56
  10  -9  -6    0.05    0.56
   9  -9  -6    0.30    0.55
  -9   9   6    0.23    0.58
   8  -9  -6    2.06    0.64
  -8   9   6    2.45    0.65
  -7   9   6   -0.35    0.47
   7  -9  -6   -0.23    0.50
  -7   9   6    0.14    0.55
  -6   9   6    1.57    0.62
  -6   9   6    3.68    0.70
   6  -9  -6    1.62    0.61
   5  -9  -6   15.47    1.20
  -5   9   6   15.42    1.31
  -5   9   6   15.04    1.33
  -4   9   6   15.21    1.29
   4  -9  -6   14.16    1.11
  -4   9   6   12.85    1.22
  -3   9   6    5.77    0.87
   3  -9  -6    4.78    0.68
  -3   9   6    6.42    0.78
  -2   9   6   30.18    2.25
   2  -9  -6   34.66    2.03
   1  -9  -6   -0.07    0.39
  -1   9   6    0.68    0.56
   0   9   6    8.62    1.05
   0  -9  -6    8.68    0.84
  -1  -9  -6    3.88    0.63
   1   9   6    1.97    0.70
  -2  -9  -6   28.14    1.86
   2   9   6   28.07    2.09
   3   9   6   48.78    3.50
  -3  -9  -6   60.96    3.29
   4   9   6   -0.03    0.57
  -4  -9  -6   -0.65    0.50
   5   9   6    9.05    1.16
  -5  -9  -6   11.13    1.09
   6   9   6    2.40    0.78
  -6  -9  -6    2.09    0.69
  -7  -9  -6    1.40    0.67
  -8  -9  -6    4.90    0.88
  -9  -9  -6    2.20    0.75
 -13  10   6   -0.91    0.56
  13 -10  -6   -0.09    0.62
 -12  10   6    0.48    0.63
  12 -10  -6    1.47    0.71
  11 -10  -6   -0.07    0.54
 -11  10   6    0.37    0.64
 -10  10   6    5.64    0.88
  10 -10  -6    5.74    0.91
   9 -10  -6    0.79    0.61
  -9  10   6    1.70    0.64
  -8  10   6    0.26    0.57
   8 -10  -6    1.99    0.63
   7 -10  -6    6.85    0.91
  -7  10   6    6.72    0.90
  -7  10   6    7.91    1.02
  -6  10   6    0.49    0.52
   5 -10  -6   -0.09    0.48
  -5  10   6    0.02    0.52
  -5  10   6    0.35    0.60
   4 -10  -6   33.75    2.17
  -4  10   6   36.78    2.41
   3 -10  -6    5.69    0.71
  -3  10   6    4.28    0.82
   2 -10  -6    0.12    0.43
  -2  10   6    0.40    0.56
   1 -10  -6    9.86    0.90
  -1  10   6    7.45    1.02
   0 -10  -6    1.27    0.50
   0  10   6    1.48    0.65
  -1 -10  -6    0.68    0.48
   1  10   6   -0.61    0.49
   2  10   6    1.19    0.65
  -2 -10  -6    0.79    0.57
  -3 -10  -6    0.13    0.57
   3  10   6    0.09    0.59
  -4 -10  -6   -0.19    0.53
   4  10   6    0.19    0.58
  -5 -10  -6    0.42    0.59
   5  10   6    0.39    0.63
  -6 -10  -6    0.58    0.62
   6  10   6    1.23    0.71
  13 -11  -6   -0.23    0.57
 -13  11   6    0.95    0.72
 -12  11   6    1.05    0.69
  12 -11  -6    2.57    0.77
  11 -11  -6    0.68    0.65
 -11  11   6    1.72    0.70
  10 -11  -6    7.13    1.00
 -10  11   6    7.74    1.00
   9 -11  -6    1.47    0.67
  -9  11   6    2.82    0.73
  -8  11   6    1.50    0.62
  -7  11   6    0.19    0.55
  -7  11   6   -0.15    0.56
   6 -11  -6    0.33    0.56
  -6  11   6    2.14    0.66
  -6  11   6    1.94    0.68
  -5  11   6   13.77    1.31
   5 -11  -6   11.70    1.12
   4 -11  -6    4.68    0.70
  -4  11   6    4.23    0.81
  -3  11   6    0.68    0.57
   3 -11  -6    0.28    0.45
  -2  11   6    0.33    0.56
   2 -11  -6    1.40    0.49
   1 -11  -6    3.55    0.64
  -1  11   6    3.72    0.77
   0  11   6    1.12    0.62
   0 -11  -6    0.75    0.56
   1  11   6   52.43    3.54
  -1 -11  -6   57.81    3.30
   2  11   6    9.04    1.13
   3  11   6    1.83    0.72
   4  11   6    9.85    1.23
   5  11   6    0.36    0.65
   6  11   6    0.20    0.68
 -12  12   6   -0.21    0.63
 -11  12   6    6.22    0.98
 -10  12   6    4.04    0.85
  -9  12   6    1.11    0.67
  -8  12   6    7.74    1.01
  -7  12   6    0.68    0.63
   7 -12  -6    2.14    0.68
   6 -12  -6    0.27    0.52
  -6  12   6    0.12    0.57
  -5  12   6    2.35    0.74
  -4  12   6    1.13    0.63
  -3  12   6   -0.04    0.54
  -2  12   6    3.68    0.79
  -1  12   6    0.23    0.56
   0  12   6   -0.18    0.55
   1  12   6   14.58    1.47
   2  12   6    7.51    1.05
   3  12   6   -0.82    0.55
   4  12   6    0.12    0.62
   5  12   6    0.56    0.72
   6  12   6    0.74    0.73
  -7  13   6    0.50    0.61
  -6  13   6   -0.08    0.55
  -5  13   6    0.46    0.63
  -4  13   6    8.47    1.15
  -3  13   6    0.19    0.59
  -2  13   6    3.03    0.77
  -1  13   6    0.45    0.61
   0  13   6    0.95    0.63
   1  13   6    0.65    0.63
   2  13   6    7.07    1.07
   3  13   6    2.79    0.90
   4  13   6    3.68    0.95
   5  13   6    4.61    1.00
  -6  14   6    2.51    0.77
  -5  14   6    3.01    0.82
  -4  14   6    0.24    0.62
  -3  14   6    0.18    0.60
  -2  14   6    0.49    0.66
  -1  14   6   25.99    2.09
   0  14   6   31.62    2.40
   1  14   6   13.45    1.46
   2  14   6    5.89    1.06
   3  14   6    0.75    0.72
   4  14   6    0.31    0.70
  -6  15   6   18.44    1.64
  -5  15   6    1.05    0.66
  -4  15   6    2.56    0.82
  -3  15   6    0.80    0.69
  -2  15   6    0.50    0.66
  -1  15   6    2.65    0.82
   0  15   6    3.12    0.87
   1  15   6    3.79    0.91
   2  15   6    6.32    1.11
   6 -16  -6    1.33    0.58
  -4  16   6   -0.39    0.57
  -3  16   6    1.44    0.74
  -2  16   6    4.51    0.94
  -1  16   6    4.07    0.94
   0  16   6    6.79    1.10
   5 -17  -6    0.61    0.53
   0  21  -7   -0.59    0.70
  -1  21  -7    4.30    1.00
   1 -21   7    5.36    0.79
   2 -21   7    0.72    0.51
  -2  21  -7    0.78    0.79
   3 -21   7    0.49    0.48
  -3  21  -7    0.48    0.71
   4 -21   7    0.46    0.47
  -4  21  -7   -0.16    0.71
  -5  21  -7    0.05    0.73
   5 -21   7   -0.73    0.41
   6 -21   7    0.33    0.50
  -6  21  -7   -0.41    0.68
   2  20  -7   -0.43    0.71
  -2 -20   7    0.19    0.48
   1  20  -7    0.51    0.76
  -1 -20   7    0.43    0.50
   0 -20   7    3.68    0.70
   0  20  -7    3.53    0.95
  -1  20  -7   -0.84    0.59
   1 -20   7    0.81    0.51
   2 -20   7    2.75    0.63
  -2  20  -7    3.88    0.92
  -3  20  -7    1.37    0.74
   3 -20   7    0.91    0.51
   4 -20   7   -0.17    0.42
  -4  20  -7   -0.32    0.67
   5 -20   7    1.35    0.58
  -5  20  -7    2.95    0.93
   6 -20   7    2.03    0.61
  -6  20  -7    2.51    0.87
  -7  20  -7    0.13    0.73
   7 -20   7   -0.32    0.44
  -8  20  -7    4.73    1.06
   4  19  -7   -0.29    0.70
  -4 -19   7    0.27    0.48
   3  19  -7   12.95    1.55
  -3 -19   7   13.54    1.22
  -2 -19   7    1.03    0.54
   2  19  -7    0.90    0.78
   1  19  -7   -0.75    0.65
  -1 -19   7   -0.38    0.41
   0 -19   7    1.12    0.51
   0  19  -7    1.09    0.75
  -1  19  -7    6.34    1.06
   1 -19   7    4.20    0.73
   2 -19   7    2.79    0.63
  -2  19  -7    2.38    0.82
   3 -19   7    1.58    0.53
  -3  19  -7    0.63    0.72
  -4  19  -7    0.68    0.73
   4 -19   7    0.59    0.50
   5 -19   7    0.69    0.49
  -5  19  -7    0.86    0.76
   6 -19   7    7.26    0.90
  -6  19  -7    6.58    1.14
  -7  19  -7    1.20    0.80
   7 -19   7    2.26    0.64
  -8  19  -7    4.58    1.03
  -9  19  -7    0.10    0.73
  -5 -18   7    2.32    0.62
   5  18  -7    2.11    0.87
  -4 -18   7    1.58    0.57
   4  18  -7    0.43    0.78
   3  18  -7    4.49    0.99
  -3 -18   7    3.60    0.69
   2  18  -7    0.49    0.71
  -2 -18   7    0.02    0.45
  -1 -18   7    3.32    0.63
   1  18  -7    3.46    0.89
   0  18  -7    2.28    0.84
   0 -18   7    1.60    0.55
   1 -18   7    0.32    0.43
  -1  18  -7    0.31    0.72
  -2  18  -7   14.79    1.56
   2 -18   7   15.49    1.28
   3 -18   7    0.04    0.41
  -3  18  -7    0.72    0.69
  -4  18  -7   -0.10    0.67
   4 -18   7   -0.35    0.42
   5 -18   7    6.61    0.85
  -5  18  -7    7.03    1.12
   6 -18   7    8.17    0.94
  -6  18  -7    7.88    1.21
   7 -18   7    0.58    0.48
  -7  18  -7   -0.01    0.71
  -8  18  -7   14.59    1.58
  -9  18  -7   -0.32    0.67
 -10  18  -7    1.16    0.81
   6  17  -7    0.24    0.73
  -5 -17   7    9.70    1.08
   5  17  -7   12.79    1.39
  -4 -17   7   -0.37    0.41
   4  17  -7   -0.04    0.67
   3  17  -7    4.84    1.00
  -3 -17   7    5.31    0.76
   2  17  -7   -0.57    0.63
  -2 -17   7    0.20    0.44
  -1 -17   7    2.65    0.59
   1  17  -7    2.36    0.86
   0 -17   7    3.32    0.62
   0  17  -7    3.62    0.90
   1 -17   7   -0.35    0.38
  -1  17  -7   -0.33    0.64
  -2  17  -7    1.23    0.70
   2 -17   7    1.48    0.52
  -3  17  -7    2.43    0.80
   3 -17   7    2.72    0.57
  -4  17  -7   18.61    1.60
   4 -17   7   16.71    1.36
  -5  17  -7    6.42    1.05
   5 -17   7    6.00    0.80
  -6  17  -7    1.01    0.76
   6 -17   7    0.43    0.44
  -7  17  -7    1.07    0.79
   7 -17   7    1.22    0.52
  -8  17  -7   -0.23    0.67
  -9  17  -7    0.51    0.76
 -10  17  -7    8.18    1.27
 -11  17  -7   -1.22    0.69
   7  16  -7    1.47    0.77
  -6 -16   7    5.50    0.81
   6  16  -7    4.03    0.97
   5  16  -7   15.53    1.54
  -5 -16   7   16.65    1.35
   4  16  -7    3.42    0.87
  -4 -16   7    3.89    0.68
  -3 -16   7    3.48    0.64
   3  16  -7    2.95    0.85
   2  16  -7    0.42    0.68
  -2 -16   7    0.08    0.42
  -1 -16   7    0.94    0.48
   1  16  -7    0.86    0.70
   0  16  -7   15.11    1.45
   0 -16   7   11.00    1.05
  -1  16  -7    2.11    0.78
   1 -16   7    2.08    0.55
  -2  16  -7   17.71    1.56
   2 -16   7   17.55    1.36
  -3  16  -7   14.75    1.45
   3 -16   7   14.89    1.20
   4 -16   7    1.46    0.50
  -4  16  -7    1.51    0.72
  -5  16  -7    0.48    0.71
   5 -16   7    0.18    0.43
  -6  16  -7   18.42    1.73
   6 -16   7   20.39    1.49
  -7  16  -7   11.05    1.32
   7 -16   7   11.36    1.09
  -8  16  -7    1.77    0.76
  -9  16  -7    0.87    0.75
 -10  16  -7   -0.03    0.77
 -11  16  -7    1.07    0.83
   8  15  -7    2.52    0.81
   7  15  -7   -0.06    0.63
   6  15  -7    3.21    0.86
  -6 -15   7    2.90    0.66
  -5 -15   7    1.77    0.56
   5  15  -7    1.55    0.76
   4  15  -7   -0.25    0.62
  -4 -15   7    0.41    0.47
  -3 -15   7    2.98    0.59
   3  15  -7    2.41    0.82
  -2 -15   7    9.03    0.97
   2  15  -7   12.78    1.31
  -1 -15   7    0.37    0.41
   1  15  -7   -0.40    0.59
   0 -15   7   18.44    1.39
   0  15  -7   18.86    1.66
   1 -15   7   32.44    2.12
  -1  15  -7   30.85    2.36
   2 -15   7   78.18    4.58
  -2  15  -7   76.28    4.93
   3 -15   7    5.91    0.77
  -3  15  -7    7.43    1.03
  -4  15  -7   20.79    1.74
   4 -15   7   21.26    1.53
  -5  15  -7   18.98    1.67
   5 -15   7   19.25    1.45
   6 -15   7   20.72    1.51
  -6  15  -7   20.02    1.78
  -7  15  -7    9.32    1.24
   7 -15   7   11.07    1.05
  -8  15  -7    3.41    0.90
  -9  15  -7   -0.74    0.64
 -10  15  -7   17.47    1.65
 -11  15  -7    1.22    0.80
  12 -15   7    1.18    0.76
   9  14  -7    3.43    0.84
   8  14  -7    4.16    0.90
   7  14  -7    6.19    1.00
  -6 -14   7    0.45    0.49
   6  14  -7    0.40    0.59
   5  14  -7    5.02    0.89
  -5 -14   7    4.16    0.69
  -4 -14   7    1.45    0.53
   4  14  -7    2.10    0.77
   3  14  -7    2.72    0.79
  -3 -14   7    1.59    0.49
  -2 -14   7    0.72    0.43
   2  14  -7    0.10    0.61
   1  14  -7   34.85    2.49
  -1 -14   7   34.25    2.23
   0  14  -7   -0.04    0.63
   0 -14   7   -0.18    0.37
  -1  14  -7    9.46    1.14
   1 -14   7    8.90    0.92
   2 -14   7    8.60    0.87
  -2  14  -7    9.50    1.16
  -3  14  -7    4.03    0.85
   3 -14   7    4.50    0.65
  -4  14  -7    1.45    0.65
   4 -14   7    0.68    0.43
  -5  14  -7    0.46    0.69
   5 -14   7    0.45    0.46
  -6  14  -7   26.61    2.07
   6 -14   7   26.20    1.81
   7 -14   7    0.25    0.44
  -7  14  -7    0.28    0.68
  -8  14  -7   19.92    1.71
  -9  14  -7    0.45    0.71
 -10  14  -7   10.74    1.31
  12 -14   7    5.18    0.93
   9  13  -7   -0.12    0.65
   8  13  -7   17.14    1.58
   7  13  -7    0.52    0.63
   6  13  -7    0.75    0.62
  -6 -13   7    0.81    0.49
   5  13  -7    1.55    0.68
  -5 -13   7    1.71    0.52
   4  13  -7   17.03    1.43
  -4 -13   7   14.66    1.24
  -3 -13   7   27.63    1.90
   3  13  -7   29.38    2.12
   2  13  -7   26.41    2.14
  -2 -13   7   32.05    1.97
   1  13  -7    3.03    0.77
  -1 -13   7    2.24    0.52
   0 -13   7  175.73   10.25
   0  13  -7  188.31   10.87
   1 -13   7   91.12    5.29
  -1  13  -7   91.00    5.69
  -2  13  -7    1.49    0.70
   2 -13   7    2.97    0.56
   3 -13   7   37.98    2.31
  -3  13  -7   33.26    2.53
   4 -13   7    8.14    0.84
  -4  13  -7    7.73    1.01
  -5  13  -7    5.92    0.97
   5 -13   7    4.81    0.68
   6 -13   7   22.58    1.63
  -6  13  -7   24.38    1.89
   7 -13   7    3.59    0.62
  -7  13  -7    5.21    0.91
  -8  13  -7   -0.82    0.61
  -9  13  -7   -0.04    0.69
 -10  13  -7    3.83    0.91
  11 -13   7   -0.07    0.62
  12 -13   7    8.10    1.06
  13 -13   7   -0.18    0.63
  10  12  -7   11.50    1.32
   9  12  -7    5.58    0.98
   8  12  -7    1.94    0.78
   7  12  -7    0.57    0.66
  -6 -12   7   51.70    3.02
   6  12  -7   44.31    3.22
   5  12  -7   33.27    2.21
  -5 -12   7   27.05    1.97
   4  12  -7    7.40    0.98
  -4 -12   7    6.87    0.79
  -3 -12   7   14.02    1.12
   3  12  -7   13.23    1.32
  -2 -12   7    0.22    0.38
   2  12  -7   -0.18    0.56
  -1 -12   7   73.91    4.40
   1  12  -7   75.93    4.69
   0 -12   7   35.89    2.23
   0  12  -7   33.81    2.47
  -1  12  -7  136.76    8.30
   1 -12   7  138.50    7.83
   2 -12   7    9.99    0.89
  -2  12  -7    9.49    1.13
  -3  12  -7    5.01    0.86
   3 -12   7    4.23    0.62
   4 -12   7    0.71    0.39
  -4  12  -7    0.12    0.62
  -5  12  -7    0.79    0.67
   5 -12   7    1.08    0.44
  -6  12  -7    7.10    1.01
   6 -12   7    7.30    0.80
  -7  12  -7    0.31    0.63
   7 -12   7    0.37    0.41
  -8  12  -7    1.02    0.68
  -9  12  -7    1.58    0.78
  11 -12   7    1.25    0.69
  12 -12   7    7.00    1.01
  13 -12   7    4.41    0.88
  11  11  -7    0.45    0.71
  10  11  -7    2.26    0.81
   9  11  -7   -0.07    0.65
   8  11  -7   22.07    1.78
   7  11  -7   17.73    1.53
   6  11  -7   16.09    1.39
  -6 -11   7   12.62    1.13
   5  11  -7   90.85    5.68
  -5 -11   7   93.70    5.37
   4  11  -7    5.97    0.87
  -4 -11   7    6.52    0.74
  -3 -11   7   76.32    4.09
   3  11  -7   61.45    4.29
   2  11  -7    5.64    0.90
  -2 -11   7    6.25    0.69
   1  11  -7   44.43    3.15
  -1 -11   7   51.46    2.93
   0 -11   7    1.36    0.44
   0  11  -7    0.51    0.56
   1 -11   7    6.49    0.73
  -1  11  -7    8.94    1.01
  -2  11  -7   16.64    1.37
   2 -11   7   14.27    1.13
  -3  11  -7    4.83    0.84
   3 -11   7    6.72    0.69
  -4  11  -7   17.61    1.52
   4 -11   7   18.11    1.29
   5 -11   7    7.69    0.78
  -5  11  -7    7.38    1.00
   6 -11   7   76.77    4.49
  -6  11  -7   76.49    4.82
  -7  11  -7    5.99    0.76
  -7  11  -7    6.76    1.00
   7 -11   7    7.84    0.79
  -8  11  -7   64.43    3.90
  -8  11  -7   54.77    3.42
  -9  11  -7    0.87    0.55
  -9  11  -7    0.90    0.70
  10 -11   7    0.49    0.63
 -10  11  -7    0.25    0.57
 -11  11  -7    8.11    0.94
  11 -11   7    6.43    0.97
 -12  11  -7   -0.04    0.57
  12 -11   7    0.15    0.63
 -13  11  -7    1.81    0.71
  13 -11   7    1.61    0.71
  11  10  -7    0.71    0.75
  10  10  -7    0.58    0.69
   9  10  -7    0.87    0.69
   8  10  -7   16.34    1.46
   7  10  -7   -0.46    0.60
  -6 -10   7    2.25    0.51
   6  10  -7    1.64    0.64
   5  10  -7    1.88    0.66
  -5 -10   7    0.96    0.45
   4  10  -7   14.07    1.26
  -4 -10   7   13.12    1.06
   3  10  -7    0.67    0.55
  -3 -10   7    0.73    0.39
  -2 -10   7    2.95    0.49
   2  10  -7    1.88    0.59
  -1 -10   7   76.81    4.34
   1  10  -7   72.18    4.61
   0  10  -7   12.39    1.18
   0 -10   7   12.23    0.97
   1 -10   7  136.11    7.23
  -1  10  -7  117.89    7.64
   2 -10   7    8.25    0.79
  -2  10  -7   10.34    1.07
  -3  10  -7    2.61    0.66
   3 -10   7    1.73    0.43
   4 -10   7    7.77    0.80
  -4  10  -7    9.57    0.69
  -4  10  -7   11.90    1.10
   5 -10   7    0.29    0.35
  -5  10  -7   -0.03    0.34
  -5  10  -7   -0.47    0.56
  -6  10  -7    0.25    0.58
  -6  10  -7    0.88    0.43
   6 -10   7    0.86    0.42
  -7  10  -7  115.03    6.92
   7 -10   7  111.49    6.48
  -7  10  -7  113.66    6.23
  -8  10  -7   -0.03    0.49
  -8  10  -7   -0.13    0.65
  -9  10  -7    7.44    0.87
  -9  10  -7    7.74    1.06
  10 -10   7    4.84    0.83
 -10  10  -7    3.82    0.72
  11 -10   7    8.59    1.01
 -11  10  -7    5.99    0.88
 -12  10  -7    8.28    1.01
  12 -10   7    6.47    0.99
  13 -10   7    0.54    0.64
 -13  10  -7    1.12    0.68
  14 -10   7   -0.03    0.65
 -14  10  -7    0.66    0.65
  12   9  -7   -0.11    0.76
  11   9  -7   -0.34    0.70
  10   9  -7   19.50    1.74
   9   9  -7   17.53    1.57
   8   9  -7    0.02    0.60
   7   9  -7    1.41    0.69
   6   9  -7   10.01    1.10
  -6  -9   7   10.30    0.89
   5   9  -7   36.58    2.55
  -5  -9   7   38.27    2.35
  -4  -9   7    3.75    0.56
   4   9  -7    4.99    0.78
  -3  -9   7    0.43    0.34
   3   9  -7    0.51    0.51
   2   9  -7   22.03    1.66
  -2  -9   7   24.22    1.54
   1   9  -7   75.61    5.07
  -1  -9   7   91.29    4.83
   0  -9   7    0.80    0.35
   0   9  -7    1.06    0.57
  -1   9  -7   47.18    3.10
   1  -9   7   48.26    2.86
   2  -9   7    2.83    0.47
  -2   9  -7    2.29    0.67
  -3   9  -7   -0.03    0.50
   3  -9   7    0.24    0.32
  -3   9  -7    0.15    0.24
  -4   9  -7   77.32    4.91
   4  -9   7   78.24    4.58
  -4   9  -7   81.82    4.33
  -5   9  -7    8.87    0.99
  -5   9  -7    7.78    0.71
   5  -9   7    7.95    0.75
  -6   9  -7    0.50    0.40
   6  -9   7    1.00    0.40
  -6   9  -7    0.56    0.53
  -7   9  -7    8.17    1.04
  -7   9  -7    7.79    0.74
   7  -9   7    5.54    0.70
  -8   9  -7   -0.04    0.60
  -8   9  -7    0.83    0.45
  -9   9  -7   -0.05    0.45
   9  -9   7   -0.73    0.51
 -10   9  -7   31.49    2.07
  10  -9   7   31.30    2.22
 -11   9  -7    4.71    0.80
  11  -9   7    3.74    0.83
 -12   9  -7    4.38    0.82
  12  -9   7    4.20    0.83
  13  -9   7   -0.43    0.60
 -13   9  -7    0.21    0.54
 -14   9  -7    3.85    0.82
  14  -9   7    3.24    0.78
  12   8  -7    1.53    0.75
  11   8  -7    0.59    0.68
  10   8  -7    2.56    0.77
   9   8  -7    0.01    0.62
  -9  -8   7   -0.46    0.57
   8   8  -7    8.25    1.07
  -8  -8   7   10.52    1.04
  -7  -8   7   11.27    1.04
   7   8  -7   10.06    1.17
  -6  -8   7    1.11    0.53
   6   8  -7    0.99    0.61
  -6  -8   7    1.69    0.46
  -5  -8   7   57.21    3.29
  -5  -8   7   56.64    3.40
   5   8  -7   59.03    3.67
   4   8  -7   28.20    1.97
  -4  -8   7   29.53    1.72
  -4  -8   7   26.58    1.78
   3   8  -7  153.56    8.91
  -3  -8   7  148.01    8.44
  -3  -8   7  149.35    8.05
  -2  -8   7   20.58    1.29
[truncated: 436,279 more chars]
