# Supplementary material for: Functional, Aromatic, and Fluorinated Monothiosemicarbazones: Investigations into Their Structures and Activity toward the Gallium-68 Incorporation by Microwave Irradiation
Source: ACS Omega. 2022 Apr 11;7(16):13750–77. doi: 10.1021/acsomega.1c07396 (PMC9088960; doi:10.1021/acsomega.1c07396)
Supplement: Supplementary file 2 — ao1c07396_si_017.zip [file ao1c07396_si_017.zip › cifs_completed/2130510_4h_Mono_Ph_DMSO_publication.cif]

 
data_arc1523
 
_audit_creation_method            'SHELXL-2018/3'
_shelx_SHELXL_version_number      '2018/3'
_chemical_name_systematic         ?
_chemical_name_common             ?
_chemical_melting_point           ?
_chemical_formula_moiety          'C19 H13 N3 O S, C2 H6 O S' 
_chemical_formula_sum
 'C21 H19 N3 O2 S2' 
_chemical_formula_weight          409.51

loop_
 _atom_type_symbol
 _atom_type_description
 _atom_type_scat_dispersion_real
 _atom_type_scat_dispersion_imag
 _atom_type_scat_source
 'C'  'C'   0.0033   0.0016
 'International Tables Vol C Tables 4.2.6.8 and 6.1.1.4'
 'H'  'H'   0.0000   0.0000
 'International Tables Vol C Tables 4.2.6.8 and 6.1.1.4'
 'N'  'N'   0.0061   0.0033
 'International Tables Vol C Tables 4.2.6.8 and 6.1.1.4'
 'S'  'S'   0.1246   0.1234
 'International Tables Vol C Tables 4.2.6.8 and 6.1.1.4'
 'O'  'O'   0.0106   0.0060
 'International Tables Vol C Tables 4.2.6.8 and 6.1.1.4'
 
_space_group_crystal_system       monoclinic
_space_group_IT_number            14
_space_group_name_H-M_alt         'P 21/n'
_space_group_name_Hall            '-P 2yn'
 
_shelx_space_group_comment
;
The symmetry employed for this shelxl refinement is uniquely defined
by the following loop, which should always be used as a source of
symmetry information in preference to the above space-group names.
They are only intended as comments.
;
 
loop_
 _space_group_symop_operation_xyz
 'x, y, z'
 '-x+1/2, y+1/2, -z+1/2'
 '-x, -y, -z'
 'x-1/2, -y-1/2, z-1/2'
 
_cell_length_a                    9.9624(2)
_cell_length_b                    15.9116(2)
_cell_length_c                    13.0513(2)
_cell_angle_alpha                 90
_cell_angle_beta                  108.949(5)
_cell_angle_gamma                 90
_cell_volume                      1956.75(8)
_cell_formula_units_Z             4
_cell_measurement_temperature     150(2)
_cell_measurement_reflns_used        19886
_cell_measurement_theta_min              5
_cell_measurement_theta_max             28
 
_exptl_crystal_description        prism
_exptl_crystal_colour             yellow 
_exptl_crystal_density_meas       ?
_exptl_crystal_density_method     ?
_exptl_crystal_density_diffrn     1.390          
_exptl_crystal_F_000              856
_exptl_transmission_factor_min    ?
_exptl_transmission_factor_max    ?
_exptl_crystal_size_max           0.140
_exptl_crystal_size_mid           0.060
_exptl_crystal_size_min           0.060
_exptl_absorpt_coefficient_mu     0.295
_shelx_estimated_absorpt_T_min    0.960
_shelx_estimated_absorpt_T_max    0.983
_exptl_absorpt_correction_type    multi-scan 
_exptl_absorpt_process_details    'DENZO/SCALEPACK (Otwinowski & Minor, 1997)' 
_exptl_absorpt_correction_T_min   0.98 
_exptl_absorpt_correction_T_max   0.98 
_diffrn_ambient_temperature       150(2)
_diffrn_measurement_device_type   'Nonius Kappa CCD' 
_diffrn_radiation_monochromator   'graphite' 
_diffrn_radiation_type            'Mo K\a'
_diffrn_radiation_wavelength           0.71073
_diffrn_measurement_method        \w 
_diffrn_reflns_number             8569
_diffrn_reflns_av_unetI/netI      0.0442
_diffrn_reflns_av_R_equivalents   0.0268
_diffrn_reflns_limit_h_min        -12
_diffrn_reflns_limit_h_max        12
_diffrn_reflns_limit_k_min        -20
_diffrn_reflns_limit_k_max        20
_diffrn_reflns_limit_l_min        -16
_diffrn_reflns_limit_l_max        16
_diffrn_reflns_theta_min          5.118
_diffrn_reflns_theta_max          27.471
_diffrn_reflns_theta_full         25.242
_diffrn_measured_fraction_theta_max   0.989
_diffrn_measured_fraction_theta_full  0.991
_diffrn_reflns_Laue_measured_fraction_max    0.989
_diffrn_reflns_Laue_measured_fraction_full   0.991
_diffrn_reflns_point_group_measured_fraction_max   0.989
_diffrn_reflns_point_group_measured_fraction_full  0.991
_reflns_number_total              4417
_reflns_number_gt                 3475
_reflns_threshold_expression      'I > 2\s(I)'
_reflns_Friedel_coverage          0.000
_reflns_Friedel_fraction_max      .
_reflns_Friedel_fraction_full     .
 
_reflns_special_details
;
 Reflections were merged by SHELXL according to the crystal
 class for the calculation of statistics and refinement.
 
 _reflns_Friedel_fraction is defined as the number of unique
 Friedel pairs measured divided by the number that would be
 possible theoretically, ignoring centric projections and
 systematic absences.
;
 
_computing_data_collection        'Collect (Nonius BV, 1997-2000)'
_computing_cell_refinement         'HKL Scalepack (Otwinowski & Minor, 1997)'
_computing_data_reduction         
;
 DENZO-SCALEPACK Z. Otwinowski and W. Minor, " 
 Processing of X-ray Diffraction Data Collected in Oscillation Mode ", 
 Methods in Enzymology, Volume 276: Macromolecular Crystallography, 
 part A, p.307-326, 1997,C.W. Carter, Jr. & R. M. Sweet, Eds., Academic Press.
;
_computing_structure_solution     
; 
 SIR97- Altomare A., Burla M.C., Camalli M., Cascarano G.L., Giacovazzo C. , 
 Guagliardi A., Moliterni A.G.G., Polidori G.,Spagna R. 
 (1999) J. Appl. Cryst. 32, 115-119
;
_computing_structure_refinement   
;
 Sheldrick GM (2008) Acta Crystallogr A64:112--122 and 
 C. B. H\"ubschle, G. M. Sheldrick and B. Dittrich
 ShelXle: a Qt graphical user interface for SHELXL
 J. Appl. Cryst., 44, (2011) 1281-1284.
;
_computing_molecular_graphics  

'ORTEP3 for Windows - Farrugia, L. J. J. Appl. Crystallogr. 1997, 30, 565'

_computing_publication_material    
;
 'WinGX publication routines, Farrugia, 
 L. J., J. Appl. Crystallogr., 1999, 32, 837-838
;  
_refine_special_details           ?
_refine_ls_structure_factor_coef  Fsqd
_refine_ls_matrix_type            full
_refine_ls_weighting_scheme       calc
_refine_ls_weighting_details
'w=1/[\s^2^(Fo^2^)+(0.0487P)^2^+1.0348P] where P=(Fo^2^+2Fc^2^)/3'
_atom_sites_solution_primary      direct
_atom_sites_solution_secondary    ?
_atom_sites_solution_hydrogens    mixed
_refine_ls_hydrogen_treatment     mixed
_refine_ls_extinction_method      none
_refine_ls_extinction_coef        .
_refine_ls_number_reflns          4417
_refine_ls_number_parameters      263
_refine_ls_number_restraints      0
_refine_ls_R_factor_all           0.0574
_refine_ls_R_factor_gt            0.0407
_refine_ls_wR_factor_ref          0.1103
_refine_ls_wR_factor_gt           0.1013
_refine_ls_goodness_of_fit_ref    1.040
_refine_ls_restrained_S_all       1.040
_refine_ls_shift/su_max           0.001
_refine_ls_shift/su_mean          0.000
 
loop_
 _atom_site_label
 _atom_site_type_symbol
 _atom_site_fract_x
 _atom_site_fract_y
 _atom_site_fract_z
 _atom_site_U_iso_or_equiv
 _atom_site_adp_type
 _atom_site_occupancy
 _atom_site_site_symmetry_order  
 _atom_site_calc_flag
 _atom_site_refinement_flags_posn
 _atom_site_refinement_flags_adp
 _atom_site_refinement_flags_occupancy
 _atom_site_disorder_assembly
 _atom_site_disorder_group
S1 S 0.41901(5) 0.66297(3) 0.39689(4) 0.03139(14) Uani 1 1 d . . . . .
O1 O 0.80481(14) 0.52649(8) 0.63430(10) 0.0269(3) Uani 1 1 d . . . . .
N1 N 0.45225(16) 0.54537(10) 0.25623(12) 0.0238(3) Uani 1 1 d . . . . .
H1 H 0.497(2) 0.5052(14) 0.2499(17) 0.025(5) Uiso 1 1 d . . . . .
N2 N 0.60251(15) 0.54079(9) 0.43011(13) 0.0220(3) Uani 1 1 d . . . . .
H2A H 0.633(2) 0.5617(14) 0.4978(19) 0.033(6) Uiso 1 1 d . . . . .
N3 N 0.67713(15) 0.48205(9) 0.39677(12) 0.0201(3) Uani 1 1 d . . . . .
C1 C 0.34123(18) 0.56951(11) 0.16045(15) 0.0239(4) Uani 1 1 d . . . . .
C2 C 0.2095(2) 0.59770(14) 0.16077(17) 0.0352(5) Uani 1 1 d . . . . .
H2 H 0.190984 0.605367 0.227129 0.042 Uiso 1 1 calc R U . . .
C3 C 0.1047(2) 0.61458(16) 0.06222(19) 0.0441(6) Uani 1 1 d . . . . .
H3 H 0.014787 0.634621 0.061920 0.053 Uiso 1 1 calc R U . . .
C4 C 0.1294(2) 0.60269(14) -0.03504(17) 0.0384(5) Uani 1 1 d . . . . .
H4 H 0.056307 0.613267 -0.101617 0.046 Uiso 1 1 calc R U . . .
C5 C 0.2609(2) 0.57536(12) -0.03468(16) 0.0329(4) Uani 1 1 d . . . . .
H5 H 0.278962 0.567719 -0.101206 0.039 Uiso 1 1 calc R U . . .
C6 C 0.3669(2) 0.55899(12) 0.06270(15) 0.0278(4) Uani 1 1 d . . . . .
H6 H 0.457508 0.540498 0.062554 0.033 Uiso 1 1 calc R U . . .
C7 C 0.48885(18) 0.57938(11) 0.35487(15) 0.0221(4) Uani 1 1 d . . . . .
C8 C 0.79056(17) 0.45263(10) 0.46748(14) 0.0197(3) Uani 1 1 d . . . . .
C9 C 0.85460(18) 0.47555(11) 0.58632(14) 0.0215(4) Uani 1 1 d . . . . .
C10 C 0.98656(18) 0.42537(11) 0.62729(14) 0.0220(4) Uani 1 1 d . . . . .
C11 C 1.09104(19) 0.41966(12) 0.72673(15) 0.0266(4) Uani 1 1 d . . . . .
H11 H 1.085007 0.450851 0.787144 0.032 Uiso 1 1 calc R U . . .
C12 C 1.2075(2) 0.36595(13) 0.73611(16) 0.0302(4) Uani 1 1 d . . . . .
H12 H 1.279927 0.361172 0.804379 0.036 Uiso 1 1 calc R U . . .
C13 C 1.21999(19) 0.32021(12) 0.64981(15) 0.0268(4) Uani 1 1 d . . . . .
H13 H 1.300020 0.284803 0.659842 0.032 Uiso 1 1 calc R U . . .
C14 C 1.11479(18) 0.32545(11) 0.54639(15) 0.0225(4) Uani 1 1 d . . . . .
C15 C 1.11377(19) 0.28459(11) 0.44953(15) 0.0258(4) Uani 1 1 d . . . . .
H15 H 1.190029 0.248743 0.449534 0.031 Uiso 1 1 calc R U . . .
C16 C 1.00188(19) 0.29699(11) 0.35536(16) 0.0258(4) Uani 1 1 d . . . . .
H16 H 1.003060 0.268851 0.291461 0.031 Uiso 1 1 calc R U . . .
C17 C 0.88506(18) 0.34995(11) 0.34974(14) 0.0227(4) Uani 1 1 d . . . . .
H17 H 0.808898 0.356669 0.283879 0.027 Uiso 1 1 calc R U . . .
C18 C 0.88525(17) 0.39124(10) 0.44232(14) 0.0196(3) Uani 1 1 d . . . . .
C19 C 0.99961(17) 0.37864(10) 0.53907(14) 0.0198(3) Uani 1 1 d . . . . .
S2 S 0.44186(5) 0.31288(3) 0.17477(4) 0.02977(14) Uani 1 1 d . . . . .
O2 O 0.53770(14) 0.38741(9) 0.18320(12) 0.0360(3) Uani 1 1 d . . . . .
C21 C 0.3373(3) 0.33355(17) 0.2588(2) 0.0621(8) Uani 1 1 d . . . . .
H21A H 0.288442 0.387474 0.238252 0.093 Uiso 1 1 calc R U . . .
H21B H 0.398578 0.335921 0.334563 0.093 Uiso 1 1 calc R U . . .
H21C H 0.267072 0.288678 0.249968 0.093 Uiso 1 1 calc R U . . .
C22 C 0.3122(3) 0.32103(17) 0.0464(2) 0.0531(7) Uani 1 1 d . . . . .
H22A H 0.357801 0.318381 -0.009678 0.080 Uiso 1 1 calc R U . . .
H22B H 0.261948 0.374656 0.040990 0.080 Uiso 1 1 calc R U . . .
H22C H 0.244462 0.274614 0.036341 0.080 Uiso 1 1 calc R U . . .
 
loop_
 _atom_site_aniso_label
 _atom_site_aniso_U_11
 _atom_site_aniso_U_22
 _atom_site_aniso_U_33
 _atom_site_aniso_U_23
 _atom_site_aniso_U_13
 _atom_site_aniso_U_12
S1 0.0310(3) 0.0272(3) 0.0380(3) -0.0006(2) 0.0142(2) 0.00884(19)
O1 0.0320(7) 0.0268(7) 0.0232(7) -0.0026(5) 0.0106(5) 0.0004(5)
N1 0.0203(7) 0.0237(8) 0.0258(8) 0.0009(6) 0.0051(6) 0.0051(6)
N2 0.0213(7) 0.0229(7) 0.0219(8) -0.0003(6) 0.0073(6) 0.0036(6)
N3 0.0191(7) 0.0193(7) 0.0218(7) 0.0015(6) 0.0065(6) 0.0012(5)
C1 0.0199(8) 0.0241(9) 0.0256(9) 0.0038(7) 0.0043(7) -0.0010(7)
C2 0.0217(9) 0.0529(13) 0.0315(11) 0.0137(9) 0.0094(8) 0.0055(9)
C3 0.0216(10) 0.0665(16) 0.0416(13) 0.0192(11) 0.0067(9) 0.0058(10)
C4 0.0308(11) 0.0464(12) 0.0295(11) 0.0117(9) -0.0017(9) -0.0036(9)
C5 0.0371(11) 0.0315(10) 0.0260(10) -0.0003(8) 0.0047(8) -0.0048(8)
C6 0.0278(9) 0.0271(9) 0.0274(10) -0.0010(8) 0.0074(8) -0.0004(7)
C7 0.0188(8) 0.0227(8) 0.0267(9) 0.0032(7) 0.0099(7) 0.0002(7)
C8 0.0208(8) 0.0191(8) 0.0194(8) 0.0014(6) 0.0067(7) -0.0011(6)
C9 0.0240(8) 0.0207(8) 0.0206(9) 0.0015(7) 0.0083(7) -0.0038(7)
C10 0.0213(8) 0.0220(8) 0.0213(9) 0.0025(7) 0.0052(7) -0.0038(7)
C11 0.0258(9) 0.0318(10) 0.0192(9) 0.0020(7) 0.0033(7) -0.0057(7)
C12 0.0233(9) 0.0385(11) 0.0234(9) 0.0092(8) 0.0002(7) -0.0039(8)
C13 0.0192(8) 0.0283(9) 0.0300(10) 0.0085(8) 0.0039(7) -0.0001(7)
C14 0.0184(8) 0.0211(8) 0.0264(9) 0.0056(7) 0.0049(7) -0.0018(6)
C15 0.0216(9) 0.0220(9) 0.0334(10) 0.0022(7) 0.0086(8) 0.0032(7)
C16 0.0259(9) 0.0240(9) 0.0276(10) -0.0035(7) 0.0087(8) 0.0006(7)
C17 0.0214(8) 0.0227(8) 0.0217(9) 0.0001(7) 0.0040(7) 0.0020(7)
C18 0.0181(8) 0.0185(8) 0.0211(8) 0.0020(7) 0.0049(7) -0.0002(6)
C19 0.0195(8) 0.0185(8) 0.0203(8) 0.0035(6) 0.0050(7) -0.0023(6)
S2 0.0331(3) 0.0273(3) 0.0303(3) -0.00624(19) 0.0123(2) 0.00084(19)
O2 0.0263(7) 0.0385(8) 0.0443(9) -0.0127(7) 0.0130(6) -0.0067(6)
C21 0.085(2) 0.0560(16) 0.0670(18) -0.0250(14) 0.0544(17) -0.0256(14)
C22 0.0518(15) 0.0544(15) 0.0431(14) 0.0040(11) 0.0015(12) -0.0190(12)
 
_geom_special_details
;
 All esds (except the esd in the dihedral angle between two l.s. planes)
 are estimated using the full covariance matrix.  The cell esds are taken
 into account individually in the estimation of esds in distances, angles
 and torsion angles; correlations between esds in cell parameters are only
 used when they are defined by crystal symmetry.  An approximate (isotropic)
 treatment of cell esds is used for estimating esds involving l.s. planes.
;
 
loop_
 _geom_bond_atom_site_label_1
 _geom_bond_atom_site_label_2
 _geom_bond_distance
 _geom_bond_site_symmetry_2
 _geom_bond_publ_flag
S1 C7 1.6739(18) . ?
O1 C9 1.224(2) . ?
N1 C7 1.333(2) . ?
N1 C1 1.427(2) . ?
N1 H1 0.80(2) . ?
N2 N3 1.351(2) . ?
N2 C7 1.379(2) . ?
N2 H2A 0.90(2) . ?
N3 C8 1.292(2) . ?
C1 C2 1.388(3) . ?
C1 C6 1.390(3) . ?
C2 C3 1.394(3) . ?
C2 H2 0.9500 . ?
C3 C4 1.382(3) . ?
C3 H3 0.9500 . ?
C4 C5 1.379(3) . ?
C4 H4 0.9500 . ?
C5 C6 1.388(3) . ?
C5 H5 0.9500 . ?
C6 H6 0.9500 . ?
C8 C18 1.467(2) . ?
C8 C9 1.518(2) . ?
C9 C10 1.482(2) . ?
C10 C11 1.378(2) . ?
C10 C19 1.412(2) . ?
C11 C12 1.414(3) . ?
C11 H11 0.9500 . ?
C12 C13 1.380(3) . ?
C12 H12 0.9500 . ?
C13 C14 1.417(3) . ?
C13 H13 0.9500 . ?
C14 C19 1.404(2) . ?
C14 C15 1.419(3) . ?
C15 C16 1.379(3) . ?
C15 H15 0.9500 . ?
C16 C17 1.419(2) . ?
C16 H16 0.9500 . ?
C17 C18 1.375(2) . ?
C17 H17 0.9500 . ?
C18 C19 1.414(2) . ?
S2 O2 1.5038(14) . ?
S2 C22 1.757(2) . ?
S2 C21 1.771(2) . ?
C21 H21A 0.9800 . ?
C21 H21B 0.9800 . ?
C21 H21C 0.9800 . ?
C22 H22A 0.9800 . ?
C22 H22B 0.9800 . ?
C22 H22C 0.9800 . ?
 
loop_
 _geom_angle_atom_site_label_1
 _geom_angle_atom_site_label_2
 _geom_angle_atom_site_label_3
 _geom_angle
 _geom_angle_site_symmetry_1
 _geom_angle_site_symmetry_3
 _geom_angle_publ_flag
C7 N1 C1 128.89(16) . . ?
C7 N1 H1 116.0(15) . . ?
C1 N1 H1 115.1(15) . . ?
N3 N2 C7 119.28(15) . . ?
N3 N2 H2A 122.0(14) . . ?
C7 N2 H2A 118.0(14) . . ?
C8 N3 N2 117.74(15) . . ?
C2 C1 C6 119.83(17) . . ?
C2 C1 N1 123.30(17) . . ?
C6 C1 N1 116.77(16) . . ?
C1 C2 C3 118.98(19) . . ?
C1 C2 H2 120.5 . . ?
C3 C2 H2 120.5 . . ?
C4 C3 C2 121.2(2) . . ?
C4 C3 H3 119.4 . . ?
C2 C3 H3 119.4 . . ?
C5 C4 C3 119.48(19) . . ?
C5 C4 H4 120.3 . . ?
C3 C4 H4 120.3 . . ?
C4 C5 C6 120.12(19) . . ?
C4 C5 H5 119.9 . . ?
C6 C5 H5 119.9 . . ?
C5 C6 C1 120.37(18) . . ?
C5 C6 H6 119.8 . . ?
C1 C6 H6 119.8 . . ?
N1 C7 N2 114.25(16) . . ?
N1 C7 S1 128.78(14) . . ?
N2 C7 S1 116.94(14) . . ?
N3 C8 C18 123.91(16) . . ?
N3 C8 C9 128.51(16) . . ?
C18 C8 C9 107.53(14) . . ?
O1 C9 C10 129.20(16) . . ?
O1 C9 C8 125.21(16) . . ?
C10 C9 C8 105.59(14) . . ?
C11 C10 C19 119.47(16) . . ?
C11 C10 C9 133.31(17) . . ?
C19 C10 C9 107.18(15) . . ?
C10 C11 C12 117.98(17) . . ?
C10 C11 H11 121.0 . . ?
C12 C11 H11 121.0 . . ?
C13 C12 C11 122.46(17) . . ?
C13 C12 H12 118.8 . . ?
C11 C12 H12 118.8 . . ?
C12 C13 C14 120.78(17) . . ?
C12 C13 H13 119.6 . . ?
C14 C13 H13 119.6 . . ?
C19 C14 C13 115.82(16) . . ?
C19 C14 C15 116.52(16) . . ?
C13 C14 C15 127.65(17) . . ?
C16 C15 C14 119.89(16) . . ?
C16 C15 H15 120.1 . . ?
C14 C15 H15 120.1 . . ?
C15 C16 C17 122.88(17) . . ?
C15 C16 H16 118.6 . . ?
C17 C16 H16 118.6 . . ?
C18 C17 C16 118.11(16) . . ?
C18 C17 H17 120.9 . . ?
C16 C17 H17 120.9 . . ?
C17 C18 C19 119.20(15) . . ?
C17 C18 C8 134.21(16) . . ?
C19 C18 C8 106.55(15) . . ?
C14 C19 C10 123.49(16) . . ?
C14 C19 C18 123.37(16) . . ?
C10 C19 C18 113.13(15) . . ?
O2 S2 C22 105.33(10) . . ?
O2 S2 C21 107.18(10) . . ?
C22 S2 C21 100.27(15) . . ?
S2 C21 H21A 109.5 . . ?
S2 C21 H21B 109.5 . . ?
H21A C21 H21B 109.5 . . ?
S2 C21 H21C 109.5 . . ?
H21A C21 H21C 109.5 . . ?
H21B C21 H21C 109.5 . . ?
S2 C22 H22A 109.5 . . ?
S2 C22 H22B 109.5 . . ?
H22A C22 H22B 109.5 . . ?
S2 C22 H22C 109.5 . . ?
H22A C22 H22C 109.5 . . ?
H22B C22 H22C 109.5 . . ?
 
loop_
 _geom_torsion_atom_site_label_1
 _geom_torsion_atom_site_label_2
 _geom_torsion_atom_site_label_3
 _geom_torsion_atom_site_label_4
 _geom_torsion
 _geom_torsion_site_symmetry_1
 _geom_torsion_site_symmetry_2
 _geom_torsion_site_symmetry_3
 _geom_torsion_site_symmetry_4
 _geom_torsion_publ_flag
C7 N2 N3 C8 173.83(15) . . . . ?
C7 N1 C1 C2 -37.5(3) . . . . ?
C7 N1 C1 C6 146.25(18) . . . . ?
C6 C1 C2 C3 0.3(3) . . . . ?
N1 C1 C2 C3 -175.83(19) . . . . ?
C1 C2 C3 C4 0.9(4) . . . . ?
C2 C3 C4 C5 -1.4(4) . . . . ?
C3 C4 C5 C6 0.8(3) . . . . ?
C4 C5 C6 C1 0.4(3) . . . . ?
C2 C1 C6 C5 -0.9(3) . . . . ?
N1 C1 C6 C5 175.47(17) . . . . ?
C1 N1 C7 N2 -179.82(16) . . . . ?
C1 N1 C7 S1 -1.9(3) . . . . ?
N3 N2 C7 N1 8.8(2) . . . . ?
N3 N2 C7 S1 -169.40(12) . . . . ?
N2 N3 C8 C18 -177.46(15) . . . . ?
N2 N3 C8 C9 -0.3(3) . . . . ?
N3 C8 C9 O1 1.0(3) . . . . ?
C18 C8 C9 O1 178.52(16) . . . . ?
N3 C8 C9 C10 -177.83(16) . . . . ?
C18 C8 C9 C10 -0.33(17) . . . . ?
O1 C9 C10 C11 -0.1(3) . . . . ?
C8 C9 C10 C11 178.64(18) . . . . ?
O1 C9 C10 C19 -177.63(17) . . . . ?
C8 C9 C10 C19 1.16(18) . . . . ?
C19 C10 C11 C12 -0.5(2) . . . . ?
C9 C10 C11 C12 -177.76(18) . . . . ?
C10 C11 C12 C13 0.4(3) . . . . ?
C11 C12 C13 C14 0.1(3) . . . . ?
C12 C13 C14 C19 -0.6(3) . . . . ?
C12 C13 C14 C15 178.17(18) . . . . ?
C19 C14 C15 C16 -1.2(3) . . . . ?
C13 C14 C15 C16 -179.95(17) . . . . ?
C14 C15 C16 C17 0.3(3) . . . . ?
C15 C16 C17 C18 0.8(3) . . . . ?
C16 C17 C18 C19 -0.9(2) . . . . ?
C16 C17 C18 C8 176.53(18) . . . . ?
N3 C8 C18 C17 -0.6(3) . . . . ?
C9 C8 C18 C17 -178.26(18) . . . . ?
N3 C8 C18 C19 177.03(15) . . . . ?
C9 C8 C18 C19 -0.62(18) . . . . ?
C13 C14 C19 C10 0.5(2) . . . . ?
C15 C14 C19 C10 -178.41(16) . . . . ?
C13 C14 C19 C18 -179.93(15) . . . . ?
C15 C14 C19 C18 1.2(2) . . . . ?
C11 C10 C19 C14 0.1(3) . . . . ?
C9 C10 C19 C14 177.97(15) . . . . ?
C11 C10 C19 C18 -179.56(15) . . . . ?
C9 C10 C19 C18 -1.67(19) . . . . ?
C17 C18 C19 C14 -0.1(3) . . . . ?
C8 C18 C19 C14 -178.20(15) . . . . ?
C17 C18 C19 C10 179.51(15) . . . . ?
C8 C18 C19 C10 1.44(19) . . . . ?
 
loop_
 _geom_hbond_atom_site_label_D 
 _geom_hbond_atom_site_label_H 
 _geom_hbond_atom_site_label_A 
 _geom_hbond_distance_DH 
 _geom_hbond_distance_HA 
 _geom_hbond_distance_DA 
 _geom_hbond_angle_DHA 
 _geom_hbond_site_symmetry_A 
 _geom_hbond_publ_flag
N1 H1 N3  0.80(2) 2.19(2) 2.594(2) 111.7(18) . yes
N1 H1 O2  0.80(2) 2.16(2) 2.912(2) 157(2) . yes
N2 H2A O1  0.90(2) 2.11(2) 2.780(2) 130.7(18) . yes
 
_refine_diff_density_max    0.615
_refine_diff_density_min   -0.393
_refine_diff_density_rms    0.056

_shelx_res_file
;
TITL shelxt_a.res in P2(1)/n
    arc1523.res
    created by SHELXL-2018/3 at 15:09:34 on 14-Jan-2020
CELL  0.71073   9.9624  15.9116  13.0513   90.000  108.949   90.000
ZERR  4   0.0002   0.0002   0.0002    0.000    0.005    0.000
LATT   1
SYMM  1/2 - X, 1/2 + Y, 1/2 - Z
SFAC  C    H    N    S    O
UNIT 84 76 12 8 8
ACTA
FMAP   2
PLAN   10
BOND $H
CONF
HTAB N1 N3
HTAB N1 O2
HTAB N2 O1
TEMP -123
SIZE 0.06 0.06 0.14
LIST   4
L.S.  10
WGHT    0.048700    1.034800
FVAR       0.44252
S1    4    0.419011    0.662973    0.396893    11.00000    0.03104    0.02725 =
         0.03803   -0.00058    0.01419    0.00884
O1    5    0.804808    0.526491    0.634300    11.00000    0.03202    0.02680 =
         0.02317   -0.00263    0.01055    0.00043
N1    3    0.452249    0.545373    0.256230    11.00000    0.02033    0.02368 =
         0.02582    0.00093    0.00515    0.00511
H1    2    0.496708    0.505189    0.249924    11.00000    0.02460
N2    3    0.602511    0.540793    0.430113    11.00000    0.02125    0.02293 =
         0.02192   -0.00032    0.00727    0.00358
H2A   2    0.632594    0.561695    0.497763    11.00000    0.03299
N3    3    0.677125    0.482046    0.396767    11.00000    0.01909    0.01925 =
         0.02176    0.00148    0.00652    0.00117
C1    1    0.341234    0.569509    0.160452    11.00000    0.01986    0.02405 =
         0.02555    0.00380    0.00428   -0.00097
C2    1    0.209481    0.597699    0.160773    11.00000    0.02169    0.05287 =
         0.03148    0.01371    0.00937    0.00546
AFIX  43
H2    2    0.190984    0.605367    0.227129    11.00000   -1.20000
AFIX   0
C3    1    0.104739    0.614580    0.062219    11.00000    0.02156    0.06653 =
         0.04158    0.01924    0.00672    0.00584
AFIX  43
H3    2    0.014787    0.634621    0.061920    11.00000   -1.20000
AFIX   0
C4    1    0.129382    0.602693   -0.035039    11.00000    0.03082    0.04640 =
         0.02954    0.01170   -0.00173   -0.00363
AFIX  43
H4    2    0.056307    0.613267   -0.101617    11.00000   -1.20000
AFIX   0
C5    1    0.260887    0.575361   -0.034685    11.00000    0.03711    0.03151 =
         0.02598   -0.00027    0.00473   -0.00478
AFIX  43
H5    2    0.278962    0.567719   -0.101206    11.00000   -1.20000
AFIX   0
C6    1    0.366902    0.558992    0.062702    11.00000    0.02777    0.02710 =
         0.02737   -0.00096    0.00745   -0.00036
AFIX  43
H6    2    0.457508    0.540498    0.062554    11.00000   -1.20000
AFIX   0
C7    1    0.488854    0.579380    0.354867    11.00000    0.01878    0.02269 =
         0.02670    0.00322    0.00994    0.00019
C8    1    0.790558    0.452629    0.467482    11.00000    0.02076    0.01909 =
         0.01938    0.00144    0.00671   -0.00113
C9    1    0.854604    0.475548    0.586319    11.00000    0.02397    0.02074 =
         0.02057    0.00148    0.00828   -0.00381
C10   1    0.986558    0.425372    0.627294    11.00000    0.02130    0.02198 =
         0.02133    0.00253    0.00522   -0.00384
C11   1    1.091040    0.419658    0.726727    11.00000    0.02581    0.03180 =
         0.01921    0.00203    0.00327   -0.00567
AFIX  43
H11   2    1.085007    0.450851    0.787144    11.00000   -1.20000
AFIX   0
C12   1    1.207533    0.365947    0.736108    11.00000    0.02326    0.03847 =
         0.02344    0.00917    0.00015   -0.00387
AFIX  43
H12   2    1.279927    0.361172    0.804379    11.00000   -1.20000
AFIX   0
C13   1    1.219987    0.320212    0.649809    11.00000    0.01915    0.02833 =
         0.03003    0.00851    0.00388   -0.00013
AFIX  43
H13   2    1.300020    0.284803    0.659842    11.00000   -1.20000
AFIX   0
C14   1    1.114792    0.325445    0.546393    11.00000    0.01842    0.02110 =
         0.02636    0.00556    0.00490   -0.00175
C15   1    1.113769    0.284588    0.449533    11.00000    0.02156    0.02201 =
         0.03343    0.00219    0.00856    0.00322
AFIX  43
H15   2    1.190029    0.248743    0.449534    11.00000   -1.20000
AFIX   0
C16   1    1.001884    0.296988    0.355363    11.00000    0.02592    0.02398 =
         0.02763   -0.00350    0.00869    0.00063
AFIX  43
H16   2    1.003060    0.268851    0.291461    11.00000   -1.20000
AFIX   0
C17   1    0.885061    0.349948    0.349743    11.00000    0.02139    0.02272 =
         0.02166    0.00006    0.00396    0.00197
AFIX  43
H17   2    0.808898    0.356669    0.283879    11.00000   -1.20000
AFIX   0
C18   1    0.885250    0.391244    0.442325    11.00000    0.01812    0.01849 =
         0.02111    0.00203    0.00490   -0.00023
C19   1    0.999615    0.378644    0.539075    11.00000    0.01945    0.01850 =
         0.02033    0.00347    0.00498   -0.00229
S2    4    0.441861    0.312883    0.174773    11.00000    0.03313    0.02731 =
         0.03031   -0.00624    0.01229    0.00084
O2    5    0.537696    0.387407    0.183197    11.00000    0.02625    0.03850 =
         0.04433   -0.01266    0.01298   -0.00670
C21   1    0.337315    0.333546    0.258767    11.00000    0.08489    0.05604 =
         0.06698   -0.02501    0.05441   -0.02558
AFIX 137
H21A  2    0.288442    0.387474    0.238252    11.00000   -1.50000
H21B  2    0.398578    0.335921    0.334563    11.00000   -1.50000
H21C  2    0.267072    0.288678    0.249968    11.00000   -1.50000
AFIX   0
C22   1    0.312182    0.321035    0.046417    11.00000    0.05181    0.05444 =
         0.04307    0.00403    0.00150   -0.01895
AFIX 137
H22A  2    0.357801    0.318381   -0.009678    11.00000   -1.50000
H22B  2    0.261948    0.374656    0.040990    11.00000   -1.50000
H22C  2    0.244462    0.274614    0.036341    11.00000   -1.50000
AFIX   0
HKLF    4


REM  shelxt_a.res in P2(1)/n
REM wR2 = 0.1103, GooF = S = 1.040, Restrained GooF = 1.040 for all data
REM R1 = 0.0407 for 3475 Fo > 4sig(Fo) and 0.0574 for all 4417 data
REM 263 parameters refined using 0 restraints

END

WGHT      0.0487      1.0346

REM Highest difference peak  0.615,  deepest hole -0.393,  1-sigma level  0.056
Q1    1   0.2446  0.3678  0.1247  11.00000  0.05    0.62
Q2    1   0.4548  0.2947  0.2984  11.00000  0.05    0.48
Q3    1   0.2852  0.5923  0.1543  11.00000  0.05    0.24
Q4    1   0.9886  0.3965  0.5883  11.00000  0.05    0.23
Q5    1   1.0488  0.3585  0.5464  11.00000  0.05    0.22
Q6    1   0.3793  0.3328  0.1235  11.00000  0.05    0.22
Q7    1   1.0245  0.4186  0.6620  11.00000  0.05    0.22
Q8    1   0.9534  0.3815  0.4964  11.00000  0.05    0.21
Q9    1   0.3416  0.5647  0.1019  11.00000  0.05    0.21
Q10   1   0.8447  0.4248  0.4423  11.00000  0.05    0.20
;
_shelx_res_checksum   88290

_shelx_hkl_file
;
   0   0   4  836.50   19.10   1
   0   0   5    0.60    0.40   1
   0   0   6   28.00    1.00   1
   0   0   7    0.40    0.70   1
   0   0   8   78.10    2.60   1
   0   0   9    0.30    0.80   1
   0   0  10  656.40   19.30   1
   0   0  11   -0.10    1.20   1
   0   0  12    2.90    1.70   1
   0   0  13    0.10    1.80   1
   0   0  14  103.40   13.90   1
   0   1   3  148.00    3.70   1
   0  -1  -3  147.80    3.80   1
   0   1   4   22.90    0.90   1
   0  -1  -4   22.90    0.80   1
   0   1   5 1310.50   38.90   1
   0  -1  -5 1304.50   32.30   1
   0   1   6   28.00    1.20   1
   0  -1  -6   26.70    1.10   1
   0   1   7   -0.30    0.60   1
   0  -1  -7   -0.40    0.50   1
   0   1   8    3.00    0.80   1
   0  -1  -8    2.30    0.80   1
   0   1   9  460.40   13.10   1
   0  -1  -9  455.70   11.10   1
   0   1  10   -0.20    1.00   1
   0  -1 -10    1.40    1.00   1
   0   1  11  128.30    5.30   1
   0  -1 -11  134.30    6.90   1
   0   1  12  189.30    9.80   1
   0  -1 -12  186.50    9.90   1
   0   1  13   12.90    2.90   1
   0  -1 -13   10.40    2.50   1
   0   1  14    9.40    4.50   1
   0  -1 -14    5.90    2.90   1
   0   2   3  251.40    9.30   1
   0  -2  -3  258.20    9.40   1
   0   2   4    3.60    0.50   1
   0  -2  -4    4.20    0.50   1
   0   2   5   84.30    2.60   1
   0  -2  -5   84.30    2.80   1
   0   2   6  399.30   13.40   1
   0  -2  -6  408.70   11.10   1
   0   2   7  989.80   27.90   1
   0  -2  -7  969.60   21.20   1
   0   2   8   95.80    3.00   1
   0  -2  -8   95.80    2.60   1
   0   2   9   -0.50    0.90   1
   0  -2  -9   -0.70    1.00   1
   0   2  10    6.70    1.20   1
   0  -2 -10    9.00    1.30   1
   0   2  11    1.60    1.20   1
   0  -2 -11    3.70    1.30   1
   0   2  12    3.20    1.60   1
   0  -2 -12    3.60    1.60   1
   0   2  13    3.90    2.20   1
   0  -2 -13    3.20    2.10   1
   0   2  14   19.10    4.00   1
   0  -2 -14   17.50    3.10   1
   0  -2 -15    3.60    2.90   1
   0   3   3   48.90    2.00   1
   0  -3  -3   49.60    2.40   1
   0   3   4   27.40    1.20   1
   0  -3  -4   28.70    1.40   1
   0   3   5  141.90    4.60   1
   0  -3  -5  143.10    5.00   1
   0   3   6   45.80    1.50   1
   0  -3  -6   46.30    1.70   1
   0   3   7    4.00    0.70   1
   0  -3  -7    1.40    0.70   1
   0   3   8   58.90    2.10   1
   0  -3  -8   65.70    2.20   1
   0   3   9   80.90    2.70   1
   0  -3  -9   81.40    2.80   1
   0   3  10  192.00    6.10   1
   0  -3 -10  194.90    6.70   1
   0   3  11  135.40    5.70   1
   0  -3 -11  134.00    5.50   1
   0   3  12   -1.00    1.80   1
   0  -3 -12    0.50    1.40   1
   0   3  13    0.20    1.80   1
   0  -3 -13    0.20    1.30   1
   0  -3 -14    2.50    2.40   1
   0  -3 -15    0.50    2.70   1
   0   4   0 2790.70  113.40   1
   0  -4   0 2812.00   96.60   1
   0   4   1 2513.10   79.40   1
   0  -4  -1 2610.80   74.10   1
   0   4   2   28.40    0.90   1
   0  -4  -2   28.80    2.30   1
   0   4   3  510.00   13.70   1
   0  -4  -3  517.30   22.50   1
   0   4   4   68.80    2.90   1
   0  -4  -4   72.20    3.40   1
   0   4   5   44.30    1.80   1
   0  -4  -5   46.00    2.10   1
   0   4   6   48.50    1.70   1
   0  -4  -6   49.10    2.30   1
   0   4   7  137.40    4.00   1
   0  -4  -7  141.50    4.20   1
   0   4   8   35.50    1.70   1
   0  -4  -8   36.60    1.60   1
   0   4   9   -0.40    0.80   1
   0  -4  -9    0.30    0.80   1
   0   4  10   40.00    2.00   1
   0  -4 -10   50.80    2.40   1
   0   4  11  534.90   17.60   1
   0  -4 -11  520.90   19.30   1
   0   4  12    1.40    1.20   1
   0  -4 -12    3.60    1.30   1
   0   4  13    2.20    2.00   1
   0  -4 -13    0.00    1.70   1
   0  -4 -14   19.40    3.00   1
   0  -4 -15    0.80    4.10   1
   0   5   0   -0.60    0.60   1
   0  -5   0   -0.70    0.50   1
   0   5   1 1526.30   50.40   1
   0  -5  -1 1559.00   43.50   1
   0   5   2  995.00   25.30   1
   0  -5  -2 1019.20   32.10   1
   0   5   3   57.70    1.60   1
   0  -5  -3   54.90    3.90   1
   0   5   4   40.90    1.20   1
   0  -5  -4   43.20    1.60   1
   0   5   5  310.50    8.80   1
   0  -5  -5  300.10    8.80   1
   0   5   6    0.90    0.50   1
   0  -5  -6    1.00    0.60   1
   0   5   7    2.80    0.80   1
   0  -5  -7    3.60    1.00   1
   0   5   8   24.70    1.50   1
   0  -5  -8   26.50    1.50   1
   0   5   9    3.10    0.90   1
   0  -5  -9    4.00    1.00   1
   0   5  10    2.50    0.90   1
   0  -5 -10    0.80    1.10   1
   0   5  11    1.70    1.20   1
   0  -5 -11   -0.20    1.10   1
   0   5  12   90.00    4.40   1
   0  -5 -12   93.50    4.90   1
   0   5  13    0.50    1.80   1
   0  -5 -13    0.80    1.60   1
   0  -5 -14    0.60    2.20   1
   0  -5 -15   -0.60    2.50   1
   0   6   0  314.40   13.80   1
   0  -6   0  318.60   10.70   1
   0   6   1   21.00    1.00   1
   0  -6  -1   19.50    0.90   1
   0   6   2   40.40    1.50   1
   0  -6  -2   40.70    1.40   1
   0   6   3   36.10    1.20   1
   0  -6  -3   34.00    1.50   1
   0   6   4  508.50   12.50   1
   0  -6  -4  494.80   20.40   1
   0   6   5   59.00    1.70   1
   0  -6  -5   58.60    2.30   1
   0   6   6   74.20    2.60   1
   0  -6  -6   72.10    2.40   1
   0   6   7   66.30    2.10   1
   0  -6  -7   68.00    2.50   1
   0   6   8   21.30    1.50   1
   0  -6  -8   22.00    1.70   1
   0   6   9   37.70    1.90   1
   0  -6  -9   40.20    1.90   1
   0   6  10  135.20    4.90   1
   0  -6 -10  128.40    4.90   1
   0   6  11   47.00    2.90   1
   0  -6 -11   44.00    2.30   1
   0   6  12   54.80    3.40   1
   0  -6 -12   57.50    3.80   1
   0  -6 -13   11.00    1.90   1
   0  -6 -14   38.20    4.00   1
   0   7   0   -1.40    0.70   1
   0  -7   0   -0.10    0.60   1
   0   7   1  323.80   11.70   1
   0  -7  -1  330.50    8.00   1
   0   7   2  340.20    8.90   1
   0  -7  -2  348.50    9.20   1
   0   7   3   34.50    1.10   1
   0  -7  -3   35.30    1.70   1
   0   7   4   84.20    2.30   1
   0  -7  -4   85.00    4.30   1
   0   7   5   44.80    1.40   1
   0  -7  -5   38.80    2.60   1
   0   7   6   10.90    0.80   1
   0  -7  -6   10.10    0.90   1
   0   7   7    2.50    0.70   1
   0  -7  -7    0.60    0.90   1
   0   7   8   22.50    1.50   1
   0  -7  -8   21.60    1.50   1
   0   7   9    4.00    0.90   1
   0  -7  -9    2.00    1.00   1
   0   7  10  366.30   14.70   1
   0  -7 -10  373.10   12.80   1
   0   7  11   74.80    4.10   1
   0  -7 -11   76.90    3.60   1
   0   7  12    2.00    1.40   1
   0  -7 -12    1.10    1.10   1
   0  -7 -13    3.90    1.80   1
   0  -7 -14    2.80    1.80   1
   0  -7 -15   63.60    9.20   1
   0   8   0 1240.20   59.80   1
   0  -8   0 1304.70   41.60   1
   0   8   1   10.60    1.00   1
   0  -8  -1   10.90    0.70   1
   0   8   2   22.50    1.00   1
   0  -8  -2   20.70    1.10   1
   0   8   3  283.40    6.50   1
   0  -8  -3  284.40    7.40   1
   0   8   4   88.40    2.20   1
   0  -8  -4   86.30    2.90   1
   0   8   5  644.10   15.10   1
   0  -8  -5  636.80   25.80   1
   0   8   6  166.50    4.90   1
   0  -8  -6  181.80    9.20   1
   0   8   7    3.50    0.60   1
   0  -8  -7    5.20    1.80   1
   0   8   8    4.30    0.80   1
   0  -8  -8    3.00    1.10   1
   0   8   9  151.70    4.40   1
   0  -8  -9  157.90    7.10   1
   0   8  10   66.30    3.10   1
   0  -8 -10   69.50    3.00   1
   0   8  11   -0.30    1.30   1
   0  -8 -11    2.80    1.70   1
   0   8  12    6.60    2.00   1
   0  -8 -12    3.90    1.30   1
   0  -8 -13   14.10    2.20   1
   0  -8 -14    0.60    5.10   1
   0   9   0    0.10    1.20   1
   0  -9   0    0.10    0.70   1
   0   9   1   92.50    4.80   1
   0  -9  -1   96.90    2.40   1
   0   9   2  387.70   11.00   1
   0  -9  -2  386.60    9.80   1
   0   9   3   77.00    2.10   1
   0  -9  -3   74.70    2.40   1
   0   9   4  171.80    4.20   1
   0  -9  -4  168.10    6.00   1
   0   9   5   26.70    1.10   1
   0  -9  -5   25.90    1.90   1
   0   9   6    7.50    0.80   1
   0  -9  -6    8.80    2.20   1
   0   9   7    2.20    0.70   1
   0  -9  -7    1.40    2.20   1
   0   9   8  145.50    4.50   1
   0  -9  -8  153.80    8.50   1
   0   9   9  107.90    3.90   1
   0  -9  -9  112.20    7.40   1
   0   9  10   11.60    1.30   1
   0  -9 -10   12.80    1.60   1
   0   9  11    3.40    1.20   1
   0  -9 -11    2.70    1.10   1
   0   9  12    7.20    1.70   1
   0  -9 -12    8.80    1.90   1
   0   9  13    2.30    3.50   1
   0  -9 -13    0.10    1.50   1
   0   9  14    5.90    3.60   1
   0  -9 -14    5.80    3.50   1
   0  10   0    6.00    1.30   1
   0 -10   0    2.50    0.90   1
   0  10   1  196.40    8.60   1
   0 -10  -1  191.90    4.60   1
   0  10   2    9.30    1.00   1
   0 -10  -2   10.10    0.90   1
   0  10   3  293.10    7.20   1
   0 -10  -3  295.20    7.90   1
   0  10   4    8.40    0.70   1
   0 -10  -4    6.60    1.40   1
   0  10   5  248.00    5.90   1
   0 -10  -5  251.70    8.10   1
   0  10   6  361.80    8.90   1
   0 -10  -6  374.00   12.80   1
   0  10   7  129.50    4.00   1
   0 -10  -7  128.50    5.90   1
   0  10   8  130.80    4.10   1
   0 -10  -8  137.80    9.70   1
   0  10   9   27.60    1.60   1
   0 -10  -9   25.90    2.70   1
   0  10  10    6.30    1.10   1
   0 -10 -10    9.60    2.80   1
   0  10  11   41.60    2.70   1
   0 -10 -11   40.10    3.70   1
   0  10  12    3.80    2.50   1
   0 -10 -12    0.30    2.20   1
   0  10  13   49.90    6.30   1
   0 -10 -13   43.20    7.10   1
   0  10  14    0.90    3.20   1
   0 -10 -14   -4.40    4.90   1
   0  11   0    0.40    1.50   1
   0 -11   0    0.10    0.80   1
   0  11   1  105.70    3.90   1
   0 -11  -1  113.90    2.90   1
   0  11   2  258.30    9.50   1
   0 -11  -2  267.90    6.10   1
   0  11   3    0.80    0.60   1
   0 -11  -3    2.50    0.80   1
   0  11   4  160.90    3.90   1
   0 -11  -4  164.10    6.00   1
   0  11   5  182.40    4.90   1
   0 -11  -5  186.70    6.80   1
   0  11   6  214.10    5.80   1
   0 -11  -6  215.70    7.40   1
   0  11   7    0.60    0.60   1
   0 -11  -7    2.80    1.40   1
   0  11   8   42.90    1.80   1
   0 -11  -8   41.70    3.00   1
   0  11   9  152.40    5.30   1
   0 -11  -9  144.90    9.00   1
   0  11  10  113.50    4.80   1
   0 -11 -10  111.10    9.90   1
   0  11  11    2.10    1.40   1
   0 -11 -11    4.30    2.40   1
   0  11  12    2.40    3.20   1
   0 -11 -12    1.50    2.50   1
   0  11  13   -1.50    3.60   1
   0 -11 -13    2.10    3.30   1
   0  12   0   11.40    1.70   1
   0 -12   0    4.40    1.20   1
   0  12   1  415.20   12.40   1
   0 -12  -1  418.70    9.30   1
   0  12   2    8.50    1.30   1
   0 -12  -2    8.20    1.00   1
   0  12   3    5.30    0.80   1
   0 -12  -3    5.00    1.00   1
   0  12   4  206.00    5.10   1
   0 -12  -4  213.20    8.00   1
   0  12   5   74.50    2.40   1
   0 -12  -5   73.10    3.60   1
   0  12   6    2.30    0.70   1
   0 -12  -6    2.40    1.60   1
   0  12   7    6.70    0.90   1
   0 -12  -7    8.00    1.50   1
   0  12   8   62.30    2.30   1
   0 -12  -8   63.00    3.90   1
   0  12   9    7.20    1.10   1
   0 -12  -9    5.90    2.20   1
   0  12  10   24.10    2.10   1
   0 -12 -10   21.30    4.80   1
   0  12  11   -0.60    2.20   1
   0 -12 -11    4.20    3.20   1
   0  12  12    4.00    3.00   1
   0 -12 -12   -1.60    2.40   1
   0  12  13   15.00    4.60   1
   0 -12 -13   12.40    5.00   1
   0  13   0   -1.30    0.90   1
   0 -13   0   -0.90    1.10   1
   0  13   1   12.50    1.20   1
   0 -13  -1   11.10    1.00   1
   0  13   2  204.30    6.90   1
   0 -13  -2  211.40    5.50   1
   0  13   3  398.50   10.50   1
   0 -13  -3  385.40    9.80   1
   0  13   4   31.40    1.40   1
   0 -13  -4   29.60    2.70   1
   0  13   5    5.10    0.90   1
   0 -13  -5    4.90    1.70   1
   0  13   6   13.00    1.00   1
   0 -13  -6   10.60    1.90   1
   0  13   7    1.40    0.70   1
   0 -13  -7    2.30    1.60   1
   0  13   8   34.00    1.70   1
   0 -13  -8   37.80    3.40   1
   0  13   9   11.60    1.20   1
   0 -13  -9    9.10    2.50   1
   0  13  10   28.00    4.10   1
   0 -13 -10   35.30    5.80   1
   0  13  11   69.60    7.20   1
   0 -13 -11   57.20    8.00   1
   0  13  12    1.80    2.40   1
   0 -13 -12    4.60    3.90   1
   0  14   0  238.10   13.20   1
   0 -14   0  236.60    9.20   1
   0  14   1   44.50    1.90   1
   0 -14  -1   42.30    1.90   1
   0  14   2   15.20    1.80   1
   0 -14  -2   13.60    1.20   1
   0  14   3   20.80    1.40   1
   0 -14  -3   22.00    1.40   1
   0  14   4    0.20    0.80   1
   0 -14  -4   -0.70    1.50   1
   0  14   5  108.60    3.60   1
   0 -14  -5  102.20    5.30   1
   0  14   6   -0.40    0.60   1
   0 -14  -6    0.30    1.60   1
   0  14   7    4.50    0.80   1
   0 -14  -7    5.00    1.80   1
   0  14   8   87.80    3.30   1
   0 -14  -8   87.50    5.90   1
   0  14   9   52.20    5.20   1
   0 -14  -9   46.50    6.20   1
   0  14  10    2.80    3.00   1
   0 -14 -10    0.20    2.80   1
   0  14  11   15.50    4.60   1
   0 -14 -11    8.00    6.40   1
   0  15   0   -1.00    1.50   1
   0 -15   0   -1.00    1.30   1
   0  15   1  150.90    5.50   1
   0 -15  -1  153.80    5.20   1
   0  15   2   88.70    3.30   1
   0 -15  -2   84.80    3.20   1
   0  15   3    5.30    0.90   1
   0 -15  -3    3.20    1.30   1
   0  15   4  100.60    3.90   1
   0 -15  -4   98.60    3.90   1
   0  15   5   68.70    2.80   1
   0 -15  -5   65.70    4.70   1
   0  15   6    3.20    0.70   1
   0 -15  -6   -0.70    2.60   1
   0  15   7   42.10    1.70   1
   0 -15  -7   45.10    4.20   1
   0  15   8   87.20    6.90   1
   0 -15  -8   96.10    8.20   1
   0  15   9    0.60    2.00   1
   0 -15  -9    2.50    2.90   1
   0  15  10   28.80    5.30   1
   0 -15 -10   30.10    7.20   1
   0  15  11   27.20    4.50   1
   0 -15 -11   17.80    5.70   1
   0  16   0   -2.50    1.60   1
   0 -16   0    0.70    1.80   1
   0  16   1    3.40    1.20   1
   0 -16  -1    4.00    1.10   1
   0  16   2   21.10    1.70   1
   0 -16  -2   19.30    1.80   1
   0  16   3   65.00    2.50   1
   0 -16  -3   61.30    2.80   1
   0  16   4   38.90    1.80   1
   0 -16  -4   35.60    2.70   1
   0  16   5    0.00    0.50   1
   0 -16  -5   -0.10    1.60   1
   0  16   6  130.10    4.00   1
   0 -16  -6  131.80    8.30   1
   0  16   7   16.80    2.70   1
   0 -16  -7   17.20    5.00   1
   0  16   8   55.90    6.60   1
   0 -16  -8   59.40    8.40   1
   0  16   9    7.70    3.70   1
   0 -16  -9   12.00    3.90   1
   0  16  10   10.90    3.40   1
   0 -16 -10    4.70    5.40   1
   0  17   0   -2.20    1.80   1
   0 -17   0   -2.00    1.70   1
   0  17   1   32.70    2.50   1
   0 -17  -1   31.30    2.00   1
   0  17   2   -0.90    0.90   1
   0 -17  -2    0.20    1.20   1
   0  17   3  105.40    4.40   1
   0 -17  -3  107.90    4.70   1
   0  17   4   35.40    2.00   1
   0 -17  -4   31.60    2.60   1
   0  17   5    1.00    0.60   1
   0 -17  -5    1.90    1.70   1
   0  17   6   73.70    6.40   1
   0 -17  -6   78.90    5.40   1
   0  17   7    8.00    2.70   1
   0 -17  -7    5.20    4.80   1
   0  17   8  106.60   12.60   1
   0 -17  -8  115.30   14.30   1
   0  17   9    5.70    2.90   1
   0 -17  -9    5.70    4.30   1
   0  18   0    1.80    1.70   1
   0 -18   0    1.70    1.80   1
   0  18   1   -1.80    1.20   1
   0 -18  -1    0.10    1.20   1
   0  18   2   76.70    4.40   1
   0 -18  -2   77.20    3.70   1
   0  18   3    6.00    1.10   1
   0 -18  -3    8.10    1.60   1
   0  18   4   16.40    1.60   1
   0 -18  -4   14.10    2.50   1
   0  18   5   -2.10    2.10   1
   0 -18  -5   -1.70    2.30   1
   0  18   6   45.40    4.70   1
   0 -18  -6   51.00    4.70   1
   0  18   7   19.00    5.00   1
   0 -18  -7   17.20    3.40   1
   0  19   0   -0.90    1.50   1
   0 -19   0   -1.90    2.30   1
   0  19   1   16.30    2.60   1
   0 -19  -1    8.90    1.70   1
   0  19   2    4.40    1.80   1
   0 -19  -2    4.40    1.80   1
   0  19   3   -0.10    1.90   1
   0 -19  -3   -1.10    1.80   1
   0  19   4    1.80    2.50   1
   0 -19  -4    2.30    2.50   1
   0  19   5    4.80    2.00   1
   0 -19  -5    2.80    2.70   1
   0  19   6    3.40    2.70   1
   0 -19  -6    8.20    3.00   1
   0 -20   0   40.20    5.70   1
   0 -20  -1    4.20    2.60   1
   0 -20  -2    4.60    1.80   1
   0 -20  -3   11.40    2.30   1
   1   0 -15    2.80    2.30   1
   1   0 -14    0.30    2.00   1
   1   0 -13    6.30    1.90   1
   1   0 -12    1.00    1.80   1
   1   0 -11   -0.30    1.30   1
   1   0 -10    1.30    1.10   1
   1   0  -9  393.90   12.10   1
   1   0  -8    1.10    0.80   1
   1   0  -7  224.40    6.10   1
   1   0  -6    0.70    0.50   1
   1   0  -5 2900.40   80.70   1
   1   0  -4   -0.70    0.60   1
   1   0   3  370.50   11.10   1
   1   0   4    0.10    0.50   1
   1   0   5  232.30    6.70   1
   1   0   6   -0.70    0.60   1
   1   0   7    0.00    0.80   1
   1   0   8    1.20    1.10   1
   1   0   9  874.00   23.40   1
   1   0  10    1.00    0.90   1
   1   0  11  150.00    6.10   1
   1   0  12    0.60    1.30   1
   1   0  13    5.70    2.20   1
  -1  -1  15   29.00    4.70   1
   1   1 -14   48.80    5.30   1
  -1  -1  14   57.90    5.20   1
   1   1 -13    2.10    2.20   1
  -1  -1  13    1.40    2.10   1
   1   1 -12  393.00   23.30   1
  -1  -1  12  384.00   22.50   1
   1   1 -11   38.60    2.90   1
  -1  -1  11   41.40    2.20   1
   1   1 -10  205.40    8.00   1
  -1  -1  10  201.70    6.00   1
   1   1  -9   -1.00    1.00   1
  -1  -1   9   -0.20    0.90   1
   1   1  -8   73.70    3.00   1
  -1  -1   8   71.70    2.50   1
   1   1  -7  578.80   19.40   1
  -1  -1   7  561.50   15.90   1
   1   1  -6  241.90    9.60   1
  -1  -1   6  242.10    6.20   1
   1   1  -5   64.30    2.00   1
  -1  -1   5   65.50    2.00   1
   1   1  -4   88.30    2.50   1
  -1  -1   4   88.40    2.60   1
   1   1   3  668.80   21.60   1
  -1  -1  -3  724.20   22.30   1
   1   1   4   29.70    1.20   1
  -1  -1  -4   29.40    1.10   1
   1   1   5   72.00    2.20   1
  -1  -1  -5   75.60    2.50   1
   1   1   6  129.20    4.60   1
  -1  -1  -6  129.80    4.00   1
   1   1   7  386.40   12.00   1
  -1  -1  -7  389.40   10.90   1
   1   1   8    3.00    0.90   1
  -1  -1  -8    2.60    0.70   1
   1   1   9   82.50    2.90   1
  -1  -1  -9   78.80    2.90   1
   1   1  10    0.50    0.90   1
  -1  -1 -10    1.10    1.00   1
   1   1  11  111.10    5.30   1
  -1  -1 -11  110.10    4.70   1
   1   1  12   21.10    2.20   1
  -1  -1 -12   16.10    2.00   1
   1   1  13   56.10    3.70   1
  -1  -1 -13   57.50    5.60   1
  -1  -1 -14   -5.90    4.20   1
  -1  -2  15    8.90    3.00   1
   1   2 -14   12.90    3.00   1
  -1  -2  14   11.70    2.60   1
   1   2 -13   11.20    2.70   1
  -1  -2  13   15.60    2.40   1
   1   2 -12   24.80    3.30   1
  -1  -2  12   27.00    2.40   1
   1   2 -11   56.90    3.90   1
  -1  -2  11   53.90    2.60   1
   1   2 -10  316.50   13.80   1
  -1  -2  10  316.30    9.50   1
   1   2  -9   90.30    3.90   1
  -1  -2   9   96.00    3.30   1
   1   2  -8   38.60    2.40   1
  -1  -2   8   43.10    1.90   1
   1   2  -7   11.70    1.10   1
  -1  -2   7   10.00    0.80   1
   1   2  -6  122.40    4.60   1
  -1  -2   6  122.80    3.30   1
   1   2  -5  140.30    5.40   1
  -1  -2   5  137.20    4.20   1
   1   2  -4    6.00    0.60   1
  -1  -2   4    6.40    0.40   1
   1   2  -3  270.30   41.10   1
  -1  -2   3  246.50   10.20   1
   1   2   2 4803.40  165.30   1
   1   2   3    5.70    0.50   1
  -1  -2  -3    4.50    0.60   1
   1   2   4  957.30   39.60   1
  -1  -2  -4  999.40   33.60   1
   1   2   5 1343.50   46.00   1
  -1  -2  -5 1338.20   40.30   1
   1   2   6   26.00    1.30   1
  -1  -2  -6   28.40    1.20   1
   1   2   7   39.90    1.80   1
  -1  -2  -7   41.70    1.40   1
   1   2   8    6.20    1.00   1
  -1  -2  -8    9.30    0.90   1
   1   2   9  288.30    8.10   1
  -1  -2  -9  287.20    7.70   1
   1   2  10  121.90    4.60   1
  -1  -2 -10  117.90    4.40   1
   1   2  11   44.80    2.80   1
  -1  -2 -11   45.40    2.80   1
   1   2  12    8.10    1.80   1
  -1  -2 -12    5.80    2.10   1
   1   2  13   29.70    2.80   1
  -1  -2 -13   32.10    3.60   1
  -1  -2 -14   -3.80    4.00   1
  -1  -3  16    3.70    4.50   1
  -1  -3  15    2.80    3.20   1
   1   3 -14   97.30    7.50   1
  -1  -3  14   84.20    6.30   1
   1   3 -13   33.90    3.80   1
  -1  -3  13   33.50    2.70   1
   1   3 -12  263.60   14.90   1
  -1  -3  12  269.70   11.40   1
   1   3 -11   85.70    4.60   1
  -1  -3  11   87.80    3.80   1
   1   3 -10  449.30   17.60   1
  -1  -3  10  448.80   12.50   1
   1   3  -9   19.60    1.80   1
  -1  -3   9   20.40    1.40   1
   1   3  -8  245.50    8.50   1
  -1  -3   8  241.90    6.70   1
   1   3  -7   19.60    1.00   1
  -1  -3   7   21.20    1.00   1
   1   3  -6   94.20    2.90   1
  -1  -3   6   93.70    3.00   1
   1   3  -5  108.20    3.30   1
  -1  -3   5  105.70    3.40   1
   1   3  -4   12.90    0.70   1
  -1  -3   4   14.70    0.80   1
   1   3  -3   32.60    1.90   1
  -1  -3   3   32.20    1.50   1
   1   3   2   44.70    1.40   1
  -1  -3  -2   41.60    1.30   1
   1   3   3  207.30    7.50   1
  -1  -3  -3  214.20    7.90   1
   1   3   4 1119.30   41.40   1
  -1  -3  -4 1131.90   45.20   1
   1   3   5   55.70    2.40   1
  -1  -3  -5   57.60    2.20   1
   1   3   6  147.90    4.20   1
  -1  -3  -6  148.00    4.40   1
   1   3   7    4.70    1.00   1
  -1  -3  -7    3.90    0.90   1
   1   3   8  140.00    4.30   1
  -1  -3  -8  135.70    3.60   1
   1   3   9   31.90    1.70   1
  -1  -3  -9   33.70    1.50   1
   1   3  10  259.30    9.30   1
  -1  -3 -10  266.00    7.00   1
   1   3  11   21.00    2.00   1
  -1  -3 -11   20.60    1.80   1
   1   3  12   11.80    2.00   1
  -1  -3 -12   15.00    2.20   1
   1   3  13    5.00    2.20   1
  -1  -3 -13   -1.20    1.60   1
  -1  -3 -14   53.30    6.00   1
  -1  -4  15   -4.60    3.50   1
  -1  -4  14   13.00    1.90   1
   1   4 -13   20.60    3.20   1
  -1  -4  13   21.30    2.10   1
   1   4 -12   75.20    5.10   1
  -1  -4  12   79.30    3.90   1
   1   4 -11   27.70    2.60   1
  -1  -4  11   28.00    1.70   1
   1   4 -10  411.90   15.60   1
  -1  -4  10  407.90   11.80   1
   1   4  -9    5.20    1.20   1
  -1  -4   9    4.00    1.00   1
   1   4  -8  166.30    4.80   1
  -1  -4   8  176.30    4.70   1
   1   4  -7    6.50    0.70   1
  -1  -4   7    7.20    0.80   1
   1   4  -6    0.80    0.50   1
  -1  -4   6    1.20    0.50   1
   1   4  -5  539.70   17.80   1
  -1  -4   5  547.30   20.60   1
   1   4  -4   26.90    1.10   1
  -1  -4   4   26.40    1.00   1
   1   4  -3  105.30    4.50   1
  -1  -4   3  107.60    3.60   1
   1   4  -2 2788.10  124.00   1
  -1  -4   2 2794.70  114.40   1
   1   4  -1   27.70    1.10   1
  -1  -4   1   27.70    0.90   1
   1   4   0 3682.00  113.70   1
  -1  -4   0 3773.80  166.20   1
   1   4   1  146.50    3.60   1
  -1  -4  -1  151.30    3.50   1
   1   4   2  513.10   14.20   1
  -1  -4  -2  508.20   13.90   1
   1   4   3    1.10    0.60   1
  -1  -4  -3    2.80    0.40   1
   1   4   4  373.90   13.80   1
  -1  -4  -4  368.00   12.20   1
   1   4   5   82.20    3.20   1
  -1  -4  -5   86.90    2.90   1
   1   4   6  298.70    8.80   1
  -1  -4  -6  296.30    8.50   1
   1   4   7   64.30    2.50   1
  -1  -4  -7   64.50    2.00   1
   1   4   8  115.90    4.00   1
  -1  -4  -8  119.60    3.20   1
   1   4   9  146.80    4.90   1
  -1  -4  -9  142.90    3.90   1
   1   4  10   83.40    3.60   1
  -1  -4 -10   82.10    3.00   1
   1   4  11   -0.40    1.40   1
  -1  -4 -11    0.80    1.10   1
   1   4  12   45.00    3.30   1
  -1  -4 -12   48.30    4.60   1
   1   4  13   18.90    3.40   1
  -1  -4 -13   13.60    3.20   1
   1   4  14   71.60    9.60   1
  -1  -4 -14   74.20    9.10   1
  -1  -5  15    0.10    2.70   1
  -1  -5  14   56.80    4.70   1
   1   5 -13    1.90    1.70   1
  -1  -5  13    2.70    1.70   1
   1   5 -12   35.30    3.50   1
  -1  -5  12   35.00    2.50   1
   1   5 -11  192.90    9.10   1
  -1  -5  11  195.60    7.40   1
   1   5 -10    7.60    1.80   1
  -1  -5  10   10.90    1.20   1
   1   5  -9    0.60    1.10   1
  -1  -5   9    0.70    0.90   1
   1   5  -8  150.60    4.40   1
  -1  -5   8  151.70    4.20   1
   1   5  -7  644.20   18.70   1
  -1  -5   7  646.30   16.60   1
   1   5  -6  167.50    4.80   1
  -1  -5   6  172.10    5.40   1
   1   5  -5   88.80    2.70   1
  -1  -5   5   89.80    3.10   1
   1   5  -4   27.60    1.00   1
  -1  -5   4   29.90    1.30   1
   1   5  -3  346.60   10.00   1
  -1  -5   3  366.80   22.10   1
   1   5  -2   39.60    1.30   1
  -1  -5   2   38.40    1.50   1
   1   5  -1 1304.80   42.60   1
  -1  -5   1 1319.90   33.90   1
   1   5   0  808.90   18.10   1
  -1  -5   0  829.30   25.80   1
   1   5   1   21.00    0.80   1
  -1  -5  -1   22.00    0.80   1
   1   5   2    0.10    0.30   1
  -1  -5  -2   -0.30    0.40   1
   1   5   3    2.10    0.40   1
  -1  -5  -3    1.70    0.50   1
   1   5   4   60.00    1.90   1
  -1  -5  -4   62.60    2.30   1
   1   5   5  504.60   14.20   1
  -1  -5  -5  515.40   16.60   1
   1   5   6   14.00    1.00   1
  -1  -5  -6   14.40    1.00   1
   1   5   7  293.00    8.70   1
  -1  -5  -7  294.30    8.50   1
   1   5   8    6.40    1.10   1
  -1  -5  -8    7.30    1.00   1
   1   5   9   92.40    3.40   1
  -1  -5  -9  100.40    3.50   1
   1   5  10    6.50    1.20   1
  -1  -5 -10    8.70    1.50   1
   1   5  11  128.30    6.20   1
  -1  -5 -11  123.30    6.00   1
   1   5  12   66.20    4.50   1
  -1  -5 -12   74.40    4.70   1
   1   5  13    4.40    2.80   1
  -1  -5 -13    5.20    2.50   1
   1   5  14   82.60    9.80   1
  -1  -5 -14   67.30   11.00   1
  -1  -6  15   21.00    5.00   1
  -1  -6  14   16.70    2.40   1
   1   6 -13    3.30    2.00   1
  -1  -6  13   -1.20    1.50   1
   1   6 -12    2.20    1.80   1
  -1  -6  12    5.20    1.30   1
   1   6 -11   76.80    4.90   1
  -1  -6  11   76.00    3.50   1
   1   6 -10   11.80    2.20   1
  -1  -6  10    8.00    1.00   1
   1   6  -9  302.60   10.50   1
  -1  -6   9  293.40    8.40   1
   1   6  -8    8.70    0.90   1
  -1  -6   8    9.20    0.90   1
   1   6  -7  197.10    6.10   1
  -1  -6   7  204.90    6.40   1
   1   6  -6  295.10    7.40   1
  -1  -6   6  298.60    9.60   1
   1   6  -5   17.80    0.80   1
  -1  -6   5   18.50    1.00   1
   1   6  -4  227.40    6.60   1
  -1  -6   4  234.20   11.50   1
   1   6  -3   36.90    1.10   1
  -1  -6   3   32.30    1.40   1
   1   6  -2   49.20    1.50   1
  -1  -6   2   47.50    1.50   1
   1   6  -1   45.70    1.80   1
  -1  -6   1   44.70    1.40   1
   1   6   0  255.40    6.10   1
  -1  -6   0  265.70    7.10   1
   1   6   1    1.50    0.40   1
  -1  -6  -1    1.70    0.50   1
   1   6   2    0.20    0.40   1
  -1  -6  -2   -0.60    0.80   1
   1   6   3    2.80    0.40   1
  -1  -6  -3    3.30    0.90   1
   1   6   4   60.30    1.70   1
  -1  -6  -4   59.10    3.60   1
   1   6   5  785.00   24.10   1
  -1  -6  -5  780.40   25.90   1
   1   6   6   12.80    1.00   1
  -1  -6  -6   14.60    1.20   1
   1   6   7   43.70    1.80   1
  -1  -6  -7   50.50    2.30   1
   1   6   8  255.80    7.30   1
  -1  -6  -8  252.70    8.90   1
   1   6   9  285.00    9.20   1
  -1  -6  -9  286.80    8.40   1
   1   6  10   42.80    2.30   1
  -1  -6 -10   42.40    2.50   1
   1   6  11   26.70    2.20   1
  -1  -6 -11   25.80    2.20   1
   1   6  12    5.10    1.80   1
  -1  -6 -12    3.80    1.60   1
   1   6  13   33.20    5.50   1
  -1  -6 -13   25.60    2.70   1
   1   6  14   10.70    3.90   1
  -1  -6 -14    6.40    2.80   1
  -1  -7  15  137.80   14.30   1
  -1  -7  14   -0.60    1.50   1
  -1  -7  13    7.60    1.50   1
   1   7 -12   24.50    2.80   1
  -1  -7  12   23.30    2.00   1
   1   7 -11   24.10    2.60   1
  -1  -7  11   27.60    2.00   1
   1   7 -10   14.30    1.80   1
  -1  -7  10   13.70    1.30   1
   1   7  -9   -0.30    1.20   1
  -1  -7   9   -0.60    0.80   1
   1   7  -8   79.70    2.50   1
  -1  -7   8   78.70    3.10   1
   1   7  -7  145.40    3.90   1
  -1  -7   7  142.70    4.50   1
   1   7  -6  212.20    5.20   1
  -1  -7   6  210.60    6.30   1
   1   7  -5    8.50    0.50   1
  -1  -7   5    7.80    1.70   1
   1   7  -4  119.40    3.60   1
  -1  -7   4  121.90    5.70   1
   1   7  -3   38.10    1.20   1
  -1  -7   3   37.80    1.50   1
   1   7  -2   64.20    2.20   1
  -1  -7   2   66.70    2.10   1
   1   7  -1    9.80    0.70   1
  -1  -7   1   11.30    0.70   1
   1   7   0    0.60    0.40   1
  -1  -7   0    0.80    0.60   1
   1   7   1  425.80   10.80   1
  -1  -7  -1  439.30   12.80   1
   1   7   2   44.50    1.30   1
  -1  -7  -2   43.70    1.50   1
   1   7   3   19.40    0.80   1
  -1  -7  -3   20.40    1.30   1
   1   7   4    1.90    0.50   1
  -1  -7  -4    2.10    0.80   1
   1   7   5   95.80    2.60   1
  -1  -7  -5   86.10    4.80   1
   1   7   6   24.80    1.20   1
  -1  -7  -6   25.00    1.50   1
   1   7   7  318.70    8.40   1
  -1  -7  -7  321.20   10.50   1
   1   7   8   73.30    2.90   1
  -1  -7  -8   71.60    3.50   1
   1   7   9   17.50    1.80   1
  -1  -7  -9   18.70    1.90   1
   1   7  10  113.70    4.70   1
  -1  -7 -10  116.00    5.20   1
   1   7  11   75.10    3.70   1
  -1  -7 -11   81.40    4.70   1
   1   7  12   35.40    4.30   1
  -1  -7 -12   39.70    3.00   1
   1   7  13   30.30    4.60   1
  -1  -7 -13   21.90    4.50   1
   1   7  14   10.80    3.80   1
  -1  -7 -14    2.00    2.80   1
  -1  -8  15   10.20    4.10   1
  -1  -8  14   37.30    5.00   1
  -1  -8  13   10.80    1.90   1
   1   8 -12    4.90    1.60   1
  -1  -8  12    1.60    1.20   1
   1   8 -11   26.60    2.20   1
  -1  -8  11   25.20    2.00   1
   1   8 -10   30.10    1.90   1
  -1  -8  10   34.30    1.90   1
   1   8  -9   28.90    2.00   1
  -1  -8   9   31.40    1.60   1
   1   8  -8  130.30    3.50   1
  -1  -8   8  131.50    4.90   1
   1   8  -7   57.50    1.80   1
  -1  -8   7   57.40    4.00   1
   1   8  -6    3.50    0.50   1
  -1  -8   6    5.20    2.20   1
   1   8  -5   52.30    1.50   1
  -1  -8   5   54.20    3.70   1
   1   8  -4   42.80    1.40   1
  -1  -8   4   36.30    2.80   1
   1   8  -3   17.80    0.80   1
  -1  -8   3   17.30    1.20   1
   1   8  -2    8.40    0.60   1
  -1  -8   2    9.50    0.70   1
   1   8  -1   10.50    0.80   1
  -1  -8   1   13.90    0.70   1
   1   8   0   38.30    1.50   1
  -1  -8   0   38.60    1.20   1
   1   8   1  377.50    8.40   1
  -1  -8  -1  380.30    8.80   1
   1   8   2   64.40    2.20   1
  -1  -8  -2   64.80    2.10   1
   1   8   3  188.00    5.00   1
  -1  -8  -3  190.20    6.90   1
   1   8   4    0.70    0.50   1
  -1  -8  -4    0.20    1.10   1
   1   8   5    6.00    0.60   1
  -1  -8  -5    6.80    1.30   1
   1   8   6  272.50    6.20   1
  -1  -8  -6  268.30   13.30   1
   1   8   7    3.80    0.80   1
  -1  -8  -7    3.90    2.00   1
   1   8   8   19.60    1.40   1
  -1  -8  -8   22.50    2.10   1
   1   8   9  150.50    4.40   1
  -1  -8  -9  154.70    7.00   1
   1   8  10  272.00   11.40   1
  -1  -8 -10  276.20   11.00   1
   1   8  11    1.80    1.10   1
  -1  -8 -11    0.30    1.70   1
   1   8  12   24.30    3.40   1
  -1  -8 -12   22.70    2.40   1
   1   8  13   13.30    2.40   1
  -1  -8 -13   10.10    2.20   1
   1   8  14   -0.20    3.30   1
  -1  -8 -14    4.90    3.70   1
   1   9 -14    8.20    3.60   1
  -1  -9  14    3.50    2.60   1
   1   9 -13    8.60    3.80   1
  -1  -9  13   10.10    1.80   1
   1   9 -12   55.70    4.50   1
  -1  -9  12   54.40    3.40   1
   1   9 -11    3.30    1.40   1
  -1  -9  11    1.30    0.90   1
   1   9 -10    5.50    1.70   1
  -1  -9  10    5.50    1.00   1
   1   9  -9    9.50    1.60   1
  -1  -9   9    6.00    3.00   1
   1   9  -8  249.20    8.10   1
  -1  -9   8  237.60   12.10   1
   1   9  -7   10.10    0.80   1
  -1  -9   7    3.80    2.30   1
   1   9  -6  493.90   10.40   1
  -1  -9   6  489.50   21.10   1
   1   9  -5    4.50    0.40   1
  -1  -9   5    2.80    1.70   1
   1   9  -4   13.40    0.70   1
  -1  -9   4   13.30    1.20   1
   1   9  -3   58.70    1.60   1
  -1  -9   3   60.00    2.20   1
   1   9  -2   52.60    2.20   1
  -1  -9   2   53.00    1.70   1
   1   9  -1    8.20    0.90   1
  -1  -9   1    9.20    0.70   1
   1   9   0 1138.40   27.70   1
  -1  -9   0 1186.90   26.80   1
   1   9   1  629.80   14.20   1
  -1  -9  -1  631.90   16.00   1
   1   9   2  214.60    6.20   1
  -1  -9  -2  214.80    5.40   1
   1   9   3   15.20    0.80   1
  -1  -9  -3   14.00    1.20   1
   1   9   4    6.10    0.60   1
  -1  -9  -4    6.10    1.30   1
   1   9   5   35.30    1.40   1
  -1  -9  -5   35.20    2.10   1
   1   9   6    7.90    0.80   1
  -1  -9  -6    8.70    1.60   1
   1   9   7   10.40    0.90   1
  -1  -9  -7    9.30    1.70   1
   1   9   8   95.40    3.40   1
  -1  -9  -8  101.50    5.70   1
   1   9   9    1.20    0.70   1
  -1  -9  -9    0.10    1.80   1
   1   9  10   31.50    1.90   1
  -1  -9 -10   28.50    2.70   1
   1   9  11    5.60    1.40   1
  -1  -9 -11    0.70    1.40   1
   1   9  12    0.40    1.40   1
  -1  -9 -12    2.20    1.90   1
   1   9  13   11.10    2.50   1
  -1  -9 -13    4.60    3.60   1
   1  10 -14    9.00    3.90   1
  -1 -10  14    8.60    5.20   1
   1  10 -13    2.70    2.80   1
  -1 -10  13    1.10    2.20   1
   1  10 -12  179.10   19.40   1
  -1 -10  12  183.70   11.90   1
   1  10 -11   71.60    4.00   1
  -1 -10  11   75.50    5.30   1
   1  10 -10    1.80    1.30   1
  -1 -10  10    2.20    1.80   1
   1  10  -9    4.20    1.20   1
  -1 -10   9    6.10    2.40   1
   1  10  -8   27.20    1.90   1
  -1 -10   8   32.30    3.80   1
   1  10  -7  194.60    5.80   1
  -1 -10   7  210.80   10.30   1
   1  10  -6   72.90    2.00   1
  -1 -10   6   73.30    3.20   1
   1  10  -5    8.90    0.50   1
  -1 -10   5    9.70    1.40   1
   1  10  -4    7.40    0.40   1
  -1 -10   4    7.70    1.10   1
   1  10  -3   51.50    1.60   1
  -1 -10   3   45.80    1.80   1
   1  10  -2   15.90    1.10   1
  -1 -10   2   18.10    1.00   1
   1  10  -1  113.70    4.10   1
  -1 -10   1  104.00    2.80   1
   1  10   0    2.90    0.70   1
  -1 -10   0    2.10    0.60   1
   1  10   1  133.50    3.50   1
  -1 -10  -1  145.30    3.90   1
   1  10   2   37.10    1.50   1
  -1 -10  -2   36.80    1.70   1
   1  10   3  242.30    5.70   1
  -1 -10  -3  240.10    8.00   1
   1  10   4   21.40    1.00   1
  -1 -10  -4   20.90    1.80   1
   1  10   5    4.70    0.70   1
  -1 -10  -5    4.40    1.10   1
   1  10   6   33.00    1.40   1
  -1 -10  -6   32.90    2.90   1
   1  10   7   23.30    1.40   1
  -1 -10  -7   22.10    2.40   1
   1  10   8   17.80    1.40   1
  -1 -10  -8   23.80    2.30   1
   1  10   9   -1.20    1.00   1
  -1 -10  -9    1.00    2.10   1
   1  10  10   21.50    1.70   1
  -1 -10 -10   16.80    3.50   1
   1  10  11   11.50    2.10   1
  -1 -10 -11   11.70    2.60   1
   1  10  12   49.80    4.40   1
  -1 -10 -12   51.40    6.80   1
   1  10  13    2.40    1.60   1
  -1 -10 -13   -4.50    4.60   1
   1  11 -13  100.30   11.20   1
  -1 -11  13  114.40    7.70   1
   1  11 -12   18.20    3.80   1
  -1 -11  12   14.60    3.10   1
   1  11 -11   16.10    3.70   1
  -1 -11  11   10.50    2.40   1
   1  11 -10   41.60    2.90   1
  -1 -11  10   39.00    5.40   1
   1  11  -9  169.90    6.80   1
  -1 -11   9  160.40   10.90   1
   1  11  -8   56.10    3.20   1
  -1 -11   8   53.10    4.90   1
   1  11  -7   32.50    2.20   1
  -1 -11   7   29.00    2.10   1
   1  11  -6  245.70    8.40   1
  -1 -11   6  243.50    8.80   1
   1  11  -5    5.60    1.10   1
  -1 -11   5    7.70    1.50   1
   1  11  -4    1.60    0.30   1
  -1 -11   4    0.80    0.70   1
   1  11  -3  148.70    4.80   1
  -1 -11   3  164.90    4.00   1
   1  11  -2   86.80    3.50   1
  -1 -11   2   82.20    2.20   1
   1  11  -1  137.80    4.70   1
  -1 -11   1  129.20    3.90   1
   1  11   0   75.20    2.30   1
  -1 -11   0   75.40    2.00   1
   1  11   1  110.80    3.20   1
  -1 -11  -1  110.80    2.80   1
   1  11   2    2.60    0.80   1
  -1 -11  -2    0.80    0.70   1
   1  11   3    9.00    0.70   1
  -1 -11  -3    9.50    1.40   1
   1  11   4  264.40    6.80   1
  -1 -11  -4  270.50    9.70   1
   1  11   5   70.40    2.20   1
  -1 -11  -5   74.70    3.90   1
   1  11   6   98.00    3.00   1
  -1 -11  -6   91.00    4.30   1
   1  11   7   31.40    1.60   1
  -1 -11  -7   31.90    2.90   1
   1  11   8   -1.00    0.80   1
  -1 -11  -8    0.00    1.80   1
   1  11   9   40.10    2.20   1
  -1 -11  -9   39.10    3.60   1
   1  11  10    1.10    1.10   1
  -1 -11 -10    8.00    3.50   1
   1  11  11   -0.10    1.10   1
  -1 -11 -11    1.10    2.20   1
   1  11  12    5.60    2.00   1
  -1 -11 -12    6.60    3.40   1
   1  11  13   45.20    6.70   1
  -1 -11 -13   24.10    5.90   1
   1  12 -13    3.80    3.20   1
  -1 -12  13   -0.20    2.60   1
   1  12 -12    4.20    2.80   1
  -1 -12  12   10.10    3.60   1
   1  12 -11    5.80    3.20   1
  -1 -12  11    7.70    2.50   1
   1  12 -10  195.00    8.40   1
  -1 -12  10  194.90   16.70   1
   1  12  -9    1.00    1.30   1
  -1 -12   9   -2.70    1.60   1
   1  12  -8   54.80    2.90   1
  -1 -12   8   55.70    3.80   1
   1  12  -7    0.70    1.10   1
  -1 -12   7    1.20    1.60   1
   1  12  -6  195.60    7.00   1
  -1 -12   6  202.80    7.90   1
   1  12  -5   33.50    2.00   1
  -1 -12   5   32.90    2.20   1
   1  12  -4  364.90    8.50   1
  -1 -12   4  379.00   10.70   1
   1  12  -3    8.10    0.80   1
  -1 -12   3   10.20    1.00   1
   1  12  -2   39.70    1.90   1
  -1 -12   2   39.60    1.50   1
   1  12  -1  156.30    5.50   1
  -1 -12   1  170.70    4.30   1
   1  12   0   59.80    2.60   1
  -1 -12   0   54.60    1.80   1
   1  12   1   42.00    2.10   1
  -1 -12  -1   47.70    1.70   1
   1  12   2   89.90    3.30   1
  -1 -12  -2   85.20    2.80   1
   1  12   3   15.80    1.10   1
  -1 -12  -3   18.70    1.30   1
   1  12   4   57.40    1.90   1
  -1 -12  -4   51.60    3.00   1
   1  12   5   29.60    1.40   1
  -1 -12  -5   27.80    2.20   1
   1  12   6   35.80    1.60   1
  -1 -12  -6   35.10    3.00   1
   1  12   7   27.40    1.50   1
  -1 -12  -7   27.00    3.00   1
   1  12   8   30.20    1.80   1
  -1 -12  -8   30.50    3.30   1
   1  12   9    7.60    1.30   1
  -1 -12  -9    6.60    2.10   1
   1  12  10    6.80    1.60   1
  -1 -12 -10    7.00    3.90   1
   1  12  11    3.20    1.30   1
  -1 -12 -11    1.80    3.40   1
   1  12  12   -4.70    3.00   1
  -1 -12 -12    3.20    3.20   1
   1  13 -12   -0.40    2.60   1
  -1 -13  12    0.80    2.70   1
   1  13 -11   -0.20    3.50   1
  -1 -13  11    7.00    3.70   1
   1  13 -10    9.30    3.50   1
  -1 -13  10    1.80    4.20   1
   1  13  -9   10.40    1.80   1
  -1 -13   9    9.60    2.40   1
   1  13  -8   61.10    3.60   1
  -1 -13   8   62.10    4.60   1
   1  13  -7    0.40    1.00   1
  -1 -13   7    0.30    1.40   1
   1  13  -6    3.60    1.30   1
  -1 -13   6    2.10    1.60   1
   1  13  -5   53.50    2.60   1
  -1 -13   5   50.90    3.50   1
   1  13  -4   15.00    0.70   1
  -1 -13   4   14.00    1.30   1
   1  13  -3   -0.30    0.50   1
  -1 -13   3    0.20    0.80   1
   1  13  -2  417.30   13.50   1
  -1 -13   2  421.40   11.60   1
   1  13  -1  155.30    5.50   1
  -1 -13   1  152.90    4.30   1
   1  13   0    5.90    1.00   1
  -1 -13   0    3.10    0.90   1
   1  13   1    5.40    1.10   1
  -1 -13  -1    6.40    1.10   1
   1  13   2   71.50    3.50   1
  -1 -13  -2   75.50    2.50   1
   1  13   3    6.90    0.90   1
  -1 -13  -3    8.80    1.30   1
   1  13   4  151.50    4.80   1
  -1 -13  -4  156.60    6.00   1
   1  13   5   42.20    1.90   1
  -1 -13  -5   45.80    2.90   1
   1  13   6  134.50    4.40   1
  -1 -13  -6  125.20    6.60   1
   1  13   7  213.00    8.00   1
  -1 -13  -7  223.00   11.40   1
   1  13   8    9.40    1.10   1
  -1 -13  -8   11.10    2.80   1
   1  13   9   -1.90    1.00   1
  -1 -13  -9    1.80    2.70   1
   1  13  10    0.50    1.40   1
  -1 -13 -10    1.40    3.90   1
   1  13  11  132.10   18.60   1
  -1 -13 -11  133.20   16.40   1
   1  14 -12    4.30    3.30   1
  -1 -14  12    3.10    4.10   1
   1  14 -11   10.60    3.70   1
  -1 -14  11   25.00    6.60   1
   1  14 -10   -1.30    3.00   1
  -1 -14  10   -3.20    3.00   1
   1  14  -9   61.20    6.80   1
  -1 -14   9   48.10    3.90   1
   1  14  -8    4.20    1.80   1
  -1 -14   8    1.20    1.70   1
   1  14  -7   33.90    2.50   1
  -1 -14   7   33.50    3.20   1
   1  14  -6   24.50    2.10   1
  -1 -14   6   28.10    2.70   1
   1  14  -5   76.70    4.60   1
  -1 -14   5   78.30    4.90   1
   1  14  -4  270.80    6.70   1
  -1 -14   4  290.30    7.80   1
   1  14  -3    3.30    0.50   1
  -1 -14   3    2.60    0.90   1
   1  14  -2   -0.70    0.70   1
  -1 -14   2   -0.60    0.90   1
   1  14  -1   15.90    1.70   1
  -1 -14   1   15.80    1.20   1
   1  14   0   42.10    2.40   1
  -1 -14   0   40.50    1.80   1
   1  14   1   16.70    1.60   1
  -1 -14  -1   14.50    1.30   1
   1  14   2    1.00    0.90   1
  -1 -14  -2   -0.10    1.00   1
   1  14   3   72.30    2.90   1
  -1 -14  -3   64.50    2.80   1
   1  14   4   -0.50    0.70   1
  -1 -14  -4    0.30    1.50   1
   1  14   5   11.30    1.10   1
  -1 -14  -5   11.10    2.20   1
   1  14   6   69.70    2.90   1
  -1 -14  -6   74.30    5.20   1
   1  14   7    6.20    1.20   1
  -1 -14  -7    8.70    2.10   1
   1  14   8    0.60    1.00   1
  -1 -14  -8    3.30    3.20   1
   1  14   9   36.80    3.10   1
  -1 -14  -9   41.00    6.50   1
   1  14  10   86.70    6.80   1
  -1 -14 -10   87.10    9.50   1
   1  14  11   30.00    5.20   1
  -1 -14 -11   21.80    4.50   1
   1  15 -11   29.90    6.00   1
  -1 -15  11   26.10    5.30   1
   1  15 -10   13.60    4.40   1
  -1 -15  10   10.00    5.80   1
   1  15  -9    6.70    2.80   1
  -1 -15   9    6.60    4.60   1
   1  15  -8   15.00    2.80   1
  -1 -15   8   14.60    2.60   1
   1  15  -7  183.10   10.50   1
  -1 -15   7  162.50    9.70   1
   1  15  -6  139.10    8.20   1
  -1 -15   6  130.50    7.80   1
   1  15  -5    5.70    1.50   1
  -1 -15   5    4.20    1.40   1
   1  15  -4   50.40    1.60   1
  -1 -15   4   52.10    2.40   1
   1  15  -3   35.30    1.50   1
  -1 -15   3   37.50    1.90   1
   1  15  -2   22.90    1.70   1
  -1 -15   2   25.10    1.70   1
   1  15  -1   60.50    3.40   1
  -1 -15   1   59.10    2.50   1
   1  15   0   27.20    2.30   1
  -1 -15   0   25.50    1.60   1
   1  15   1   76.50    4.00   1
  -1 -15  -1   76.50    3.00   1
   1  15   2   36.10    2.40   1
  -1 -15  -2   34.70    1.90   1
   1  15   3   -0.10    1.00   1
  -1 -15  -3   -2.40    1.00   1
   1  15   4    3.60    1.10   1
  -1 -15  -4    7.20    1.90   1
   1  15   5  320.50   11.50   1
  -1 -15  -5  308.30   16.70   1
   1  15   6    4.80    1.20   1
  -1 -15  -6    3.90    2.00   1
   1  15   7  120.50    5.80   1
  -1 -15  -7  128.90   12.00   1
   1  15   8  154.40    9.00   1
  -1 -15  -8  157.50   11.80   1
   1  15   9   11.70    3.30   1
  -1 -15  -9   13.90    4.30   1
   1  15  10    1.30    2.60   1
  -1 -15 -10    0.90    3.40   1
   1  16 -10   -0.80    2.70   1
  -1 -16  10   -1.90    3.80   1
   1  16  -9    2.50    3.30   1
  -1 -16   9   -6.10    4.50   1
   1  16  -8   72.10    8.40   1
  -1 -16   8   75.80    7.80   1
   1  16  -7   46.20    3.50   1
  -1 -16   7   42.40    4.40   1
   1  16  -6    0.20    2.30   1
  -1 -16   6    0.00    1.50   1
   1  16  -5    4.20    2.10   1
  -1 -16   5    5.40    1.60   1
   1  16  -4    1.30    0.40   1
  -1 -16   4    1.00    1.10   1
   1  16  -3   20.60    1.20   1
  -1 -16   3   18.20    1.60   1
   1  16  -2   51.70    2.60   1
  -1 -16   2   51.00    2.50   1
   1  16  -1  136.70    5.30   1
  -1 -16   1  137.40    4.90   1
   1  16   0    0.20    1.70   1
  -1 -16   0   -0.50    1.20   1
   1  16   1   61.20    6.70   1
  -1 -16  -1   63.30    2.70   1
   1  16   2   26.50    2.50   1
  -1 -16  -2   22.70    1.90   1
   1  16   3   77.40    3.70   1
  -1 -16  -3   71.90    3.70   1
   1  16   4   35.60    2.10   1
  -1 -16  -4   34.90    2.80   1
   1  16   5    0.20    0.90   1
  -1 -16  -5    1.10    2.00   1
   1  16   6    1.40    1.00   1
  -1 -16  -6   -0.30    2.40   1
   1  16   7   31.10    2.30   1
  -1 -16  -7   29.40    5.70   1
   1  16   8   48.10    6.50   1
  -1 -16  -8   51.90    7.00   1
   1  16   9   29.00    5.20   1
  -1 -16  -9   33.20    7.10   1
   1  17  -9   28.20    4.60   1
  -1 -17   9   11.60    5.70   1
   1  17  -8   13.20    3.50   1
  -1 -17   8   21.30    4.70   1
   1  17  -7   20.00    4.80   1
  -1 -17   7   12.70    2.80   1
   1  17  -6   -1.10    1.70   1
  -1 -17   6   -0.90    1.50   1
   1  17  -5   15.80    2.50   1
  -1 -17   5   23.40    2.40   1
   1  17  -4   86.00    6.10   1
  -1 -17   4   84.10    4.40   1
   1  17  -3   53.10    2.20   1
  -1 -17   3   44.60    2.60   1
   1  17  -2  150.60    7.50   1
  -1 -17   2  146.50    6.70   1
   1  17  -1  115.10    5.20   1
  -1 -17   1  114.40    5.10   1
   1  17   0   45.60    3.50   1
  -1 -17   0   43.30    2.50   1
   1  17   1  185.80   18.60   1
  -1 -17  -1  177.40    7.70   1
   1  17   2    0.50    1.20   1
  -1 -17  -2   -1.80    1.30   1
   1  17   3   79.00    4.20   1
  -1 -17  -3   67.60    3.90   1
   1  17   4    0.10    1.20   1
  -1 -17  -4    1.80    1.80   1
   1  17   5   18.60    1.70   1
  -1 -17  -5   19.00    3.40   1
   1  17   6   16.60    2.90   1
  -1 -17  -6   28.30    5.00   1
   1  17   7    3.80    2.40   1
  -1 -17  -7   -4.20    4.10   1
   1  17   8   15.80    4.20   1
  -1 -17  -8   22.00    5.40   1
   1  18  -8   11.20    4.40   1
  -1 -18   8    5.00    2.90   1
   1  18  -7   14.90    3.40   1
  -1 -18   7   11.10    3.30   1
   1  18  -6   23.70    4.40   1
  -1 -18   6   25.80    3.50   1
   1  18  -5   -2.90    2.50   1
  -1 -18   5    3.40    1.90   1
   1  18  -4   36.60    4.20   1
  -1 -18   4   38.80    3.30   1
   1  18  -3   72.60    3.70   1
  -1 -18   3   72.10    4.30   1
   1  18  -2   63.00    4.20   1
  -1 -18   2   57.00    3.40   1
   1  18  -1   16.60    2.00   1
  -1 -18   1   13.70    1.90   1
   1  18   0   16.60    1.90   1
  -1 -18   0   17.00    1.80   1
   1  18   1   -2.00    1.50   1
  -1 -18  -1   -0.60    1.70   1
   1  18   2   16.80    1.80   1
  -1 -18  -2   21.20    2.10   1
   1  18   3   37.80    2.80   1
  -1 -18  -3   33.00    3.60   1
   1  18   4   56.90    3.80   1
  -1 -18  -4   61.70    5.40   1
   1  18   5   21.60    3.20   1
  -1 -18  -5   19.80    3.40   1
   1  18   6    6.40    2.80   1
  -1 -18  -6    9.60    3.10   1
   1  18   7   30.40    5.60   1
  -1 -18  -7   37.90    6.20   1
   1  19  -6   90.20    9.60   1
  -1 -19   6   98.70    8.00   1
   1  19  -5   -0.10    2.70   1
  -1 -19   5    2.50    2.90   1
   1  19  -4    7.50    2.70   1
  -1 -19   4    1.90    2.10   1
   1  19  -3   -0.50    1.80   1
  -1 -19   3   -2.20    1.60   1
   1  19  -2    7.10    2.30   1
  -1 -19   2    6.60    1.90   1
   1  19  -1   -1.60    2.80   1
  -1 -19   1   -0.20    1.60   1
   1  19   0   -2.30    1.50   1
  -1 -19   0    0.50    1.60   1
   1  19   1    3.40    1.60   1
  -1 -19  -1    5.10    2.50   1
   1  19   2    2.50    1.60   1
  -1 -19  -2   -0.90    1.90   1
   1  19   3   -4.60    3.20   1
  -1 -19  -3    5.00    2.70   1
   1  19   4    5.50    2.80   1
  -1 -19  -4    9.00    2.50   1
   1  19   5   47.30    4.70   1
  -1 -19  -5   51.40    5.10   1
   1  20  -4   74.10    9.10   1
  -1 -20   4   65.60    5.40   1
   1  20  -3    1.00    2.90   1
  -1 -20   3    3.10    3.00   1
   1  20  -2   -3.30    2.60   1
  -1 -20   2   -1.00    1.60   1
  -1 -20   1    5.70    2.30   1
  -1 -20   0   71.20    4.60   1
  -1 -20  -1    9.70    2.60   1
  -1 -20  -2   -1.30    2.70   1
  -1 -20  -3   25.20    3.30   1
   2   0 -15    0.40    2.10   1
   2   0 -14    0.70    2.00   1
   2   0 -13    0.20    2.00   1
   2   0 -12    1.30    2.40   1
   2   0 -11   -0.90    1.10   1
   2   0 -10  366.90   10.80   1
   2   0  -9    0.70    0.90   1
   2   0  -8  386.90   10.00   1
   2   0  -7    0.90    0.60   1
   2   0  -6   16.70    0.90   1
   2   0  -5   -0.10    0.40   1
   2   0  -4  706.30   26.80   1
   2   0  -3    0.60    0.40   1
   2   0   1    0.80    0.40   1
   2   0   2  148.40    4.60   1
   2   0   3   -0.10    0.50   1
   2   0   4   24.00    1.20   1
   2   0   5    0.50    0.70   1
   2   0   6   12.50    1.10   1
   2   0   7    0.10    0.80   1
   2   0   8    7.90    1.20   1
   2   0   9    0.50    1.00   1
   2   0  10   52.70    2.70   1
   2   0  11   -0.90    1.40   1
   2   0  12   30.90    2.80   1
   2   0  13    1.30    2.10   1
   2   0  14   13.00    3.50   1
  -2  -1  16    7.80    4.50   1
   2   1 -15   12.80    3.30   1
  -2  -1  15   12.60    2.60   1
   2   1 -14    0.70    2.50   1
  -2  -1  14    4.70    1.80   1
   2   1 -13   15.80    2.70   1
  -2  -1  13   14.60    2.50   1
   2   1 -12  254.80   12.50   1
  -2  -1  12  259.40    9.80   1
   2   1 -11  120.70    6.80   1
  -2  -1  11  113.70    4.00   1
   2   1 -10  195.30    6.90   1
  -2  -1  10  201.70    6.60   1
   2   1  -9  134.50    4.80   1
  -2  -1   9  126.30    4.10   1
   2   1  -8  107.90    3.70   1
  -2  -1   8  104.30    3.40   1
   2   1  -7  119.10    3.60   1
  -2  -1   7  126.40    3.70   1
   2   1  -6  294.20    7.90   1
  -2  -1   6  301.30    8.10   1
   2   1  -5  107.40    3.80   1
  -2  -1   5  106.50    3.90   1
   2   1  -4   54.10    2.00   1
  -2  -1   4   54.50    2.00   1
   2   1  -3  114.60    4.70   1
  -2  -1   3  113.00    3.60   1
   2   1   1   97.20    2.60   1
  -2  -1  -1  103.50    3.10   1
   2   1   2  671.20   19.00   1
  -2  -1  -2  708.60   21.20   1
   2   1   3  406.90   12.00   1
  -2  -1  -3  418.60   14.70   1
   2   1   4  293.10   10.00   1
  -2  -1  -4  315.50    8.50   1
   2   1   5  232.20    7.90   1
  -2  -1  -5  251.40    7.90   1
   2   1   6  212.10    6.40   1
  -2  -1  -6  208.70    6.10   1
   2   1   7   23.10    1.40   1
  -2  -1  -7   26.10    1.40   1
   2   1   8   58.00    2.30   1
  -2  -1  -8   57.40    2.40   1
   2   1   9   91.20    3.50   1
  -2  -1  -9   90.30    3.60   1
   2   1  10   -1.10    1.10   1
  -2  -1 -10    0.30    1.10   1
   2   1  11   19.90    2.00   1
  -2  -1 -11   18.30    2.00   1
   2   1  12   29.90    2.80   1
  -2  -1 -12   20.80    2.20   1
   2   1  13   -3.10    2.50   1
  -2  -1 -13    2.60    2.30   1
   2   1  14   -2.00    2.60   1
  -2  -1 -14    4.10    3.50   1
  -2  -2  16   -0.10    3.60   1
  -2  -2  15   38.50    4.50   1
   2   2 -14   16.40    3.00   1
  -2  -2  14   10.70    2.30   1
   2   2 -13    0.10    2.10   1
  -2  -2  13   -1.60    1.40   1
   2   2 -12    1.20    1.30   1
  -2  -2  12    0.60    1.20   1
   2   2 -11  123.30    5.50   1
  -2  -2  11  131.90    5.00   1
   2   2 -10   41.90    2.40   1
  -2  -2  10   33.20    1.70   1
   2   2  -9   15.40    1.70   1
  -2  -2   9   15.20    1.00   1
   2   2  -8  277.50    9.40   1
  -2  -2   8  275.50    7.00   1
   2   2  -7  191.30    6.60   1
  -2  -2   7  188.40    5.00   1
   2   2  -6   21.10    1.90   1
  -2  -2   6   18.60    1.00   1
   2   2  -5 1445.40   80.20   1
  -2  -2   5 1456.20   44.50   1
   2   2  -4    2.10    0.90   1
  -2  -2   4    1.70    0.50   1
   2   2  -3 1176.00   52.10   1
  -2  -2   3 1156.20   49.20   1
   2   2  -2 1911.90   87.20   1
  -2  -2   2 1898.70   81.90   1
   2   2   1  194.20    4.50   1
  -2  -2  -1  192.30    4.30   1
   2   2   2  276.30    7.80   1
  -2  -2  -2  285.80    6.60   1
   2   2   3  714.20   20.30   1
  -2  -2  -3  704.10   19.40   1
   2   2   4 1184.80   32.50   1
  -2  -2  -4 1250.50   40.10   1
   2   2   5  596.80   19.70   1
  -2  -2  -5  675.30   20.20   1
   2   2   6  615.60   21.10   1
  -2  -2  -6  648.60   19.60   1
   2   2   7  227.40    6.60   1
  -2  -2  -7  228.30    7.20   1
   2   2   8   32.10    1.80   1
  -2  -2  -8   33.40    1.80   1
   2   2   9  242.30    7.70   1
  -2  -2  -9  238.10    7.30   1
   2   2  10   18.00    2.00   1
  -2  -2 -10   11.90    1.80   1
   2   2  11  104.40    4.90   1
  -2  -2 -11  107.70    5.30   1
   2   2  12   -1.20    1.40   1
  -2  -2 -12   -3.20    1.40   1
   2   2  13   66.50    8.40   1
  -2  -2 -13   79.60    5.60   1
   2   2  14   32.10    4.90   1
  -2  -3  16    3.20    4.00   1
  -2  -3  15    0.50    1.80   1
   2   3 -14   -0.50    2.00   1
  -2  -3  14    2.10    1.70   1
   2   3 -13    3.80    2.20   1
  -2  -3  13    1.90    1.10   1
   2   3 -12  103.80    6.50   1
  -2  -3  12  104.50    4.60   1
   2   3 -11   32.80    2.60   1
  -2  -3  11   28.60    1.80   1
   2   3 -10    2.20    1.20   1
  -2  -3  10    4.00    0.90   1
   2   3  -9   63.70    3.20   1
  -2  -3   9   63.70    2.40   1
   2   3  -8    0.10    0.80   1
  -2  -3   8    0.90    0.60   1
   2   3  -7   47.90    2.10   1
  -2  -3   7   44.10    1.60   1
   2   3  -6  276.60   13.40   1
  -2  -3   6  280.50    7.60   1
   2   3  -5  972.50   81.80   1
  -2  -3   5  931.30   24.80   1
   2   3  -4  156.10   16.70   1
  -2  -3   4  148.50    5.40   1
   2   3  -3 2860.70  117.00   1
  -2  -3   3 3029.20  406.80   1
  -2  -3   1 5004.20  234.20   1
   2   3   0    5.00    0.40   1
  -2  -3   0    3.30    0.20   1
   2   3   1  514.00   12.80   1
  -2  -3  -1  498.20   13.40   1
   2   3   2    9.10    0.70   1
  -2  -3  -2    9.40    0.50   1
   2   3   3  257.40    7.60   1
  -2  -3  -3  245.50    6.90   1
   2   3   4  205.30    7.40   1
  -2  -3  -4  204.30    6.00   1
   2   3   5  215.40    7.30   1
  -2  -3  -5  214.30    7.00   1
   2   3   6   10.50    0.90   1
  -2  -3  -6   10.80    0.90   1
   2   3   7   65.20    2.50   1
  -2  -3  -7   67.20    2.30   1
   2   3   8  184.90    5.70   1
  -2  -3  -8  194.40    4.80   1
   2   3   9  110.90    4.00   1
  -2  -3  -9  106.40    3.80   1
   2   3  10   79.90    3.70   1
  -2  -3 -10   75.90    3.60   1
   2   3  11   29.50    2.40   1
  -2  -3 -11   28.20    2.30   1
   2   3  12   -1.30    1.30   1
  -2  -3 -12    1.30    1.40   1
   2   3  13  118.50   11.20   1
  -2  -3 -13  101.90   12.50   1
   2   3  14    2.10    3.60   1
  -2  -4  16    7.90    2.80   1
  -2  -4  15    8.30    2.30   1
   2   4 -14    1.90    2.80   1
  -2  -4  14    0.60    1.90   1
   2   4 -13   27.20    3.00   1
  -2  -4  13   28.60    2.30   1
   2   4 -12   98.20    7.00   1
  -2  -4  12   94.20    4.50   1
   2   4 -11   24.90    2.10   1
  -2  -4  11   27.70    1.90   1
   2   4 -10    2.10    1.60   1
  -2  -4  10    2.70    0.90   1
   2   4  -9    1.80    1.20   1
  -2  -4   9    1.60    0.80   1
   2   4  -8  128.70    5.00   1
  -2  -4   8  130.80    3.60   1
   2   4  -7   -0.10    0.80   1
  -2  -4   7    0.70    0.50   1
   2   4  -6    8.60    1.70   1
  -2  -4   6    7.50    0.70   1
   2   4  -5  434.20   23.60   1
  -2  -4   5  445.10   12.40   1
   2   4  -4   45.70    2.20   1
  -2  -4   4   45.30    1.70   1
   2   4  -3   47.10    2.40   1
  -2  -4   3   47.30    1.30   1
   2   4  -2 4687.90  210.60   1
  -2  -4   2 4830.10  221.70   1
  -2  -4   1 6793.50  302.80   1
   2   4   0  319.60    9.40   1
  -2  -4   0  318.70    6.70   1
   2   4   1  104.90    2.10   1
  -2  -4  -1  105.20    3.00   1
   2   4   2  802.90   19.70   1
  -2  -4  -2  787.20   22.50   1
   2   4   3    0.30    0.50   1
  -2  -4  -3    0.60    0.50   1
   2   4   4  873.20   29.90   1
  -2  -4  -4  835.00   24.30   1
   2   4   5    9.40    1.10   1
  -2  -4  -5   12.10    0.80   1
   2   4   6    8.30    1.10   1
  -2  -4  -6   10.70    1.10   1
   2   4   7  300.10    9.10   1
  -2  -4  -7  294.10    8.80   1
   2   4   8   41.00    1.80   1
  -2  -4  -8   37.30    1.70   1
   2   4   9  613.10   18.60   1
  -2  -4  -9  613.30   17.90   1
   2   4  10   67.60    3.60   1
  -2  -4 -10   66.30    3.60   1
   2   4  11  107.70    4.90   1
  -2  -4 -11   97.70    5.40   1
   2   4  12    0.40    1.50   1
  -2  -4 -12    3.10    1.70   1
   2   4  13    3.60    3.20   1
  -2  -4 -13    5.40    2.80   1
   2   4  14    0.90    2.50   1
  -2  -5  16    5.90    5.70   1
  -2  -5  15    1.20    1.70   1
   2   5 -14    7.20    4.30   1
  -2  -5  14    8.10    1.70   1
   2   5 -13   35.40    3.70   1
  -2  -5  13   33.90    2.70   1
   2   5 -12  166.70   10.20   1
  -2  -5  12  171.90    7.80   1
   2   5 -11    5.40    1.80   1
  -2  -5  11    1.00    0.90   1
   2   5 -10  505.70   19.70   1
  -2  -5  10  504.00   12.80   1
   2   5  -9    9.20    1.60   1
  -2  -5   9    3.80    0.70   1
   2   5  -8   25.30    2.00   1
  -2  -5   8   25.80    1.30   1
   2   5  -7   10.00    1.30   1
  -2  -5   7   10.00    0.80   1
   2   5  -6  356.60   11.70   1
  -2  -5   6  345.10    8.30   1
   2   5  -5  328.30   12.10   1
  -2  -5   5  319.00    9.70   1
   2   5  -4   71.90    2.90   1
  -2  -5   4   70.90    3.90   1
   2   5  -3   30.60    1.70   1
  -2  -5   3   27.10    1.40   1
   2   5  -2  712.80   21.90   1
  -2  -5   2  742.10   23.60   1
   2   5  -1  246.70    6.50   1
  -2  -5   1  237.10    5.40   1
   2   5   0  216.20    7.10   1
  -2  -5   0  221.40    5.20   1
   2   5   1  557.40   14.50   1
  -2  -5  -1  557.00   13.40   1
   2   5   2  108.40    2.80   1
  -2  -5  -2  104.80    3.30   1
   2   5   3  643.90   16.40   1
  -2  -5  -3  630.70   17.90   1
   2   5   4   13.00    0.90   1
  -2  -5  -4   14.30    0.90   1
   2   5   5   88.10    3.00   1
  -2  -5  -5   86.10    2.90   1
   2   5   6   21.60    1.40   1
  -2  -5  -6   22.00    1.30   1
   2   5   7  274.20    8.30   1
  -2  -5  -7  287.10    8.50   1
   2   5   8    9.60    1.40   1
  -2  -5  -8    8.30    1.00   1
   2   5   9   82.30    3.50   1
  -2  -5  -9   87.70    3.10   1
   2   5  10   32.60    2.30   1
  -2  -5 -10   29.20    1.80   1
   2   5  11    1.40    1.80   1
  -2  -5 -11    0.90    1.40   1
   2   5  12   57.20    4.90   1
  -2  -5 -12   53.00    4.40   1
   2   5  13   13.20    2.70   1
  -2  -5 -13   10.10    4.40   1
   2   5  14   13.70    4.50   1
  -2  -6  15    1.20    2.50   1
  -2  -6  14   67.90    4.30   1
   2   6 -13   22.80    2.90   1
  -2  -6  13   22.10    2.20   1
   2   6 -12   43.40    3.40   1
  -2  -6  12   40.80    2.60   1
   2   6 -11    5.30    2.10   1
  -2  -6  11   12.40    1.30   1
   2   6 -10   99.90    4.50   1
  -2  -6  10   98.30    3.60   1
   2   6  -9   67.50    3.40   1
  -2  -6   9   73.10    2.50   1
   2   6  -8  116.90    4.90   1
  -2  -6   8  114.70    3.50   1
   2   6  -7  417.70   12.40   1
  -2  -6   7  405.10   10.30   1
   2   6  -6    0.00    0.90   1
  -2  -6   6   -0.40    0.40   1
   2   6  -5    3.80    1.00   1
  -2  -6   5    3.10    1.30   1
   2   6  -4  171.70    6.60   1
  -2  -6   4  175.20    7.90   1
   2   6  -3   95.30    3.50   1
  -2  -6   3  100.60    3.70   1
   2   6  -2  219.10    7.40   1
  -2  -6   2  225.60    5.30   1
   2   6  -1  223.40    7.10   1
  -2  -6   1  223.30    4.80   1
   2   6   0   15.80    0.80   1
  -2  -6   0   14.80    0.60   1
   2   6   1   38.90    1.20   1
  -2  -6  -1   37.60    1.10   1
   2   6   2    1.90    0.40   1
  -2  -6  -2    1.30    0.70   1
   2   6   3  395.20    9.50   1
  -2  -6  -3  382.60   10.70   1
   2   6   4   62.80    1.70   1
  -2  -6  -4   66.30    2.30   1
   2   6   5  277.20    8.00   1
  -2  -6  -5  268.40    6.70   1
   2   6   6   97.60    3.20   1
  -2  -6  -6  101.10    3.50   1
   2   6   7    0.60    0.90   1
  -2  -6  -7    0.00    1.00   1
   2   6   8   51.30    2.60   1
  -2  -6  -8   56.00    2.60   1
   2   6   9    3.90    1.10   1
  -2  -6  -9    3.80    1.20   1
   2   6  10   -0.70    1.30   1
  -2  -6 -10    1.20    1.20   1
   2   6  11   -0.30    1.80   1
  -2  -6 -11   -1.60    1.30   1
   2   6  12   13.60    3.50   1
  -2  -6 -12    5.60    2.10   1
   2   6  13   13.90    3.80   1
  -2  -6 -13   10.50    3.80   1
   2   6  14   25.00    5.40   1
  -2  -6 -14   18.90    4.20   1
  -2  -7  15   11.80    3.50   1
  -2  -7  14    4.30    1.50   1
   2   7 -13   34.00    3.40   1
  -2  -7  13   31.00    2.70   1
   2   7 -12  227.80   16.10   1
  -2  -7  12  206.70    9.80   1
   2   7 -11  139.70    6.70   1
  -2  -7  11  134.70    5.50   1
   2   7 -10    0.80    1.00   1
  -2  -7  10    0.50    0.90   1
   2   7  -9    1.90    1.10   1
  -2  -7   9    0.80    0.60   1
   2   7  -8  241.00    6.60   1
  -2  -7   8  241.10    6.00   1
   2   7  -7  129.30    4.20   1
  -2  -7   7  134.60    4.40   1
   2   7  -6  111.50    4.10   1
  -2  -7   6  107.10    5.90   1
   2   7  -5    5.30    1.30   1
  -2  -7   5    9.70    1.80   1
   2   7  -4  209.90    7.30   1
  -2  -7   4  199.80    9.60   1
   2   7  -3  363.80   17.50   1
  -2  -7   3  381.30   11.20   1
   2   7  -2   92.10    2.90   1
  -2  -7   2   92.70    2.30   1
   2   7  -1  226.20    7.40   1
  -2  -7   1  229.20    5.50   1
   2   7   0  127.10    3.90   1
  -2  -7   0  132.30    3.60   1
   2   7   1   49.40    1.60   1
  -2  -7  -1   50.90    1.30   1
   2   7   2  452.10   10.00   1
  -2  -7  -2  455.80   12.30   1
   2   7   3   41.30    1.30   1
  -2  -7  -3   41.60    1.60   1
   2   7   4    6.30    0.60   1
  -2  -7  -4    7.00    1.00   1
   2   7   5    0.20    0.50   1
  -2  -7  -5    0.00    0.90   1
   2   7   6  141.90    3.60   1
  -2  -7  -6  143.70    3.80   1
   2   7   7    0.00    0.80   1
  -2  -7  -7   -0.80    1.00   1
   2   7   8    2.30    1.10   1
  -2  -7  -8    1.40    1.00   1
   2   7   9   28.80    2.00   1
  -2  -7  -9   26.80    2.10   1
   2   7  10    4.10    1.50   1
  -2  -7 -10    3.30    1.50   1
   2   7  11   39.10    3.00   1
  -2  -7 -11   31.80    2.60   1
   2   7  12    1.10    2.10   1
  -2  -7 -12    2.30    2.00   1
   2   7  13   10.50    3.40   1
  -2  -7 -13   12.60    4.00   1
   2   7  14    2.70    2.70   1
   2   8 -15    1.70    3.10   1
  -2  -8  15    0.30    3.60   1
   2   8 -14    5.10    3.50   1
  -2  -8  14    5.30    2.40   1
   2   8 -13  111.10   13.30   1
  -2  -8  13  105.50    6.00   1
   2   8 -12  131.40    7.20   1
  -2  -8  12  133.60    6.30   1
   2   8 -11   13.20    2.00   1
  -2  -8  11   13.30    1.40   1
   2   8 -10  304.10   11.40   1
  -2  -8  10  316.40    9.80   1
   2   8  -9  107.10    4.30   1
  -2  -8   9  114.80    3.90   1
   2   8  -8    4.90    1.20   1
  -2  -8   8    4.80    0.60   1
   2   8  -7  110.10    3.60   1
  -2  -8   7  108.00    5.60   1
   2   8  -6   95.30    3.40   1
  -2  -8   6   92.90    5.10   1
   2   8  -5   97.40    3.80   1
  -2  -8   5  104.70    5.60   1
   2   8  -4   19.90    1.40   1
  -2  -8   4   20.40    1.50   1
   2   8  -3  298.80   14.10   1
  -2  -8   3  312.90    7.60   1
   2   8  -2  906.70   28.50   1
  -2  -8   2  945.80   20.00   1
   2   8  -1  223.60    7.10   1
  -2  -8   1  223.90    5.50   1
   2   8   0  137.40    3.90   1
  -2  -8   0  141.90    3.90   1
   2   8   1  249.80    5.80   1
  -2  -8  -1  253.00    6.50   1
   2   8   2   65.50    1.80   1
  -2  -8  -2   69.20    2.90   1
   2   8   3    2.70    0.60   1
  -2  -8  -3    1.90    0.70   1
   2   8   4  328.00    7.20   1
  -2  -8  -4  334.60    8.80   1
   2   8   5  126.70    3.40   1
  -2  -8  -5  131.90    3.80   1
   2   8   6   36.50    1.60   1
  -2  -8  -6   36.00    1.90   1
   2   8   7    0.10    0.80   1
  -2  -8  -7   -0.30    1.30   1
   2   8   8  161.90    5.40   1
  -2  -8  -8  166.90    6.30   1
   2   8   9   45.30    2.70   1
  -2  -8  -9   46.50    3.30   1
   2   8  10   90.20    4.80   1
  -2  -8 -10   95.20    5.20   1
   2   8  11   13.70    2.40   1
  -2  -8 -11   11.10    1.90   1
   2   8  12    5.30    2.20   1
  -2  -8 -12    8.20    2.10   1
   2   8  13    4.00    2.60   1
  -2  -8 -13    1.50    2.20   1
   2   9 -15    1.20    3.40   1
  -2  -9  15    2.70    4.40   1
   2   9 -14   12.00    4.70   1
  -2  -9  14   12.80    3.90   1
   2   9 -13   17.10    3.70   1
  -2  -9  13   15.70    2.10   1
   2   9 -12    2.30    1.80   1
  -2  -9  12    2.50    1.00   1
   2   9 -11    0.30    1.50   1
  -2  -9  11    2.60    0.90   1
   2   9 -10   20.60    1.90   1
  -2  -9  10   22.30    1.50   1
   2   9  -9   73.10    3.40   1
  -2  -9   9   81.70    3.80   1
   2   9  -8    2.30    1.00   1
  -2  -9   8    2.20    1.60   1
   2   9  -7   41.40    2.10   1
  -2  -9   7   30.10    3.40   1
   2   9  -6   29.30    1.70   1
  -2  -9   6   35.40    2.60   1
   2   9  -5  136.10    4.80   1
  -2  -9   5  131.60    7.20   1
   2   9  -4  412.40   14.10   1
  -2  -9   4  422.00   10.00   1
   2   9  -3   57.30    3.10   1
  -2  -9   3   62.70    1.70   1
   2   9  -2   38.10    1.50   1
  -2  -9   2   39.10    1.30   1
   2   9  -1  927.20   30.60   1
  -2  -9   1  960.50   20.20   1
   2   9   0   14.70    1.20   1
  -2  -9   0   13.60    0.90   1
   2   9   1  487.20   10.90   1
  -2  -9  -1  501.40   13.50   1
   2   9   2   56.50    1.70   1
  -2  -9  -2   57.40    2.40   1
   2   9   3  242.10    5.40   1
  -2  -9  -3  248.10   10.00   1
   2   9   4  144.90    3.50   1
  -2  -9  -4  140.60    5.40   1
   2   9   5   62.50    1.90   1
  -2  -9  -5   62.40    3.40   1
   2   9   6   26.80    1.30   1
  -2  -9  -6   27.10    2.60   1
   2   9   7   12.00    1.10   1
  -2  -9  -7   10.20    1.60   1
   2   9   8   12.20    1.20   1
  -2  -9  -8   10.80    2.40   1
   2   9   9   51.80    2.50   1
  -2  -9  -9   57.70    4.30   1
   2   9  10   88.00    3.60   1
  -2  -9 -10   83.90    5.20   1
   2   9  11   18.10    2.60   1
  -2  -9 -11   17.10    2.30   1
   2   9  12   -0.70    1.90   1
  -2  -9 -12   -0.60    1.70   1
   2   9  13   17.60    3.00   1
  -2  -9 -13   12.40    3.50   1
   2  10 -14   16.50    4.30   1
  -2 -10  14   22.40    3.80   1
   2  10 -13   -1.20    3.20   1
  -2 -10  13    2.00    2.90   1
   2  10 -12   94.10    8.40   1
  -2 -10  12   99.40    7.20   1
   2  10 -11   -0.10    1.80   1
  -2 -10  11    1.70    1.70   1
   2  10 -10   48.00    2.90   1
  -2 -10  10   45.60    3.50   1
   2  10  -9    4.90    1.60   1
  -2 -10   9    2.50    2.60   1
   2  10  -8   47.00    2.30   1
  -2 -10   8   57.50    4.90   1
   2  10  -7    6.80    1.10   1
  -2 -10   7    7.70    2.50   1
   2  10  -6  269.00    9.80   1
  -2 -10   6  266.00   12.40   1
   2  10  -5   58.50    2.90   1
  -2 -10   5   61.40    2.90   1
   2  10  -4   36.60    2.70   1
  -2 -10   4   32.80    1.60   1
   2  10  -3   16.00    0.80   1
  -2 -10   3   14.10    0.80   1
   2  10  -2  107.30    4.10   1
  -2 -10   2  108.70    3.00   1
   2  10  -1   52.70    2.40   1
  -2 -10   1   51.20    1.60   1
   2  10   0   67.90    2.70   1
  -2 -10   0   68.10    2.00   1
   2  10   1   85.70    2.40   1
  -2 -10  -1   88.70    2.80   1
   2  10   2   31.20    1.20   1
  -2 -10  -2   26.10    1.30   1
   2  10   3   11.90    0.70   1
  -2 -10  -3   11.80    1.60   1
   2  10   4    4.10    0.80   1
  -2 -10  -4    4.90    1.40   1
   2  10   5   35.10    1.60   1
  -2 -10  -5   40.60    2.70   1
   2  10   6   34.90    1.60   1
  -2 -10  -6   38.50    3.00   1
   2  10   7  159.10    4.60   1
  -2 -10  -7  167.30    7.10   1
   2  10   8   20.40    1.50   1
  -2 -10  -8   18.00    2.60   1
   2  10   9    2.00    1.30   1
  -2 -10  -9    0.30    1.60   1
   2  10  10    1.10    1.00   1
  -2 -10 -10    1.80    2.40   1
   2  10  11   74.50    5.10   1
  -2 -10 -11   56.00    7.30   1
   2  10  12   36.10    3.90   1
  -2 -10 -12   38.50    6.00   1
   2  11 -14    9.60    5.00   1
  -2 -11  14    8.60    3.30   1
   2  11 -13    3.20    2.70   1
  -2 -11  13    3.20    2.50   1
   2  11 -12   43.80    5.90   1
  -2 -11  12   61.40    5.30   1
   2  11 -11   65.10    5.50   1
  -2 -11  11   67.70    4.40   1
   2  11 -10    0.30    1.60   1
  -2 -11  10   -2.80    1.80   1
   2  11  -9    6.30    1.80   1
  -2 -11   9    2.60    3.30   1
   2  11  -8   15.60    1.90   1
  -2 -11   8   21.90    3.30   1
   2  11  -7   74.60    3.30   1
  -2 -11   7   76.10    5.10   1
   2  11  -6    0.30    1.10   1
  -2 -11   6    0.80    1.20   1
   2  11  -5    5.50    1.60   1
  -2 -11   5    5.10    1.10   1
   2  11  -4   48.70    3.30   1
  -2 -11   4   46.10    1.70   1
   2  11  -3  248.70    7.10   1
  -2 -11   3  252.40    5.90   1
   2  11  -2   58.50    2.10   1
  -2 -11   2   54.20    1.80   1
   2  11  -1  140.00    4.90   1
  -2 -11   1  130.90    3.40   1
   2  11   0  303.60    9.30   1
  -2 -11   0  305.10    7.20   1
   2  11   1   40.10    1.40   1
  -2 -11  -1   40.60    1.70   1
   2  11   2  116.20    3.60   1
  -2 -11  -2  114.10    3.60   1
   2  11   3    3.80    0.80   1
  -2 -11  -3    3.90    1.30   1
   2  11   4    0.00    0.80   1
  -2 -11  -4    0.60    1.50   1
   2  11   5   35.40    1.60   1
  -2 -11  -5   34.30    2.60   1
   2  11   6  269.80    7.10   1
  -2 -11  -6  270.50   11.40   1
   2  11   7   57.10    2.40   1
  -2 -11  -7   59.60    3.80   1
   2  11   8  147.70    5.20   1
  -2 -11  -8  146.20    8.30   1
   2  11   9   74.20    3.40   1
  -2 -11  -9   75.90    5.10   1
   2  11  10   24.50    2.60   1
  -2 -11 -10   20.50    4.00   1
   2  11  11   18.70    2.50   1
  -2 -11 -11   18.30    5.20   1
   2  11  12    3.20    2.20   1
  -2 -11 -12    4.60    5.10   1
   2  12 -13    8.50    3.80   1
  -2 -12  13   19.00    3.70   1
   2  12 -12    2.10    2.80   1
  -2 -12  12    5.70    2.80   1
   2  12 -11   21.30    4.20   1
  -2 -12  11   13.40    2.70   1
   2  12 -10   39.00    2.80   1
  -2 -12  10   27.70    4.10   1
   2  12  -9  110.60    5.40   1
  -2 -12   9  110.50    8.50   1
   2  12  -8    2.20    1.60   1
  -2 -12   8    1.90    1.80   1
   2  12  -7  339.30   13.60   1
  -2 -12   7  343.30   14.00   1
   2  12  -6   24.30    1.80   1
  -2 -12   6   23.40    2.30   1
   2  12  -5    4.00    1.80   1
  -2 -12   5    3.30    1.30   1
   2  12  -4    2.00    1.40   1
  -2 -12   4    0.10    0.70   1
   2  12  -3  112.10    3.50   1
  -2 -12   3  115.80    3.20   1
   2  12  -2  162.40    5.10   1
  -2 -12   2  164.70    4.10   1
   2  12  -1  472.60   14.30   1
  -2 -12   1  486.50   10.90   1
   2  12   0   -1.40    0.90   1
  -2 -12   0    0.40    0.60   1
   2  12   1    0.40    0.60   1
  -2 -12  -1   -0.20    0.80   1
   2  12   2  153.40    5.00   1
  -2 -12  -2  156.60    4.60   1
   2  12   3   55.10    1.90   1
  -2 -12  -3   50.00    3.00   1
   2  12   4  215.30    5.80   1
  -2 -12  -4  207.00    8.80   1
   2  12   5  179.50    5.00   1
  -2 -12  -5  184.10    7.40   1
   2  12   6    1.30    0.80   1
  -2 -12  -6   -0.20    1.50   1
   2  12   7   -1.00    0.80   1
  -2 -12  -7    1.60    2.30   1
   2  12   8  116.40    4.60   1
  -2 -12  -8  107.90    7.10   1
   2  12   9   44.30    2.80   1
  -2 -12  -9   48.80    6.30   1
   2  12  10   15.60    2.30   1
  -2 -12 -10   11.70    4.80   1
   2  12  11    1.70    2.00   1
  -2 -12 -11    3.10    5.00   1
   2  13 -13    5.60    4.80   1
  -2 -13  13   14.60    6.50   1
   2  13 -12   14.80    4.80   1
  -2 -13  12   13.20    3.20   1
   2  13 -11   -2.80    3.40   1
  -2 -13  11    1.30    2.10   1
   2  13 -10   70.50    8.20   1
  -2 -13  10   68.60    4.50   1
   2  13  -9   17.00    2.30   1
  -2 -13   9   11.90    2.60   1
   2  13  -8   99.60    5.00   1
  -2 -13   8  105.30    6.20   1
   2  13  -7   23.50    2.00   1
  -2 -13   7   26.40    2.80   1
   2  13  -6   38.10    2.90   1
  -2 -13   6   41.00    3.20   1
   2  13  -5    1.60    2.20   1
  -2 -13   5   -0.50    1.00   1
   2  13  -4   15.20    2.90   1
  -2 -13   4   12.70    1.20   1
   2  13  -3   49.90    2.10   1
  -2 -13   3   44.20    1.80   1
   2  13  -2   74.50    2.70   1
  -2 -13   2   76.10    2.70   1
   2  13  -1  301.90   11.60   1
  -2 -13   1  296.40    7.50   1
   2  13   0    4.80    0.90   1
  -2 -13   0    3.80    0.90   1
   2  13   1   36.10    2.80   1
  -2 -13  -1   39.80    1.80   1
   2  13   2  124.70    4.70   1
  -2 -13  -2  125.30    4.10   1
   2  13   3  377.90   10.40   1
  -2 -13  -3  381.20   13.80   1
   2  13   4  162.10    4.70   1
  -2 -13  -4  146.20    6.90   1
   2  13   5   17.50    1.30   1
  -2 -13  -5   15.20    2.00   1
   2  13   6   53.10    2.20   1
  -2 -13  -6   49.80    3.10   1
   2  13   7  194.30    8.30   1
  -2 -13  -7  191.70   10.50   1
   2  13   8   15.30    1.60   1
  -2 -13  -8   13.70    3.00   1
   2  13   9    0.00    1.40   1
  -2 -13  -9    0.80    2.40   1
   2  13  10   32.80    3.00   1
  -2 -13 -10   29.70    5.60   1
   2  13  11    0.10    3.20   1
  -2 -13 -11    8.70    5.00   1
   2  14 -12   17.70    6.20   1
  -2 -14  12   11.80    3.40   1
   2  14 -11    5.30    3.00   1
  -2 -14  11    9.80    3.70   1
   2  14 -10   11.60    3.20   1
  -2 -14  10   12.20    5.10   1
   2  14  -9   60.80    6.00   1
  -2 -14   9   61.40    4.90   1
   2  14  -8   33.20    2.70   1
  -2 -14   8   43.70    3.70   1
   2  14  -7    2.80    1.80   1
  -2 -14   7    2.50    1.70   1
   2  14  -6    2.50    1.50   1
  -2 -14   6    5.20    1.30   1
   2  14  -5    0.00    1.10   1
  -2 -14   5    0.20    0.90   1
   2  14  -4  135.70    8.20   1
  -2 -14   4  136.20    4.50   1
   2  14  -3    4.80    0.80   1
  -2 -14   3    6.10    1.10   1
   2  14  -2   10.10    1.10   1
  -2 -14   2   11.20    1.10   1
   2  14  -1    4.70    1.20   1
  -2 -14   1    2.80    1.00   1
   2  14   0    7.80    1.40   1
  -2 -14   0    6.90    1.20   1
   2  14   1  425.90   28.80   1
  -2 -14  -1  447.20   12.20   1
   2  14   2    1.90    0.80   1
  -2 -14  -2    2.30    1.00   1
   2  14   3   19.60    1.30   1
  -2 -14  -3   21.20    2.40   1
   2  14   4   -1.20    0.80   1
  -2 -14  -4    3.20    2.10   1
   2  14   5  312.80   11.40   1
  -2 -14  -5  332.80   13.80   1
   2  14   6   17.30    1.50   1
  -2 -14  -6   14.20    2.70   1
   2  14   7   37.30    2.20   1
  -2 -14  -7   35.70    4.70   1
   2  14   8   56.00    4.00   1
  -2 -14  -8   63.20    6.50   1
   2  14   9    6.00    1.80   1
  -2 -14  -9    4.80    4.20   1
   2  14  10    4.40    2.30   1
  -2 -14 -10    8.80    5.20   1
   2  15 -11  115.10   14.80   1
  -2 -15  11  122.60   12.40   1
   2  15 -10   10.30    4.60   1
  -2 -15  10    6.80    4.80   1
   2  15  -9   21.70    3.60   1
  -2 -15   9   27.70    5.70   1
   2  15  -8    2.70    2.40   1
  -2 -15   8    0.10    2.20   1
   2  15  -7  139.00    9.00   1
  -2 -15   7  133.20    6.70   1
   2  15  -6  122.70    7.50   1
  -2 -15   6  121.00    5.60   1
   2  15  -5   18.90    2.30   1
  -2 -15   5   19.00    2.70   1
   2  15  -4   15.90    2.30   1
  -2 -15   4   16.20    1.40   1
   2  15  -3   30.50    1.60   1
  -2 -15   3   29.20    1.80   1
   2  15  -2   13.40    1.50   1
  -2 -15   2   12.10    1.40   1
   2  15  -1    9.50    1.40   1
  -2 -15   1    9.70    1.40   1
   2  15   0  136.30    7.10   1
  -2 -15   0  146.50    4.50   1
   2  15   1    3.50    1.80   1
  -2 -15  -1    1.90    1.10   1
   2  15   2    6.10    1.00   1
  -2 -15  -2    5.70    1.20   1
   2  15   3   11.20    1.40   1
  -2 -15  -3    8.60    2.00   1
   2  15   4   -0.80    0.90   1
  -2 -15  -4    1.40    1.90   1
   2  15   5   30.00    1.90   1
  -2 -15  -5   32.20    3.20   1
   2  15   6  122.10    5.70   1
  -2 -15  -6  112.40    9.50   1
   2  15   7    6.50    1.30   1
  -2 -15  -7   -1.30    3.60   1
   2  15   8   50.80    4.60   1
  -2 -15  -8   59.30    8.00   1
   2  15   9    2.70    2.60   1
  -2 -15  -9    2.80    3.50   1
   2  16 -10    2.00    2.80   1
  -2 -16  10    6.20    4.00   1
   2  16  -9    7.70    3.90   1
  -2 -16   9   -0.30    4.70   1
   2  16  -8   32.00    4.70   1
  -2 -16   8   30.00    3.80   1
   2  16  -7   40.00    4.10   1
  -2 -16   7   41.40    3.10   1
   2  16  -6   93.40    5.90   1
  -2 -16   6   90.70    4.60   1
   2  16  -5  101.50    7.30   1
  -2 -16   5   95.60    4.60   1
   2  16  -4   36.50    3.00   1
  -2 -16   4   32.70    2.20   1
   2  16  -3    0.80    0.50   1
  -2 -16   3    2.60    1.40   1
   2  16  -2   99.00    5.40   1
  -2 -16   2   97.60    4.50   1
   2  16  -1    4.40    1.30   1
  -2 -16   1    3.70    1.30   1
   2  16   0   18.90    3.10   1
  -2 -16   0   16.10    1.50   1
   2  16   1   -0.50    2.00   1
  -2 -16  -1   -0.60    1.00   1
   2  16   2    9.70    1.60   1
  -2 -16  -2   10.10    1.30   1
   2  16   3    6.80    1.20   1
  -2 -16  -3    6.00    1.90   1
   2  16   4   44.30    2.40   1
  -2 -16  -4   43.10    3.80   1
   2  16   5   26.80    2.00   1
  -2 -16  -5   27.70    3.90   1
   2  16   6    9.70    1.60   1
  -2 -16  -6    3.50    4.20   1
   2  16   7    7.60    1.80   1
  -2 -16  -7   -0.10    2.70   1
   2  16   8    5.90    3.00   1
  -2 -16  -8    5.30    3.70   1
   2  17  -9    7.30    3.70   1
  -2 -17   9    8.90    2.60   1
   2  17  -8    1.80    3.90   1
  -2 -17   8    5.70    2.70   1
   2  17  -7    7.00    4.30   1
  -2 -17   7    2.40    1.60   1
   2  17  -6    3.90    2.20   1
  -2 -17   6    0.10    1.80   1
   2  17  -5   -2.40    1.90   1
  -2 -17   5   -1.60    1.40   1
   2  17  -4  129.20    8.00   1
  -2 -17   4  116.00    5.30   1
   2  17  -3  222.90    7.00   1
  -2 -17   3  215.90    8.70   1
   2  17  -2    1.00    1.30   1
  -2 -17   2    0.60    1.40   1
   2  17  -1   15.20    1.90   1
  -2 -17   1   16.00    1.60   1
   2  17   0    4.60    1.60   1
  -2 -17   0    4.80    1.60   1
   2  17   1   21.90    3.60   1
  -2 -17  -1   20.50    2.00   1
   2  17   2    8.10    1.40   1
  -2 -17  -2    8.20    1.80   1
   2  17   3    1.10    1.10   1
  -2 -17  -3   -0.10    1.90   1
   2  17   4    3.40    1.40   1
  -2 -17  -4    5.50    2.90   1
   2  17   5   33.80    2.60   1
  -2 -17  -5   36.30    5.90   1
   2  17   6    0.30    1.50   1
  -2 -17  -6    2.80    4.50   1
   2  17   7   37.20    5.10   1
  -2 -17  -7   34.30    6.00   1
   2  18  -8   -6.70    4.30   1
  -2 -18   8   -0.90    2.80   1
   2  18  -7    7.60    4.30   1
  -2 -18   7   -1.60    2.30   1
   2  18  -6   77.60    8.20   1
  -2 -18   6   65.40    4.70   1
   2  18  -5    0.80    2.20   1
  -2 -18   5    3.80    2.00   1
   2  18  -4   -0.30    1.80   1
  -2 -18   4    1.60    1.30   1
   2  18  -3   35.60    1.80   1
  -2 -18   3   33.60    2.50   1
   2  18  -2  153.70    7.70   1
  -2 -18   2  154.40    7.20   1
   2  18  -1   25.60    2.80   1
  -2 -18   1   23.30    2.10   1
   2  18   0    3.20    2.20   1
  -2 -18   0    1.60    1.50   1
   2  18   1    0.40    2.50   1
  -2 -18  -1    0.80    2.00   1
   2  18   2   34.70    3.30   1
  -2 -18  -2   37.00    2.90   1
   2  18   3   10.40    2.10   1
  -2 -18  -3    8.40    2.60   1
   2  18   4    4.00    1.50   1
  -2 -18  -4    6.00    3.00   1
   2  18   5    0.80    2.20   1
  -2 -18  -5    2.20    2.80   1
   2  18   6    7.90    3.20   1
  -2 -18  -6   17.50    5.50   1
   2  19  -6   21.00    5.50   1
  -2 -19   6   17.50    3.80   1
   2  19  -5    0.80    4.00   1
  -2 -19   5    2.30    1.70   1
   2  19  -4   38.10    4.30   1
  -2 -19   4   28.90    3.50   1
   2  19  -3    0.30    2.00   1
  -2 -19   3    5.10    2.20   1
   2  19  -2    2.70    2.20   1
  -2 -19   2   -0.40    1.70   1
   2  19  -1   -0.50    3.30   1
  -2 -19   1    3.60    1.80   1
  -2 -19   0   82.00    5.00   1
  -2 -19  -1   -2.90    2.10   1
   2  19   2   27.90    3.40   1
  -2 -19  -2   32.70    3.90   1
   2  19   3  177.00   15.30   1
  -2 -19  -3  205.00   15.50   1
   2  19   4   14.40    5.20   1
  -2 -19  -4   12.50    2.90   1
   2  20  -3   -2.20    4.50   1
  -2 -20   3    2.30    2.30   1
   2  20  -2   -0.90    4.10   1
  -2 -20   2    1.50    1.80   1
  -2 -20   1    5.50    3.20   1
  -2 -20   0    1.20    2.30   1
  -2 -20  -1   24.80    4.10   1
  -2 -20  -2   35.80    4.40   1
   3   0 -16   -1.70    2.80   1
   3   0 -15    7.10    2.50   1
   3   0 -14    1.00    2.30   1
   3   0 -13  581.70   32.30   1
   3   0 -12    2.30    1.30   1
   3   0 -11   84.50    4.00   1
   3   0 -10   -1.10    0.70   1
   3   0  -9   48.30    1.80   1
   3   0  -8    0.70    0.70   1
   3   0  -7  110.50    3.90   1
   3   0  -6   -0.80    0.50   1
   3   0  -5  108.90    4.10   1
   3   0  -4    0.10    0.30   1
   3   0  -3  786.10   45.90   1
   3   0  -2    0.00    0.60   1
   3   0  -1 1229.50   30.90   1
   3   0   0    0.30    0.30   1
   3   0   1  139.20    4.90   1
   3   0   2   -0.40    0.40   1
   3   0   3    1.30    0.70   1
   3   0   4    0.80    0.70   1
   3   0   5   18.00    1.10   1
   3   0   6    1.70    1.10   1
   3   0   7   15.70    1.50   1
   3   0   8   -0.90    0.90   1
   3   0   9    2.40    1.20   1
   3   0  10   -0.30    1.10   1
   3   0  11  124.50    6.50   1
   3   0  12   -0.50    2.10   1
   3   0  13   17.30    4.40   1
   3   0  14    1.60    3.50   1
  -3  -1  16   11.60    4.60   1
   3   1 -15  118.70   10.60   1
  -3  -1  15  109.40    8.40   1
   3   1 -14   28.00    3.30   1
  -3  -1  14   27.20    2.60   1
   3   1 -13    9.30    2.10   1
  -3  -1  13   10.30    1.60   1
   3   1 -12  175.70    8.20   1
  -3  -1  12  185.50    7.20   1
   3   1 -11  204.90    8.20   1
  -3  -1  11  198.60    6.40   1
   3   1 -10    1.90    1.20   1
  -3  -1  10    0.80    0.80   1
   3   1  -9   13.80    1.10   1
  -3  -1   9   15.90    1.40   1
   3   1  -8   46.90    1.80   1
  -3  -1   8   50.70    1.80   1
   3   1  -7 1228.10   42.50   1
  -3  -1   7 1238.80   42.30   1
   3   1  -6   17.90    1.10   1
  -3  -1   6   19.50    1.10   1
   3   1  -5  188.80    7.10   1
  -3  -1   5  182.80    5.90   1
   3   1  -4   39.70    2.00   1
  -3  -1   4   42.50    1.70   1
   3   1  -3  737.20   24.20   1
  -3  -1   3  789.50  104.80   1
   3   1  -2  295.50   12.10   1
  -3  -1   2  303.20   14.40   1
   3   1  -1   33.90    1.70   1
  -3  -1   1   32.70    1.00   1
   3   1   0  445.60   12.00   1
  -3  -1   0  440.20   13.60   1
   3   1   1  107.20    3.10   1
  -3  -1  -1  105.10    3.00   1
   3   1   2  143.10    4.50   1
  -3  -1  -2  159.10    5.00   1
   3   1   3 1562.50   45.30   1
  -3  -1  -3 1855.70   66.10   1
   3   1   4  132.50    4.30   1
  -3  -1  -4  134.30    5.20   1
   3   1   5    5.70    0.90   1
  -3  -1  -5    4.50    0.70   1
   3   1   6  199.20    6.10   1
  -3  -1  -6  210.50    6.60   1
   3   1   7    5.20    1.00   1
  -3  -1  -7    4.20    1.00   1
   3   1   8   29.30    1.90   1
  -3  -1  -8   30.40    2.00   1
   3   1   9   42.00    2.50   1
  -3  -1  -9   43.10    2.50   1
   3   1  10   95.90    4.50   1
  -3  -1 -10  102.00    5.00   1
   3   1  11   38.60    2.90   1
  -3  -1 -11   37.40    2.90   1
   3   1  12   30.60    3.20   1
  -3  -1 -12   28.10    3.70   1
   3   1  13    2.40    2.90   1
  -3  -1 -13   -0.50    3.50   1
   3   1  14    4.20    3.50   1
  -3  -1 -14    7.60    3.40   1
  -3  -2  16    7.00    2.50   1
   3   2 -15    3.50    2.40   1
  -3  -2  15    1.50    2.30   1
   3   2 -14   21.50    3.40   1
  -3  -2  14   22.00    2.10   1
   3   2 -13   10.30    1.80   1
  -3  -2  13   13.70    1.90   1
   3   2 -12    4.00    1.60   1
  -3  -2  12    1.90    1.00   1
   3   2 -11    0.80    1.60   1
  -3  -2  11    1.70    1.30   1
   3   2 -10   92.90    4.20   1
  -3  -2  10   92.90    3.10   1
   3   2  -9   25.30    1.90   1
  -3  -2   9   23.00    1.20   1
   3   2  -8  171.20    8.50   1
  -3  -2   8  162.00    4.90   1
   3   2  -7   23.80    2.30   1
  -3  -2   7   23.90    1.40   1
   3   2  -6  370.60   12.70   1
  -3  -2   6  372.50   12.60   1
   3   2  -5  648.50   23.40   1
  -3  -2   5  632.90   20.80   1
   3   2  -4   28.10    0.90   1
  -3  -2   4   27.40    1.20   1
   3   2  -3  540.10   17.70   1
  -3  -2   3  592.20   62.50   1
   3   2  -2   23.90    0.90   1
  -3  -2   2   21.30    1.00   1
   3   2  -1  311.30    8.50   1
  -3  -2   1  314.40    8.20   1
   3   2   0  791.50   21.10   1
  -3  -2   0  791.70   21.60   1
   3   2   1  488.60   10.80   1
  -3  -2  -1  475.40   15.20   1
   3   2   2  138.80    3.70   1
  -3  -2  -2  144.90    4.30   1
   3   2   3  120.90    3.70   1
  -3  -2  -3  116.60    3.20   1
   3   2   4 1222.10   34.20   1
  -3  -2  -4 1280.50   41.70   1
   3   2   5   94.30    3.00   1
  -3  -2  -5   91.20    3.40   1
   3   2   6  204.60    6.10   1
  -3  -2  -6  244.60    6.40   1
   3   2   7   46.00    2.10   1
  -3  -2  -7   49.80    2.10   1
   3   2   8   43.70    2.20   1
  -3  -2  -8   42.40    2.30   1
   3   2   9   96.40    4.30   1
  -3  -2  -9   98.40    4.20   1
   3   2  10   11.00    1.80   1
  -3  -2 -10    8.40    1.40   1
   3   2  11    3.00    1.70   1
  -3  -2 -11    1.40    1.60   1
   3   2  12    1.90    3.40   1
  -3  -2 -12    0.20    2.10   1
   3   2  13   27.60    4.60   1
  -3  -2 -13   28.80    4.80   1
   3   2  14   39.30    5.40   1
  -3  -2 -14   58.20    8.50   1
  -3  -3  16    9.30    2.70   1
   3   3 -15   -1.40    3.00   1
  -3  -3  15    0.60    1.60   1
   3   3 -14    7.70    2.30   1
  -3  -3  14    7.50    1.90   1
   3   3 -13   47.00    4.20   1
  -3  -3  13   43.70    2.50   1
   3   3 -12   28.70    2.50   1
  -3  -3  12   30.00    1.90   1
   3   3 -11    5.80    1.60   1
  -3  -3  11    7.10    1.30   1
   3   3 -10  203.10    7.00   1
  -3  -3  10  207.30    5.60   1
   3   3  -9   72.70    3.30   1
  -3  -3   9   75.80    2.40   1
   3   3  -8  808.60   38.60   1
  -3  -3   8  794.50   24.10   1
   3   3  -7  503.50   25.50   1
  -3  -3   7  509.80   14.20   1
   3   3  -6   35.80    2.60   1
  -3  -3   6   29.50    1.40   1
   3   3  -5  114.50    4.60   1
  -3  -3   5  111.50    3.70   1
   3   3  -4   27.60    1.40   1
  -3  -3   4   26.20    1.00   1
   3   3  -3  488.00   23.90   1
  -3  -3   3  506.70   17.00   1
   3   3  -2  163.50    7.70   1
  -3  -3   2  162.70    5.10   1
   3   3  -1    4.00    0.40   1
  -3  -3   1    2.70    0.60   1
   3   3   0   60.30    1.50   1
  -3  -3   0   57.90    1.70   1
   3   3   1   76.60    1.70   1
  -3  -3  -1   82.50    2.40   1
   3   3   2  239.30    6.40   1
  -3  -3  -2  233.30    5.70   1
   3   3   3  165.40    4.60   1
  -3  -3  -3  164.90    4.20   1
   3   3   4  422.30   12.10   1
  -3  -3  -4  415.70    9.80   1
   3   3   5   26.20    1.30   1
  -3  -3  -5   30.90    1.80   1
   3   3   6  242.80    7.00   1
  -3  -3  -6  237.40    7.60   1
   3   3   7   16.30    1.40   1
  -3  -3  -7   17.50    1.40   1
   3   3   8   12.10    1.60   1
  -3  -3  -8   14.40    1.40   1
   3   3   9    3.10    1.20   1
  -3  -3  -9    2.40    1.20   1
   3   3  10   22.00    2.20   1
  -3  -3 -10   16.40    1.90   1
   3   3  11   37.50    2.80   1
  -3  -3 -11   38.30    3.10   1
   3   3  12    1.10    3.30   1
  -3  -3 -12    9.50    2.60   1
   3   3  13   11.60    3.30   1
  -3  -3 -13   12.00    3.30   1
   3   3  14   -2.00    3.00   1
  -3  -3 -14   -0.70    3.50   1
  -3  -4  16   69.10    6.00   1
  -3  -4  15   -0.40    1.60   1
   3   4 -14   18.30    2.80   1
  -3  -4  14   23.80    2.50   1
   3   4 -13   32.10    3.40   1
  -3  -4  13   30.50    2.30   1
   3   4 -12   21.10    2.50   1
  -3  -4  12   20.90    1.70   1
   3   4 -11   17.00    1.90   1
  -3  -4  11   15.00    1.30   1
   3   4 -10   23.50    2.40   1
  -3  -4  10   23.00    1.30   1
   3   4  -9    5.50    1.30   1
  -3  -4   9    5.70    0.80   1
   3   4  -8   80.00    4.30   1
  -3  -4   8   76.40    2.40   1
   3   4  -7  264.70   13.00   1
  -3  -4   7  266.60    7.20   1
   3   4  -6   84.20    3.70   1
  -3  -4   6   84.80    2.20   1
   3   4  -5   93.80    3.70   1
  -3  -4   5   88.50    2.80   1
   3   4  -4    2.30    0.80   1
  -3  -4   4    2.20    1.00   1
   3   4  -3   10.10    1.50   1
  -3  -4   3    7.10    0.30   1
   3   4  -2    3.60    1.10   1
  -3  -4   2    6.50    0.30   1
   3   4  -1  204.10    5.90   1
  -3  -4   1  203.40    6.00   1
   3   4   0    1.90    0.50   1
  -3  -4   0    2.30    0.50   1
   3   4   1   28.30    1.00   1
  -3  -4  -1   25.80    1.00   1
   3   4   2  279.10    7.30   1
  -3  -4  -2  280.00    7.50   1
   3   4   3  102.80    3.20   1
  -3  -4  -3   97.90    2.70   1
   3   4   4  155.40    4.30   1
  -3  -4  -4  143.10    3.50   1
   3   4   5    6.50    0.90   1
  -3  -4  -5    6.70    0.90   1
   3   4   6  201.50    6.00   1
  -3  -4  -6  191.90    5.80   1
   3   4   7  117.40    4.50   1
  -3  -4  -7  115.00    3.70   1
   3   4   8  230.00    7.80   1
  -3  -4  -8  224.70    8.80   1
   3   4   9   33.30    2.50   1
  -3  -4  -9   39.10    2.30   1
   3   4  10   58.60    3.40   1
  -3  -4 -10   64.60    3.50   1
   3   4  11    1.70    1.30   1
  -3  -4 -11    3.10    1.70   1
   3   4  12   -2.40    3.10   1
  -3  -4 -12    1.70    2.50   1
   3   4  13    7.80    4.10   1
  -3  -4 -13    3.30    3.30   1
  -3  -5  16   -0.10    2.70   1
  -3  -5  15    7.80    2.20   1
   3   5 -14    9.50    2.70   1
  -3  -5  14    9.30    1.80   1
   3   5 -13   68.00    5.60   1
  -3  -5  13   69.30    3.70   1
   3   5 -12   29.10    3.00   1
  -3  -5  12   29.80    2.20   1
   3   5 -11   64.40    3.60   1
  -3  -5  11   53.20    2.70   1
   3   5 -10  111.70    5.60   1
  -3  -5  10  106.00    3.50   1
   3   5  -9   37.80    2.30   1
  -3  -5   9   35.50    1.60   1
   3   5  -8  202.30    9.80   1
  -3  -5   8  199.40    5.70   1
   3   5  -7   24.70    1.70   1
  -3  -5   7   23.30    1.00   1
   3   5  -6   18.20    1.50   1
  -3  -5   6   17.50    0.80   1
   3   5  -5  275.40    9.90   1
  -3  -5   5  281.20    7.20   1
   3   5  -4  630.30   20.60   1
  -3  -5   4  618.30   18.30   1
   3   5  -3  277.90   12.90   1
  -3  -5   3  264.10    6.30   1
   3   5  -2   15.90    1.00   1
  -3  -5   2   16.40    0.60   1
   3   5  -1  264.20    8.30   1
  -3  -5   1  266.00    5.70   1
   3   5   0   15.30    0.70   1
  -3  -5   0   14.10    0.80   1
   3   5   1  419.50    9.70   1
  -3  -5  -1  426.20   12.10   1
   3   5   2   41.60    1.30   1
  -3  -5  -2   41.60    1.60   1
   3   5   3    6.00    0.80   1
  -3  -5  -3    5.40    0.80   1
   3   5   4  669.10   19.60   1
  -3  -5  -4  667.90   15.40   1
   3   5   5   12.10    1.00   1
  -3  -5  -5   13.50    1.00   1
   3   5   6    2.40    0.90   1
  -3  -5  -6    2.80    0.80   1
   3   5   7    0.40    0.90   1
  -3  -5  -7    3.50    1.00   1
   3   5   8   58.20    3.00   1
  -3  -5  -8   54.90    2.20   1
   3   5   9   27.40    2.10   1
  -3  -5  -9   31.30    2.20   1
   3   5  10   29.20    2.50   1
  -3  -5 -10   35.10    2.60   1
   3   5  11    3.10    1.70   1
  -3  -5 -11    6.00    1.70   1
   3   5  12   17.40    4.30   1
  -3  -5 -12   17.30    2.70   1
   3   5  13    4.20    3.70   1
  -3  -6  16    0.40    2.90   1
  -3  -6  15    1.30    2.90   1
   3   6 -14    5.70    3.40   1
  -3  -6  14    2.20    1.50   1
   3   6 -13   81.00    6.30   1
  -3  -6  13   87.00    4.40   1
   3   6 -12   -0.40    1.50   1
  -3  -6  12    0.30    1.00   1
   3   6 -11    8.80    2.10   1
  -3  -6  11    9.00    1.10   1
   3   6 -10   66.60    3.60   1
  -3  -6  10   59.80    2.20   1
   3   6  -9   96.50    3.40   1
  -3  -6   9   99.90    3.20   1
   3   6  -8  307.30   10.00   1
  -3  -6   8  303.10    7.60   1
   3   6  -7   50.10    2.40   1
  -3  -6   7   43.20    1.50   1
   3   6  -6    0.40    0.80   1
  -3  -6   6    0.50    0.30   1
   3   6  -5  181.40    6.10   1
  -3  -6   5  168.20    7.80   1
   3   6  -4   14.10    1.70   1
  -3  -6   4   15.80    0.60   1
   3   6  -3    4.50    1.10   1
  -3  -6   3    5.20    0.40   1
   3   6  -2  567.80   16.90   1
  -3  -6   2  566.00   13.30   1
   3   6  -1  872.60   23.20   1
  -3  -6   1  878.10   19.00   1
   3   6   0 1125.80   31.50   1
  -3  -6   0 1133.90   25.00   1
   3   6   1  292.80    6.60   1
  -3  -6  -1  290.80    8.20   1
   3   6   2    2.20    0.40   1
  -3  -6  -2    2.30    0.70   1
   3   6   3    9.40    0.60   1
  -3  -6  -3    9.00    0.80   1
   3   6   4    6.50    0.70   1
  -3  -6  -4    8.30    0.90   1
   3   6   5   64.10    2.30   1
  -3  -6  -5   66.30    2.20   1
   3   6   6   21.60    1.40   1
  -3  -6  -6   23.70    1.40   1
   3   6   7   66.40    3.10   1
  -3  -6  -7   73.50    2.50   1
   3   6   8  187.90    7.30   1
  -3  -6  -8  193.70    7.00   1
   3   6   9  105.70    5.20   1
  -3  -6  -9  104.30    4.10   1
   3   6  10   20.60    2.00   1
  -3  -6 -10   23.90    2.30   1
   3   6  11   17.50    3.10   1
  -3  -6 -11   26.30    2.50   1
   3   6  12    0.00    2.10   1
  -3  -6 -12    3.30    1.90   1
   3   6  13   82.40   11.20   1
  -3  -6 -13   72.30    8.80   1
  -3  -7  15   13.90    3.20   1
  -3  -7  14   98.90    6.20   1
   3   7 -13    7.90    2.30   1
  -3  -7  13    5.10    1.30   1
   3   7 -12   67.50    4.30   1
  -3  -7  12   75.30    3.40   1
   3   7 -11   55.10    3.10   1
  -3  -7  11   63.90    3.00   1
   3   7 -10    7.90    1.30   1
  -3  -7  10    8.00    1.00   1
   3   7  -9   20.00    1.50   1
  -3  -7   9   22.50    1.20   1
   3   7  -8   97.90    4.00   1
  -3  -7   8  103.40    2.80   1
   3   7  -7  101.90    3.90   1
  -3  -7   7  104.30    2.60   1
   3   7  -6   29.30    2.00   1
  -3  -7   6   29.30    2.50   1
   3   7  -5  253.30    8.40   1
  -3  -7   5  255.60   12.30   1
   3   7  -4   64.70    3.80   1
  -3  -7   4   70.80    2.20   1
   3   7  -3 1327.10   52.10   1
  -3  -7   3 1370.50   31.10   1
   3   7  -2   25.40    1.30   1
  -3  -7   2   27.80    0.90   1
   3   7  -1   10.60    0.70   1
  -3  -7   1   10.70    0.50   1
   3   7   0   51.50    1.90   1
  -3  -7   0   51.90    1.50   1
   3   7   1  156.50    4.40   1
  -3  -7  -1  155.90    4.00   1
   3   7   2  136.90    3.10   1
  -3  -7  -2  133.50    3.60   1
   3   7   3  388.80    9.20   1
  -3  -7  -3  385.30    9.90   1
   3   7   4   62.60    1.90   1
  -3  -7  -4   66.20    2.40   1
   3   7   5  189.50    4.60   1
  -3  -7  -5  192.40    5.50   1
   3   7   6    1.70    1.00   1
  -3  -7  -6    0.80    1.20   1
   3   7   7   17.60    1.60   1
  -3  -7  -7   17.40    1.30   1
   3   7   8  127.20    5.10   1
  -3  -7  -8  129.10    4.50   1
   3   7   9   20.70    1.90   1
  -3  -7  -9   25.00    1.90   1
   3   7  10    1.40    1.60   1
  -3  -7 -10    3.10    1.50   1
   3   7  11   77.10    9.10   1
  -3  -7 -11   93.50    7.70   1
   3   7  12   16.70    3.90   1
  -3  -7 -12   10.50    4.30   1
   3   7  13   -1.20    3.80   1
  -3  -7 -13    6.10    4.70   1
   3   8 -15   55.30    7.80   1
  -3  -8  15   49.00    5.00   1
   3   8 -14   16.70    4.70   1
  -3  -8  14   19.50    3.40   1
   3   8 -13    7.40    2.50   1
  -3  -8  13    7.70    1.40   1
   3   8 -12    0.10    1.70   1
  -3  -8  12   -0.40    0.90   1
   3   8 -11   20.80    1.90   1
  -3  -8  11   21.70    1.50   1
   3   8 -10   59.20    3.40   1
  -3  -8  10   64.20    2.40   1
   3   8  -9   14.80    1.50   1
  -3  -8   9   14.50    0.80   1
   3   8  -8  552.40   17.90   1
  -3  -8   8  550.90   16.90   1
   3   8  -7  109.40    4.20   1
  -3  -8   7  114.00    6.00   1
   3   8  -6  104.30    4.00   1
  -3  -8   6   98.80    4.80   1
   3   8  -5  138.10    5.20   1
  -3  -8   5  146.50    8.00   1
   3   8  -4  456.50   18.10   1
  -3  -8   4  456.70   11.70   1
   3   8  -3  230.10   10.00   1
  -3  -8   3  241.10    5.60   1
   3   8  -2   59.70    2.50   1
  -3  -8   2   58.10    1.60   1
   3   8  -1 1143.40   40.30   1
  -3  -8   1 1142.70   24.80   1
   3   8   0  315.30    8.50   1
  -3  -8   0  313.80    6.70   1
   3   8   1   48.20    1.90   1
  -3  -8  -1   51.50    2.00   1
   3   8   2  101.80    2.40   1
  -3  -8  -2  103.40    3.20   1
   3   8   3    7.50    0.70   1
  -3  -8  -3    8.60    1.00   1
   3   8   4    1.10    0.60   1
  -3  -8  -4    0.70    0.90   1
   3   8   5  158.90    4.10   1
  -3  -8  -5  157.90    4.60   1
   3   8   6    4.10    0.80   1
  -3  -8  -6    7.50    1.10   1
   3   8   7  162.40    4.50   1
  -3  -8  -7  168.70    5.60   1
   3   8   8    1.10    1.00   1
  -3  -8  -8   -0.80    1.10   1
   3   8   9   18.30    1.80   1
  -3  -8  -9   20.70    1.80   1
   3   8  10    1.80    1.40   1
  -3  -8 -10    0.60    1.30   1
   3   8  11    9.00    3.50   1
  -3  -8 -11    5.80    2.20   1
   3   8  12   19.00    3.50   1
  -3  -8 -12   13.60    4.10   1
   3   8  13   56.00    8.80   1
   3   9 -15   16.00    5.90   1
  -3  -9  15   17.30    3.90   1
   3   9 -14    3.80    3.00   1
  -3  -9  14    3.10    2.60   1
   3   9 -13   27.20    4.80   1
  -3  -9  13   37.90    4.00   1
   3   9 -12   10.10    2.10   1
  -3  -9  12    8.00    1.20   1
   3   9 -11   56.90    3.50   1
  -3  -9  11   54.20    2.40   1
   3   9 -10   81.30    4.40   1
  -3  -9  10   88.80    4.70   1
   3   9  -9  522.80   18.10   1
  -3  -9   9  530.20   18.10   1
   3   9  -8   40.70    2.80   1
  -3  -9   8   43.10    4.40   1
   3   9  -7    4.80    1.40   1
  -3  -9   7    5.70    1.80   1
   3   9  -6   75.70    3.30   1
  -3  -9   6   70.00    5.00   1
   3   9  -5  138.80    6.30   1
  -3  -9   5  136.70    6.70   1
   3   9  -4   39.20    3.30   1
  -3  -9   4   37.40    1.40   1
   3   9  -3   85.90    2.80   1
  -3  -9   3   87.60    2.30   1
   3   9  -2    1.40    0.50   1
  -3  -9   2   -0.10    0.50   1
   3   9  -1   52.20    2.10   1
  -3  -9   1   52.10    1.50   1
   3   9   0   41.00    1.60   1
  -3  -9   0   38.10    1.40   1
   3   9   1    9.30    1.00   1
  -3  -9  -1    8.80    0.70   1
   3   9   2    1.80    0.50   1
  -3  -9  -2    2.00    0.80   1
   3   9   3   -0.60    0.50   1
  -3  -9  -3    1.50    0.80   1
   3   9   4   86.90    2.40   1
  -3  -9  -4   81.10    3.00   1
   3   9   5    0.80    0.60   1
  -3  -9  -5    1.10    1.20   1
   3   9   6  136.80    3.90   1
  -3  -9  -6  137.80    5.20   1
   3   9   7   50.80    2.20   1
  -3  -9  -7   46.90    2.60   1
   3   9   8  209.50    7.00   1
  -3  -9  -8  192.30    7.20   1
   3   9   9   -0.10    1.00   1
  -3  -9  -9   -0.20    1.90   1
   3   9  10   12.30    1.80   1
  -3  -9 -10    7.80    3.60   1
   3   9  11   43.80    4.00   1
  -3  -9 -11   45.20    6.10   1
   3   9  12    7.20    2.00   1
  -3  -9 -12   14.20    2.90   1
   3  10 -14    9.20    4.40   1
  -3 -10  14    7.00    2.70   1
   3  10 -13    6.00    2.80   1
  -3 -10  13    5.50    2.00   1
   3  10 -12   14.90    3.50   1
  -3 -10  12   16.10    2.40   1
   3  10 -11   25.70    2.20   1
  -3 -10  11   31.00    3.00   1
   3  10 -10   69.40    3.90   1
  -3 -10  10   82.90    4.70   1
   3  10  -9    1.00    1.30   1
  -3 -10   9    0.50    1.70   1
   3  10  -8   53.60    2.80   1
  -3 -10   8   49.80    4.10   1
   3  10  -7   44.10    2.80   1
  -3 -10   7   39.50    4.30   1
   3  10  -6  150.70    5.90   1
  -3 -10   6  148.70    8.20   1
   3  10  -5  246.70   10.60   1
  -3 -10   5  232.50    7.10   1
   3  10  -4   61.30    4.00   1
  -3 -10   4   69.20    2.00   1
   3  10  -3   68.30    2.40   1
  -3 -10   3   67.40    2.10   1
   3  10  -2    1.60    0.60   1
  -3 -10   2    1.40    0.60   1
   3  10  -1  208.20    6.80   1
  -3 -10   1  206.10    4.70   1
   3  10   0   97.50    3.00   1
  -3 -10   0   99.50    2.90   1
   3  10   1   49.00    1.80   1
  -3 -10  -1   50.20    1.80   1
   3  10   2  250.00    5.70   1
  -3 -10  -2  239.60    7.80   1
   3  10   3  121.10    3.20   1
  -3 -10  -3  123.30    5.10   1
   3  10   4  163.50    4.10   1
  -3 -10  -4  171.80    7.00   1
   3  10   5   14.10    1.10   1
  -3 -10  -5   12.10    1.80   1
   3  10   6    8.80    1.10   1
  -3 -10  -6    8.70    1.90   1
   3  10   7  122.60    4.10   1
  -3 -10  -7  119.20    5.80   1
   3  10   8  219.00    8.60   1
  -3 -10  -8  216.90   12.60   1
   3  10   9   37.10    2.30   1
  -3 -10  -9   35.70    3.70   1
   3  10  10    4.10    1.60   1
  -3 -10 -10    0.80    2.80   1
   3  10  11   17.30    2.50   1
  -3 -10 -11   22.50    5.40   1
   3  10  12   29.20    4.10   1
  -3 -10 -12   23.50    5.20   1
   3  11 -14    3.20    2.90   1
  -3 -11  14   -2.20    2.90   1
   3  11 -13    6.20    4.40   1
  -3 -11  13    1.80    2.30   1
   3  11 -12    0.30    2.40   1
  -3 -11  12    1.80    1.70   1
   3  11 -11    1.10    1.70   1
  -3 -11  11   -0.60    1.80   1
   3  11 -10    3.00    1.50   1
  -3 -11  10    2.60    1.90   1
   3  11  -9    9.10    1.60   1
  -3 -11   9    7.10    2.50   1
   3  11  -8  146.40    5.60   1
  -3 -11   8  147.90    9.50   1
   3  11  -7   59.30    3.30   1
  -3 -11   7   60.60    4.90   1
   3  11  -6   24.90    2.90   1
  -3 -11   6   23.30    2.20   1
   3  11  -5  237.50   11.30   1
  -3 -11   5  256.00    7.10   1
   3  11  -4    0.70    1.50   1
  -3 -11   4   -0.10    0.70   1
   3  11  -3   23.50    1.10   1
  -3 -11   3   23.40    1.30   1
   3  11  -2    2.00    0.70   1
  -3 -11   2    2.30    0.80   1
   3  11  -1   98.60    3.80   1
  -3 -11   1  101.50    2.70   1
   3  11   0   13.80    1.40   1
  -3 -11   0   11.60    1.00   1
   3  11   1   79.60    2.80   1
  -3 -11  -1   84.30    2.60   1
   3  11   2    1.10    0.60   1
  -3 -11  -2    3.10    1.20   1
   3  11   3   26.80    1.30   1
  -3 -11  -3   22.90    1.90   1
   3  11   4  128.80    3.70   1
  -3 -11  -4  129.80    6.40   1
   3  11   5    5.90    1.00   1
  -3 -11  -5    4.50    1.80   1
   3  11   6  320.60    9.90   1
  -3 -11  -6  305.40   12.80   1
   3  11   7   71.70    3.00   1
  -3 -11  -7   72.50    4.90   1
   3  11   8   11.90    1.30   1
  -3 -11  -8   14.90    2.30   1
   3  11   9   44.60    3.30   1
  -3 -11  -9   48.90    5.40   1
   3  11  10   -0.40    1.70   1
  -3 -11 -10    2.10    4.00   1
   3  11  11    7.70    2.20   1
  -3 -11 -11    1.80    4.80   1
   3  12 -13   13.80    3.60   1
  -3 -12  13   10.30    3.10   1
   3  12 -12  217.90   22.10   1
  -3 -12  12  201.80   15.70   1
   3  12 -11   19.60    3.60   1
  -3 -12  11   15.40    2.70   1
   3  12 -10    0.20    1.40   1
  -3 -12  10    1.50    1.80   1
   3  12  -9  137.90    6.80   1
  -3 -12   9  150.30    9.30   1
   3  12  -8    9.70    1.50   1
  -3 -12   8    7.20    2.40   1
   3  12  -7   19.00    2.30   1
  -3 -12   7   14.50    2.10   1
   3  12  -6   15.80    2.20   1
  -3 -12   6   14.40    1.40   1
   3  12  -5   58.10    4.70   1
  -3 -12   5   53.20    2.10   1
   3  12  -4   61.30    4.20   1
  -3 -12   4   63.50    2.20   1
   3  12  -3  115.10    3.60   1
  -3 -12   3  111.60    3.20   1
   3  12  -2    7.50    0.90   1
  -3 -12   2    8.80    0.90   1
   3  12  -1   43.70    2.40   1
  -3 -12   1   41.60    1.60   1
   3  12   0   42.80    2.40   1
  -3 -12   0   42.70    1.80   1
   3  12   1    0.40    1.00   1
  -3 -12  -1    1.40    0.80   1
   3  12   2  264.50    6.90   1
  -3 -12  -2  258.00   10.20   1
   3  12   3  202.40    5.40   1
  -3 -12  -3  199.00    7.70   1
   3  12   4   11.20    1.00   1
  -3 -12  -4   11.50    2.00   1
   3  12   5  113.30    3.80   1
  -3 -12  -5  116.00    5.80   1
   3  12   6   41.10    2.00   1
  -3 -12  -6   31.10    3.30   1
   3  12   7   42.10    2.20   1
  -3 -12  -7   44.50    3.30   1
   3  12   8   -0.10    0.90   1
  -3 -12  -8   -0.50    2.30   1
   3  12   9   -0.60    1.00   1
  -3 -12  -9   -2.30    4.00   1
   3  12  10    9.60    1.90   1
  -3 -12 -10    7.70    4.40   1
   3  12  11   11.90    2.70   1
  -3 -12 -11   14.90    5.50   1
   3  13 -13   -3.70    3.90   1
  -3 -13  13    8.10    5.20   1
   3  13 -12    1.10    3.00   1
  -3 -13  12   -0.20    2.40   1
   3  13 -11   11.80    4.40   1
  -3 -13  11    9.20    2.90   1
   3  13 -10  114.70    9.00   1
  -3 -13  10  112.30    7.30   1
   3  13  -9   -2.00    1.40   1
  -3 -13   9    2.70    2.20   1
   3  13  -8   10.00    2.00   1
  -3 -13   8   13.70    2.40   1
   3  13  -7    3.90    1.70   1
  -3 -13   7   -0.90    1.60   1
   3  13  -6   23.50    3.20   1
  -3 -13   6   25.20    1.90   1
   3  13  -5  158.00    8.70   1
  -3 -13   5  157.10    5.20   1
   3  13  -4   21.80    2.50   1
  -3 -13   4   22.40    1.40   1
   3  13  -3  291.30    8.90   1
  -3 -13   3  285.80    8.20   1
   3  13  -2  259.50    8.60   1
  -3 -13   2  262.10    6.80   1
   3  13  -1   62.50    2.80   1
  -3 -13   1   59.20    2.20   1
   3  13   0  118.00    5.10   1
  -3 -13   0  117.80    3.50   1
   3  13   1  178.60   11.40   1
  -3 -13  -1  184.30    5.90   1
   3  13   2   41.60    2.10   1
  -3 -13  -2   38.40    3.10   1
   3  13   3    8.40    1.00   1
  -3 -13  -3   10.20    2.00   1
   3  13   4    6.50    0.90   1
  -3 -13  -4    7.40    2.20   1
   3  13   5    0.40    0.90   1
  -3 -13  -5   -0.10    1.40   1
   3  13   6    5.10    1.00   1
  -3 -13  -6    2.20    1.80   1
   3  13   7    4.70    1.20   1
  -3 -13  -7    6.50    3.60   1
   3  13   8   19.40    2.10   1
  -3 -13  -8   15.50    4.30   1
   3  13   9   10.90    2.10   1
  -3 -13  -9   17.70    5.40   1
   3  13  10   29.30    3.20   1
  -3 -13 -10   35.80    7.00   1
   3  14 -12    2.80    3.10   1
  -3 -14  12   -3.00    3.50   1
   3  14 -11   20.40    3.90   1
  -3 -14  11   18.40    3.30   1
   3  14 -10   15.50    3.70   1
  -3 -14  10   20.60    4.40   1
   3  14  -9   34.30    4.40   1
  -3 -14   9   22.50    2.60   1
   3  14  -8    5.00    2.20   1
  -3 -14   8    5.40    2.60   1
   3  14  -7    7.10    1.80   1
  -3 -14   7    6.10    1.30   1
   3  14  -6    1.30    2.70   1
  -3 -14   6    0.20    1.20   1
   3  14  -5  333.80   15.00   1
  -3 -14   5  332.40   11.50   1
   3  14  -4  531.80   25.00   1
  -3 -14   4  515.70   15.70   1
   3  14  -3    8.00    0.70   1
  -3 -14   3    6.10    1.20   1
   3  14  -2   14.70    1.50   1
  -3 -14   2   12.40    1.30   1
   3  14  -1   13.80    1.60   1
  -3 -14   1   12.20    1.30   1
   3  14   0   95.10    4.70   1
  -3 -14   0   99.10    3.40   1
   3  14   1   12.80    2.20   1
  -3 -14  -1   14.20    1.30   1
   3  14   2    0.70    0.90   1
  -3 -14  -2    1.60    1.40   1
   3  14   3  133.00    4.40   1
  -3 -14  -3  121.50    6.90   1
   3  14   4   -1.60    1.00   1
  -3 -14  -4    4.70    2.20   1
   3  14   5    4.30    1.10   1
  -3 -14  -5    6.40    2.00   1
   3  14   6   25.10    1.80   1
  -3 -14  -6   28.40    4.20   1
   3  14   7   17.60    1.70   1
  -3 -14  -7   19.70    3.80   1
   3  14   8    6.70    1.90   1
  -3 -14  -8    7.30    3.10   1
   3  14   9   22.40    3.10   1
  -3 -14  -9   26.50    6.20   1
   3  15 -11   16.40    5.00   1
  -3 -15  11   13.50    6.20   1
   3  15 -10   30.70    5.60   1
  -3 -15  10   21.60    6.50   1
   3  15  -9   48.10    6.30   1
  -3 -15   9   38.80    4.40   1
   3  15  -8    6.40    2.20   1
  -3 -15   8   10.80    1.90   1
   3  15  -7   11.00    2.30   1
  -3 -15   7   14.40    1.90   1
   3  15  -6    0.80    3.00   1
  -3 -15   6   -0.30    1.30   1
   3  15  -5   51.50    4.40   1
  -3 -15   5   50.80    2.50   1
   3  15  -4   46.70    4.70   1
  -3 -15   4   51.20    2.50   1
   3  15  -3    7.90    0.80   1
  -3 -15   3    5.90    1.10   1
   3  15  -2  176.90    7.00   1
  -3 -15   2  167.80    5.90   1
   3  15  -1    0.50    1.00   1
  -3 -15   1    0.70    1.00   1
   3  15   0  109.10    6.10   1
  -3 -15   0  110.80    4.50   1
   3  15   1   63.00    5.60   1
  -3 -15  -1   61.90    2.90   1
   3  15   2    9.50    1.90   1
  -3 -15  -2    8.60    1.80   1
   3  15   3   87.40    3.60   1
  -3 -15  -3   83.10    5.60   1
   3  15   4   19.50    1.50   1
  -3 -15  -4   20.70    2.70   1
   3  15   5   18.20    1.70   1
  -3 -15  -5   16.10    3.80   1
   3  15   6   20.60    1.90   1
  -3 -15  -6   20.00    4.30   1
   3  15   7   13.80    2.30   1
  -3 -15  -7   11.10    3.80   1
   3  15   8    0.10    1.60   1
  -3 -15  -8    7.90    3.50   1
  -3 -15  -9   -4.80    3.10   1
   3  16 -10    0.90    4.10   1
  -3 -16  10   -3.70    5.00   1
   3  16  -9    5.70    3.80   1
  -3 -16   9    7.30    2.50   1
   3  16  -8   -5.20    4.10   1
  -3 -16   8    0.40    1.70   1
   3  16  -7   76.00    6.40   1
  -3 -16   7   77.90    4.70   1
   3  16  -6   13.90    3.00   1
  -3 -16   6   19.20    2.30   1
   3  16  -5   42.90    5.30   1
  -3 -16   5   51.80    2.70   1
   3  16  -4    3.90    2.90   1
  -3 -16   4    9.30    1.50   1
   3  16  -3   -3.00    3.00   1
  -3 -16   3    0.00    1.10   1
   3  16  -2    7.80    1.30   1
  -3 -16   2    5.80    1.30   1
   3  16  -1   10.20    1.60   1
  -3 -16   1   12.60    1.40   1
   3  16   0   38.10    3.10   1
  -3 -16   0   38.80    2.20   1
   3  16   1   68.70    5.80   1
  -3 -16  -1   65.40    3.10   1
   3  16   2   13.80    1.90   1
  -3 -16  -2    9.90    2.00   1
   3  16   3   38.90    3.10   1
  -3 -16  -3   36.20    4.60   1
   3  16   4    3.60    1.30   1
  -3 -16  -4    4.90    2.50   1
   3  16   5   17.60    1.80   1
  -3 -16  -5   19.50    4.00   1
   3  16   6   16.50    1.90   1
  -3 -16  -6   11.90    4.50   1
   3  16   7   61.40    6.90   1
  -3 -16  -7   76.70   10.30   1
  -3 -16  -8    1.80    4.90   1
   3  17  -9   78.20    9.90   1
  -3 -17   9   78.20    6.30   1
   3  17  -8   -2.00    3.90   1
  -3 -17   8   -2.70    2.00   1
   3  17  -7    7.00    4.10   1
  -3 -17   7    2.20    1.80   1
   3  17  -6    4.20    3.10   1
  -3 -17   6    0.50    1.40   1
   3  17  -5   13.80    4.60   1
  -3 -17   5   19.20    2.10   1
   3  17  -4   14.80    3.40   1
  -3 -17   4   13.40    1.70   1
   3  17  -3   31.80    5.00   1
  -3 -17   3   24.90    1.80   1
   3  17  -2    4.60    1.20   1
  -3 -17   2    7.00    1.50   1
   3  17  -1   12.00    1.80   1
  -3 -17   1   11.20    1.40   1
   3  17   0    4.30    1.70   1
  -3 -17   0    2.20    1.30   1
   3  17   1    0.60    2.20   1
  -3 -17  -1    0.10    1.30   1
   3  17   2    2.60    1.70   1
  -3 -17  -2    0.30    2.10   1
   3  17   3   39.30    3.50   1
  -3 -17  -3   39.30    3.90   1
   3  17   4    6.00    2.20   1
  -3 -17  -4    2.90    3.60   1
   3  17   5  131.90    7.50   1
  -3 -17  -5  136.40   15.40   1
   3  17   6   17.30    3.00   1
  -3 -17  -6   13.00    4.00   1
  -3 -17  -7    1.90    3.10   1
   3  18  -8   -0.60    4.20   1
  -3 -18   8    1.00    2.60   1
   3  18  -7   92.50   12.10   1
  -3 -18   7   89.00    7.50   1
   3  18  -6   -1.70    2.60   1
  -3 -18   6    1.50    2.20   1
   3  18  -5    2.20    2.80   1
  -3 -18   5   -0.50    1.60   1
   3  18  -4   11.50    4.60   1
  -3 -18   4    8.50    1.90   1
   3  18  -3   32.90    4.90   1
  -3 -18   3   34.50    3.00   1
   3  18  -2    8.60    3.20   1
  -3 -18   2    5.80    1.70   1
   3  18  -1    2.80    1.80   1
  -3 -18   1    1.60    1.30   1
   3  18   0   17.30    3.20   1
  -3 -18   0   16.40    2.30   1
   3  18   1    2.80    1.70   1
  -3 -18  -1    0.30    1.40   1
   3  18   2   78.10    5.70   1
  -3 -18  -2   74.50    5.70   1
   3  18   3    1.50    2.10   1
  -3 -18  -3   11.10    3.00   1
   3  18   4    1.80    2.20   1
  -3 -18  -4    2.90    2.30   1
   3  18   5    1.50    4.80   1
  -3 -18  -5   -1.40    2.90   1
   3  19  -6   -4.30    3.00   1
  -3 -19   6    2.00    2.70   1
   3  19  -5   31.40    4.80   1
  -3 -19   5   33.70    2.90   1
   3  19  -4    1.00    2.30   1
  -3 -19   4    4.00    2.20   1
   3  19  -3    5.50    4.60   1
  -3 -19   3    2.10    2.20   1
   3  19  -2  119.10   14.30   1
  -3 -19   2  104.30    6.20   1
  -3 -19   1    2.40    2.10   1
  -3 -19   0    0.00    2.40   1
   3  19   1   -1.40    1.90   1
  -3 -19  -1    3.00    2.30   1
   3  19   2   10.00    4.30   1
  -3 -19  -2   10.60    3.50   1
   3  19   3    9.10    3.30   1
  -3 -19  -3   11.60    3.20   1
   3  20  -2   -1.30    3.60   1
  -3 -20   2   -1.60    2.10   1
  -3 -20   1    6.00    3.40   1
  -3 -20   0  104.30    7.20   1
   4   0 -16   -0.20    1.70   1
   4   0 -15   -1.90    2.40   1
   4   0 -14   21.40    2.80   1
   4   0 -13   -0.10    1.20   1
   4   0 -12    2.30    0.90   1
   4   0 -11    0.40    0.90   1
   4   0 -10   42.80    1.90   1
   4   0  -9    0.20    0.70   1
   4   0  -8    1.10    0.80   1
   4   0  -7   -0.50    0.70   1
   4   0  -6  220.70    7.90   1
   4   0  -5    0.40    0.60   1
   4   0  -4  348.00   15.90   1
   4   0  -3   -0.40    0.50   1
   4   0  -2   74.60    3.70   1
   4   0  -1   -0.30    0.40   1
   4   0   0  124.50    3.30   1
   4   0   1   -0.90    0.60   1
   4   0   2 1863.40   84.10   1
   4   0   3   -0.20    0.50   1
   4   0   4  356.70   13.20   1
   4   0   5    1.00    1.10   1
   4   0   6 1026.00   25.90   1
   4   0   7   -0.40    1.00   1
   4   0   8  626.90   20.80   1
   4   0   9   -1.70    1.20   1
   4   0  10   73.60    4.00   1
   4   0  11    1.30    2.20   1
   4   0  12    4.30    4.40   1
   4   0  13   -0.90    4.10   1
   4   1 -16   10.30    4.60   1
  -4  -1  16    5.40    2.50   1
   4   1 -15    4.40    2.40   1
  -4  -1  15    4.10    2.20   1
   4   1 -14   -2.70    1.90   1
  -4  -1  14    1.70    1.30   1
   4   1 -13   11.40    2.10   1
  -4  -1  13   12.30    1.50   1
   4   1 -12   -2.60    1.30   1
  -4  -1  12    0.30    1.20   1
   4   1 -11   53.60    2.80   1
  -4  -1  11   48.40    2.20   1
   4   1 -10   84.80    3.00   1
  -4  -1  10   86.30    2.90   1
   4   1  -9    3.40    0.80   1
  -4  -1   9    5.30    0.70   1
   4   1  -8    1.00    0.60   1
  -4  -1   8    0.50    0.50   1
   4   1  -7   12.20    1.00   1
  -4  -1   7   11.60    0.90   1
   4   1  -6  804.10   31.40   1
  -4  -1   6  823.10   29.30   1
   4   1  -5   89.40    3.60   1
  -4  -1   5   87.70    3.00   1
   4   1  -4   78.10    2.70   1
  -4  -1   4   78.80    4.10   1
   4   1  -3   73.80    2.50   1
  -4  -1   3   77.10    3.80   1
   4   1  -2   14.00    2.00   1
  -4  -1   2   15.50    0.70   1
   4   1  -1  253.70    7.10   1
  -4  -1   1  256.00    7.10   1
   4   1   0   27.10    1.00   1
  -4  -1   0   26.20    1.10   1
   4   1   1  513.00   18.30   1
  -4  -1  -1  512.10   23.10   1
   4   1   2  322.90    9.00   1
  -4  -1  -2  333.00   12.40   1
   4   1   3   39.50    1.40   1
  -4  -1  -3   40.20    1.70   1
   4   1   4    4.30    0.80   1
  -4  -1  -4    4.10    0.70   1
   4   1   5  142.10    5.00   1
  -4  -1  -5  133.00    3.70   1
   4   1   6   85.80    3.60   1
  -4  -1  -6   92.00    3.20   1
   4   1   7  451.50   12.90   1
  -4  -1  -7  462.10   15.30   1
   4   1   8  168.50    6.50   1
  -4  -1  -8  183.30    7.60   1
   4   1   9    0.20    1.20   1
  -4  -1  -9    0.80    1.50   1
   4   1  10    3.90    1.80   1
  -4  -1 -10    6.10    1.60   1
   4   1  11   60.30    4.90   1
  -4  -1 -11   59.70    5.00   1
   4   1  12   94.70    9.40   1
  -4  -1 -12   83.90    9.80   1
   4   1  13   31.30    6.80   1
  -4  -1 -13   19.30    4.80   1
  -4  -2  16    4.20    2.10   1
   4   2 -15   69.10    6.00   1
  -4  -2  15   75.70    4.50   1
   4   2 -14    7.00    1.90   1
  -4  -2  14    6.70    1.80   1
   4   2 -13    3.00    1.70   1
  -4  -2  13    0.20    1.00   1
   4   2 -12   86.20    4.90   1
  -4  -2  12   84.00    3.80   1
   4   2 -11  128.00    5.60   1
  -4  -2  11  141.40    4.40   1
   4   2 -10   54.20    2.90   1
  -4  -2  10   60.30    2.20   1
   4   2  -9  146.10    7.40   1
  -4  -2   9  139.50    4.20   1
   4   2  -8  122.50    4.20   1
  -4  -2   8  125.40    4.00   1
   4   2  -7   32.50    1.60   1
  -4  -2   7   34.10    1.70   1
   4   2  -6    4.00    0.60   1
  -4  -2   6    3.10    0.70   1
   4   2  -5    0.40    0.40   1
  -4  -2   5    0.90    0.40   1
   4   2  -4  286.50    9.60   1
  -4  -2   4  290.90   14.70   1
   4   2  -3   38.20    1.50   1
  -4  -2   3   40.50    1.50   1
   4   2  -2  386.00   18.30   1
  -4  -2   2  372.90   10.40   1
   4   2  -1   91.00    2.60   1
  -4  -2   1   90.30    2.50   1
   4   2   0    1.10    0.30   1
  -4  -2   0    1.30    0.40   1
   4   2   1   95.20    2.30   1
  -4  -2  -1   91.90    2.80   1
   4   2   2  178.10    5.50   1
  -4  -2  -2  179.30    4.90   1
   4   2   3   56.80    2.00   1
  -4  -2  -3   55.00    1.80   1
   4   2   4  492.60   14.10   1
  -4  -2  -4  487.20   15.60   1
   4   2   5   82.50    3.00   1
  -4  -2  -5   89.20    2.80   1
   4   2   6   42.40    1.90   1
  -4  -2  -6   49.00    2.30   1
   4   2   7    2.30    1.10   1
  -4  -2  -7    2.70    1.10   1
   4   2   8   14.00    1.60   1
  -4  -2  -8   12.30    1.60   1
   4   2   9  142.00    6.70   1
  -4  -2  -9  142.20    6.20   1
   4   2  10    2.30    1.40   1
  -4  -2 -10    3.20    1.60   1
   4   2  11   10.60    3.70   1
  -4  -2 -11   17.40    2.90   1
   4   2  12   17.70    3.80   1
  -4  -2 -12   22.20    5.30   1
   4   2  13   14.30    4.90   1
  -4  -2 -13   10.70    5.30   1
  -4  -3  16    5.10    1.80   1
   4   3 -15   -3.30    2.20   1
  -4  -3  15    2.00    1.50   1
   4   3 -14   -0.70    2.30   1
  -4  -3  14   -0.50    1.30   1
   4   3 -13  203.30   12.40   1
  -4  -3  13  193.80    8.70   1
   4   3 -12   85.20    4.40   1
  -4  -3  12   83.20    3.80   1
   4   3 -11   17.90    2.00   1
  -4  -3  11   16.30    1.70   1
   4   3 -10    0.30    0.90   1
  -4  -3  10    1.10    0.70   1
   4   3  -9  138.90    7.10   1
  -4  -3   9  135.90    3.90   1
   4   3  -8  175.80    9.40   1
  -4  -3   8  169.50    4.90   1
   4   3  -7  189.60   10.70   1
  -4  -3   7  191.30    6.40   1
   4   3  -6  129.10    5.50   1
  -4  -3   6  140.20    5.00   1
   4   3  -5  283.60   10.90   1
  -4  -3   5  271.50    9.80   1
   4   3  -4  197.60   10.60   1
  -4  -3   4  190.70    9.50   1
   4   3  -3  339.40   17.40   1
  -4  -3   3  348.40    9.50   1
   4   3  -2 1493.60   48.00   1
  -4  -3   2 1501.30   44.30   1
   4   3  -1   83.60    2.60   1
  -4  -3   1   85.10    2.40   1
   4   3   0   90.20    2.30   1
  -4  -3   0   93.60    3.60   1
   4   3   1   15.90    0.60   1
  -4  -3  -1   16.00    1.20   1
   4   3   2    2.40    0.40   1
  -4  -3  -2    2.40    0.60   1
   4   3   3   25.50    1.30   1
  -4  -3  -3   26.40    1.50   1
   4   3   4   44.30    1.80   1
  -4  -3  -4   41.00    1.70   1
   4   3   5  108.50    3.60   1
  -4  -3  -5  103.40    3.50   1
   4   3   6   16.50    1.50   1
  -4  -3  -6   16.20    1.40   1
   4   3   7   82.60    3.30   1
  -4  -3  -7   85.60    3.40   1
   4   3   8   16.20    1.70   1
  -4  -3  -8   17.30    1.80   1
   4   3   9  108.40    4.90   1
  -4  -3  -9  105.60    4.90   1
   4   3  10    2.70    1.60   1
  -4  -3 -10    3.00    1.70   1
   4   3  11    0.90    3.40   1
  -4  -3 -11    1.10    2.80   1
   4   3  12   -1.40    3.00   1
  -4  -3 -12    5.10    3.30   1
   4   3  13   -1.60    4.10   1
  -4  -3 -13    8.50    3.80   1
  -4  -4  16   -1.10    2.90   1
   4   4 -15   25.90    7.70   1
  -4  -4  15   28.10    2.80   1
   4   4 -14   17.30    2.90   1
  -4  -4  14   15.00    1.90   1
   4   4 -13   29.10    3.10   1
  -4  -4  13   24.20    2.00   1
   4   4 -12   23.40    2.50   1
  -4  -4  12   26.70    1.80   1
   4   4 -11  423.60   20.90   1
  -4  -4  11  429.70   14.60   1
   4   4 -10    6.10    1.40   1
  -4  -4  10    6.10    0.80   1
   4   4  -9   11.50    1.90   1
  -4  -4   9   11.30    1.00   1
   4   4  -8   16.60    2.00   1
  -4  -4   8   19.40    1.00   1
   4   4  -7   41.80    2.30   1
  -4  -4   7   45.20    1.90   1
   4   4  -6  160.80    6.00   1
  -4  -4   6  166.70    5.50   1
   4   4  -5  586.80   20.60   1
  -4  -4   5  581.70   19.20   1
   4   4  -4   39.00    2.20   1
  -4  -4   4   39.10    1.50   1
   4   4  -3  577.80   28.80   1
  -4  -4   3  590.60   15.90   1
   4   4  -2    0.90    0.30   1
  -4  -4   2   -0.30    0.60   1
   4   4  -1  127.80    3.60   1
  -4  -4   1  129.70    3.60   1
   4   4   0   -0.50    0.40   1
  -4  -4   0    1.80    0.70   1
   4   4   1  200.80    5.10   1
  -4  -4  -1  191.40    6.50   1
   4   4   2    2.90    0.80   1
  -4  -4  -2    4.10    1.00   1
   4   4   3  382.90    9.50   1
  -4  -4  -3  375.80    9.90   1
   4   4   4   28.80    1.50   1
  -4  -4  -4   27.70    1.50   1
   4   4   5    8.70    1.10   1
  -4  -4  -5    8.80    1.10   1
   4   4   6   25.50    1.90   1
  -4  -4  -6   28.00    1.50   1
   4   4   7   48.40    2.40   1
  -4  -4  -7   49.70    2.30   1
   4   4   8    8.20    1.50   1
  -4  -4  -8    8.80    1.40   1
   4   4   9    8.70    1.60   1
  -4  -4  -9   14.20    2.00   1
   4   4  10   22.90    2.40   1
  -4  -4 -10   22.20    2.60   1
   4   4  11   29.30    4.50   1
  -4  -4 -11   38.00    4.20   1
   4   4  12   -0.50    2.60   1
  -4  -4 -12    1.70    3.70   1
   4   4  13   16.70    4.90   1
  -4  -4 -13   28.90    6.60   1
  -4  -5  16    8.90    2.90   1
  -4  -5  15   15.30    2.40   1
   4   5 -14   21.20    3.00   1
  -4  -5  14   17.40    1.90   1
   4   5 -13  218.50   17.20   1
  -4  -5  13  213.90   10.60   1
   4   5 -12    0.10    1.60   1
  -4  -5  12   -0.30    0.80   1
   4   5 -11    9.20    2.00   1
  -4  -5  11    6.20    1.00   1
   4   5 -10  193.10    8.80   1
  -4  -5  10  196.80    6.50   1
   4   5  -9   60.60    3.20   1
  -4  -5   9   61.00    1.90   1
   4   5  -8    6.90    1.20   1
  -4  -5   8    7.50    0.70   1
   4   5  -7   63.10    2.80   1
  -4  -5   7   67.90    1.90   1
   4   5  -6  229.20    9.50   1
  -4  -5   6  233.30    7.10   1
   4   5  -5   32.90    3.00   1
  -4  -5   5   33.30    1.00   1
   4   5  -4  294.70   13.00   1
  -4  -5   4  299.00    7.90   1
   4   5  -3   23.50    2.00   1
  -4  -5   3   18.90    0.90   1
   4   5  -2  225.10    6.10   1
  -4  -5   2  232.40    7.90   1
   4   5  -1   61.40    1.90   1
  -4  -5   1   60.00    1.50   1
   4   5   0   80.10    2.10   1
  -4  -5   0   77.80    2.50   1
   4   5   1 1110.80   24.60   1
  -4  -5  -1 1117.80   29.70   1
   4   5   2  110.70    3.00   1
  -4  -5  -2  110.10    3.10   1
   4   5   3  212.30    6.10   1
  -4  -5  -3  214.30    5.80   1
   4   5   4  421.00   11.10   1
  -4  -5  -4  435.70   10.20   1
   4   5   5  280.50    7.70   1
  -4  -5  -5  276.40    6.50   1
   4   5   6    4.60    1.30   1
  -4  -5  -6    3.40    1.20   1
   4   5   7   13.60    1.50   1
  -4  -5  -7    7.40    1.40   1
   4   5   8    4.50    1.20   1
  -4  -5  -8    4.40    1.20   1
   4   5   9   57.00    3.20   1
  -4  -5  -9   60.30    3.20   1
   4   5  10   24.80    2.40   1
  -4  -5 -10   24.60    2.50   1
   4   5  11   -0.90    2.20   1
  -4  -5 -11   -2.90    1.90   1
   4   5  12   42.60    6.40   1
  -4  -5 -12   44.30    7.20   1
   4   5  13   12.80    4.30   1
  -4  -5 -13    5.50    4.30   1
  -4  -6  16   17.00    3.50   1
  -4  -6  15   21.50    3.50   1
   4   6 -14    0.10    3.90   1
  -4  -6  14   -1.40    1.50   1
   4   6 -13    0.80    1.70   1
  -4  -6  13    0.50    1.20   1
   4   6 -12   76.40    5.40   1
  -4  -6  12   76.80    3.70   1
   4   6 -11    1.10    1.40   1
  -4  -6  11    1.90    0.90   1
   4   6 -10   34.40    2.20   1
  -4  -6  10   36.70    1.70   1
   4   6  -9   24.10    2.00   1
  -4  -6   9   25.10    1.10   1
   4   6  -8  384.60   13.40   1
  -4  -6   8  392.40    9.90   1
   4   6  -7   48.50    2.90   1
  -4  -6   7   46.90    1.60   1
   4   6  -6  237.70    8.80   1
  -4  -6   6  236.50    6.10   1
   4   6  -5  970.00   36.10   1
  -4  -6   5  976.10   21.70   1
   4   6  -4 1393.80   62.90   1
  -4  -6   4 1438.90   38.40   1
   4   6  -3   21.30    1.90   1
  -4  -6   3   22.40    0.70   1
   4   6  -2   56.40    2.60   1
  -4  -6   2   54.00    1.70   1
   4   6  -1  148.90    4.10   1
  -4  -6   1  144.90    3.40   1
   4   6   0  211.50    5.60   1
  -4  -6   0  205.40    5.40   1
   4   6   1   22.20    1.00   1
  -4  -6  -1   22.90    1.20   1
   4   6   2  121.40    3.60   1
  -4  -6  -2  118.80    3.50   1
   4   6   3  345.60    8.10   1
  -4  -6  -3  342.80    8.90   1
   4   6   4  109.20    3.40   1
  -4  -6  -4  109.80    3.50   1
   4   6   5  109.80    3.50   1
  -4  -6  -5  108.80    3.60   1
   4   6   6  129.20    4.30   1
  -4  -6  -6  123.60    3.50   1
   4   6   7   80.30    3.40   1
  -4  -6  -7   86.20    3.10   1
   4   6   8    5.60    1.50   1
  -4  -6  -8    6.20    1.70   1
   4   6   9   93.90    5.20   1
  -4  -6  -9   95.10    4.30   1
   4   6  10   73.90    5.50   1
  -4  -6 -10   75.50    4.10   1
   4   6  11   30.20    3.70   1
  -4  -6 -11   35.80    4.00   1
   4   6  12   15.10    4.20   1
  -4  -6 -12   15.20    5.70   1
   4   7 -15    1.40    2.90   1
  -4  -7  15   -1.90    2.20   1
   4   7 -14   40.90    6.10   1
  -4  -7  14   50.70    3.80   1
   4   7 -13   15.50    1.90   1
  -4  -7  13   13.60    1.50   1
   4   7 -12   27.20    2.30   1
  -4  -7  12   25.30    1.80   1
   4   7 -11   26.90    2.20   1
  -4  -7  11   23.90    1.60   1
   4   7 -10   -1.40    1.00   1
  -4  -7  10    0.80    0.70   1
   4   7  -9    2.80    1.40   1
  -4  -7   9    3.00    0.60   1
   4   7  -8   90.80    4.10   1
  -4  -7   8   91.40    2.60   1
   4   7  -7  274.30    9.30   1
  -4  -7   7  275.70    5.20   1
   4   7  -6  494.20   15.90   1
  -4  -7   6  487.60   15.30   1
   4   7  -5   29.70    3.00   1
  -4  -7   5   28.20    0.80   1
   4   7  -4 1332.20   56.10   1
  -4  -7   4 1345.90   30.20   1
   4   7  -3 2015.10   73.20   1
  -4  -7   3 2011.60   44.70   1
   4   7  -2  969.70   29.80   1
  -4  -7   2  985.70   20.70   1
   4   7  -1  169.80    4.80   1
  -4  -7   1  171.50    3.80   1
   4   7   0   58.00    2.00   1
  -4  -7   0   58.80    2.00   1
   4   7   1   38.70    1.50   1
  -4  -7  -1   40.10    1.60   1
   4   7   2   -0.20    0.80   1
  -4  -7  -2    1.00    0.90   1
   4   7   3   23.30    0.90   1
  -4  -7  -3   23.00    1.30   1
   4   7   4    5.30    0.60   1
  -4  -7  -4    6.20    1.00   1
   4   7   5  175.40    4.80   1
  -4  -7  -5  178.20    5.50   1
   4   7   6  639.20   21.40   1
  -4  -7  -6  664.90   21.50   1
   4   7   7    9.10    1.40   1
  -4  -7  -7    8.80    1.30   1
   4   7   8   67.20    4.00   1
  -4  -7  -8   63.60    2.90   1
   4   7   9    0.00    1.30   1
  -4  -7  -9   -1.40    1.40   1
   4   7  10    3.80    1.80   1
  -4  -7 -10    3.00    1.70   1
   4   7  11   25.00    4.20   1
  -4  -7 -11   21.30    3.00   1
   4   7  12    4.90    3.80   1
  -4  -7 -12    6.00    5.80   1
   4   8 -15   74.10   10.40   1
  -4  -8  15   60.10    4.60   1
   4   8 -14   19.70    5.10   1
  -4  -8  14   10.20    4.90   1
   4   8 -13   23.90    3.50   1
  -4  -8  13   29.40    2.20   1
   4   8 -12   35.90    2.80   1
  -4  -8  12   31.00    2.20   1
   4   8 -11   77.80    4.10   1
  -4  -8  11   84.60    3.90   1
   4   8 -10   50.90    3.00   1
  -4  -8  10   55.60    2.10   1
   4   8  -9    0.70    1.30   1
  -4  -8   9    0.30    1.00   1
   4   8  -8    6.50    1.40   1
  -4  -8   8    5.40    1.00   1
   4   8  -7    6.20    1.60   1
  -4  -8   7    3.10    0.80   1
   4   8  -6   10.80    2.40   1
  -4  -8   6    5.80    1.80   1
   4   8  -5   52.30    3.40   1
  -4  -8   5   45.30    2.00   1
   4   8  -4    1.10    1.40   1
  -4  -8   4    0.20    0.30   1
   4   8  -3  619.40   25.20   1
  -4  -8   3  631.00   11.80   1
   4   8  -2  170.80    5.70   1
  -4  -8   2  168.80    3.50   1
   4   8  -1    8.40    0.70   1
  -4  -8   1    7.80    0.50   1
   4   8   0   -1.00    0.70   1
  -4  -8   0   -1.20    0.70   1
   4   8   1    0.60    0.60   1
  -4  -8  -1    0.90    0.70   1
   4   8   2  165.40    4.50   1
  -4  -8  -2  161.20    4.60   1
   4   8   3  370.70    8.20   1
  -4  -8  -3  376.60   10.00   1
   4   8   4  242.20    5.40   1
  -4  -8  -4  242.40    6.90   1
   4   8   5  113.20    2.90   1
  -4  -8  -5  104.90    4.00   1
   4   8   6   36.30    1.70   1
  -4  -8  -6   37.40    2.10   1
   4   8   7    3.50    0.90   1
  -4  -8  -7    6.30    1.40   1
   4   8   8  117.10    5.40   1
  -4  -8  -8  124.80    5.90   1
   4   8   9   17.20    2.10   1
  -4  -8  -9   21.20    2.40   1
   4   8  10   66.70    6.60   1
  -4  -8 -10   62.90    5.40   1
   4   8  11   10.50    3.40   1
  -4  -8 -11   13.20    2.90   1
   4   8  12   11.20    3.60   1
   4   9 -15   -5.20    4.80   1
  -4  -9  15   -0.50    5.40   1
   4   9 -14   65.90    9.10   1
  -4  -9  14   65.30    5.80   1
   4   9 -13   59.80    7.30   1
  -4  -9  13   60.10    5.30   1
   4   9 -12   64.20    4.00   1
  -4  -9  12   66.40    3.20   1
   4   9 -11    4.80    1.60   1
  -4  -9  11    6.80    1.90   1
   4   9 -10   -0.10    1.20   1
  -4  -9  10    0.00    1.40   1
   4   9  -9  103.10    5.30   1
  -4  -9   9  106.80    4.50   1
   4   9  -8   95.40    4.60   1
  -4  -9   8   91.30    3.70   1
   4   9  -7   19.80    1.80   1
  -4  -9   7   19.90    1.40   1
   4   9  -6   42.40    3.70   1
  -4  -9   6   45.20    2.10   1
   4   9  -5    5.60    2.20   1
  -4  -9   5    4.50    0.70   1
   4   9  -4   48.20    3.80   1
  -4  -9   4   46.00    1.70   1
   4   9  -3   38.30    1.70   1
  -4  -9   3   38.00    1.10   1
   4   9  -2   12.10    1.10   1
  -4  -9   2   10.30    0.60   1
   4   9  -1   28.40    1.30   1
  -4  -9   1   28.80    1.10   1
   4   9   0   10.20    1.00   1
  -4  -9   0   11.10    0.60   1
   4   9   1  157.30    3.90   1
  -4  -9  -1  160.00    4.50   1
   4   9   2  170.80    4.90   1
  -4  -9  -2  162.00    4.90   1
   4   9   3   14.30    0.80   1
  -4  -9  -3   15.50    1.40   1
   4   9   4   17.00    0.90   1
  -4  -9  -4   15.00    1.50   1
   4   9   5   11.90    1.00   1
  -4  -9  -5    9.50    1.40   1
   4   9   6  121.00    3.70   1
  -4  -9  -6  126.60    5.00   1
   4   9   7   24.70    1.50   1
  -4  -9  -7   22.00    1.80   1
   4   9   8   41.60    2.30   1
  -4  -9  -8   44.60    3.30   1
   4   9   9   -0.10    1.30   1
  -4  -9  -9   -2.80    2.10   1
   4   9  10   17.40    2.60   1
  -4  -9 -10   15.90    3.30   1
   4   9  11    0.70    1.80   1
   4  10 -14   -0.50    2.50   1
  -4 -10  14    2.00    2.00   1
   4  10 -13    2.90    2.70   1
  -4 -10  13    0.70    2.40   1
   4  10 -12    0.90    2.00   1
  -4 -10  12    2.50    2.20   1
   4  10 -11   62.80    3.90   1
  -4 -10  11   65.20    4.00   1
   4  10 -10   29.10    2.40   1
  -4 -10  10   29.20    2.50   1
   4  10  -9   19.70    2.50   1
  -4 -10   9   25.50    2.20   1
   4  10  -8    1.50    1.30   1
  -4 -10   8   -0.20    1.10   1
   4  10  -7   57.50    5.20   1
  -4 -10   7   66.30    4.30   1
   4  10  -6  124.90    6.50   1
  -4 -10   6  133.30    4.80   1
   4  10  -5  194.20    9.40   1
  -4 -10   5  190.70    5.60   1
   4  10  -4   56.00    3.80   1
  -4 -10   4   52.00    1.70   1
   4  10  -3  233.50    7.50   1
  -4 -10   3  231.60    5.30   1
   4  10  -2  193.70    6.20   1
  -4 -10   2  202.30    4.60   1
   4  10  -1  172.70    5.50   1
  -4 -10   1  173.70    4.00   1
   4  10   0   75.40    2.70   1
  -4 -10   0   77.60    2.10   1
   4  10   1  192.10    4.40   1
  -4 -10  -1  200.90    6.70   1
   4  10   2   11.60    1.40   1
  -4 -10  -2   12.80    1.30   1
   4  10   3  322.20    7.20   1
  -4 -10  -3  322.40    9.60   1
   4  10   4  423.90   10.40   1
  -4 -10  -4  414.60   12.80   1
   4  10   5  173.80    4.90   1
  -4 -10  -5  173.60    6.40   1
   4  10   6    2.20    0.80   1
  -4 -10  -6    3.80    1.40   1
   4  10   7   43.20    2.10   1
  -4 -10  -7   37.70    2.60   1
   4  10   8    3.20    1.10   1
  -4 -10  -8   -0.80    2.00   1
   4  10   9    0.20    1.30   1
  -4 -10  -9   -3.50    2.50   1
   4  10  10   14.10    2.70   1
  -4 -10 -10    6.50    3.50   1
   4  10  11    2.30    1.80   1
   4  11 -14   69.50    8.10   1
  -4 -11  14   53.10    8.60   1
   4  11 -13   64.40    8.50   1
  -4 -11  13   73.50    6.70   1
   4  11 -12   20.50    5.20   1
  -4 -11  12   13.70    2.60   1
   4  11 -11    1.30    1.60   1
  -4 -11  11   -0.60    1.50   1
   4  11 -10   20.70    2.10   1
  -4 -11  10   19.00    2.10   1
   4  11  -9   61.00    4.00   1
  -4 -11   9   54.70    3.10   1
   4  11  -8    1.70    1.60   1
  -4 -11   8    6.00    2.60   1
   4  11  -7  150.30    8.60   1
  -4 -11   7  157.90    6.30   1
   4  11  -6   -0.50    2.50   1
  -4 -11   6    4.50    1.10   1
   4  11  -5   72.10    4.10   1
  -4 -11   5   73.10    2.30   1
   4  11  -4   -1.30    2.20   1
  -4 -11   4    0.60    0.70   1
   4  11  -3   -0.50    0.50   1
  -4 -11   3    0.30    0.60   1
   4  11  -2    8.70    1.10   1
  -4 -11   2    7.80    0.80   1
   4  11  -1  109.10    4.60   1
  -4 -11   1  107.40    3.10   1
   4  11   0  210.10    6.30   1
  -4 -11   0  214.00    5.70   1
   4  11   1   96.30    2.80   1
  -4 -11  -1   99.80    4.40   1
   4  11   2   26.80    1.60   1
  -4 -11  -2   27.80    1.80   1
   4  11   3   60.10    1.90   1
  -4 -11  -3   58.70    2.60   1
   4  11   4  165.40    4.50   1
  -4 -11  -4  156.10    5.60   1
   4  11   5    6.70    0.90   1
  -4 -11  -5    4.80    1.40   1
   4  11   6  209.10    7.40   1
  -4 -11  -6  204.60    7.90   1
   4  11   7    0.60    1.00   1
  -4 -11  -7   -0.50    2.30   1
   4  11   8   90.40    4.90   1
  -4 -11  -8   84.50    8.50   1
   4  11   9    8.20    1.90   1
  -4 -11  -9   10.90    4.10   1
   4  11  10   16.20    2.30   1
  -4 -11 -10    7.60    3.80   1
   4  12 -13    6.20    4.90   1
  -4 -12  13    2.20    4.80   1
   4  12 -12   29.00    4.30   1
  -4 -12  12   29.30    3.80   1
   4  12 -11   19.40    4.00   1
  -4 -12  11   19.20    2.80   1
   4  12 -10   -0.70    1.80   1
  -4 -12  10   -0.50    1.60   1
   4  12  -9   14.30    2.50   1
  -4 -12   9   16.30    2.20   1
   4  12  -8  108.70    8.10   1
  -4 -12   8  123.80    9.70   1
   4  12  -7   12.00    2.90   1
  -4 -12   7   12.60    1.40   1
   4  12  -6    3.20    1.70   1
  -4 -12   6    0.60    0.80   1
   4  12  -5    2.60    1.80   1
  -4 -12   5    1.40    0.80   1
   4  12  -4   30.00    3.20   1
  -4 -12   4   29.10    1.40   1
   4  12  -3   45.20    1.80   1
  -4 -12   3   41.30    1.70   1
   4  12  -2  164.30    5.90   1
  -4 -12   2  162.80    4.30   1
   4  12  -1   20.70    1.60   1
  -4 -12   1   25.30    1.30   1
   4  12   0   18.00    1.90   1
  -4 -12   0   13.40    1.10   1
   4  12   1   63.40    2.40   1
  -4 -12  -1   62.30    3.40   1
   4  12   2    6.70    1.10   1
  -4 -12  -2    6.00    1.50   1
   4  12   3    1.60    1.30   1
  -4 -12  -3    2.70    1.50   1
   4  12   4  113.40    3.50   1
  -4 -12  -4  108.50    5.50   1
   4  12   5  132.50    4.40   1
  -4 -12  -5  120.10    6.40   1
   4  12   6   -0.30    0.90   1
  -4 -12  -6    2.00    1.90   1
   4  12   7    0.20    1.00   1
  -4 -12  -7    0.30    2.10   1
   4  12   8    1.10    1.10   1
  -4 -12  -8    3.50    3.70   1
   4  12   9    5.40    1.80   1
  -4 -12  -9    1.90    3.20   1
   4  12  10    5.30    2.70   1
  -4 -12 -10    2.90    5.20   1
   4  13 -13   -0.40    3.70   1
  -4 -13  13    3.10    3.80   1
   4  13 -12    2.40    2.80   1
  -4 -13  12    2.30    3.60   1
   4  13 -11   92.90   11.50   1
  -4 -13  11   82.10    6.80   1
   4  13 -10    4.70    2.70   1
  -4 -13  10    4.60    1.90   1
   4  13  -9   11.80    2.50   1
  -4 -13   9   13.30    3.20   1
   4  13  -8   -1.70    2.40   1
  -4 -13   8   -1.20    1.00   1
   4  13  -7   50.20    5.00   1
  -4 -13   7   56.10    2.70   1
   4  13  -6    7.60    2.30   1
  -4 -13   6    5.30    1.10   1
   4  13  -5   32.40    4.20   1
  -4 -13   5   33.30    1.70   1
   4  13  -4   75.50    5.20   1
  -4 -13   4   68.20    2.60   1
   4  13  -3   17.20    1.30   1
  -4 -13   3   17.20    1.20   1
   4  13  -2   56.80    2.60   1
  -4 -13   2   52.90    2.00   1
   4  13  -1   54.70    2.60   1
  -4 -13   1   54.30    2.20   1
   4  13   0    0.40    1.20   1
  -4 -13   0    0.30    0.80   1
   4  13   1    0.10    1.10   1
  -4 -13  -1    4.00    1.60   1
   4  13   2   15.90    1.50   1
  -4 -13  -2   11.50    2.00   1
   4  13   3  149.00    5.80   1
  -4 -13  -3  149.80    7.00   1
   4  13   4   46.40    2.00   1
  -4 -13  -4   41.80    3.10   1
   4  13   5   34.60    1.80   1
  -4 -13  -5   29.70    2.60   1
   4  13   6   94.20    4.30   1
  -4 -13  -6   93.80    9.80   1
   4  13   7   12.50    1.50   1
  -4 -13  -7   10.10    3.40   1
   4  13   8   -1.30    1.40   1
  -4 -13  -8    5.00    4.10   1
   4  13   9    6.60    3.30   1
  -4 -13  -9    7.00    3.70   1
   4  14 -12   27.80    7.00   1
  -4 -14  12    6.60    5.50   1
   4  14 -11   25.70    4.60   1
  -4 -14  11   26.30    6.10   1
   4  14 -10   48.20    5.70   1
  -4 -14  10   50.90    3.80   1
   4  14  -9   35.80    5.20   1
  -4 -14   9   26.30    2.20   1
   4  14  -8   37.50    4.90   1
  -4 -14   8   36.60    2.60   1
   4  14  -7   95.70    8.00   1
  -4 -14   7   99.90    5.30   1
   4  14  -6   17.40    4.00   1
  -4 -14   6   24.50    1.80   1
   4  14  -5    1.10    2.60   1
  -4 -14   5    3.50    1.00   1
   4  14  -4   72.80    6.00   1
  -4 -14   4   63.80    2.60   1
   4  14  -3   15.10    1.10   1
  -4 -14   3   15.90    1.40   1
   4  14  -2   71.70    3.40   1
  -4 -14   2   73.90    2.80   1
   4  14  -1    0.80    1.20   1
  -4 -14   1    3.50    1.10   1
   4  14   0   15.50    1.70   1
  -4 -14   0   14.00    1.20   1
   4  14   1    0.70    1.20   1
  -4 -14  -1    1.60    1.60   1
   4  14   2   15.60    1.70   1
  -4 -14  -2   11.30    2.10   1
   4  14   3   13.80    1.70   1
  -4 -14  -3   10.80    2.00   1
   4  14   4   74.00    4.20   1
  -4 -14  -4   64.90    5.10   1
   4  14   5  125.60    5.50   1
  -4 -14  -5  113.70    9.60   1
   4  14   6   25.40    1.90   1
  -4 -14  -6   23.10    4.00   1
   4  14   7   -1.30    1.50   1
  -4 -14  -7   -2.50    2.60   1
   4  14   8   11.80    3.10   1
  -4 -14  -8   15.30    5.60   1
   4  15 -11   -5.50    4.30   1
  -4 -15  11    9.60    6.60   1
   4  15 -10    7.20    4.60   1
  -4 -15  10    4.20    2.50   1
   4  15  -9   16.80    4.50   1
  -4 -15   9   14.90    2.20   1
   4  15  -8  115.80   10.90   1
  -4 -15   8  135.00    7.80   1
   4  15  -7   66.10    6.10   1
  -4 -15   7   61.50    3.30   1
   4  15  -6   13.20    4.20   1
  -4 -15   6   18.10    1.80   1
   4  15  -5   13.70    3.10   1
  -4 -15   5   10.90    1.50   1
   4  15  -4   19.00    3.30   1
  -4 -15   4   20.50    1.70   1
   4  15  -3  150.70    5.30   1
  -4 -15   3  145.30    6.00   1
   4  15  -2    7.50    1.20   1
  -4 -15   2    4.10    1.10   1
   4  15  -1   21.50    1.90   1
  -4 -15   1   19.80    1.50   1
   4  15   0   13.00    1.90   1
  -4 -15   0   12.70    1.50   1
   4  15   1  204.40    9.70   1
  -4 -15  -1  204.00    9.10   1
   4  15   2    9.20    1.80   1
  -4 -15  -2    8.50    1.80   1
   4  15   3    3.50    1.20   1
  -4 -15  -3   -0.10    1.80   1
   4  15   4    8.30    2.00   1
  -4 -15  -4    4.10    3.10   1
   4  15   5   41.10    2.60   1
  -4 -15  -5   40.80    5.60   1
   4  15   6    2.20    1.10   1
  -4 -15  -6    7.70    3.50   1
   4  15   7   75.60    9.80   1
  -4 -15  -7   81.50   11.40   1
   4  15   8    2.10    3.10   1
  -4 -15  -8   -3.00    4.60   1
   4  16 -10   -5.70    4.90   1
  -4 -16  10    1.40    5.20   1
   4  16  -9   33.00    6.20   1
  -4 -16   9   26.30    3.10   1
   4  16  -8    5.90    3.00   1
  -4 -16   8    3.70    1.70   1
   4  16  -7    0.10    2.50   1
  -4 -16   7   -1.40    1.40   1
   4  16  -6    6.90    2.30   1
  -4 -16   6    3.60    1.50   1
   4  16  -5   61.90    6.60   1
  -4 -16   5   60.00    3.20   1
   4  16  -4    4.80    2.40   1
  -4 -16   4    4.40    1.30   1
   4  16  -3   14.70    3.20   1
  -4 -16   3   11.70    1.60   1
   4  16  -2   64.70    4.20   1
  -4 -16   2   64.50    3.20   1
   4  16  -1   22.00    2.20   1
  -4 -16   1   19.70    1.70   1
   4  16   0   79.10    5.40   1
  -4 -16   0   79.50    3.70   1
   4  16   1    5.60    1.60   1
  -4 -16  -1    6.10    1.80   1
   4  16   2  142.60   10.20   1
  -4 -16  -2  138.80    7.60   1
   4  16   3   11.50    1.90   1
  -4 -16  -3   15.30    3.20   1
   4  16   4   28.20    2.70   1
  -4 -16  -4   33.10    4.60   1
   4  16   5   11.00    2.40   1
  -4 -16  -5   15.00    3.60   1
   4  16   6   26.70    4.00   1
  -4 -16  -6   28.90    6.20   1
   4  16   7   -2.30    2.90   1
  -4 -16  -7    3.90    4.60   1
   4  17  -9   12.30    5.60   1
  -4 -17   9   11.00    4.60   1
   4  17  -8   13.90    3.60   1
  -4 -17   8    6.90    1.90   1
   4  17  -7    4.10    3.30   1
  -4 -17   7    2.30    1.40   1
   4  17  -6    3.50    3.20   1
  -4 -17   6    2.10    1.70   1
   4  17  -5    1.40    2.70   1
  -4 -17   5   -1.20    1.00   1
   4  17  -4   17.30    4.60   1
  -4 -17   4   14.00    1.90   1
   4  17  -3    0.30    2.70   1
  -4 -17   3   -0.10    1.40   1
   4  17  -2    4.40    1.20   1
  -4 -17   2    8.70    1.40   1
   4  17  -1    1.70    1.50   1
  -4 -17   1    2.10    1.40   1
   4  17   0  317.00   36.50   1
  -4 -17   0  333.10   14.70   1
   4  17   1   38.00    3.80   1
  -4 -17  -1   37.20    3.80   1
   4  17   2  116.60    8.80   1
  -4 -17  -2  108.20    8.00   1
   4  17   3   10.20    2.50   1
  -4 -17  -3    7.30    3.80   1
   4  17   4   27.70    2.80   1
  -4 -17  -4   27.00    5.10   1
   4  17   5    3.90    2.30   1
  -4 -17  -5   -8.10    4.20   1
   4  18  -7   10.10    4.80   1
  -4 -18   7   17.00    3.50   1
   4  18  -6    2.60    4.50   1
  -4 -18   6    3.00    1.70   1
   4  18  -5   47.60    8.10   1
  -4 -18   5   43.30    3.40   1
   4  18  -4    6.30    3.40   1
  -4 -18   4    0.80    1.40   1
   4  18  -3   40.40    4.80   1
  -4 -18   3   36.30    2.80   1
   4  18  -2    2.40    3.20   1
  -4 -18   2    3.30    2.40   1
   4  18  -1    7.20    4.30   1
  -4 -18   1    0.20    2.00   1
  -4 -18   0   49.80    5.10   1
   4  18   1    0.90    2.00   1
  -4 -18  -1   -0.30    2.50   1
   4  18   2   64.70    5.50   1
  -4 -18  -2   64.50    5.60   1
   4  18   3    3.30    2.40   1
  -4 -18  -3   -1.60    2.60   1
   4  18   4   15.80    4.20   1
  -4 -18  -4   13.60    5.30   1
   4  19  -5   28.80    5.90   1
  -4 -19   5   26.30    6.40   1
   4  19  -4   16.80    4.40   1
  -4 -19   4   16.40    3.30   1
   4  19  -3   19.30    5.30   1
  -4 -19   3   27.20    3.50   1
   4  19  -2   11.70    4.00   1
  -4 -19   2   14.90    3.50   1
  -4 -19   1   29.00    3.50   1
  -4 -19   0    4.00    3.10   1
   4  19   1   -1.10    3.30   1
  -4 -19  -1    6.50    3.30   1
   4  19   2   18.40    3.90   1
  -4 -19  -2   17.60    3.80   1
   5   0 -16    1.30    2.00   1
   5   0 -15   35.00    4.10   1
   5   0 -14   -3.60    2.00   1
   5   0 -13  251.30   12.20   1
   5   0 -12   -0.30    1.00   1
   5   0 -11   21.60    1.70   1
   5   0 -10   -0.60    0.80   1
   5   0  -9  115.90    4.20   1
   5   0  -8    1.40    0.70   1
   5   0  -7   64.00    2.50   1
   5   0  -6   -0.50    0.70   1
   5   0  -5    1.00    0.80   1
   5   0  -4    0.30    0.60   1
   5   0  -3   11.70    2.30   1
   5   0  -2    0.10    0.80   1
   5   0  -1  188.40    5.20   1
   5   0   0    0.50    0.50   1
   5   0   1  990.10   45.20   1
   5   0   2   -0.90    0.50   1
   5   0   3   11.60    0.90   1
   5   0   4    0.60    0.60   1
   5   0   5  207.10    5.70   1
   5   0   6   -0.60    0.90   1
   5   0   7    2.70    1.40   1
   5   0   8   -0.60    1.20   1
   5   0   9   20.70    2.50   1
   5   0  10   -0.40    1.70   1
   5   0  11    8.50    4.00   1
   5   0  12   -1.10    2.90   1
   5   1 -16   12.90    4.20   1
  -5  -1  16    9.40    2.70   1
   5   1 -15   78.60    7.90   1
  -5  -1  15   78.00    5.30   1
   5   1 -14    4.80    2.30   1
  -5  -1  14    7.30    1.50   1
   5   1 -13   -0.70    1.50   1
  -5  -1  13    0.30    1.20   1
   5   1 -12    1.30    1.10   1
  -5  -1  12    1.80    0.90   1
   5   1 -11   67.00    3.10   1
  -5  -1  11   69.30    2.70   1
   5   1 -10    3.50    1.00   1
  -5  -1  10    2.40    1.10   1
   5   1  -9    5.30    1.00   1
  -5  -1   9    6.80    1.10   1
   5   1  -8   71.00    2.90   1
  -5  -1   8   68.30    2.80   1
   5   1  -7   65.20    2.50   1
  -5  -1   7   62.60    2.70   1
   5   1  -6   19.90    1.30   1
  -5  -1   6   22.00    1.80   1
   5   1  -5   88.40    3.00   1
  -5  -1   5   90.60    4.70   1
   5   1  -4  262.10   12.00   1
  -5  -1   4  252.90    9.20   1
   5   1  -3   67.90    7.50   1
  -5  -1   3   64.60    2.50   1
   5   1  -2   95.80    3.20   1
  -5  -1   2   99.60    2.80   1
   5   1  -1  541.80   13.60   1
  -5  -1   1  542.40   16.10   1
   5   1   0   67.70    2.00   1
  -5  -1   0   70.00    2.50   1
   5   1   1    1.10    0.50   1
  -5  -1  -1    0.10    0.60   1
   5   1   2  164.30    5.30   1
  -5  -1  -2  173.20    5.20   1
   5   1   3  353.30   10.40   1
  -5  -1  -3  360.40   11.10   1
   5   1   4   25.50    1.30   1
  -5  -1  -4   24.80    1.60   1
   5   1   5   30.60    1.50   1
  -5  -1  -5   30.00    1.50   1
   5   1   6   -1.10    1.00   1
  -5  -1  -6    0.00    0.90   1
   5   1   7   10.90    1.50   1
  -5  -1  -7    8.20    1.20   1
   5   1   8   10.50    1.60   1
  -5  -1  -8    8.50    1.50   1
   5   1   9   11.80    2.00   1
  -5  -1  -9   13.10    2.00   1
   5   1  10    4.50    2.30   1
  -5  -1 -10    5.70    2.00   1
   5   1  11    4.80    3.00   1
  -5  -1 -11    7.30    3.80   1
   5   1  12   11.80    5.00   1
  -5  -1 -12   -0.50    3.30   1
   5   2 -16    0.60    3.40   1
  -5  -2  16    8.40    2.00   1
   5   2 -15   13.20    2.80   1
  -5  -2  15   13.90    2.20   1
   5   2 -14   12.00    2.10   1
  -5  -2  14   10.10    1.70   1
   5   2 -13    5.80    1.60   1
  -5  -2  13    5.80    1.10   1
   5   2 -12    5.50    1.40   1
  -5  -2  12    6.80    1.20   1
   5   2 -11   31.70    2.50   1
  -5  -2  11   31.60    2.20   1
   5   2 -10    4.00    1.30   1
  -5  -2  10    2.20    0.80   1
   5   2  -9  359.80   10.90   1
  -5  -2   9  362.30   11.50   1
   5   2  -8    0.30    0.70   1
  -5  -2   8    0.50    0.70   1
   5   2  -7  207.20    7.00   1
  -5  -2   7  208.30    7.30   1
   5   2  -6  359.30   11.40   1
  -5  -2   6  354.30   16.40   1
   5   2  -5    5.00    0.60   1
  -5  -2   5    4.70    1.10   1
   5   2  -4  316.20   14.40   1
  -5  -2   4  312.00   17.10   1
   5   2  -3  348.50   15.30   1
  -5  -2   3  359.40   10.60   1
   5   2  -2  230.50    9.20   1
  -5  -2   2  222.50    6.60   1
   5   2  -1  231.80    6.70   1
  -5  -2   1  238.60    6.90   1
   5   2   0    0.40    0.30   1
  -5  -2   0   -1.10    0.80   1
   5   2   1    2.20    0.40   1
  -5  -2  -1    2.90    0.90   1
   5   2   2   89.50    2.50   1
  -5  -2  -2   81.80    2.90   1
   5   2   3   -0.20    0.60   1
  -5  -2  -3   -0.20    0.70   1
   5   2   4   35.30    1.60   1
  -5  -2  -4   37.00    1.90   1
   5   2   5  120.50    3.70   1
  -5  -2  -5  116.90    4.10   1
   5   2   6    9.50    1.20   1
  -5  -2  -6    8.60    1.10   1
   5   2   7   59.60    3.20   1
  -5  -2  -7   62.60    2.50   1
   5   2   8  184.10    7.70   1
  -5  -2  -8  193.50    7.50   1
   5   2   9   -0.70    1.30   1
  -5  -2  -9    0.50    1.30   1
   5   2  10   40.20    5.30   1
  -5  -2 -10   35.90    3.60   1
   5   2  11    8.90    4.90   1
  -5  -2 -11    2.70    4.60   1
   5   2  12   13.60    4.40   1
  -5  -2 -12   19.60    6.80   1
  -5  -3  16  113.70    6.50   1
   5   3 -15    1.00    2.00   1
  -5  -3  15   -0.10    1.40   1
   5   3 -14   25.00    2.90   1
  -5  -3  14   26.30    2.20   1
   5   3 -13   23.30    2.80   1
  -5  -3  13   26.40    2.00   1
   5   3 -12   26.10    2.70   1
  -5  -3  12   24.20    1.70   1
   5   3 -11   86.60    6.40   1
  -5  -3  11   90.30    3.40   1
   5   3 -10  100.50    5.90   1
  -5  -3  10   96.80    3.50   1
   5   3  -9    1.70    1.20   1
  -5  -3   9    1.50    0.90   1
   5   3  -8  480.20   26.30   1
  -5  -3   8  470.20   15.30   1
   5   3  -7   67.90    3.90   1
  -5  -3   7   69.30    2.80   1
   5   3  -6   12.80   34.80   1
  -5  -3   6    6.70    1.30   1
   5   3  -5   19.80    2.30   1
  -5  -3   5   20.60    2.10   1
   5   3  -4  839.00   36.70   1
  -5  -3   4  834.80   30.10   1
   5   3  -3  213.90    7.50   1
  -5  -3   3  213.10    5.90   1
   5   3  -2  192.00    6.80   1
  -5  -3   2  189.90    5.40   1
   5   3  -1   52.30    1.60   1
  -5  -3   1   50.40    1.70   1
   5   3   0    3.10    0.50   1
  -5  -3   0    4.60    1.00   1
   5   3   1   84.30    1.90   1
  -5  -3  -1   91.80    3.50   1
   5   3   2  214.90    6.00   1
  -5  -3  -2  211.10    6.60   1
   5   3   3   15.40    0.90   1
  -5  -3  -3   16.60    1.20   1
   5   3   4   17.80    1.10   1
  -5  -3  -4   14.70    1.30   1
   5   3   5   21.80    1.40   1
  -5  -3  -5   23.70    1.70   1
   5   3   6   36.80    2.40   1
  -5  -3  -6   37.30    2.10   1
   5   3   7    2.70    1.40   1
  -5  -3  -7    1.70    1.10   1
   5   3   8    1.70    1.30   1
  -5  -3  -8    2.90    1.30   1
   5   3   9    3.20    1.40   1
  -5  -3  -9    6.40    1.50   1
   5   3  10  143.70   14.50   1
  -5  -3 -10  156.20    8.30   1
   5   3  11   14.40    4.40   1
  -5  -3 -11    8.40    3.00   1
   5   3  12   31.40    4.90   1
  -5  -3 -12   27.90    6.20   1
  -5  -4  16   24.10    3.20   1
   5   4 -15   88.40   12.30   1
  -5  -4  15   92.70    5.80   1
   5   4 -14  106.20    8.00   1
  -5  -4  14  124.40    6.50   1
   5   4 -13   25.80    2.80   1
  -5  -4  13   24.90    2.00   1
   5   4 -12    4.40    2.10   1
  -5  -4  12    2.70    0.90   1
   5   4 -11   44.90    4.10   1
  -5  -4  11   36.90    2.10   1
   5   4 -10   99.90    6.60   1
  -5  -4  10  110.20    4.00   1
   5   4  -9   41.40    3.80   1
  -5  -4   9   44.50    2.00   1
   5   4  -8   18.70    2.30   1
  -5  -4   8   12.30    1.00   1
   5   4  -7   96.20    4.50   1
  -5  -4   7   97.70    3.40   1
   5   4  -6  775.60   35.30   1
  -5  -4   6  761.50   31.80   1
   5   4  -5   23.20    4.10   1
  -5  -4   5   26.40    1.30   1
   5   4  -4  128.60    6.60   1
  -5  -4   4  127.30    5.30   1
   5   4  -3   67.50    4.50   1
  -5  -4   3   68.60    2.30   1
   5   4  -2 1044.80   35.80   1
  -5  -4   2 1052.90   26.50   1
   5   4  -1  121.10    2.90   1
  -5  -4   1  120.70    3.20   1
   5   4   0   32.90    1.20   1
  -5  -4   0   32.20    1.90   1
   5   4   1    8.10    0.80   1
  -5  -4  -1    6.60    0.90   1
   5   4   2    6.30    0.50   1
  -5  -4  -2    4.50    1.00   1
   5   4   3  320.50    7.40   1
  -5  -4  -3  325.00   10.50   1
   5   4   4   32.20    1.30   1
  -5  -4  -4   35.50    1.80   1
   5   4   5    3.50    1.00   1
  -5  -4  -5    3.30    1.10   1
   5   4   6  149.80    5.90   1
  -5  -4  -6  157.50    5.50   1
   5   4   7   51.70    3.10   1
  -5  -4  -7   43.20    2.10   1
   5   4   8    1.90    1.50   1
  -5  -4  -8    1.70    1.00   1
   5   4   9   25.80    2.40   1
  -5  -4  -9   22.10    2.00   1
   5   4  10    3.70    3.50   1
  -5  -4 -10    0.30    1.70   1
   5   4  11    5.30    3.90   1
  -5  -4 -11    6.00    3.70   1
   5   4  12   11.90    3.40   1
  -5  -4 -12   10.10    4.50   1
  -5  -5  16    1.40    2.10   1
   5   5 -15    9.50    3.50   1
  -5  -5  15   10.80    2.80   1
   5   5 -14   33.10    4.50   1
  -5  -5  14   44.40    2.70   1
   5   5 -13    1.60    2.40   1
  -5  -5  13    3.50    0.90   1
   5   5 -12    0.90    1.30   1
  -5  -5  12    2.20    1.10   1
   5   5 -11  190.10    8.80   1
  -5  -5  11  189.10    6.60   1
   5   5 -10  187.60    8.90   1
  -5  -5  10  188.40    5.70   1
   5   5  -9  315.90   10.00   1
  -5  -5   9  305.90    7.70   1
   5   5  -8  128.70    5.30   1
  -5  -5   8  128.30    4.40   1
   5   5  -7  130.50    4.90   1
  -5  -5   7  123.30    4.70   1
   5   5  -6  180.30    8.60   1
  -5  -5   6  183.60    6.20   1
   5   5  -5  184.00    8.40   1
  -5  -5   5  190.90    6.40   1
   5   5  -4  718.70   31.80   1
  -5  -5   4  698.90   19.70   1
   5   5  -3    2.10    1.10   1
  -5  -5   3    2.00    0.70   1
   5   5  -2  106.60    3.10   1
  -5  -5   2  108.70    2.90   1
   5   5  -1  401.00   11.60   1
  -5  -5   1  417.40   12.70   1
   5   5   0  181.30    4.20   1
  -5  -5   0  184.90    6.70   1
   5   5   1  169.70    4.30   1
  -5  -5  -1  170.80    5.80   1
   5   5   2  359.30    9.40   1
  -5  -5  -2  367.30   11.60   1
   5   5   3    0.10    0.40   1
  -5  -5  -3    3.00    1.20   1
   5   5   4   16.50    0.90   1
  -5  -5  -4   19.10    1.80   1
   5   5   5   -0.60    0.90   1
  -5  -5  -5    0.80    1.10   1
   5   5   6    2.30    1.10   1
  -5  -5  -6   -1.70    1.10   1
   5   5   7    2.10    1.40   1
  -5  -5  -7    2.60    1.30   1
   5   5   8   52.30    3.40   1
  -5  -5  -8   49.60    2.70   1
   5   5   9   12.00    1.80   1
  -5  -5  -9   14.40    1.90   1
   5   5  10   39.80    5.10   1
  -5  -5 -10   44.70    4.10   1
   5   5  11   10.60    4.60   1
  -5  -5 -11    9.90    4.00   1
   5   5  12    4.90    2.90   1
  -5  -5 -12    7.40    5.50   1
   5   6 -16   -1.40    4.70   1
  -5  -6  16   -0.90    3.10   1
   5   6 -15    9.30    3.70   1
  -5  -6  15    8.10    2.80   1
   5   6 -14    8.50    2.30   1
  -5  -6  14    8.70    1.60   1
   5   6 -13    9.90    1.90   1
  -5  -6  13   11.40    1.40   1
   5   6 -12    5.30    1.80   1
  -5  -6  12    6.70    1.10   1
   5   6 -11   11.90    1.80   1
  -5  -6  11   10.50    1.00   1
   5   6 -10  320.60   11.90   1
  -5  -6  10  322.00    9.90   1
   5   6  -9  194.30    7.20   1
  -5  -6   9  198.90    5.70   1
   5   6  -8   26.60    2.10   1
  -5  -6   8   30.70    1.20   1
   5   6  -7   62.90    4.00   1
  -5  -6   7   70.60    1.90   1
   5   6  -6  124.10    5.50   1
  -5  -6   6  122.20    4.30   1
   5   6  -5   -1.50    1.00   1
  -5  -6   5   -0.10    0.70   1
   5   6  -4   59.20    3.40   1
  -5  -6   4   57.50    1.90   1
   5   6  -3  327.20   14.20   1
  -5  -6   3  348.40   10.00   1
   5   6  -2    1.80    0.40   1
  -5  -6   2    0.70    0.70   1
   5   6  -1   47.40    1.70   1
  -5  -6   1   48.00    2.20   1
   5   6   0   47.00    1.60   1
  -5  -6   0   44.10    2.10   1
   5   6   1  253.30    5.80   1
  -5  -6  -1  255.40    9.00   1
   5   6   2  162.30    4.30   1
  -5  -6  -2  169.10    6.50   1
   5   6   3    1.40    0.90   1
  -5  -6  -3    1.40    1.00   1
   5   6   4  261.60    6.20   1
  -5  -6  -4  262.30    9.30   1
   5   6   5  115.70    4.30   1
  -5  -6  -5  120.20    5.20   1
   5   6   6   38.40    2.30   1
  -5  -6  -6   39.20    2.80   1
   5   6   7    8.60    1.50   1
  -5  -6  -7   11.60    1.90   1
   5   6   8  126.80    6.30   1
  -5  -6  -8  130.70    7.00   1
   5   6   9   -1.40    1.80   1
  -5  -6  -9    2.90    1.60   1
   5   6  10   -0.90    2.10   1
  -5  -6 -10    1.00    3.10   1
   5   6  11   -6.50    3.50   1
  -5  -6 -11    0.80    3.70   1
   5   7 -15    5.50    4.80   1
  -5  -7  15    1.40    2.40   1
   5   7 -14   10.20    2.40   1
  -5  -7  14    4.50    1.90   1
   5   7 -13    2.50    1.60   1
  -5  -7  13    1.90    1.00   1
   5   7 -12   61.20    3.90   1
  -5  -7  12   64.40    3.10   1
   5   7 -11   32.40    3.00   1
  -5  -7  11   37.50    2.00   1
   5   7 -10   14.50    1.80   1
  -5  -7  10   14.80    1.10   1
   5   7  -9  287.30   11.90   1
  -5  -7   9  290.50    7.70   1
   5   7  -8   44.00    2.60   1
  -5  -7   8   38.90    1.10   1
   5   7  -7  348.90   15.50   1
  -5  -7   7  355.90    7.00   1
   5   7  -6   36.00    3.40   1
  -5  -7   6   32.80    1.30   1
   5   7  -5  128.90    6.60   1
  -5  -7   5  126.80    4.70   1
   5   7  -4   80.90    4.20   1
  -5  -7   4   82.80    2.50   1
   5   7  -3   72.50    4.20   1
  -5  -7   3   76.20    2.50   1
   5   7  -2    8.80    0.70   1
  -5  -7   2    7.20    0.50   1
   5   7  -1   30.60    1.20   1
  -5  -7   1   31.20    1.20   1
   5   7   0   21.50    0.90   1
  -5  -7   0   21.40    1.30   1
   5   7   1   92.80    2.40   1
  -5  -7  -1   92.20    3.10   1
   5   7   2    0.10    0.80   1
  -5  -7  -2   -0.30    0.70   1
   5   7   3  294.60    7.50   1
  -5  -7  -3  295.50    8.40   1
   5   7   4    5.10    0.40   1
  -5  -7  -4    5.70    1.20   1
   5   7   5   43.10    1.90   1
  -5  -7  -5   45.60    3.30   1
   5   7   6   36.70    1.90   1
  -5  -7  -6   34.00    2.80   1
   5   7   7   90.70    5.10   1
  -5  -7  -7   91.10    6.10   1
   5   7   8    0.20    1.40   1
  -5  -7  -8   -0.80    2.30   1
   5   7   9    4.50    1.90   1
  -5  -7  -9    5.00    2.40   1
   5   7  10   -1.20    3.20   1
  -5  -7 -10   -0.60    2.20   1
   5   7  11   15.80    5.20   1
  -5  -7 -11    6.50    4.10   1
   5   8 -15   38.50    6.00   1
  -5  -8  15   44.50    8.00   1
   5   8 -14   45.70    7.00   1
  -5  -8  14   42.70    4.30   1
   5   8 -13   72.10    6.70   1
  -5  -8  13   70.30    4.30   1
   5   8 -12    0.50    1.50   1
  -5  -8  12    0.80    0.80   1
   5   8 -11    6.70    2.30   1
  -5  -8  11    6.10    0.80   1
   5   8 -10    2.20    1.80   1
  -5  -8  10    3.80    0.40   1
   5   8  -9  107.50    5.10   1
  -5  -8   9  109.80    4.40   1
   5   8  -8   12.50    1.60   1
  -5  -8   8   14.50    1.00   1
   5   8  -7   13.40    2.80   1
  -5  -8   7   12.80    0.60   1
   5   8  -6  298.30   14.90   1
  -5  -8   6  316.70    9.30   1
   5   8  -5   -3.10    1.90   1
  -5  -8   5    0.40    0.40   1
   5   8  -4    1.30    1.80   1
  -5  -8   4    2.80    0.60   1
   5   8  -3   21.50    2.80   1
  -5  -8   3   20.40    0.80   1
   5   8  -2  127.80    4.90   1
  -5  -8   2  131.90    3.00   1
   5   8  -1   60.50    2.10   1
  -5  -8   1   61.60    2.20   1
   5   8   0    5.10    0.60   1
  -5  -8   0    5.30    0.80   1
   5   8   1  164.90    4.00   1
  -5  -8  -1  162.60    4.60   1
   5   8   2  155.20    4.40   1
  -5  -8  -2  157.30    4.60   1
   5   8   3   60.30    2.50   1
  -5  -8  -3   60.00    2.50   1
   5   8   4  135.70    3.30   1
  -5  -8  -4  138.70    4.80   1
   5   8   5  199.30    5.30   1
  -5  -8  -5  195.80    7.00   1
   5   8   6   10.40    1.00   1
  -5  -8  -6   10.30    1.60   1
   5   8   7   29.80    1.70   1
  -5  -8  -7   28.80    2.60   1
   5   8   8   64.90    3.50   1
  -5  -8  -8   64.60    4.70   1
   5   8   9   15.30    2.20   1
  -5  -8  -9    8.30    3.20   1
   5   8  10    3.50    3.70   1
  -5  -8 -10   -4.40    3.80   1
   5   8  11    2.10    3.10   1
  -5  -8 -11    4.00    3.70   1
   5   9 -15   17.90    5.90   1
  -5  -9  15   26.10    5.30   1
   5   9 -14    0.60    2.60   1
  -5  -9  14    5.60    3.70   1
   5   9 -13   11.70    3.10   1
  -5  -9  13   15.20    2.40   1
   5   9 -12   -2.00    2.10   1
  -5  -9  12    0.10    1.50   1
   5   9 -11  134.50    8.10   1
  -5  -9  11  143.20    7.40   1
   5   9 -10    5.90    1.70   1
  -5  -9  10    4.70    1.20   1
   5   9  -9   17.20    2.30   1
  -5  -9   9    8.30    1.30   1
   5   9  -8   -1.00    2.50   1
  -5  -9   8    2.40    0.70   1
   5   9  -7    8.00    2.30   1
  -5  -9   7    5.70    0.50   1
   5   9  -6   61.40    4.10   1
  -5  -9   6   56.20    1.50   1
   5   9  -5    1.20    2.40   1
  -5  -9   5    0.50    0.20   1
   5   9  -4  468.60   19.40   1
  -5  -9   4  463.00   10.50   1
   5   9  -3  103.80    6.30   1
  -5  -9   3  107.90    2.50   1
   5   9  -2   29.40    1.80   1
  -5  -9   2   30.60    1.00   1
   5   9  -1   -0.90    0.70   1
  -5  -9   1    0.00    0.60   1
   5   9   0  230.70    6.50   1
  -5  -9   0  233.50    6.80   1
   5   9   1  237.90    5.90   1
  -5  -9  -1  241.80    6.70   1
   5   9   2  181.50    5.00   1
  -5  -9  -2  176.50    5.30   1
   5   9   3  180.40    5.50   1
  -5  -9  -3  182.60    5.70   1
   5   9   4    7.20    1.20   1
  -5  -9  -4    8.70    1.30   1
   5   9   5   10.40    0.80   1
  -5  -9  -5    8.50    1.70   1
   5   9   6   72.20    2.80   1
  -5  -9  -6   69.00    3.80   1
   5   9   7    3.20    0.90   1
  -5  -9  -7    1.70    1.30   1
   5   9   8   13.80    1.50   1
  -5  -9  -8   11.50    3.70   1
   5   9   9   26.20    2.70   1
  -5  -9  -9   22.60    5.50   1
   5   9  10   47.30    4.60   1
  -5  -9 -10   55.60    8.00   1
   5  10 -14   -0.30    3.60   1
  -5 -10  14   -2.90    4.80   1
   5  10 -13    1.10    2.80   1
  -5 -10  13   -2.00    1.70   1
   5  10 -12    3.30    2.10   1
  -5 -10  12    1.70    1.50   1
   5  10 -11    2.90    1.70   1
  -5 -10  11    3.20    1.40   1
   5  10 -10   36.60    3.40   1
  -5 -10  10   34.10    2.70   1
   5  10  -9   -0.50    1.90   1
  -5 -10   9    3.30    0.90   1
   5  10  -8   45.70    4.30   1
  -5 -10   8   44.10    1.60   1
   5  10  -7   10.00    2.20   1
  -5 -10   7   12.30    0.80   1
   5  10  -6 1229.70   61.10   1
  -5 -10   6 1214.60   39.70   1
   5  10  -5   35.70    3.50   1
  -5 -10   5   30.00    1.30   1
   5  10  -4  190.30    9.10   1
  -5 -10   4  194.30    4.90   1
   5  10  -3    1.90    1.40   1
  -5 -10   3    0.70    0.50   1
   5  10  -2  221.30    7.90   1
  -5 -10   2  229.00    5.00   1
   5  10  -1  135.90    4.30   1
  -5 -10   1  138.90    3.40   1
   5  10   0    2.40    0.70   1
  -5 -10   0    1.60    0.80   1
   5  10   1   49.10    1.90   1
  -5 -10  -1   50.40    2.30   1
   5  10   2   87.40    3.10   1
  -5 -10  -2   83.60    3.40   1
   5  10   3    1.40    1.10   1
  -5 -10  -3    1.10    0.90   1
   5  10   4   96.60    3.80   1
  -5 -10  -4   95.40    4.00   1
   5  10   5    1.70    0.60   1
  -5 -10  -5    4.90    1.60   1
   5  10   6    7.20    1.00   1
  -5 -10  -6    7.80    1.90   1
   5  10   7  169.40    6.90   1
  -5 -10  -7  167.60    8.60   1
   5  10   8   45.00    3.00   1
  -5 -10  -8   38.90    4.10   1
   5  10   9   15.00    4.10   1
  -5 -10  -9   19.50    4.80   1
   5  10  10   13.00    4.50   1
  -5 -10 -10   12.10    4.70   1
   5  11 -14   17.10    4.60   1
  -5 -11  14   15.00    6.10   1
   5  11 -13    3.30    3.90   1
  -5 -11  13   -1.30    4.80   1
   5  11 -12   10.80    4.70   1
  -5 -11  12   15.00    2.40   1
   5  11 -11   39.80    4.00   1
  -5 -11  11   39.40    3.40   1
   5  11 -10    8.70    2.30   1
  -5 -11  10    5.70    1.40   1
   5  11  -9   12.00    2.70   1
  -5 -11   9   14.60    1.10   1
   5  11  -8   29.70    3.20   1
  -5 -11   8   38.40    1.80   1
   5  11  -7  196.20   12.90   1
  -5 -11   7  214.20    6.30   1
   5  11  -6   98.60    6.30   1
  -5 -11   6  110.50    4.40   1
   5  11  -5  475.00   23.30   1
  -5 -11   5  495.50   13.40   1
   5  11  -4  561.20   22.20   1
  -5 -11   4  546.90   13.30   1
   5  11  -3    1.50    0.90   1
  -5 -11   3    1.30    0.60   1
   5  11  -2    9.00    1.20   1
  -5 -11   2   11.00    0.70   1
   5  11  -1  177.80    6.30   1
  -5 -11   1  171.10    4.20   1
   5  11   0   55.20    2.40   1
  -5 -11   0   56.00    2.40   1
   5  11   1    8.00    1.00   1
  -5 -11  -1    8.20    1.10   1
   5  11   2  102.00    4.10   1
  -5 -11  -2  100.00    3.90   1
   5  11   3   96.70    4.00   1
  -5 -11  -3  100.20    4.60   1
   5  11   4    1.80    1.30   1
  -5 -11  -4    1.20    1.10   1
   5  11   5    3.30    0.60   1
  -5 -11  -5    4.10    1.60   1
   5  11   6   18.30    1.40   1
  -5 -11  -6   15.10    2.10   1
   5  11   7   24.30    1.80   1
  -5 -11  -7   29.60    3.10   1
   5  11   8   -0.50    1.30   1
  -5 -11  -8    2.30    2.00   1
   5  11   9    9.20    4.40   1
  -5 -11  -9    6.10    3.60   1
   5  12 -13   20.90    5.80   1
  -5 -12  13   14.90    5.40   1
   5  12 -12    7.10    3.40   1
  -5 -12  12   11.80    5.80   1
   5  12 -11   11.10    4.20   1
  -5 -12  11   13.90    2.40   1
   5  12 -10   35.80    5.20   1
  -5 -12  10   38.00    3.30   1
   5  12  -9   97.70    7.90   1
  -5 -12   9   93.30    4.30   1
   5  12  -8   -0.40    1.90   1
  -5 -12   8    1.20    0.80   1
   5  12  -7   -0.70    1.70   1
  -5 -12   7   -0.60    0.70   1
   5  12  -6   10.60    2.50   1
  -5 -12   6   14.30    1.10   1
   5  12  -5   14.70    3.40   1
  -5 -12   5   17.20    1.10   1
   5  12  -4   27.90    3.70   1
  -5 -12   4   33.60    1.50   1
   5  12  -3  129.00    4.40   1
  -5 -12   3  123.90    3.60   1
   5  12  -2   14.50    1.50   1
  -5 -12   2   15.30    1.00   1
   5  12  -1   12.90    1.60   1
  -5 -12   1   13.40    0.90   1
   5  12   0   79.50    3.10   1
  -5 -12   0   77.20    3.80   1
   5  12   1    1.90    0.90   1
  -5 -12  -1    3.40    1.10   1
   5  12   2   12.00    1.40   1
  -5 -12  -2   12.10    1.60   1
   5  12   3   71.20    3.20   1
  -5 -12  -3   70.10    3.30   1
   5  12   4   -1.20    1.20   1
  -5 -12  -4   -1.90    1.60   1
   5  12   5   64.00    3.80   1
  -5 -12  -5   69.50    4.20   1
   5  12   6   22.30    1.40   1
  -5 -12  -6   18.20    2.50   1
   5  12   7    1.90    1.10   1
  -5 -12  -7   -1.20    2.60   1
   5  12   8    9.90    3.00   1
  -5 -12  -8    8.40    4.20   1
   5  12   9   -2.50    3.80   1
  -5 -12  -9   -5.60    4.00   1
   5  13 -12   30.70    5.50   1
  -5 -13  12   32.30    5.50   1
   5  13 -11    9.50    4.30   1
  -5 -13  11   17.10    4.60   1
   5  13 -10  146.80   13.90   1
  -5 -13  10  171.80    8.00   1
   5  13  -9    0.30    2.10   1
  -5 -13   9    1.70    0.80   1
   5  13  -8   18.40    3.60   1
  -5 -13   8   24.20    1.40   1
   5  13  -7    3.10    2.30   1
  -5 -13   7    3.80    1.00   1
   5  13  -6   33.20    4.20   1
  -5 -13   6   26.50    1.80   1
   5  13  -5    8.80    2.50   1
  -5 -13   5    8.70    1.10   1
   5  13  -4    2.10    2.60   1
  -5 -13   4    2.40    0.80   1
   5  13  -3    3.30    0.90   1
  -5 -13   3    3.40    0.90   1
   5  13  -2   56.80    2.80   1
  -5 -13   2   55.40    2.30   1
   5  13  -1    1.40    1.30   1
  -5 -13   1    0.70    0.70   1
   5  13   0   42.30    3.00   1
  -5 -13   0   41.90    3.20   1
   5  13   1    9.90    1.40   1
  -5 -13  -1    9.00    1.60   1
   5  13   2  195.10    9.20   1
  -5 -13  -2  189.20    9.70   1
   5  13   3   24.80    2.20   1
  -5 -13  -3   24.80    2.90   1
   5  13   4   28.80    2.20   1
  -5 -13  -4   28.90    3.10   1
   5  13   5   34.70    2.80   1
  -5 -13  -5   37.20    4.90   1
   5  13   6   67.60    3.20   1
  -5 -13  -6   66.60    7.40   1
   5  13   7    9.90    3.40   1
  -5 -13  -7    9.20    2.90   1
   5  13   8   25.30    4.80   1
  -5 -13  -8   24.70    5.00   1
   5  14 -12   52.00    7.60   1
  -5 -14  12   63.80    8.70   1
   5  14 -11    4.10    4.60   1
  -5 -14  11    1.10    4.80   1
   5  14 -10    5.10    4.10   1
  -5 -14  10   -0.20    1.30   1
   5  14  -9    4.20    3.00   1
  -5 -14   9    3.90    1.10   1
   5  14  -8   55.70    7.10   1
  -5 -14   8   59.40    3.50   1
   5  14  -7   23.30    3.70   1
  -5 -14   7   25.30    1.90   1
   5  14  -6    4.20    2.50   1
  -5 -14   6   11.40    1.40   1
   5  14  -5   13.00    3.00   1
  -5 -14   5   14.00    1.20   1
   5  14  -4    1.70    3.10   1
  -5 -14   4   -0.20    0.90   1
   5  14  -3   -2.20    3.30   1
  -5 -14   3    0.30    0.80   1
   5  14  -2    3.70    1.20   1
  -5 -14   2    4.70    1.00   1
   5  14  -1    0.60    1.40   1
  -5 -14   1    0.60    0.70   1
   5  14   0   24.70    2.30   1
  -5 -14   0   30.70    2.30   1
   5  14   1  104.40    4.80   1
  -5 -14  -1  105.70    5.50   1
   5  14   2   17.00    1.60   1
  -5 -14  -2   18.90    2.40   1
   5  14   3    0.90    1.30   1
  -5 -14  -3    3.90    2.10   1
   5  14   4   47.30    3.40   1
  -5 -14  -4   50.30    5.80   1
   5  14   5    7.20    2.00   1
  -5 -14  -5    5.90    3.10   1
   5  14   6   61.10    5.10   1
  -5 -14  -6   67.30    9.40   1
   5  14   7   12.40    3.10   1
  -5 -14  -7   12.10    3.50   1
   5  15 -11   -6.00    4.80   1
  -5 -15  11   10.80    5.90   1
   5  15 -10   40.20    6.80   1
  -5 -15  10   35.60    4.40   1
   5  15  -9    0.20    2.80   1
  -5 -15   9   -0.60    1.50   1
   5  15  -8   52.30    6.40   1
  -5 -15   8   46.70    3.60   1
   5  15  -7   -3.90    3.10   1
  -5 -15   7    1.40    1.20   1
   5  15  -6   -5.80    3.00   1
  -5 -15   6    0.50    1.00   1
   5  15  -5    6.10    2.70   1
  -5 -15   5    5.30    1.10   1
   5  15  -4   36.60    4.80   1
  -5 -15   4   33.20    2.00   1
   5  15  -3   33.10    4.70   1
  -5 -15   3   35.50    2.20   1
   5  15  -2    1.90    1.10   1
  -5 -15   2    1.50    1.00   1
   5  15  -1   17.00    2.20   1
  -5 -15   1   17.20    1.50   1
   5  15   0    1.20    1.50   1
  -5 -15   0    4.20    1.50   1
   5  15   1   23.60    2.70   1
  -5 -15  -1   28.30    3.80   1
   5  15   2    1.50    1.40   1
  -5 -15  -2   -1.00    2.30   1
   5  15   3   -1.50    1.40   1
  -5 -15  -3    1.80    1.90   1
   5  15   4   40.60    3.30   1
  -5 -15  -4   35.30    5.20   1
   5  15   5   -0.90    2.00   1
  -5 -15  -5   -1.50    3.20   1
   5  15   6    1.80    3.20   1
  -5 -15  -6    0.90    3.60   1
   5  16 -10    2.10    5.00   1
  -5 -16  10   12.70    6.20   1
   5  16  -9    2.90    3.20   1
  -5 -16   9    2.80    3.60   1
   5  16  -8   -7.50    4.40   1
  -5 -16   8    2.10    3.00   1
   5  16  -7    9.30    3.70   1
  -5 -16   7    8.50    1.90   1
   5  16  -6   73.90    8.40   1
  -5 -16   6   67.40    4.20   1
   5  16  -5   67.50    7.60   1
  -5 -16   5   59.20    3.40   1
   5  16  -4    1.10    2.20   1
  -5 -16   4   -0.20    1.30   1
   5  16  -3   29.40    4.10   1
  -5 -16   3   31.30    2.30   1
   5  16  -2    1.80    1.20   1
  -5 -16   2   -0.90    1.10   1
   5  16  -1    6.20    1.70   1
  -5 -16   1    4.60    1.10   1
   5  16   0   61.00    4.50   1
  -5 -16   0   54.00    4.50   1
   5  16   1   -1.40    1.30   1
  -5 -16  -1   -0.10    1.50   1
   5  16   2   44.90    4.10   1
  -5 -16  -2   45.00    6.50   1
   5  16   3    0.90    1.60   1
  -5 -16  -3   -1.00    2.80   1
   5  16   4    4.50    1.90   1
  -5 -16  -4   -0.10    2.30   1
   5  16   5    2.80    2.20   1
  -5 -16  -5    8.00    3.80   1
   5  17  -8   14.00    3.60   1
  -5 -17   8    9.60    2.90   1
   5  17  -7   18.10    4.30   1
  -5 -17   7   24.30    3.20   1
   5  17  -6    1.70    3.30   1
  -5 -17   6    3.00    1.30   1
   5  17  -5   74.60    8.40   1
  -5 -17   5   75.80    4.30   1
   5  17  -4   19.30    4.90   1
  -5 -17   4   22.10    2.90   1
   5  17  -3  151.20   19.40   1
  -5 -17   3  153.20   10.50   1
   5  17  -2   12.50    4.50   1
  -5 -17   2    4.40    2.20   1
   5  17  -1   73.60    6.10   1
  -5 -17   1   73.80    6.00   1
   5  17   0    2.10    1.60   1
  -5 -17   0   -3.90    2.30   1
   5  17   1   12.10    2.40   1
  -5 -17  -1    9.30    2.30   1
   5  17   2    3.00    2.50   1
  -5 -17  -2   -0.60    2.30   1
   5  17   3    5.90    2.50   1
  -5 -17  -3    7.80    2.70   1
   5  17   4   22.70    3.00   1
  -5 -17  -4   25.00    5.60   1
   5  18  -6    4.30    3.60   1
  -5 -18   6    3.20    3.20   1
   5  18  -5   21.10    4.90   1
  -5 -18   5   30.10    5.80   1
   5  18  -4    0.70    4.30   1
  -5 -18   4    4.30    5.30   1
   5  18  -3   45.30    6.70   1
  -5 -18   3   35.40    3.90   1
   5  18  -2   11.30    3.60   1
  -5 -18   2   15.50    3.00   1
   5  18  -1   12.10    3.90   1
  -5 -18   1   12.00    2.50   1
   5  18   0   40.10    5.40   1
  -5 -18   0   35.60    4.40   1
   5  18   1   -0.90    3.60   1
  -5 -18  -1    4.80    2.80   1
   5  18   2   10.80    4.30   1
  -5 -18  -2   13.40    3.30   1
   5  19  -3    5.50    3.50   1
  -5 -19   3    9.50    6.10   1
   5  19  -2    7.60    3.50   1
  -5 -19   2    6.20    5.10   1
   6   0 -16    8.00    3.00   1
   6   0 -15    0.80    2.20   1
   6   0 -14  146.00    8.20   1
   6   0 -13   -1.70    1.30   1
   6   0 -12   25.10    2.00   1
   6   0 -11    2.00    1.10   1
   6   0 -10   47.30    2.30   1
   6   0  -9   -0.40    0.80   1
   6   0  -8   65.30    2.60   1
   6   0  -7   -1.30    0.90   1
   6   0  -6  358.00   14.20   1
   6   0  -5   -0.20    0.80   1
   6   0  -4    1.80    0.90   1
   6   0  -3    0.60    0.80   1
   6   0  -2    9.40    0.90   1
   6   0  -1    1.00    0.50   1
   6   0   0   37.30    1.50   1
   6   0   1   -0.60    0.70   1
   6   0   2    1.30    0.70   1
   6   0   3    0.20    0.60   1
   6   0   4   48.90    1.90   1
   6   0   5    0.50    0.80   1
   6   0   6    0.20    1.00   1
   6   0   7    0.70    0.90   1
   6   0   8   55.20    3.10   1
   6   0   9   -0.60    1.80   1
   6   0  10   35.30    3.40   1
   6   0  11   -4.90    2.60   1
   6   1 -16   32.60    4.90   1
  -6  -1  16   27.40    3.30   1
   6   1 -15    1.50    2.50   1
  -6  -1  15    1.20    1.60   1
   6   1 -14  161.70   11.60   1
  -6  -1  14  166.00    8.60   1
   6   1 -13   12.50    2.20   1
  -6  -1  13   13.10    1.60   1
   6   1 -12   37.20    2.20   1
  -6  -1  12   32.80    2.20   1
   6   1 -11   36.00    2.60   1
  -6  -1  11   38.20    2.60   1
   6   1 -10    0.00    1.00   1
  -6  -1  10    4.50    1.00   1
   6   1  -9    8.10    1.10   1
  -6  -1   9    4.00    0.90   1
   6   1  -8   10.20    1.00   1
  -6  -1   8   10.80    1.00   1
   6   1  -7    9.50    1.20   1
  -6  -1   7    9.20    1.60   1
   6   1  -6  223.00    9.30   1
  -6  -1   6  217.30   10.20   1
   6   1  -5  151.30    5.20   1
  -6  -1   5  158.50    5.60   1
   6   1  -4   70.30    3.80   1
  -6  -1   4   73.40    2.40   1
   6   1  -3  132.00    5.00   1
  -6  -1   3  133.00    4.50   1
   6   1  -2  201.30    6.60   1
  -6  -1   2  223.30    6.00   1
   6   1  -1    9.20    0.80   1
  -6  -1   1    9.70    0.80   1
   6   1   0    0.20    0.40   1
  -6  -1   0    0.10    0.50   1
   6   1   1   35.40    1.40   1
  -6  -1  -1   39.30    1.90   1
   6   1   2  258.80    6.60   1
  -6  -1  -2  255.80    6.90   1
   6   1   3   24.10    1.30   1
  -6  -1  -3   23.40    1.40   1
   6   1   4   22.80    1.30   1
  -6  -1  -4   22.70    1.40   1
   6   1   5   76.10    3.00   1
  -6  -1  -5   75.50    2.70   1
   6   1   6   -0.50    1.00   1
  -6  -1  -6   -0.40    1.20   1
   6   1   7   75.10    3.20   1
  -6  -1  -7   85.10    4.00   1
   6   1   8  108.60    5.20   1
  -6  -1  -8  105.80    5.40   1
   6   1   9    3.90    1.90   1
  -6  -1  -9   -0.10    1.50   1
   6   1  10   -1.20    1.90   1
  -6  -1 -10    3.10    2.80   1
   6   1  11    4.40    3.00   1
  -6  -1 -11   -2.00    2.50   1
   6   2 -16   10.80    3.70   1
  -6  -2  16   15.50    2.30   1
   6   2 -15    3.10    2.00   1
  -6  -2  15    2.80    2.30   1
   6   2 -14    1.10    1.80   1
  -6  -2  14    1.00    1.30   1
   6   2 -13  176.00   10.40   1
  -6  -2  13  179.70    7.50   1
   6   2 -12   21.20    3.50   1
  -6  -2  12   22.80    1.70   1
   6   2 -11   31.60    3.60   1
  -6  -2  11   34.40    2.30   1
   6   2 -10   11.50    1.50   1
  -6  -2  10   11.70    1.30   1
   6   2  -9  151.60    5.70   1
  -6  -2   9  148.10    6.00   1
   6   2  -8   75.00    3.50   1
  -6  -2   8   71.90    2.70   1
   6   2  -7  258.50    8.50   1
  -6  -2   7  267.50   13.00   1
   6   2  -6  318.30   10.20   1
  -6  -2   6  322.50   16.00   1
   6   2  -5   28.90    1.20   1
  -6  -2   5   29.50    2.10   1
   6   2  -4  439.40   14.90   1
  -6  -2   4  444.90   12.90   1
   6   2  -3  319.10   14.70   1
  -6  -2   3  309.60   10.20   1
   6   2  -2   68.90    2.80   1
  -6  -2   2   72.60    2.30   1
   6   2  -1   78.10    2.40   1
  -6  -2   1   75.50    2.20   1
   6   2   0  273.20    5.80   1
  -6  -2   0  275.80    9.20   1
   6   2   1    4.80    0.50   1
  -6  -2  -1    3.40    1.20   1
   6   2   2   39.00    1.40   1
  -6  -2  -2   38.10    2.50   1
   6   2   3  317.80    8.40   1
  -6  -2  -3  324.90    9.20   1
   6   2   4  224.30    6.40   1
  -6  -2  -4  210.30    8.40   1
   6   2   5   53.20    2.20   1
  -6  -2  -5   51.20    2.10   1
   6   2   6   55.10    2.40   1
  -6  -2  -6   52.10    2.60   1
   6   2   7  231.00    9.40   1
  -6  -2  -7  236.40    9.50   1
   6   2   8    7.20    1.30   1
  -6  -2  -8    9.00    1.70   1
   6   2   9   -0.30    1.70   1
  -6  -2  -9    2.50    2.10   1
   6   2  10   77.60    6.90   1
  -6  -2 -10   83.60    7.10   1
   6   2  11    0.70    3.00   1
  -6  -2 -11   -1.40    2.80   1
   6   3 -16    5.50    5.00   1
  -6  -3  16    4.70    2.30   1
   6   3 -15    1.60    2.80   1
  -6  -3  15   -1.10    1.10   1
   6   3 -14    4.00    2.00   1
  -6  -3  14    0.00    1.10   1
   6   3 -13   53.00    4.10   1
  -6  -3  13   51.70    3.10   1
   6   3 -12    4.30    2.10   1
  -6  -3  12    5.20    1.00   1
   6   3 -11   19.80    3.20   1
  -6  -3  11   16.10    1.30   1
   6   3 -10   12.60    1.70   1
  -6  -3  10   13.00    1.30   1
   6   3  -9  243.80    9.20   1
  -6  -3   9  247.20    8.30   1
   6   3  -8  195.00   11.00   1
  -6  -3   8  201.90    9.60   1
   6   3  -7    1.50    1.30   1
  -6  -3   7    0.90    1.20   1
   6   3  -6    2.10    1.90   1
  -6  -3   6    0.00    1.30   1
   6   3  -5   97.40    9.10   1
  -6  -3   5   88.60    3.50   1
   6   3  -4   56.50    1.60   1
  -6  -3   4   52.30    2.70   1
   6   3  -3    0.50    0.50   1
  -6  -3   3    1.60    0.70   1
   6   3  -2   20.50    1.00   1
  -6  -3   2   21.50    1.00   1
   6   3  -1   20.50    1.20   1
  -6  -3   1   20.20    1.00   1
   6   3   0  372.70    8.60   1
  -6  -3   0  366.20   12.70   1
   6   3   1  298.50    7.20   1
  -6  -3  -1  305.90   10.20   1
   6   3   2   12.00    0.90   1
  -6  -3  -2   11.00    1.40   1
   6   3   3   -0.50    0.50   1
  -6  -3  -3    0.30    1.00   1
   6   3   4    1.40    0.70   1
  -6  -3  -4    0.10    0.90   1
   6   3   5  543.40   17.20   1
  -6  -3  -5  526.10   17.60   1
   6   3   6   33.10    1.90   1
  -6  -3  -6   33.90    2.10   1
   6   3   7   -1.70    1.00   1
  -6  -3  -7    0.60    1.00   1
   6   3   8   -0.80    1.40   1
  -6  -3  -8    0.50    1.30   1
   6   3   9   59.10    5.40   1
  -6  -3  -9   64.70    5.10   1
   6   3  10   15.80    5.50   1
  -6  -3 -10   12.30    2.80   1
   6   3  11   -1.50    3.20   1
  -6  -3 -11    6.50    4.30   1
  -6  -4  16    6.60    3.50   1
   6   4 -15   25.80    5.50   1
  -6  -4  15   22.60    2.40   1
   6   4 -14    4.10    2.10   1
  -6  -4  14    4.10    1.40   1
   6   4 -13   31.60    3.00   1
  -6  -4  13   25.80    1.80   1
   6   4 -12   12.00    1.90   1
  -6  -4  12    9.80    1.30   1
   6   4 -11  102.20    4.80   1
  -6  -4  11   96.30    3.80   1
   6   4 -10   23.20    2.30   1
  -6  -4  10   21.00    1.50   1
   6   4  -9   39.00    2.40   1
  -6  -4   9   40.50    2.30   1
   6   4  -8   11.80    2.60   1
  -6  -4   8    8.40    2.70   1
   6   4  -7    1.50    5.40   1
  -6  -4   7    3.00    1.80   1
   6   4  -6    5.50    2.20   1
  -6  -4   6    5.40    1.00   1
   6   4  -5   84.20    4.60   1
  -6  -4   5   77.70    3.40   1
   6   4  -4   12.00    1.40   1
  -6  -4   4    9.20    1.20   1
   6   4  -3   37.20    1.40   1
  -6  -4   3   37.20    1.40   1
   6   4  -2   -0.20    0.60   1
  -6  -4   2   -0.30    0.50   1
   6   4  -1   37.30    1.30   1
  -6  -4   1   39.30    1.90   1
   6   4   0  131.60    3.30   1
  -6  -4   0  126.20    4.50   1
   6   4   1   20.20    1.10   1
  -6  -4  -1   20.80    1.60   1
   6   4   2   11.00    0.60   1
  -6  -4  -2   11.00    1.40   1
   6   4   3  490.60   13.90   1
  -6  -4  -3  500.50   16.80   1
   6   4   4  498.10   14.60   1
  -6  -4  -4  488.70   19.80   1
   6   4   5  140.60    4.90   1
  -6  -4  -5  144.50    4.90   1
   6   4   6   85.60    3.50   1
  -6  -4  -6   79.40    4.00   1
   6   4   7  111.10    4.40   1
  -6  -4  -7  108.40    4.60   1
   6   4   8    9.70    1.40   1
  -6  -4  -8    9.70    1.80   1
   6   4   9   34.30    4.50   1
  -6  -4  -9   36.50    4.40   1
   6   4  10   51.40    6.80   1
  -6  -4 -10   55.30    5.80   1
   6   4  11    5.10    3.50   1
  -6  -4 -11   -4.50    5.00   1
   6   5 -16   21.40    5.40   1
  -6  -5  16   16.90    4.00   1
   6   5 -15   33.50    4.40   1
  -6  -5  15   34.30    3.90   1
   6   5 -14   11.30    2.40   1
  -6  -5  14   11.60    1.50   1
   6   5 -13  133.90    6.90   1
  -6  -5  13  124.50    6.20   1
   6   5 -12   19.40    2.30   1
  -6  -5  12   18.30    1.60   1
   6   5 -11    4.20    2.00   1
  -6  -5  11    1.70    0.80   1
   6   5 -10    1.20    1.70   1
  -6  -5  10    3.10    0.70   1
   6   5  -9   38.50    2.50   1
  -6  -5   9   37.90    2.00   1
   6   5  -8   77.90    7.20   1
  -6  -5   8   75.40    4.80   1
   6   5  -7  352.40   16.20   1
  -6  -5   7  386.70   12.10   1
   6   5  -6   52.30    3.60   1
  -6  -5   6   48.10    2.00   1
   6   5  -5   16.20    2.20   1
  -6  -5   5   12.20    1.40   1
  -6  -5   4    0.70    0.70   1
   6   5  -3   97.60    3.00   1
  -6  -5   3  100.40    2.80   1
   6   5  -2   43.10    1.60   1
  -6  -5   2   40.80    1.40   1
   6   5  -1  135.70    3.40   1
  -6  -5   1  137.70    5.00   1
   6   5   0    0.10    0.50   1
  -6  -5   0   -0.30    1.10   1
   6   5   1  364.90    9.10   1
  -6  -5  -1  355.70   11.30   1
   6   5   2   13.40    1.20   1
  -6  -5  -2   12.70    1.50   1
   6   5   3  227.20    5.40   1
  -6  -5  -3  223.30    8.90   1
   6   5   4   -0.20    0.60   1
  -6  -5  -4    0.30    1.20   1
   6   5   5   40.40    1.90   1
  -6  -5  -5   44.20    3.00   1
   6   5   6  115.20    4.40   1
  -6  -5  -6  108.70    5.10   1
   6   5   7  138.40    5.70   1
  -6  -5  -7  137.50    6.80   1
   6   5   8   22.10    2.70   1
  -6  -5  -8   24.90    2.30   1
   6   5   9    6.50    2.60   1
  -6  -5  -9    8.60    2.40   1
   6   5  10    0.80    2.60   1
  -6  -5 -10    5.50    3.50   1
   6   5  11   44.00    7.20   1
  -6  -5 -11   61.40    9.60   1
   6   6 -15    9.30    5.00   1
  -6  -6  15   16.20    4.80   1
   6   6 -14    6.50    2.60   1
  -6  -6  14    3.10    1.90   1
   6   6 -13   17.90    2.20   1
  -6  -6  13   13.60    1.50   1
   6   6 -12   12.80    2.30   1
  -6  -6  12   10.10    1.20   1
   6   6 -11   94.30    4.80   1
  -6  -6  11   87.90    3.80   1
   6   6 -10    0.20    1.50   1
  -6  -6  10    0.80    0.50   1
   6   6  -9   16.50    2.60   1
  -6  -6   9   18.90    1.00   1
   6   6  -8  217.30   11.70   1
  -6  -6   8  215.70    7.30   1
   6   6  -7   26.10    2.60   1
  -6  -6   7   30.30    1.80   1
   6   6  -6  182.40    8.80   1
  -6  -6   6  188.00    6.00   1
   6   6  -5    7.30    2.20   1
  -6  -6   5    7.00    1.20   1
   6   6  -4  627.30   27.80   1
  -6  -6   4  656.90   16.10   1
   6   6  -3  107.70    5.80   1
  -6  -6   3   99.90    2.90   1
   6   6  -2  152.90    5.20   1
  -6  -6   2  152.20    3.80   1
   6   6  -1   45.90    1.50   1
  -6  -6   1   44.00    2.20   1
   6   6   0  162.80    3.80   1
  -6  -6   0  162.40    5.70   1
   6   6   1   32.70    1.50   1
  -6  -6  -1   28.10    1.90   1
   6   6   2  176.20    5.30   1
  -6  -6  -2  166.90    6.30   1
   6   6   3  171.60    5.50   1
  -6  -6  -3  173.70    6.40   1
   6   6   4  132.10    3.00   1
  -6  -6  -4  129.10    5.60   1
   6   6   5   12.60    0.90   1
  -6  -6  -5    9.70    1.90   1
   6   6   6    1.80    1.00   1
  -6  -6  -6    0.20    1.50   1
   6   6   7    1.10    0.90   1
  -6  -6  -7   -1.10    2.40   1
   6   6   8   67.70    5.70   1
  -6  -6  -8   74.80    4.80   1
   6   6   9   27.50    4.90   1
  -6  -6  -9   36.80    4.30   1
   6   6  10    5.00    3.40   1
  -6  -6 -10   15.00    4.50   1
   6   7 -15    4.50    3.60   1
  -6  -7  15   -1.40    3.30   1
   6   7 -14   71.90    6.50   1
  -6  -7  14   68.20    6.10   1
   6   7 -13    6.60    2.30   1
  -6  -7  13    6.10    1.20   1
   6   7 -12   27.30    3.20   1
  -6  -7  12   28.80    2.00   1
   6   7 -11    3.30    1.50   1
  -6  -7  11    3.90    0.70   1
   6   7 -10    3.20    1.80   1
  -6  -7  10   -0.90    0.50   1
   6   7  -9   10.20    3.00   1
  -6  -7   9   10.30    0.70   1
   6   7  -8  394.00   18.00   1
  -6  -7   8  365.60   13.40   1
   6   7  -7  192.60    9.60   1
  -6  -7   7  188.50    6.10   1
   6   7  -6  208.50   10.10   1
  -6  -7   6  207.20    6.60   1
   6   7  -5   78.90    5.00   1
  -6  -7   5   87.50    3.30   1
   6   7  -4   36.70    3.30   1
  -6  -7   4   36.00    1.60   1
   6   7  -3   30.20    3.10   1
  -6  -7   3   35.50    1.70   1
   6   7  -2  281.40    6.90   1
  -6  -7   2  276.40    8.70   1
   6   7  -1   59.70    1.80   1
  -6  -7   1   62.00    2.70   1
   6   7   0   52.80    1.80   1
  -6  -7   0   51.20    2.70   1
   6   7   1    1.20    0.70   1
  -6  -7  -1   -0.30    1.00   1
   6   7   2  736.60   20.30   1
  -6  -7  -2  750.70   26.40   1
   6   7   3   53.70    2.60   1
  -6  -7  -3   45.60    2.70   1
   6   7   4   96.80    4.20   1
  -6  -7  -4  102.90    4.60   1
   6   7   5    1.10    0.40   1
  -6  -7  -5    0.60    2.00   1
   6   7   6   12.00    0.80   1
  -6  -7  -6   10.80    2.20   1
   6   7   7    4.60    1.00   1
  -6  -7  -7    4.80    2.10   1
   6   7   8   95.80    7.10   1
  -6  -7  -8  101.90    6.70   1
   6   7   9   -0.60    2.40   1
  -6  -7  -9    4.00    3.10   1
   6   7  10   24.50    5.40   1
  -6  -7 -10   17.10    5.00   1
   6   8 -15   14.60    4.30   1
  -6  -8  15   17.50    4.50   1
   6   8 -14   47.30    6.40   1
  -6  -8  14   47.40    7.20   1
   6   8 -13   33.30    3.80   1
  -6  -8  13   32.50    3.40   1
   6   8 -12   66.40    5.00   1
  -6  -8  12   67.90    3.40   1
   6   8 -11    0.10    2.00   1
  -6  -8  11    4.30    0.60   1
   6   8 -10    3.90    2.60   1
  -6  -8  10    2.70    0.40   1
   6   8  -9    3.80    2.70   1
  -6  -8   9    2.30    0.40   1
   6   8  -8    6.70    3.00   1
  -6  -8   8    3.80    0.50   1
   6   8  -7  128.40    6.90   1
  -6  -8   7  128.20    4.20   1
   6   8  -6    3.60    2.40   1
  -6  -8   6    6.50    0.90   1
   6   8  -5    4.50    1.70   1
  -6  -8   5    2.00    0.70   1
   6   8  -4  158.20    8.50   1
  -6  -8   4  159.50    5.20   1
   6   8  -3  102.90    5.20   1
  -6  -8   3   90.20    2.50   1
   6   8  -2    1.10    0.60   1
  -6  -8   2   -0.50    1.00   1
   6   8  -1  440.80   11.40   1
  -6  -8   1  448.60   13.70   1
   6   8   0   80.50    2.40   1
  -6  -8   0   81.70    3.70   1
   6   8   1    1.00    0.70   1
  -6  -8  -1    0.50    1.00   1
   6   8   2   -0.60    1.00   1
  -6  -8  -2    0.90    1.20   1
   6   8   3  265.20    8.50   1
  -6  -8  -3  268.50   10.90   1
   6   8   4  191.80    7.50   1
  -6  -8  -4  190.50    8.20   1
   6   8   5   13.40    1.80   1
  -6  -8  -5    5.80    2.20   1
   6   8   6   28.10    1.20   1
  -6  -8  -6   23.60    3.10   1
   6   8   7    9.70    0.90   1
  -6  -8  -7   13.10    2.50   1
   6   8   8    5.00    1.50   1
  -6  -8  -8    6.50    3.10   1
   6   8   9    2.40    2.80   1
  -6  -8  -9   -1.20    3.60   1
   6   8  10   20.20    4.80   1
  -6  -8 -10   23.10    5.60   1
   6   9 -14   46.60    8.00   1
  -6  -9  14   49.50    6.90   1
   6   9 -13   69.10   10.40   1
  -6  -9  13   66.50    5.70   1
   6   9 -12   37.10    3.70   1
  -6  -9  12   35.60    2.90   1
   6   9 -11    6.90    2.20   1
  -6  -9  11    8.70    1.30   1
   6   9 -10    4.00    2.50   1
  -6  -9  10    0.40    0.40   1
   6   9  -9   22.30    3.90   1
  -6  -9   9   20.40    3.00   1
   6   9  -8   99.70    7.10   1
  -6  -9   8   95.70    6.80   1
   6   9  -7   60.60    4.40   1
  -6  -9   7   63.10    4.90   1
   6   9  -6   62.20    4.30   1
  -6  -9   6   61.30    2.40   1
   6   9  -5   75.60    5.10   1
  -6  -9   5   75.80    2.70   1
   6   9  -4   12.90    2.80   1
  -6  -9   4   13.10    1.20   1
   6   9  -3   -0.40    2.30   1
  -6  -9   3   -0.20    0.50   1
   6   9  -2   52.70    2.50   1
  -6  -9   2   52.20    2.70   1
   6   9  -1   18.30    1.00   1
  -6  -9   1   19.80    1.30   1
   6   9   0  368.00    8.50   1
  -6  -9   0  360.00   12.60   1
   6   9   1  460.00   11.50   1
  -6  -9  -1  437.60   15.00   1
   6   9   2   48.30    2.30   1
  -6  -9  -2   46.30    2.40   1
   6   9   3   16.80    1.70   1
  -6  -9  -3   18.90    2.20   1
   6   9   4   99.20    4.30   1
  -6  -9  -4   89.30    5.20   1
   6   9   5  112.50    5.30   1
  -6  -9  -5  109.10    6.40   1
   6   9   6   44.80    3.40   1
  -6  -9  -6   42.90    4.10   1
   6   9   7    1.80    0.60   1
  -6  -9  -7    4.30    2.40   1
   6   9   8    6.80    3.20   1
  -6  -9  -8    6.50    4.80   1
   6   9   9    7.40    4.70   1
  -6  -9  -9    3.20    5.00   1
   6  10 -14   -3.00    4.30   1
  -6 -10  14   -1.30    3.20   1
   6  10 -13    2.10    4.60   1
  -6 -10  13   -1.00    4.10   1
   6  10 -12    2.20    3.00   1
  -6 -10  12    1.70    1.20   1
   6  10 -11   88.00    7.10   1
  -6 -10  11   98.80    4.80   1
   6  10 -10   31.50    4.40   1
  -6 -10  10   35.60    1.30   1
   6  10  -9  120.50    9.00   1
  -6 -10   9  124.10    9.00   1
   6  10  -8   86.80    6.40   1
  -6 -10   8   79.60    5.50   1
   6  10  -7   15.30    2.90   1
  -6 -10   7   13.90    2.80   1
   6  10  -6  210.40   12.00   1
  -6 -10   6  226.40   14.40   1
   6  10  -5  453.70   23.10   1
  -6 -10   5  458.90   15.20   1
   6  10  -4  151.00    8.20   1
  -6 -10   4  154.40    4.40   1
   6  10  -3   30.20    3.50   1
  -6 -10   3   27.70    0.90   1
   6  10  -2    3.30    1.40   1
  -6 -10   2    4.20    0.70   1
   6  10  -1    1.40    0.90   1
  -6 -10   1    0.50    0.60   1
   6  10   0   41.50    1.80   1
  -6 -10   0   42.70    2.10   1
   6  10   1   19.60    1.40   1
  -6 -10  -1   18.60    1.50   1
   6  10   2   37.10    2.20   1
  -6 -10  -2   33.90    2.10   1
   6  10   3   42.50    2.50   1
  -6 -10  -3   42.70    2.50   1
   6  10   4    9.60    1.50   1
  -6 -10  -4    8.10    1.50   1
   6  10   5   21.60    2.10   1
  -6 -10  -5   14.30    2.10   1
   6  10   6    3.30    1.60   1
  -6 -10  -6    4.30    2.50   1
   6  10   7   33.40    3.60   1
  -6 -10  -7   37.00    6.40   1
   6  10   8    0.30    2.10   1
  -6 -10  -8    1.70    3.30   1
   6  10   9   13.40    4.30   1
  -6 -10  -9   11.80    4.50   1
   6  11 -13   18.30    5.40   1
  -6 -11  13   18.80    5.40   1
   6  11 -12   35.80    5.50   1
  -6 -11  12   38.20    6.10   1
   6  11 -11    1.40    2.90   1
  -6 -11  11    4.50    0.80   1
   6  11 -10    1.50    2.60   1
  -6 -11  10    1.00    0.30   1
   6  11  -9  121.50    9.30   1
  -6 -11   9  115.70    9.10   1
   6  11  -8   21.40    3.90   1
  -6 -11   8   18.00    3.00   1
   6  11  -7   28.70    3.60   1
  -6 -11   7   23.40    3.60   1
   6  11  -6  184.60    9.70   1
  -6 -11   6  173.30   13.10   1
   6  11  -5  253.80   12.10   1
  -6 -11   5  269.20    8.90   1
   6  11  -4  164.50    9.30   1
  -6 -11   4  182.70    4.30   1
   6  11  -3   19.30    3.20   1
  -6 -11   3   19.70    0.90   1
   6  11  -2    0.10    0.90   1
  -6 -11   2    0.10    0.30   1
   6  11  -1    2.20    1.00   1
  -6 -11   1    4.30    1.00   1
   6  11   0   74.50    2.80   1
  -6 -11   0   73.30    3.00   1
   6  11   1    1.40    1.00   1
  -6 -11  -1    0.60    0.90   1
   6  11   2   77.20    3.70   1
  -6 -11  -2   70.70    4.10   1
   6  11   3   18.50    1.80   1
  -6 -11  -3   17.90    1.80   1
   6  11   4   71.50    3.50   1
  -6 -11  -4   67.50    3.90   1
   6  11   5  220.30   10.80   1
  -6 -11  -5  223.00   10.40   1
   6  11   6    0.80    1.60   1
  -6 -11  -6    1.00    1.70   1
   6  11   7   -1.10    2.30   1
  -6 -11  -7    3.30    4.60   1
   6  11   8   12.10    3.40   1
  -6 -11  -8   10.60    4.30   1
   6  12 -13   44.20    7.40   1
  -6 -12  13   47.80    6.50   1
   6  12 -12   13.10    3.20   1
  -6 -12  12   19.00    5.80   1
   6  12 -11   10.60    3.50   1
  -6 -12  11   18.60    4.80   1
   6  12 -10   34.90    5.40   1
  -6 -12  10   39.20    1.30   1
   6  12  -9   22.80    4.50   1
  -6 -12   9   25.10    4.00   1
   6  12  -8    9.40    2.60   1
  -6 -12   8    7.00    2.70   1
   6  12  -7    2.30    3.40   1
  -6 -12   7    8.10    3.10   1
   6  12  -6   33.20    3.90   1
  -6 -12   6   33.00    2.70   1
   6  12  -5   14.50    2.80   1
  -6 -12   5   16.00    0.80   1
   6  12  -4   -3.30    2.10   1
  -6 -12   4   -0.20    0.60   1
   6  12  -3    4.60    3.10   1
  -6 -12   3    7.30    0.80   1
   6  12  -2   29.00    2.10   1
  -6 -12   2   32.10    1.10   1
   6  12  -1   46.60    3.30   1
  -6 -12   1   47.30    2.20   1
   6  12   0   27.00    1.70   1
  -6 -12   0   27.30    2.00   1
   6  12   1   22.40    1.90   1
  -6 -12  -1   25.60    1.90   1
   6  12   2    1.20    1.30   1
  -6 -12  -2    1.60    1.00   1
   6  12   3  102.80    5.00   1
  -6 -12  -3  112.00    5.30   1
   6  12   4   26.40    2.20   1
  -6 -12  -4   23.70    2.70   1
   6  12   5   -0.20    1.50   1
  -6 -12  -5   -0.80    1.60   1
   6  12   6   65.00    4.80   1
  -6 -12  -6   65.70    6.00   1
   6  12   7   -0.60    4.10   1
  -6 -12  -7    0.80    5.40   1
   6  12   8   -0.30    4.60   1
  -6 -12  -8   12.40    4.90   1
   6  13 -12    1.10    3.60   1
  -6 -13  12    5.50    3.70   1
   6  13 -11    3.30    4.00   1
  -6 -13  11    2.10    3.80   1
   6  13 -10   15.40    3.70   1
  -6 -13  10   12.90    4.20   1
   6  13  -9    7.10    3.50   1
  -6 -13   9    1.50    2.60   1
   6  13  -8   14.30    3.40   1
  -6 -13   8   15.00    2.70   1
   6  13  -7    2.20    3.00   1
  -6 -13   7    1.70    1.30   1
   6  13  -6   32.50    4.10   1
  -6 -13   6   35.30    1.40   1
   6  13  -5    2.10    2.30   1
  -6 -13   5    1.10    0.60   1
   6  13  -4    8.20    2.90   1
  -6 -13   4   10.70    1.00   1
   6  13  -3   33.70    4.10   1
  -6 -13   3   39.00    1.80   1
   6  13  -2  175.80    7.30   1
  -6 -13   2  183.30    5.60   1
   6  13  -1  135.20    8.10   1
  -6 -13   1  143.40    6.30   1
   6  13   0   17.60    1.60   1
  -6 -13   0   15.80    1.90   1
   6  13   1    4.80    1.40   1
  -6 -13  -1    5.20    1.40   1
   6  13   2    0.10    1.40   1
  -6 -13  -2    2.70    1.40   1
   6  13   3   40.20    3.10   1
  -6 -13  -3   45.70    3.60   1
   6  13   4   29.70    2.80   1
  -6 -13  -4   30.00    3.30   1
   6  13   5    0.30    1.50   1
  -6 -13  -5    6.30    2.70   1
   6  13   6   -1.70    1.90   1
  -6 -13  -6    1.60    3.10   1
   6  13   7    4.10    3.90   1
  -6 -13  -7    0.30    3.90   1
   6  14 -11   19.30    5.90   1
  -6 -14  11   20.80    5.40   1
   6  14 -10   22.00    5.30   1
  -6 -14  10   17.30    3.10   1
   6  14  -9   -1.10    2.50   1
  -6 -14   9    0.30    2.20   1
   6  14  -8    2.80    3.20   1
  -6 -14   8    6.20    2.50   1
   6  14  -7   -3.70    3.10   1
  -6 -14   7   -0.40    0.40   1
   6  14  -6   87.00    8.90   1
  -6 -14   6  100.20    4.10   1
   6  14  -5    6.50    3.40   1
  -6 -14   5    4.40    0.80   1
   6  14  -4   27.70    4.50   1
  -6 -14   4   29.50    1.60   1
   6  14  -3   20.60    3.50   1
  -6 -14   3   19.30    1.50   1
   6  14  -2    1.60    1.40   1
  -6 -14   2    0.60    0.70   1
   6  14  -1   61.10    4.30   1
  -6 -14   1   60.70    3.60   1
   6  14   0   37.20    2.60   1
  -6 -14   0   38.80    2.90   1
   6  14   1   23.90    2.10   1
  -6 -14  -1   25.00    3.30   1
   6  14   2    6.60    1.70   1
  -6 -14  -2    2.70    2.80   1
   6  14   3    9.70    1.60   1
  -6 -14  -3   13.20    3.40   1
   6  14   4   62.10    4.80   1
  -6 -14  -4   65.60    7.70   1
   6  14   5   10.50    2.70   1
  -6 -14  -5    7.60    3.40   1
   6  14   6    3.50    2.90   1
  -6 -14  -6    3.70    4.10   1
   6  15 -10   25.70    6.50   1
  -6 -15  10   12.10    3.70   1
   6  15  -9   14.80    4.90   1
  -6 -15   9    7.80    2.80   1
   6  15  -8   36.40    5.10   1
  -6 -15   8   38.30    3.90   1
   6  15  -7    9.10    3.10   1
  -6 -15   7   11.10    2.70   1
   6  15  -6   79.20    9.70   1
  -6 -15   6   69.60    3.70   1
   6  15  -5   46.10    5.70   1
  -6 -15   5   39.50    2.60   1
   6  15  -4    0.40    2.60   1
  -6 -15   4    4.90    1.10   1
   6  15  -3   16.10    3.50   1
  -6 -15   3   18.20    1.60   1
   6  15  -2   -0.40    1.30   1
  -6 -15   2    0.70    0.80   1
   6  15  -1  108.80    6.30   1
  -6 -15   1  119.80    6.20   1
   6  15   0    7.10    1.70   1
  -6 -15   0    6.00    1.90   1
   6  15   1   26.50    3.10   1
  -6 -15  -1   31.80    4.30   1
   6  15   2    0.20    1.80   1
  -6 -15  -2    0.90    2.50   1
   6  15   3   -0.80    1.70   1
  -6 -15  -3    3.40    2.80   1
   6  15   4   48.30    3.70   1
  -6 -15  -4   51.40    6.40   1
   6  15   5    6.20    2.40   1
  -6 -15  -5    5.00    4.20   1
   6  16  -9    1.80    3.80   1
  -6 -16   9    0.00    3.60   1
   6  16  -8    3.10    3.80   1
  -6 -16   8   -4.10    3.40   1
   6  16  -7    3.10    4.40   1
  -6 -16   7    6.20    3.50   1
   6  16  -6  105.20   11.50   1
  -6 -16   6   89.20   10.10   1
   6  16  -5    5.90    3.30   1
  -6 -16   5   13.00    1.80   1
   6  16  -4    4.60    3.10   1
  -6 -16   4    3.20    1.40   1
   6  16  -3   29.60    5.40   1
  -6 -16   3   27.10    2.50   1
   6  16  -2    9.50    2.00   1
  -6 -16   2    4.00    1.90   1
   6  16  -1   10.60    2.30   1
  -6 -16   1   12.00    2.40   1
   6  16   0    8.80    2.10   1
  -6 -16   0   11.30    2.30   1
   6  16   1   22.10    2.80   1
  -6 -16  -1   21.90    3.30   1
   6  16   2   29.60    3.90   1
  -6 -16  -2   40.50    5.90   1
   6  16   3    9.90    2.50   1
  -6 -16  -3   12.80    4.20   1
   6  16   4    1.60    2.30   1
  -6 -16  -4   -0.30    3.40   1
   6  17  -7   17.40    4.20   1
  -6 -17   7   16.10    6.30   1
   6  17  -6   18.70    4.50   1
  -6 -17   6   11.30    4.60   1
   6  17  -5   18.60    4.70   1
  -6 -17   5   15.20    4.10   1
   6  17  -4   32.50    5.90   1
  -6 -17   4   25.60    4.80   1
   6  17  -3   -5.30    3.90   1
  -6 -17   3    4.10    4.80   1
   6  17  -2    0.60    2.60   1
  -6 -17   2    2.90    1.90   1
   6  17  -1    0.90    2.10   1
  -6 -17   1    2.60    2.10   1
   6  17   0    9.90    4.20   1
  -6 -17   0    3.30    2.30   1
   6  17   1   26.10    3.80   1
  -6 -17  -1   22.70    3.60   1
   6  17   2   17.90    5.10   1
  -6 -17  -2   19.00    3.30   1
   6  18  -5   10.60    4.40   1
  -6 -18   5    9.20    4.20   1
   6  18  -4   30.60    6.40   1
  -6 -18   4   10.30    5.00   1
   6  18  -3   25.60    6.10   1
  -6 -18   3   21.50    5.50   1
   6  18  -2   -1.60    3.90   1
  -6 -18   2   -0.50    5.20   1
   6  18  -1    4.40    3.60   1
  -6 -18   1   -5.20    3.50   1
   7   0 -16    0.70    2.10   1
   7   0 -15    0.50    2.20   1
   7   0 -14   -1.30    1.30   1
   7   0 -13    8.20    1.40   1
   7   0 -12    1.90    1.60   1
   7   0 -11  267.40   11.00   1
   7   0 -10    0.30    1.80   1
   7   0  -9  113.60    9.30   1
   7   0  -8   -0.20    0.80   1
   7   0  -7  274.10    9.70   1
   7   0  -6    0.30    0.70   1
   7   0  -5  598.30   23.80   1
   7   0  -4   -0.80    0.60   1
   7   0  -3   27.60    1.60   1
   7   0  -2    0.80    0.90   1
   7   0  -1   31.80    1.40   1
   7   0   0    1.20    0.80   1
   7   0   1  439.10   15.40   1
   7   0   2    0.20    0.80   1
   7   0   3    1.30    0.70   1
   7   0   4    0.30    0.90   1
   7   0   5  272.80    9.50   1
   7   0   6    0.70    1.20   1
   7   0   7   18.00    2.00   1
   7   0   8   -0.10    2.00   1
   7   0   9  110.80    7.80   1
   7   0  10   -1.90    2.60   1
   7   1 -16   16.30    4.20   1
  -7  -1  16   16.70    4.70   1
   7   1 -15    4.70    2.10   1
  -7  -1  15    4.80    1.90   1
   7   1 -14    7.40    2.10   1
  -7  -1  14    5.40    1.70   1
   7   1 -13    0.70    1.10   1
  -7  -1  13    0.80    0.90   1
   7   1 -12  180.20    8.40   1
  -7  -1  12  191.50   11.00   1
   7   1 -11   95.10    5.90   1
  -7  -1  11   98.10    5.80   1
   7   1 -10   88.40    4.90   1
  -7  -1  10   96.20    6.00   1
   7   1  -9  176.70    6.10   1
  -7  -1   9  173.30    9.20   1
   7   1  -8   21.80    1.40   1
  -7  -1   8   22.60    2.20   1
   7   1  -7  521.50   15.90   1
  -7  -1   7  509.70   20.50   1
   7   1  -6  130.00    4.60   1
  -7  -1   6  121.80    4.50   1
   7   1  -5  284.60    9.80   1
  -7  -1   5  280.90    8.70   1
   7   1  -4    5.70    0.80   1
  -7  -1   4    6.80    0.80   1
   7   1  -3  265.50    9.30   1
  -7  -1   3  267.10    9.20   1
   7   1  -2    1.10    0.80   1
  -7  -1   2    1.80    0.60   1
   7   1  -1   22.50    1.40   1
  -7  -1   1   20.20    1.20   1
   7   1   0   12.20    1.00   1
  -7  -1   0   13.10    1.30   1
   7   1   1  305.30    7.30   1
  -7  -1  -1  303.10   10.60   1
   7   1   2  140.50    3.90   1
  -7  -1  -2  146.80    4.90   1
   7   1   3    2.50    0.90   1
  -7  -1  -3    2.80    1.00   1
   7   1   4    2.40    1.00   1
  -7  -1  -4    3.90    1.00   1
   7   1   5   10.40    1.30   1
  -7  -1  -5   14.60    1.70   1
   7   1   6    8.90    1.50   1
  -7  -1  -6    8.10    1.50   1
   7   1   7   57.40    3.00   1
  -7  -1  -7   58.00    3.20   1
   7   1   8    5.70    1.80   1
  -7  -1  -8    6.70    2.30   1
   7   1   9    6.60    2.30   1
  -7  -1  -9    2.10    2.10   1
   7   1  10    5.30    3.60   1
  -7  -1 -10    5.80    3.00   1
   7   2 -16   66.20    8.50   1
  -7  -2  16   64.00    8.10   1
   7   2 -15    4.80    3.00   1
  -7  -2  15    0.90    1.60   1
   7   2 -14    9.40    2.40   1
  -7  -2  14   14.30    1.80   1
   7   2 -13  102.30   12.10   1
  -7  -2  13  111.70    6.10   1
   7   2 -12  135.90   10.00   1
  -7  -2  12  140.60    6.80   1
   7   2 -11   87.90    4.40   1
  -7  -2  11   95.90    4.90   1
   7   2 -10    2.70    1.00   1
  -7  -2  10    2.90    3.10   1
   7   2  -9  225.00    9.00   1
  -7  -2   9  252.20   17.40   1
   7   2  -8   12.70    1.00   1
  -7  -2   8   13.40    1.90   1
   7   2  -7   -0.80    0.50   1
  -7  -2   7    3.00    1.70   1
   7   2  -6   39.50    1.70   1
  -7  -2   6   38.50    2.30   1
   7   2  -5   -0.10    0.50   1
  -7  -2   5   -0.10    0.70   1
   7   2  -4  132.70    5.90   1
  -7  -2   4  128.60    3.80   1
   7   2  -3   62.10    2.70   1
  -7  -2   3   66.70    2.90   1
   7   2  -2  125.80    5.00   1
  -7  -2   2  124.90    3.60   1
   7   2  -1   28.00    1.30   1
  -7  -2   1   27.30    1.40   1
   7   2   0   10.80    0.80   1
  -7  -2   0   12.10    1.50   1
   7   2   1    2.00    0.60   1
  -7  -2  -1    3.00    1.10   1
   7   2   2  518.30   11.70   1
  -7  -2  -2  530.10   20.00   1
   7   2   3   15.60    1.20   1
  -7  -2  -3   21.40    1.90   1
   7   2   4   26.90    1.50   1
  -7  -2  -4   23.40    1.80   1
   7   2   5   48.90    2.10   1
  -7  -2  -5   47.60    2.40   1
   7   2   6    1.20    1.20   1
  -7  -2  -6    2.80    1.10   1
   7   2   7   36.20    2.40   1
  -7  -2  -7   34.80    2.60   1
   7   2   8    0.00    1.60   1
  -7  -2  -8   -2.10    2.10   1
   7   2   9    3.70    2.10   1
  -7  -2  -9    4.10    2.20   1
   7   2  10   12.40    4.30   1
  -7  -2 -10    9.60    2.60   1
   7   3 -16   14.30    4.60   1
  -7  -3  16    6.50    3.20   1
   7   3 -15    8.00    3.10   1
  -7  -3  15    6.10    1.50   1
   7   3 -14   68.10    5.20   1
  -7  -3  14   76.10    4.30   1
   7   3 -13   15.60    2.50   1
  -7  -3  13   13.90    1.50   1
   7   3 -12    0.60    1.40   1
  -7  -3  12    1.30    0.90   1
   7   3 -11   -1.80    1.20   1
  -7  -3  11   -0.20    1.10   1
   7   3 -10    0.40    1.90   1
  -7  -3  10   -1.30    1.90   1
   7   3  -9   52.60    5.50   1
  -7  -3   9   42.00   10.30   1
   7   3  -8   27.30    6.60   1
  -7  -3   8   38.20    2.80   1
   7   3  -7   43.20    3.70   1
  -7  -3   7   27.40    2.70   1
   7   3  -6   48.40    3.80   1
  -7  -3   6   47.60    1.90   1
   7   3  -5   44.50    1.20   1
  -7  -3   5   43.20    1.80   1
   7   3  -4  182.60    4.60   1
  -7  -3   4  181.30    4.80   1
   7   3  -3  151.70    4.20   1
  -7  -3   3  152.30    4.40   1
   7   3  -2  113.60    3.20   1
  -7  -3   2  106.30    3.20   1
   7   3  -1    0.00    0.60   1
  -7  -3   1    1.20    0.50   1
   7   3   0  455.20   10.80   1
  -7  -3   0  438.60   13.80   1
   7   3   1    6.70    0.70   1
  -7  -3  -1    4.70    1.40   1
   7   3   2    7.50    0.70   1
  -7  -3  -2    6.20    1.50   1
   7   3   3   16.40    1.10   1
  -7  -3  -3   12.60    1.80   1
   7   3   4   61.00    2.50   1
  -7  -3  -4   57.40    3.60   1
   7   3   5    1.40    1.00   1
  -7  -3  -5    1.20    1.40   1
   7   3   6   14.80    1.60   1
  -7  -3  -6   15.70    1.70   1
   7   3   7    1.30    1.30   1
  -7  -3  -7    1.70    1.60   1
   7   3   8    0.90    1.50   1
  -7  -3  -8   -0.40    2.00   1
   7   3   9   19.60    3.00   1
  -7  -3  -9   18.00    3.20   1
   7   3  10   -1.70    3.20   1
  -7  -3 -10    0.50    3.50   1
   7   4 -16   37.90    6.70   1
  -7  -4  16   37.60    5.60   1
   7   4 -15    1.40    4.90   1
  -7  -4  15    3.60    2.50   1
   7   4 -14   23.80    3.00   1
  -7  -4  14   34.50    2.50   1
   7   4 -13   19.80    2.50   1
  -7  -4  13   21.00    1.70   1
   7   4 -12   -0.40    1.30   1
  -7  -4  12    0.10    1.10   1
   7   4 -11    3.50    1.70   1
  -7  -4  11    2.50    0.90   1
   7   4 -10   77.30    5.90   1
  -7  -4  10   75.40    5.70   1
   7   4  -9   39.40    6.50   1
  -7  -4   9   36.10    3.20   1
   7   4  -8  168.90   10.00   1
  -7  -4   8  191.10   10.10   1
   7   4  -7    5.50    2.00   1
  -7  -4   7    3.90    1.00   1
   7   4  -6    4.00    2.30   1
  -7  -4   6    2.60    0.80   1
   7   4  -5   73.90    4.30   1
  -7  -4   5   74.20    2.60   1
   7   4  -4   -0.40    1.30   1
  -7  -4   4    1.30    0.80   1
   7   4  -3   17.20    1.00   1
  -7  -4   3   16.10    1.10   1
   7   4  -2  175.60    5.10   1
  -7  -4   2  169.00    4.80   1
   7   4  -1   59.10    2.10   1
  -7  -4   1   55.10    2.90   1
   7   4   0  259.90    6.60   1
  -7  -4   0  260.50    8.90   1
   7   4   1    7.30    1.00   1
  -7  -4  -1   10.50    1.70   1
   7   4   2  169.00    5.60   1
  -7  -4  -2  177.60    6.90   1
   7   4   3    2.20    0.60   1
  -7  -4  -3    2.30    1.30   1
   7   4   4   90.90    2.90   1
  -7  -4  -4   97.90    5.80   1
   7   4   5    4.80    0.90   1
  -7  -4  -5    2.20    1.50   1
   7   4   6    0.60    1.20   1
  -7  -4  -6    0.30    1.40   1
   7   4   7   32.80    2.50   1
  -7  -4  -7   30.00    2.40   1
   7   4   8   21.50    2.60   1
  -7  -4  -8   22.70    3.20   1
   7   4   9   -0.70    3.00   1
  -7  -4  -9    2.70    2.60   1
   7   4  10    5.80    3.60   1
  -7  -4 -10    7.60    4.00   1
   7   5 -15    3.00    2.50   1
  -7  -5  15    0.80    2.80   1
   7   5 -14   23.70    4.00   1
  -7  -5  14   19.90    2.30   1
   7   5 -13   -1.60    2.30   1
  -7  -5  13    2.20    1.10   1
   7   5 -12  193.30   11.20   1
  -7  -5  12  183.60    8.20   1
   7   5 -11   25.90    4.50   1
  -7  -5  11   25.40    1.50   1
   7   5 -10   34.20    4.20   1
  -7  -5  10   25.40    3.20   1
   7   5  -9  102.10    7.50   1
  -7  -5   9  102.40    6.80   1
   7   5  -8   50.90    4.10   1
  -7  -5   8   61.90    2.80   1
   7   5  -7   -0.50    2.60   1
  -7  -5   7    1.10    0.80   1
   7   5  -6   63.90    4.40   1
  -7  -5   6   71.90    3.30   1
   7   5  -5   80.70    5.30   1
  -7  -5   5   86.90    3.40   1
   7   5  -4   98.90    6.10   1
  -7  -5   4  105.80    2.80   1
   7   5  -3   80.80    2.90   1
  -7  -5   3   82.30    2.60   1
   7   5  -2    3.70    0.70   1
  -7  -5   2    5.50    0.50   1
   7   5  -1  101.00    2.70   1
  -7  -5   1  100.20    4.20   1
   7   5   0  208.50    5.70   1
  -7  -5   0  190.90    6.70   1
   7   5   1   42.80    1.90   1
  -7  -5  -1   36.70    2.50   1
   7   5   2  334.10   10.90   1
  -7  -5  -2  325.40   12.00   1
   7   5   3   30.80    2.30   1
  -7  -5  -3   30.00    2.40   1
   7   5   4   26.80    1.30   1
  -7  -5  -4   25.00    2.60   1
   7   5   5    8.80    1.10   1
  -7  -5  -5    8.40    1.70   1
   7   5   6    0.80    1.10   1
  -7  -5  -6    1.90    2.20   1
   7   5   7   32.80    3.20   1
  -7  -5  -7   34.80    3.90   1
   7   5   8   -0.90    1.90   1
  -7  -5  -8   -0.50    2.60   1
   7   5   9    2.00    3.40   1
  -7  -5  -9    0.60    3.20   1
   7   6 -15   -5.10    4.70   1
  -7  -6  15    1.30    4.00   1
   7   6 -14    8.70    2.60   1
  -7  -6  14    3.30    4.70   1
   7   6 -13    5.80    2.40   1
  -7  -6  13    6.20    1.10   1
   7   6 -12    1.10    1.60   1
  -7  -6  12    2.10    0.80   1
   7   6 -11   88.70    7.40   1
  -7  -6  11   80.10    4.50   1
   7   6 -10  133.10    8.60   1
  -7  -6  10  107.90    7.50   1
   7   6  -9  156.90    8.30   1
  -7  -6   9  152.20    6.20   1
   7   6  -8   -3.50    2.50   1
  -7  -6   8   -0.10    1.00   1
   7   6  -7  289.30   13.90   1
  -7  -6   7  285.70   10.60   1
   7   6  -6  139.70    8.70   1
  -7  -6   6  139.60    4.90   1
   7   6  -5  109.90    7.10   1
  -7  -6   5  101.60    3.90   1
   7   6  -4    5.60    2.20   1
  -7  -6   4    3.10    0.60   1
   7   6  -3  168.80    5.20   1
  -7  -6   3  170.00    4.30   1
   7   6  -2  243.30    6.60   1
  -7  -6   2  234.70    8.20   1
   7   6  -1   12.10    1.00   1
  -7  -6   1   10.40    1.60   1
   7   6   0  109.50    3.10   1
  -7  -6   0  107.60    4.50   1
   7   6   1    3.50    1.10   1
  -7  -6  -1    2.50    1.30   1
   7   6   2    3.90    1.30   1
  -7  -6  -2    5.30    1.40   1
   7   6   3   22.70    1.90   1
  -7  -6  -3   21.20    2.00   1
   7   6   4    8.90    1.40   1
  -7  -6  -4    8.30    1.70   1
   7   6   5   77.50    2.40   1
  -7  -6  -5   71.20    5.30   1
   7   6   6  142.40    6.10   1
  -7  -6  -6  141.70    8.70   1
   7   6   7   13.20    1.60   1
  -7  -6  -7   14.20    2.80   1
   7   6   8   12.10    4.80   1
  -7  -6  -8    6.10    2.60   1
   7   6   9   35.50    5.40   1
  -7  -6  -9   50.50    7.40   1
   7   7 -15    1.70    3.40   1
  -7  -7  15    4.40    4.40   1
   7   7 -14   -0.90    2.40   1
  -7  -7  14    0.30    2.80   1
   7   7 -13    3.80    2.10   1
  -7  -7  13    1.40    1.10   1
   7   7 -12    6.80    4.10   1
  -7  -7  12    7.20    0.80   1
   7   7 -11  108.80    8.60   1
  -7  -7  11  100.20    4.70   1
   7   7 -10   50.10    5.20   1
  -7  -7  10   40.70    1.90   1
   7   7  -9   78.80    6.30   1
  -7  -7   9   80.40    3.60   1
   7   7  -8  179.20   10.20   1
  -7  -7   8  185.60    6.30   1
   7   7  -7  457.30   23.70   1
  -7  -7   7  479.30   15.30   1
   7   7  -6  107.90    6.20   1
  -7  -7   6  101.50    4.10   1
   7   7  -5  265.20   14.00   1
  -7  -7   5  254.30    9.70   1
   7   7  -4    8.20    2.60   1
  -7  -7   4    5.50    0.70   1
   7   7  -3   23.00    2.50   1
  -7  -7   3   26.00    1.10   1
   7   7  -2   34.10    1.50   1
  -7  -7   2   34.70    2.10   1
   7   7  -1  129.80    3.50   1
  -7  -7   1  133.50    5.70   1
   7   7   0   31.10    1.60   1
  -7  -7   0   29.30    2.00   1
   7   7   1   15.60    1.50   1
  -7  -7  -1   11.40    1.80   1
   7   7   2   44.40    2.40   1
  -7  -7  -2   42.80    2.50   1
   7   7   3   63.60    3.40   1
  -7  -7  -3   59.20    3.80   1
   7   7   4   18.40    1.80   1
  -7  -7  -4   18.50    2.20   1
   7   7   5   14.10    2.00   1
  -7  -7  -5   13.50    2.60   1
   7   7   6    6.30    1.80   1
  -7  -7  -6    5.60    2.10   1
   7   7   7   13.20    1.20   1
  -7  -7  -7   13.10    2.90   1
   7   7   8   47.20    7.20   1
  -7  -7  -8   40.30    6.20   1
   7   7   9   39.60    6.90   1
  -7  -7  -9   60.40    8.30   1
   7   8 -14   -1.60    4.40   1
  -7  -8  14   -3.60    4.30   1
   7   8 -13    4.60    2.30   1
  -7  -8  13    8.70    3.50   1
   7   8 -12   -0.80    2.40   1
  -7  -8  12    0.10    0.60   1
   7   8 -11    2.40    2.40   1
  -7  -8  11   -0.20    0.60   1
   7   8 -10    9.20    3.60   1
  -7  -8  10    7.30    0.80   1
   7   8  -9   74.00    6.50   1
  -7  -8   9   72.40    3.20   1
   7   8  -8  210.30   13.00   1
  -7  -8   8  209.30    8.10   1
   7   8  -7   41.00    4.10   1
  -7  -8   7   41.90    2.30   1
   7   8  -6  116.40    7.40   1
  -7  -8   6  118.00    4.60   1
   7   8  -5   81.60    5.40   1
  -7  -8   5   87.80    3.10   1
   7   8  -4  280.50   13.30   1
  -7  -8   4  260.00    7.90   1
   7   8  -3    6.90    2.20   1
  -7  -8   3    5.80    0.30   1
   7   8  -2  344.50   11.40   1
  -7  -8   2  343.50   12.20   1
   7   8  -1  277.20    6.90   1
  -7  -8   1  268.90   10.60   1
   7   8   0   13.60    1.20   1
  -7  -8   0   11.30    1.50   1
   7   8   1  115.00    4.10   1
  -7  -8  -1  108.00    6.00   1
   7   8   2   10.40    1.60   1
  -7  -8  -2    9.30    1.90   1
   7   8   3    4.40    1.50   1
  -7  -8  -3    3.80    1.60   1
   7   8   4    0.40    1.40   1
  -7  -8  -4   -0.30    1.60   1
   7   8   5   51.90    3.50   1
  -7  -8  -5   51.50    3.90   1
   7   8   6    3.00    2.80   1
  -7  -8  -6    4.50    2.20   1
   7   8   7    2.60    2.50   1
  -7  -8  -7    3.10    3.00   1
   7   8   8   -0.10    4.40   1
  -7  -8  -8    4.00    4.90   1
   7   9 -14   14.90    5.30   1
  -7  -9  14   17.50    4.20   1
   7   9 -13   42.50    6.30   1
  -7  -9  13   46.00    6.30   1
   7   9 -12   93.70    9.30   1
  -7  -9  12  105.70   10.30   1
   7   9 -11    4.30    2.90   1
  -7  -9  11   -2.60    2.10   1
   7   9 -10   21.10    3.40   1
  -7  -9  10   19.20    3.30   1
   7   9  -9   21.90    3.20   1
  -7  -9   9   20.40    0.80   1
   7   9  -8   11.90    2.90   1
  -7  -9   8   16.70    1.10   1
   7   9  -7   27.00    3.40   1
  -7  -9   7   22.30    1.50   1
   7   9  -6   20.40    3.10   1
  -7  -9   6   20.30    1.70   1
   7   9  -5  127.60    8.20   1
  -7  -9   5  121.10    3.90   1
   7   9  -4  170.60    8.90   1
  -7  -9   4  164.90    4.30   1
   7   9  -3  180.80    9.60   1
  -7  -9   3  178.50    6.90   1
   7   9  -2    0.80    0.70   1
  -7  -9   2    0.40    1.00   1
   7   9  -1   54.20    2.00   1
  -7  -9   1   56.70    3.40   1
   7   9   0    3.10    1.10   1
  -7  -9   0    4.90    1.20   1
   7   9   1  399.50   14.10   1
  -7  -9  -1  386.70   19.00   1
   7   9   2   41.70    2.40   1
  -7  -9  -2   38.40    3.30   1
   7   9   3    1.60    1.40   1
  -7  -9  -3    3.50    1.70   1
   7   9   4   14.10    1.90   1
  -7  -9  -4    8.70    2.00   1
   7   9   5    3.20    2.00   1
  -7  -9  -5   -0.30    1.70   1
   7   9   6   15.10    2.50   1
  -7  -9  -6   13.20    3.40   1
   7   9   7   90.40    6.40   1
  -7  -9  -7   95.20   11.00   1
   7   9   8    5.90    3.90   1
  -7  -9  -8    8.50    4.20   1
   7  10 -13   -1.50    3.10   1
  -7 -10  13   -0.30    3.10   1
   7  10 -12    0.20    2.80   1
  -7 -10  12    0.40    4.00   1
   7  10 -11  120.80   13.90   1
  -7 -10  11  121.20   12.00   1
   7  10 -10   58.50    7.10   1
  -7 -10  10   75.50    8.10   1
   7  10  -9    9.40    3.80   1
  -7 -10   9    3.30    2.70   1
   7  10  -8    6.10    3.20   1
  -7 -10   8   10.40    3.60   1
   7  10  -7    0.10    2.10   1
  -7 -10   7    0.40    0.50   1
   7  10  -6    1.10    2.00   1
  -7 -10   6    0.40    0.70   1
   7  10  -5   19.00    2.80   1
  -7 -10   5   18.60    1.10   1
   7  10  -4    5.50    2.60   1
  -7 -10   4    0.90    0.60   1
   7  10  -3   13.10    2.90   1
  -7 -10   3    8.00    1.30   1
   7  10  -2   23.00    2.10   1
  -7 -10   2   23.60    2.10   1
   7  10  -1    3.80    0.90   1
  -7 -10   1    4.20    1.70   1
   7  10   0   15.90    1.30   1
  -7 -10   0   11.90    1.80   1
   7  10   1   15.20    1.60   1
  -7 -10  -1   17.10    3.00   1
   7  10   2   39.70    2.50   1
  -7 -10  -2   45.00    3.60   1
   7  10   3   47.20    3.00   1
  -7 -10  -3   51.90    4.10   1
   7  10   4    0.60    1.50   1
  -7 -10  -4   -0.30    1.90   1
   7  10   5    0.70    1.60   1
  -7 -10  -5    2.30    2.70   1
   7  10   6    1.10    1.80   1
   7  10   7    6.90    3.00   1
  -7 -10  -7    0.70    4.40   1
   7  10   8   14.10    5.00   1
  -7 -10  -8    5.40    5.50   1
   7  11 -13   14.90    4.10   1
  -7 -11  13   10.20    4.90   1
   7  11 -12    7.20    4.70   1
  -7 -11  12    4.70    3.60   1
   7  11 -11    5.50    4.40   1
   7  11 -10    0.80    4.20   1
  -7 -11  10    5.90    3.80   1
   7  11  -9   26.90    5.20   1
  -7 -11   9   27.20    4.50   1
   7  11  -8   14.10    3.40   1
  -7 -11   8    0.30    3.50   1
   7  11  -7   11.50    3.40   1
  -7 -11   7   10.50    3.70   1
   7  11  -6    2.70    2.10   1
  -7 -11   6    0.40    0.50   1
   7  11  -5    8.20    2.70   1
  -7 -11   5    5.10    1.10   1
   7  11  -4    6.20    2.50   1
  -7 -11   4    8.00    0.80   1
   7  11  -3    4.80    2.70   1
  -7 -11   3    7.30    1.30   1
   7  11  -2   49.40    3.30   1
  -7 -11   2   45.60    2.40   1
   7  11  -1   -1.50    0.80   1
  -7 -11   1   -1.80    1.30   1
   7  11   0   36.50    2.10   1
  -7 -11   0   30.60    2.70   1
   7  11   1   24.20    2.10   1
  -7 -11  -1   27.40    2.90   1
   7  11   2    1.00    1.30   1
  -7 -11  -2    1.70    1.80   1
   7  11   3    0.90    1.30   1
  -7 -11  -3    4.80    2.20   1
   7  11   4    1.00    1.70   1
  -7 -11  -4    2.60    2.50   1
   7  11   5   37.20    3.50   1
  -7 -11  -5   40.50    6.20   1
   7  11   6    3.10    2.50   1
  -7 -11  -6    2.40    3.30   1
   7  11   7   -2.40    3.90   1
  -7 -11  -7    1.80    5.30   1
   7  12 -12   13.00    4.60   1
  -7 -12  12    8.20    5.80   1
   7  12 -11   44.10    7.00   1
  -7 -12  11   53.40    6.70   1
   7  12 -10    2.40    3.70   1
  -7 -12  10    3.10    2.80   1
   7  12  -9    4.90    2.80   1
  -7 -12   9    8.10    4.10   1
   7  12  -8   30.30    4.70   1
  -7 -12   8   22.90    3.80   1
   7  12  -7   56.10    5.60   1
  -7 -12   7   48.50    3.50   1
   7  12  -6    4.50    3.40   1
  -7 -12   6   -0.70    1.30   1
   7  12  -5   39.10    4.10   1
  -7 -12   5   45.10    2.50   1
   7  12  -4   56.50    6.00   1
  -7 -12   4   67.60    2.50   1
   7  12  -3    9.00    3.50   1
  -7 -12   3   -1.00    1.00   1
   7  12  -2   23.30    2.40   1
  -7 -12   2   22.70    2.00   1
   7  12  -1    2.20    1.70   1
  -7 -12   1    2.50    1.70   1
   7  12   0    5.30    1.00   1
  -7 -12   0    4.80    1.70   1
   7  12   1   13.90    1.70   1
  -7 -12  -1   14.80    2.40   1
   7  12   2    7.90    1.60   1
  -7 -12  -2    9.00    3.50   1
   7  12   3    2.80    1.90   1
  -7 -12  -3    2.50    3.00   1
   7  12   4    5.20    1.90   1
  -7 -12  -4    4.60    3.50   1
   7  12   5    4.10    2.60   1
  -7 -12  -5    0.40    4.40   1
   7  12   6   28.00    3.80   1
  -7 -12  -6   25.10    4.90   1
   7  13 -11    2.60    4.20   1
  -7 -13  11   -3.90    4.20   1
   7  13 -10   16.20    4.30   1
  -7 -13  10    6.20    3.90   1
   7  13  -9    9.50    4.50   1
  -7 -13   9   14.60    4.00   1
   7  13  -8   16.60    3.70   1
  -7 -13   8    7.30    2.10   1
   7  13  -7   78.00    9.80   1
  -7 -13   7   81.10    5.00   1
   7  13  -6   14.80    4.20   1
  -7 -13   6   18.30    2.00   1
   7  13  -5    3.80    3.00   1
  -7 -13   5   12.00    1.70   1
   7  13  -4   18.40    3.40   1
  -7 -13   4   19.60    1.50   1
   7  13  -3   11.20    2.80   1
  -7 -13   3    9.30    1.50   1
   7  13  -2   92.30    5.80   1
  -7 -13   2   81.50    4.90   1
   7  13  -1   20.10    2.10   1
  -7 -13   1   17.80    1.50   1
   7  13   0   16.70    1.60   1
  -7 -13   0   17.60    1.80   1
   7  13   1    4.70    1.20   1
  -7 -13  -1    6.20    1.80   1
   7  13   2    0.10    1.40   1
  -7 -13  -2    0.20    1.30   1
   7  13   3   25.80    2.60   1
  -7 -13  -3   24.00   12.00   1
   7  13   4   91.40    6.10   1
  -7 -13  -4   94.40   10.00   1
   7  13   5   -0.20    2.10   1
  -7 -13  -5   -3.20    2.50   1
   7  14 -10   14.90    5.60   1
  -7 -14  10   12.10    4.00   1
   7  14  -9   36.00    5.40   1
  -7 -14   9   32.90    3.60   1
   7  14  -8  128.60   15.40   1
  -7 -14   8  153.20    9.70   1
   7  14  -7   71.00    8.50   1
  -7 -14   7   75.80    5.50   1
   7  14  -6   56.80    7.00   1
  -7 -14   6   65.20    5.00   1
   7  14  -5  125.50   12.40   1
  -7 -14   5  109.30    6.60   1
   7  14  -4   14.90    3.70   1
  -7 -14   4   17.70    1.80   1
   7  14  -3   -0.70    2.80   1
  -7 -14   3    0.00    1.00   1
   7  14  -2   15.10    2.40   1
  -7 -14   2   20.20    2.70   1
   7  14  -1   19.20    2.20   1
  -7 -14   1   17.40    2.30   1
   7  14   0    1.70    1.50   1
  -7 -14   0   -2.60    1.80   1
   7  14   1   -0.80    1.10   1
  -7 -14  -1   -1.10    1.60   1
   7  14   2    2.80    1.80   1
  -7 -14  -2    5.70    1.90   1
   7  14   3   70.00    4.50   1
  -7 -14  -3   76.90    6.40   1
   7  14   4   15.90    3.40   1
  -7 -14  -4   12.20    2.40   1
   7  15  -9   -2.90    5.20   1
  -7 -15   9    8.50    4.50   1
   7  15  -8    5.50    3.90   1
  -7 -15   8    6.10    3.40   1
   7  15  -7    1.60    3.20   1
  -7 -15   7    4.40    3.10   1
   7  15  -6  185.50   19.20   1
  -7 -15   6  183.80   19.90   1
   7  15  -5   53.40    7.60   1
  -7 -15   5   46.00    7.50   1
   7  15  -4   -1.50    2.60   1
  -7 -15   4    3.00    4.30   1
   7  15  -3   33.50    6.70   1
  -7 -15   3   20.50    2.40   1
   7  15  -2   -0.10    1.80   1
  -7 -15   2    1.50    1.30   1
   7  15  -1    0.70    1.60   1
  -7 -15   1   -1.00    1.50   1
   7  15   0   16.30    2.60   1
  -7 -15   0   18.70    2.70   1
   7  15   1   24.80    4.00   1
  -7 -15  -1   26.20    4.00   1
   7  15   2   18.90    3.60   1
  -7 -15  -2   11.10    3.60   1
   7  15   3    1.30    3.00   1
  -7 -15  -3   -3.90    3.00   1
   7  16  -8    0.60    4.70   1
  -7 -16   8   -2.10    3.60   1
   7  16  -7   -3.30    3.70   1
  -7 -16   7   -1.20    3.70   1
   7  16  -6   18.30    4.60   1
  -7 -16   6   16.40    4.30   1
   7  16  -5    6.60    4.60   1
  -7 -16   5    2.60    3.50   1
   7  16  -4   20.40    5.10   1
  -7 -16   4   21.10    4.60   1
   7  16  -3   15.10    5.60   1
  -7 -16   3   16.30    6.00   1
   7  16  -2    8.10    4.20   1
  -7 -16   2    7.50    3.80   1
   7  16  -1   25.50    3.80   1
  -7 -16   1   25.90    3.30   1
   7  16   0    3.20    3.20   1
  -7 -16   0   -1.40    1.70   1
   7  16   1    1.60    3.00   1
  -7 -16  -1   -5.10    2.20   1
   7  16   2   17.30    4.40   1
  -7 -16  -2   18.10    4.60   1
   7  17  -5    2.50    5.20   1
  -7 -17   5   -1.60    3.60   1
   7  17  -4    5.10    5.30   1
  -7 -17   4    5.60    5.50   1
   7  17  -3   26.20    5.70   1
  -7 -17   3   15.00    5.60   1
   7  17  -2    6.30    5.10   1
  -7 -17   2    4.40    5.10   1
   7  17  -1   19.80    3.10   1
  -7 -17   1   15.80    4.90   1
   8   0 -15   -0.40    2.30   1
   8   0 -14   38.80    3.00   1
   8   0 -13   -0.30    1.40   1
   8   0 -12  218.20   16.10   1
   8   0 -11   -0.80    1.60   1
   8   0 -10  315.00   15.10   1
   8   0  -9    0.90    1.50   1
   8   0  -8   43.90    2.40   1
   8   0  -7   -1.20    0.70   1
   8   0  -6    0.70    0.80   1
   8   0  -5   -0.70    0.70   1
   8   0  -4    2.90    1.20   1
   8   0  -3   -1.00    0.90   1
   8   0  -2    0.80    1.20   1
   8   0  -1   -0.10    0.60   1
   8   0   0    0.10    0.80   1
   8   0   1   -0.10    1.30   1
   8   0   2 1273.30   39.10   1
   8   0   3    0.40    0.90   1
   8   0   4   48.40    2.60   1
   8   0   5    0.20    1.30   1
   8   0   6    2.60    1.60   1
   8   0   7   -2.30    1.80   1
   8   0   8    7.70    2.90   1
   8   0   9    4.60    4.70   1
   8   1 -15    2.30    1.90   1
  -8  -1  15    5.70    2.10   1
   8   1 -14   44.30    4.20   1
  -8  -1  14   50.30    3.30   1
   8   1 -13    0.30    1.00   1
  -8  -1  13    0.80    1.20   1
   8   1 -12   10.60    1.50   1
  -8  -1  12    8.20    2.50   1
   8   1 -11   96.10    4.40   1
  -8  -1  11   84.80    6.50   1
   8   1 -10  194.90    7.30   1
  -8  -1  10  196.70   21.30   1
   8   1  -9   68.70    3.00   1
  -8  -1   9   68.00    3.60   1
   8   1  -8   58.90    2.80   1
  -8  -1   8   55.70    2.70   1
   8   1  -7   91.70    3.50   1
  -8  -1   7   87.40    3.50   1
   8   1  -6   47.40    2.00   1
  -8  -1   6   50.40    2.00   1
   8   1  -5   26.40    1.40   1
  -8  -1   5   28.00    1.40   1
   8   1  -4   23.90    2.00   1
  -8  -1   4   26.60    1.80   1
   8   1  -3   70.20    3.30   1
  -8  -1   3   71.70    3.00   1
   8   1  -2  165.30    6.00   1
  -8  -1   2  168.90    5.70   1
   8   1  -1    8.80    1.40   1
  -8  -1   1    4.90    0.80   1
   8   1   0   48.90    2.00   1
  -8  -1   0   45.40    2.60   1
   8   1   1    8.40    1.10   1
  -8  -1  -1    7.30    1.40   1
   8   1   2  127.00    4.00   1
  -8  -1  -2  124.90    4.90   1
   8   1   3   10.80    1.10   1
  -8  -1  -3   11.30    1.60   1
   8   1   4   41.70    2.20   1
  -8  -1  -4   39.20    2.10   1
   8   1   5   16.00    1.60   1
  -8  -1  -5   17.30    1.80   1
   8   1   6   17.00    2.00   1
  -8  -1  -6   17.20    2.10   1
   8   1   7    6.20    2.50   1
  -8  -1  -7    5.50    1.90   1
   8   1   8    7.00    2.50   1
  -8  -1  -8    7.10    2.80   1
   8   1   9   49.60    7.60   1
  -8  -1  -9   48.90    6.20   1
   8   2 -15   54.70    5.10   1
  -8  -2  15   54.10    4.40   1
   8   2 -14   21.60    2.90   1
  -8  -2  14   22.30    2.50   1
   8   2 -13   -4.80    2.50   1
  -8  -2  13    2.40    1.30   1
   8   2 -12   16.40    3.40   1
  -8  -2  12   19.70    2.90   1
   8   2 -11    0.70    1.90   1
  -8  -2  11   -0.40    1.40   1
   8   2 -10    4.20    0.90   1
  -8  -2  10    4.90    2.30   1
   8   2  -9    8.20    1.80   1
  -8  -2   9    5.10    2.20   1
   8   2  -8  131.10    7.30   1
  -8  -2   8  112.80    4.60   1
   8   2  -7   64.90    2.40   1
  -8  -2   7   67.40    2.50   1
   8   2  -6    6.60    0.80   1
  -8  -2   6    7.50    1.00   1
   8   2  -5   32.10    1.60   1
  -8  -2   5   33.30    1.50   1
   8   2  -4   31.90    1.50   1
  -8  -2   4   32.90    1.90   1
   8   2  -3   97.80    3.90   1
  -8  -2   3   98.40    4.20   1
   8   2  -2    4.20    0.90   1
  -8  -2   2    4.40    0.90   1
   8   2  -1  132.50    4.10   1
  -8  -2   1  134.00    4.00   1
   8   2   0   12.30    1.10   1
  -8  -2   0   12.70    1.50   1
   8   2   1   36.10    1.60   1
  -8  -2  -1   33.50    2.30   1
   8   2   2    0.20    0.80   1
  -8  -2  -2    2.10    1.20   1
   8   2   3   98.60    3.60   1
  -8  -2  -3   91.00    4.60   1
   8   2   4    4.90    1.10   1
  -8  -2  -4    4.20    1.40   1
   8   2   5   -0.90    1.00   1
  -8  -2  -5    1.50    1.60   1
   8   2   6   13.80    1.70   1
  -8  -2  -6    9.50    2.10   1
   8   2   7   55.40    5.80   1
  -8  -2  -7   57.10    5.40   1
   8   2   8   25.80    6.30   1
  -8  -2  -8   30.50    4.30   1
   8   2   9   21.30    5.70   1
  -8  -2  -9   12.40    5.80   1
   8   3 -15    4.80    2.70   1
  -8  -3  15    4.60    3.90   1
   8   3 -14    0.40    2.00   1
  -8  -3  14   -0.80    1.60   1
   8   3 -13    0.70    2.40   1
  -8  -3  13    0.70    1.30   1
   8   3 -12    5.90    3.40   1
  -8  -3  12    1.50    2.20   1
   8   3 -11   19.00    4.20   1
  -8  -3  11   18.70    3.00   1
   8   3 -10  142.20    9.30   1
  -8  -3  10  149.90    8.00   1
   8   3  -9  281.30   17.10   1
  -8  -3   9  292.20   15.60   1
   8   3  -8  429.20   24.60   1
  -8  -3   8  445.50   25.00   1
   8   3  -7  125.30    7.10   1
  -8  -3   7  131.40    4.40   1
   8   3  -6   77.20    5.00   1
  -8  -3   6   74.50    2.70   1
   8   3  -5  171.10    4.60   1
  -8  -3   5  167.30    5.20   1
   8   3  -4    2.30    0.40   1
  -8  -3   4    1.40    0.60   1
   8   3  -3  194.10    5.70   1
  -8  -3   3  185.40    5.30   1
   8   3  -2  104.50    3.30   1
  -8  -3   2  114.90    3.40   1
   8   3  -1    6.90    1.00   1
  -8  -3   1    4.20    1.30   1
   8   3   0  133.00    4.60   1
  -8  -3   0  134.50    5.40   1
   8   3   1  331.50   10.80   1
  -8  -3  -1  335.30   12.00   1
   8   3   2  143.70    4.70   1
  -8  -3  -2  145.90    6.50   1
   8   3   3    7.80    1.00   1
  -8  -3  -3    6.30    1.70   1
   8   3   4   10.70    1.20   1
  -8  -3  -4    9.20    2.10   1
   8   3   5   27.00    2.00   1
  -8  -3  -5   27.00    2.40   1
   8   3   6   14.30    1.90   1
  -8  -3  -6   12.10    1.90   1
   8   3   7    0.30    1.70   1
  -8  -3  -7    0.00    2.70   1
   8   3   8   -6.00    4.60   1
  -8  -3  -8   -1.30    2.60   1
   8   4 -15   68.10    6.10   1
  -8  -4  15   66.30    7.50   1
   8   4 -14   -2.50    2.70   1
  -8  -4  14    0.00    1.60   1
   8   4 -13   19.20    3.90   1
  -8  -4  13   16.50    2.50   1
   8   4 -12    0.80    2.20   1
  -8  -4  12    1.00    2.50   1
   8   4 -11   48.50    4.40   1
  -8  -4  11   52.00    4.80   1
   8   4 -10   64.40    6.00   1
  -8  -4  10   62.80    5.30   1
   8   4  -9    8.60    2.90   1
  -8  -4   9   11.50    3.40   1
   8   4  -8    2.30    2.00   1
  -8  -4   8    1.60    1.40   1
   8   4  -7  127.60    8.20   1
  -8  -4   7  140.70    4.40   1
   8   4  -6   11.30    2.10   1
  -8  -4   6    9.30    0.90   1
   8   4  -5    4.40    1.60   1
  -8  -4   5    7.50    1.00   1
   8   4  -4   29.50    1.00   1
  -8  -4   4   24.80    1.50   1
   8   4  -3   57.80    2.20   1
  -8  -4   3   53.50    2.00   1
   8   4  -2    1.20    0.80   1
  -8  -4   2    0.40    0.60   1
   8   4  -1   42.60    2.00   1
  -8  -4   1   46.60    2.60   1
   8   4   0   54.00    2.10   1
  -8  -4   0   49.30    2.80   1
   8   4   1   39.50    2.30   1
  -8  -4  -1   38.40    2.60   1
   8   4   2  153.90    5.90   1
  -8  -4  -2  144.40    6.70   1
   8   4   3  286.50    8.50   1
  -8  -4  -3  282.40   13.80   1
   8   4   4    4.80    1.00   1
  -8  -4  -4    5.40    1.80   1
   8   4   5   68.90    3.30   1
  -8  -4  -5   61.70    5.10   1
   8   4   6    5.60    1.20   1
  -8  -4  -6    4.10    2.60   1
   8   4   7  123.70   15.70   1
  -8  -4  -7  125.20    9.70   1
   8   4   8   -0.30    3.80   1
  -8  -4  -8   -0.30    3.30   1
   8   5 -15   38.50    4.30   1
  -8  -5  15   41.50    6.70   1
   8   5 -14   76.40    8.00   1
  -8  -5  14   78.90    8.00   1
   8   5 -13    3.00    4.10   1
  -8  -5  13    7.70    2.10   1
   8   5 -12    0.80    2.80   1
  -8  -5  12    0.80    1.50   1
   8   5 -11    5.60    2.50   1
  -8  -5  11    2.00    2.00   1
   8   5 -10    0.40    2.70   1
  -8  -5  10    0.20    1.20   1
   8   5  -9  167.20   10.90   1
  -8  -5   9  162.30    6.50   1
   8   5  -8   17.10    3.40   1
  -8  -5   8   10.20    1.40   1
   8   5  -7    0.40    2.60   1
  -8  -5   7    3.30    1.20   1
   8   5  -6    7.10    1.90   1
  -8  -5   6    6.30    1.10   1
   8   5  -5  232.30   12.60   1
  -8  -5   5  239.30    7.00   1
   8   5  -4    0.90    1.40   1
  -8  -5   4    0.20    0.60   1
   8   5  -3   58.90    2.10   1
  -8  -5   3   66.00    2.20   1
   8   5  -2  229.10    6.90   1
  -8  -5   2  228.40    8.10   1
   8   5  -1    7.90    1.10   1
  -8  -5   1    5.10    1.20   1
   8   5   0  158.90    4.90   1
  -8  -5   0  162.00    6.90   1
   8   5   1    6.00    1.30   1
  -8  -5  -1    9.30    2.00   1
   8   5   2  175.10    6.80   1
  -8  -5  -2  173.80    8.80   1
   8   5   3   79.10    3.60   1
  -8  -5  -3   84.50    5.30   1
   8   5   4   13.00    1.90   1
  -8  -5  -4    8.60    1.90   1
   8   5   5   19.80    1.40   1
  -8  -5  -5   19.00    2.70   1
   8   5   6   73.40    4.10   1
  -8  -5  -6   68.10    6.30   1
   8   5   7    1.10    2.50   1
  -8  -5  -7    3.80    2.00   1
   8   5   8    4.50    4.00   1
  -8  -5  -8   -2.60    5.20   1
   8   6 -15    3.20    2.80   1
  -8  -6  15    3.00    4.60   1
   8   6 -14   33.80    5.70   1
  -8  -6  14   24.10    4.00   1
   8   6 -13   13.60    3.30   1
  -8  -6  13   17.20    4.10   1
   8   6 -12   37.80    5.60   1
  -8  -6  12   36.80    2.80   1
   8   6 -11   28.90    4.90   1
  -8  -6  11   21.20    2.10   1
   8   6 -10    1.90    1.80   1
  -8  -6  10    1.00    1.00   1
   8   6  -9   18.10    3.80   1
  -8  -6   9   15.50    1.70   1
   8   6  -8   27.80    3.20   1
  -8  -6   8   28.80    1.90   1
   8   6  -7   70.70    5.40   1
  -8  -6   7   77.50    3.80   1
   8   6  -6   60.80    5.50   1
  -8  -6   6   65.80    2.50   1
   8   6  -5   87.00    5.80   1
  -8  -6   5   85.50    2.90   1
   8   6  -4   46.60    4.20   1
  -8  -6   4   42.30    1.60   1
   8   6  -3   60.30    2.10   1
  -8  -6   3   59.90    2.00   1
   8   6  -2  111.90    3.80   1
  -8  -6   2  113.80    5.10   1
   8   6  -1    7.80    1.20   1
  -8  -6   1    5.80    1.50   1
   8   6   0  327.60    9.70   1
  -8  -6   0  339.40   12.40   1
   8   6   1   88.00    3.90   1
  -8  -6  -1   91.70    5.50   1
   8   6   2    9.90    1.60   1
  -8  -6  -2   11.80    1.80   1
   8   6   3   18.80    1.80   1
  -8  -6  -3   15.90    2.10   1
   8   6   4   42.80    3.50   1
  -8  -6  -4   39.10    3.20   1
   8   6   5    1.80    1.90   1
  -8  -6  -5    0.10    1.90   1
   8   6   6   14.10    2.90   1
  -8  -6  -6   12.40    2.70   1
   8   6   7    0.30    2.40   1
  -8  -6  -7    6.70    2.60   1
   8   6   8    0.00    3.20   1
  -8  -6  -8    4.80    3.60   1
   8   7 -14   39.30    7.10   1
  -8  -7  14   30.60    6.30   1
   8   7 -13   24.60    5.60   1
  -8  -7  13   12.80    4.80   1
   8   7 -12    8.80    3.10   1
  -8  -7  12    7.10    1.60   1
   8   7 -11   -3.00    2.10   1
  -8  -7  11   -1.00    0.80   1
   8   7 -10   23.30    4.10   1
  -8  -7  10   22.70    2.30   1
   8   7  -9    3.30    2.40   1
  -8  -7   9   -0.10    1.00   1
   8   7  -8   71.50    6.00   1
  -8  -7   8   63.40    3.60   1
   8   7  -7   15.30    2.60   1
  -8  -7   7   14.30    1.40   1
   8   7  -6    9.10    3.00   1
  -8  -7   6    9.30    1.50   1
   8   7  -5   22.50    2.70   1
  -8  -7   5   30.90    1.60   1
   8   7  -4    3.30    2.00   1
  -8  -7   4    3.60    0.70   1
   8   7  -3    4.70    1.60   1
  -8  -7   3    5.70    1.40   1
   8   7  -2   68.30    2.80   1
  -8  -7   2   65.20    3.60   1
   8   7  -1  178.90    5.70   1
  -8  -7   1  182.00    8.10   1
   8   7   0   94.20    3.60   1
  -8  -7   0   94.30    5.20   1
   8   7   1   12.30    1.50   1
  -8  -7  -1   11.60    1.60   1
   8   7   2   20.40    1.80   1
  -8  -7  -2   21.40    2.50   1
   8   7   3  208.00   11.30   1
  -8  -7  -3  200.10    9.60   1
   8   7   4  194.40    9.10   1
  -8  -7  -4  185.90   11.80   1
   8   7   5    4.90    1.90   1
  -8  -7  -5    5.50    2.50   1
   8   7   6   10.50    2.80   1
  -8  -7  -6   12.70    2.70   1
   8   7   7    7.80    3.50   1
  -8  -7  -7    5.10    4.30   1
   8   8 -14   52.40    8.80   1
  -8  -8  14   60.90    7.30   1
   8   8 -13   25.80    5.10   1
  -8  -8  13   31.30    5.70   1
   8   8 -12   61.70    8.20   1
  -8  -8  12   48.70    6.00   1
   8   8 -11    5.00    3.90   1
  -8  -8  11    0.50    0.70   1
   8   8 -10    6.80    3.00   1
  -8  -8  10    4.40    1.10   1
   8   8  -9   94.40    8.70   1
  -8  -8   9   96.50    5.00   1
   8   8  -8    1.40    2.20   1
  -8  -8   8   -1.50    1.00   1
   8   8  -7   43.10    5.50   1
  -8  -8   7   47.50    2.80   1
   8   8  -6   17.90    3.50   1
  -8  -8   6   15.20    1.60   1
   8   8  -5    5.80    2.30   1
  -8  -8   5    6.30    0.90   1
   8   8  -4    7.50    1.90   1
  -8  -8   4    9.10    0.70   1
   8   8  -3   37.10    3.20   1
  -8  -8   3   35.70    2.10   1
   8   8  -2   16.40    1.20   1
  -8  -8   2   17.30    2.10   1
   8   8  -1    5.00    1.00   1
  -8  -8   1    4.90    1.40   1
   8   8   0   35.80    2.10   1
  -8  -8   0   39.50    3.00   1
   8   8   1    1.20    1.10   1
  -8  -8  -1   -0.90    1.30   1
   8   8   2   37.50    2.50   1
  -8  -8  -2   38.00    3.30   1
   8   8   3   25.90    2.40   1
  -8  -8  -3   29.70    2.90   1
   8   8   4   29.50    2.90   1
  -8  -8  -4   28.00    2.90   1
   8   8   5  110.30    8.10   1
  -8  -8  -5  123.80    8.70   1
   8   8   6    7.10    3.30   1
  -8  -8  -6    9.10    3.60   1
   8   8   7   26.10    6.00   1
  -8  -8  -7   24.80    5.00   1
   8   9 -13   11.40    5.50   1
  -8  -9  13    6.40    3.70   1
   8   9 -12   52.90    6.20   1
  -8  -9  12   61.20    7.20   1
   8   9 -11   25.70    4.50   1
  -8  -9  11   29.20    5.30   1
   8   9 -10   17.20    4.60   1
  -8  -9  10   18.50    1.10   1
   8   9  -9   17.20    4.10   1
  -8  -9   9   21.90    1.60   1
   8   9  -8    7.50    3.50   1
  -8  -9   8    6.90    1.30   1
   8   9  -7   57.00    5.30   1
  -8  -9   7   54.70    3.10   1
   8   9  -6    1.00    2.20   1
  -8  -9   6    0.40    1.00   1
   8   9  -5   38.00    4.00   1
  -8  -9   5   32.40    1.50   1
   8   9  -4   33.60    4.20   1
  -8  -9   4   30.80    1.00   1
   8   9  -3  132.80    8.60   1
  -8  -9   3  135.00    5.80   1
   8   9  -2   34.30    1.80   1
  -8  -9   2   33.30    2.80   1
   8   9  -1   11.50    1.20   1
  -8  -9   1    8.90    1.60   1
   8   9   0    8.70    1.30   1
  -8  -9   0   10.20    1.60   1
   8   9   1    9.80    1.60   1
  -8  -9  -1   12.00    2.10   1
   8   9   2   39.80    2.50   1
  -8  -9  -2   42.80    3.60   1
   8   9   3   21.00    2.10   1
  -8  -9  -3   21.00    2.90   1
   8   9   4    1.60    1.80   1
  -8  -9  -4    3.20    2.70   1
   8   9   5    3.70    2.00   1
  -8  -9  -5    7.50    4.30   1
   8   9   6    0.50    2.40   1
   8   9   7    5.30    3.30   1
  -8  -9  -7   14.60    5.20   1
   8  10 -13    2.30    3.80   1
  -8 -10  13    4.50    4.10   1
   8  10 -12    2.80    3.20   1
  -8 -10  12   -1.20    4.00   1
   8  10 -11   96.20   11.50   1
  -8 -10  11  102.00   11.30   1
   8  10 -10   -3.60    3.00   1
  -8 -10  10    0.00    3.90   1
   8  10  -9   50.60    6.00   1
  -8 -10   9   41.20    5.50   1
   8  10  -8   35.30    4.60   1
  -8 -10   8   32.30    2.10   1
   8  10  -7  101.80    8.30   1
  -8 -10   7   98.70    5.90   1
   8  10  -6   99.60    7.30   1
  -8 -10   6  101.10    5.90   1
   8  10  -5   33.80    4.50   1
  -8 -10   5   30.90    1.70   1
   8  10  -4   28.20    3.70   1
  -8 -10   4   26.80    2.10   1
   8  10  -3   58.90    5.20   1
  -8 -10   3   49.80    3.00   1
   8  10  -2   53.10    3.70   1
  -8 -10   2   52.10    3.60   1
   8  10  -1   39.50    2.10   1
  -8 -10   1   32.30    2.80   1
   8  10   0    3.40    1.20   1
  -8 -10   0    3.80    1.70   1
   8  10   1    1.60    1.30   1
  -8 -10  -1    0.70    2.00   1
   8  10   2    2.30    1.30   1
  -8 -10  -2    5.20    2.10   1
   8  10   3    1.50    1.40   1
  -8 -10  -3    1.60    2.30   1
   8  10   4   10.20    2.30   1
  -8 -10  -4    5.80    2.80   1
   8  10   5    2.30    2.40   1
  -8 -10  -5   14.20    5.30   1
   8  10   6   -1.00    2.70   1
  -8 -10  -6    7.00    4.80   1
   8  11 -12   16.00    6.00   1
  -8 -11  12   37.10    5.20   1
   8  11 -11   -0.70    4.00   1
  -8 -11  11    3.30    3.40   1
   8  11 -10   -0.90    3.80   1
  -8 -11  10    6.60    4.60   1
   8  11  -9   23.20    4.70   1
  -8 -11   9   27.10    4.80   1
   8  11  -8   64.20    7.60   1
  -8 -11   8   70.10    6.60   1
   8  11  -7   43.20    5.90   1
  -8 -11   7   35.20    2.30   1
   8  11  -6    2.00    2.30   1
  -8 -11   6    1.20    0.90   1
   8  11  -5   15.70    3.00   1
  -8 -11   5   11.50    1.00   1
   8  11  -4   48.60    4.90   1
  -8 -11   4   54.20    2.70   1
   8  11  -3   88.00    7.30   1
  -8 -11   3   86.50    4.70   1
   8  11  -2    1.80    1.70   1
  -8 -11   2    0.80    1.40   1
   8  11  -1    2.30    1.10   1
  -8 -11   1   -2.50    1.40   1
   8  11   0   50.00    2.60   1
  -8 -11   0   48.50    4.10   1
   8  11   1   11.30    1.70   1
  -8 -11  -1    6.80    2.40   1
   8  11   2    3.00    1.50   1
  -8 -11  -2    6.30    2.30   1
   8  11   3    6.20    2.40   1
  -8 -11  -3    2.90    3.80   1
   8  11   4    7.00    2.70   1
  -8 -11  -4    3.40    3.60   1
   8  11   5   36.00    3.90   1
  -8 -11  -5   39.60    5.70   1
   8  12 -11    4.80    3.30   1
  -8 -12  11    5.60    3.60   1
   8  12 -10    7.50    3.50   1
  -8 -12  10    4.40    3.20   1
   8  12  -9   21.10    5.30   1
  -8 -12   9    7.90    4.30   1
   8  12  -8   45.10    6.30   1
  -8 -12   8   40.00    5.60   1
   8  12  -7   35.40    5.90   1
  -8 -12   7   40.50    3.50   1
   8  12  -6   45.80    5.30   1
  -8 -12   6   47.20    2.30   1
   8  12  -5    3.10    3.00   1
  -8 -12   5    5.20    0.80   1
   8  12  -4    2.60    3.70   1
  -8 -12   4    6.70    1.50   1
   8  12  -3    1.70    2.50   1
  -8 -12   3    1.30    1.10   1
   8  12  -2  178.20   11.60   1
  -8 -12   2  198.30   12.00   1
   8  12  -1   48.00    3.30   1
  -8 -12   1   44.80    4.80   1
   8  12   0    7.10    1.30   1
  -8 -12   0    9.00    2.80   1
   8  12   1   55.90    3.70   1
  -8 -12  -1   65.30    6.90   1
   8  12   2    2.50    1.40   1
  -8 -12  -2    4.90    2.80   1
   8  12   3   -0.70    2.00   1
  -8 -12  -3    0.60    3.10   1
   8  12   4    4.40    2.10   1
  -8 -12  -4    2.90    4.60   1
   8  12   5   29.10    6.40   1
  -8 -12  -5   16.30    3.90   1
   8  13 -10    3.70    5.20   1
  -8 -13  10    3.80    3.90   1
   8  13  -9   61.60    7.90   1
  -8 -13   9   62.80    7.60   1
   8  13  -8    6.50    3.10   1
  -8 -13   8    7.20    3.40   1
   8  13  -7  179.00   20.10   1
  -8 -13   7  177.90   20.80   1
   8  13  -6    3.40    2.80   1
  -8 -13   6   -0.10    2.70   1
   8  13  -5   20.50    5.00   1
  -8 -13   5   21.70    3.80   1
   8  13  -4    0.90    3.70   1
  -8 -13   4    0.60    1.50   1
   8  13  -3    0.80    2.80   1
  -8 -13   3   -0.40    1.60   1
   8  13  -2    7.20    2.70   1
  -8 -13   2    8.20    2.00   1
   8  13  -1   61.10    4.20   1
  -8 -13   1   61.70    4.50   1
   8  13   0   38.80    3.80   1
  -8 -13   0   38.70    4.50   1
   8  13   1    2.00    2.20   1
  -8 -13  -1    3.90    3.20   1
   8  13   2    2.80    2.30   1
  -8 -13  -2    4.70    3.40   1
   8  13   3    2.10    2.20   1
  -8 -13  -3   -0.10    2.60   1
   8  13   4    8.30    3.80   1
  -8 -13  -4    9.20    3.60   1
   8  14  -9   46.40    6.30   1
  -8 -14   9   50.00    8.40   1
   8  14  -8   20.40    5.00   1
  -8 -14   8   29.60    6.40   1
   8  14  -7   79.80    7.60   1
  -8 -14   7  100.70   10.60   1
   8  14  -6   44.80    6.70   1
  -8 -14   6   46.00    6.20   1
   8  14  -5   27.90    5.70   1
  -8 -14   5   15.30    5.20   1
   8  14  -4    8.00    3.20   1
  -8 -14   4    6.50    3.50   1
   8  14  -3   16.20    4.40   1
  -8 -14   3   20.90    4.60   1
   8  14  -2   12.40    2.90   1
  -8 -14   2   11.20    2.00   1
   8  14  -1   15.40    2.60   1
  -8 -14   1   12.20    2.20   1
   8  14   0   70.50    5.60   1
  -8 -14   0   75.30    7.70   1
   8  14   1   47.70    4.70   1
  -8 -14  -1   51.30    5.20   1
   8  14   2   15.10    3.90   1
  -8 -14  -2   14.90    4.30   1
   8  15  -8    3.80    3.90   1
  -8 -15   8    3.10    5.10   1
   8  15  -7   28.90    6.60   1
  -8 -15   7   23.70    4.40   1
   8  15  -6   79.30   10.50   1
  -8 -15   6   71.90    9.80   1
   8  15  -5    7.80    4.80   1
  -8 -15   5   11.50    3.90   1
   8  15  -4    7.60    4.10   1
  -8 -15   4    2.00    5.10   1
   8  15  -3    0.60    4.90   1
  -8 -15   3    2.80    5.00   1
   8  15  -2   76.80    6.90   1
  -8 -15   2   67.00    8.50   1
   8  15  -1   16.80    3.20   1
  -8 -15   1   20.70    5.00   1
   8  15   0   30.80    5.10   1
  -8 -15   0   33.60    7.30   1
   8  15   1    6.30    3.50   1
   8  16  -5    6.70    4.50   1
  -8 -16   5    0.40    4.90   1
   8  16  -4   -1.00    5.30   1
  -8 -16   4    1.80    3.80   1
   8  16  -3   20.40    4.20   1
  -8 -16   3   15.60    5.70   1
   8  16  -2   13.10    3.60   1
  -8 -16   2   16.70    5.00   1
   9   0 -15   29.90    3.50   1
   9   0 -14   -0.50    1.80   1
   9   0 -13    0.60    1.60   1
   9   0 -12    2.00    1.60   1
   9   0 -11  114.00    5.80   1
   9   0 -10   -1.70    1.00   1
   9   0  -9   62.60    3.20   1
   9   0  -8    0.30    0.80   1
   9   0  -7    2.00    0.80   1
   9   0  -6    0.20    0.80   1
   9   0  -5  200.50    5.80   1
   9   0  -4   -1.70    1.10   1
   9   0  -3  304.20   11.80   1
   9   0  -2   -4.40    2.30   1
   9   0  -1   50.00    4.20   1
   9   0   0   -0.60    1.20   1
   9   0   1   28.70    1.70   1
   9   0   2   -0.90    1.10   1
   9   0   3    2.90    1.40   1
   9   0   4   -0.20    1.40   1
   9   0   5    0.20    1.40   1
   9   0   6   -3.20    2.30   1
   9   0   7   18.00    5.10   1
   9   1 -15   36.40    5.70   1
  -9  -1  15   46.00    6.60   1
   9   1 -14  130.60   13.90   1
  -9  -1  14  133.90   13.10   1
   9   1 -13   16.10    2.00   1
  -9  -1  13   17.20    3.30   1
   9   1 -12    1.30    1.40   1
  -9  -1  12   -0.10    1.60   1
   9   1 -11    0.30    1.20   1
  -9  -1  11    1.30    1.20   1
   9   1 -10   71.60    3.60   1
  -9  -1  10   68.40    3.90   1
   9   1  -9    0.60    1.10   1
  -9  -1   9    0.40    1.50   1
   9   1  -8    4.30    1.00   1
  -9  -1   8    6.60    1.40   1
   9   1  -7   37.30    2.10   1
  -9  -1   7   35.60    1.70   1
   9   1  -6   25.30    1.50   1
  -9  -1   6   24.90    1.50   1
   9   1  -5  106.70    3.60   1
  -9  -1   5  110.90    3.70   1
   9   1  -4    1.10    1.00   1
  -9  -1   4    1.20    1.00   1
   9   1  -3   -1.50    0.90   1
  -9  -1   3   -0.50    1.10   1
   9   1  -2   40.90    2.50   1
  -9  -1   2   42.10    2.60   1
   9   1  -1  170.70    5.50   1
  -9  -1   1  170.40    6.90   1
   9   1   0  398.30   13.00   1
  -9  -1   0  399.30   16.00   1
   9   1   1    3.00    1.10   1
  -9  -1  -1    0.80    1.10   1
   9   1   2   -0.10    1.20   1
  -9  -1  -2   -0.90    1.20   1
   9   1   3    1.00    1.00   1
  -9  -1  -3    1.20    1.40   1
   9   1   4    2.00    1.40   1
  -9  -1  -4    0.10    1.30   1
   9   1   5    5.20    1.60   1
  -9  -1  -5    5.80    1.80   1
   9   1   6   51.30    5.00   1
  -9  -1  -6   51.90    5.30   1
   9   1   7   30.50    5.40   1
  -9  -1  -7   34.20    6.80   1
   9   2 -15   12.60    4.60   1
   9   2 -14    3.60    3.40   1
  -9  -2  14   11.70    3.70   1
   9   2 -13  115.50   12.10   1
  -9  -2  13  113.00    8.90   1
   9   2 -12   47.70    6.10   1
  -9  -2  12   51.20    4.90   1
   9   2 -11   32.30    4.00   1
  -9  -2  11   34.70    3.20   1
   9   2 -10   81.10    3.60   1
  -9  -2  10   75.40    4.60   1
   9   2  -9   63.00    2.80   1
  -9  -2   9   57.20    3.50   1
   9   2  -8   21.40    2.40   1
  -9  -2   8   15.80    1.40   1
   9   2  -7   15.10    1.00   1
  -9  -2   7   14.80    1.40   1
   9   2  -6   86.90    3.90   1
  -9  -2   6   88.70    3.40   1
   9   2  -5    0.70    0.60   1
  -9  -2   5    2.30    1.00   1
   9   2  -4    0.60    1.00   1
  -9  -2   4   -0.70    0.80   1
   9   2  -3   70.00    2.80   1
  -9  -2   3   66.10    3.10   1
   9   2  -2   28.50    1.60   1
  -9  -2   2   29.30    1.60   1
   9   2  -1   75.40    3.00   1
  -9  -2   1   74.30    3.90   1
   9   2   0   37.10    2.90   1
  -9  -2   0   31.10    2.70   1
   9   2   1    9.90    1.90   1
  -9  -2  -1   13.20    2.10   1
   9   2   2   10.30    1.40   1
  -9  -2  -2   10.40    2.30   1
   9   2   3   20.20    1.70   1
  -9  -2  -3   22.60    2.50   1
   9   2   4   81.30    5.10   1
  -9  -2  -4   88.00    5.30   1
   9   2   5   30.30    2.90   1
  -9  -2  -5   36.20    2.90   1
   9   2   6   -1.30    3.00   1
  -9  -2  -6   -1.30    2.20   1
   9   2   7   19.70    5.60   1
  -9  -2  -7   16.30    5.70   1
   9   3 -15   -8.80    5.20   1
  -9  -3  15   -0.80    3.10   1
   9   3 -14   -0.70    4.80   1
  -9  -3  14    5.80    3.80   1
   9   3 -13   82.50    8.30   1
  -9  -3  13   78.70    6.20   1
   9   3 -12  150.90   11.10   1
  -9  -3  12  138.40   10.80   1
   9   3 -11   41.10    5.10   1
  -9  -3  11   38.50    4.00   1
   9   3 -10  102.10    8.80   1
  -9  -3  10  101.50    5.40   1
   9   3  -9   42.20    4.30   1
  -9  -3   9   48.60    2.30   1
   9   3  -8  503.80   28.60   1
  -9  -3   8  485.30   15.90   1
   9   3  -7    8.20    2.20   1
  -9  -3   7   10.60    1.10   1
   9   3  -6    0.50    1.60   1
  -9  -3   6    0.30    0.70   1
   9   3  -5   14.60    0.80   1
  -9  -3   5   15.30    1.30   1
   9   3  -4   38.30    1.40   1
  -9  -3   4   37.60    2.30   1
   9   3  -3  100.30    3.60   1
  -9  -3   3  101.90    4.20   1
   9   3  -2   33.60    1.80   1
  -9  -3   2   33.40    1.60   1
   9   3  -1   31.60    2.00   1
  -9  -3   1   29.70    2.30   1
   9   3   0  457.60   20.20   1
  -9  -3   0  470.10   18.40   1
   9   3   1   38.10    3.10   1
  -9  -3  -1   46.10    3.20   1
   9   3   2   18.80    2.00   1
  -9  -3  -2   20.00    2.40   1
   9   3   3    4.00    1.00   1
  -9  -3  -3    4.20    1.60   1
   9   3   4   87.00    5.10   1
  -9  -3  -4   85.80    5.10   1
   9   3   5    1.40    1.10   1
  -9  -3  -5   -2.00    1.90   1
   9   3   6   89.10   10.90   1
  -9  -3  -6   61.50    5.20   1
   9   3   7    0.30    3.30   1
  -9  -3  -7    0.60    2.50   1
   9   4 -14   16.10    5.30   1
  -9  -4  14    8.40    2.90   1
   9   4 -13   47.30    6.90   1
  -9  -4  13   52.30    6.50   1
   9   4 -12   25.30    5.50   1
  -9  -4  12   25.80    3.90   1
   9   4 -11    2.80    2.50   1
  -9  -4  11    4.00    2.50   1
   9   4 -10  105.90    6.90   1
  -9  -4  10  121.30    6.00   1
   9   4  -9   47.80    4.80   1
  -9  -4   9   46.80    2.40   1
   9   4  -8   19.80    2.80   1
  -9  -4   8   18.20    1.90   1
   9   4  -7    5.20    1.90   1
  -9  -4   7    3.20    0.80   1
   9   4  -6  155.70   10.40   1
  -9  -4   6  160.20    5.40   1
   9   4  -5    8.80    1.70   1
  -9  -4   5    6.00    1.00   1
   9   4  -4   20.80    1.00   1
  -9  -4   4   22.70    1.50   1
   9   4  -3  163.10    5.60   1
  -9  -4   3  162.70    5.60   1
   9   4  -2  123.40    4.40   1
  -9  -4   2  124.50    5.60   1
   9   4  -1   26.70    1.70   1
  -9  -4   1   19.10    2.50   1
   9   4   0  211.30    9.80   1
  -9  -4   0  209.30   10.50   1
   9   4   1   12.30    1.60   1
  -9  -4  -1   15.10    2.50   1
   9   4   2  137.40    6.50   1
  -9  -4  -2  133.40    7.50   1
   9   4   3   29.30    2.30   1
  -9  -4  -3   32.70    3.20   1
   9   4   4   35.00    2.20   1
  -9  -4  -4   33.70    3.50   1
   9   4   5    7.40    2.60   1
  -9  -4  -5    7.50    2.50   1
   9   4   6   10.10    4.40   1
  -9  -4  -6    4.80    3.20   1
   9   4   7    6.00    4.00   1
  -9  -4  -7    2.70    5.30   1
   9   5 -14   17.60    4.70   1
  -9  -5  14   18.50    4.00   1
   9   5 -13    4.10    4.70   1
  -9  -5  13   16.30    3.20   1
   9   5 -12    9.20    3.10   1
  -9  -5  12    5.80    1.90   1
   9   5 -11    1.50    2.80   1
  -9  -5  11    1.60    1.70   1
   9   5 -10   25.00    3.70   1
  -9  -5  10   29.80    2.40   1
   9   5  -9   78.10    6.50   1
  -9  -5   9   89.00    4.90   1
   9   5  -8    9.40    3.30   1
  -9  -5   8    3.20    1.00   1
   9   5  -7    5.50    2.70   1
  -9  -5   7    1.10    0.90   1
   9   5  -6   28.80    2.90   1
  -9  -5   6   27.10    1.60   1
   9   5  -5  286.90   16.90   1
  -9  -5   5  294.90   10.30   1
   9   5  -4   83.50    4.10   1
  -9  -5   4   84.10    3.10   1
   9   5  -3  301.70    9.30   1
  -9  -5   3  294.50    9.80   1
   9   5  -2    2.60    0.90   1
  -9  -5   2    2.00    1.70   1
   9   5  -1   70.10    3.20   1
  -9  -5   1   75.80    4.30   1
   9   5   0   32.00    2.80   1
  -9  -5   0   34.40    2.80   1
   9   5   1    5.70    1.50   1
  -9  -5  -1    8.30    1.90   1
   9   5   2   53.70    3.20   1
  -9  -5  -2   52.60    4.40   1
   9   5   3    3.50    1.60   1
  -9  -5  -3    6.30    2.00   1
   9   5   4    0.50    2.50   1
  -9  -5  -4    6.40    2.30   1
   9   5   5    0.00    2.30   1
  -9  -5  -5    0.30    2.10   1
   9   5   6   15.10    4.60   1
  -9  -5  -6   19.60    3.50   1
   9   5   7    2.50    3.60   1
  -9  -5  -7   -6.00    5.10   1
   9   6 -14    6.00    3.50   1
  -9  -6  14   15.90    5.10   1
   9   6 -13    9.20    4.50   1
  -9  -6  13   19.30    4.60   1
   9   6 -12    3.90    4.20   1
  -9  -6  12    3.20    1.20   1
   9   6 -11    4.10    3.90   1
  -9  -6  11   -1.70    1.50   1
   9   6 -10   55.10    6.00   1
  -9  -6  10   60.20    3.70   1
   9   6  -9    3.70    2.10   1
  -9  -6   9    5.10    1.60   1
   9   6  -8    1.60    2.90   1
  -9  -6   8    1.50    0.90   1
   9   6  -7   16.90    3.20   1
  -9  -6   7    8.50    1.30   1
   9   6  -6   25.30    3.70   1
  -9  -6   6   26.80    1.60   1
   9   6  -5   40.20    3.90   1
  -9  -6   5   42.80    2.00   1
   9   6  -4  179.70    8.80   1
  -9  -6   4  174.30    5.30   1
   9   6  -3    7.50    0.80   1
  -9  -6   3    8.90    2.00   1
   9   6  -2    1.50    0.80   1
  -9  -6   2   -0.50    1.70   1
   9   6  -1   81.00    3.50   1
  -9  -6   1   77.20    4.70   1
   9   6   0   18.20    1.60   1
  -9  -6   0   15.80    2.20   1
   9   6   1    7.50    1.50   1
  -9  -6  -1   12.30    2.00   1
   9   6   2    0.90    1.50   1
  -9  -6  -2   -2.10    1.60   1
   9   6   3   50.30    3.80   1
  -9  -6  -3   47.70    3.70   1
   9   6   4    1.70    2.80   1
  -9  -6  -4    2.40    1.80   1
   9   6   5   -1.50    2.30   1
  -9  -6  -5   -0.30    2.20   1
   9   6   6   10.20    4.70   1
  -9  -6  -6   -0.50    3.60   1
   9   7 -13   11.50    4.00   1
  -9  -7  13    1.70    4.20   1
   9   7 -12   -4.00    2.80   1
  -9  -7  12   -3.30    3.40   1
   9   7 -11    3.80    2.90   1
  -9  -7  11    4.80    1.60   1
   9   7 -10   32.40    5.00   1
  -9  -7  10   30.60    2.40   1
   9   7  -9    5.80    3.40   1
  -9  -7   9   -0.90    1.40   1
   9   7  -8    8.80    3.50   1
  -9  -7   8    7.50    1.60   1
   9   7  -7   22.30    4.00   1
  -9  -7   7   16.50    1.40   1
   9   7  -6   70.50    6.10   1
  -9  -7   6   65.10    2.90   1
   9   7  -5   33.70    4.00   1
  -9  -7   5   42.40    2.20   1
   9   7  -4    3.00    1.70   1
  -9  -7   4    3.20    0.60   1
   9   7  -3    5.40    0.60   1
  -9  -7   3    7.90    1.60   1
   9   7  -2   85.50    3.60   1
  -9  -7   2   92.00    5.40   1
   9   7  -1  103.30    4.10   1
  -9  -7   1   95.80    5.50   1
   9   7   0    3.60    0.90   1
  -9  -7   0    4.20    1.70   1
   9   7   1    0.20    1.40   1
  -9  -7  -1   -2.80    2.10   1
   9   7   2   15.50    2.20   1
  -9  -7  -2   10.30    2.30   1
   9   7   3   -0.60    1.80   1
  -9  -7  -3    2.10    2.00   1
   9   7   4    3.20    2.10   1
  -9  -7  -4   -2.50    2.70   1
   9   7   5   -1.80    2.10   1
  -9  -7  -5    1.20    3.10   1
   9   7   6    5.80    3.80   1
  -9  -7  -6   -6.80    5.10   1
   9   8 -13    5.90    5.00   1
  -9  -8  13   10.70    3.70   1
   9   8 -12    2.80    3.30   1
  -9  -8  12    5.00    3.00   1
   9   8 -11    9.30    4.50   1
  -9  -8  11    5.10    3.40   1
   9   8 -10   60.80    7.30   1
  -9  -8  10   54.20    3.70   1
   9   8  -9   15.00    3.90   1
  -9  -8   9   18.20    2.00   1
   9   8  -8    3.60    2.50   1
  -9  -8   8    5.00    1.40   1
   9   8  -7   16.00    4.00   1
  -9  -8   7   13.80    1.40   1
   9   8  -6   14.60    3.70   1
  -9  -8   6   12.50    1.30   1
   9   8  -5   17.50    3.10   1
  -9  -8   5   13.70    1.10   1
   9   8  -4    3.60    1.90   1
  -9  -8   4    2.40    1.50   1
   9   8  -3   47.20    3.30   1
  -9  -8   3   48.60    3.40   1
   9   8  -2    0.00    0.60   1
  -9  -8   2    4.00    1.90   1
   9   8  -1    9.20    1.30   1
  -9  -8   1    9.70    2.10   1
   9   8   0   25.40    1.90   1
  -9  -8   0   31.50    2.90   1
   9   8   1    5.40    1.50   1
  -9  -8  -1    2.60    2.30   1
   9   8   2    7.80    1.60   1
  -9  -8  -2    9.70    2.20   1
   9   8   3    7.30    2.40   1
  -9  -8  -3    7.60    2.30   1
   9   8   4    2.80    2.50   1
  -9  -8  -4    1.60    4.10   1
   9   8   5    9.10    3.70   1
  -9  -8  -5    9.20    4.30   1
   9   9 -12   84.50   11.40   1
  -9  -9  12   86.20    9.90   1
   9   9 -11   16.80    5.00   1
  -9  -9  11    6.40    3.70   1
   9   9 -10    8.50    3.30   1
  -9  -9  10    6.80    3.70   1
   9   9  -9   25.10    4.30   1
  -9  -9   9   21.70    2.10   1
   9   9  -8    5.00    2.80   1
  -9  -9   8    2.50    1.30   1
   9   9  -7   27.60    4.30   1
  -9  -9   7   24.90    1.80   1
   9   9  -6    2.00    3.20   1
  -9  -9   6    0.20    0.70   1
   9   9  -5    1.10    3.50   1
  -9  -9   5    0.50    0.50   1
   9   9  -4    2.90    2.10   1
  -9  -9   4    0.80    1.30   1
   9   9  -3   16.60    2.30   1
  -9  -9   3   16.10    1.80   1
   9   9  -2    1.00    0.90   1
  -9  -9   2    1.50    1.90   1
   9   9  -1   16.20    1.80   1
  -9  -9   1   15.00    2.30   1
   9   9   0    0.20    1.20   1
  -9  -9   0    0.00    1.60   1
   9   9   1   -1.60    1.60   1
  -9  -9  -1    0.10    1.90   1
   9   9   2  177.90   11.10   1
  -9  -9  -2  173.30   10.20   1
   9   9   3   40.50    3.70   1
  -9  -9  -3   55.50    6.60   1
   9   9   4    4.90    3.10   1
  -9  -9  -4    2.10    4.80   1
   9   9   5   -1.10    2.10   1
  -9  -9  -5    3.30    4.10   1
   9  10 -12    4.30    3.50   1
  -9 -10  12   -3.50    4.70   1
   9  10 -11   47.10    7.30   1
  -9 -10  11   59.20    7.10   1
   9  10 -10  109.90    9.60   1
  -9 -10  10   97.50    9.00   1
   9  10  -9   19.60    3.90   1
  -9 -10   9   23.10    3.50   1
   9  10  -8    5.90    3.10   1
  -9 -10   8    3.80    1.30   1
   9  10  -7   54.80    6.20   1
  -9 -10   7   41.00    3.40   1
   9  10  -6   23.00    4.20   1
  -9 -10   6   22.30    1.60   1
   9  10  -5   13.20    3.30   1
  -9 -10   5   11.00    0.50   1
   9  10  -4   57.20    6.00   1
  -9 -10   4   57.90    3.50   1
   9  10  -3    0.40    1.90   1
  -9 -10   3    4.20    1.70   1
   9  10  -2   88.10    5.40   1
  -9 -10   2   78.40    6.10   1
   9  10  -1    0.70    1.00   1
  -9 -10   1    1.70    2.30   1
   9  10   0    3.30    1.30   1
  -9 -10   0    2.00    2.20   1
   9  10   1    1.10    1.30   1
  -9 -10  -1    2.00    2.20   1
   9  10   2   66.80    4.40   1
  -9 -10  -2   71.20    9.10   1
   9  10   3   24.60    3.30   1
  -9 -10  -3   20.50    3.90   1
   9  10   4    1.80    3.40   1
  -9 -10  -4    0.50    3.30   1
   9  11 -11   -0.50    4.60   1
  -9 -11  11   -2.90    4.30   1
   9  11 -10    2.40    4.20   1
  -9 -11  10   -4.70    4.30   1
   9  11  -9   31.00    5.90   1
  -9 -11   9   20.00    4.50   1
   9  11  -8   95.30    9.40   1
  -9 -11   8   99.10   11.00   1
   9  11  -7   23.50    5.20   1
  -9 -11   7   23.50    2.20   1
   9  11  -6   18.90    3.80   1
  -9 -11   6   17.30    1.40   1
   9  11  -5   48.50    5.90   1
  -9 -11   5   43.20    4.00   1
   9  11  -4   18.40    3.60   1
  -9 -11   4   22.40    2.20   1
   9  11  -3   11.70    2.60   1
  -9 -11   3   14.10    1.90   1
   9  11  -2    5.50    3.00   1
  -9 -11   2    8.60    1.90   1
   9  11  -1   -2.60    2.10   1
  -9 -11   1    3.10    2.70   1
   9  11   0   38.30    3.60   1
  -9 -11   0   43.80    5.50   1
   9  11   1  107.50    8.00   1
  -9 -11  -1  119.60   12.70   1
   9  11   2    8.20    4.80   1
  -9 -11  -2    3.70    3.40   1
   9  11   3   23.80    5.80   1
  -9 -11  -3   22.60    5.50   1
   9  12 -10   -0.30    3.40   1
  -9 -12  10   -0.70    4.90   1
   9  12  -9    6.90    4.50   1
  -9 -12   9    5.00    4.00   1
   9  12  -8   51.20    5.70   1
  -9 -12   8   44.70    6.50   1
   9  12  -7   53.60    7.50   1
  -9 -12   7   35.50    5.50   1
   9  12  -6    8.40    3.60   1
  -9 -12   6    6.30    2.90   1
   9  12  -5   11.20    4.20   1
  -9 -12   5    5.00    1.30   1
   9  12  -4   61.60    6.90   1
  -9 -12   4   68.30    4.80   1
   9  12  -3   38.70    4.00   1
  -9 -12   3   28.30    3.10   1
   9  12  -2   63.10    5.10   1
  -9 -12   2   67.40    4.70   1
   9  12  -1    4.80    2.70   1
  -9 -12   1    1.30    2.70   1
   9  12   0   -5.40    2.80   1
  -9 -12   0    3.90    2.90   1
   9  12   1    4.40    3.00   1
  -9 -12  -1    4.30    3.40   1
   9  12   2    2.10    4.70   1
  -9 -12  -2    8.70    4.50   1
   9  13  -9   14.00    5.60   1
  -9 -13   9   13.00    4.50   1
   9  13  -8    5.70    5.20   1
  -9 -13   8    6.00    3.60   1
   9  13  -7    5.90    4.30   1
  -9 -13   7   12.00    5.50   1
   9  13  -6    6.40    4.80   1
  -9 -13   6   16.60    4.50   1
   9  13  -5    4.50    3.40   1
  -9 -13   5    3.90    3.30   1
   9  13  -4    4.40    3.60   1
  -9 -13   4    2.60    3.00   1
   9  13  -3    8.60    3.20   1
  -9 -13   3   10.80    2.00   1
   9  13  -2   20.90    3.70   1
  -9 -13   2   17.10    2.80   1
   9  13  -1    0.90    3.00   1
  -9 -13   1    2.60    2.30   1
   9  13   0   64.40    6.20   1
  -9 -13   0   72.30    9.20   1
   9  13   1    0.40    2.10   1
  -9 -13  -1    5.60    3.70   1
   9  14  -7    9.80    5.50   1
  -9 -14   7   -2.40    3.90   1
   9  14  -6   17.20    5.50   1
  -9 -14   6    5.80    3.90   1
   9  14  -5   26.70    5.10   1
  -9 -14   5   21.00    5.00   1
   9  14  -4   55.20    7.50   1
  -9 -14   4   35.20    6.20   1
   9  14  -3   13.70    3.20   1
  -9 -14   3    8.80    5.00   1
   9  14  -2   11.90    3.00   1
  -9 -14   2    7.80    4.60   1
   9  14  -1   13.30    3.40   1
  -9 -14   1   13.30    2.90   1
  10   0 -14   89.50   10.60   1
  10   0 -13   -2.90    2.20   1
  10   0 -12  242.20   15.40   1
  10   0 -11    1.10    1.50   1
  10   0 -10  205.00   10.10   1
  10   0  -9   -0.60    1.20   1
  10   0  -8  442.60   17.20   1
  10   0  -7    0.20    0.90   1
  10   0  -6    3.40    1.00   1
  10   0  -5   -0.50    1.00   1
  10   0  -4  213.60    7.90   1
  10   0  -3    1.90    1.40   1
  10   0  -2  229.90   10.10   1
  10   0  -1    1.70    2.30   1
  10   0   0  143.60    5.90   1
  10   0   1    0.10    1.10   1
  10   0   2    6.40    1.60   1
  10   0   3    1.30    1.50   1
  10   0   4   20.40    2.40   1
  10   0   5    0.50    3.30   1
  10   1 -14   -3.10    4.60   1
 -10  -1  14    0.50    4.50   1
  10   1 -13   43.50    6.40   1
 -10  -1  13   35.50    5.20   1
  10   1 -12    6.80    3.50   1
 -10  -1  12    6.60    1.80   1
  10   1 -11   55.60    3.50   1
 -10  -1  11   54.10    3.50   1
  10   1 -10  252.60   12.10   1
 -10  -1  10  247.70   13.70   1
  10   1  -9   -0.10    1.00   1
 -10  -1   9   -0.40    1.20   1
  10   1  -8    1.30    0.90   1
 -10  -1   8    1.50    1.70   1
  10   1  -7   24.40    1.50   1
 -10  -1   7   20.00    1.50   1
  10   1  -6   79.00    3.40   1
 -10  -1   6   87.70    3.10   1
  10   1  -5   25.30    1.60   1
 -10  -1   5   22.90    1.50   1
  10   1  -4   -1.30    1.60   1
 -10  -1   4    0.30    1.50   1
  10   1  -3   11.00    2.00   1
 -10  -1   3   10.60    1.70   1
  10   1  -2    0.90    1.20   1
 -10  -1   2    2.10    1.30   1
  10   1  -1  103.40    5.80   1
 -10  -1   1  107.90    7.40   1
  10   1   0    0.10    1.80   1
 -10  -1   0   -1.70    1.50   1
  10   1   1  160.60    6.90   1
 -10  -1  -1  154.40    6.50   1
  10   1   2   40.20    2.50   1
 -10  -1  -2   37.60    2.70   1
  10   1   3   31.40    2.90   1
 -10  -1  -3   30.70    2.80   1
  10   1   4   59.00    5.80   1
 -10  -1  -4   60.40    4.80   1
  10   1   5    2.40    3.60   1
 -10  -1  -5    4.40    5.10   1
  10   2 -14    5.80    5.10   1
 -10  -2  14   -2.00    4.10   1
  10   2 -13    0.90    3.30   1
 -10  -2  13    2.20    2.00   1
  10   2 -12    6.50    3.50   1
 -10  -2  12    9.70    2.10   1
  10   2 -11   28.60    5.70   1
 -10  -2  11   35.90    2.70   1
  10   2 -10   14.30    2.70   1
 -10  -2  10   15.30    1.70   1
  10   2  -9    7.70    3.20   1
 -10  -2   9    3.50    1.20   1
  10   2  -8   27.70    1.40   1
 -10  -2   8   29.40    1.90   1
  10   2  -7    1.20    0.60   1
 -10  -2   7    0.40    1.20   1
  10   2  -6    1.30    0.60   1
 -10  -2   6    1.60    1.00   1
  10   2  -5   33.70    1.60   1
 -10  -2   5   30.80    1.70   1
  10   2  -4    1.00    0.90   1
 -10  -2   4    2.20    1.30   1
  10   2  -3    4.80    1.10   1
 -10  -2   3    6.40    1.50   1
  10   2  -2   -0.60    1.20   1
 -10  -2   2    1.90    2.10   1
  10   2  -1  249.50   10.40   1
 -10  -2   1  243.10   14.40   1
  10   2   0   -0.80    2.20   1
 -10  -2   0   -1.00    1.80   1
  10   2   1    4.20    2.30   1
 -10  -2  -1    6.90    1.80   1
  10   2   2   10.50    2.40   1
 -10  -2  -2    8.80    1.80   1
  10   2   3   11.70    1.80   1
 -10  -2  -3   14.80    2.10   1
  10   2   4   15.10    3.60   1
 -10  -2  -4   13.20    2.90   1
  10   2   5   22.00    5.30   1
 -10  -2  -5   16.60    5.40   1
  10   3 -14    9.00    5.70   1
 -10  -3  14    1.70    3.10   1
  10   3 -13   70.40    9.40   1
 -10  -3  13   69.50    5.50   1
  10   3 -12   19.70    3.80   1
 -10  -3  12   15.10    2.40   1
  10   3 -11    2.00    4.00   1
 -10  -3  11   -0.20    1.20   1
  10   3 -10    5.90    2.60   1
 -10  -3  10    6.30    1.30   1
  10   3  -9   -0.80    2.90   1
 -10  -3   9    8.10    1.60   1
  10   3  -8   -0.70    2.50   1
 -10  -3   8    1.80    1.10   1
  10   3  -7   27.20    3.60   1
 -10  -3   7   29.60    1.90   1
  10   3  -6    2.40    1.50   1
 -10  -3   6    0.20    1.10   1
  10   3  -5   15.90    0.90   1
 -10  -3   5   15.90    1.40   1
  10   3  -4   20.70    1.30   1
 -10  -3   4   24.30    2.10   1
  10   3  -3  194.90    6.60   1
 -10  -3   3  193.20    7.50   1
  10   3  -2   38.70    2.40   1
 -10  -3   2   36.10    3.30   1
  10   3  -1    1.00    1.10   1
 -10  -3   1   -1.60    1.70   1
  10   3   0   57.70    4.40   1
 -10  -3   0   66.20    4.30   1
  10   3   1   91.00    6.70   1
 -10  -3  -1   82.90    5.50   1
  10   3   2    2.70    2.40   1
 -10  -3  -2    1.40    2.70   1
  10   3   3    4.90    3.00   1
 -10  -3  -3    5.10    2.60   1
  10   3   4    4.30    2.50   1
 -10  -3  -4    1.00    1.80   1
  10   3   5    2.00    3.80   1
 -10  -3  -5   -1.90    3.00   1
  10   4 -13   80.60    9.20   1
 -10  -4  13   97.10   11.40   1
  10   4 -12   20.60    5.10   1
 -10  -4  12   24.80    2.50   1
  10   4 -11   58.00    6.70   1
 -10  -4  11   51.20    3.30   1
  10   4 -10   42.80    5.40   1
 -10  -4  10   42.10    2.60   1
  10   4  -9    2.10    3.30   1
 -10  -4   9   -1.30    1.10   1
  10   4  -8   57.30    5.20   1
 -10  -4   8   46.40    2.60   1
  10   4  -7   22.90    4.00   1
 -10  -4   7   22.80    1.70   1
  10   4  -6   -1.00    2.10   1
 -10  -4   6    0.80    1.10   1
  10   4  -5    3.20    1.80   1
 -10  -4   5    4.50    0.90   1
  10   4  -4    4.70    0.70   1
 -10  -4   4    7.20    1.20   1
  10   4  -3   84.70    3.70   1
 -10  -4   3   79.20    3.70   1
  10   4  -2    0.10    1.00   1
 -10  -4   2    0.90    1.90   1
  10   4  -1    8.60    1.50   1
 -10  -4   1   10.40    2.20   1
  10   4   0   44.80    3.50   1
 -10  -4   0   50.50    3.70   1
  10   4   1   31.70    3.10   1
 -10  -4  -1   31.00    3.40   1
  10   4   2   -2.40    2.10   1
 -10  -4  -2    1.30    1.80   1
  10   4   3   11.60    2.80   1
 -10  -4  -3   14.10    2.80   1
  10   4   4    6.40    3.10   1
 -10  -4  -4   12.80    3.10   1
  10   4   5    1.70    4.90   1
 -10  -4  -5    0.80    2.80   1
  10   5 -13   -5.30    4.50   1
 -10  -5  13   -3.80    3.50   1
  10   5 -12   15.70    4.90   1
 -10  -5  12   12.80    2.40   1
 -10  -5  11   23.30    2.00   1
  10   5 -10  148.20   10.80   1
 -10  -5  10  159.80    8.80   1
  10   5  -9   17.00    4.50   1
 -10  -5   9   16.70    1.70   1
  10   5  -8    4.50    2.40   1
 -10  -5   8    5.80    1.20   1
  10   5  -7    4.10    2.20   1
 -10  -5   7    6.90    1.20   1
  10   5  -6   10.00    1.70   1
 -10  -5   6    7.30    1.20   1
  10   5  -5    9.40    1.80   1
 -10  -5   5    9.60    1.30   1
  10   5  -4    4.40    0.40   1
 -10  -5   4    4.70    0.90   1
  10   5  -3   63.90    3.00   1
 -10  -5   3   65.40    5.00   1
  10   5  -2   11.50    1.30   1
 -10  -5   2    8.90    1.80   1
  10   5  -1    1.20    1.00   1
 -10  -5   1    0.10    2.20   1
  10   5   0   -1.60    1.80   1
 -10  -5   0    2.70    2.30   1
  10   5   1    1.70    2.40   1
 -10  -5  -1    1.40    2.40   1
  10   5   2   17.00    3.20   1
 -10  -5  -2   11.50    2.50   1
  10   5   3    3.90    2.20   1
 -10  -5  -3    5.70    2.40   1
  10   5   4   45.20    4.40   1
 -10  -5  -4   58.00    5.10   1
  10   5   5   23.50    5.90   1
 -10  -5  -5   13.00    4.90   1
  10   6 -13    2.70    4.80   1
 -10  -6  13    1.40    2.80   1
  10   6 -12   53.20    7.70   1
 -10  -6  12   53.20    6.40   1
  10   6 -11   -0.30    2.50   1
 -10  -6  11   -0.70    1.20   1
  10   6 -10    3.10    3.70   1
 -10  -6  10    1.40    1.20   1
  10   6  -9   27.30    4.50   1
 -10  -6   9   26.10    2.00   1
  10   6  -8   64.10    5.50   1
 -10  -6   8   68.10    3.30   1
  10   6  -7    1.20    2.30   1
 -10  -6   7    2.00    1.20   1
  10   6  -6    2.60    3.20   1
 -10  -6   6    3.80    0.90   1
  10   6  -5   27.20    2.70   1
 -10  -6   5   26.70    1.70   1
  10   6  -4    3.10    1.90   1
 -10  -6   4    6.50    0.80   1
  10   6  -3    4.10    0.90   1
 -10  -6   3    7.20    2.30   1
  10   6  -2   10.50    1.30   1
 -10  -6   2   10.80    2.10   1
  10   6  -1    9.70    1.40   1
 -10  -6   1    8.00    2.10   1
  10   6   0    1.80    1.40   1
 -10  -6   0    0.80    1.90   1
  10   6   1   53.80    4.60   1
 -10  -6  -1   50.30    4.70   1
  10   6   2    7.20    2.20   1
 -10  -6  -2    4.60    2.80   1
  10   6   3    6.80    2.30   1
 -10  -6  -3   11.90    2.70   1
  10   6   4    3.50    3.50   1
 -10  -6  -4    5.00    2.60   1
  10   7 -12    6.50    3.90   1
 -10  -7  12    6.80    3.00   1
  10   7 -11    3.00    3.10   1
 -10  -7  11   -1.70    3.40   1
  10   7 -10   61.90    7.90   1
 -10  -7  10   59.20    3.60   1
  10   7  -9   53.80    7.00   1
 -10  -7   9   63.00    3.30   1
  10   7  -8   13.80    2.60   1
 -10  -7   8   10.30    1.50   1
  10   7  -7   13.80    4.10   1
 -10  -7   7    9.50    1.40   1
  10   7  -6    7.80    3.00   1
 -10  -7   6    7.00    1.30   1
  10   7  -5   14.70    2.90   1
 -10  -7   5   15.20    1.20   1
  10   7  -4   -0.90    1.70   1
 -10  -7   4   -0.50    1.50   1
  10   7  -3   -0.20    0.40   1
 -10  -7   3    1.10    1.80   1
  10   7  -2    1.90    1.00   1
 -10  -7   2    1.80    1.90   1
  10   7  -1    2.10    1.20   1
 -10  -7   1   -0.20    2.40   1
  10   7   0   -0.30    1.50   1
 -10  -7   0    5.10    1.90   1
  10   7   1   40.50    3.60   1
 -10  -7  -1   44.10    3.90   1
  10   7   2    0.90    2.70   1
 -10  -7  -2   -1.80    2.10   1
  10   7   3    1.90    2.10   1
 -10  -7  -3    4.40    2.70   1
  10   7   4   83.60    9.40   1
 -10  -7  -4   83.20   11.50   1
  10   8 -12   15.50    5.00   1
 -10  -8  12   21.70    5.30   1
  10   8 -11    0.90    3.10   1
 -10  -8  11    3.30    2.60   1
  10   8 -10   -5.50    4.20   1
 -10  -8  10    9.10    4.30   1
  10   8  -9    5.70    4.20   1
 -10  -8   9    4.10    1.30   1
  10   8  -8  168.00   16.50   1
 -10  -8   8  174.10    8.60   1
  10   8  -7   -4.10    3.20   1
 -10  -8   7   -0.50    1.00   1
  10   8  -6    0.80    3.30   1
 -10  -8   6    1.90    1.00   1
  10   8  -5   28.20    3.10   1
 -10  -8   5   27.70    2.70   1
  10   8  -4   37.90    3.60   1
 -10  -8   4   34.50    2.50   1
  10   8  -3    3.90    2.00   1
 -10  -8   3   -1.70    2.20   1
  10   8  -2    0.00    1.80   1
 -10  -8   2    0.30    1.80   1
  10   8  -1   13.20    1.50   1
 -10  -8   1   10.40    2.60   1
  10   8   0   32.90    4.80   1
 -10  -8   0   27.40    3.50   1
  10   8   1  106.20   11.10   1
 -10  -8  -1  105.90    7.60   1
  10   8   2   15.90    5.10   1
 -10  -8  -2    7.30    4.50   1
  10   8   3   14.30    5.60   1
 -10  -8  -3   12.30    4.20   1
  10   9 -11    0.80    3.40   1
 -10  -9  11   -0.40    3.00   1
  10   9 -10   40.10    6.40   1
 -10  -9  10   31.00    5.40   1
  10   9  -9   -3.90    3.80   1
 -10  -9   9   -1.60    2.30   1
  10   9  -8    1.30    2.80   1
 -10  -9   8    0.10    1.20   1
  10   9  -7  105.80   10.40   1
 -10  -9   7  101.50    5.40   1
  10   9  -6   47.40    6.00   1
 -10  -9   6   45.00    3.40   1
  10   9  -5    9.20    2.60   1
 -10  -9   5    9.40    1.80   1
  10   9  -4   30.50    3.70   1
 -10  -9   4   31.30    3.00   1
  10   9  -3   50.50    4.90   1
 -10  -9   3   44.20    3.30   1
  10   9  -2    8.20    2.90   1
 -10  -9   2    5.20    2.30   1
  10   9  -1    5.20    3.00   1
 -10  -9   1    2.80    3.40   1
  10   9   0   65.50    8.80   1
 -10  -9   0   59.70    7.20   1
  10   9   1   29.40    6.30   1
 -10  -9  -1   25.90    4.10   1
  10   9   2    7.80    5.10   1
 -10  -9  -2    7.20    3.50   1
  10   9   3    1.20    5.30   1
 -10  -9  -3    4.30    3.70   1
  10  10 -10  103.50   11.80   1
 -10 -10  10  111.30   11.80   1
  10  10  -9   32.40    6.30   1
 -10 -10   9   25.80    5.90   1
  10  10  -8   -9.00    4.10   1
 -10 -10   8    4.40    4.20   1
  10  10  -7   12.30    4.10   1
 -10 -10   7    9.50    2.00   1
  10  10  -6    5.40    4.20   1
 -10 -10   6   12.60    2.00   1
  10  10  -5   32.70    3.90   1
 -10 -10   5   30.80    2.80   1
  10  10  -4    1.70    4.00   1
 -10 -10   4    4.90    1.90   1
  10  10  -3    7.70    2.80   1
 -10 -10   3   12.50    2.60   1
  10  10  -2   25.40    3.50   1
 -10 -10   2   21.50    3.20   1
  10  10  -1   52.20    4.80   1
 -10 -10   1   56.30    6.30   1
  10  10   0    6.90    3.40   1
 -10 -10   0    0.30    2.90   1
  10  10   1    6.60    3.50   1
 -10 -10  -1    6.70    4.20   1
  10  10   2   30.10    4.60   1
 -10 -10  -2   33.40    6.70   1
  10  11  -9    9.70    5.30   1
 -10 -11   9   -5.80    4.60   1
  10  11  -8    3.40    4.50   1
 -10 -11   8    1.00    3.10   1
  10  11  -7    5.50    3.40   1
 -10 -11   7    3.20    4.10   1
  10  11  -6    4.20    2.90   1
 -10 -11   6    3.50    3.10   1
  10  11  -5   17.10    3.10   1
 -10 -11   5   15.80    2.70   1
  10  11  -4   43.00    4.00   1
 -10 -11   4   36.80    3.70   1
  10  11  -3   14.30    3.00   1
 -10 -11   3   16.80    2.60   1
  10  11  -2   70.50    6.20   1
 -10 -11   2   72.70    5.70   1
  10  11  -1   11.80    3.50   1
 -10 -11   1   22.90    4.50   1
  10  11   0    2.30    4.40   1
 -10 -11   0    3.90    3.70   1
  10  11   1    1.00    4.80   1
 -10 -11  -1    0.30    4.50   1
  10  12  -8   98.40    9.40   1
 -10 -12   8  104.60   10.60   1
  10  12  -7   71.50    8.90   1
 -10 -12   7   71.70    9.20   1
  10  12  -6   -1.20    3.00   1
 -10 -12   6   -2.60    5.00   1
  10  12  -5    4.90    4.70   1
 -10 -12   5    2.30    4.80   1
  10  12  -4    7.00    2.50   1
 -10 -12   4    2.90    3.80   1
  10  12  -3   29.60    4.00   1
 -10 -12   3   23.40    3.20   1
  10  12  -2   50.10    5.30   1
 -10 -12   2   40.50    3.90   1
  10  12  -1    3.30    2.50   1
 -10 -12   1    0.50    2.20   1
  10  13  -5   70.70    9.10   1
 -10 -13   5   85.20   10.10   1
  10  13  -4   -0.20    3.20   1
 -10 -13   4    4.50    5.20   1
  11   0 -13   89.80   10.00   1
  11   0 -12    1.10    4.40   1
  11   0 -11  235.60   22.90   1
  11   0 -10   -1.40    2.40   1
  11   0  -9    1.50    1.20   1
  11   0  -8    0.90    1.10   1
  11   0  -7   56.70    3.20   1
  11   0  -6   -0.60    0.90   1
  11   0  -5   64.20    3.20   1
  11   0  -4   -0.40    1.60   1
  11   0  -3   63.80    3.90   1
  11   0  -2   -2.80    2.80   1
  11   0  -1   -2.50    2.60   1
  11   0   0    1.40    1.80   1
  11   0   1  240.50   11.60   1
  11   0   2    2.40    2.50   1
  11   0   3   20.10    5.70   1
  11   1 -13    3.30    3.30   1
 -11  -1  13    5.50    4.30   1
  11   1 -12   20.40    5.40   1
 -11  -1  12   14.80    4.90   1
  11   1 -11   11.30    3.10   1
 -11  -1  11   10.90    2.50   1
  11   1 -10   34.10    4.30   1
 -11  -1  10   32.30    2.80   1
  11   1  -9   31.90    3.30   1
 -11  -1   9   41.70    2.70   1
  11   1  -8   16.80    1.40   1
 -11  -1   8   16.10    1.60   1
  11   1  -7    9.10    1.30   1
 -11  -1   7   10.50    1.50   1
  11   1  -6   97.90    4.70   1
 -11  -1   6   96.30    4.20   1
  11   1  -5  106.30    4.70   1
 -11  -1   5  102.60    5.10   1
  11   1  -4  250.40    9.90   1
 -11  -1   4  247.40   10.10   1
  11   1  -3    1.30    1.20   1
 -11  -1   3    0.70    1.50   1
  11   1  -2   10.10    1.50   1
 -11  -1   2   12.20    4.30   1
  11   1  -1  176.90    9.20   1
 -11  -1   1  185.20   18.70   1
  11   1   0   -2.20    2.10   1
 -11  -1   0    1.70    2.40   1
  11   1   1    2.20    2.50   1
 -11  -1  -1    1.20    2.00   1
  11   1   2   26.10    3.80   1
 -11  -1  -2   26.40    3.10   1
  11   1   3    6.80    3.40   1
 -11  -1  -3    8.20    5.30   1
  11   2 -12   20.00    3.70   1
 -11  -2  12   14.00    2.60   1
  11   2 -11   -6.80    3.60   1
 -11  -2  11    1.30    1.80   1
  11   2 -10   26.40    4.70   1
 -11  -2  10   27.40    2.30   1
  11   2  -9   -2.30    1.90   1
 -11  -2   9    0.70    1.30   1
  11   2  -8   -0.90    1.80   1
 -11  -2   8    0.10    1.10   1
  11   2  -7   20.90    1.10   1
 -11  -2   7   16.90    1.60   1
  11   2  -6  213.20    6.90   1
 -11  -2   6  202.40    8.80   1
  11   2  -5  128.50    4.80   1
 -11  -2   5  124.10    4.90   1
  11   2  -4   71.60    2.90   1
 -11  -2   4   74.40    3.50   1
  11   2  -3   22.70    1.90   1
 -11  -2   3   25.10    2.50   1
  11   2  -2   23.30    2.10   1
 -11  -2   2   28.60    4.70   1
  11   2  -1   44.70    3.90   1
 -11  -2   1   51.10    7.00   1
  11   2   0    9.50    2.50   1
 -11  -2   0    4.80    2.30   1
  11   2   1   -0.70    2.00   1
 -11  -2  -1    4.10    1.70   1
  11   2   2    0.30    2.10   1
 -11  -2  -2    0.90    2.00   1
  11   2   3    6.70    3.10   1
 -11  -2  -3   16.10    5.80   1
  11   3 -12   -4.70    3.10   1
 -11  -3  12   -0.50    2.40   1
  11   3 -11    8.80    4.30   1
 -11  -3  11   15.20    1.80   1
  11   3 -10   53.80    7.00   1
 -11  -3  10   46.30    3.20   1
  11   3  -9    0.50    1.90   1
 -11  -3   9    0.80    1.60   1
  11   3  -8  127.20    7.40   1
 -11  -3   8  117.60    6.00   1
  11   3  -7    7.70    2.40   1
 -11  -3   7   11.60    1.40   1
  11   3  -6   -2.20    2.00   1
 -11  -3   6    2.10    1.50   1
  11   3  -5   36.80    1.70   1
 -11  -3   5   35.90    2.70   1
  11   3  -4    9.20    1.00   1
 -11  -3   4    9.60    1.50   1
  11   3  -3   -1.10    1.50   1
 -11  -3   3    2.50    3.70   1
  11   3  -2   18.70    1.80   1
 -11  -3   2   23.40    4.80   1
  11   3  -1   46.50    4.20   1
 -11  -3   1   52.00    4.50   1
  11   3   0    0.80    2.40   1
 -11  -3   0    3.20    3.10   1
  11   3   1   -0.20    2.10   1
 -11  -3  -1   -3.70    2.40   1
  11   3   2    9.20    2.90   1
 -11  -3  -2   17.80    3.30   1
  11   3   3    0.90    2.50   1
 -11  -3  -3   -3.00    5.10   1
  11   4 -12   30.40    5.70   1
 -11  -4  12   28.70    3.50   1
  11   4 -11   -0.70    3.80   1
 -11  -4  11   -0.90    1.60   1
  11   4 -10   68.40    7.90   1
 -11  -4  10   59.40    3.50   1
  11   4  -9   -3.00    3.70   1
 -11  -4   9    1.20    1.30   1
  11   4  -8    0.40    2.10   1
 -11  -4   8   -1.00    1.10   1
  11   4  -7   11.90    2.10   1
 -11  -4   7   12.30    1.50   1
  11   4  -6   69.90    4.80   1
 -11  -4   6   60.10    3.20   1
  11   4  -5    1.30    1.70   1
 -11  -4   5    0.90    1.10   1
  11   4  -4    1.30    0.70   1
 -11  -4   4    3.50    1.10   1
  11   4  -3   34.30    2.50   1
 -11  -4   3   30.20    4.90   1
  11   4  -2   77.30    4.00   1
 -11  -4   2   71.40    5.60   1
  11   4  -1   19.00    2.50   1
 -11  -4   1   18.60    2.90   1
  11   4   0   10.30    2.40   1
 -11  -4   0   11.30    2.50   1
  11   4   1    7.60    2.80   1
 -11  -4  -1   10.40    2.90   1
  11   4   2   13.70    5.90   1
 -11  -4  -2    8.10    2.50   1
  11   4   3   10.10    3.70   1
 -11  -4  -3    4.40    3.90   1
  11   5 -12   22.90    5.50   1
 -11  -5  12   12.90    2.40   1
  11   5 -11    9.20    5.00   1
 -11  -5  11    9.00    1.60   1
  11   5 -10    1.30    2.90   1
 -11  -5  10    1.30    1.70   1
  11   5  -9   -1.30    3.80   1
 -11  -5   9    0.10    1.20   1
  11   5  -8   10.20    3.40   1
 -11  -5   8    8.00    1.60   1
  11   5  -7    9.90    2.20   1
 -11  -5   7    7.20    1.60   1
  11   5  -6   14.60    2.70   1
 -11  -5   6    9.00    1.40   1
  11   5  -5   -1.90    2.60   1
 -11  -5   5    1.70    1.10   1
  11   5  -4    0.90    1.80   1
 -11  -5   4    1.40    1.50   1
  11   5  -3   13.10    2.70   1
 -11  -5   3   10.10    2.40   1
  11   5  -2   21.00    2.40   1
 -11  -5   2   22.50    2.70   1
  11   5  -1   95.80   10.70   1
 -11  -5   1   89.90    6.80   1
  11   5   0   15.80    4.90   1
 -11  -5   0   18.20    2.90   1
  11   5   1    5.40    5.20   1
 -11  -5  -1    1.10    2.30   1
  11   5   2    5.30    3.80   1
 -11  -5  -2    6.50    2.80   1
  11   6 -11   35.10    5.50   1
 -11  -6  11   28.60    3.10   1
  11   6 -10   23.70    4.30   1
 -11  -6  10   24.30    2.60   1
  11   6  -9   16.90    3.60   1
 -11  -6   9   14.60    1.80   1
  11   6  -8    7.50    3.50   1
 -11  -6   8    0.60    1.00   1
  11   6  -7    0.10    2.20   1
 -11  -6   7   -1.00    0.90   1
  11   6  -6    8.40    2.30   1
 -11  -6   6    4.00    1.20   1
  11   6  -5    3.80    2.80   1
 -11  -6   5    3.40    1.90   1
  11   6  -4    4.60    2.40   1
 -11  -6   4    4.60    2.10   1
  11   6  -3   90.80    5.80   1
 -11  -6   3   86.00    5.80   1
  11   6  -2   60.10    6.00   1
 -11  -6   2   40.70    4.10   1
  11   6  -1   11.00    4.80   1
 -11  -6   1    3.50    2.10   1
  11   6   0   28.90    5.50   1
 -11  -6   0   29.20    3.90   1
  11   6   1  125.30   14.20   1
 -11  -6  -1  111.40    8.40   1
  11   6   2    0.20    3.90   1
 -11  -6  -2    9.50    4.20   1
  11   7 -11   10.00    4.20   1
 -11  -7  11    2.80    3.20   1
  11   7 -10   14.10    4.40   1
 -11  -7  10   15.20    2.40   1
  11   7  -9    3.20    2.90   1
 -11  -7   9    6.00    1.50   1
  11   7  -8    3.50    3.70   1
 -11  -7   8    3.60    2.20   1
  11   7  -7    2.30    2.20   1
 -11  -7   7    0.90    2.10   1
  11   7  -6    8.60    2.50   1
 -11  -7   6   14.50    2.20   1
  11   7  -5   60.70    5.10   1
 -11  -7   5   52.10    3.80   1
  11   7  -4    2.00    2.10   1
 -11  -7   4    0.90    1.90   1
  11   7  -3    9.20    2.50   1
 -11  -7   3    8.20    2.60   1
  11   7  -2   72.80    5.80   1
 -11  -7   2   71.00    5.20   1
  11   7  -1   90.00    9.60   1
 -11  -7   1   85.00    6.80   1
  11   7   0   65.10    7.70   1
 -11  -7   0   64.00    5.60   1
  11   7   1    5.80    3.70   1
 -11  -7  -1   11.00    5.20   1
  11   8 -10   -3.90    5.20   1
 -11  -8  10    1.10    2.70   1
  11   8  -9   15.10    4.70   1
 -11  -8   9   10.50    4.30   1
  11   8  -8   22.20    5.40   1
 -11  -8   8   21.30    2.80   1
  11   8  -7    5.00    4.60   1
 -11  -8   7    4.10    1.60   1
  11   8  -6   27.30    3.70   1
 -11  -8   6   23.50    3.20   1
  11   8  -5   17.00    3.50   1
 -11  -8   5   17.80    3.10   1
  11   8  -4    8.90    2.50   1
 -11  -8   4    9.30    2.10   1
  11   8  -3    4.40    2.50   1
 -11  -8   3    6.50    2.70   1
  11   8  -2   27.60    3.60   1
 -11  -8   2   25.70    5.70   1
  11   8  -1    0.50    3.50   1
 -11  -8   1   -3.50    2.50   1
  11   8   0   60.10    7.70   1
 -11  -8   0   67.90    7.20   1
  11   8   1   30.40    6.70   1
 -11  -8  -1   30.50    5.10   1
  11   9  -9    7.00    5.60   1
 -11  -9   9    6.70    3.60   1
  11   9  -8   -2.90    4.60   1
 -11  -9   8   -2.20    3.10   1
  11   9  -7   30.70    5.40   1
 -11  -9   7   25.70    3.20   1
  11   9  -6    1.00    2.60   1
 -11  -9   6    0.80    2.00   1
  11   9  -5    1.80    2.30   1
 -11  -9   5    0.10    2.30   1
  11   9  -4   84.00    7.50   1
 -11  -9   4   84.50    7.30   1
  11   9  -3    8.60    2.80   1
 -11  -9   3    7.30    3.00   1
  11   9  -2    2.00    2.80   1
 -11  -9   2   -5.00    3.30   1
  11   9  -1    3.70    3.60   1
 -11  -9   1    3.00    2.60   1
  11   9   0    8.70    4.90   1
 -11  -9   0   14.30    3.70   1
  11  10  -7   -2.00    4.40   1
 -11 -10   7    6.00    4.80   1
  11  10  -6    2.60    2.70   1
 -11 -10   6   -0.90    3.30   1
  11  10  -5   28.10    4.00   1
 -11 -10   5   19.40    3.20   1
  11  10  -4    5.20    2.40   1
 -11 -10   4    9.80    2.50   1
  11  10  -3    0.90    2.30   1
 -11 -10   3    0.10    2.60   1
  11  10  -2   31.20    4.10   1
 -11 -10   2   29.00    4.40   1
  12   0 -11   -0.40    2.40   1
  12   0 -10    5.60    2.80   1
  12   0  -9    0.50    1.90   1
  12   0  -8  125.60    7.90   1
  12   0  -7   -1.30    1.50   1
  12   0  -6   -0.70    1.50   1
  12   0  -5    1.40    1.20   1
  12   0  -4  169.50    7.90   1
  12   0  -3    2.80    1.80   1
  12   0  -2   15.40    4.10   1
  12   0  -1    5.20    4.30   1
  12   0   0   10.10    5.30   1
  12   1 -11   20.90    3.40   1
 -12  -1  11   21.40    3.10   1
  12   1 -10    6.30    2.70   1
 -12  -1  10   -0.20    2.10   1
  12   1  -9    7.20    2.30   1
 -12  -1   9    6.30    2.50   1
  12   1  -8   -3.30    2.00   1
 -12  -1   8    2.40    2.50   1
  12   1  -7    0.00    2.00   1
 -12  -1   7   -1.90    2.00   1
  12   1  -6   31.80    3.20   1
 -12  -1   6   41.00    2.60   1
  12   1  -5    0.80    1.90   1
 -12  -1   5   -0.90    1.20   1
  12   1  -4   35.50    2.50   1
 -12  -1   4   30.80    2.40   1
  12   1  -3   35.10    3.60   1
 -12  -1   3   36.90    4.30   1
  12   1  -2   40.80    6.30   1
 -12  -1   2   21.60    4.90   1
  12   1  -1   -2.50    4.40   1
 -12  -1   1    2.30    2.30   1
 -12  -1   0   -0.90    2.90   1
  12   2 -10   -3.40    2.30   1
 -12  -2  10    1.90    2.50   1
  12   2  -9   13.60    3.00   1
 -12  -2   9   11.90    2.80   1
  12   2  -8   12.60    2.80   1
 -12  -2   8   15.40    2.10   1
  12   2  -7   12.60    2.50   1
 -12  -2   7   17.60    1.80   1
  12   2  -6    8.90    2.50   1
 -12  -2   6    7.90    1.40   1
  12   2  -5    0.80    2.10   1
 -12  -2   5   -3.30    1.40   1
  12   2  -4    3.30    1.90   1
 -12  -2   4    2.20    2.30   1
  12   2  -3    5.00    2.30   1
 -12  -2   3   12.00    4.70   1
  12   2  -2    8.50    3.70   1
 -12  -2   2    1.50    4.60   1
  12   2  -1   12.30    6.40   1
 -12  -2   1   10.00    5.20   1
  12   2   0   -1.50    3.40   1
 -12  -2   0    2.00    2.70   1
  12   3 -10    1.10    2.10   1
 -12  -3  10    4.00    2.00   1
  12   3  -9   44.60    4.60   1
 -12  -3   9   49.00    4.50   1
  12   3  -8   -2.20    2.70   1
 -12  -3   8    1.50    1.70   1
  12   3  -7    1.40    2.60   1
 -12  -3   7    0.30    1.40   1
  12   3  -6    0.30    2.80   1
 -12  -3   6    0.70    1.40   1
  12   3  -5    7.10    2.70   1
 -12  -3   5    9.40    2.40   1
  12   3  -4    1.40    2.20   1
 -12  -3   4    2.00    1.80   1
  12   3  -3    2.90    2.30   1
 -12  -3   3    3.90    3.40   1
  12   3  -2   58.70    9.30   1
 -12  -3   2   51.90    8.10   1
  12   3  -1    4.30    3.90   1
 -12  -3   1   -0.70    3.30   1
  12   3   0   16.30    6.00   1
 -12  -3   0   17.00    4.90   1
  12   4 -10   -2.00    2.60   1
 -12  -4  10    1.50    2.40   1
  12   4  -9   79.10    7.20   1
 -12  -4   9   67.80    5.30   1
  12   4  -8   22.50    2.80   1
 -12  -4   8   20.50    2.70   1
  12   4  -7   -0.20    1.90   1
 -12  -4   7    1.50    1.70   1
  12   4  -6    1.80    2.00   1
 -12  -4   6    5.60    2.60   1
  12   4  -5    7.40    2.20   1
 -12  -4   5    5.90    2.30   1
  12   4  -4    5.50    3.20   1
 -12  -4   4    6.50    2.30   1
  12   4  -3   49.20    5.10   1
 -12  -4   3   42.90    5.70   1
  12   4  -2   33.20    5.80   1
 -12  -4   2   37.80    6.70   1
  12   4  -1    9.90    5.60   1
 -12  -4   1    2.30    2.40   1
  12   4   0   -4.60    3.80   1
 -12  -4   0   -4.70    4.60   1
  12   5  -9    0.60    2.80   1
 -12  -5   9    7.50    2.20   1
  12   5  -8    2.60    2.30   1
 -12  -5   8    3.00    2.60   1
  12   5  -7    5.40    2.50   1
 -12  -5   7    4.60    2.00   1
  12   5  -6   40.00    4.90   1
 -12  -5   6   44.10    4.50   1
  12   5  -5   -0.30    2.50   1
 -12  -5   5   -1.80    2.40   1
  12   5  -4   -0.30    2.50   1
 -12  -5   4    1.00    2.20   1
  12   5  -3    1.00    2.40   1
 -12  -5   3   -1.70    3.10   1
  12   5  -2    6.10    4.10   1
 -12  -5   2    0.30    4.00   1
  12   5  -1   45.90    6.60   1
 -12  -5   1   45.00    8.20   1
  12   6  -8    7.20    2.90   1
 -12  -6   8    2.40    2.80   1
  12   6  -7    2.20    3.20   1
 -12  -6   7    0.70    1.80   1
  12   6  -6   24.60    4.00   1
 -12  -6   6   18.00    3.10   1
  12   6  -5    3.50    2.40   1
 -12  -6   5    0.90    2.00   1
  12   6  -4    6.10    2.60   1
 -12  -6   4    3.20    2.00   1
  12   6  -3   19.00    3.00   1
 -12  -6   3   24.10    5.50   1
  12   6  -2    1.20    5.40   1
 -12  -6   2    7.30    3.60   1
  12   7  -7   -3.60    2.70   1
 -12  -7   7   -1.20    2.10   1
  12   7  -6   14.80    3.80   1
 -12  -7   6   18.20    3.10   1
  12   7  -5   14.30    2.70   1
 -12  -7   5   12.90    2.80   1
  12   7  -4   11.90    3.40   1
 -12  -7   4   10.00    3.20   1
  12   7  -3   23.20    4.00   1
 -12  -7   3   20.50    3.30   1
   0   0   0
;
_shelx_hkl_checksum   24903
