# Supplementary material for: Functional, Aromatic, and Fluorinated Monothiosemicarbazones: Investigations into Their Structures and Activity toward the Gallium-68 Incorporation by Microwave Irradiation
Source: ACS Omega. 2022 Apr 11;7(16):13750–77. doi: 10.1021/acsomega.1c07396 (PMC9088960; doi:10.1021/acsomega.1c07396)
Supplement: Supplementary file 2 — ao1c07396_si_017.zip [file ao1c07396_si_017.zip › cifs_completed/2130516_publication_compound 4b_s17sip2.cif]

 
data_s17sip2
 
_audit_creation_method            'SHELXL-2016/6'
_shelx_SHELXL_version_number      '2016/6'
_chemical_name_systematic         ?
_chemical_name_common             ?
_chemical_melting_point           ?
_chemical_formula_moiety         'C22 H15 N3 O S' 
_chemical_formula_sum
 'C22 H15 N3 O S' 
_chemical_formula_weight          369.43

loop_
 _atom_type_symbol
 _atom_type_description
 _atom_type_scat_dispersion_real
 _atom_type_scat_dispersion_imag
 _atom_type_scat_source
 'C'  'C'   0.0181   0.0091
 'International Tables Vol C Tables 4.2.6.8 and 6.1.1.4'
 'H'  'H'   0.0000   0.0000
 'International Tables Vol C Tables 4.2.6.8 and 6.1.1.4'
 'N'  'N'   0.0311   0.0180
 'International Tables Vol C Tables 4.2.6.8 and 6.1.1.4'
 'O'  'O'   0.0492   0.0322
 'International Tables Vol C Tables 4.2.6.8 and 6.1.1.4'
 'S'  'S'   0.3331   0.5567
 'International Tables Vol C Tables 4.2.6.8 and 6.1.1.4'
 
_space_group_crystal_system       orthorhombic
_space_group_IT_number            19
_space_group_name_H-M_alt         'P 21 21 21'
_space_group_name_Hall            'P 2ac 2ab'
 
_shelx_space_group_comment
;
The symmetry employed for this shelxl refinement is uniquely defined
by the following loop, which should always be used as a source of
symmetry information in preference to the above space-group names.
They are only intended as comments.
;
 
loop_
 _space_group_symop_operation_xyz
 'x, y, z'
 '-x+1/2, -y, z+1/2'
 '-x, y+1/2, -z+1/2'
 'x+1/2, -y+1/2, -z'
 
_cell_length_a                    5.3336(3)
_cell_length_b                    12.1295(5)
_cell_length_c                    27.1119(16)
_cell_angle_alpha                 90
_cell_angle_beta                  90
_cell_angle_gamma                 90
_cell_volume                      1753.97(16)
_cell_formula_units_Z             4
_cell_measurement_temperature     150(2)
_cell_measurement_reflns_used   2284
_cell_measurement_theta_min     3.2550
_cell_measurement_theta_max     70.3360
 
_exptl_crystal_description        plate
_exptl_crystal_colour             orange
_exptl_crystal_density_meas       ?
_exptl_crystal_density_method     ?
_exptl_crystal_density_diffrn     1.399          
_exptl_crystal_F_000              768
_exptl_transmission_factor_min    ?
_exptl_transmission_factor_max    ?
_exptl_crystal_size_max           0.050
_exptl_crystal_size_mid           0.050
_exptl_crystal_size_min           0.020
_exptl_absorpt_coefficient_mu     1.774
_shelx_estimated_absorpt_T_min    0.917
_shelx_estimated_absorpt_T_max    0.965
_exptl_absorpt_correction_T_min                   0.72088
_exptl_absorpt_correction_T_max                   1.00000
_exptl_absorpt_correction_type            multi-scan
_exptl_absorpt_process_details
;
CrysAlisPro 1.171.38.43 (Rigaku Oxford Diffraction, 2015)
Empirical absorption correction using spherical harmonics,
 implemented in SCALE3 ABSPACK scaling algorithm.
;
_oxdiff_exptl_absorpt_empirical_full_min           0.663
_oxdiff_exptl_absorpt_empirical_full_max           1.574
_oxdiff_exptl_absorpt_empirical_details
;
Empirical correction (ABSPACK) includes:
- Absorption correction using spherical harmonics
- Frame scaling
;
_diffrn_ambient_temperature 150.00(10) 
_diffrn_ambient_environment N~2~
_diffrn_source 'micro-focus sealed X-ray tube'
_diffrn_source_type 'SuperNova (Cu) X-ray Source'
_diffrn_radiation_probe x-ray
_diffrn_radiation_type 'Cu K\a'
_diffrn_radiation_wavelength 1.54184
_diffrn_radiation_monochromator mirror
_diffrn_measurement_device 'four-circle diffractometer'
_diffrn_measurement_device_type 'SuperNova, Dual, Cu at zero, EosS2'
_diffrn_measurement_method '\w scans'
_diffrn_detector 'CCD plate'
_diffrn_detector_type EosS2
_diffrn_detector_area_resol_mean 8.1150
_diffrn_reflns_number             10236
_diffrn_reflns_av_unetI/netI      0.0618
_diffrn_reflns_av_R_equivalents   0.0590
_diffrn_reflns_limit_h_min        -6
_diffrn_reflns_limit_h_max        6
_diffrn_reflns_limit_k_min        -12
_diffrn_reflns_limit_k_max        14
_diffrn_reflns_limit_l_min        -33
_diffrn_reflns_limit_l_max        31
_diffrn_reflns_theta_min          3.260
_diffrn_reflns_theta_max          73.334
_diffrn_reflns_theta_full         67.684
_diffrn_measured_fraction_theta_max   0.984
_diffrn_measured_fraction_theta_full  1.000
_diffrn_reflns_Laue_measured_fraction_max    0.984
_diffrn_reflns_Laue_measured_fraction_full   1.000
_diffrn_reflns_point_group_measured_fraction_max   0.977
_diffrn_reflns_point_group_measured_fraction_full  0.999
_reflns_number_total              3461
_reflns_number_gt                 2822
_reflns_threshold_expression      'I > 2\s(I)'
_reflns_Friedel_coverage          0.688
_reflns_Friedel_fraction_max      0.968
_reflns_Friedel_fraction_full     0.998
 
_reflns_special_details
;
 Reflections were merged by SHELXL according to the crystal
 class for the calculation of statistics and refinement.
 
 _reflns_Friedel_fraction is defined as the number of unique
 Friedel pairs measured divided by the number that would be
 possible theoretically, ignoring centric projections and
 systematic absences.
;
 
_computing_data_collection     'CrysAlisPro 1.171.38.43 (Rigaku OD, 2015)'
_computing_cell_refinement     'CrysAlisPro 1.171.38.43 (Rigaku OD, 2015)'
_computing_data_reduction      'CrysAlisPro 1.171.38.43 (Rigaku OD, 2015)'
_computing_structure_solution     
; 
 SHELXT
 Sheldrick, G. M. (2008). Acta Cryst. A64, 112-122.
;
_computing_structure_refinement   
;
 SHELXL-2016/6 (Sheldrick, 2016)
 Sheldrick GM (2008) Acta Crystallogr A64:112--122 and 
 C. B. H\"ubschle, G. M. Sheldrick and B. Dittrich
 ShelXle: a Qt graphical user interface for SHELXL
 J. Appl. Cryst., 44, (2011) 1281-1284.
;
_computing_molecular_graphics  

'ORTEP3 for Windows - Farrugia, L. J. J. Appl. Crystallogr. 1997, 30, 565'

_computing_publication_material    
;
 'WinGX publication routines, Farrugia, 
 L. J., J. Appl. Crystallogr., 1999, 32, 837-838
; 
_refine_special_details           
;
NH-hydrogen atoms have been found in the Difference Fourier map 
and were refined freely.
;
_refine_ls_structure_factor_coef  Fsqd
_refine_ls_matrix_type            full
_refine_ls_weighting_scheme       calc
_refine_ls_weighting_details
'w=1/[\s^2^(Fo^2^)+(0.0579P)^2^] where P=(Fo^2^+2Fc^2^)/3'
_atom_sites_solution_primary      ?
_atom_sites_solution_secondary    ?
_atom_sites_solution_hydrogens    mixed
_refine_ls_hydrogen_treatment     mixed
_refine_ls_extinction_method      none
_refine_ls_extinction_coef        .
_refine_ls_abs_structure_details
;
 Flack x determined using 920 quotients [(I+)-(I-)]/[(I+)+(I-)]
 (Parsons, Flack and Wagner, Acta Cryst. B69 (2013) 249-259).
;
_refine_ls_abs_structure_Flack    0.01(3)
_chemical_absolute_configuration  ?
_refine_ls_number_reflns          3461
_refine_ls_number_parameters      252
_refine_ls_number_restraints      0
_refine_ls_R_factor_all           0.0685
_refine_ls_R_factor_gt            0.0536
_refine_ls_wR_factor_ref          0.1311
_refine_ls_wR_factor_gt           0.1228
_refine_ls_goodness_of_fit_ref    1.070
_refine_ls_restrained_S_all       1.070
_refine_ls_shift/su_max           0.000
_refine_ls_shift/su_mean          0.000
 
loop_
 _atom_site_label
 _atom_site_type_symbol
 _atom_site_fract_x
 _atom_site_fract_y
 _atom_site_fract_z
 _atom_site_U_iso_or_equiv
 _atom_site_adp_type
 _atom_site_occupancy
 _atom_site_site_symmetry_order  
 _atom_site_calc_flag
 _atom_site_refinement_flags_posn
 _atom_site_refinement_flags_adp
 _atom_site_refinement_flags_occupancy
 _atom_site_disorder_assembly
 _atom_site_disorder_group
S S 0.6998(2) 0.49925(10) 0.25170(5) 0.0447(3) Uani 1 1 d . . . . .
N1 N 0.2077(8) 0.3119(3) 0.31495(13) 0.0357(9) Uani 1 1 d . . . . .
N2 N 0.3426(8) 0.4002(3) 0.30170(14) 0.0364(9) Uani 1 1 d . . . . .
H2A H 0.310(11) 0.466(5) 0.313(2) 0.057(18) Uiso 1 1 d . . . . .
N3 N 0.5800(8) 0.2850(3) 0.25438(16) 0.0386(9) Uani 1 1 d . . . . .
H3A H 0.469(13) 0.237(5) 0.263(2) 0.06(2) Uiso 1 1 d . . . . .
O O 0.0540(7) 0.5190(2) 0.36895(12) 0.0444(9) Uani 1 1 d . . . . .
C1 C -0.0455(10) 0.4294(4) 0.37415(17) 0.0362(10) Uani 1 1 d . . . . .
C2 C -0.2550(9) 0.3968(4) 0.40702(18) 0.0358(10) Uani 1 1 d . . . . .
C3 C -0.4030(10) 0.4529(4) 0.43984(19) 0.0431(12) Uani 1 1 d . . . . .
H3 H -0.378389 0.529359 0.445638 0.052 Uiso 1 1 calc R U . . .
C4 C -0.5927(10) 0.3943(4) 0.46477(19) 0.0442(12) Uani 1 1 d . . . . .
H4 H -0.694130 0.432187 0.488077 0.053 Uiso 1 1 calc R U . . .
C5 C -0.6353(10) 0.2849(4) 0.45649(19) 0.0422(12) Uani 1 1 d . . . . .
H5 H -0.766556 0.248623 0.473745 0.051 Uiso 1 1 calc R U . . .
C6 C -0.4880(9) 0.2249(4) 0.42281(18) 0.0359(10) Uani 1 1 d . . . . .
C7 C -0.5121(10) 0.1129(4) 0.4096(2) 0.0454(12) Uani 1 1 d . . . . .
H7 H -0.637280 0.068667 0.424781 0.055 Uiso 1 1 calc R U . . .
C8 C -0.3558(11) 0.0675(4) 0.3750(2) 0.0484(13) Uani 1 1 d . . . . .
H8 H -0.377896 -0.007797 0.366459 0.058 Uiso 1 1 calc R U . . .
C9 C -0.1633(11) 0.1277(4) 0.35152(19) 0.0415(12) Uani 1 1 d . . . . .
H9 H -0.056552 0.093765 0.327947 0.050 Uiso 1 1 calc R U . . .
C10 C -0.1352(9) 0.2366(4) 0.36377(17) 0.0357(10) Uani 1 1 d . . . . .
C11 C -0.2979(9) 0.2838(3) 0.39871(17) 0.0337(10) Uani 1 1 d . . . . .
C12 C 0.0299(9) 0.3255(3) 0.34700(17) 0.0355(10) Uani 1 1 d . . . . .
C13 C 0.5361(10) 0.3882(4) 0.26916(17) 0.0376(10) Uani 1 1 d . . . . .
C14 C 0.7791(10) 0.2532(4) 0.21994(18) 0.0396(11) Uani 1 1 d . . . . .
H14A H 0.814992 0.173659 0.223901 0.048 Uiso 1 1 calc R U . . .
H14B H 0.933755 0.294460 0.228142 0.048 Uiso 1 1 calc R U . . .
C15 C 0.7091(9) 0.2759(3) 0.16681(17) 0.0334(10) Uani 1 1 d . . . . .
C16 C 0.8627(9) 0.3400(4) 0.13808(18) 0.0390(11) Uani 1 1 d . . . . .
H16 H 1.011023 0.370483 0.151858 0.047 Uiso 1 1 calc R U . . .
C17 C 0.8034(10) 0.3607(4) 0.08895(19) 0.0410(11) Uani 1 1 d . . . . .
H17 H 0.913870 0.402896 0.068943 0.049 Uiso 1 1 calc R U . . .
C18 C 0.5815(10) 0.3194(4) 0.06931(18) 0.0389(11) Uani 1 1 d . . . . .
C19 C 0.4271(10) 0.2533(3) 0.09855(19) 0.0386(11) Uani 1 1 d . . . . .
H19 H 0.276959 0.223558 0.085186 0.046 Uiso 1 1 calc R U . . .
C20 C 0.4921(9) 0.2309(3) 0.14696(19) 0.0389(11) Uani 1 1 d . . . . .
H20 H 0.388182 0.184867 0.166582 0.047 Uiso 1 1 calc R U . . .
C21 C 0.5068(10) 0.3465(4) 0.01970(19) 0.0416(12) Uani 1 1 d . . . . .
C22 C 0.4404(12) 0.3692(4) -0.0205(2) 0.0479(13) Uani 1 1 d . . . . .
H22 H 0.386884 0.387498 -0.052918 0.057 Uiso 1 1 calc R U . . .
 
loop_
 _atom_site_aniso_label
 _atom_site_aniso_U_11
 _atom_site_aniso_U_22
 _atom_site_aniso_U_33
 _atom_site_aniso_U_23
 _atom_site_aniso_U_13
 _atom_site_aniso_U_12
S 0.0500(6) 0.0382(5) 0.0459(6) -0.0027(5) 0.0086(6) -0.0074(6)
N1 0.040(2) 0.0355(18) 0.031(2) 0.0045(15) -0.0013(18) -0.0025(18)
N2 0.045(2) 0.0340(19) 0.031(2) -0.0018(16) 0.0036(18) -0.0041(18)
N3 0.046(2) 0.0340(18) 0.036(2) 0.0001(17) 0.003(2) -0.0007(17)
O 0.059(2) 0.0343(17) 0.0405(18) -0.0016(14) 0.0057(17) -0.0120(16)
C1 0.045(3) 0.034(2) 0.030(2) -0.0006(17) -0.003(2) -0.003(2)
C2 0.037(3) 0.033(2) 0.038(2) 0.0013(18) -0.006(2) -0.0005(19)
C3 0.049(3) 0.031(2) 0.050(3) -0.003(2) -0.003(3) 0.004(2)
C4 0.044(3) 0.042(2) 0.047(3) 0.000(2) 0.003(2) 0.006(2)
C5 0.035(3) 0.044(2) 0.048(3) 0.005(2) 0.006(2) 0.004(2)
C6 0.032(2) 0.034(2) 0.041(3) 0.0051(18) -0.002(2) 0.002(2)
C7 0.043(3) 0.040(2) 0.054(3) 0.009(2) 0.006(3) -0.007(2)
C8 0.056(4) 0.029(2) 0.061(3) 0.002(2) 0.007(3) -0.003(2)
C9 0.051(3) 0.032(2) 0.041(3) -0.0013(19) 0.002(2) -0.001(2)
C10 0.040(3) 0.033(2) 0.034(2) 0.0023(18) -0.002(2) -0.0009(19)
C11 0.035(2) 0.031(2) 0.036(2) 0.0034(17) -0.008(2) 0.0022(19)
C12 0.044(3) 0.033(2) 0.029(2) 0.0028(17) -0.006(2) -0.003(2)
C13 0.041(3) 0.041(2) 0.032(2) 0.0026(19) -0.006(2) 0.000(2)
C14 0.039(3) 0.040(2) 0.040(3) 0.000(2) 0.000(2) 0.006(2)
C15 0.037(2) 0.0240(18) 0.039(2) -0.0031(17) 0.004(2) 0.0051(19)
C16 0.038(3) 0.035(2) 0.045(3) -0.003(2) 0.003(2) 0.0020(19)
C17 0.044(3) 0.033(2) 0.046(3) 0.001(2) 0.009(3) 0.004(2)
C18 0.048(3) 0.030(2) 0.038(3) -0.0043(19) 0.002(2) 0.009(2)
C19 0.040(3) 0.034(2) 0.042(3) -0.0057(19) -0.002(2) 0.005(2)
C20 0.043(3) 0.031(2) 0.043(3) -0.0004(18) 0.005(2) 0.002(2)
C21 0.050(3) 0.033(2) 0.042(3) -0.004(2) 0.002(2) 0.004(2)
C22 0.057(3) 0.039(2) 0.048(3) 0.002(2) -0.001(3) 0.001(2)
 
_geom_special_details
;
 All esds (except the esd in the dihedral angle between two l.s. planes)
 are estimated using the full covariance matrix.  The cell esds are taken
 into account individually in the estimation of esds in distances, angles
 and torsion angles; correlations between esds in cell parameters are only
 used when they are defined by crystal symmetry.  An approximate (isotropic)
 treatment of cell esds is used for estimating esds involving l.s. planes.
;
 
loop_
 _geom_bond_atom_site_label_1
 _geom_bond_atom_site_label_2
 _geom_bond_distance
 _geom_bond_site_symmetry_2
 _geom_bond_publ_flag
S C13 1.673(5) . ?
N1 C12 1.297(6) . ?
N1 N2 1.339(5) . ?
N2 C13 1.365(6) . ?
N2 H2A 0.87(6) . ?
N3 C13 1.335(6) . ?
N3 C14 1.465(6) . ?
N3 H3A 0.87(6) . ?
O C1 1.217(6) . ?
C1 C2 1.483(7) . ?
C1 C12 1.514(6) . ?
C2 C3 1.370(7) . ?
C2 C11 1.408(6) . ?
C3 C4 1.409(7) . ?
C3 H3 0.9500 . ?
C4 C5 1.366(7) . ?
C4 H4 0.9500 . ?
C5 C6 1.407(7) . ?
C5 H5 0.9500 . ?
C6 C11 1.402(6) . ?
C6 C7 1.411(6) . ?
C7 C8 1.370(7) . ?
C7 H7 0.9500 . ?
C8 C9 1.412(7) . ?
C8 H8 0.9500 . ?
C9 C10 1.370(6) . ?
C9 H9 0.9500 . ?
C10 C11 1.406(7) . ?
C10 C12 1.464(6) . ?
C14 C15 1.513(6) . ?
C14 H14A 0.9900 . ?
C14 H14B 0.9900 . ?
C15 C16 1.372(6) . ?
C15 C20 1.388(7) . ?
C16 C17 1.392(7) . ?
C16 H16 0.9500 . ?
C17 C18 1.392(7) . ?
C17 H17 0.9500 . ?
C18 C19 1.396(7) . ?
C18 C21 1.441(7) . ?
C19 C20 1.384(7) . ?
C19 H19 0.9500 . ?
C20 H20 0.9500 . ?
C21 C22 1.179(7) . ?
C22 H22 0.9500 . ?
 
loop_
 _geom_angle_atom_site_label_1
 _geom_angle_atom_site_label_2
 _geom_angle_atom_site_label_3
 _geom_angle
 _geom_angle_site_symmetry_1
 _geom_angle_site_symmetry_3
 _geom_angle_publ_flag
C12 N1 N2 118.1(4) . . ?
N1 N2 C13 119.6(4) . . ?
N1 N2 H2A 122(4) . . ?
C13 N2 H2A 118(4) . . ?
C13 N3 C14 124.4(4) . . ?
C13 N3 H3A 116(4) . . ?
C14 N3 H3A 119(4) . . ?
O C1 C2 129.5(5) . . ?
O C1 C12 124.8(5) . . ?
C2 C1 C12 105.7(4) . . ?
C3 C2 C11 119.6(5) . . ?
C3 C2 C1 133.8(4) . . ?
C11 C2 C1 106.6(4) . . ?
C2 C3 C4 118.4(4) . . ?
C2 C3 H3 120.8 . . ?
C4 C3 H3 120.8 . . ?
C5 C4 C3 122.0(5) . . ?
C5 C4 H4 119.0 . . ?
C3 C4 H4 119.0 . . ?
C4 C5 C6 121.1(5) . . ?
C4 C5 H5 119.4 . . ?
C6 C5 H5 119.4 . . ?
C11 C6 C5 116.3(4) . . ?
C11 C6 C7 116.0(4) . . ?
C5 C6 C7 127.7(5) . . ?
C8 C7 C6 120.3(5) . . ?
C8 C7 H7 119.8 . . ?
C6 C7 H7 119.8 . . ?
C7 C8 C9 122.9(5) . . ?
C7 C8 H8 118.5 . . ?
C9 C8 H8 118.5 . . ?
C10 C9 C8 118.0(5) . . ?
C10 C9 H9 121.0 . . ?
C8 C9 H9 121.0 . . ?
C9 C10 C11 119.2(5) . . ?
C9 C10 C12 134.5(5) . . ?
C11 C10 C12 106.3(4) . . ?
C6 C11 C10 123.6(4) . . ?
C6 C11 C2 122.6(5) . . ?
C10 C11 C2 113.8(4) . . ?
N1 C12 C10 123.7(4) . . ?
N1 C12 C1 128.7(4) . . ?
C10 C12 C1 107.6(4) . . ?
N3 C13 N2 115.2(4) . . ?
N3 C13 S 125.3(4) . . ?
N2 C13 S 119.5(4) . . ?
N3 C14 C15 112.3(4) . . ?
N3 C14 H14A 109.1 . . ?
C15 C14 H14A 109.1 . . ?
N3 C14 H14B 109.1 . . ?
C15 C14 H14B 109.1 . . ?
H14A C14 H14B 107.9 . . ?
C16 C15 C20 120.0(5) . . ?
C16 C15 C14 119.7(4) . . ?
C20 C15 C14 120.2(4) . . ?
C15 C16 C17 120.7(5) . . ?
C15 C16 H16 119.7 . . ?
C17 C16 H16 119.7 . . ?
C18 C17 C16 119.6(5) . . ?
C18 C17 H17 120.2 . . ?
C16 C17 H17 120.2 . . ?
C17 C18 C19 119.4(5) . . ?
C17 C18 C21 120.7(5) . . ?
C19 C18 C21 119.9(5) . . ?
C20 C19 C18 120.2(5) . . ?
C20 C19 H19 119.9 . . ?
C18 C19 H19 119.9 . . ?
C19 C20 C15 120.0(5) . . ?
C19 C20 H20 120.0 . . ?
C15 C20 H20 120.0 . . ?
C22 C21 C18 178.5(6) . . ?
C21 C22 H22 180.0 . . ?
 
loop_
 _geom_torsion_atom_site_label_1
 _geom_torsion_atom_site_label_2
 _geom_torsion_atom_site_label_3
 _geom_torsion_atom_site_label_4
 _geom_torsion
 _geom_torsion_site_symmetry_1
 _geom_torsion_site_symmetry_2
 _geom_torsion_site_symmetry_3
 _geom_torsion_site_symmetry_4
 _geom_torsion_publ_flag
C12 N1 N2 C13 178.0(4) . . . . ?
O C1 C2 C3 1.7(10) . . . . ?
C12 C1 C2 C3 -179.0(5) . . . . ?
O C1 C2 C11 179.9(5) . . . . ?
C12 C1 C2 C11 -0.8(5) . . . . ?
C11 C2 C3 C4 0.8(7) . . . . ?
C1 C2 C3 C4 178.8(5) . . . . ?
C2 C3 C4 C5 -1.2(8) . . . . ?
C3 C4 C5 C6 0.8(8) . . . . ?
C4 C5 C6 C11 0.0(7) . . . . ?
C4 C5 C6 C7 -178.6(5) . . . . ?
C11 C6 C7 C8 -0.2(7) . . . . ?
C5 C6 C7 C8 178.4(5) . . . . ?
C6 C7 C8 C9 1.0(9) . . . . ?
C7 C8 C9 C10 -0.7(8) . . . . ?
C8 C9 C10 C11 -0.3(7) . . . . ?
C8 C9 C10 C12 -177.3(5) . . . . ?
C5 C6 C11 C10 -179.6(5) . . . . ?
C7 C6 C11 C10 -0.8(7) . . . . ?
C5 C6 C11 C2 -0.4(7) . . . . ?
C7 C6 C11 C2 178.3(5) . . . . ?
C9 C10 C11 C6 1.1(7) . . . . ?
C12 C10 C11 C6 178.9(4) . . . . ?
C9 C10 C11 C2 -178.2(5) . . . . ?
C12 C10 C11 C2 -0.3(6) . . . . ?
C3 C2 C11 C6 0.0(7) . . . . ?
C1 C2 C11 C6 -178.5(4) . . . . ?
C3 C2 C11 C10 179.2(4) . . . . ?
C1 C2 C11 C10 0.7(6) . . . . ?
N2 N1 C12 C10 178.5(4) . . . . ?
N2 N1 C12 C1 -2.5(7) . . . . ?
C9 C10 C12 N1 -3.7(9) . . . . ?
C11 C10 C12 N1 179.0(4) . . . . ?
C9 C10 C12 C1 177.2(6) . . . . ?
C11 C10 C12 C1 -0.2(5) . . . . ?
O C1 C12 N1 0.8(8) . . . . ?
C2 C1 C12 N1 -178.5(5) . . . . ?
O C1 C12 C10 180.0(5) . . . . ?
C2 C1 C12 C10 0.6(5) . . . . ?
C14 N3 C13 N2 -179.5(4) . . . . ?
C14 N3 C13 S -0.5(7) . . . . ?
N1 N2 C13 N3 -2.4(6) . . . . ?
N1 N2 C13 S 178.6(3) . . . . ?
C13 N3 C14 C15 -79.3(6) . . . . ?
N3 C14 C15 C16 124.6(5) . . . . ?
N3 C14 C15 C20 -56.1(6) . . . . ?
C20 C15 C16 C17 0.0(7) . . . . ?
C14 C15 C16 C17 179.2(4) . . . . ?
C15 C16 C17 C18 2.4(7) . . . . ?
C16 C17 C18 C19 -3.0(7) . . . . ?
C16 C17 C18 C21 175.4(4) . . . . ?
C17 C18 C19 C20 1.3(6) . . . . ?
C21 C18 C19 C20 -177.1(4) . . . . ?
C18 C19 C20 C15 1.1(7) . . . . ?
C16 C15 C20 C19 -1.8(7) . . . . ?
C14 C15 C20 C19 179.0(4) . . . . ?
 
_refine_diff_density_max    0.258
_refine_diff_density_min   -0.168
_refine_diff_density_rms    0.046

_shelx_res_file
;
TITL shelxt_a.res in P2(1)2(1)2(1)
    s17sip2.res
    created by SHELXL-2016/6 at 16:10:20 on 25-Jan-2017
CELL  1.54184   5.3336  12.1295  27.1119   90.000   90.000   90.000
ZERR  4   0.0003   0.0005   0.0016    0.000    0.000    0.000
LATT  -1
SYMM  1/2 - X, - Y, 1/2 + Z
SYMM  - X, 1/2 + Y, 1/2 - Z
SYMM  1/2 + X, 1/2 - Y, - Z
SFAC  C    H    N    O    S
UNIT 88 60 12 4 4
ACTA
FMAP   2
PLAN   10
BOND   $H
CONF
TEMP -123
SIZE 0.05 0.05 0.02
LIST   4
L.S.  10
WGHT    0.057900
FVAR       5.90057
S     5    0.699841    0.499251    0.251700    11.00000    0.05000    0.03822 =
         0.04589   -0.00267    0.00862   -0.00743
N1    3    0.207698    0.311907    0.314952    11.00000    0.04012    0.03550 =
         0.03136    0.00446   -0.00133   -0.00245
N2    3    0.342606    0.400184    0.301701    11.00000    0.04457    0.03402 =
         0.03065   -0.00180    0.00355   -0.00412
H2A   2    0.309697    0.465657    0.312776    11.00000    0.05702
N3    3    0.580018    0.285041    0.254380    11.00000    0.04605    0.03404 =
         0.03566    0.00014    0.00321   -0.00070
H3A   2    0.468668    0.236579    0.263100    11.00000    0.06343
O     4    0.053967    0.518976    0.368947    11.00000    0.05850    0.03429 =
         0.04051   -0.00164    0.00567   -0.01202
C1    1   -0.045451    0.429382    0.374146    11.00000    0.04498    0.03411 =
         0.02964   -0.00057   -0.00344   -0.00284
C2    1   -0.254993    0.396814    0.407021    11.00000    0.03694    0.03275 =
         0.03783    0.00129   -0.00574   -0.00053
C3    1   -0.403050    0.452881    0.439842    11.00000    0.04879    0.03076 =
         0.04979   -0.00251   -0.00303    0.00422
AFIX  43
H3    2   -0.378389    0.529359    0.445638    11.00000   -1.20000
AFIX   0
C4    1   -0.592704    0.394343    0.464774    11.00000    0.04441    0.04181 =
         0.04651    0.00024    0.00314    0.00621
AFIX  43
H4    2   -0.694130    0.432187    0.488077    11.00000   -1.20000
AFIX   0
C5    1   -0.635292    0.284880    0.456487    11.00000    0.03460    0.04434 =
         0.04752    0.00506    0.00564    0.00366
AFIX  43
H5    2   -0.766556    0.248623    0.473745    11.00000   -1.20000
AFIX   0
C6    1   -0.487973    0.224885    0.422807    11.00000    0.03233    0.03415 =
         0.04114    0.00507   -0.00248    0.00165
C7    1   -0.512077    0.112862    0.409609    11.00000    0.04307    0.03963 =
         0.05359    0.00901    0.00614   -0.00749
AFIX  43
H7    2   -0.637280    0.068667    0.424781    11.00000   -1.20000
AFIX   0
C8    1   -0.355766    0.067526    0.375017    11.00000    0.05594    0.02872 =
         0.06063    0.00177    0.00725   -0.00256
AFIX  43
H8    2   -0.377896   -0.007797    0.366459    11.00000   -1.20000
AFIX   0
C9    1   -0.163316    0.127719    0.351525    11.00000    0.05150    0.03166 =
         0.04141   -0.00128    0.00237   -0.00105
AFIX  43
H9    2   -0.056552    0.093765    0.327947    11.00000   -1.20000
AFIX   0
C10   1   -0.135192    0.236628    0.363767    11.00000    0.04008    0.03315 =
         0.03377    0.00227   -0.00222   -0.00087
C11   1   -0.297896    0.283783    0.398706    11.00000    0.03481    0.03061 =
         0.03573    0.00343   -0.00765    0.00218
C12   1    0.029877    0.325497    0.346996    11.00000    0.04450    0.03324 =
         0.02870    0.00276   -0.00557   -0.00345
C13   1    0.536113    0.388222    0.269162    11.00000    0.04052    0.04075 =
         0.03156    0.00262   -0.00564    0.00045
C14   1    0.779061    0.253244    0.219942    11.00000    0.03865    0.04026 =
         0.03992   -0.00040    0.00046    0.00562
AFIX  23
H14A  2    0.814992    0.173659    0.223901    11.00000   -1.20000
H14B  2    0.933755    0.294460    0.228142    11.00000   -1.20000
AFIX   0
C15   1    0.709098    0.275863    0.166808    11.00000    0.03747    0.02400 =
         0.03874   -0.00311    0.00354    0.00508
C16   1    0.862690    0.339965    0.138079    11.00000    0.03757    0.03487 =
         0.04451   -0.00349    0.00321    0.00200
AFIX  43
H16   2    1.011023    0.370483    0.151858    11.00000   -1.20000
AFIX   0
C17   1    0.803425    0.360750    0.088947    11.00000    0.04396    0.03302 =
         0.04605    0.00138    0.00910    0.00410
AFIX  43
H17   2    0.913870    0.402896    0.068943    11.00000   -1.20000
AFIX   0
C18   1    0.581451    0.319428    0.069310    11.00000    0.04829    0.02987 =
         0.03848   -0.00431    0.00231    0.00907
C19   1    0.427071    0.253296    0.098554    11.00000    0.03952    0.03409 =
         0.04213   -0.00573   -0.00166    0.00478
AFIX  43
H19   2    0.276959    0.223558    0.085186    11.00000   -1.20000
AFIX   0
C20   1    0.492073    0.230942    0.146956    11.00000    0.04262    0.03137 =
         0.04281   -0.00042    0.00494    0.00220
AFIX  43
H20   2    0.388182    0.184867    0.166582    11.00000   -1.20000
AFIX   0
C21   1    0.506759    0.346522    0.019704    11.00000    0.04963    0.03317 =
         0.04210   -0.00366    0.00247    0.00401
C22   1    0.440376    0.369213   -0.020512    11.00000    0.05707    0.03891 =
         0.04759    0.00201   -0.00077    0.00078
AFIX 163
H22   2    0.386884    0.387498   -0.052918    11.00000   -1.20000
AFIX   0
HKLF    4


REM  shelxt_a.res in P2(1)2(1)2(1)
REM R1 =  0.0536 for    2822 Fo > 4sig(Fo)  and  0.0685 for all    3461 data
REM    252 parameters refined using      0 restraints

END

WGHT      0.0579      0.0000

REM Highest difference peak  0.258,  deepest hole -0.168,  1-sigma level  0.046
Q1    1   0.5212  0.5461  0.2503  11.00000  0.05    0.26
Q2    1   0.8462  0.4460  0.2510  11.00000  0.05    0.25
Q3    1   0.5508  0.4449  0.2517  11.00000  0.05    0.25
Q4    1   0.8793  0.4193  0.2123  11.00000  0.05    0.20
Q5    1  -0.2613  0.3384  0.4082  11.00000  0.05    0.19
Q6    1   0.7325  0.4313  0.2714  11.00000  0.05    0.19
Q7    1   0.0371  0.3343  0.3209  11.00000  0.05    0.19
Q8    1  -0.3467  0.1223  0.3516  11.00000  0.05    0.17
Q9    1   0.0029  0.2674  0.3635  11.00000  0.05    0.16
Q10   1  -0.3586  0.4322  0.4054  11.00000  0.05    0.16
;
_shelx_res_checksum    6048

_shelx_hkl_file
;
   0   0  -2 73100.6 1355.86  13
   0   0   2 75476.8 1308.31  15
   0   0   3-79.4221 151.555  15
   0   0   4 188743. 3107.48  15
   0   0   5 204.256 266.897  15
   0   0   6 264166. 4433.80  15
   0   0   7-182.192 290.074  15
   0   0   8 273211. 4896.42  15
   0   0   9-155.586 335.217  12
   0   0   9 285.632 342.122  15
   0   0  10 198990. 4189.00  15
   0   0  10 206300. 5043.63  12
   0   0  11 56.3232 444.220  12
   0   0  11 127.356 327.413  15
   0   0  12 56901.8 2131.25  15
   0   0  12 57842.6 2734.79  12
   0   0  13-73.8985 306.107  15
   0   0  13 12.8376 467.697  12
   0   0  14 3806.66 913.934  12
   0   0  14 3613.13 618.358  15
   0   0  15-174.866 495.977  12
   0   0  16 6250.97 1093.50  12
   0   0  17 84.9149 545.397  12
   0   0  18 190733. 6465.97  12
   0   0  19 12.8797 599.739  12
   0   0  20 14171.3 1786.76  12
   0   0 -21 721.918 642.227   6
   0   0  21 51.3221 643.825  12
   0   0 -22 242.333 718.826   6
   0   0 -23 454.543 763.801   6
   0   0 -24 1098.18 729.463   6
   0   0 -25 1723.72 937.819   6
   0   0 -26 20181.6 2038.06   6
   0   0 -27 303.538 702.603   6
   0   0 -28-582.743 728.053   6
   0   0 -29 904.918 754.011   6
   0   0 -30 1150.30 712.390   6
   0   0 -31 446.432 560.549   6
   0   0 -32 9372.32 1023.70   6
   0   0 -33 251.924 369.721   6
   0   1   1 52955.1 1152.98  13
   0  -1  -2 57024.1 1162.26   9
   0   1   2 58494.2 1157.31  15
   0   1   3 50220.0 1106.86  15
   0   1   3 49040.9 1309.53  12
   0  -1  -3 50562.7 1356.51   9
   0   1  -4 10447.1 744.659  13
   0  -1  -4 10590.8 734.974   9
   0   1   4 9849.75 493.988  15
   0   1   4 9691.34 642.079  12
   0  -1  -5 14746.6 1003.52   9
   0   1   5 13348.1 832.931  12
   0   1   5 14790.4 651.561  15
   0   1  -5 15550.2 992.420  13
   0   1   6 111435. 2805.61  12
   0   1   6 110791. 2238.03  15
   0   1  -7 20825.2 1300.66  13
   0   1   7 20703.1 896.624  15
   0   1   7 19942.9 1220.29  12
   0   1   8 1538.79 504.742  12
   0   1  -8 923.298 431.892  13
   0   1   8 1417.36 306.474  15
   0  -1   9 1773.64 478.701  15
   0  -1   9 2934.00 628.934  12
   0   1   9 1926.38 618.576  12
   0   1   9 3000.17 472.503  15
   0   1  10 58441.4 1866.00  15
   0  -1  10 65185.1 2700.12  12
   0  -1  10 58052.4 2213.00  15
   0   1  10 61404.8 2518.16  12
   0   1  11 2213.99 455.082  15
   0   1  11 1350.37 553.680  12
   0  -1  11 2055.00 513.397  15
   0  -1  11 2860.74 663.021  12
   0   1  12 240.379 669.521  12
   0  -1  12 512.225 427.002  15
   0   1  12 589.405 382.630  15
   0  -1  12 585.992 588.323  12
   0  -1  13 41722.5 2086.16  15
   0   1  13 40816.4 2389.56  12
   0  -1  13 43187.2 2497.81  12
   0   1  14 20872.6 1758.11  12
   0  -1  14 20652.6 1498.89  15
   0  -1  14 24052.0 1934.25  12
   0   1  15-478.015 457.194  12
   0  -1  15-63.1135 564.381  12
   0  -1  15 319.114 454.408  15
   0  -1  16 12538.5 1575.77  12
   0   1  16 11397.5 1447.98  12
   0  -1  17 1103.25 541.571  12
   0   1  17 1526.92 605.104  12
   0   1  18 4380.52 1049.34  12
   0  -1  18 5884.23 1260.86  12
   0   1  19 7771.14 1352.78  12
   0  -1  19 6736.69 1296.13  12
   0   1  19 5100.22 1336.78   1
   0   1  20 4944.66 1440.74   1
   0  -1  20 5998.75 1245.66  12
   0   1  21 29745.2 3161.98   1
   0  -1  21 35714.3 3000.73  12
   0   1 -21 36415.5 2567.50   6
   0  -1 -21 37559.7 2662.52   6
   0   1  22 4458.29 861.314   5
   0   1 -22 2651.27 882.073   3
   0   1 -22 3505.78 999.243   6
   0  -1 -22 4173.25 1147.86   6
   0  -1 -23-455.674 708.803   6
   0   1 -23 613.966 708.102   3
   0   1 -23 681.078 736.223   6
   0   1  23 433.909 444.485   5
   0   1 -24 1836.76 802.550   3
   0  -1 -24 1424.41 980.795   6
   0   1 -24 2191.45 886.620   6
   0   1  24 1229.86 586.257   5
   0  -1 -25 13747.0 1702.79   6
   0   1 -25 14526.1 1779.77   6
   0   1 -25 12282.4 1702.09   3
   0  -1 -26 1727.06 952.113   6
   0   1 -26 3546.66 1054.17   6
   0   1 -26 1783.30 763.266   3
   0  -1 -27 1879.08 827.166   6
   0   1 -27 2154.78 925.586   3
   0   1 -27 1212.25 779.295   6
   0   1 -28 3624.49 981.893   6
   0  -1 -28 1764.20 829.700   6
   0  -1 -29-570.320 681.022   6
   0   1 -29 696.590 699.364   6
   0  -1 -30 1852.91 740.751   6
   0   1 -30 812.934 598.815   6
   0   1 -31 385.089 572.514   6
   0  -1 -31 536.241 505.469   6
   0  -1 -32 670.157 437.277   6
   0   1 -32 1269.94 499.506   6
   0  -1 -33 1039.87 448.870   6
   0   1 -33 1122.67 421.972   6
   0   2   0 362065. 5773.28  13
   0   2   0 355526. 5877.12   2
   0   2   0 343472. 5670.66   1
   0   2  -1 424702. 6588.64   1
   0   2  -1 427320. 6795.82   2
   0   2   1 427784. 6428.10  13
   0   2   1 405990. 6530.25   1
   0   2  -2 19371.3 1098.53   2
   0   2   2 17647.3 1039.65   1
   0  -2  -2 17186.8 502.044   9
   0   2   2 18704.0 881.145  13
   0   2   3 6487.18 531.582  13
   0  -2  -3 5941.32 392.781   9
   0   2  -3 7300.18 741.670   2
   0   2   3 6371.76 722.234   1
   0   2   4 95030.4 2117.05  13
   0  -2   4 99793.7 2670.05  12
   0  -2  -4 94346.3 2128.14   9
   0   2  -5 108191. 3017.68  13
   0   2   5 96938.1 2170.36  13
   0  -2   5 104097. 2852.04  12
   0   2   5 91676.1 2123.59  15
   0  -2  -5 99123.0 2484.48   9
   0  -2   6 52091.5 2087.71  12
   0   2  -6 52541.0 2162.35  13
   0   2   6 47983.8 1450.88  15
   0   2   7 12343.2 737.312  15
   0   2  -7 14929.2 1270.09  13
   0  -2   7 15077.0 1168.56  12
   0   2   8 105106. 2463.87  15
   0  -2   8 115365. 3495.40  12
   0   2   8 101327. 3744.46   1
   0   2  -8 117630. 3675.85  13
   0   2   9 8735.29 661.747  15
   0   2   9 7037.87 848.448  12
   0  -2   9 9528.66 1094.12  12
   0   2  -9 10363.8 1146.21  13
   0   2   9 8305.19 1138.20   1
   0  -2  10 19488.2 1540.23  12
   0   2  10 15929.4 952.836  15
   0   2  10 15640.4 1284.20  12
   0   2  10 17142.9 1626.08   1
   0   2 -10 18715.4 1584.01  13
   0   2  11 1949.52 780.498   1
   0   2  11 897.964 318.903  15
   0  -2  11 807.083 514.578  12
   0   2  11 1157.40 567.937  12
   0   2 -11 1454.32 692.503  13
   0  -2  12 17509.8 1478.32  15
   0  -2  12 20199.3 1706.73  12
   0   2  12 19739.4 1586.77  12
   0   2  12 18462.8 1897.51   1
   0  -2  13 4219.76 845.683  12
   0  -2  13 5609.24 863.949  15
   0   2  13 4536.87 1083.14   1
   0   2  13 4201.21 849.884  12
   0   2  14 15521.8 1914.92   1
   0  -2  14 15764.0 1666.24  12
   0  -2  14 16918.2 1477.29  15
   0  -2  15 2910.74 768.970  15
   0  -2  15 4783.86 966.488  12
   0   2  15 2955.38 1081.87   1
   0   2  16 142117. 6089.37   1
   0  -2  16 158059. 5606.97  12
   0  -2  16 149343. 4898.37  15
   0   2  17 929.307 780.375   1
   0  -2  17 1542.88 725.437  12
   0   2  18 9169.30 1646.64   1
   0  -2  18 10267.5 1564.23  12
   0  -2  19 5700.49 1264.15  12
   0   2  19 2676.67 1109.13   1
   0  -2  20 61.7557 628.673  12
   0   2  20 1245.34 923.165   1
   0   2 -21 586.300 644.495   6
   0   2  21 1127.65 641.038   5
   0   2 -21 568.267 641.934   3
   0  -2 -21 466.288 648.789   6
   0  -2 -22 11660.9 1646.11   6
   0   2 -22 13038.5 1728.19   3
   0   2 -22 12660.8 1578.57   6
   0   2  22 10969.3 1277.65   5
   0   2 -23 275.630 736.326   3
   0   2  23 1658.64 675.303   5
   0   2 -23 1245.49 819.890   6
   0  -2 -23 294.981 684.946   6
   0   2 -24 25380.5 2381.14   3
   0   2 -24 27092.0 2291.78   6
   0   2  24 23175.6 1751.48   5
   0  -2 -24 23748.2 2294.44   6
   0  -2 -25-402.166 732.954   6
   0   2 -25 505.999 625.302   6
   0   2  25 1012.06 574.770   5
   0   2 -25 787.461 698.598   3
   0   2 -26 3845.17 1051.24   3
   0  -2 -26 5024.90 1213.07   6
   0   2 -26 6299.93 1140.54   6
   0   2  26 5502.82 903.762   5
   0   2 -27-358.562 599.451   3
   0   2  27 408.633 483.127   5
   0   2 -27 615.112 671.271   6
   0  -2 -27 389.337 780.745   6
   0   2 -28 1117.24 823.387   3
   0  -2 -28 2593.21 928.455   6
   0   2 -28 3074.93 833.306   6
   0   2  28 2934.56 667.905   5
   0   2 -29 2093.63 752.947   3
   0   2  29 2942.67 626.358   5
   0   2 -29 3739.12 898.765   6
   0  -2 -29 4377.77 1007.24   6
   0   2 -30 788.307 559.565   6
   0   2 -30-311.437 450.014   3
   0  -2 -30-91.9755 521.412   6
   0  -2 -31 924.735 545.287   6
   0   2 -31 362.478 494.486   6
   0   2 -32 4871.58 708.879   6
   0  -2 -32 3658.27 681.123   6
   0  -2 -33 2188.98 490.249   6
   0   3   0 283.008 380.906  13
   0   3   0-449.346 492.941   1
   0   3   0 258.774 383.298   2
   0   3   1 94723.2 2807.83   1
   0   3   1 96950.4 2764.39  13
   0   3  -1 96290.0 2977.31   2
   0   3  -1 94939.1 2798.11   1
   0   3  -1 105020. 3000.48  13
   0   3   2 94689.4 2776.96   1
   0   3   2 92470.3 2530.14  13
   0   3  -2 91826.3 2876.75   2
   0   3   3 212358. 4021.18  13
   0   3   3 219969. 4630.13   1
   0   3  -3 224958. 4785.78   2
   0   3   4 77410.1 2755.54   1
   0  -3   4 75590.0 2529.12  12
   0   3   4 72540.5 2156.62  13
   0   3  -4 78254.2 2790.32   2
   0   3   5 511.075 517.594   1
   0   3   5 452.077 277.575  13
   0  -3   5 314.935 403.017  12
   0   3  -6 67463.5 2762.18  13
   0   3   6 65688.4 2850.10   1
   0  -3   6 69470.6 2620.70  12
   0   3   6 64461.2 1998.21  13
   0   3   7 19541.6 1055.75  13
   0   3  -7 21991.0 1611.45  13
   0   3   7 20343.4 1652.84   1
   0  -3   7 21462.1 1482.53  12
   0   3   8 675.039 574.582   1
   0   3  -8 1703.85 624.457  13
   0  -3   8 985.762 526.712  12
   0   3   8 1075.80 349.063  13
   0   3  -9 14760.9 1448.63  13
   0   3   9 12513.4 1503.89   1
   0   3   9 12550.8 855.133  13
   0  -3   9 13970.0 1351.53  12
   0   3  10 430.060 555.565   1
   0   3 -10 705.339 662.692  13
   0  -3  10 320.780 504.093  12
   0   3  11 1390.30 804.149   1
   0   3 -11 1479.78 730.562  13
   0  -3  11 737.117 611.795  12
   0  -3  12 56201.1 2942.70  12
   0   3  12 51674.6 3313.39   1
   0   3 -12 58437.7 3232.03  13
   0   3  13 1340.11 711.121   1
   0  -3  13 4227.72 1029.05  12
   0  -3  13 2946.50 748.872  15
   0  -3  14 582.939 444.053  15
   0  -3  14 503.548 543.787  12
   0   3  14 736.733 635.902   1
   0   3  15 3771.01 1046.33   1
   0  -3  15 6268.18 1151.65  12
   0  -3  15 5102.05 991.578  15
   0  -3  16 38243.6 2783.88  12
   0   3  16 34175.5 3044.42   1
   0  -3  16 38922.5 2558.13  15
   0   3  17-161.072 752.097   1
   0  -3  17 462.517 577.182  12
   0  -3  17 1381.61 642.760  15
   0  -3  18 17327.3 2010.40  12
   0   3  18 15956.1 2284.61   1
   0   3  19 5220.77 1444.18   1
   0  -3  19 6893.43 1340.88  12
   0   3 -20 1371.61 822.915   3
   0   3  20 34.2163 621.896   1
   0   3 -20 181.943 587.464   6
   0  -3  20 177.912 590.660  12
   0  -3 -20 1141.73 820.553   6
   0   3  20 620.462 559.831   5
   0   3  21 178.745 509.040   5
   0   3 -21-458.987 651.588   6
   0   3 -21 584.696 686.532   3
   0  -3 -21-29.1199 646.596   6
   0   3 -22 2924.67 912.197   3
   0   3 -22 2888.02 880.010   6
   0  -3 -22 4123.54 1174.24   6
   0   3  22 3874.23 849.348   5
   0   3  23-435.968 612.927   5
   0   3 -23 425.307 645.690   6
   0  -3 -23 621.177 679.752   6
   0   3 -23-706.154 708.477   3
   0   3  24 2224.13 748.741   5
   0   3 -24 2417.14 887.975   6
   0  -3 -24 3203.71 926.076   6
   0   3 -24 2450.97 977.511   3
   0  -3 -25 571.742 725.069   6
   0   3 -25 685.850 799.168   3
   0   3 -25 1408.96 796.218   6
   0   3  25 416.144 469.472   5
   0   3 -26 1863.96 758.955   6
   0   3 -26 2164.59 958.522   3
   0   3  26 1033.68 551.541   5
   0  -3 -26 2877.44 1007.54   6
   0   3 -27-120.529 549.908   6
   0   3  27 236.312 505.225   5
   0  -3 -27 270.515 731.623   6
   0   3 -27 1081.61 729.490   3
   0   3 -28 4828.14 1069.90   3
   0   3 -28 5984.85 1049.83   6
   0  -3 -28 5216.00 1032.81   6
   0   3  28 6146.22 903.666   5
   0   3 -29 927.869 615.815   3
   0   3  29 199.498 370.298   5
   0  -3 -29 1102.53 635.645   6
   0   3 -29 1968.91 661.909   6
   0  -3 -30-420.163 582.700   6
   0   3 -30 224.051 461.382   6
   0   3 -30 661.636 588.705   3
   0   3  30 550.626 336.236   5
   0   3 -31 5648.56 728.007   6
   0   3 -31 5081.82 803.697   3
   0   3 -32-515.952 329.525   6
   0  -3 -32 1.53193 369.233   6
   0   4   0 73787.2 2762.53  13
   0   4   0 69269.8 2677.86   1
   0   4   0 70289.4 2864.67   2
   0   4  -1 84166.9 3144.32   2
   0   4   1 81868.4 2997.19   1
   0   4   1 84337.7 3168.58   2
   0   4   1 88112.6 3005.76  13
   0   4  -1 86332.2 3004.47   1
   0   4  -1 91981.6 3172.59  13
   0   4   2 233962. 5428.11   1
   0   4  -2 232720. 5555.42  13
   0   4  -2 228395. 5639.65   2
   0   4   2 229321. 5239.01  13
   0   4  -3 8637.13 1004.93  13
   0   4   3 7700.94 1039.12   1
   0   4   3 7922.99 914.484  13
   0   4  -3 7854.25 1038.54   2
   0   4   4 3568.17 782.186   1
   0   4  -4 3478.68 771.188   2
   0   4   4 3739.67 631.490  13
   0   4  -4 3423.90 701.026  13
   0   4   5 13886.6 1407.82   1
   0   4  -5 17443.3 1551.73  13
   0  -4   5 15343.7 1324.88  12
   0   4   5 13364.7 1072.38  13
   0   4   6 104734. 3085.21  13
   0  -4   6 114111. 3766.20  12
   0   4  -6 113823. 3980.36  13
   0   4   6 112047. 4072.97   1
   0   4  -7 320.471 552.912  13
   0   4   7 164.420 631.316   1
   0   4   7 27.0783 344.359  13
   0  -4   7-148.036 494.586  12
   0   4   8 94130.6 4037.86   1
   0   4   8 83272.5 2644.22  13
   0  -4   8 95281.6 3604.04  12
   0   4  -8 95787.8 3848.89  13
   0   4  -9 11625.4 1374.56  13
   0   4   9 11507.6 1578.39   1
   0  -4   9 9574.87 1219.14  12
   0  -4  10 146656. 4863.06  12
   0   4 -10 145084. 5155.88  13
   0   4  10 137946. 5401.97   1
   0   4  11 6271.99 1314.49   1
   0  -4  11 6707.48 1123.34  12
   0   4 -11 4420.84 983.602  13
   0  -4  12 13411.3 1519.78  12
   0   4  12 11390.6 1714.35   1
   0   4 -12 12431.9 1604.16  13
   0   4 -13 17333.3 1979.19  13
   0  -4  13 18101.2 1826.09  12
   0   4  13 17390.1 2070.00   1
   0  -4  14 19185.1 1824.31  15
   0   4  14 16569.1 2117.56   1
   0  -4  14 19130.1 1935.55  12
   0  -4  15 4518.22 1042.64  15
   0  -4  15 4955.25 1121.58  12
   0   4  15 4391.47 1334.10   1
   0   4  16 75192.8 4760.92   1
   0  -4  16 81203.3 4266.83  12
   0  -4  16 77973.8 3887.69  15
   0  -4  17 770.430 698.961  12
   0   4  17 453.287 612.876   1
   0  -4  17 480.378 585.016  15
   0   4  18 1706.34 963.786   1
   0  -4  18-586.726 619.517  12
   0   4 -19 927.798 620.871   3
   0  -4  19 770.412 630.644  12
   0   4  19 2163.12 1044.49   1
   0   4  19 487.159 540.131   5
   0  -4 -20 9837.10 1466.15   6
   0   4 -20 10732.9 1639.54   3
   0   4 -20 7078.29 1116.11   6
   0   4  20 10590.5 1253.68   5
   0  -4 -21 472.197 695.572   6
   0   4  21 379.936 572.063   5
   0   4 -21 522.069 802.573   3
   0   4 -21-43.8550 523.525   6
   0   4 -22 6067.68 1366.15   3
   0   4  22 4936.58 880.251   5
   0  -4 -22 5226.71 1126.24   6
   0   4 -22 5496.31 1071.40   6
   0   4 -23 628.736 703.298   6
   0   4  23 115.108 543.769   5
   0   4 -23-108.703 679.879   3
   0  -4 -23 1257.76 821.862   6
   0  -4 -24 17829.4 1868.91   6
   0   4  24 17757.7 1580.56   5
   0   4 -24 18685.3 2102.54   3
   0   4 -24 16873.7 1667.25   6
   0   4 -25 737.633 616.781   6
   0   4 -25 446.109 896.886   3
   0  -4 -25 603.932 733.936   6
   0   4  25 740.511 608.991   5
   0   4 -26 12585.0 1367.52   6
   0   4  26 14013.3 1374.90   5
   0  -4 -26 15416.6 1707.23   6
   0   4 -26 14836.6 1813.47   3
   0   4 -27 1692.29 882.768   3
   0   4 -27 2283.61 714.822   6
   0  -4 -27 3398.98 837.723   6
   0   4  27 1712.92 631.187   5
   0  -4 -28 26006.4 1933.86   6
   0   4 -28 22731.5 1997.43   3
   0   4  28 24131.2 1604.71   5
   0   4 -28 22919.9 1646.15   6
   0   4 -29 1200.77 611.431   3
   0   4  29 1312.18 479.349   5
   0   4 -29 2198.24 611.480   6
   0  -4 -29 2549.99 721.400   6
   0   4 -30 319.029 481.307   3
   0  -4 -30 1001.34 561.813   6
   0   4  30 205.083 323.507   5
   0   4 -30 147.148 383.584   6
   0   4 -31 306.411 380.458   3
   0  -4 -31 140.703 356.123   6
   0   5   0 575.823 567.642  13
   0   5   0-24.4387 532.159   2
   0   5   0 281.146 546.468   1
   0   5  -1 96033.4 3525.38   1
   0   5   1 96829.5 3567.93   1
   0   5   1 94185.8 3506.71  13
   0   5  -1 95483.0 3798.99   2
   0   5  -1 93931.9 3661.39  13
   0   5   1 92115.3 3750.34   2
   0   5   2 16298.9 1488.22   1
   0   5   2 16426.6 1468.27  13
   0   5  -2 18290.1 1697.25   2
   0   5   2 16286.5 1657.50   2
   0   5  -2 19550.1 1684.93  13
   0   5   3 90193.2 3830.31   2
   0   5   3 91138.7 3371.24  13
   0   5  -3 91673.8 3729.81   2
   0   5   3 91623.3 3619.90   1
   0   5  -3 97101.2 3755.11  13
   0   5   4 7956.78 1010.96  13
   0   5  -4 7266.89 1148.84   2
   0   5   4 8414.62 1211.49   1
   0   5  -4 7484.74 1125.15  13
   0  -5   5 20427.9 1621.09  12
   0   5   5 20631.0 1839.36   1
   0   5   5 19189.5 1461.52  13
   0   5  -5 19094.6 1723.05  13
   0   5  -6 64751.8 3238.42  13
   0  -5   6 65725.7 3023.45  12
   0   5   6 56948.7 2554.68  13
   0   5   6 63894.7 3262.33   1
   0  -5   7 947.509 650.124  12
   0   5   7 641.618 415.745  13
   0   5  -7 490.670 613.574  13
   0   5   7 1174.00 708.031   1
   0   5  -8 7710.45 1207.46  13
   0  -5   8 8244.68 1154.95  12
   0   5   8 7522.14 1299.15   1
   0   5   9 2391.65 867.739   1
   0  -5   9 2041.31 695.910  12
   0   5  -9 2954.47 964.607  13
   0   5  10-154.255 596.154   1
   0   5 -10-90.9719 599.246  13
   0  -5  10 332.398 539.898  12
   0   5  11 1829.99 853.745   1
   0   5 -11 1244.03 738.368  13
   0  -5  11 1597.15 803.726  12
   0   5  12 1054.55 807.976   1
   0  -5  12 2822.60 988.593  12
   0   5 -12 2529.82 979.772  13
   0   5 -13 6550.63 1313.11  13
   0   5  13 6670.14 1567.10   1
   0  -5  13 7271.98 1262.95  12
   0   5  14 752.267 789.510   1
   0  -5  14 990.774 726.497  12
   0   5 -14 1181.68 828.143  13
   0  -5  15 26468.3 2354.52  15
   0   5  15 24236.9 2806.90   1
   0  -5  15 25353.5 2406.56  12
   0   5  16 7277.64 1702.87   1
   0  -5  16 7305.87 1307.24  15
   0  -5  16 6145.14 1265.48  12
   0   5  17 4754.36 1494.96   1
   0  -5  17 3102.95 960.743  15
   0  -5  17 5418.30 1228.75  12
   0   5 -18 1563.99 869.668   3
   0  -5  18 1725.93 941.529  12
   0   5  18 1564.88 1051.24   1
   0   5  18 1726.26 674.739   5
   0  -5  18 2930.33 967.751  15
   0   5  19 20180.7 1674.25   5
   0   5 -19 21568.6 2121.05   3
   0   5  20 3391.23 861.203   5
   0  -5 -20 3022.39 948.211   6
   0   5 -20 4789.57 1134.98   3
   0   5  21 3425.87 881.979   5
   0   5 -21 4206.76 1172.64   3
   0  -5 -21 3078.34 891.348   6
   0   5  22 8665.72 1171.49   5
   0  -5 -22 6892.57 1195.72   6
   0   5 -22 10972.9 1688.93   3
   0   5  23 343.730 607.171   5
   0   5 -23 404.798 725.156   3
   0  -5 -23 320.687 620.735   6
   0   5 -24 1139.90 792.162   3
   0  -5 -24 1495.38 789.703   6
   0   5  24 1380.65 667.024   5
   0   5 -25-42.0952 641.429   3
   0  -5 -25 1065.30 756.456   6
   0   5  25 833.409 563.374   5
   0   5 -26-68.8674 671.443   3
   0  -5 -26-510.565 582.719   6
   0   5  26-751.951 537.752   5
   0  -5 -27 7638.10 1054.60   6
   0   5 -27 6566.60 1229.20   3
   0   5  27 7307.20 958.258   5
   0   5  28 597.593 465.729   5
   0   5 -28 914.758 608.001   3
   0  -5 -28 1876.42 652.718   6
   0  -5 -29 556.656 453.835   6
   0   5 -29-370.233 525.835   3
   0   5  29 475.309 448.012   5
   0   5 -30 22.7727 409.520   3
   0  -5 -30 875.722 428.606   6
   0   5 -31 243.977 330.203   3
   0   6   0 11922.6 1370.83   1
   0   6   0 10055.6 1368.03  13
   0   6   0 10755.0 1431.59   2
   0   6   1 7154.93 1097.51   1
   0   6   1 5948.71 1014.88  13
   0   6  -1 6562.36 1088.10  13
   0   6   1 6164.22 1148.53   2
   0   6  -1 6420.60 1133.50   2
   0   6   2 17260.9 1637.58  13
   0   6   2 16634.6 1660.69   1
   0   6  -2 14018.7 1670.42   2
   0   6   2 15076.3 1696.22   2
   0   6  -2 16367.9 1654.50  13
   0   6   3 319.578 575.367   1
   0   6  -3 1240.29 824.773  13
   0   6   3 1560.49 602.320  13
   0   6  -3 1384.70 794.160   2
   0   6   3 786.702 691.897   2
   0   6  -4 48969.7 2970.27  13
   0   6  -4 47228.8 2991.44   2
   0   6   4 53234.2 3068.84   1
   0   6   4 45726.6 3032.03   2
   0   6   4 47329.4 2635.22  13
   0  -6   4 47282.3 2647.99  12
   0   6  -5 12177.3 1575.02  13
   0   6   5 9006.30 1191.54  13
   0  -6   5 9604.57 1234.02  12
   0   6   5 10254.4 1595.90   2
   0   6   5 10908.5 1546.38   1
   0   6  -6 2113.52 825.074  13
   0   6   6 1565.54 849.528   1
   0   6   6 1471.24 579.279  13
   0  -6   6 1880.62 750.790  12
   0  -6   7 13180.9 1518.50  12
   0   6   7 14552.7 1761.98   1
   0   6  -7 13601.0 1683.97  13
   0  -6   8 19828.5 1886.62  12
   0   6  -8 19217.3 2012.34  13
   0   6   8 22056.1 2195.68   1
   0   6  -9-15.7369 561.980  13
   0   6   9 915.911 928.654   1
   0  -6   9 193.681 590.732  12
   0   6 -10 67898.8 3988.83  13
   0   6  10 70722.1 4214.46   1
   0  -6  10 73209.7 3785.87  12
   0   6 -11 13570.4 1911.91  13
   0  -6  11 15224.1 1785.16  12
   0   6  11 14591.9 1997.59   1
   0  -6  12 40689.5 3000.63  12
   0   6  12 40520.1 3416.41   1
   0   6 -12 41945.7 3271.59  13
   0  -6  13 18004.9 2075.68  12
   0   6  13 17609.6 2369.90   1
   0   6 -13 20300.8 2369.52  13
   0  -6  14 7290.95 1379.82  12
   0   6  14 5158.23 1423.41   1
   0   6 -14 5607.15 1404.21  13
   0   6  15 13287.2 2242.83   1
   0  -6  15 15738.2 2044.22  12
   0   6  16 32894.9 2061.23   5
   0   6 -16 36957.3 2518.91   3
   0  -6  16 39420.2 3197.52  12
   0   6  16 36238.5 3603.69   1
   0  -6  16 36371.5 3007.82  15
   0   6  17 4366.69 896.285   5
   0   6 -17 4089.84 991.307   3
   0   6 -18 19387.5 1957.97   3
   0   6  18 18019.9 1631.93   5
   0   6 -19 1636.47 848.589   3
   0   6  19 1445.09 670.943   5
   0   6  20 3467.23 913.818   5
   0   6 -20 4281.62 1122.45   3
   0   6  21 14510.5 1495.18   5
   0   6 -21 16679.6 1961.96   3
   0   6  22 15959.3 1530.67   5
   0   6 -22 17819.4 2010.88   3
   0   6  23-114.558 544.300   5
   0   6 -23-1490.31 833.530   3
   0   6 -24-774.071 815.488   3
   0   6  24 600.116 534.514   5
   0   6 -25 220.254 652.504   3
   0   6  25 227.093 519.701   5
   0   6  26 2811.46 682.218   5
   0   6 -26 2589.36 850.500   3
   0   6 -27 2325.17 806.744   3
   0   6  27 637.307 487.657   5
   0   6  28 4084.12 687.299   5
   0   6 -28 5119.44 914.753   3
   0   6  29 1214.46 448.991   5
   0   6 -29 1283.34 565.290   3
   0   6  30 8044.55 640.312  10
   0   6 -30 6900.47 837.046   3
   0   7   0-217.802 558.121   2
   0   7   0 360.436 597.786  13
   0   7   1 19654.6 1942.04  13
   0   7   1 21491.5 2076.60   1
   0   7  -1 22007.5 2117.82  13
   0   7  -1 18532.5 2039.28   2
   0   7   1 23073.5 2292.56   2
   0   7   2 13289.2 1693.75   1
   0   7   2 13737.4 1652.11  13
   0   7   2 14761.7 1859.23   2
   0   7  -2 15198.3 1762.80  13
   0   7  -2 11110.4 1661.08   2
   0   7  -3-931.565 764.089   2
   0   7   3-411.104 502.535  13
   0   7   3 259.385 609.974   2
   0   7   3 56.1388 601.351   1
   0   7  -3 1158.86 716.269  13
   0   7  -4 4897.52 1095.97  13
   0   7   4 4854.80 1011.55  13
   0   7   4 4386.36 1167.18   2
   0   7  -4 4915.52 1127.25   2
   0  -7   4 5301.18 1049.37  12
   0   7   4 5149.90 1172.00   1
   0   7   5 12014.6 1782.82   2
   0   7   5 9585.84 1296.59  13
   0   7  -5 13599.1 1796.98  13
   0   7   5 12196.3 1712.54   1
   0  -7   5 10533.4 1438.28  12
   0   7   6 463.127 786.277   2
   0  -7   6 814.117 626.786  12
   0   7   6 252.983 586.710   1
   0   7  -6 30.2041 761.568  13
   0   7   7 1316.23 904.008   1
   0   7  -7 876.130 710.493  13
   0   7   7 1340.40 848.027   2
   0  -7   7 1081.00 778.439  12
   0   7   8 542.162 669.528   2
   0   7   8 412.151 680.442   1
   0   7  -8-271.910 706.544  13
   0  -7   8 45.2467 654.976  12
   0   7   9 7380.36 1461.52   1
   0   7  -9 9092.28 1568.76  13
   0  -7   9 10084.8 1501.08  12
   0   7 -10 630.956 717.139  13
   0  -7  10 728.678 761.562  12
   0   7  10 678.353 782.570   1
   0   7  11 7778.63 1627.31   1
   0   7 -11 7009.08 1513.47  13
   0  -7  11 7539.84 1362.67  12
   0   7  12 3598.73 1216.38   1
   0   7 -12 4735.05 1272.68  13
   0  -7  12 5357.42 1230.41  12
   0  -7  13-376.150 506.358  12
   0   7 -13 500.484 727.387  13
   0   7  13 855.598 755.887   1
   0   7  14 279.566 731.109   1
   0   7 -14-207.379 621.151  13
   0   7  14 982.818 620.891   5
   0  -7  14 1086.32 747.266  12
   0   7 -14 1320.72 729.380   3
   0   7 -15 6698.79 1156.49   3
   0   7  15 5033.92 930.632   5
   0  -7  15 5932.98 1320.72  12
   0   7 -16 418.951 831.499   3
   0   7  16-299.092 509.459   5
   0   7  17 5151.93 952.257   5
   0   7 -17 7580.79 1301.94   3
   0   7  18 11213.2 1284.95   5
   0   7 -18 14501.1 1729.54   3
   0   7 -19 16045.1 1864.68   3
   0   7  19 12577.9 1415.50   5
   0   7 -20 1700.07 877.260   3
   0   7  20 2199.37 769.402   5
   0   7 -21 1854.21 915.387   3
   0   7  21 1778.18 729.139   5
   0   7  22 8377.61 1120.35   5
   0   7 -22 8471.86 1405.16   3
   0   7 -23 860.430 749.009   3
   0   7  23 1160.39 636.705   5
   0   7  24 177.406 520.644   5
   0   7  24 608.571 418.496   4
   0   7  25 2176.54 642.763   5
   0   7 -25 1985.21 737.048   3
   0   7  25 909.324 361.192   4
   0   7  26 1168.28 564.070   5
   0   7 -26-685.565 620.529   3
   0   7  27 1173.14 436.499   5
   0   7 -27 1463.91 601.811   3
   0   7 -28 107.139 444.756   3
   0   7  28 837.904 332.769  10
   0   7  28 609.354 403.145   5
   0   7 -29 1944.64 539.640   3
   0   7  29 2525.61 395.836  10
   0   8   0 95733.7 5092.59   2
   0   8   0 93175.6 4690.09  13
   0   8  -1 10926.7 1639.71  13
   0   8   1 9923.92 1766.48   2
   0   8  -1 10993.4 1762.16   2
   0   8   1 11751.2 1713.14  13
   0   8   2 17060.4 1954.10  13
   0   8  -2 15281.0 1971.77   2
   0   8   2 18933.7 2354.77   2
   0   8  -2 15910.9 1990.00  13
   0   8   2 19338.8 2132.01   1
   0   8   3 16168.6 2018.04   1
   0   8  -3 13658.8 1855.94  13
   0   8  -3 14643.5 1991.69   2
   0   8   3 14333.1 1801.99  13
   0   8   3 13459.6 2094.28   2
   0   8   4 17796.9 2088.09   1
   0   8  -4 18291.0 2196.75  13
   0   8   4 17060.5 2286.73   2
   0   8  -5 5040.45 1239.37  13
   0   8   5 5213.55 1418.41   2
   0   8   5 7336.40 1461.16   1
   0   8  -6 32190.7 2960.02  13
   0   8   6 26669.4 2914.35   2
   0   8   6 33418.3 3060.85   1
   0   8  -7 2218.83 1042.43  13
   0   8   7 79.0226 742.707   2
   0   8   7 211.242 641.753   1
   0   8   8 50944.4 4231.06   2
   0   8   8 60256.4 4202.76   1
   0   8  -8 53981.6 3951.82  13
   0   8   9-270.813 777.186   1
   0   8   9 326.411 696.518   2
   0   8  -9 401.150 684.264  13
   0   8  10 5794.93 1460.65   1
   0   8 -10 5353.31 1348.41  13
   0   8  10 4057.61 1611.08   2
   0   8 -11 11622.6 1375.72   3
   0   8  11 11141.3 1163.88   4
   0   8  11 11023.3 2259.54   2
   0   8 -11 10755.2 1995.50  13
   0   8  11 11118.4 2002.56   1
   0   8 -12 18627.1 1560.26  11
   0   8  12 17587.7 1485.73   4
   0   8 -12 20546.7 1899.08   3
   0   8  13 4202.16 811.298   4
   0   8 -13 4437.53 938.419   3
   0   8 -13 5511.64 918.714  11
   0   8  13 3748.18 805.408   5
   0   8  14 3795.47 786.791   5
   0   8 -14 4514.29 1022.25   3
   0   8  14 3859.06 785.381   4
   0   8  15 13794.3 1408.25   5
   0   8 -15 18065.5 1810.51   3
   0   8  15 16240.2 1425.51   4
   0   8  16 9767.00 1242.55   5
   0   8  16 11309.1 1210.26   4
   0   8 -16 12182.4 1551.30   3
   0   8  17 7885.13 1100.44   5
   0   8  17 7905.03 1012.42   4
   0   8 -17 8377.26 1422.69   3
   0   8 -18 23164.2 2137.65   3
   0   8  18 18934.6 1643.46   5
   0   8  18 19833.9 1526.57   4
   0   8  19 863.392 638.658   5
   0   8 -19 1853.64 840.678   3
   0   8  19 1379.45 532.953   4
   0   8  20 10431.6 1081.57   4
   0   8  20 11396.4 1252.24   5
   0   8 -20 12271.9 1627.31   3
   0   8 -21 559.640 704.850   3
   0   8  21 149.046 381.345   4
   0   8  21 339.284 521.643   5
   0   8 -22 435.587 735.563   3
   0   8  22 511.204 376.294   4
   0   8  22 157.574 466.170   5
   0   8 -23 1898.68 846.639   3
   0   8  23 1005.36 589.579   5
   0   8  23 1356.47 429.512   4
   0   8  24 970.329 378.055   4
   0   8 -24 720.792 652.588   3
   0   8  24 379.557 467.114   5
   0   8 -25 1734.80 652.933   3
   0   8  25 1500.17 462.937   5
   0   8  26 7482.18 835.013   5
   0   8 -26 7866.54 1051.70   3
   0   8  26 8890.59 800.952  10
   0   8  27 448.527 285.227  10
   0   8 -27 1195.71 562.634   3
   0   8 -28 960.943 441.002   3
   0   8  28 694.562 262.663  10
   0   9   0 543.946 852.144  13
   0   9   0 180.965 854.323   2
   0   9  -1 36900.3 3217.25  13
   0   9   1 38893.0 3563.31   2
   0   9   1 34052.4 3105.61  13
   0   9  -1 36334.2 3343.00   2
   0   9  -2 39.9318 709.721   2
   0   9   2 1078.33 1017.64   2
   0   9  -2 1313.84 732.106  13
   0   9  -3 12806.1 1985.67  13
   0   9  -3 12294.5 1978.71   2
   0   9   3 12227.2 2162.17   2
   0   9  -4 2879.36 1072.56  13
   0   9   4 2429.86 925.971   1
   0   9   4 3085.45 1204.92   2
   0   9  -5 346.633 458.298  11
   0   9  -5 561.800 464.573   4
   0   9  -5 119.873 644.770  13
   0   9   5 596.858 800.526   2
   0   9   5 1274.68 940.392   1
   0   9  -6 3125.95 1106.98  13
   0   9   6 3393.00 1100.75   1
   0   9   6 3464.36 1197.74   2
   0   9  -6 3534.10 734.798   8
   0   9  -6 3587.56 707.290   4
   0   9   6 4235.66 765.603   4
   0   9  -6 3642.34 833.186  11
   0   9   7 1587.01 608.770  10
   0   9   7 2467.87 1212.60   2
   0   9  -7 960.402 582.643  11
   0   9   7 1535.22 819.067   1
   0   9  -7 969.705 539.582   8
   0   9   7 1338.34 607.564   4
   0   9  -7 1404.42 492.216   4
   0   9   8 736.641 442.887   4
   0   9   8 1412.00 546.522  10
   0   9  -8 1064.27 625.383   4
   0   9  -8 922.487 511.390  11
   0   9  -8 797.681 535.927   8
   0   9   9 18325.3 1418.10  10
   0   9  -9 15541.7 1575.95  11
   0   9  -9 15652.4 1377.32   8
   0   9  -9 16198.2 1601.82   3
   0   9   9 14753.0 1367.13   4
   0   9  -9 19453.9 1465.89   4
   0   9  10 35293.5 2033.75  10
   0   9 -10 33513.3 1988.03   8
   0   9  10 34941.8 2070.02   4
   0   9 -10 34896.7 2231.78  11
   0   9 -10 33334.8 2319.29   3
   0   9 -10 39754.6 2083.21   4
   0   9  11 1213.82 561.287   4
   0   9 -11 1578.65 758.446   3
   0   9  11 276.575 457.391  10
   0   9 -11 207.270 449.083  11
   0   9 -11 1543.51 582.968   8
   0   9  12 2596.88 633.617  10
   0   9 -12 2202.44 741.958  11
   0   9  12 2316.02 751.866   4
   0   9 -12 2523.10 774.858   3
   0   9  13 8196.76 1095.54  10
   0   9 -13 8691.61 1296.36   3
   0   9  13 7388.43 1095.59   4
   0   9 -13 7461.74 1082.06  11
   0   9 -14 278.997 644.108   3
   0   9  14 131.744 443.074   4
   0   9  14-266.453 477.428  10
   0   9 -14 142.266 456.556  11
   0   9  15 2208.50 664.126   5
   0   9 -15 1378.22 761.641   3
   0   9  15 1868.72 604.652   4
   0   9  16 867.375 552.368   5
   0   9  16-408.821 481.314   4
   0   9 -16 529.447 710.609   3
   0   9  17 1408.42 555.975   4
   0   9  17 2426.46 704.851   5
   0   9 -17 2110.76 812.838   3
   0   9  18 767.735 471.921   4
   0   9  18 621.565 551.153   5
   0   9 -18 1766.63 935.530   3
   0   9  19 1794.34 529.889  10
   0   9 -19 2792.27 818.561   3
   0   9  19 1835.11 631.220   5
   0   9  19 1443.19 479.997   4
   0   9 -20 4947.01 1039.67   3
   0   9  20 6445.71 903.928  10
   0   9  20 4975.21 722.483   4
   0   9  20 4464.63 802.010   5
   0   9  21 93.6787 421.653  10
   0   9  21 925.212 501.508   5
   0   9  21 949.152 429.547   4
   0   9 -21 993.099 700.670   3
   0   9 -22 4559.01 1045.56   3
   0   9  22 3687.12 574.394   4
   0   9  22 3576.92 751.474   5
   0   9  22 3199.41 624.199  10
   0   9 -23 1682.53 727.941   3
   0   9  23 1167.86 510.423   5
   0   9  23 1647.10 411.730   4
   0   9  23 1674.42 515.526  10
   0   9  24 847.923 389.216   5
   0   9 -24 602.666 580.191   3
   0   9  24 1362.80 444.609  10
   0   9 -25 1400.35 596.741   3
   0   9  25 371.348 306.820  10
   0   9  26 417.811 276.806  10
   0   9 -26 448.482 438.825   3
   0  10   0 16055.1 1635.75  11
   0  10   0 14341.1 1300.47   4
   0  10  -1 5058.58 1048.40   8
   0  10   1 2989.89 972.770  11
   0  10  -1 2938.08 756.887   4
   0  10  -1 2896.45 887.619  11
   0  10   1 2948.99 675.126   4
   0  10  -2 33756.7 2369.54  11
   0  10  -2 29249.5 1947.03   8
   0  10  -2 31848.0 1935.59   4
   0  10   2 30377.4 1929.80   4
   0  10   2 30723.6 2174.32  11
   0  10  -3 14644.7 1599.14  11
   0  10   3 17963.7 1772.34  11
   0  10  -3 17440.5 1496.86   8
   0  10  -3 18513.7 1451.80   4
   0  10   3 17836.1 1483.91   4
   0  10   4 25653.7 1974.88  11
   0  10   4 28041.3 1847.36   4
   0  10  -4 25401.7 1780.24   8
   0  10  -4 27686.6 1813.80   4
   0  10  -4 24597.6 2073.85  11
   0  10   5 22223.8 1722.32   4
   0  10  -5 22731.0 1668.19   4
   0  10  -5 20529.3 1622.85   8
   0  10  -5 21090.9 1912.08  11
   0  10   5 18822.6 1726.55  11
   0  10  -6 19505.9 1502.49   4
   0  10  -6 20183.2 1855.25  11
   0  10  -6 18727.2 1525.85   8
   0  10   6 19513.5 1635.80   4
   0  10  -7 3752.84 968.142  11
   0  10   7 3062.53 796.843   4
   0  10  -7 3716.58 851.364   8
   0  10  -7 2962.35 664.205   4
   0  10  -8 226.009 517.990   8
   0  10  -8 526.659 556.608  11
   0  10  -8 1299.67 609.746   4
   0  10   8 532.375 421.311  10
   0  10   8 268.208 447.655   4
   0  10   9 3457.11 761.234   4
   0  10  -9 3647.05 833.199  11
   0  10  -9 6089.64 913.489   4
   0  10   9 3820.51 802.305  10
   0  10  -9 2975.49 696.661   8
   0  10 -10 2444.79 713.919  11
   0  10  10 3125.20 847.102   4
   0  10 -10 3197.46 697.378   8
   0  10  10 2480.65 654.894  10
   0  10  11 1083.14 546.271  10
   0  10 -11 217.858 459.789  11
   0  10 -11 633.663 647.498   3
   0  10 -11 1655.35 636.645   8
   0  10  11 124.827 455.711   4
   0  10  12 13610.5 1264.72  10
   0  10 -12 14532.9 1601.55   3
   0  10 -12 11902.0 1358.61  11
   0  10  12 11577.8 1286.11   4
   0  10 -12 12535.0 1216.71   8
   0  10 -13 13900.3 1398.24  11
   0  10  13 13437.7 1296.48  10
   0  10  13 13815.9 1348.69   4
   0  10 -13 12480.7 1515.53   3
   0  10  14 30773.8 1946.20   4
   0  10 -14 31075.9 2026.62  11
   0  10  14 32243.2 1942.92  10
   0  10 -14 34232.1 2412.84   3
   0  10  15 14140.2 1312.94  10
   0  10 -15 12216.3 1305.32  11
   0  10 -15 13304.9 1588.72   3
   0  10  15 13098.0 1264.77   4
   0  10  16 7817.58 951.551  10
   0  10  16 6791.16 933.139   4
   0  10 -16 5109.63 1131.59   3
   0  10  17 19554.4 1425.28  10
   0  10 -17 20730.2 1895.87   3
   0  10  17 18335.6 1398.38   4
   0  10 -18 10198.1 1395.91   3
   0  10  18 10170.3 1021.60   4
   0  10  18 10228.1 1051.62  10
   0  10  19 744.847 435.750  10
   0  10  19 521.569 386.153   4
   0  10 -19 1193.10 765.467   3
   0  10  19 438.270 451.980   5
   0  10  20 10987.0 1005.35  10
   0  10  20 7947.32 894.644   5
   0  10  20 10757.5 931.673   4
   0  10 -20 11187.7 1355.21   3
   0  10 -21-167.268 537.826   3
   0  10  21 1096.14 429.201  10
   0  10  21 629.460 378.691   4
   0  10  22 1677.37 369.306   4
   0  10  22 1881.94 490.855  10
   0  10 -22 2542.30 714.716   3
   0  10 -23 278.774 424.935   3
   0  10  23 810.017 328.337  10
   0  10  24 6642.58 586.622  10
   0  10 -24 6825.09 832.274   3
   0  11   0 331.389 543.211   4
   0  11   0 1259.02 719.350  11
   0  11   1 6981.37 1134.78  11
   0  11  -1 7410.74 1252.50  11
   0  11   1 6309.54 921.214   4
   0  11  -1 5313.91 910.922   4
   0  11   2 10574.3 1182.61   4
   0  11  -2 10843.9 1182.43   4
   0  11   2 11513.7 1413.43  11
   0  11  -2 9450.66 1318.93  11
   0  11   3 173.390 506.301   4
   0  11  -3 1270.69 588.578   4
   0  11  -3 1455.59 703.125  11
   0  11   3 1153.19 651.630  11
   0  11  -4 14181.6 1321.98   4
   0  11   4 12775.6 1247.33   4
   0  11  -4 12353.7 1378.20   8
   0  11   4 13009.7 1458.19  11
   0  11  -4 12321.1 1576.84  11
   0  11  -5 1195.83 595.008  11
   0  11  -5 1283.58 605.615   4
   0  11   5 2350.73 733.577  11
   0  11   5 842.336 508.857   4
   0  11  -5 2693.69 897.192   8
   0  11  -6 313.982 506.604   4
   0  11   6 370.032 432.982   4
   0  11  -6 665.494 633.332  11
   0  11  -6 2049.62 820.351   8
   0  11  -7 14704.3 1595.44  11
   0  11  -7 20142.3 1620.18   8
   0  11   7 18948.6 1584.83   4
   0  11  -7 19792.8 1595.61   4
   0  11  -8 1164.34 609.679   8
   0  11  -8-140.311 557.070  11
   0  11   8-116.112 498.462   4
   0  11  -9 1668.98 677.749  11
   0  11  -9 1677.09 704.968   8
   0  11   9 1216.36 575.399   4
   0  11 -10 1457.08 583.200   8
   0  11  10 1081.42 469.658  10
   0  11 -10 1137.99 652.262  11
   0  11  10 777.612 522.420   4
   0  11  11 3537.61 687.884  10
   0  11 -11 3815.94 848.044  11
   0  11 -11 4775.98 856.573   8
   0  11  11 3159.21 705.593   4
   0  11 -12 236.049 463.907  11
   0  11  12 1478.90 564.052  10
   0  11 -12 1191.77 618.170   8
   0  11  12 1127.25 526.269   4
   0  11 -13 1993.86 685.943  11
   0  11  13 2063.16 519.838  10
   0  11  13 1725.20 573.383   4
   0  11 -13 1883.85 830.894   3
   0  11 -14 2029.28 653.768  11
   0  11 -14 1768.12 668.230   3
   0  11  14 3201.08 668.952   4
   0  11  14 2064.79 522.413  10
   0  11  15 15638.1 1263.90   4
   0  11 -15 17463.9 1653.32   3
   0  11 -15 15702.2 1332.66  11
   0  11  15 17012.1 1275.99  10
   0  11  16 807.335 448.749  10
   0  11  16 1007.24 441.666   4
   0  11 -16 714.866 704.220   3
   0  11 -17 5073.32 945.305   3
   0  11  17 4352.00 679.121  10
   0  11  17 5447.91 723.656   4
   0  11  18 167.093 324.449   4
   0  11  18 324.465 308.637  10
   0  11 -18 332.148 502.260   3
   0  11 -19 212.985 461.815   3
   0  11  19 561.996 324.293   4
   0  11  19 180.516 315.444  10
   0  11  20 4082.52 532.492   4
   0  11  20 3850.98 545.870  10
   0  11 -20 3821.19 718.695   3
   0  11  21 7987.95 675.366  10
   0  11 -21 7269.43 863.014   3
   0  11  21 5914.79 532.151   4
   0  11  22 1085.59 290.504  10
   0  11 -22 1544.53 466.034   3
   0  12   0 4519.65 949.181  11
   0  12   0 5844.31 970.426   4
   0  12   1 1918.20 589.873   4
   0  12   1 1524.11 708.928  11
   0  12  -1 2231.55 700.379   4
   0  12  -1 1712.09 724.984  11
   0  12   2 13335.7 1291.66   4
   0  12  -2 11953.4 1433.75  11
   0  12  -2 14054.6 1279.95   4
   0  12   2 11304.0 1344.72  11
   0  12   3-87.4072 492.986   4
   0  12  -3 565.834 648.619  11
   0  12   3 884.234 572.300  11
   0  12  -3-141.365 423.894   4
   0  12  -4 242.415 493.356   4
   0  12   4 348.653 400.373   4
   0  12  -4 500.977 692.680  11
   0  12   4 219.832 466.072  11
   0  12  -5 826.744 687.866  11
   0  12   5-371.343 519.955  11
   0  12  -5 628.121 533.513   4
   0  12   5-424.487 441.469   4
   0  12  -6 1536.45 680.894  11
   0  12  -6 2483.02 758.132   4
   0  12   6 780.968 473.974   4
   0  12   7 3302.54 730.771   4
   0  12  -7 2878.13 859.625  11
   0  12  -7 4467.13 875.809   4
   0  12  -8 13093.0 1453.61  11
   0  12   8 12626.7 1207.16   4
   0  12   9 1393.80 530.908   4
   0  12  -9 688.624 633.452  11
   0  12  10 2172.90 587.908   4
   0  12 -10 1154.37 585.611  11
   0  12 -11 244.484 497.617  11
   0  12  11 289.478 415.247   4
   0  12  12-599.286 411.155   4
   0  12 -12 714.019 489.018  11
   0  12 -13 1901.72 564.790  11
   0  12  13 257.922 363.287   4
   0  12  14 205.777 323.375  10
   0  12  14 321.545 345.732   4
   0  12 -14 569.113 526.761  11
   0  12 -15 1196.39 501.388  11
   0  12  15 903.440 368.456  10
   0  12  15 1088.38 400.141   4
   0  12  16 5367.25 621.470  10
   0  12  16 3422.79 525.316   4
   0  12  17 1153.10 305.927  10
   0  12  17 1503.27 382.091   4
   0  12  18 2434.75 394.055   4
   0  12  18 2457.09 388.821  10
   0  13   0 406.523 560.391  11
   0  13   0 354.172 405.674   4
   0  13   1 1110.02 517.388  11
   0  13  -1 929.939 617.094  11
   0  13   1 1592.35 550.193   4
   0  13  -1 1388.03 582.856   4
   0  13  -2 3515.53 786.764  11
   0  13   2 4332.46 819.806   4
   0  13  -2 5051.47 865.714   4
   0  13   2 3721.18 759.754  11
   0  13  -3 320.934 508.969   4
   0  13  -3-654.447 610.844  11
   0  13   3-209.409 423.498  11
   0  13   4 454.404 446.972  11
   0  13  -4 1529.77 613.902   4
   0  13   4 129.414 444.010   4
   0  13  -4 100.879 534.490  11
   0  13   5 7331.48 930.184   4
   0  13  -5 5952.80 1005.50  11
   0  13   6 3073.85 650.723   4
   0  13  -6 2186.13 649.272  11
   0  13   7 316.664 425.377   4
   0  13  -7-432.257 467.697  11
   0  13   8 222.744 345.135   4
   0  13  -8 937.696 555.834  11
   0  13   9 385.809 328.169   4
   0  13  -9 540.569 498.316  11
   0  13  10 28.3673 338.729   4
   0  13 -10 645.026 497.315  11
   0  13 -11 5259.36 815.878  11
   0  13  11 5291.06 670.232   4
   0  13  12 931.736 374.825   4
   0  13 -12 1059.13 497.368  11
   0  13 -13-713.954 397.311  11
   0  13  13-271.148 316.870   4
   0  13  14-760.162 303.516   4
   0  13 -14 40.3060 320.505  11
   0  13  15 1736.19 332.511   4
   0  14   0 863.812 415.683  11
   0  14   0 2476.76 527.817   4
   0  14   1 532.833 445.020  11
   0  14   1 868.621 484.763   4
   0  14  -1 359.663 456.902  11
   0  14  -1 1349.67 557.693   4
   0  14   2 2501.92 528.457   4
   0  14  -2 820.783 468.819  11
   0  14   2 1615.14 518.014  11
   0  14   3 765.415 418.564  11
   0  14   3 480.367 398.369   4
   0  14  -3 427.189 430.748  11
   0  14   4 2246.67 516.089   4
   0  14  -4 3011.78 660.368  11
   0  14  -5 682.414 506.914  11
   0  14   5 242.395 305.840   4
   0  14  -6 2629.09 643.974  11
   0  14   6 2325.53 487.470   4
   0  14  -7 954.467 529.920  11
   0  14   7 251.371 295.955   4
   0  14  -8 14868.8 1172.79  11
   0  14   8 12487.4 877.009   4
   0  14   9 733.603 310.202   4
   0  14  -9 1212.74 516.234  11
   0  14 -10 3950.88 596.587  11
   0  14  10 4413.56 499.078   4
   0  14 -11 432.429 292.345  11
   0  14  11 606.814 245.253   4
   1   0   0-74.0851 254.208  15
   1   0   1 150574. 3015.95  15
   1   0  -1 147822. 2778.17  15
  -1   0   2 3194.45 275.235   2
   1   0   2 3662.88 371.379   1
   1   0  -2 3498.88 389.724  15
   1   0   3 6368.42 529.534   1
   1   0  -3 5718.16 431.005  15
  -1   0   4 87423.5 2347.60  12
   1   0  -4 88598.0 2057.32  13
  -1   0   5 964823. 13563.8  12
   1   0  -5 949342. 12762.1  13
   1   0  -6 360273. 5750.17  13
   1   0   6 390691. 6778.70  15
   1   0   6 388702. 6653.97  12
  -1   0   6 369426. 6618.32  12
   1   0   6 381639. 6658.17   1
   1   0  -7 17661.9 1444.51   9
   1   0  -7 15653.3 836.472  13
  -1   0   7 15004.5 1117.58  12
   1   0   7 18280.9 1248.91  12
   1   0   7 18254.2 1236.48  15
  -1   0   8 33878.4 1774.04  12
   1   0  -8 35338.9 2081.08   9
   1   0  -8 32915.0 1240.24  13
   1   0   8 33588.5 1751.52  12
   1   0   8 34793.2 1759.55  15
   1   0   9 55685.2 2279.82  15
   1   0  -9 58238.1 2850.36   9
   1   0   9 51855.2 2308.88  12
   1   0  -9 47987.3 1577.01  13
  -1   0   9 53091.8 2335.58  12
  -1   0  10 9033.92 1062.12  12
   1   0 -10 8695.06 665.601  13
   1   0  10 9963.66 1112.89  12
   1   0 -10 11060.5 1423.92   9
   1   0  10 11285.8 1128.76  15
   1   0  11 40433.2 2253.34  12
   1   0 -11 48398.7 2948.35   9
   1   0  11 45498.7 2189.97  15
  -1   0  11 44686.0 2344.83  12
  -1   0  12 9959.64 1183.38  12
   1   0  12 10903.4 1171.96  15
   1   0  12 9781.62 1206.75  12
   1   0 -12 9703.08 1590.47   9
   1   0  13 100412. 3560.36  15
  -1   0  13 99210.3 3851.14  12
   1   0  13 95059.0 3812.35  12
   1   0 -13 99162.9 4711.87   9
   1   0  14 5522.84 975.528  12
  -1   0  14 6796.28 1093.57  12
   1   0  14 7257.31 981.141  15
   1   0  15 6713.39 1122.17  12
   1   0  15 5586.93 1130.71   1
  -1   0  15 7950.04 1246.32  12
   1   0  15 7037.16 1030.61  15
  -1   0  16 5478.68 1073.92  12
   1   0  16 5529.68 942.423  15
   1   0  16 5448.82 1063.16  12
   1   0  16 6428.78 1295.52   1
  -1   0  17 499.068 580.164  12
   1   0  17 74.3976 745.654   1
   1   0  17 330.202 493.137  15
  -1   0  18-207.336 495.546  12
   1   0  18 745.964 649.276   1
   1   0  19 5789.16 1319.13   1
  -1   0  19 6574.16 1273.13  12
  -1   0  20 199.456 514.608  12
   1   0  20-203.759 636.704   1
   1   0 -21 12229.8 1606.25   6
  -1   0 -21 9601.47 1562.63   3
  -1   0 -21 9091.87 1365.99   6
   1   0  21 8240.15 1711.70   1
  -1   0 -22 10500.4 1315.51   8
  -1   0 -22 12036.0 1740.99   3
   1   0 -22 14501.4 1781.19   6
  -1   0 -23 3765.60 1019.28   6
   1   0 -23 4922.13 1215.21   6
  -1   0 -23 2379.28 869.958   3
  -1   0 -24 214.624 726.851   6
  -1   0 -24-387.524 635.825   3
   1   0 -24 59.0734 697.848   6
   1   0 -25 1014.69 720.215   6
  -1   0 -25 405.941 787.971   3
  -1   0 -25 139.720 627.677   6
  -1   0 -26 935.391 786.621   3
   1   0 -26 238.293 727.245   6
  -1   0 -26-391.206 638.095   6
  -1   0 -27 559.880 690.874   6
   1   0 -27 1844.95 997.463   6
  -1   0 -27 1512.93 762.484   3
  -1   0 -28 4909.45 1050.38   3
   1   0 -28 5544.38 1139.12   6
  -1   0 -28 6304.93 1133.18   6
  -1   0 -29 169.965 618.401   3
   1   0 -29 524.539 673.157   6
  -1   0 -29 820.719 675.234   6
  -1   0 -30 835.916 613.031   6
   1   0 -30 618.747 557.572   6
   1   0 -31 929.126 533.681   6
  -1   0 -31 1117.70 591.810   6
  -1   0 -32 1943.30 590.596   6
   1   0 -32 1600.15 497.954   6
   1   0 -33 213.918 344.042   6
  -1   0 -33 292.947 323.670   6
   1   1 -33-8.78078 293.030   6
  -1  -1 -33 1309.05 436.744   6
  -1  -1 -32 1998.08 567.962   6
   1   1 -32 2894.31 617.708   6
  -1  -1 -31 889.573 569.044   6
   1   1 -31 790.212 587.127   6
  -1  -1 -30 2359.78 738.532   6
   1   1 -30 831.701 537.213   6
  -1  -1 -29 5370.57 1062.63   6
   1   1 -29 2736.24 816.954   6
  -1  -1 -28 3143.11 981.059   6
   1   1 -28 3120.40 894.109   6
  -1  -1 -27 5924.47 1184.95   3
   1   1 -27 7019.83 1267.42   6
  -1  -1 -27 9540.35 1422.69   6
  -1  -1 -26 15609.4 1817.32   3
  -1  -1 -26 20981.8 2079.62   6
   1   1 -26 18679.5 1932.47   6
   1   1 -25 3494.50 1025.67   6
  -1  -1 -25 2910.64 992.463   3
  -1   1  25 3706.64 788.937   5
  -1  -1 -25 4421.52 1122.65   6
  -1   1  24 8078.61 1052.73   5
  -1  -1 -24 4308.21 1151.06   3
  -1  -1 -24 6378.35 1352.16   6
   1   1 -24 6620.23 1326.20   6
  -1  -1 -23 5405.55 1250.75   6
  -1  -1 -23 2544.34 929.299   3
  -1   1  23 4234.20 835.862   5
   1   1 -23 4805.11 1121.59   6
  -1  -1 -22 8378.53 1416.07   6
   1   1 -22 6520.95 1355.42   6
  -1  -1 -22 5135.52 1260.27   3
  -1   1  22 7856.03 1048.84   5
  -1  -1 -21 9927.78 1449.40   6
   1   1 -21 8902.92 1362.98   6
  -1   1  21 9557.27 1127.80   5
  -1  -1 -21 6692.71 1283.28   3
   1  -1  21 7018.90 1516.33   1
   1  -1  20 18974.8 2365.27   1
  -1   1  20 22597.8 2280.84  12
  -1  -1 -20 21672.3 1988.75   6
   1   1 -20 21043.8 1971.21   6
   1  -1  20 24503.8 2414.82  12
   1  -1  19 10952.4 1796.86   1
  -1   1  19 10857.4 1587.69  12
   1  -1  19 10265.2 1584.25  12
   1  -1  18 7477.86 1281.00  12
  -1   1  18 7640.32 1332.43  12
   1  -1  18 7534.89 1193.29  15
   1  -1  17 666.664 512.472  15
   1  -1  17 665.811 530.666  12
  -1   1  17 1012.20 577.994  12
   1  -1  16 13455.8 1465.82  15
   1  -1  16 11852.5 1508.42  12
  -1   1  16 12195.0 1506.14  12
  -1   1  15 42904.0 2621.83  12
   1  -1  15 45224.9 2535.29  15
   1  -1  15 41907.7 2683.23  12
   1  -1  14 23088.8 1895.74  12
   1  -1  14 21742.2 1745.57  15
  -1   1  14 22570.0 1828.73  12
   1  -1  13 2423.25 706.405  15
  -1   1  13 1569.90 639.385  12
   1  -1  13 2566.58 765.636  12
   1   1 -12 156396. 5883.68   9
   1  -1  12 160924. 4620.12  15
   1  -1  12 149206. 4644.11  12
  -1   1  12 147872. 4521.20  12
   1   1 -11 23587.0 2143.90   9
   1  -1  11 23197.6 1666.42  15
   1   1 -11 21096.3 1407.24  13
  -1   1  11 20270.6 1515.63  12
   1  -1  11 22279.3 1656.14  12
   1  -1  10 47250.6 2310.17  12
  -1   1  10 47984.8 2188.67  12
   1   1 -10 54501.3 3053.45   9
   1  -1  10 51871.5 2362.75  15
   1   1 -10 42881.3 1959.01  13
   1  -1   9 51136.8 2267.53  12
  -1   1   9 51506.1 2168.89  12
   1  -1   9 53602.1 2391.34  15
   1   1  -9 53477.7 2844.92   9
   1   1  -9 48742.7 2013.24  13
   1   1  -8 127473. 3402.53  13
   1   1  -8 136894. 4372.96   9
   1  -1   8 141593. 3903.95  15
  -1   1   8 136292. 3530.26  12
   1  -1   8 138172. 3708.44  12
   1  -1   7 282488. 5770.16  15
  -1   1   7 269457. 5193.13  12
   1   1  -7 272596. 6224.76   9
   1   1  -7 264274. 5231.44  13
   1  -1   7 265432. 5401.06  12
   1   1  -6 549340. 8695.42  13
   1  -1   6 561939. 8820.12  12
  -1   1   6 552460. 8480.92  12
   1  -1   5 82054.0 2314.23  12
  -1   1   5 74813.2 2036.75  12
   1   1  -5 78666.7 2305.20  13
   1   1  -4 133335. 3098.94  13
   1  -1   4 138928. 2914.75  12
   1   1  -4 134587. 3522.49   9
   1   1  -3 50091.6 1940.55   9
   1  -1   3 48114.5 1431.95  12
   1  -1   3 49421.1 1796.00  15
   1   1  -3 49147.3 1729.49  13
  -1   1   3 46345.3 1223.90  12
   1   1  -2 33335.6 1471.82   9
  -1   1   2 28636.5 798.988  12
   1   1  -2 32196.4 1374.08  13
  -1   1   2 30152.4 1226.35   2
   1  -1   2 30137.2 1338.13  15
  -1   1   1 242009. 4331.05   2
   1   1  -1 236645. 4441.63   9
   1   1  -1 237627. 4271.48  15
   1  -1   1 233658. 4275.19  15
  -1   1   0 55752.0 1782.99   2
   1   1   0 51322.2 1665.58   1
   1   1   0 56428.4 1773.16   9
   1  -1   0 56443.1 1601.75  15
   1   1   0 57974.6 1757.41  15
   1   1   1 225246. 4150.77   1
   1  -1  -1 220899. 3702.05  15
   1   1   2 36169.5 1394.47   1
   1  -1  -2 37837.8 1570.94   9
   1  -1  -2 33151.0 995.562  15
   1   1   3 45446.5 1675.61   1
   1  -1  -3 42779.2 1035.17  15
   1  -1  -4 150837. 3478.09   9
   1   1   4 153380. 3328.94   1
   1   1   5 80911.2 2385.92  15
  -1  -1   5 74652.6 2480.87  12
   1  -1  -5 83331.8 2716.32   9
   1   1   5 80696.8 2500.57   1
  -1  -1   6 539630. 9192.89  12
   1   1   6 548736. 9215.82   1
   1  -1  -6 549165. 9428.59   9
   1   1   6 546984. 8885.57  15
   1   1   7 268370. 5430.17  15
   1   1   7 262477. 5791.27   1
  -1  -1   7 260148. 5695.44  12
   1  -1  -7 265032. 5984.34   9
  -1  -1   8 120022. 3707.24  12
   1   1   8 118753. 3412.84  15
   1  -1  -8 128728. 4029.97   9
   1   1   8 114927. 3767.25   1
   1  -1  -9 52042.9 2678.15   9
   1   1   9 55795.5 2292.07  15
   1   1   9 49006.8 2497.42   1
  -1  -1   9 51338.9 2445.39  12
  -1  -1  10 42096.5 2300.40  12
   1   1  10 39814.9 2360.90   1
   1  -1 -10 43793.3 2586.18   9
   1   1  10 43229.5 2075.74  15
   1  -1 -11 20555.3 1986.33   9
   1   1  11 22546.1 1548.96  15
   1   1  11 19721.5 1753.95   1
  -1  -1  11 22299.0 1776.52  12
  -1  -1  12 156392. 4954.26  12
   1   1  12 158633. 4427.46  15
   1  -1 -12 152569. 5530.09   9
  -1  -1  13 2213.35 728.890  12
   1   1  13 2611.30 700.689  15
   1   1  13 1998.29 789.670   1
   1  -1 -13 3245.54 1064.99   9
   1  -1 -14 21098.9 2243.83   9
   1   1  14 17259.0 1924.42   1
   1   1  14 23368.2 1697.87  15
  -1  -1  14 22220.0 1980.43  12
   1   1  15 38959.7 2872.67   1
  -1  -1  15 45820.1 2892.04  12
   1   1  15 44697.3 2441.76  15
  -1  -1  16 13051.0 1606.81  12
   1   1  16 9245.33 1568.37   1
   1   1  16 11073.0 1270.87  15
   1   1  17 926.559 602.568   1
  -1  -1  17 1717.06 789.220  12
  -1  -1  18 7095.63 1329.22  12
   1   1  18 5534.95 1282.35   1
   1   1  19 10047.8 1764.99   1
  -1  -1  19 12094.6 1739.12  12
  -1  -1  20 21198.2 2318.71  12
   1   1  20 16695.5 2348.63   1
   1  -1 -21 10288.0 1473.49   6
  -1   1 -21 8076.16 1478.75   3
  -1   1 -21 8488.81 1357.10   6
  -1   1 -21 7018.37 1098.25   8
   1   1  21 11797.9 1258.87   5
   1   1  22 8721.25 1073.72   5
  -1   1 -22 8556.69 1368.37   6
   1  -1 -22 9130.12 1503.57   6
  -1   1 -22 7028.60 1460.07   3
  -1   1 -23 4655.50 1088.91   6
   1   1  23 5247.88 880.127   5
  -1   1 -23 2801.86 1114.85   3
   1  -1 -23 6080.05 1281.47   6
   1   1  24 6807.55 1022.80   5
  -1   1 -24 4897.39 1002.08   6
  -1   1 -24 3211.97 1080.21   3
   1  -1 -24 6665.16 1321.83   6
  -1   1 -25 2629.06 884.715   6
   1  -1 -25 3757.17 1064.25   6
  -1   1 -25 3633.71 1227.05   3
  -1   1 -26 14837.0 1901.28   3
  -1   1 -26 18137.5 1848.40   6
  -1   1 -27 8021.74 1478.47   3
  -1   1 -27 7743.47 1269.19   6
   1  -1 -27 7311.60 1265.39   6
  -1   1 -28 4332.29 1035.97   3
  -1   1 -28 2474.12 807.060   6
   1  -1 -28 3717.74 977.095   6
  -1   1 -29 1774.97 805.286   3
  -1   1 -29 2395.38 795.271   6
   1  -1 -29 3953.74 961.367   6
  -1   1 -30 1756.77 665.491   3
  -1   1 -30 2905.89 800.642   6
   1  -1 -30 534.763 555.567   6
  -1   1 -31 745.810 501.536   6
   1  -1 -31 306.622 455.109   6
  -1   1 -32 2349.68 536.097   6
   1  -1 -32 3010.31 637.929   6
   1  -1 -33 23.1243 316.120   6
  -1  -2 -32 2499.93 603.671   6
   1   2 -32 2124.63 534.860   6
   1   2 -31 1364.15 529.606   6
  -1  -2 -31 1666.40 595.061   6
  -1  -2 -30 2776.05 733.993   6
   1   2 -30 1837.68 685.532   6
  -1   2  29-218.878 371.904   5
  -1  -2 -29 794.485 714.277   6
   1   2 -29-609.539 628.702   6
   1   2 -28 2123.45 799.033   6
  -1  -2 -28 2441.79 841.561   6
  -1   2  28 1678.35 537.450   5
  -1   2  27 2518.25 647.602   5
   1   2 -27 2253.32 814.643   6
  -1  -2 -27 1744.30 951.090   6
   1   2 -26 1125.25 785.082   6
  -1  -2 -26 659.236 760.415   6
  -1   2  26 18.8814 507.562   5
   1   2 -25 1047.25 872.124   6
  -1  -2 -25 2344.51 1027.65   6
  -1   2  25 2191.24 713.024   5
  -1  -2 -24 5803.61 1235.16   6
  -1  -2 -24 4625.97 1041.84   3
   1   2 -24 5439.05 1159.31   6
  -1   2  24 6523.10 990.543   5
  -1  -2 -23 1151.73 899.081   6
   1   2 -23 1061.74 895.594   6
  -1   2  23 1204.47 647.204   5
  -1  -2 -23 202.600 695.092   3
  -1  -2 -22 6883.30 1357.76   6
  -1  -2 -22 3473.46 985.685   3
  -1   2  22 6583.28 1017.69   5
   1   2 -22 6985.06 1254.10   6
  -1  -2 -21 1797.50 819.023   6
   1   2 -21 2771.68 806.032   6
   1   2 -21 2663.90 979.411   3
  -1  -2 -21 632.604 701.925   3
  -1   2  21 2429.69 778.196   5
  -1  -2 -20 620.818 552.484   6
   1   2 -20 1778.64 723.403   6
   1  -2  20 2094.12 833.971  12
  -1   2  20 2866.34 717.431   5
  -1   2  19 1147.90 829.271   1
   1  -2  19 2528.93 999.683  12
  -1   2  18 4389.47 1007.98  12
   1  -2  18 5658.62 1042.16  15
   1  -2  18 5436.52 1116.37  12
  -1   2  18 4721.49 1248.34   1
  -1   2  17 4587.67 976.470  12
   1  -2  17 5060.93 1065.12  12
  -1   2  17 4623.55 1371.96   1
   1  -2  17 5268.72 971.205  15
   1  -2  16 10147.4 1382.66  12
  -1   2  16 9538.66 1282.05  12
   1  -2  16 9877.43 1321.13  15
   1  -2  15 16046.9 1599.33  15
  -1   2  15 15516.1 1579.96  12
   1  -2  15 14623.5 1648.91  12
   1  -2  14 6810.82 1094.28  12
   1  -2  14 6531.87 1079.56  15
  -1   2  14 6808.25 1052.39  12
   1  -2  13 3306.58 788.128  12
   1  -2  13 4258.90 834.320  15
   1   2 -13 3127.11 699.705  13
  -1   2  13 3619.96 761.390  12
   1  -2  12 16857.5 1528.11  15
  -1   2  12 16751.8 1431.33  12
   1  -2  12 16321.3 1515.03  12
   1   2 -12 15986.1 1473.61  13
   1  -2  11 1645.94 684.516  15
  -1   2  11 1365.19 509.838  12
   1  -2  11 1369.46 571.988  12
   1   2 -11 709.724 485.117  13
   1   2 -11 1913.36 899.775   9
   1   2 -10 5484.86 1120.83   9
   1  -2  10 4755.07 820.598  12
   1   2 -10 4597.78 783.328  13
   1  -2  10 5597.49 921.116  15
  -1   2  10 5438.32 771.677  12
   1   2  -9 33511.5 2355.50   9
   1  -2   9 32221.7 1835.86  12
  -1   2   9 29907.0 1596.21  12
   1  -2   9 32469.6 1953.20  15
   1   2  -9 28031.3 1769.71  13
  -1   2   8 8422.46 820.360  12
   1   2  -8 9493.20 1015.97  13
   1  -2   8 10779.6 1135.41  15
   1  -2   8 10010.0 985.789  12
   1   2  -8 11725.8 1401.58   9
   1  -2   7 26840.1 1478.51  12
   1   2  -7 27810.0 1909.10   9
   1   2  -7 25866.7 1601.83  13
   1  -2   7 26152.3 1611.22  15
  -1   2   7 24070.1 1210.06  12
   1   2  -6 97458.3 3455.03   9
   1  -2   6 95517.6 2745.61  12
   1  -2   6 100105. 3173.47  15
   1   2  -6 95960.7 3086.82  13
  -1   2   6 90058.9 2287.81  12
   1   2  -5 31919.8 1818.14   9
   1  -2   5 32587.5 1433.05  12
   1   2  -5 31947.8 1682.18  13
  -1   2   5 30434.9 1089.70  12
   1   2  -4 393181. 7003.26  13
  -1   2   4 366903. 6605.74   1
   1  -2   4 381261. 6132.44  12
   1   2  -4 382239. 7091.86   9
  -1   2   3 218698. 4256.60   1
   1  -2   3 219610. 3875.46  12
   1  -2   3 230958. 4771.97  15
   1   2  -3 215958. 4685.88   9
  -1   2   3 238957. 4852.81   2
   1   2  -3 232379. 4866.52  13
   1   2  -2 43503.9 1843.18  13
   1   2  -2 44644.3 1713.90   9
  -1   2   2 43708.4 1391.80   1
  -1   2   2 43074.1 1832.81   2
   1  -2   2 41116.7 1137.49  12
   1  -2   2 39161.1 1648.21  15
   1  -2   1 80582.7 2365.78  15
   1  -2   1 85894.5 1509.92  12
  -1   2   1 89779.7 2744.28   2
   1   2  -1 87615.2 2687.31   1
  -1   2   1 91095.7 1870.65   1
   1   2  -1 82080.6 1908.54   2
   1   2  -1 93076.2 2445.00   9
   1   2   0 59754.9 2155.36   1
  -1   2   0 56199.8 1303.64   1
  -1   2   0 64976.4 2301.96   2
   1   2   0 64656.9 1850.84   9
   1  -2   0 55127.0 1839.22  15
  -1   2  -1 90795.5 2864.17   2
   1   2   1 85942.6 2109.42   9
   1   2   1 85357.2 2619.06   1
   1   2   2 38546.0 1363.79   9
   1   2   2 41476.7 1790.60   1
   1  -2  -2 36910.9 1239.61  15
   1  -2  -2 43090.9 1768.12   9
  -1   2  -2 42846.6 1999.38   2
   1  -2  -3 215779. 4405.11   9
   1   2   3 213197. 4598.06   1
   1   2   4 384891. 6737.15   1
   1   2   4 401445. 6486.84  15
   1  -2  -4 390174. 6521.26   9
   1   2   5 27906.7 1676.00   1
   1   2   5 28386.3 1522.60  15
   1  -2  -5 29819.2 1648.04   9
  -1  -2   6 89462.7 3164.82  12
   1  -2  -6 94981.6 3128.57   9
   1   2   6 96277.0 2948.52  15
   1   2   6 93752.9 3289.21   1
   1  -2  -7 26088.1 1677.80   9
   1   2   7 26790.4 1547.77  15
  -1  -2   7 27428.6 1805.30  12
   1   2   7 28304.4 1854.91   1
   1  -2  -8 9636.68 1123.14   9
  -1  -2   8 8776.04 1091.32  12
   1   2   8 8629.72 1106.89   1
   1   2   8 10104.8 1011.82  15
  -1  -2   9 31177.5 2045.16  12
   1  -2  -9 34698.7 2117.40   9
   1   2   9 28660.3 2046.31   1
   1   2   9 34133.6 1828.24  15
   1  -2 -10 5336.08 1035.97   9
   1   2  10 4434.51 758.556  15
   1   2  10 5025.32 1050.52   1
  -1  -2  10 5773.65 984.148  12
   1   2  11 700.610 726.408   1
   1   2  11 484.516 408.820  15
   1  -2 -11 296.293 555.541   9
  -1  -2  12 16714.0 1677.60  12
   1  -2 -12 16934.0 1848.15   9
   1   2  12 13649.4 1646.26   1
   1   2  12 17273.8 1427.78  15
   1   2  13 5352.22 884.496  15
   1  -2 -13 4682.44 1166.80   9
  -1  -2  13 6668.19 1165.91  12
   1   2  13 3066.15 941.081   1
  -1  -2  14 8272.06 1323.94  12
   1   2  14 6810.29 1012.47  15
   1  -2 -14 7618.61 1556.73   9
   1   2  14 6021.55 1219.51   1
   1   2  15 14323.2 1412.65  15
   1   2  15 12563.3 1789.00   1
  -1  -2  15 16263.7 1821.15  12
  -1  -2  16 11300.3 1548.02  12
   1   2  16 8271.72 1526.14   1
  -1  -2  17 7104.22 1304.89  12
   1   2  17 3637.95 1072.48   1
   1   2  18 4116.40 1247.54   1
  -1  -2  18 5931.38 1229.16  12
  -1  -2  19 2595.78 991.267  12
   1   2  19 2364.21 1167.35   1
   1  -2 -20 1855.13 904.842   6
  -1   2 -20 533.199 561.123   6
   1   2  20 2711.63 1163.57   1
   1   2  20 914.433 471.110   5
  -1   2 -20 1593.42 828.592   3
  -1  -2  20 996.943 701.715  12
   1  -2 -21 3453.77 1005.49   6
   1   2  21 1877.88 729.266   5
  -1   2 -21 2160.96 1056.84   3
  -1   2 -21 2261.88 853.640   6
   1   2  22 7380.82 1080.11   5
  -1   2 -22 6947.92 1440.88   3
  -1   2 -22 7207.89 1223.06   6
   1  -2 -22 7708.04 1378.54   6
  -1   2 -23 926.661 881.665   3
   1  -2 -23 791.176 777.172   6
  -1   2 -23 769.966 731.016   6
   1   2  23 1062.40 633.180   5
  -1   2 -24 6537.07 1224.90   6
   1  -2 -24 5300.20 1209.55   6
   1   2  24 5519.94 949.956   5
  -1   2 -24 4609.00 1277.43   3
   1   2  25 1026.27 502.317   5
  -1   2 -25 1664.45 714.545   6
   1  -2 -25 1999.95 889.386   6
  -1   2 -25 342.644 840.465   3
  -1   2 -26 234.382 616.588   6
   1   2  26-178.295 439.426   5
  -1   2 -26 1301.11 1001.00   3
   1  -2 -26 1534.56 800.401   6
  -1   2 -27 1941.15 772.450   6
   1  -2 -27 2314.25 918.571   6
  -1   2 -27 1802.24 920.158   3
  -1   2 -28 2623.52 936.383   3
   1  -2 -28 987.256 684.551   6
  -1   2 -28 1302.64 619.725   6
  -1   2 -29-380.450 572.173   6
  -1   2 -29-719.047 682.891   3
   1  -2 -29 595.388 627.230   6
  -1   2 -30 1712.13 578.478   6
  -1   2 -30 1243.49 642.952   3
   1  -2 -30 2726.18 735.252   6
   1  -2 -31 2022.69 607.237   6
  -1   2 -31 1118.18 534.826   3
  -1   2 -31 1854.70 500.647   6
   1  -2 -32 1573.88 513.726   6
  -1   2 -32 2608.66 486.788   6
  -1  -3 -32 2221.00 538.482   6
   1   3 -32 1654.56 441.796   6
   1   3 -31 4178.58 667.526   6
  -1   3  31 3060.78 479.407   5
  -1  -3 -31 4597.32 763.953   6
  -1  -3 -30 10325.7 1205.36   6
  -1   3  30 10310.4 895.710   5
   1   3 -30 9669.98 1086.77   6
   1   3 -29 1838.49 686.363   6
  -1  -3 -29 2705.30 850.136   6
  -1   3  29 2126.10 544.111   5
   1   3 -28 5571.61 1019.97   6
  -1   3  28 7861.65 972.760   5
  -1  -3 -28 7223.70 1191.79   6
   1   3 -27 1580.66 711.692   3
  -1   3  27 1346.55 581.028   5
  -1  -3 -27 2172.18 943.028   6
   1   3 -27 2025.51 751.776   6
  -1   3  26 967.989 615.771   5
  -1  -3 -26 1070.89 838.540   6
   1   3 -26 2052.16 863.781   6
   1   3 -26 508.616 707.417   3
   1   3 -25 2480.09 877.076   6
  -1   3  25 1222.28 648.036   5
  -1  -3 -25 605.959 738.196   6
   1   3 -25 2352.48 1101.07   3
  -1  -3 -24 591.242 801.237   6
   1   3 -24 1805.64 871.227   6
  -1   3  24 3033.41 817.355   5
   1   3 -24 853.898 620.343   3
  -1   3  23 11748.0 1319.66   5
   1   3 -23 11390.2 1549.00   6
   1   3 -23 11818.6 1644.37   3
  -1  -3 -23 12017.8 1689.96   6
   1   3 -22 14324.9 1667.32   6
  -1   3  22 15414.5 1511.87   5
   1   3 -22 15698.2 1831.01   3
  -1  -3 -22 15156.6 1837.87   6
  -1   3  21 10855.1 1287.70   5
   1   3 -21 15280.7 1804.13   3
  -1  -3 -21 9607.15 1529.64   6
   1   3 -21 11566.3 1524.35   6
  -1   3  20 17286.7 1507.86   5
   1   3 -20 21455.8 2036.76   3
  -1  -3 -20 17315.8 1863.25   6
   1   3 -20 18604.1 1774.63   6
  -1   3  19 4570.29 1442.98   1
   1  -3  19 3201.98 924.115  15
   1  -3  19 2529.55 869.306  12
  -1   3  18 14078.4 2212.35   1
   1  -3  18 13474.2 1671.17  15
   1  -3  18 14770.7 1832.89  12
   1  -3  17 457.782 573.747  15
  -1   3  17-820.204 849.908   1
   1  -3  17 762.412 663.400  12
   1  -3  16 34463.3 2545.80  15
  -1   3  16 33229.7 3084.12   1
   1  -3  16 29997.9 2458.88  12
  -1   3  15 2572.62 1039.04   1
   1  -3  15 2503.37 818.677  15
   1  -3  15 1159.58 651.422  12
   1   3 -14 29682.1 2315.79  13
   1  -3  14 37903.5 2585.59  15
  -1   3  14 31946.7 2803.97   1
   1  -3  14 33079.1 2364.76  12
  -1   3  13 10211.9 1545.33   1
   1  -3  13 11027.5 1390.37  15
   1  -3  13 11034.4 1353.73  12
   1   3 -13 8552.66 1246.11  13
   1   3 -12 4608.79 960.491  13
   1  -3  12 4996.03 942.252  15
  -1   3  12 3122.04 864.179   1
   1  -3  12 4484.91 895.558  12
   1  -3  11 79983.6 3430.46  15
   1   3 -11 71452.3 3296.90  13
  -1   3  11 69059.8 3656.35   1
   1  -3  11 76623.5 3266.68  12
  -1   3  10 58778.2 3232.33   1
   1  -3  10 66194.0 2879.28  12
   1   3 -10 63140.8 3012.71  13
   1  -3   9 24054.9 1629.24  12
   1  -3   9 27743.8 1934.35  15
  -1   3   9 23190.4 1946.68   1
   1   3  -9 23505.4 1794.10  13
  -1   3   8 1173.12 606.766   1
   1   3  -8 1105.67 580.866  13
   1  -3   8 1159.91 573.365  15
   1   3  -8 1279.11 794.592   9
   1  -3   8 846.493 492.552  12
   1  -3   7 44176.6 1993.52  12
   1   3  -7 42595.8 2557.17   9
  -1   3   7 38702.1 2243.81   1
   1   3  -7 42326.2 2273.76  13
   1  -3   7 45666.7 2281.76  15
  -1   3   6 527.733 458.266   1
   1  -3   6-225.905 334.920  12
   1  -3   6 601.544 457.322  15
   1   3  -6 291.335 428.649  13
   1   3  -6-255.032 562.279   9
   1   3  -5 10545.6 1190.09   9
   1  -3   5 12158.2 924.058  12
   1   3  -5 10938.9 1158.95  13
  -1   3   5 9589.14 1041.19   1
   1   3  -4 218502. 5303.99  13
   1   3  -4 213232. 5156.10   9
  -1   3   4 214088. 4788.27   1
   1  -3   4 215954. 4286.87  12
  -1   3   3 219025. 5300.78   2
   1  -3   3 227265. 4141.91  12
   1   3  -3 222479. 4977.32   9
   1   3  -3 234916. 5391.77  13
  -1   3   3 228342. 4637.27   1
   1   3  -2 228732. 4790.51   9
   1   3  -2 221591. 4457.22   2
  -1   3   2 230654. 4425.79   1
  -1   3   2 231019. 5437.51   2
   1  -3   2 227029. 3886.55  12
   1  -3   1 13450.8 594.452  12
   1   3  -1 16000.2 1007.82   9
  -1   3   1 15256.2 1312.50   2
   1   3  -1 14609.8 984.046   2
   1   3  -1 15195.0 1268.39   1
  -1   3   1 16053.6 902.892   1
   1   3   0 22532.7 1462.50   1
  -1   3   0 23204.3 1021.39   1
  -1   3   0 22735.8 1563.83   2
  -1   3   0 21598.0 1380.06  13
   1   3   0 22477.0 1060.48   9
   1   3   1 15517.1 791.376   9
  -1   3  -1 16521.5 1361.31  13
  -1   3  -1 16120.0 1365.54   2
   1   3   1 14380.4 1225.93   1
   1  -3  -2 222336. 4740.61   9
   1   3   2 206906. 3630.29   9
  -1   3  -2 224886. 5373.11  13
   1   3   2 220088. 5237.62   1
  -1   3  -2 226234. 5530.85   2
   1   3   2 216885. 5203.48  13
   1  -3  -3 224800. 4806.77   9
  -1   3  -3 246741. 5826.29   2
   1   3   3 230489. 5418.18   1
   1   3   3 212552. 3623.31   9
   1   3   3 225326. 5021.46  15
   1   3   3 234053. 5372.30  13
   1   3   4 204953. 5265.90   1
   1  -3  -4 212202. 4677.18   9
   1   3   4 216140. 4880.74  15
   1   3   5 10638.1 1036.54  15
   1   3   5 10456.5 1176.86   1
   1  -3  -5 10115.2 987.600   9
   1  -3  -5 7427.54 468.873  15
   1   3   6 333.095 406.779  15
   1  -3  -6 747.582 466.193   9
   1   3   6 296.553 492.858   1
   1   3   7 41077.7 2417.46   1
   1  -3  -7 39450.4 2110.14   9
  -1  -3   7 40641.2 2361.19  12
   1   3   7 40179.7 2034.46  15
  -1  -3   8 1052.92 552.692  12
   1  -3  -8 1316.21 513.635   9
   1   3   8 2923.92 696.949  15
   1   3   8 1134.32 750.550   1
   1   3   9 23400.6 1618.52  15
   1   3   9 23900.0 2050.43   1
   1  -3  -9 21471.0 1716.27   9
  -1  -3   9 26723.0 2068.90  12
   1   3  10 62764.1 2719.04  15
   1  -3 -10 61891.4 3065.92   9
  -1  -3  10 67507.7 3310.01  12
   1   3  10 58048.1 3267.69   1
  -1  -3  11 77968.5 3648.40  12
   1  -3 -11 72032.0 3546.21   9
   1   3  11 73985.1 2999.70  15
  -1  -3  12 5005.93 1126.48  12
   1   3  12 3535.27 978.650   1
   1  -3 -12 4035.15 1021.68   9
   1   3  12 3671.71 715.393  15
  -1  -3  13 8537.29 1326.60  12
   1  -3 -13 10289.1 1579.69   9
   1   3  13 8282.23 1438.54   1
   1   3  13 9053.28 1132.44  15
  -1  -3  14 34801.5 2745.35  12
   1   3  14 28040.8 2641.34   1
   1   3  14 33237.3 2138.75  15
  -1  -3  15 2264.97 1010.03  12
   1   3  15 2998.22 1110.46   1
  -1  -3  16 33212.1 2760.70  12
   1   3  16 29219.9 2884.40   1
   1   3  17 1396.62 850.139   1
  -1  -3  17 550.216 593.280  12
   1   3  18 14293.4 2167.70   1
  -1  -3  18 15526.8 2047.47  12
  -1   3 -19 2832.57 922.433   3
  -1  -3  19 2496.50 926.566  12
   1   3  19 1894.47 1018.93   1
   1   3  20 17591.8 1587.22   5
  -1   3 -20 15447.9 1499.33   8
  -1   3 -20 14945.0 1884.14   3
  -1   3 -20 16030.9 1635.89   6
   1  -3 -20 15428.7 1721.83   6
  -1   3 -21 11008.7 1370.09   6
   1   3  21 12986.9 1429.07   5
  -1   3 -21 10873.9 1705.47   3
   1  -3 -21 10878.2 1518.37   6
   1   3  22 13494.7 1416.60   5
  -1   3 -22 14206.1 1993.23   3
  -1   3 -22 11651.1 1445.03   6
   1  -3 -22 13837.6 1676.98   6
   1  -3 -23 12490.4 1555.39   6
   1   3  23 11756.2 1339.54   5
  -1   3 -23 12278.2 1783.34   3
  -1   3 -23 10469.3 1370.19   6
   1   3  24 1271.85 574.371   5
  -1   3 -24 2362.83 1040.43   3
   1  -3 -24 713.636 677.499   6
  -1   3 -24 2482.65 764.752   6
   1  -3 -25 1605.18 831.639   6
  -1   3 -25 1282.31 644.323   6
   1   3  25 1480.57 662.518   5
  -1   3 -25 2552.49 1028.39   3
   1   3  26 1204.00 771.776   5
  -1   3 -26 391.082 538.236   6
  -1   3 -26 861.827 794.203   3
   1  -3 -26 1762.60 835.912   6
  -1   3 -27 1290.82 590.793   6
  -1   3 -27 3078.20 1026.30   3
   1  -3 -27 959.187 682.233   6
  -1   3 -28 5437.68 1200.06   3
  -1   3 -28 6330.94 925.178   6
   1  -3 -28 6674.17 1041.85   6
  -1   3 -29 2403.99 620.384   6
   1  -3 -29 2472.19 760.341   6
  -1   3 -29 2653.94 813.777   3
  -1   3 -30 7131.71 1081.69   3
   1  -3 -30 10268.9 1071.65   6
  -1   3 -30 9516.02 930.819   6
   1  -3 -31 3089.53 598.216   6
  -1   3 -31 2374.83 640.022   3
  -1   3 -31 2777.14 485.023   6
   1   4 -31 1283.35 380.817   6
  -1  -4 -31 1833.72 516.144   6
  -1   4  31 2313.65 445.524   5
  -1  -4 -30 512.419 485.045   6
  -1   4  30 1486.35 436.320   5
   1   4 -30 1803.36 535.388   6
   1   4 -29 6740.36 906.562   6
  -1   4  29 6412.68 771.304   5
   1   4 -29 6357.99 905.684   3
  -1  -4 -29 7437.65 1053.28   6
   1   4 -28 4005.14 854.706   3
  -1   4  28 4111.53 756.583   5
   1   4 -28 5916.58 977.018   6
  -1  -4 -28 5692.24 1038.96   6
   1   4 -27 3414.51 857.688   6
  -1   4  27 3345.20 721.561   5
  -1  -4 -27 4290.80 1025.96   6
   1   4 -27 2053.95 761.503   3
   1   4 -26 2984.98 843.532   6
  -1   4  26 4392.19 861.281   5
  -1  -4 -26 3379.42 968.795   6
   1   4 -26 6263.21 1223.80   3
   1   4 -25 1973.95 820.218   6
  -1  -4 -25 1769.51 837.281   6
  -1   4  25 1779.10 663.565   5
   1   4 -25 2577.38 930.612   3
  -1   4  24 4793.34 895.538   5
  -1  -4 -24 6721.79 1279.48   6
   1   4 -24 6204.34 1189.89   3
   1   4 -24 4407.69 1028.66   6
  -1  -4 -23 2198.77 952.425   6
   1   4 -23 2685.92 864.772   6
   1   4 -23 2802.71 960.424   3
  -1   4  23 3467.72 895.877   5
  -1  -4 -22 8011.47 1433.54   6
   1   4 -22 9216.16 1485.04   3
   1   4 -22 8030.91 1260.64   6
  -1   4  22 6467.96 1020.81   5
  -1   4  21 20029.3 1675.18   5
   1   4 -21 21387.4 2121.74   3
  -1  -4 -21 17091.6 1935.44   6
   1   4 -21 19742.5 1896.18   6
   1   4 -20 9328.33 1497.29   3
   1   4 -20 8282.22 1273.18   6
  -1   4  20 7866.31 1147.71   5
  -1  -4 -20 8212.35 1413.31   6
   1   4 -19 9040.40 1378.57   3
  -1  -4 -19 7506.72 1313.00   6
   1  -4  19 8599.50 1434.67  12
  -1   4  19 9049.17 1121.38   5
   1  -4  19 8837.89 1510.57  15
   1   4 -19 9752.49 1272.42   6
   1  -4  18 154.622 549.975  15
  -1   4  18 1007.56 564.868   5
   1  -4  18 1662.81 750.059  12
  -1   4  18 1446.92 925.398   1
   1  -4  17 676.909 661.892  12
   1  -4  17 950.348 716.941  15
  -1   4  17 559.706 835.733   1
  -1   4  16 8178.04 1585.44   1
   1  -4  16 8930.71 1493.99  15
   1  -4  16 9721.53 1424.15  12
   1  -4  15 266.282 447.668  12
   1   4 -15-15.8601 454.187  13
   1  -4  15 401.820 548.314  15
   1  -4  14 13086.7 1612.53  15
  -1   4  14 13813.6 1879.98   1
   1  -4  14 14236.2 1611.93  12
   1   4 -14 10388.4 1496.85  13
   1  -4  13 23281.9 2100.23  15
   1   4 -13 21897.2 2075.16  13
   1  -4  13 23504.6 1975.44  12
  -1   4  13 20576.3 2242.93   1
   1  -4  12 7663.57 1162.83  12
   1  -4  12 8487.15 1281.20  15
  -1   4  12 7629.64 1439.21   1
   1   4 -12 6059.77 1123.42  13
   1   4 -11 59292.4 3288.85  13
   1  -4  11 66201.8 3126.25  12
  -1   4  11 59032.6 3486.93   1
   1  -4  10 2583.53 702.249  12
   1  -4  10 3465.83 940.351  15
  -1   4  10 2465.28 811.040   1
   1   4 -10 2320.80 725.932  13
   1  -4   9 48315.8 2740.74  15
   1  -4   9 48595.7 2427.96  12
   1   4  -9 44979.0 2701.39  13
  -1   4   9 42924.4 2714.88   1
   1  -4   8 28925.3 2039.07  15
  -1   4   8 26556.4 2074.84   1
   1   4  -8 26338.2 2044.58  13
   1  -4   8 29512.4 1834.37  12
   1   4  -7 3331.44 769.416  13
  -1   4   7 2795.72 831.806   1
   1  -4   7 3218.74 656.235  12
   1   4  -6 29117.4 2061.09  13
   1  -4   6 30448.1 1688.41  12
  -1   4   6 27490.9 1876.51   1
  -1   4   5 1698.08 624.671   1
   1  -4   5 1780.65 495.037  12
   1   4  -5 1894.69 681.225  13
  -1   4   5 1525.79 720.637   2
  -1   4   4 37061.6 1928.82   1
  -1   4   4 36281.6 2257.99   2
   1   4  -4 39026.7 2317.40  13
   1  -4   4 40111.4 1731.84  12
  -1   4   4 33107.9 1590.58  13
   1   4  -3 17146.2 1268.99   2
  -1   4   3 18266.8 1271.37   1
  -1   4   3 17727.8 1584.59   2
  -1   4   3 16320.0 1212.93  13
   1   4  -3 18609.5 1569.07  13
   1  -4   3 18534.9 1092.87  12
   1   4  -2 16603.1 1271.41   2
   1  -4   2 16750.2 925.847  12
  -1   4   2 16437.9 1549.43   2
  -1   4   2 18378.4 1209.61   1
  -1   4   2 15574.9 1243.81  13
   1   4  -2 19948.5 1607.61  13
  -1   4   1 49497.4 2300.81  13
  -1   4   1 52587.7 2679.00   2
   1   4  -1 55065.7 2655.24   1
   1   4  -1 53228.3 2590.05  13
   1   4  -1 50709.2 2197.04   2
   1  -4   1 49848.2 1527.51  12
  -1   4   1 53234.5 2011.75   1
  -1   4   0 412.722 310.247   1
   1   4   0-251.008 462.131   1
  -1   4   0 419.290 583.505   2
   1  -4   0-264.980 216.299  12
   1   4   0 214.196 395.267   2
   1   4   0 813.924 570.194  13
  -1   4   0 248.656 481.792  13
  -1   4  -1 56084.8 2809.89   2
   1   4   1 54474.5 2652.05   1
  -1   4  -1 52094.6 2593.45  13
   1   4   1 56502.0 2645.93  13
   1  -4  -2 18518.2 1289.85   9
  -1   4  -2 16876.9 1605.41   2
   1   4   2 18933.7 1607.50   1
  -1   4  -2 17566.8 1551.06  13
   1   4   2 17129.0 1475.23  13
   1  -4  -3 20463.2 1312.11   9
  -1   4  -3 22031.9 1806.17   2
   1   4   3 19849.0 1598.01  13
   1   4   3 18814.6 1598.59   1
  -1   4  -3 19531.1 1693.67  13
   1   4   4 35325.3 2255.69   1
  -1   4  -4 40263.9 2455.37  13
   1  -4  -4 38084.7 1865.53   9
   1   4   4 35549.9 2143.84  13
   1  -4  -5 1170.38 492.018   9
  -1   4  -5 1777.06 712.276  13
   1   4   5 1642.79 676.178   1
   1   4   5 1325.08 546.061  13
   1   4   6 28026.9 2100.23   1
   1  -4  -6 28925.5 1745.33   9
   1   4   6 24973.1 1819.43  13
   1  -4  -7 3330.23 725.459   9
   1   4   7 3319.34 769.788  13
   1   4   7 2234.56 745.939   1
  -1  -4   7 2722.01 721.443  12
   1   4   8 24174.6 1724.00  15
  -1  -4   8 26668.7 2115.94  12
   1   4   8 24754.1 2128.93   1
   1   4   8 22826.1 1792.63  13
   1  -4  -8 23479.0 1701.83   9
   1   4   9 41731.6 2313.21  15
   1   4   9 40699.4 2802.19   1
   1  -4  -9 40252.1 2343.40   9
  -1  -4   9 47253.1 2872.76  12
   1   4   9 40093.3 2411.46  13
  -1  -4  10 1283.53 705.416  12
   1   4  10 2743.57 1009.77   1
   1  -4 -10 2945.18 740.008   9
   1   4  10 3601.04 794.316  15
   1   4  10 2671.47 746.893  13
   1  -4 -11 57656.3 3172.07   9
   1   4  11 59934.4 2874.93  15
   1   4  11 57373.5 3542.84   1
  -1  -4  11 63946.0 3530.24  12
   1   4  11 59516.9 2974.28  13
  -1  -4  12 7183.73 1314.76  12
   1   4  12 7102.29 1403.96   1
   1   4  12 6924.04 1010.76  15
   1   4  13 21444.3 2344.67   1
  -1  -4  13 25467.2 2364.45  12
   1   4  14 11549.2 1857.48   1
  -1  -4  14 13958.4 1810.35  12
   1   4  15 292.791 688.767   1
  -1  -4  15 768.133 755.431  12
   1   4  16 8173.65 1760.00   1
  -1  -4  16 12042.9 1781.06  12
   1   4  17 123.283 701.283   1
  -1  -4  17 1067.13 897.186  12
   1   4  18 497.957 786.005   1
  -1  -4  18 1593.34 914.254  12
   1   4  18 111.748 478.884   5
  -1   4 -18 1176.89 720.042   3
  -1   4 -19 10598.1 1558.60   3
  -1   4 -19 9312.21 1191.03   8
   1   4  19 10500.6 1242.10   5
   1  -4 -20 6692.44 1156.01   6
  -1   4 -20 8586.81 1489.95   3
   1   4  20 6998.57 1041.65   5
  -1   4 -20 7758.51 1110.21   8
  -1   4 -21 20566.8 2232.52   3
   1   4  21 20309.1 1765.94   5
   1  -4 -21 16961.4 1745.91   6
   1  -4 -22 6535.90 1235.35   6
   1   4  22 7009.61 1109.15   5
  -1   4 -22 6820.06 1490.66   3
   1  -4 -23 2110.39 851.912   6
   1   4  23 2882.32 803.885   5
  -1   4 -23 2904.55 1071.10   3
  -1   4 -24 5680.76 1400.30   3
   1   4  24 4293.71 889.571   5
   1  -4 -24 4241.40 984.548   6
   1   4  25 1161.38 559.637   5
  -1   4 -25 884.282 753.141   3
   1  -4 -25 507.960 721.386   6
   1   4  26 2057.52 657.264   5
  -1   4 -26 3711.77 1135.46   3
   1  -4 -26 3224.56 907.027   6
  -1   4 -27 3229.76 1049.82   3
   1  -4 -27 2622.48 785.693   6
   1  -4 -28 4555.30 820.938   6
  -1   4 -28 5418.27 1105.22   3
   1  -4 -29 6897.40 902.170   6
  -1   4 -29 5245.25 981.994   3
   1  -4 -30 1857.93 514.018   6
   1   4  30 1004.72 293.673  10
  -1   4 -30 802.127 557.240   3
  -1   4 -31 1603.40 535.401   3
  -1   5  31 833.476 313.352   5
  -1   5  30 498.153 356.149   5
  -1  -5 -30-443.661 415.205   6
   1   5 -30 810.159 451.210   3
   1   5 -29-464.199 362.108   6
   1   5 -29 116.411 448.346   3
  -1   5  29 519.439 365.970   5
  -1  -5 -29 616.707 457.946   6
   1   5 -28 5493.10 818.527   6
  -1   5  28 5632.93 819.918   5
   1   5 -28 4605.65 944.399   3
  -1  -5 -28 3556.29 839.748   6
   1   5 -27 2377.82 640.298   6
  -1   5  27 2665.43 636.271   5
  -1  -5 -27 3187.60 837.564   6
   1   5 -27 3167.73 867.734   3
   1   5 -26 2413.55 734.303   6
  -1  -5 -26 3870.63 980.249   6
  -1   5  26 1775.63 648.181   5
   1   5 -26 3894.02 1041.50   3
   1   5 -25 1367.54 604.282   6
   1   5 -25 909.957 818.812   3
  -1  -5 -25 1978.70 719.805   6
  -1   5  25 1394.80 709.955   5
  -1   5  24 10452.9 1325.33   5
   1   5 -24 10522.7 1500.98   3
   1   5 -24 8176.12 1208.01   6
  -1  -5 -24 8458.57 1353.01   6
   1   5 -23 1429.52 686.871   6
  -1  -5 -23 1442.90 839.885   6
  -1   5  23 1639.60 726.877   5
   1   5 -23 2015.28 927.204   3
   1   5 -22 39392.1 2916.88   3
  -1  -5 -22 34445.1 2598.76   6
  -1   5  22 41074.8 2435.91   5
   1   5 -22 32071.8 2291.71   6
  -1   5  21 2001.79 770.298   5
  -1  -5 -21 2383.16 930.278   6
   1   5 -21 3231.42 1065.91   3
   1   5 -21 2176.86 1039.55   6
  -1   5  20 18875.4 1654.83   5
   1   5 -20 21935.7 2119.92   3
  -1  -5 -20 19855.3 1987.24   6
   1   5 -20 18049.3 1723.25   6
  -1  -5 -19 8531.99 1375.92   6
  -1   5  19 10026.7 1244.05   5
   1   5 -19 9637.25 1306.89   6
   1   5 -19 10430.1 1491.42   3
  -1   5  18 11068.6 1263.24   5
   1   5 -18 13739.3 1628.37   3
   1   5 -18 9930.02 1292.50   6
   1  -5  18 12346.5 1794.53  12
   1   5 -17 342.665 608.131   3
  -1   5  17-193.393 688.070   1
   1  -5  17-850.732 769.770  15
  -1   5  17 350.592 581.898   5
   1  -5  17-193.987 599.162  12
   1  -5  16 13222.8 1819.31  15
  -1   5  16 9220.65 1848.81   1
   1  -5  16 10624.1 1575.21  12
  -1   5  15 11924.1 1963.06   1
   1  -5  15 12043.4 1703.05  15
   1   5 -15 10746.2 1694.42  13
   1  -5  15 11039.5 1521.78  12
  -1   5  14 15473.0 2072.18   1
   1   5 -14 13214.9 1774.43  13
   1  -5  14 16503.8 1815.34  12
   1  -5  14 18729.4 2067.23  15
   1  -5  13 6333.19 1112.26  12
   1  -5  13 7798.11 1420.29  15
  -1   5  13 7369.29 1491.11   1
   1   5 -13 4746.96 1125.41  13
   1  -5  12 28009.1 2177.20  12
   1  -5  12 29954.1 2475.78  15
  -1   5  12 24846.2 2528.19   1
   1   5 -12 27274.5 2439.72  13
  -1   5  11 296.599 623.802   1
   1   5 -11 1177.65 670.675  13
   1  -5  11 430.683 540.559  15
   1  -5  11-196.828 387.776  12
   1  -5  10 48920.8 2739.22  12
   1  -5  10 50783.6 3051.41  15
   1   5 -10 46024.6 3038.72  13
  -1   5  10 45064.3 3083.25   1
  -1   5   9 7351.69 1295.77   1
   1   5  -9 6678.65 1200.42  13
   1  -5   9 6974.51 1018.01  12
  -1   5   8 43454.9 2758.22   1
   1  -5   8 40037.9 2279.58  12
   1   5  -8 37075.6 2681.86  13
   1  -5   7 5887.50 882.953  12
   1   5  -7 6408.12 1186.17  13
  -1   5   7 7148.77 1149.93   1
  -1   5   6 44901.8 2914.10   2
  -1   5   6 46087.5 2626.93   1
   1  -5   6 45948.3 2246.12  12
   1   5  -6 45168.9 2849.56  13
  -1   5   5 13579.3 1408.72   1
  -1   5   5 13935.4 1639.70   2
   1  -5   5 14827.8 1231.78  12
   1   5  -5 15108.7 1652.54  13
  -1   5   4 62361.0 3330.90   2
   1   5  -4 60364.0 2799.43   2
  -1   5   4 60299.0 2744.32   1
  -1   5   4 53135.7 2365.61  13
   1  -5   4 65633.8 2466.45  12
   1   5  -4 65614.9 3327.55  13
  -1   5   3 22454.5 1587.37   1
   1   5  -3 21998.3 1663.42   2
  -1   5   3 22519.9 2008.80   2
  -1   5   3 22568.8 1618.74  13
   1   5  -3 27705.3 2127.93  13
   1  -5   3 22555.3 1346.69  12
  -1   5   2 60279.1 3194.34   2
  -1   5   2 58294.3 2490.45   1
   1   5  -2 58574.0 2703.06   2
  -1   5   2 58468.5 2681.94  13
   1   5  -2 62446.9 3177.83  13
  -1   5   1 20647.7 1921.17   2
   1   5  -1 19054.2 1729.68   1
   1   5  -1 17162.4 1490.43   2
  -1   5   1 17961.0 1542.34  13
   1   5  -1 20062.2 1806.30  13
  -1   5   1 17913.2 1332.07   1
   1   5   0 81116.2 3585.72   1
  -1   5   0 76164.3 2771.26   1
  -1   5   0 74752.3 3228.28  13
   1   5   0 75262.8 3171.66   2
   1   5   0 85353.5 3665.27  13
  -1   5   0 79877.3 3710.27   2
   1   5   1 18956.4 1805.85   1
   1   5   1 19316.3 1611.81   2
  -1   5  -1 18644.6 1703.81  13
  -1   5  -1 18928.1 1829.09   2
   1   5   1 18544.6 1748.53  13
   1   5   2 62415.6 3192.43   1
   1  -5  -2 62594.0 2457.53   9
  -1   5  -2 67110.3 3406.49   2
   1   5   2 65474.3 3204.72  13
  -1   5  -2 65186.3 3182.06  13
   1   5   2 61489.1 2986.06   2
   1  -5  -3 25337.8 1536.73   9
  -1   5  -3 26544.4 2199.25   2
   1   5   3 23493.9 2011.41   1
   1   5   3 23789.3 1967.17  13
  -1   5  -3 24475.5 2014.63  13
   1   5   4 64821.6 3413.08   1
  -1   5  -4 71660.6 3527.91  13
   1  -5  -4 66628.8 2571.52   9
  -1   5  -4 72145.8 3634.96   2
   1   5   4 67337.4 3272.84  13
   1   5   5 12633.0 1557.98   1
  -1   5  -5 13403.5 1666.49  13
   1   5   5 13673.0 1522.87  13
   1   5   6 38409.6 2745.46   1
  -1   5  -6 45903.0 2990.33  13
   1   5   6 39303.5 2484.40  13
  -1  -5   7 5038.16 1082.64  12
   1   5   7 6442.04 1251.27   1
   1   5   7 6120.20 1015.80  13
  -1   5  -7 4843.70 1136.03  13
   1   5   8 35659.4 2718.99   1
  -1  -5   8 39186.7 2770.55  12
   1   5   8 36606.6 2432.49  13
   1   5   9 6648.34 1104.88  13
   1   5   9 6103.32 1288.53   1
  -1  -5   9 7461.15 1345.78  12
   1   5  10 43193.2 3194.00   1
   1   5  10 44560.3 2709.45  13
  -1  -5  10 48581.3 3183.85  12
  -1  -5  11 1333.27 913.631  12
   1   5  11 13.0182 576.593   1
  -1  -5  12 25760.8 2457.83  12
   1   5  12 22335.8 2452.22   1
   1   5  13 6103.91 1372.09   1
  -1  -5  13 7667.57 1469.81  12
   1   5  14 12960.8 2047.91   1
  -1  -5  14 15102.0 1992.75  12
   1   5  15 11145.8 2024.00   1
  -1  -5  15 13498.4 1922.25  12
  -1  -5  16 9055.27 1694.50  12
   1   5  16 9372.77 1845.90   1
  -1   5 -17 149.565 633.772   3
   1   5  17 1536.60 1193.04   1
  -1  -5  17-71.9685 725.317  12
   1   5  17 130.471 501.815   5
  -1   5 -18 10488.0 1235.09   8
   1   5  18 9792.33 1226.89   5
  -1   5 -18 11666.3 1661.72   3
   1   5  19 8473.10 1207.85   5
  -1   5 -19 7902.85 1094.27   8
  -1   5 -19 11241.0 1625.47   3
  -1   5 -20 24160.3 2287.19   3
   1   5  20 22012.9 1829.98   5
  -1   5 -20 21155.8 1701.24   8
   1   5  21 1455.22 691.635   5
  -1   5 -21 1602.28 889.048   3
  -1   5 -22 38622.7 2944.99   3
   1   5  22 34728.0 2247.86   5
  -1   5 -23 754.223 792.951   3
   1   5  23 2049.08 746.141   5
   1   5  24 7012.68 1074.11   5
  -1   5 -24 7602.74 1489.87   3
   1   5  25 1578.34 670.591   5
  -1   5 -25-273.453 663.963   3
  -1   5 -26 4463.44 1109.88   3
   1   5  26 2024.15 606.817   5
  -1   5 -27 2561.62 843.758   3
  -1   5 -28 5215.18 991.201   3
   1   5  29 550.562 297.032  10
  -1   5 -29 187.012 496.011   3
   1   5  30-167.643 216.018  10
  -1   5 -30-626.767 473.318   3
  -1   5 -31 939.861 432.618   3
  -1   6  30 1373.72 381.856   5
   1   6 -29 303.812 416.795   3
  -1   6  29 355.094 246.139   4
  -1   6  29 159.757 328.493   5
  -1   6  28 957.471 469.515   5
  -1  -6 -28 540.150 452.700   6
   1   6 -28 744.976 531.041   3
   1   6 -27 1097.43 574.051   3
  -1   6  27 1273.73 556.475   5
  -1  -6 -27 2321.31 673.520   6
  -1   6  26 7294.89 988.210   5
   1   6 -26 7337.41 1173.07   3
  -1  -6 -26 6162.86 975.641   6
  -1   6  25 1860.48 705.351   5
  -1  -6 -25 501.572 570.152   6
   1   6 -25 1688.25 789.189   3
  -1   6  24 7583.93 1065.46   5
   1   6 -24 9454.22 1440.40   3
  -1  -6 -24 7672.35 1190.16   6
  -1  -6 -23 4371.12 999.963   6
  -1   6  23 5300.84 961.033   5
   1   6 -23 6610.46 1303.00   3
  -1  -6 -22 804.900 700.382   6
  -1   6  22 1864.12 729.119   5
   1   6 -22 1342.33 852.340   3
  -1  -6 -21 2172.97 812.165   6
  -1   6  21 3308.86 914.761   5
   1   6 -21 1754.58 831.729   3
   1   6 -20 8085.83 1397.68   3
  -1  -6 -20 6036.20 1145.75   6
  -1   6  20 9008.40 1242.52   5
  -1   6  19 10684.8 1305.67   5
   1   6 -19 11309.5 1606.91   3
  -1  -6 -18 1271.83 726.283   6
  -1   6  18 3449.83 871.651   5
   1   6 -18 2112.83 829.321   3
   1   6 -17 7884.77 1365.41   3
  -1   6  17 8381.11 1170.11   5
  -1   6  16 10101.9 1183.41   5
   1   6 -16 8739.13 1415.25   3
   1   6 -16 7657.69 1696.91  13
  -1   6  16 6991.19 1651.53   1
  -1   6  15 7090.77 1685.48   1
   1   6 -15 6837.30 1217.93   3
   1  -6  15 7826.57 1516.03  15
   1   6 -15 5965.29 1390.31  13
  -1   6  14 2887.95 1055.22   1
   1  -6  14 3778.93 1178.11  15
   1   6 -14 2188.20 908.962  13
  -1   6  13 212.345 607.009   1
   1  -6  13 277.215 580.048  15
   1   6 -13 925.930 700.344  13
  -1   6  12 2405.01 1007.92   1
   1   6 -12 2218.39 919.472  13
   1  -6  12 1868.54 784.530  15
   1  -6  11 1543.85 704.175  15
   1   6 -11 202.769 507.919  13
  -1   6  11 269.305 636.156   1
   1  -6  10 1132.93 700.018  15
   1   6 -10 1898.44 849.993  13
  -1   6  10 472.103 645.376   1
   1   6  -9 4321.72 1126.68  13
  -1   6   9 3809.72 1189.26   2
  -1   6   9 4415.65 1089.85   1
  -1   6   8 868.147 908.237   2
  -1   6   8 1111.83 752.409   1
   1   6  -8 665.228 658.471  13
   1   6  -7 724.671 595.453  13
  -1   6   7 64.1967 599.077   1
  -1   6   7-133.584 632.630   2
  -1   6   6 92004.3 4009.39   1
  -1   6   6 88082.1 4575.78   2
   1   6  -6 92251.3 4444.00  13
  -1   6   5 30756.3 2190.83   1
  -1   6   5 29562.2 2614.39   2
   1   6  -5 29837.4 2463.47  13
  -1   6   4 18060.6 1600.96   1
   1   6  -4 19444.7 1766.77   2
   1   6  -4 19640.5 2026.65  13
  -1   6   4 20850.4 2112.88   2
  -1   6   3 18601.5 1615.66   1
   1   6  -3 15925.2 1611.04   2
  -1   6   3 18953.7 2063.26   2
  -1   6   3 18230.7 1628.64  13
   1   6  -3 19440.1 2006.40  13
  -1   6   2 49298.7 3199.77   2
  -1   6   2 46460.3 2459.97   1
   1   6  -2 39738.1 2528.97   2
  -1   6   2 45718.4 2647.96  13
   1   6  -2 47998.3 3074.21  13
   1   6  -1 34513.1 2342.76   2
  -1   6   1 35458.6 2704.23   2
  -1   6   1 33918.8 2292.65  13
   1   6  -1 34988.7 2592.20  13
  -1   6   1 34642.0 2079.13   1
   1   6   0 770.811 710.578  13
  -1   6   0 270.821 610.752   2
   1   6   0 1152.73 665.941   1
   1   6   0 840.600 569.118   2
  -1   6   0 970.735 710.795  13
  -1   6  -1 38471.2 2817.21   2
  -1   6  -1 34405.1 2509.23  13
   1   6   1 36506.7 2620.02   1
   1   6   1 36821.3 2621.25  13
   1   6   1 33236.3 2380.55   2
   1   6   2 49315.4 3085.14   1
   1   6   2 44140.9 2930.72  13
   1   6   2 41629.8 2729.17   2
  -1   6  -2 45069.0 2889.75  13
  -1   6  -2 46602.7 3125.01   2
   1   6   3 19543.4 1988.00   1
   1   6   3 19365.5 1955.10   2
  -1   6  -3 17902.9 1985.99   2
  -1   6  -3 19588.9 1947.78  13
   1   6   3 19966.1 1960.31  13
  -1   6  -4 20493.1 2057.41  13
   1   6   4 19688.1 2039.06   1
   1   6   4 19172.7 1989.64   2
   1   6   4 17381.2 1847.59  13
  -1   6  -4 20965.6 2120.57   2
  -1   6  -5 28685.6 2493.43  13
   1   6   5 29997.7 2576.02   1
   1   6   5 30976.8 2392.47  13
   1   6   6 91245.9 4175.76  13
  -1   6  -6 96634.6 4715.58  13
   1   6   6 99670.8 4764.46   1
   1   6   7-229.695 651.446   1
   1   6   7 828.531 593.330  13
  -1  -6   7 579.650 746.030  12
  -1   6  -7 386.754 595.544  13
  -1   6  -8 383.220 590.915  13
  -1  -6   8 1188.40 628.867  12
   1   6   8 1173.67 651.649  13
   1   6   8 971.380 709.921   1
   1   6   9 3450.91 1017.74   1
  -1  -6   9 6220.38 1257.88  12
   1   6   9 7259.18 1198.31  13
  -1  -6  10 973.887 838.048  12
   1   6  10 437.231 783.713   1
   1   6  11 1122.94 802.061   1
  -1  -6  11 1601.10 934.702  12
  -1  -6  12 678.283 623.953  12
   1   6  12 1190.57 993.591   1
  -1  -6  13 828.680 729.853  12
   1   6  13 1184.92 821.842   1
  -1  -6  14 2364.37 934.448  12
   1   6  14 2249.92 997.032   1
  -1  -6  15 4800.58 1249.26  12
   1   6  15 5485.38 1579.72   1
  -1   6 -16 7967.30 1092.43   8
   1   6  16 7491.75 1108.71   5
  -1   6 -16 9679.27 1362.78   3
  -1   6 -17 7477.51 1046.18   8
   1   6  17 7104.49 1106.20   5
  -1   6 -17 9085.82 1426.32   3
   1   6  18 1950.01 708.795   5
  -1   6 -18 1903.50 709.556   8
  -1   6 -18 1525.91 717.072   3
  -1   6 -19 9619.19 1542.24   3
   1   6  19 8129.95 1129.70   5
  -1   6 -19 9287.69 1177.01   8
   1   6  20 7057.00 1092.65   5
  -1   6 -20 8224.50 1056.60   8
  -1   6 -20 9772.38 1520.55   3
   1   6  21 2071.91 703.416   5
  -1   6 -21 2540.82 995.789   3
  -1   6 -22 933.739 834.109   3
   1   6  22 1075.66 567.891   5
   1   6  23 5969.04 992.464   5
  -1   6 -23 6296.12 1336.46   3
   1   6  24 6706.67 1034.25   5
  -1   6 -24 8248.86 1354.32   3
   1   6  25 1617.84 635.790   5
  -1   6 -25 2498.42 980.036   3
  -1   6 -26 7121.06 1211.73   3
  -1   6 -27 1293.59 725.629   3
   1   6  27 922.083 384.750  10
  -1   6 -28 494.770 546.032   3
   1   6  28 888.350 347.074  10
  -1   6 -29 872.731 521.114   3
   1   6  29 474.261 285.015  10
  -1   6 -30 86.2491 333.972   3
  -1   7  29 847.136 331.219   5
   1   7 -28 2609.18 629.047   3
  -1   7  28 2689.79 402.844   4
  -1   7  28 3646.61 601.887   5
  -1   7  27 355.495 469.291   5
  -1   7  27 418.869 244.902   4
   1   7 -27 366.347 504.353   3
  -1   7  26 722.248 417.247   5
   1   7 -26 164.790 501.679   3
  -1   7  25 1917.02 621.291   5
   1   7 -25 1452.48 653.284   3
  -1   7  24 12602.3 1284.00   5
   1   7 -24 12103.3 1504.76   3
  -1   7  23 5270.06 898.671   5
   1   7 -23 5277.84 1143.75   3
  -1   7  22 950.785 557.397   5
   1   7 -22 142.543 672.453   3
  -1   7  21 2940.70 769.207   5
   1   7 -21 3166.50 1150.55   3
   1   7 -20 4505.37 1196.28   3
  -1   7  20 3162.54 837.817   5
  -1   7  19 1832.72 823.075   5
   1   7 -19 8.61895 713.487   3
   1   7 -18 21837.2 2090.58   3
  -1   7  18 19438.0 1696.11   5
   1   7 -17 4709.82 1115.80   3
  -1   7  17 3641.64 839.960   5
   1   7 -16 17319.4 1854.28   3
  -1   7  16 16979.1 1547.78   5
   1   7 -15 4012.57 1004.15   3
  -1   7  15 3082.35 731.656   5
   1   7 -14 15428.6 2160.44  13
  -1   7  14 15952.5 1450.16   5
   1   7 -14 17599.1 1821.87   3
  -1   7  14 14596.0 2226.97   1
  -1   7  13 6719.16 1046.73  14
   1   7 -13 6020.72 1122.17   3
  -1   7  13 5350.93 1392.46   1
  -1   7  13 5217.74 1458.27   2
   1  -7  13 7278.39 1481.20  15
   1   7 -13 7765.74 1569.04  13
   1   7 -12 4322.85 1182.38  13
  -1   7  12 3867.83 1362.44   2
  -1   7  12 3714.04 1208.12   1
   1  -7  12 4819.88 1273.59  15
   1   7 -11 3978.97 1140.77  13
   1  -7  11 4182.68 1068.48  15
  -1   7  11 2299.86 874.620   1
  -1   7  11 3360.27 1228.34   2
   1  -7  10 13415.4 1833.49  15
  -1   7  10 10542.5 1731.88   1
   1   7 -10 10239.4 1731.85  13
  -1   7  10 9478.29 1805.05   2
   1   7  -9 1385.59 774.307  13
  -1   7   9 1001.64 862.645   2
  -1   7   9 970.558 776.135   1
   1   7  -8 10628.5 1708.83  13
  -1   7   8 11012.1 1624.13   1
  -1   7   8 8823.73 1687.11   2
  -1   7   7 1975.68 822.545   1
  -1   7   7 2510.23 1055.88   2
   1   7  -7 2566.02 989.180  13
  -1   7   6 66987.9 3655.63   1
  -1   7   6 64049.1 4250.25   2
   1   7  -6 64812.1 4016.70  13
  -1   7   5 21215.7 2007.90   1
  -1   7   5 18483.1 2264.09   2
   1   7  -5 22025.8 2349.98  13
  -1   7   4 21863.5 2422.50   2
  -1   7   4 25864.6 2107.50   1
   1   7  -4 28064.1 2626.50  13
   1   7  -3 9493.49 1395.43   2
  -1   7   3 10155.8 1295.05   1
   1   7  -3 9710.78 1584.43  13
  -1   7   3 10360.1 1728.86   2
  -1   7   2 10411.8 1326.01   1
  -1   7   2 11253.4 1797.95   2
   1   7  -2 9927.65 1452.29   2
  -1   7   2 11276.3 1478.21  13
   1   7  -2 11976.3 1733.67  13
   1   7  -1 10881.0 1499.83   2
  -1   7   1 10629.4 1484.18  13
  -1   7   1 11100.4 1708.67   2
   1   7  -1 10290.3 1599.70  13
  -1   7   0 13377.8 1856.07   2
   1   7   0 13385.4 1677.59   2
  -1   7   0 14009.3 1745.65  13
   1   7   0 14367.7 1857.79  13
   1   7   1 13188.7 1812.76   1
  -1   7  -1 9684.46 1573.19   2
   1   7   1 12562.6 1751.60  13
  -1   7  -1 12055.9 1650.54  13
   1   7   1 9035.03 1455.65   2
  -1   7  -2 10021.6 1603.47   2
  -1   7  -2 10801.6 1593.26  13
   1   7   2 9519.42 1492.40   2
   1   7   2 10111.9 1593.05  13
   1   7   2 12488.6 1697.92   1
   1   7   3 11019.4 1658.03   1
   1   7   3 8466.05 1478.37  13
  -1   7  -3 10345.2 1708.08   2
  -1   7  -3 10073.1 1552.12  13
   1   7   3 10183.9 1615.75   2
   1   7   4 26881.1 2554.07   1
   1   7   4 24832.0 2409.92  13
  -1   7  -4 22771.3 2317.02  13
   1   7   4 21514.1 2319.99   2
   1   7   5 19096.3 2266.17   1
   1   7   5 18477.8 2077.80  13
  -1   7  -5 19887.1 2244.30  13
   1   7   5 19342.4 2218.74   2
  -1   7  -6 71073.3 4297.07  13
   1   7   6 73276.2 4446.20   1
   1   7   6 73333.7 4401.82   2
   1   7   6 72056.7 4057.01  13
  -1  -7   6 74850.9 4264.16  12
  -1  -7   7 3714.43 1157.52  12
   1   7   7 3204.99 1131.05   1
   1   7   7 2082.69 782.579  13
  -1   7  -7 1189.20 906.807  13
  -1  -7   8 11209.8 1747.93  12
   1   7   8 12471.0 1975.64   1
  -1   7  -8 13197.7 1982.52  13
   1   7   9 1323.07 1003.45   1
  -1  -7   9 704.781 632.570  12
  -1  -7  10 8915.30 1624.97  12
   1   7  10 10821.6 1895.14   1
   1   7  11 3300.29 1327.91   1
  -1  -7  11 3453.90 1059.62  12
  -1  -7  12 2891.48 1066.78  12
   1   7  12 2703.40 1184.05   1
  -1  -7  13 6713.00 1503.01  12
   1   7  13 3980.75 1303.29   1
  -1   7 -13 6417.22 898.979   8
  -1   7 -14 23595.0 2059.38   3
  -1   7 -14 20421.0 1596.18   8
   1   7  15 2753.33 765.516   5
  -1   7 -15 3587.81 776.424   8
  -1   7 -15 2577.26 874.159   3
  -1   7 -16 18182.2 1573.75   8
  -1   7 -16 19308.0 1959.90   3
   1   7  16 15010.3 1512.76   5
   1   7  17 2683.94 804.948   5
  -1   7 -17 4767.56 1132.39   3
  -1   7 -17 4791.78 905.965   8
  -1   7 -18 20352.1 1694.45   8
  -1   7 -18 22562.8 2157.35   3
  -1   7 -19 542.871 498.664   8
   1   7  19 551.956 629.424   5
  -1   7 -19 1113.44 697.899   3
   1   7  20 2552.95 787.020   5
  -1   7 -20 3605.36 817.679   8
  -1   7 -20 5130.48 1189.02   3
   1   7  21 2501.56 714.303   5
  -1   7 -21 3365.34 975.004   3
   1   7  22-411.607 493.709   5
  -1   7 -22 699.405 786.895   3
  -1   7 -23 6333.45 1233.78   3
   1   7  23 4006.51 821.355   5
   1   7  24 12930.0 1251.94   5
   1   7  24 12429.2 1109.47  10
  -1   7 -24 13158.2 1627.17   3
   1   7  25 2488.26 554.135  10
  -1   7 -25 3043.49 872.065   3
  -1   7 -26 1123.47 611.108   3
   1   7  26 861.669 390.936  10
   1   7  27 499.313 276.798  10
  -1   7 -27 787.481 585.096   3
   1   7  28 2405.51 386.098  10
  -1   7 -28 2783.20 639.957   3
  -1   7 -29 1115.81 419.376   3
  -1   8  28 530.606 279.301   5
  -1   8  27 1094.67 320.771  10
  -1   8  27 524.150 330.678   5
   1   8 -27 473.509 383.049   3
  -1   8  27 694.450 269.942   4
  -1   8  26 856.938 310.130   4
  -1   8  26 1229.95 424.465   5
   1   8 -26 1798.55 595.762   3
  -1   8  25 1857.81 454.762   4
   1   8 -25 2679.67 746.352   3
  -1   8  25 1477.95 506.936   5
   1   8 -24 194.486 520.140   3
  -1   8  24 952.447 434.511   4
  -1   8  24 735.501 498.305   5
   1   8 -23 327.551 579.716   3
  -1   8  23 170.515 449.141   5
  -1   8  23 225.237 402.577   4
  -1   8  22 6356.26 904.278   5
   1   8 -22 6436.84 1151.01   3
  -1   8  21 2702.02 740.908   5
   1   8 -21 2209.73 918.422   3
  -1   8  20 10585.4 1241.25   5
   1   8 -20 11455.3 1576.66   3
  -1   8  19 6031.66 1004.16   5
   1   8 -19 4968.27 1148.13   3
   1   8 -18 625.137 757.699   3
  -1   8  18 598.159 633.042   5
   1   8 -17 3849.86 990.492   3
  -1   8  17 3171.09 876.712   5
   1   8 -16 1803.89 820.410   3
  -1   8  16 1512.75 692.961   5
   1   8 -15 2366.32 958.368   3
  -1   8  15 3083.53 832.778   5
   1   8 -14 11203.5 1539.92   3
  -1   8  14 10042.8 1206.27   5
   1   8 -13 12309.1 1549.59   3
  -1   8  13 11648.0 1264.21   5
   1   8 -12 1634.60 562.175  11
   1   8 -12 984.235 704.428   3
  -1   8  12 1109.38 694.340  14
   1   8 -11 4773.22 881.364  11
  -1   8  11 4236.20 877.951  14
  -1   8  10 6901.11 979.524  14
   1   8 -10 7159.52 1065.30  11
   1   8 -10 6018.72 1445.84  13
  -1   8  10 5417.32 1539.29   2
   1  -8  10 9020.17 1670.28  15
  -1   8  10 6322.89 964.338   4
   1  -8   9 7009.73 1432.93  15
  -1   8   9 7829.41 1781.85   2
   1   8  -9 8125.90 1618.47  13
   1   8  -8 770.342 719.200  13
  -1   8   8 630.304 745.905   2
  -1   8   7 6641.12 1615.97   2
   1   8  -7 6202.07 1329.25  13
  -1   8   6 717.986 1006.23   2
   1   8  -6-291.899 655.916  13
  -1   8   5 19453.8 2539.88   2
   1   8  -5 22796.7 2577.73  13
  -1   8   4 11482.5 1970.38   2
   1   8  -4 10821.6 1814.54  13
   1   8  -3 6739.76 1403.92  13
  -1   8   3 6791.16 1530.16   2
  -1   8   2 14125.7 2157.15   2
   1   8  -2 16469.2 2217.88  13
  -1   8   1 9315.88 1712.84   2
   1   8  -1 8129.03 1543.15  13
   1   8  -1 8219.15 1397.60   2
   1   8   0 82.6882 838.373  13
  -1   8   0 58.4360 607.469  13
   1   8   0-250.189 602.302   2
  -1   8   0 610.759 814.859   2
  -1   8  -1 7617.55 1418.26  13
   1   8   1 7347.04 1402.41   2
   1   8   1 8794.62 1642.24  13
  -1   8  -1 6316.46 1436.63   2
   1   8   2 19258.3 2340.88   1
  -1   8  -2 15876.1 2198.28   2
  -1   8  -2 12585.0 1927.97  13
   1   8   2 14510.1 1949.76   2
   1   8   2 15999.9 2132.82  13
  -1   8  -3 5547.01 1401.04   2
   1   8   3 7940.12 1533.56   1
  -1   8  -3 4722.23 1237.65  13
   1   8   3 5444.89 1304.87  13
   1   8   3 5872.44 1394.21   2
   1   8   4 11990.6 1949.34   1
   1   8   4 11771.0 1869.09  13
  -1   8  -4 10689.5 1770.74  13
   1   8   4 12207.6 1853.23   2
   1   8   5 28318.4 2863.10   1
   1   8   5 22473.0 2659.10   2
  -1   8  -5 22089.5 2565.30  13
   1   8   5 23366.8 2488.69  13
  -1  -8   5 20583.8 2429.80  12
  -1  -8   6-127.375 860.135  12
   1   8   6 468.312 721.551   1
   1   8   6 1454.34 926.535   2
  -1   8  -6 887.078 743.914  13
   1   8   7 7182.30 1549.42   1
   1   8   7 3375.77 1310.40   2
  -1   8  -7 5287.58 1246.27  13
  -1  -8   7 6228.14 1392.46  12
   1   8   8 1323.20 1056.81   1
  -1  -8   8 909.473 823.177  12
   1   8   8 83.6986 796.360   2
   1   8   9 7347.97 1807.06   2
   1   8   9 8814.98 1726.10   1
  -1  -8   9 8456.39 1644.87  12
   1   8  10 8986.56 1849.62   1
   1   8  10 5660.80 894.401  10
  -1   8 -10 7013.81 960.926   8
   1   8  10 6634.43 1782.52   2
  -1  -8  10 6066.76 1453.79  12
  -1   8 -10 6524.29 983.290  11
   1   8  11 6361.36 954.751  10
  -1   8 -11 5811.95 912.661   8
  -1   8 -11 6629.73 980.422  11
   1   8  11 5050.63 1684.53   2
   1   8  12 898.841 513.509  10
  -1   8 -12 867.424 463.049   8
  -1   8 -12-85.9000 498.186  11
  -1   8 -13 13742.2 1365.33   8
  -1   8 -13 13289.6 1585.19   3
   1   8  13 9468.40 1181.04   5
   1   8  13 11808.8 1224.92  10
  -1   8 -13 12652.9 1314.58  11
  -1   8 -14 10126.7 1266.02  11
  -1   8 -14 10561.2 1244.50   8
   1   8  14 7249.68 1023.81   5
   1   8  14 9735.49 1138.49  10
  -1   8 -14 10239.5 1377.97   3
   1   8  15 1025.89 527.687   5
   1   8  15 1121.76 548.572  10
  -1   8 -15 2573.70 760.464   8
  -1   8 -15 2813.52 910.376   3
   1   8  16 1120.75 568.750  10
   1   8  16 996.666 579.087   5
  -1   8 -16 789.648 573.204   8
  -1   8 -16 339.255 582.569   3
  -1   8 -17 2464.24 599.836   8
   1   8  17 2905.61 715.065  10
   1   8  17 1696.58 677.264   5
  -1   8 -18 223.261 579.251   3
   1   8  18-169.972 484.172  10
   1   8  18-269.568 585.804   5
  -1   8 -18-406.770 442.463   8
   1   8  19 6118.65 921.105  10
   1   8  19 3656.31 772.853   5
  -1   8 -19 5545.19 866.987   8
  -1   8 -19 5891.36 1214.84   3
   1   8  20 12514.9 1209.77  10
  -1   8 -20 10899.3 1122.46   8
   1   8  20 9015.36 1109.44   5
  -1   8 -20 10595.4 1444.39   3
   1   8  21 1828.79 678.263   5
   1   8  21 2627.51 672.094  10
  -1   8 -21 1847.40 732.848   3
   1   8  22 7569.84 905.759  10
  -1   8 -22 5918.06 1083.29   3
   1   8  23 186.639 393.365  10
  -1   8 -23 1008.05 648.179   3
   1   8  24 1167.91 418.529  10
  -1   8 -24 1016.94 681.413   3
   1   8  25 2679.88 513.156  10
  -1   8 -25 2393.69 708.962   3
   1   8  26 1586.39 397.448  10
  -1   8 -26 1594.37 545.621   3
  -1   8 -27 500.300 411.787   3
   1   8  27 603.669 286.426  10
  -1   9  26 3480.91 467.934   5
   1   9 -26 3657.87 631.660   3
  -1   9  25 750.022 335.617   5
   1   9 -25 850.456 489.640   3
  -1   9  25 621.856 271.056   4
  -1   9  25 756.699 279.529  10
  -1   9  24 3006.10 486.563   4
  -1   9  24 3376.45 512.290  10
  -1   9  24 2823.11 546.428   5
   1   9 -24 3889.83 797.535   3
  -1   9  23 4183.14 582.885  10
  -1   9  23 3721.62 694.588   5
  -1   9  23 3145.99 564.681   4
   1   9 -23 4427.06 861.754   3
   1   9 -22 4742.62 993.235   3
  -1   9  22 3956.59 632.964   4
  -1   9  22 5619.80 814.061   5
  -1   9  21 2184.27 623.200   5
  -1   9  21 2100.48 555.973   4
   1   9 -21 2576.72 780.478   3
  -1   9  20 3404.15 673.307   4
  -1   9  20 3522.48 699.249   5
   1   9 -20 5336.65 1068.12   3
   1   9 -19 609.798 648.914   3
  -1   9  19 1180.56 542.588   5
  -1   9  19 946.547 543.912   4
   1   9 -18 6782.81 1249.07   3
  -1   9  18 6174.05 917.050   4
  -1   9  18 5701.47 894.192   5
  -1   9  17 648.305 523.755   4
  -1   9  17 856.044 554.405   5
   1   9 -17 989.801 674.153   3
   1   9 -16 2346.40 961.635   3
  -1   9  16 1879.71 671.849   4
  -1   9  16 1793.21 657.895   5
   1   9 -15 2543.68 867.690   3
  -1   9  15 1527.34 575.600   4
  -1   9  15 2108.23 738.616   5
  -1   9  14 29395.1 1974.98   4
   1   9 -14 31427.0 2392.37   3
   1   9 -13 2405.97 932.807   3
  -1   9  13 982.994 599.967   4
   1   9 -13 1426.69 630.817  11
   1   9 -12 46064.8 2859.04   3
   1   9 -12 40239.0 2428.35  11
  -1   9  12 43413.6 2429.98   4
   1   9 -11 11352.5 1508.85   3
   1   9 -11 11104.8 1341.69  11
  -1   9  11 11289.3 1286.05  14
  -1   9  11 11007.0 1265.07   4
  -1   9  10 657.706 591.001   4
  -1   9  10 1190.74 758.003  14
   1   9 -10 581.429 502.404  11
   1   9  -9-41.0272 552.096  11
  -1   9   9 1315.34 642.666  14
  -1   9   9-304.503 496.127   4
   1   9  -8 16379.1 1617.72  11
  -1   9   8 16848.1 1472.60  14
  -1   9   8 19201.9 1560.25   4
   1   9  -8 20225.2 1597.43   4
  -1   9   7 8388.53 1076.90  14
   1   9  -7 9248.64 1226.47  11
   1   9  -7 9931.41 1140.90   4
  -1   9   7 11180.0 1228.40   4
   1   9  -6 23062.7 1909.30  11
  -1   9   6 21375.2 1570.65  14
   1   9  -6 24722.4 1657.98   4
  -1   9   6 24437.1 1713.26   4
   1   9  -5 7628.10 1158.04  11
   1   9  -5 7048.72 899.062   4
  -1   9   5 6387.55 875.912  14
  -1   9   5 9367.07 1087.08   4
   1   9  -4 9782.99 1289.81  11
  -1   9   4 10295.4 1253.57   8
  -1   9   4 9700.61 1112.27   4
   1   9  -4 6619.49 1503.62  13
  -1   9   4 7431.92 951.904  14
  -1   9   4 7468.13 1730.09   2
   1   9  -4 9962.73 1072.29   4
  -1   9   3 4820.03 812.246   4
  -1   9   3 4698.70 892.677   8
   1   9  -3 4103.72 896.119  11
   1   9  -3 4102.44 1384.12  13
   1   9  -3 3617.89 741.847   4
  -1   9   3 3562.90 1255.99   2
  -1   9   2 30826.1 1909.25   8
  -1   9   2 28681.0 3192.24   2
   1   9  -2 30368.3 1769.67   4
   1   9  -2 30471.4 2186.35  11
   1   9  -2 27683.9 2997.85  13
  -1   9   2 36047.8 1973.24   4
   1   9  -1 13071.6 1495.05  11
  -1   9   1 11759.6 1185.27   8
  -1   9   1 9024.31 1825.39   2
   1   9  -1 14307.3 2211.60  13
   1   9   0 12682.7 1469.29  11
  -1   9   0 10978.0 1146.34   8
   1   9   0 9240.28 1771.65  13
  -1   9   0 10817.5 1915.31   2
  -1   9  -1 14551.4 1536.46  11
  -1   9  -1 12421.8 1226.27   8
  -1   9  -1 13891.8 2204.83   2
   1   9   1 15085.6 2267.17  13
  -1   9  -2 34269.9 2300.52  11
  -1   9  -2 32470.1 1969.77   8
  -1   9  -2 26538.1 2822.59  13
   1   9   2 31185.3 3075.64  13
  -1   9  -2 31184.9 3247.26   2
  -1   9  -3 4884.53 929.558  11
   1   9   3 5644.69 1077.31  11
  -1   9  -3 4778.30 806.777   8
  -1   9  -3 5148.07 796.589   4
  -1   9  -3 5963.15 1457.63  13
   1   9   3 4623.66 1278.30  13
  -1   9  -4 10400.7 1165.49   8
   1   9   4 10354.5 1971.70   1
   1   9   4 8257.30 1137.74  11
   1   9   4 11603.4 1113.38  10
  -1   9  -4 10247.4 1058.34   4
  -1  -9   4 7023.62 1500.48  12
  -1   9  -4 9798.27 1896.81  13
  -1   9  -4 8903.17 1202.59  11
   1   9   4 8641.48 1016.17   4
   1   9   4 8622.39 1671.72  13
   1   9   4 9461.31 1854.69   2
  -1   9  -5 10734.1 1332.80  11
  -1   9  -5 10032.5 1169.15   8
   1   9   5 7516.96 1124.43  11
   1   9   5 8052.26 976.940  10
   1   9   5 7377.04 921.876   4
  -1   9  -5 11254.0 1088.25   4
  -1  -9   5 6269.18 1395.46  12
   1   9   5 7031.51 1678.15   2
  -1   9  -6 25901.4 1969.18  11
   1   9   6 21857.9 1788.41  11
   1   9   6 24599.5 1682.29  10
  -1   9  -6 24797.5 1719.88   8
   1   9   6 21100.6 2772.61   2
  -1  -9   6 21796.4 2541.22  12
  -1   9  -6 27281.2 1615.02   4
   1   9   6 22632.1 1564.98   4
  -1   9  -7 8846.30 1209.03  11
  -1   9  -7 9905.17 1036.37   4
  -1   9  -7 8930.12 1098.01   8
   1   9   7 9539.53 1094.94  10
   1   9   7 9631.06 1132.11   4
  -1   9  -8 19498.1 1732.82  11
  -1   9  -8 19701.1 1598.39   8
  -1   9  -8 19649.7 1381.00   4
   1   9   8 17793.7 1470.96  10
   1   9   8 17063.6 1369.24   4
  -1   9  -9 610.518 461.529   4
   1   9   9 333.493 513.301   4
   1   9   9 127.874 458.905  10
  -1   9  -9 479.820 531.921   8
  -1   9  -9 1046.39 705.790  11
  -1   9 -10 892.489 593.119  11
   1   9  10 741.163 442.968   4
   1   9  10 1013.93 543.164  10
  -1   9 -10 1320.91 632.302   8
   1   9  11 12801.7 1305.10  10
  -1   9 -11 12941.7 1338.92   8
  -1   9 -11 14664.1 1545.16  11
   1   9  11 9374.08 1071.78   4
  -1   9 -12 42853.8 2548.75  11
  -1   9 -12 46488.3 2466.98   8
   1   9  12 44265.7 2357.75  10
   1   9  13 858.242 522.989   4
   1   9  13 2214.64 731.184  10
  -1   9 -13 1739.67 653.609   8
  -1   9 -13 1204.69 645.999  11
   1   9  14 31720.2 1995.17  10
  -1   9 -14 29355.3 2271.56   3
  -1   9 -14 33909.8 2180.78  11
  -1   9 -14 32250.6 2056.33   8
   1   9  15 2690.08 707.398   5
   1   9  15 1446.76 541.598  10
  -1   9 -15 2643.30 709.676   8
  -1   9 -15 3330.45 825.174  11
  -1   9 -15 3075.18 981.528   3
   1   9  16 1431.65 629.557   5
   1   9  16 2098.99 609.658  10
  -1   9 -16 2395.59 680.354   8
  -1   9 -16 987.715 624.131   3
  -1   9 -17 1318.30 459.732   8
   1   9  17 1027.40 551.116   5
   1   9  17 911.596 513.373  10
  -1   9 -17 2020.35 787.112   3
   1   9  18 4441.77 804.716  10
  -1   9 -18 4231.65 1009.03   3
  -1   9 -18 4755.73 784.463   8
   1   9  19 601.857 468.479  10
  -1   9 -19 1438.57 562.447   8
  -1   9 -19 867.671 519.755   3
  -1   9 -20 3963.23 955.636   3
   1   9  20 4453.19 755.532  10
   1   9  21 1902.22 558.801  10
  -1   9 -21 1588.35 676.495   3
   1   9  22 5544.18 730.502  10
  -1   9 -22 4608.64 930.677   3
   1   9  23 5011.40 665.824  10
  -1   9 -23 2923.53 782.621   3
   1   9  24 3486.30 535.012  10
  -1   9 -24 1889.38 619.737   3
  -1   9 -25 650.238 409.188   3
   1   9  25 1346.02 374.844  10
  -1   9 -26 2414.66 483.476   3
   1   9  26 3290.65 410.079  10
  -1  10  24 697.014 239.539   4
   1  10 -24 875.292 454.974   3
  -1  10  23 2165.61 367.172  10
  -1  10  23 3106.14 453.725   4
  -1  10  23 1878.92 411.837   5
   1  10 -23 2910.54 630.899   3
  -1  10  22 253.074 270.368  10
  -1  10  22 781.974 355.785   5
   1  10 -22 269.115 479.197   3
  -1  10  22-277.931 291.117   4
  -1  10  21 496.525 313.419  10
  -1  10  21 607.814 380.527   4
  -1  10  21 637.701 362.436   5
   1  10 -21 639.354 543.418   3
  -1  10  20 614.211 354.329  10
  -1  10  20 788.387 431.113   4
   1  10 -20 765.872 643.409   3
  -1  10  20-138.239 358.190   5
  -1  10  19 5509.61 700.631  10
  -1  10  19 5273.42 734.193   5
  -1  10  19 6980.18 876.683   4
   1  10 -19 4968.26 1025.49   3
   1  10 -18 912.461 699.355   3
  -1  10  18 291.299 382.319   4
  -1  10  18 310.854 385.779  10
  -1  10  17 1574.10 470.119  10
   1  10 -17 2123.02 683.477   3
  -1  10  17 1547.69 575.796   4
   1  10 -16 1498.12 772.895   3
  -1  10  16 1016.02 550.299   4
  -1  10  15 709.063 460.297   4
   1  10 -15 1242.73 769.344   3
   1  10 -14 13554.8 1569.55   3
   1  10 -14 13010.4 1334.69  11
  -1  10  14 15215.1 1431.11   4
   1  10 -13 1700.58 644.294  11
  -1  10  13 2955.89 791.566   4
   1  10 -13 2240.84 854.320   3
   1  10 -12 7233.97 1250.44   3
   1  10 -12 7000.55 1079.71  11
  -1  10  12 8664.32 1131.71   4
   1  10 -11 1895.99 795.892  11
  -1  10  11 1959.84 659.684   4
   1  10 -11 1531.00 706.474   3
  -1  10  10 5980.62 969.599   4
   1  10 -10 4136.84 914.262  11
   1  10 -10 4732.01 1006.50   3
  -1  10   9 6301.79 1018.98   4
   1  10  -9 7308.06 1252.22   3
   1  10  -9 5187.76 1031.06  11
  -1  10   9 5501.67 1018.10  14
   1  10  -8 22252.1 1928.63  11
  -1  10   8 22575.2 1723.58  14
  -1  10   8 24422.8 1793.66   4
   1  10  -7 3267.67 988.358  11
  -1  10   7 4446.65 886.035   4
  -1  10   7 3961.93 834.185  14
   1  10  -6 6427.18 1171.89  11
  -1  10   6 7314.97 1064.79   4
   1  10  -6 8241.86 1067.55   4
  -1  10   6 6301.08 977.686  14
   1  10  -5 4719.71 821.725   4
   1  10  -5 4426.00 956.941  11
  -1  10   5 4466.39 871.445   4
  -1  10   5 3763.91 833.108  14
  -1  10   4 1766.80 741.793  11
   1  10  -4 2094.69 614.311   4
  -1  10   4 2659.48 712.740   4
  -1  10   4 2091.63 636.296  14
   1  10  -4 1733.59 730.699  11
   1  10  -3 3878.60 939.659  11
  -1  10   3 3932.33 819.971  14
   1  10  -3 4340.42 788.871   4
  -1  10   3 3450.87 892.461  11
  -1  10   3 5357.74 868.825   4
   1  10  -2 3466.98 754.515   4
  -1  10   2 3654.64 711.776   4
  -1  10   2 4053.50 975.314  11
  -1  10   2 4274.86 937.865   8
   1  10  -2 3829.28 701.205  10
   1  10  -2 2727.54 816.157  11
   1  10  -1 7437.03 1230.21  11
  -1  10   1 7600.60 979.510   4
   1  10  -1 8002.22 961.021  10
  -1  10   1 7163.73 1165.01  11
  -1  10   1 8477.18 1174.78   8
   1  10  -1 7960.96 1038.87   4
  -1  10   0 18821.1 1787.31  11
   1  10   0 19816.0 1428.02  10
  -1  10   0 17866.2 1533.34   8
   1  10   0 17778.8 1813.54  11
  -1  10   0 21140.0 1566.76   4
   1  10   0 19154.5 1477.43   4
   1  10   1 8125.07 1306.00  11
  -1  10  -1 7821.19 967.989   4
   1  10   1 7368.25 945.689   4
   1  10   1 7904.78 960.742  10
  -1  10  -1 8040.14 1200.97  11
  -1  10  -1 6619.12 1021.01   8
  -1  10  -2 3394.62 926.627  11
   1  10   2 3861.45 746.090   4
  -1  10  -2 2748.85 638.375   4
   1  10   2 3899.19 1073.92  11
   1  10   2 3781.23 741.414  10
  -1  10  -2 3880.52 794.998   8
  -1  10  -3 5273.25 811.520   4
   1  10   3 4381.46 776.927   4
   1  10   3 5280.36 1046.95  11
  -1  10  -3 5276.44 1048.56  11
   1  10   3 5395.31 823.991  10
  -1  10  -3 3614.26 807.077   8
  -1  10  -4 2034.00 595.687   4
  -1  10  -4 1868.67 819.514  11
   1  10   4 2593.33 788.638  11
   1  10   4 2249.99 639.397  10
  -1  10  -4 2745.04 738.422   8
   1  10   4 2743.14 677.231   4
   1  10   5 4407.84 978.884  11
  -1  10  -5 5060.56 1031.73  11
   1  10   5 4234.03 780.415   4
   1  10   5 4930.24 889.703  10
  -1  10  -5 4093.74 806.348   8
  -1  10  -5 5352.78 824.292   4
  -1  10  -6 7077.33 1206.69  11
   1  10   6 7353.16 1113.25  11
   1  10   6 7636.51 1005.17  10
  -1  10  -6 8285.72 1169.47   8
  -1  10  -6 8614.28 988.804   4
   1  10   6 8757.38 1072.40   4
  -1  10  -7 3217.87 919.746  11
   1  10   7 3280.57 700.995  10
   1  10   7 2891.85 654.950   4
  -1  10  -7 2651.37 797.563   8
  -1  10  -7 3018.12 677.285   4
  -1  10  -8 24384.5 1852.86   8
  -1  10  -8 24505.0 2011.76  11
  -1  10  -8 29115.2 1714.73   4
   1  10   8 27337.5 1835.05  10
   1  10   8 24096.0 1664.21   4
   1  10   9 5345.11 946.691  10
  -1  10  -9 5328.47 973.322   8
  -1  10  -9 7305.59 942.477   4
  -1  10  -9 6461.07 1084.36  11
   1  10   9 5406.09 864.065   4
  -1  10 -10 6130.83 1094.31  11
   1  10  10 5095.92 792.152   4
  -1  10 -10 7028.69 1052.68   8
   1  10  10 5680.38 927.172  10
   1  10  11 1216.02 603.900  10
  -1  10 -11 1678.06 709.324  11
  -1  10 -11 1365.15 617.921   8
   1  10  11 1205.37 525.440   4
  -1  10 -12 7647.30 1130.47  11
   1  10  12 5913.25 846.175   4
   1  10  12 7650.92 1066.70  10
  -1  10 -12 6990.19 1088.46   8
  -1  10 -13 1183.65 564.400  11
   1  10  13 72.0187 392.315   4
   1  10  13 1223.02 539.947  10
  -1  10 -13 1190.95 640.953   8
   1  10  14 15214.4 1358.53  10
  -1  10 -14 15165.3 1379.15   8
  -1  10 -14 17444.7 1581.24  11
   1  10  14 12382.2 1116.15   4
  -1  10 -15 969.326 546.757   8
  -1  10 -15 254.706 515.858  11
   1  10  15-27.3139 468.859  10
  -1  10 -16 1967.35 607.577  11
   1  10  16 1583.76 566.369  10
  -1  10 -16 1715.31 560.760   8
   1  10  17 2484.34 665.360  10
  -1  10 -17 3274.48 701.364   8
  -1  10 -18 1007.37 609.595   3
  -1  10 -18 601.912 475.496   8
   1  10  18 63.1835 422.765  10
  -1  10 -19 4227.04 876.930   3
   1  10  19 7038.67 858.658  10
  -1  10 -20 475.465 557.086   3
   1  10  20-71.8211 368.730  10
   1  10  21 1086.99 399.516  10
  -1  10 -21 1301.90 592.833   3
   1  10  22-280.244 339.473  10
  -1  10 -22 997.035 538.233   3
   1  10  23 3019.32 452.498  10
  -1  10 -23 2115.25 529.627   3
   1  10  24 1066.40 280.836  10
  -1  11  22 854.791 251.329   4
   1  11 -22 1469.04 457.633   3
  -1  11  21 4137.99 501.629   4
   1  11 -21 4075.40 682.369   3
  -1  11  20 3446.18 501.177   4
   1  11 -20 3810.14 750.551   3
  -1  11  19 1255.48 402.054   4
   1  11 -19 2927.05 734.347   3
  -1  11  18 5800.91 711.026   4
   1  11 -18 5330.89 934.697   3
   1  11 -17 1202.35 654.656   3
  -1  11  17 1854.02 505.479   4
   1  11 -16 2644.14 724.975   3
  -1  11  16 2073.03 546.034   4
   1  11 -15 568.759 427.296  11
  -1  11  15 1817.58 586.246   4
   1  11 -15 1384.96 757.652   3
   1  11 -14 1866.66 565.279  11
   1  11 -14 1889.18 747.236   3
  -1  11  14 1484.85 569.730   4
   1  11 -13 8350.79 1059.09  11
   1  11 -13 8283.11 1212.34   3
  -1  11  13 9017.93 1075.56   4
   1  11 -12 2261.78 732.782  11
  -1  11  12 2291.48 709.799   4
   1  11 -12 2449.84 828.891   3
  -1  11  11 7368.30 1032.89   4
   1  11 -11 5079.28 955.410  11
   1  11 -11 5409.14 1120.18   3
   1  11 -10 20810.3 1823.46  11
   1  11 -10 19406.4 1809.98   3
  -1  11  10 22308.1 1675.16   4
   1  11  -9 1261.83 707.642  11
  -1  11   9 2693.48 728.761   4
   1  11  -9 2271.02 736.647   3
   1  11  -8 15768.1 1660.82  11
   1  11  -8 17677.8 1905.63   3
  -1  11   8 16541.8 1505.24   4
   1  11  -7 3524.67 915.518  11
  -1  11   7 3130.05 785.303   4
   1  11  -7 4233.31 916.005   3
   1  11  -6 7388.35 1203.61  11
  -1  11   6 7562.51 1025.66   4
   1  11  -6 8097.73 1200.86   3
  -1  11   6 8465.18 1110.29  14
   1  11  -6 11308.2 1284.68   4
   1  11  -5 2581.00 919.865  11
  -1  11   5 2228.80 609.395   4
   1  11  -5 4074.30 815.720   4
  -1  11   5 3684.78 824.205  14
  -1  11   4 6469.49 1102.86  11
  -1  11   4 7631.17 1056.60   4
   1  11  -4 6613.65 1181.78  11
  -1  11   4 7469.04 1043.46  14
   1  11  -4 8864.99 1058.62   4
  -1  11   3 6832.78 1140.26  11
   1  11  -3 5016.09 1076.06  11
  -1  11   3 5869.93 930.930   4
   1  11  -3 5916.46 918.326   4
  -1  11   2 15558.2 1593.21  11
   1  11  -2 14425.7 1635.71  11
  -1  11   2 16599.2 1430.84   4
   1  11  -2 15117.3 1350.15   4
  -1  11   1 4235.98 1069.68  11
   1  11  -1 2634.82 914.355  11
  -1  11   1 2169.21 626.340   4
   1  11  -1 3212.56 779.967   4
   1  11   0 1242.81 636.893   4
  -1  11   0 438.213 613.608  11
  -1  11   0 184.393 430.690   4
   1  11   0 55.1294 370.972  10
   1  11   0 588.888 592.179  11
   1  11   1 1995.41 670.277   4
  -1  11  -1 3412.40 1052.69  11
  -1  11  -1 2588.49 646.286   4
   1  11   1 2293.16 822.311  11
   1  11   1 2793.57 597.626  10
  -1  11  -1 5089.32 1005.44   8
  -1  11  -2 11513.4 1496.11  11
   1  11   2 12171.4 1153.90  10
  -1  11  -2 13466.3 1447.15   8
   1  11   2 12067.8 1183.74   4
   1  11   2 11044.2 1371.80  11
  -1  11  -2 12894.7 1235.75   4
   1  11   3 6242.28 901.834   4
  -1  11  -3 5353.13 1092.70  11
   1  11   3 6360.40 1175.56  11
  -1  11  -3 6044.91 898.067   4
   1  11   3 6742.00 913.093  10
  -1  11  -3 5837.20 1042.41   8
  -1  11  -4 7161.22 1167.36  11
   1  11   4 7369.45 973.387   4
   1  11   4 8772.05 1225.44  11
   1  11   4 7638.81 941.753  10
  -1  11  -4 9485.27 1224.69   8
  -1  11  -4 8991.85 1048.54   4
  -1  11  -5 3528.20 845.799   8
  -1  11  -5 3307.34 708.011   4
  -1  11  -5 3343.77 1001.09  11
   1  11   5 3186.22 711.277   4
   1  11   5 4123.29 752.163  10
   1  11   5 2562.52 775.133  11
  -1  11  -6 6477.81 1155.26  11
   1  11   6 9269.03 1064.65  10
  -1  11  -6 8993.98 1154.28   8
   1  11   6 6684.97 1075.49  11
   1  11   6 7741.13 971.089   4
  -1  11  -6 8771.40 1018.83   4
  -1  11  -7 4446.00 779.983   4
  -1  11  -7 4800.82 1027.96  11
   1  11   7 2934.09 684.410   4
   1  11   7 4333.42 787.828  10
  -1  11  -7 3830.11 848.370   8
   1  11   8 17992.1 1456.85  10
  -1  11  -8 17575.5 1541.39   8
  -1  11  -8 17515.6 1746.88  11
  -1  11  -8 18594.7 1407.03   4
   1  11   8 15956.1 1357.23   4
  -1  11  -9 4002.87 1014.97  11
   1  11   9 4038.24 844.672  10
  -1  11  -9 3222.14 780.589   8
   1  11   9 3222.07 645.736   4
  -1  11 -10 18709.6 1557.32   8
  -1  11 -10 20581.5 1763.09  11
   1  11  10 14935.5 1265.19   4
   1  11  10 19184.9 1495.73  10
  -1  11 -11 7313.18 1034.39   8
  -1  11 -11 6227.86 1131.91  11
   1  11  11 4951.33 727.382   4
   1  11  11 5781.85 880.586  10
  -1  11 -12 3185.68 857.991  11
  -1  11 -12 3240.69 745.738   8
   1  11  12 2688.24 700.564  10
   1  11  12 2191.79 554.922   4
  -1  11 -13 10166.8 1221.17  11
   1  11  13 6674.13 797.554   4
   1  11  13 8758.59 1020.30  10
  -1  11 -13 9968.39 1123.74   8
   1  11  14 1613.01 573.962  10
  -1  11 -14 1883.81 584.688  11
  -1  11 -14 1860.76 590.134   8
   1  11  14 1536.06 494.721   4
  -1  11 -15 655.308 483.019  11
   1  11  15 2543.96 615.438  10
  -1  11 -15 2017.04 561.849   8
   1  11  16 2023.57 560.500  10
  -1  11 -16 3030.25 627.119   8
  -1  11 -16 2460.07 581.832  11
   1  11  17 585.031 370.460  10
  -1  11 -17 1501.18 527.149   8
   1  11  18 5403.38 685.116  10
   1  11  19 1180.21 407.783  10
   1  11  20 4563.36 586.959  10
   1  11  21 5149.36 557.777  10
   1  11  22 1593.51 304.993  10
  -1  12  19 512.368 255.862   4
  -1  12  18 467.864 281.455   4
   1  12 -18 191.726 363.807   3
  -1  12  17 79.7153 256.509   4
   1  12 -17 1296.97 542.785   3
  -1  12  16 1907.25 469.434   4
   1  12 -16 1926.91 594.258   3
  -1  12  15 49.7859 328.269   4
   1  12 -15 705.842 594.362   3
   1  12 -14 5018.03 881.128   3
   1  12 -14 4379.15 689.102  11
  -1  12  14 2882.95 576.977   4
   1  12 -13 5750.16 821.165  11
   1  12 -13 4977.02 908.938   3
  -1  12  13 4224.21 693.490   4
   1  12 -12 3873.32 851.504   3
   1  12 -12 5431.17 895.588  11
  -1  12  12 4468.82 727.508   4
   1  12 -11 1192.10 588.298  11
   1  12 -11 1805.27 682.376   3
  -1  12  11 1580.55 567.683   4
   1  12 -10-186.319 445.486  11
   1  12 -10-4.06244 503.505   3
  -1  12  10 3.50946 444.958   4
  -1  12   9-621.722 515.127   4
   1  12  -9-700.595 547.823  11
   1  12  -9 633.043 580.011   3
   1  12  -8-1006.59 667.870  11
  -1  12   8-168.981 434.636   4
   1  12  -7 1440.04 697.784  11
  -1  12   7 1248.63 531.335   4
  -1  12   6 77.5812 440.421   4
   1  12  -6 1536.43 707.042  11
   1  12  -5 4321.10 947.985  11
  -1  12   5 4324.93 822.807   4
   1  12  -4 3795.53 985.972  11
  -1  12   4 3431.09 731.801   4
  -1  12   4 3426.56 796.577  11
   1  12  -4 6037.47 955.397   4
  -1  12   3 795.233 508.214   4
   1  12  -3 1781.63 799.892  11
  -1  12   3 2076.42 758.790  11
   1  12  -3 2061.07 716.174   4
  -1  12   2 1709.05 691.257  11
  -1  12   2 1336.85 594.282   4
   1  12  -2 665.983 636.750  11
   1  12  -2 823.208 559.764   4
  -1  12   1 1860.85 629.478   4
   1  12  -1 1830.13 665.336   4
   1  12  -1 1569.12 706.258  11
  -1  12   0 2760.95 692.628   4
   1  12   0 3958.23 892.643  11
  -1  12   0 3709.08 966.146  11
   1  12   0 3067.70 713.107   4
   1  12   1 1584.14 595.118   4
   1  12   1 3340.79 872.542  11
  -1  12  -1 1705.93 775.618  11
  -1  12  -1 1928.08 603.093   4
  -1  12  -2 344.734 552.185  11
   1  12   2 177.853 512.606  11
  -1  12  -2 1789.78 603.523   4
   1  12   2 1311.29 579.374   4
  -1  12  -3 2039.11 609.954   4
  -1  12  -3 1445.80 756.210  11
   1  12   3 3444.92 817.582  11
   1  12   3 1435.97 591.731   4
   1  12   3 1749.52 523.573  10
  -1  12  -4 4652.75 997.350  11
   1  12   4 2967.27 785.168  11
   1  12   4 4202.36 783.160   4
  -1  12  -4 6242.23 1066.99   8
  -1  12  -4 3722.70 688.875   4
   1  12   4 4297.54 725.847  10
  -1  12  -5 4496.51 962.077  11
   1  12   5 3616.89 788.791  11
   1  12   5 4464.29 782.387   4
   1  12   5 4330.42 698.861  10
  -1  12  -5 5567.44 970.228   8
  -1  12  -5 5094.51 772.725   4
  -1  12  -6 1138.51 730.401  11
   1  12   6 201.013 417.376  11
   1  12   6 614.861 432.302   4
   1  12   6 892.334 516.757  10
  -1  12  -6 1519.25 591.180   4
   1  12   7 1249.56 527.454   4
  -1  12  -7 1612.53 645.685  11
   1  12   7 1795.08 563.701  10
  -1  12  -7 1462.00 667.758   8
  -1  12  -7 3647.96 735.239   4
  -1  12  -8 627.134 662.546  11
   1  12   8 281.405 393.119   4
   1  12   8 37.9733 382.732  10
  -1  12  -8 1027.52 620.250   8
   1  12   9 670.247 385.402   4
   1  12   9 513.332 378.710  10
  -1  12  -9 1139.03 664.073   8
   1  12  10 802.734 400.924   4
  -1  12 -10 746.681 547.629   8
  -1  12 -10 190.849 554.517  11
   1  12  10 307.062 394.321  10
  -1  12 -11 711.897 551.058  11
   1  12  11 2009.73 510.750   4
   1  12  11 2314.50 544.322  10
  -1  12 -11 2421.98 650.937   8
  -1  12 -12 5465.40 834.697  11
   1  12  12 4797.02 636.805   4
   1  12  12 6090.20 805.585  10
  -1  12 -12 5646.18 819.466   8
  -1  12 -13 6485.56 853.483  11
   1  12  13 5313.65 626.787   4
   1  12  13 5992.46 764.846  10
  -1  12 -13 6740.02 852.852   8
  -1  12 -14 4210.17 719.179  11
   1  12  14 4528.18 677.836  10
  -1  12 -14 4792.57 736.181   8
  -1  12 -15 1152.89 432.066  11
  -1  12 -15 1819.97 556.600   8
   1  12  15 416.585 345.761  10
  -1  12 -16 2596.76 535.028  11
   1  12  16 1658.91 384.505  10
  -1  12 -16 2711.65 513.595   8
   1  12  17 577.137 311.268  10
   1  12  18 365.912 264.470  10
   1  12  19-281.291 223.974  10
  -1  13  16 923.180 274.971   4
  -1  13  15 296.795 226.446   4
   1  13 -14 5705.97 653.699  11
  -1  13  14 5621.08 591.726   4
   1  13 -13 2366.47 522.671  11
  -1  13  13 1401.76 372.369   4
   1  13 -12 5049.58 742.068  11
  -1  13  12 4667.94 604.289   4
   1  13 -11 413.806 358.611  11
  -1  13  11 542.872 378.291   4
  -1  13  10 4696.69 658.104   4
   1  13 -10 3965.41 716.333  11
   1  13  -9 962.554 513.010  11
  -1  13   9 515.405 403.979   4
   1  13  -8 1471.99 609.829  11
  -1  13   8 2169.97 550.994   4
   1  13  -7 939.321 536.694  11
  -1  13   7 902.140 499.227   4
  -1  13   6 719.147 466.658   4
   1  13  -6 1119.63 576.156  11
  -1  13   5 1047.85 461.343   4
   1  13  -5 1224.88 627.721  11
  -1  13   4 7606.41 893.332   4
   1  13  -4 6992.66 1056.40  11
  -1  13   4 7931.62 942.766  11
  -1  13   3 1004.66 486.819   4
   1  13  -3 1185.40 654.814  11
  -1  13   3 1005.58 523.427  11
   1  13  -2 9773.37 1189.10  11
  -1  13   2 11477.0 1104.70   4
   1  13  -2 14313.2 1198.62   4
  -1  13   2 12115.0 1236.60  11
  -1  13   1 2957.38 778.312  11
   1  13  -1 1839.66 702.863  11
  -1  13   1 3363.61 718.931   4
   1  13  -1 3600.56 708.310   4
  -1  13   0 10842.9 1230.11  11
   1  13   0 9698.26 1188.92  11
  -1  13   0 10470.7 1002.90   4
   1  13   0 11456.0 1072.69   4
  -1  13  -1 1560.86 568.469   4
   1  13   1 2673.38 762.352  11
   1  13   1 3291.59 678.488   4
  -1  13  -1 2268.45 755.371  11
  -1  13  -2 13394.9 1360.85  11
   1  13   2 10274.4 1180.47  11
   1  13   2 11579.0 1080.75   4
  -1  13  -2 11417.9 1025.46   4
  -1  13  -3 2532.54 626.045   4
  -1  13  -3 1664.46 685.070  11
   1  13   3 1786.60 554.979   4
   1  13   3 832.081 523.581  11
  -1  13  -4 5863.88 983.354  11
   1  13   4 5097.78 820.511  11
  -1  13  -4 6664.47 805.616   4
   1  13   4 6763.73 805.996   4
   1  13   5 734.313 436.002   4
   1  13   5 1610.20 532.486  11
  -1  13  -5 1713.22 758.821  11
  -1  13  -5 2418.59 625.563   4
   1  13   6 206.606 364.358   4
  -1  13  -6 1548.95 615.980  11
   1  13   7 109.477 328.801   4
   1  13   7 304.909 336.391  10
  -1  13  -7 658.501 438.544  11
  -1  13  -8 945.023 511.435  11
   1  13   8 2421.75 493.950  10
   1  13   8 1662.53 413.953   4
   1  13   9 777.180 346.524   4
   1  13   9 1252.63 387.887  10
   1  13  10 3514.44 510.648   4
  -1  13 -10 4121.39 751.699  11
   1  13  10 3020.35 506.317  10
   1  13  11 54.3021 264.955   4
  -1  13 -11 341.094 417.710  11
   1  13  11 383.776 332.293  10
  -1  13 -12 5000.11 697.803  11
   1  13  12 4912.54 564.446  10
  -1  13 -13 2749.22 550.254  11
   1  13  13 2260.73 396.441  10
  -1  13 -14 7069.28 707.474  11
   1  13  14 6359.30 563.596  10
  -1  14  11 1371.83 300.300   4
   1  14 -10 2146.08 462.925  11
  -1  14  10 2636.37 405.951   4
  -1  14   9 3483.42 486.292   4
   1  14  -9 3451.67 576.570  11
   1  14  -8 1096.37 445.761  11
  -1  14   8 1340.85 362.096   4
   1  14  -7 182.367 345.695  11
  -1  14   7 632.413 322.815   4
   1  14  -6 285.208 351.758  11
  -1  14   6 685.107 327.899   4
   1  14  -5 1497.54 518.041  11
  -1  14   5 656.806 388.475   4
  -1  14   4 1639.03 420.741   4
   1  14  -4 2097.32 548.988  11
   1  14  -3 2860.05 622.610  11
  -1  14   3 2372.07 489.633   4
  -1  14   2 489.856 427.193   4
  -1  14   2-386.486 318.378  11
   1  14  -2-204.755 428.793  11
  -1  14   1 470.525 346.233   4
  -1  14   1 85.3294 344.673  11
   1  14  -1 194.944 398.600  11
  -1  14   0-268.669 383.756  11
   1  14   0 425.071 418.637  11
   1  14   1 266.032 378.200  11
  -1  14  -1 404.806 391.680  11
   1  14   2 135.260 402.200  11
  -1  14  -2-125.870 433.587  11
  -1  14  -3 2270.86 554.990  11
   1  14   3 1754.30 447.904  11
  -1  14  -4 1487.68 504.758  11
   1  14   4 2544.71 486.897  11
  -1  14  -5 1671.52 503.715  11
   1  14   5 1877.75 427.677   4
  -1  14  -6 524.909 430.729  11
   1  14   6 1762.74 409.149   4
  -1  14  -7 494.417 395.153  11
   1  14   7 1115.61 322.608   4
  -1  14  -8-282.191 364.409  11
   1  14   8 1263.03 320.888   4
  -1  14  -9 3611.28 572.617  11
  -1  14 -10 2089.75 449.679  11
   2   0   0 10554.7 1213.76   9
   2   0   0 11304.6 988.691  15
   2   0  -1 9215.51 867.905  15
   2   0  -1 10206.8 1182.47   9
   2   0   1 10976.2 1059.31  15
   2   0  -2 143139. 4419.13   9
   2   0  -2 140794. 3523.05  15
   2   0   2 147941. 3979.22  15
   2   0  -3 14237.1 1433.76   9
   2   0   3 12389.9 1136.37  15
   2   0  -3 11666.8 921.858  15
   2   0   4 24069.7 1111.94   1
   2   0  -4 26934.5 1940.45   9
   2   0  -4 23635.1 1271.96  15
   2   0   4 24384.0 1625.13  15
   2   0   5 40727.5 1599.88   1
   2   0  -5 36837.4 1811.70  13
   2   0   5 38830.7 2093.86  15
  -2   0   5 36672.8 1873.52  12
   2   0  -6 11933.8 1415.67   9
   2   0   6 11364.4 937.567   1
   2   0   6 11999.7 1222.02  15
   2   0  -6 10136.5 921.915  13
  -2   0   6 10324.3 1037.64  12
   2   0   7 1164.12 560.668  15
   2   0  -7 1068.31 775.285   9
  -2   0   7 409.622 401.318  12
   2   0  -7 762.794 368.715  13
   2   0   7 800.608 431.806   1
   2   0   8 11407.0 1295.03  15
   2   0  -8 14264.8 1657.42   9
   2   0   8 11309.5 1078.05   1
  -2   0   8 12897.9 1256.86  12
   2   0  -9 56397.7 3265.02   9
   2   0   9 54005.1 2504.57   1
   2   0   9 55999.1 2816.51  15
  -2   0   9 57476.4 2647.58  12
   2   0 -10 22959.8 2179.64   9
  -2   0  10 24122.4 1767.23  12
   2   0  10 19877.5 1599.99   1
   2   0  10 24622.2 1908.09  15
   2   0 -11 493.843 622.741   9
   2   0  11 653.250 596.377  15
  -2   0  11 229.308 441.618  12
   2   0  12 16729.3 1653.72  15
  -2   0  12 15296.8 1527.59  12
   2   0 -12 16256.2 2055.67   9
   2   0 -13 8496.34 1583.22   9
  -2   0  13 8767.42 1236.88  12
   2   0  13 9027.81 1281.30  15
   2   0 -14 63866.5 4290.32   9
  -2   0  14 65213.6 3322.64  12
   2   0  14 65041.9 3399.14  15
   2   0 -15 4346.88 1355.42   9
   2   0  15 3349.74 877.307  15
  -2   0  15 4307.90 965.695  12
   2   0 -16 3787.02 1431.84   9
   2   0  16 3506.28 979.490  15
   2   0 -17 8291.09 1944.62   9
   2   0  17 7692.49 1298.48  15
   2   0  18 362.225 488.631  15
  -2   0 -19 2213.04 923.924   6
   2   0 -19 2424.79 874.499   6
  -2   0 -19 1016.71 777.219   3
   2   0  19 2070.05 945.856  15
  -2   0  19 1447.51 629.813   5
  -2   0 -20 19759.5 1948.37   6
   2   0 -20 21896.3 2087.53   6
   2   0 -21 3129.95 1003.38   6
  -2   0 -21 1723.44 904.328   3
  -2   0 -21 2586.25 792.292   8
  -2   0 -21 2572.27 918.779   6
  -2   0 -22 540.583 731.992   6
  -2   0 -22-115.786 733.628   3
  -2   0 -22 793.647 575.216   8
   2   0 -22 442.595 785.555   6
  -2   0 -23 840.852 751.817   6
   2   0 -23 622.359 669.373   6
  -2   0 -23 1029.84 811.135   3
  -2   0 -23 135.388 537.574   8
  -2   0 -24 9111.81 1456.87   6
   2   0 -24 7454.71 1404.07   6
  -2   0 -24 4147.71 1280.80   3
  -2   0 -24 6180.37 1097.31   8
   2   0 -25 9532.35 1469.88   6
  -2   0 -25 8030.49 1313.81   6
  -2   0 -25 6538.60 1397.89   3
  -2   0 -25 5876.91 989.919   8
  -2   0 -26 5132.83 1057.79   6
   2   0 -26 4384.08 1112.03   6
  -2   0 -26 4542.71 1164.63   3
  -2   0 -26 3237.61 731.762   8
  -2   0 -27 3295.87 842.232   6
   2   0 -27 4137.45 1028.89   6
  -2   0 -27 1756.95 590.839   8
  -2   0 -28 4213.36 898.202   6
   2   0 -28 3139.21 832.925   6
  -2   0 -28 1977.13 537.749   8
   2   0 -29 500.050 560.643   6
  -2   0 -29 1011.03 362.213   8
  -2   0 -29 801.901 532.998   6
   2   0 -30 1069.82 536.248   6
  -2   0 -30 1177.96 520.924   6
   2   0 -31 596.384 428.685   6
  -2   0 -31-154.084 325.194   6
   2   1 -31 1547.58 480.021   6
  -2  -1 -31 2272.00 563.520   6
   2   1 -30 1227.29 573.806   6
  -2  -1 -30 983.871 523.890   6
   2   1 -29 1188.16 601.337   6
  -2  -1 -29-102.751 332.942   8
  -2  -1 -29 988.666 585.025   6
  -2  -1 -28 184.378 548.586   6
   2   1 -28-435.951 584.806   6
  -2  -1 -28-128.805 371.655   8
  -2  -1 -27 4215.41 1094.25   6
   2   1 -27 5193.79 1131.31   6
  -2  -1 -27 3311.06 700.647   8
  -2  -1 -26 301.390 678.990   6
   2   1 -26 586.520 704.004   6
  -2   1  26 868.289 487.747   5
  -2  -1 -26 315.255 568.513   8
   2   1 -25 14052.3 1678.68   6
  -2  -1 -25 15134.1 1779.08   6
  -2   1  25 13093.1 1245.30   5
   2   1 -24 69.3467 680.496   6
  -2  -1 -24-352.710 748.897   6
  -2   1  24 252.836 469.919   5
  -2  -1 -24 27.4670 511.502   8
  -2  -1 -23 8064.36 1371.03   6
  -2  -1 -23 5602.33 1428.78   3
  -2   1  23 7777.51 1035.06   5
   2   1 -23 9043.04 1493.41   6
  -2  -1 -22 12821.9 1699.06   6
  -2   1  22 15191.0 1413.28   5
  -2  -1 -22 12804.7 1874.50   3
   2   1 -22 15551.0 1886.00   6
  -2  -1 -21 10861.0 1767.05   3
  -2   1  21 15749.4 1432.30   5
  -2  -1 -21 15187.9 1737.20   6
   2   1 -21 16151.4 1818.85   6
  -2  -1 -20 1661.45 938.812   6
   2   1 -20 2948.76 984.342   6
  -2  -1 -20-307.825 673.625   3
  -2   1  20 2025.04 706.778   5
   2   1 -19 1325.94 837.813   6
  -2  -1 -19 1936.08 902.991   3
  -2   1  19 161.794 471.344   5
  -2  -1 -19 160.049 588.741   6
   2  -1  18 9642.19 1469.06  15
   2   1 -18 7669.67 1244.88   6
  -2  -1 -18 5900.82 1346.23   3
   2  -1  17 9348.21 1482.06  15
   2   1 -16 10128.1 1990.79   9
   2  -1  16 11472.9 1524.64  15
   2   1 -15 6136.42 1489.99   9
   2  -1  15 6007.97 1178.12  15
   2   1 -14 11533.4 1892.10   9
   2  -1  14 15259.2 1695.36  15
   2   1 -13 53620.1 3885.93   9
   2  -1  13 53086.5 3051.81  15
   2  -1  12 78356.1 3615.08  15
   2   1 -12 76727.3 4409.52   9
   2   1 -11 95175.2 4710.77   9
   2  -1  11 95777.4 3937.34  15
   2   1 -10 34576.9 2699.51   9
   2  -1  10 33080.4 2229.22  15
  -2   1  10 31253.0 1843.84  12
   2   1  -9 23423.7 2171.65   9
   2  -1   9 20331.7 1688.38  15
  -2   1   9 19153.9 1382.30  12
   2   1  -8 37803.0 2619.89   9
   2  -1   8 32368.1 2068.34  15
   2   1  -8 34572.4 1902.85  13
  -2   1   8 32915.0 1715.80  12
   2  -1   7 37416.1 2174.79  15
   2   1  -7 38049.3 1973.33  13
  -2   1   7 38519.8 1761.31  12
   2  -1   6 37789.9 2139.52  15
   2   1  -6 41641.8 2067.75  13
  -2   1   6 39629.2 1707.13  12
   2  -1   5 34745.6 1953.67  15
  -2   1   5 32224.7 1491.20   2
   2   1  -5 34628.4 1890.53  13
  -2   1   5 35561.0 1514.87  12
   2  -1   4 15766.5 1313.16  15
   2   1  -4 16382.2 1596.39   9
  -2   1   4 14884.6 994.994   2
  -2   1   4 15343.0 959.386  12
   2   1  -4 16749.2 1351.23  13
  -2   1   3 14470.8 987.205   2
   2  -1   3 17061.1 1321.80  15
   2   1  -3 17812.1 1580.37   9
   2   1  -3 15857.5 1163.73  15
  -2   1   3 14378.3 886.816  12
   2   1  -2 28945.1 1893.78   9
   2  -1   2 28678.9 1663.74  15
   2   1  -2 28489.3 1588.62  15
   2   1  -1 36704.1 2107.23   9
   2  -1   1 37237.7 1819.98  15
   2   1  -1 39163.2 1883.90  15
   2   1   0 56847.7 2567.83   9
   2  -1   0 54666.7 2133.66  15
   2  -1   0 56259.2 2726.83   9
   2   1   0 57705.2 2348.96  15
   2  -1  -1 40872.7 2340.23   9
   2   1   1 39944.6 2162.40   9
   2   1   1 42353.9 2072.42  15
   2  -1  -1 40338.7 1727.00  15
   2   1   2 28147.6 1473.66   1
   2   1   2 33292.0 1874.00  15
   2   1   2 30681.1 1904.03   9
   2  -1  -2 28097.1 1380.70  15
   2  -1  -2 30367.1 1979.03   9
   2   1   3 15049.7 1105.28   1
   2  -1  -3 16944.6 1538.53   9
   2  -1  -3 14535.4 949.745  15
   2   1   3 15780.1 1333.15  15
   2   1   4 16990.3 1229.79   1
   2  -1  -4 17477.4 1619.93   9
   2   1   4 18036.7 1471.07  15
   2  -1  -4 16388.1 941.978  15
   2  -1  -5 39464.8 2408.51   9
   2   1   5 37995.8 1863.60   1
   2   1   5 35342.3 2072.54  15
   2   1   6 42889.4 2332.58  15
   2  -1  -6 44199.0 2670.48   9
   2   1   6 40067.6 2005.45   1
   2  -1  -6 36270.4 1563.38  13
  -2  -1   6 39874.3 2221.92  12
   2  -1  -7 38855.6 2557.38   9
   2   1   7 38058.2 2246.09  15
   2   1   7 35745.5 1995.20   1
  -2  -1   7 32671.6 2078.27  12
   2  -1  -8 35821.1 2546.38   9
   2   1   8 35046.6 2216.82  15
   2   1   8 32615.9 1978.88   1
  -2  -1   8 35142.2 2212.25  12
  -2  -1   9 19152.8 1668.73  12
   2  -1  -9 21051.1 2052.80   9
   2   1   9 19843.8 1645.03   1
   2   1   9 22028.4 1809.36  15
   2  -1 -10 29928.6 2494.77   9
   2   1  10 31579.4 2139.58   1
   2   1  10 33821.0 2259.67  15
  -2  -1  10 34057.4 2285.37  12
  -2  -1  11 96671.5 3985.48  12
   2  -1 -11 86267.7 4382.93   9
   2   1  11 85137.1 3756.54   1
   2   1  11 90619.0 3847.29  15
   2   1  12 78749.0 3642.13  15
   2  -1 -12 77127.6 4256.87   9
  -2  -1  12 81416.5 3745.73  12
   2   1  13 47626.2 2863.24  15
   2  -1 -13 41754.7 3288.03   9
   2   1  13 39427.3 2757.10   1
  -2  -1  13 45638.3 2911.89  12
   2   1  14 11651.4 1558.59   1
   2  -1 -14 15330.7 2131.26   9
   2   1  14 15296.2 1698.50  15
  -2  -1  14 14731.8 1735.55  12
   2  -1 -15 4509.77 1427.92   9
   2   1  15 4497.68 1095.14  15
  -2  -1  15 4594.90 1049.29  12
   2  -1 -16 12199.9 2138.54   9
   2   1  16 13746.4 1668.09  15
  -2  -1  16 13093.6 1705.73  12
   2   1  17 5426.90 1209.74  15
   2  -1 -17 7056.24 1775.24   9
  -2  -1  17 6198.18 1198.11  12
  -2   1 -18 7392.36 1386.66   3
   2   1  18 7043.46 1265.34  15
  -2   1 -18 7848.59 1113.81   8
  -2  -1  18 11055.8 1672.47  12
  -2   1 -19 742.209 567.946   6
   2  -1 -19 836.351 623.632   6
  -2   1 -19 395.136 805.919   3
  -2   1 -19 722.848 613.461   8
   2  -1 -20 3559.59 987.222   6
  -2   1 -20 1860.99 825.108   8
  -2   1 -20 1000.91 947.440   3
  -2   1 -20 1521.07 766.538   6
  -2   1 -21 15130.6 1993.10   3
  -2   1 -21 14334.6 1584.55   8
  -2   1 -21 14856.9 1689.66   6
   2  -1 -21 17999.8 1908.61   6
  -2   1 -22 11530.8 1529.70   6
  -2   1 -22 14194.4 1490.37   8
  -2   1 -22 10652.1 1785.18   3
   2  -1 -22 16479.1 1874.11   6
  -2   1 -23 7589.86 1252.23   6
   2  -1 -23 9341.10 1498.96   6
  -2   1 -23 7140.54 1545.18   3
  -2   1 -23 7390.33 1162.54   8
  -2   1 -24 1005.73 701.967   6
   2  -1 -24-527.239 674.306   6
  -2   1 -24-447.076 725.211   3
  -2   1 -24-257.406 533.229   8
   2  -1 -25 10673.3 1512.32   6
  -2   1 -25 8023.49 1469.53   3
  -2   1 -25 8235.33 1279.74   6
  -2   1 -25 7589.94 1113.76   8
  -2   1 -26 81.1048 532.022   6
   2  -1 -26-330.108 608.300   6
  -2   1 -26 1425.46 941.152   3
  -2   1 -26-289.948 503.898   8
  -2   1 -27 5343.07 978.710   6
   2  -1 -27 5210.25 1033.70   6
  -2   1 -27 4209.61 1112.58   3
  -2   1 -27 3287.09 714.106   8
  -2   1 -28 733.852 581.492   6
   2  -1 -28 832.671 668.917   6
  -2   1 -28-161.634 327.607   8
   2  -1 -29 912.790 502.427   6
  -2   1 -29 119.680 294.502   8
  -2   1 -29 1420.89 577.519   6
   2  -1 -30 1775.62 546.269   6
  -2   1 -30 1469.47 546.920   6
   2  -1 -31 1599.04 500.303   6
  -2   1 -31 1808.84 427.687   6
   2   2 -31 661.443 431.469   6
  -2  -2 -31 112.109 387.472   6
   2   2 -30 4596.59 753.105   6
  -2  -2 -30 6323.70 889.545   6
   2   2 -29 961.369 557.826   6
  -2  -2 -29-28.3278 302.600   8
  -2  -2 -29 1012.03 595.777   6
   2   2 -28 5267.24 1004.53   6
  -2   2  28 5303.21 710.790   5
  -2  -2 -28 2090.22 569.421   8
  -2  -2 -28 5037.85 1017.23   6
  -2  -2 -27-507.106 673.246   6
   2   2 -27 715.078 673.539   6
  -2   2  27 1266.39 569.654   5
  -2  -2 -27 952.087 500.768   8
  -2  -2 -26 2201.54 946.304   6
   2   2 -26 1430.41 889.951   6
  -2   2  26 1564.73 627.074   5
  -2  -2 -26 726.495 471.294   8
   2   2 -25 5822.07 1144.95   6
  -2   2  25 8074.28 1093.12   5
  -2  -2 -25 5848.45 1197.26   6
  -2  -2 -25 4818.33 905.927   8
   2   2 -24 3446.84 983.400   6
  -2  -2 -24 5021.71 1206.58   6
  -2   2  24 5405.69 917.615   5
  -2   2  23 3081.47 776.510   5
   2   2 -23 2331.30 946.633   6
  -2  -2 -23 3454.87 1083.26   6
  -2   2  22 32051.9 2074.48   5
  -2  -2 -22 27517.5 2471.52   6
   2   2 -22 31560.5 2511.20   6
   2   2 -21 3382.80 933.360   6
  -2   2  21 4637.40 928.218   5
  -2   2  20 29143.8 1943.81   5
  -2  -2 -20 28342.2 2425.84   6
   2   2 -20 27366.2 2354.95   6
  -2  -2 -19 8788.80 1447.87   6
   2   2 -19 9927.02 1465.42   6
  -2  -2 -19 5456.13 1211.40   3
  -2   2  19 10951.8 1253.26   5
  -2   2  18 30767.2 1967.06   5
  -2  -2 -18 23151.5 2270.35   3
  -2  -2 -18 27633.4 2312.68   6
   2  -2  18 29856.8 2623.59  15
   2   2 -18 27720.4 2258.08   6
  -2   2  18 29372.3 3053.14   1
  -2   2  17 5449.80 1449.63   1
   2  -2  17 4001.73 955.583  15
  -2   2  16 3478.48 1084.32   1
   2  -2  16 4582.33 1149.03  15
   2   2 -15 18636.4 2622.38   9
   2  -2  15 16230.3 1805.59  15
   2  -2  14 20453.0 2028.51  15
   2   2 -14 20186.5 2564.01   9
   2   2 -13 22326.2 2615.45   9
   2  -2  13 24416.9 2090.22  15
   2   2 -12 104579. 5309.20   9
   2  -2  12 103964. 4261.74  15
   2   2 -11 48541.0 3476.04   9
   2  -2  11 44935.0 2709.37  15
   2   2 -10 49074.9 3311.10   9
   2   2 -10 45352.9 2509.17  13
   2  -2  10 50043.8 2777.31  15
   2  -2   9 124631. 4391.69  15
   2   2  -9 132546. 5244.93   9
   2   2  -9 115566. 4081.29  13
   2   2  -8 29214.1 2370.89   9
  -2   2   8 22946.0 1652.04   2
   2  -2   8 26772.7 1963.29  15
   2   2  -8 26687.4 1858.35  13
   2   2  -7 12586.3 1522.10   9
  -2   2   7 9359.84 1054.57   2
   2  -2   7 11294.9 1270.98  15
   2   2  -7 11647.6 1230.91  13
   2  -2   6 89754.5 3424.20  15
   2   2  -6 97975.3 3981.46   9
   2   2  -6 88240.8 3420.61  13
   2   2  -5 6961.32 1062.46  13
   2   2  -5 8517.64 1373.52   9
   2  -2   5 6728.75 1008.29  15
  -2   2   5 6103.89 827.921   2
  -2   2   5 6689.58 800.972   1
   2  -2   4 55866.4 2482.01  15
   2   2  -4 60625.6 2916.22   9
  -2   2   4 51989.6 2348.84   2
   2   2  -4 59738.9 2779.44  13
   2   2  -3 31583.9 2070.01   9
  -2   2   3 27898.7 1698.25   2
   2  -2   3 29700.8 1764.96  15
   2   2  -3 30515.4 1978.62  13
   2   2  -2 8703.57 1118.67   9
  -2   2   2 7384.42 937.242   2
   2  -2   2 8375.44 945.056  15
   2   2  -2 8855.45 1174.34  13
   2   2  -1 12283.3 1260.75   9
   2   2  -1 12553.7 1168.35  15
   2  -2   1 12208.3 1086.11  15
   2   2   0 9880.44 1085.99  15
   2   2   0 10770.7 1170.21   9
   2  -2   0 9157.66 910.248  15
   2  -2  -1 12937.1 997.890  15
   2   2   1 11867.9 1170.03   9
   2   2   1 12870.5 1239.36  15
   2  -2  -1 12417.6 1352.36   9
   2   2   2 7730.42 947.381   1
   2   2   2 7662.20 1009.40  15
   2   2   2 6400.55 908.151   9
   2  -2  -2 8911.55 1220.51   9
   2  -2  -2 7994.70 782.517  15
   2   2   3 30998.6 1870.13   1
   2  -2  -3 29737.7 2028.51   9
   2   2   3 30148.8 1842.56   9
   2  -2  -3 28266.5 1290.35  15
   2   2   3 32604.8 1989.57  15
   2   2   4 54194.6 2505.51   1
   2   2   4 59249.1 2728.92  15
   2  -2  -4 59009.1 2932.91   9
   2   2   5 6956.28 1020.66  15
   2   2   5 6966.00 977.417   1
   2  -2  -5 7033.72 1147.83   9
   2  -2  -6 104349. 4189.27   9
   2   2   6 99128.4 3658.96   1
   2   2   6 99193.9 3806.61  15
   2  -2  -7 12157.0 1521.27   9
   2   2   7 10378.5 1240.51   1
   2   2   7 12406.1 1386.67  15
  -2  -2   7 11440.5 1398.92  12
   2  -2  -8 26860.6 2186.12   9
   2   2   8 24624.2 1869.20   1
   2   2   8 24397.4 1935.28  15
  -2  -2   8 24580.8 2030.72  12
   2  -2  -9 129548. 5069.19   9
   2   2   9 129717. 4617.21  15
   2   2   9 122114. 4490.86   1
  -2  -2   9 132395. 4894.41  12
  -2  -2  10 51159.6 3033.98  12
   2  -2 -10 47656.6 3177.30   9
   2   2  10 49079.7 2900.46   1
   2   2  10 49378.3 2854.50  15
   2  -2 -11 41393.2 3049.30   9
   2   2  11 44130.6 2858.71   1
   2   2  11 49216.9 2860.17  15
  -2  -2  11 48759.1 3000.23  12
   2   2  12 95493.7 4150.73  15
   2   2  12 86383.5 4176.22   1
   2  -2 -12 93015.0 4742.75   9
  -2  -2  12 94291.5 4320.26  12
   2  -2 -13 21684.2 2347.45   9
   2   2  13 19081.5 2056.31   1
   2   2  13 22847.1 2042.97  15
  -2  -2  13 23369.6 2235.25  12
   2  -2 -14 19331.4 2468.76   9
   2   2  14 12638.8 1702.60   1
   2   2  14 17083.3 1848.27  15
  -2  -2  14 17052.3 2000.89  12
   2  -2 -15 17285.4 2397.31   9
   2   2  15 15403.5 1946.07   1
   2   2  15 16640.8 1866.22  15
  -2  -2  15 17324.3 2018.82  12
   2   2  16 3836.60 1104.50   1
   2  -2 -16 5775.31 1595.01   9
   2   2  16 4605.36 1135.20  15
  -2  -2  16 3001.09 983.391  12
   2  -2 -17 4299.37 1389.86   9
   2   2  17 4564.32 1101.77  15
  -2  -2  17 3960.39 1064.47  12
  -2   2 -18 24183.7 2341.92   3
  -2   2 -18 30282.4 2107.65   8
   2  -2 -18 28142.4 2214.56   6
  -2  -2  18 30140.2 2788.37  12
  -2   2 -19 10051.7 1312.09   6
  -2   2 -19 10379.8 1395.06   8
  -2   2 -19 8873.25 1520.75   3
   2  -2 -19 9453.83 1380.55   6
  -2   2 -20 24235.9 2520.21   3
  -2   2 -20 26463.8 2043.78   8
  -2   2 -20 26731.5 2110.83   6
   2  -2 -20 26944.8 2286.91   6
  -2   2 -21 3078.49 843.179   6
   2  -2 -21 4122.11 1017.64   6
  -2   2 -21 3906.17 1219.93   3
  -2   2 -21 4042.35 989.638   8
  -2   2 -22 27701.3 2083.13   8
  -2   2 -22 28019.6 2155.33   6
   2  -2 -22 31987.2 2480.53   6
  -2   2 -23 2699.85 897.887   6
   2  -2 -23 4499.71 1104.42   6
  -2   2 -23 3037.38 1119.43   3
  -2   2 -23 3725.28 853.553   8
   2  -2 -24 5031.22 1064.81   6
  -2   2 -24 6096.98 1399.61   3
  -2   2 -24 5330.95 983.604   8
  -2   2 -24 7036.98 1104.60   6
   2  -2 -25 6780.13 1187.36   6
  -2   2 -25 5713.26 1357.53   3
  -2   2 -25 4057.08 889.432   8
  -2   2 -25 6035.17 1024.61   6
  -2   2 -26 2277.44 719.607   6
   2  -2 -26 1168.56 710.860   6
  -2   2 -26 1053.74 894.445   3
  -2   2 -26 1441.84 537.206   8
  -2   2 -27 289.381 502.915   6
   2  -2 -27 937.916 619.277   6
  -2   2 -27 497.064 770.769   3
  -2   2 -27 934.436 498.323   8
   2  -2 -28 3768.19 811.392   6
  -2   2 -28 2626.72 815.400   3
  -2   2 -28 2906.23 567.633   8
  -2   2 -28 4398.88 762.523   6
   2  -2 -29 445.938 527.926   6
  -2   2 -29 108.970 375.595   6
   2  -2 -30 5450.40 775.058   6
  -2   2 -30 5152.95 655.432   6
   2  -2 -31-362.767 343.957   6
   2   3 -31-168.410 361.801   6
   2   3 -30 751.120 449.996   6
  -2   3  30 158.889 270.517   5
  -2  -3 -30 1056.50 540.859   6
   2   3 -29-45.6063 481.692   6
  -2   3  29 202.683 316.834   5
  -2  -3 -29 747.245 345.011   8
  -2  -3 -29 399.617 488.455   6
   2   3 -28 276.534 514.600   6
  -2   3  28 229.923 430.483   5
  -2  -3 -28 660.253 424.558   8
  -2  -3 -28-890.161 691.407   6
  -2  -3 -27 461.701 490.498   8
  -2   3  27 1478.31 587.216   5
   2   3 -27 655.750 610.696   6
  -2  -3 -27 835.605 651.061   6
  -2  -3 -26 1327.90 747.213   6
  -2  -3 -26 1040.75 589.263   8
  -2   3  26 1678.36 624.794   5
   2   3 -26 1119.46 785.320   6
  -2  -3 -25 9145.62 1433.84   6
   2   3 -25 7598.51 1273.39   6
  -2   3  25 9450.38 1143.50   5
  -2  -3 -24 4757.43 1205.47   6
   2   3 -24 4968.94 1118.76   6
  -2   3  24 6743.18 1056.06   5
  -2  -3 -23 1327.56 846.224   6
   2   3 -23 1384.78 747.177   6
  -2   3  23 1681.52 670.012   5
  -2  -3 -22 9675.33 1510.60   6
   2   3 -22 7719.21 1326.36   6
  -2   3  22 9025.56 1180.26   5
  -2  -3 -21 6609.49 1336.77   6
   2   3 -21 9109.80 1451.82   6
  -2   3  21 7922.45 1115.94   5
  -2  -3 -20 918.584 906.352   6
   2   3 -20 1165.80 783.963   6
  -2   3  20 1711.04 632.030   5
  -2  -3 -19 10539.8 1560.52   6
   2   3 -19 7234.36 1271.42   6
  -2   3  19 9164.75 1162.61   5
  -2   3  18 14618.3 1372.06   5
  -2  -3 -18 13468.0 1640.74   6
   2   3 -18 13106.7 1563.37   6
   2   3 -17 2951.32 944.200   6
  -2   3  17 1772.04 981.331   1
  -2  -3 -17 1861.58 756.510   6
  -2   3  17 2428.04 638.729   5
   2  -3  17 1921.38 838.627  15
   2  -3  16 3189.17 925.244  15
  -2   3  16 2415.18 873.810   1
   2  -3  15 11395.9 1548.81  15
  -2   3  15 9318.11 1614.52   1
   2  -3  14 23170.3 2188.52  15
  -2   3  14 19968.9 2214.77   1
  -2   3  13 6035.41 1255.43   1
   2   3 -13 7012.83 1621.59   9
   2  -3  13 8427.62 1340.55  15
   2   3 -12 31247.8 3056.41   9
   2  -3  12 28549.5 2321.67  15
  -2   3  12 25206.1 2328.56   1
  -2   3  11 1158.04 665.943   1
   2  -3  11 1151.27 657.973  15
   2   3 -11 633.797 930.715   9
   2   3 -11 1516.11 664.642  13
  -2   3  10 3199.88 813.876   2
   2   3 -10 4354.52 1248.00   9
   2  -3  10 3726.57 866.711  15
  -2   3  10 3337.06 948.280   1
   2   3 -10 4494.51 891.299  13
   2  -3   9 12919.3 1486.90  15
  -2   3   9 9734.89 1274.59   1
   2   3  -9 13620.3 1817.45   9
  -2   3   9 10225.3 1314.50   2
   2   3  -9 12596.2 1456.75  13
  -2   3   8 12016.0 1405.90   2
   2  -3   8 16386.1 1689.76  15
   2   3  -8 16718.6 1659.74  13
   2   3  -8 16128.6 1949.65   9
   2   3  -7 11004.6 1504.86   9
  -2   3   7 9338.53 1208.06   2
   2  -3   7 11790.5 1341.15  15
   2   3  -7 10032.8 1306.78  13
   2   3  -6 6437.94 1136.87   9
   2  -3   6 5382.16 941.775  15
   2   3  -6 6042.02 1055.88  13
  -2   3   6 5432.00 899.404   2
   2   3  -5 41992.9 2597.29   9
  -2   3   5 34012.6 2169.40   2
   2   3  -5 41304.6 2493.63  13
   2  -3   5 38408.8 2288.81  15
   2   3  -4 23070.3 1866.91   9
  -2   3   4 20839.3 1703.83   2
   2  -3   4 25600.6 1797.90  15
   2   3  -4 26322.4 2026.75  13
   2   3  -3 225.173 473.911  13
   2   3  -3 1491.35 559.923   9
   2  -3   3 484.151 619.510  15
  -2   3   3 136.389 462.091   2
   2   3  -2 16622.1 1522.26   9
  -2   3   2 16034.1 1508.25   2
   2  -3   2 17179.9 1387.13  15
   2   3  -2 17330.2 1673.13  13
  -2   3   1 3162.00 765.700   2
   2   3  -1 3105.22 835.803   9
   2   3  -1 2966.89 833.671  13
   2  -3   1 1579.34 514.116  15
   2   3   0 22453.1 1637.19   9
  -2   3   0 19848.4 1741.62   2
   2  -3   0 20117.7 1358.85  15
   2   3   0 21232.1 1856.29  13
   2   3   1 2105.04 699.974   1
   2   3   1 1649.66 727.779  15
   2   3   1 2129.84 670.569   9
   2  -3  -1 1795.57 876.473   9
   2  -3  -1 1728.34 470.507  15
   2   3   1 2518.15 841.685  13
   2   3   2 17641.7 1580.93   1
   2  -3  -2 15616.2 1088.65  15
   2   3   2 16526.3 1380.53   9
   2  -3  -2 19599.3 1763.71   9
   2   3   2 17890.9 1592.82  15
   2   3   3-619.157 580.402   1
   2  -3  -3 1053.43 365.236  15
   2   3   3 71.9374 412.360   9
   2  -3  -3 620.929 590.398   9
   2   3   3 313.197 485.248  15
   2   3   4 22326.4 1835.12   1
   2  -3  -4 23972.3 1942.89   9
   2   3   4 21306.6 1503.98   9
   2   3   4 24448.7 1880.80  15
   2   3   5 43743.5 2555.04   1
   2  -3  -5 43448.1 2638.82   9
   2   3   5 42307.8 2148.02   9
   2   3   5 47545.0 2665.96  15
   2  -3  -6 6939.10 1229.44   9
   2   3   6 5868.24 1093.15   1
   2   3   6 5423.15 801.091   9
   2   3   6 5148.69 1041.69  15
   2  -3  -7 12755.8 1574.73   9
   2   3   7 12385.2 1462.70   1
   2   3   7 12050.8 1443.54  15
   2  -3  -8 14790.2 1726.91   9
   2   3   8 14308.9 1627.08   1
   2   3   8 14216.6 1568.33  15
  -2  -3   8 15256.8 1711.18  12
  -2  -3   9 11269.9 1593.69  12
   2  -3  -9 12180.1 1588.79   9
   2   3   9 12951.7 1593.26   1
   2   3   9 11663.2 1465.56  15
  -2  -3  10 4097.87 1141.81  12
   2  -3 -10 5071.70 1211.31   9
   2   3  10 4225.98 1014.73   1
   2   3  10 4896.04 963.867  15
  -2  -3  11 962.793 636.873  12
   2  -3 -11 2032.54 919.296   9
   2   3  11 481.843 550.533  15
   2   3  11 1044.29 685.563   1
   2  -3 -12 26351.2 2548.06   9
   2   3  12 24417.3 2346.47   1
   2   3  12 28431.8 2312.84  15
  -2  -3  12 29578.0 2558.13  12
  -2  -3  13 8644.07 1475.97  12
   2  -3 -13 7486.23 1488.70   9
   2   3  13 5997.25 1273.16   1
   2   3  13 7670.75 1335.06  15
   2  -3 -14 19959.9 2447.51   9
   2   3  14 16430.6 2084.80   1
   2   3  14 22179.2 2136.61  15
  -2  -3  14 22403.2 2335.23  12
   2   3  15 8024.44 1517.91   1
   2  -3 -15 10705.3 1978.28   9
   2   3  15 10364.9 1576.62  15
  -2  -3  15 14446.3 1935.64  12
   2  -3 -16 3133.68 1492.91   9
   2   3  16 2641.87 936.868  15
   2   3  16 2235.65 985.421   1
  -2  -3  16 3100.53 1072.69  12
   2   3  17 1169.27 986.446   1
   2  -3 -17 4509.39 1616.17   9
   2   3  17 2247.36 665.526   5
  -2   3 -17 2535.36 791.559   8
  -2   3 -17 2482.39 894.287   3
  -2  -3  17 2238.26 1016.94  12
  -2   3 -18 13985.2 1865.85   3
   2   3  18 11960.4 1349.28   5
  -2   3 -18 13612.3 1476.83   8
   2  -3 -19 9992.75 1345.95   6
  -2   3 -19 10011.3 1283.07   8
  -2   3 -19 8572.56 1515.33   3
  -2   3 -20-401.533 654.562   8
  -2   3 -20 836.773 923.067   3
   2  -3 -20 737.945 687.743   6
   2  -3 -21 8922.54 1332.66   6
  -2   3 -21 4680.15 1266.78   3
  -2   3 -21 6712.61 1169.14   8
   2  -3 -22 6873.40 1162.52   6
  -2   3 -22 5746.65 1427.98   3
  -2   3 -22 8056.85 1193.74   8
   2  -3 -23 1275.05 705.935   6
  -2   3 -23 995.177 836.384   3
  -2   3 -23 1134.60 597.673   8
   2  -3 -24 4785.20 1050.37   6
  -2   3 -24 3439.68 1280.62   3
  -2   3 -24 4909.32 910.174   8
   2  -3 -25 10297.2 1306.20   6
  -2   3 -25 8195.70 1124.71   8
  -2   3 -25 8695.43 1537.74   3
   2  -3 -26 2513.02 831.333   6
  -2   3 -26 1103.32 778.318   3
  -2   3 -26 1596.73 595.587   8
   2  -3 -27 171.009 474.030   6
  -2   3 -27 484.947 713.240   3
  -2   3 -27 909.754 437.694   8
   2  -3 -28-519.357 446.795   6
  -2   3 -28 448.214 608.298   3
  -2   3 -28 603.794 371.436   8
   2  -3 -29 566.460 440.766   6
  -2   3 -29 1.90966 472.674   3
   2  -3 -30 496.940 366.250   6
   2   4 -30 1347.42 460.239   6
  -2   4  30 993.451 309.465   5
   2   4 -29 1427.25 566.336   6
  -2   4  29 56.4828 328.148   5
  -2  -4 -29-314.047 281.607   8
  -2  -4 -29 984.679 540.241   6
   2   4 -28 543.952 504.161   6
  -2   4  28 601.230 410.395   5
  -2  -4 -28 779.255 370.694   8
  -2  -4 -28 238.536 483.692   6
   2   4 -27 481.252 540.027   6
  -2   4  27 134.603 406.401   5
  -2  -4 -27-623.027 367.419   8
  -2  -4 -27 356.565 653.251   6
   2   4 -26 2047.00 703.665   6
  -2   4  26 3164.39 775.267   5
  -2  -4 -26 2101.01 815.206   6
   2   4 -25 418.941 639.681   6
  -2   4  25 55.7649 519.152   5
  -2  -4 -25 690.806 948.023   6
   2   4 -24 1416.15 686.959   6
  -2   4  24 462.490 548.184   5
  -2  -4 -24-234.655 718.216   6
  -2  -4 -23 2739.73 978.319   6
   2   4 -23 4463.47 1043.55   6
  -2   4  23 3100.74 816.230   5
  -2  -4 -22 7224.81 1394.90   6
   2   4 -22 8871.35 1332.62   6
  -2   4  22 7706.44 1135.98   5
   2   4 -22 8786.74 1359.05   3
  -2  -4 -21 3253.21 1133.51   6
   2   4 -21 6399.82 1157.42   3
   2   4 -21 5625.31 1203.97   6
  -2   4  21 5575.29 1069.97   5
  -2  -4 -20 6112.07 1346.39   6
   2   4 -20 7879.51 1278.24   3
   2   4 -20 5077.44 1124.33   6
  -2   4  20 7085.43 1042.95   5
  -2  -4 -19 4811.55 1174.88   6
   2   4 -19 3168.05 921.355   3
   2   4 -19 1989.03 806.943   6
  -2   4  19 2931.41 802.937   5
  -2  -4 -18 691.976 638.351   6
   2   4 -18 673.509 690.924   3
   2   4 -18 1319.52 742.345   6
  -2   4  18 174.336 497.483   5
  -2  -4 -17 904.779 671.484   6
   2   4 -17 1200.25 726.443   3
   2   4 -17-459.610 601.095   6
  -2   4  17 1203.65 639.769   5
  -2  -4 -16 2730.45 910.122   6
  -2   4  16 2627.06 706.063   5
   2   4 -16 1393.49 767.228   6
   2  -4  16 4388.06 1186.29  15
   2  -4  15 5082.36 1128.54  15
   2  -4  14 35378.7 2803.91  15
   2  -4  13 3152.70 908.406  15
   2  -4  12 15258.3 1807.40  15
   2   4 -12 13009.4 1641.90  13
   2  -4  11 1540.34 725.165  15
   2   4 -11 2081.63 866.066  13
  -2   4  11 806.387 642.858   2
   2   4 -10 33999.5 3057.14   9
  -2   4  10 27988.0 2391.65   2
   2  -4  10 34445.0 2548.24  15
   2   4 -10 30259.9 2455.27  13
   2   4  -9 8377.56 1591.45   9
   2  -4   9 7066.69 1199.72  15
   2   4  -9 6245.27 1254.76  13
  -2   4   9 7098.46 1220.54   2
   2   4  -8 14641.0 1884.52   9
  -2   4   8 15099.2 1700.96   2
   2   4  -8 16431.4 1815.99  13
   2  -4   8 18030.8 1799.88  15
   2   4  -7 7944.59 1411.31   9
  -2   4   7 7454.00 1210.71   2
   2  -4   7 9154.55 1356.68  15
   2   4  -7 7337.67 1284.69  13
   2   4  -6 38673.9 2719.46   9
  -2   4   6 36380.7 2526.34   2
   2  -4   6 42916.2 2643.43  15
   2   4  -6 38496.8 2646.05  13
   2   4  -5 3618.87 916.936   9
   2   4  -5 4713.97 1063.34  13
   2  -4   5 4521.43 964.781  15
  -2   4   5 3585.23 864.174   2
   2   4  -4 180017. 5564.85   9
  -2   4   4 170892. 5594.97   2
   2  -4   4 183414. 5489.50  15
   2   4  -4 174401. 5837.68  13
   2   4  -3 6773.94 1236.86  13
   2   4  -3 5997.51 1012.96   9
  -2   4   3 5753.91 1085.78   2
   2  -4   3 8168.52 1201.34  15
   2   4  -2 41107.4 2355.72   9
   2  -4   2 45903.6 2441.80  15
  -2   4   2 42242.1 2669.95   2
   2   4  -2 43992.8 2830.63  13
  -2   4   1 6115.20 1119.65   2
   2  -4   1 7935.01 1094.80  15
   2   4  -1 5947.01 966.685   9
   2   4  -1 7834.32 1301.74  13
  -2   4   0 30731.0 2353.26   2
   2  -4   0 30473.4 1859.15  15
   2   4   0 33807.8 2525.08  13
   2   4   1 6685.12 1135.02   1
   2  -4  -1 6173.29 1113.62   9
   2  -4  -1 6014.21 767.211  15
   2   4   1 7541.53 1300.98  13
   2   4   2 48698.0 2843.48   1
   2  -4  -2 52303.2 2897.28   9
   2  -4  -2 44445.9 1997.05  15
   2   4   2 54307.8 3208.36  13
   2   4   3 8046.93 1326.09   1
   2  -4  -3 6596.58 1117.03   9
   2   4   3 8725.84 1488.44  13
   2   4   4 185585. 5966.79   1
   2  -4  -4 190739. 5905.68   9
   2   4   4 202839. 6523.03  13
   2   4   5 5199.79 1034.62   1
   2  -4  -5 5294.93 1091.27   9
   2   4   5 4963.63 1054.34  15
   2   4   5 5185.43 1173.79  13
   2   4   6 34109.2 2532.80   1
   2  -4  -6 35332.7 2524.93   9
   2   4   6 36015.0 2520.46  15
   2   4   6 34049.4 2595.87  13
   2   4   7 8032.46 1382.31   1
   2  -4  -7 9345.67 1408.16   9
   2   4   7 8793.91 1355.09  15
   2  -4  -8 15000.4 1771.60   9
   2   4   8 14097.1 1736.38   1
  -2  -4   8 16211.8 1922.64  12
   2   4   8 16964.7 1790.57  15
  -2  -4   9 5971.79 1243.75  12
   2   4   9 6783.62 1174.76  15
   2  -4  -9 6993.61 1290.48   9
   2   4   9 7075.25 1242.18   1
   2   4  10 40965.4 2838.85  15
   2  -4 -10 35770.3 2821.34   9
   2   4  10 36827.0 2881.18   1
  -2  -4  10 40589.6 3110.13  12
  -2  -4  11 1557.50 914.368  12
   2   4  11 1529.80 651.541  15
   2  -4 -11 2559.91 887.594   9
   2   4  11 1777.28 854.447   1
  -2  -4  12 11877.7 1754.07  12
   2  -4 -12 12082.7 1830.63   9
   2   4  12 9612.44 1500.08  15
   2   4  12 9742.45 1637.70   1
  -2  -4  13 2997.20 1113.54  12
   2   4  13 2028.35 778.289  15
   2  -4 -13 2922.02 883.933   9
   2   4  13 1863.15 975.988   1
   2   4  14 30389.4 2566.02  15
   2   4  14 24380.1 2596.85   1
  -2  -4  14 32343.4 2999.90  12
  -2  -4  15 7294.51 1551.03  12
   2   4  15 6157.12 1262.59  15
   2   4  15 2405.60 982.697   1
  -2  -4  16 2702.57 1003.97  12
  -2   4 -16 2963.08 950.559   3
   2   4  16 1444.91 637.829   5
  -2   4 -16 2276.48 754.736   8
   2   4  16 3177.65 1138.22   1
  -2   4 -17 764.084 744.314   3
   2   4  17 373.727 568.360   5
  -2   4 -17 329.922 602.860   8
   2   4  17-289.026 779.430   1
  -2   4 -18 760.677 622.048   8
  -2   4 -18 1497.87 945.645   3
  -2   4 -19 3614.21 940.858   8
  -2   4 -19 2291.54 1011.91   3
  -2   4 -20 9674.72 1274.46   8
  -2   4 -20 6930.67 1441.26   3
  -2   4 -21 4852.31 960.012   8
  -2   4 -21 3928.76 1143.15   3
  -2   4 -22 6826.49 1033.64   8
  -2   4 -22 7971.66 1487.32   3
  -2   4 -23 3301.46 859.239   8
  -2   4 -23 3296.75 985.124   3
  -2   4 -24 378.361 705.713   3
  -2   4 -24 1171.62 621.416   8
  -2   4 -25 293.034 680.958   3
  -2   4 -25-56.3961 418.326   8
  -2   4 -26 3005.42 1034.60   3
  -2   4 -26 3281.14 687.048   8
  -2   4 -27 258.566 636.700   3
  -2   4 -27 631.251 382.340   8
  -2   4 -28 482.003 597.752   3
  -2   4 -29 666.106 448.904   3
   2   5 -29 983.832 405.983   6
  -2   5  29 746.905 351.413   5
   2   5 -28 341.583 448.401   6
  -2   5  28 1130.10 453.639   5
  -2  -5 -28 718.489 365.641   8
   2   5 -27 2720.82 656.970   6
  -2   5  27 2906.25 633.576   5
  -2  -5 -27 2463.80 577.467   8
  -2  -5 -27 2748.19 736.823   6
   2   5 -26 3272.60 836.456   6
  -2   5  26 2460.45 695.956   5
  -2  -5 -26 1537.19 696.467   6
   2   5 -25 1987.06 713.533   6
  -2   5  25 2630.52 738.923   5
   2   5 -25 1913.44 712.094   3
  -2  -5 -25 1727.73 806.076   6
   2   5 -24 1990.92 784.464   6
  -2   5  24 2597.45 723.460   5
   2   5 -24 2053.08 775.493   3
  -2  -5 -24 2982.16 933.548   6
   2   5 -23 7201.44 1188.68   6
  -2   5  23 8149.71 1149.63   5
   2   5 -23 9596.57 1380.78   3
  -2  -5 -23 8043.28 1327.28   6
   2   5 -22 1241.44 738.130   3
   2   5 -22 271.175 648.706   6
  -2   5  22 2288.48 741.718   5
  -2  -5 -22 934.934 757.863   6
  -2  -5 -21 15247.4 1830.62   6
   2   5 -21 15214.6 1759.52   3
  -2   5  21 19373.8 1719.77   5
   2   5 -21 14834.4 1661.98   6
   2   5 -20 1632.05 848.475   3
   2   5 -20 467.909 562.956   6
  -2   5  20 1777.01 671.392   5
  -2  -5 -20 2119.79 847.135   6
   2   5 -19 8668.78 1380.39   3
   2   5 -19 6614.37 1131.22   6
  -2   5  19 7017.39 1107.87   5
  -2  -5 -19 3935.82 1084.62   6
   2   5 -18 14077.8 1653.12   3
  -2   5  18 11816.6 1362.57   5
   2   5 -18 12222.8 1525.97   6
  -2  -5 -18 10160.8 1580.38   6
   2   5 -17 28262.4 2295.74   3
  -2   5  17 27643.8 1956.47   5
  -2  -5 -17 22500.2 2142.21   6
   2   5 -17 24669.2 2054.06   6
  -2   5  16 2852.77 736.097   5
   2   5 -16 2359.51 742.655   6
   2   5 -16 3390.71 934.963   3
  -2   5  16 4969.14 937.268  14
  -2  -5 -16 3039.91 936.612   6
   2   5 -15 18588.2 1834.10   3
  -2   5  15 19378.4 1623.73   5
  -2   5  15 19034.5 1491.47  14
  -2  -5 -15 15286.7 1728.49   6
   2   5 -15 15662.4 1567.30   6
   2  -5  14 725.544 670.070  15
   2  -5  13 6802.07 1344.94  15
   2  -5  12 2477.54 912.835  15
   2   5 -12 1789.71 784.117  13
  -2   5  12 1342.15 799.997   2
   2   5 -11 2164.88 785.542  13
   2  -5  11 3776.91 1077.45  15
  -2   5  11 3300.94 1058.23   2
   2   5 -10 3148.33 923.790  13
   2  -5  10 4941.64 1118.84  15
  -2   5  10 2824.42 942.943   2
  -2   5   9 4111.32 1046.89   2
   2  -5   9 5075.27 1135.86  15
   2   5  -9 5728.53 1192.71  13
   2   5  -8 4592.15 1096.02  13
   2  -5   8 5387.80 1176.39  15
  -2   5   8 3925.79 1002.92   2
  -2   5   7 15387.3 1881.83   2
   2  -5   7 18685.1 1940.00  15
   2   5  -7 16970.5 1944.93  13
   2  -5   6 23200.2 2131.44  15
  -2   5   6 19036.3 2066.96   2
   2   5  -6 21379.8 2177.24  13
   2   5  -5 32728.1 2677.14  13
  -2   5   5 31992.7 2584.43   2
   2  -5   5 36244.7 2532.82  15
  -2   5   4 4265.38 1076.66   2
   2  -5   4 4981.67 1003.28  15
   2   5  -4 1916.17 744.423  13
  -2   5   3 12953.5 1680.51   2
   2  -5   3 15219.7 1583.48  15
   2   5  -3 14312.5 1808.65  13
   2   5  -2 4033.35 1120.89  13
   2  -5   2 3414.21 815.448  15
  -2   5   2 2225.14 950.930   2
  -2   5   1 89578.7 4282.16   2
   2  -5   1 92093.8 3751.68  15
   2   5  -1 100520. 4682.22  13
   2  -5   0 2407.24 860.748   9
  -2   5   0 2181.48 1007.18   2
   2   5   0 5152.77 1370.06  13
   2  -5   0 2617.70 731.843  15
   2  -5  -1 92669.0 4091.34   9
  -2   5  -1 89953.1 4345.43   2
   2  -5  -1 90183.8 3420.30  15
   2   5   1 90759.2 4483.54  13
   2   5   2 3249.99 1050.52   1
   2  -5  -2 2466.44 821.353   9
   2   5   2 3523.43 1065.20  13
   2   5   3 15759.8 1840.53   1
   2   5   3 16885.8 2003.61  13
   2  -5  -3 15345.4 1682.44   9
   2   5   4 3878.97 1015.03   1
   2  -5  -4 5192.87 1090.01   9
   2   5   4 4658.60 1099.45  13
   2   5   5 29683.7 2553.18   1
   2  -5  -5 30504.1 2378.29   9
   2   5   5 29410.9 2618.24  13
   2   5   6 18487.1 2062.45   1
   2  -5  -6 19758.2 1944.20   9
   2   5   6 21402.3 2266.07  13
   2   5   7 15069.8 1951.79   1
   2  -5  -7 16318.1 1771.51   9
   2   5   7 15736.4 1961.48  13
  -2  -5   8 4518.94 1229.85  12
   2   5   8 4048.02 1067.32   1
   2  -5  -8 4556.89 1066.03   9
   2   5   8 4984.68 1259.99  13
  -2  -5   9 4962.93 1270.87  12
   2   5   9 4892.22 1237.42   1
   2   5   9 4551.49 1227.51  13
  -2  -5  10 3953.01 1169.84  12
   2   5  10 4101.55 1114.46   1
   2   5  10 3356.65 1099.06  13
  -2  -5  11 3183.26 1078.81  12
   2   5  11 1651.45 751.502   1
   2   5  11 4059.42 1140.82  13
  -2  -5  12 2837.39 1112.27  12
   2   5  12 1230.49 890.566   1
   2   5  12 2415.66 1053.65  13
  -2  -5  13 5860.14 1528.91  12
   2   5  13 5333.61 1434.67   1
  -2  -5  14-170.546 643.320  12
   2   5  14-127.033 803.195   1
  -2   5 -15 18148.0 1937.77   3
   2   5  15 16749.1 2377.07   1
   2   5  15 17595.3 1645.17   5
  -2   5 -15 23424.9 1820.54   8
   2   5  16 1548.07 669.854   5
  -2   5 -16 3903.03 901.278   8
  -2   5 -16 3862.98 1080.98   3
  -2   5 -17 25871.0 2333.73   3
  -2   5 -17 28155.5 2082.25   8
  -2   5 -18 11647.8 1717.17   3
  -2   5 -18 16975.1 1679.52   8
  -2   5 -19 7511.49 1212.16   8
  -2   5 -19 6815.74 1322.34   3
  -2   5 -20 921.705 607.821   8
  -2   5 -20 1806.50 1044.58   3
   2   5  21 19865.7 1420.52  10
  -2   5 -21 16528.7 1991.04   3
  -2   5 -21 19591.8 1747.89   8
   2   5  22 1554.57 546.864  10
  -2   5 -22 2415.59 760.682   8
  -2   5 -22 598.907 693.102   3
   2   5  23 8754.16 928.328  10
  -2   5 -23 9982.64 1253.09   8
  -2   5 -23 7503.68 1407.93   3
   2   5  24 1711.54 493.785  10
  -2   5 -24 2280.62 685.366   8
  -2   5 -24 2912.10 944.308   3
   2   5  25 2663.30 522.472  10
  -2   5 -25 2951.93 672.272   8
  -2   5 -25 2432.89 815.133   3
  -2   5 -26 1829.33 720.683   3
  -2   5 -26 1766.20 493.802   8
  -2   5 -27 2109.65 746.038   3
  -2   5 -27 2000.54 450.303   8
  -2   5 -28-406.645 516.690   3
  -2   5 -29 613.472 393.037   3
  -2   6  29 235.333 202.780   4
  -2   6  29 334.317 245.798   5
  -2   6  28 4903.06 617.060   5
  -2  -6 -28 1413.51 362.568   8
   2   6 -27 523.189 395.050   6
   2   6 -27 28.5400 387.686   3
  -2   6  27 938.746 409.477   5
   2   6 -26 1387.57 493.505   6
  -2   6  26 656.072 531.652   5
   2   6 -26 571.262 506.669   3
   2   6 -25 3749.57 729.712   6
  -2   6  25 4904.39 833.537   5
   2   6 -25 3845.17 817.620   3
   2   6 -24 2795.80 730.915   3
  -2   6  24 4855.60 871.006   5
   2   6 -24 3681.09 824.555   6
   2   6 -23 2282.29 744.582   6
  -2   6  23 1047.09 587.553   5
  -2  -6 -23 1018.39 664.863   6
   2   6 -23 899.399 566.198   3
   2   6 -22 4122.40 1068.35   3
   2   6 -22 4042.84 872.772   6
  -2   6  22 4767.49 909.987   5
  -2  -6 -22 3889.72 1018.99   6
   2   6 -21 884.199 572.448   6
   2   6 -21 2652.96 921.524   3
  -2   6  21 2455.85 785.239   5
  -2  -6 -21 1544.09 772.358   6
   2   6 -20 3917.44 1071.44   3
   2   6 -20 4255.83 944.348   6
  -2   6  20 4673.60 926.027   5
  -2  -6 -20 3883.06 1008.25   6
   2   6 -19 3642.65 1083.99   3
   2   6 -19 3503.37 899.530   6
  -2   6  19 5162.88 988.578   5
  -2  -6 -19 4059.42 1055.15   6
   2   6 -18 10638.7 1464.42   3
   2   6 -18 8427.50 1275.90   6
  -2   6  18 10779.0 1292.60   5
  -2  -6 -18 8449.72 1333.06   6
   2   6 -17 1976.97 829.230   3
   2   6 -17 2036.45 807.928   6
  -2   6  17 3371.36 834.999   5
  -2  -6 -17 3964.18 1110.21   6
   2   6 -16 15074.5 1734.58   3
  -2   6  16 15503.2 1491.90   5
  -2   6  16 15790.0 1458.89  14
   2   6 -16 11455.7 1396.36   6
  -2  -6 -16 9603.91 1475.65   6
   2   6 -15 2338.45 775.331   6
   2   6 -15 3385.96 937.006   3
  -2   6  15 4045.09 872.592   5
  -2   6  15 4392.35 904.118  14
  -2  -6 -15 2020.78 835.800   6
   2   6 -14 11789.8 1204.33  10
  -2   6  14 15997.9 1404.90  14
  -2   6  14 15314.3 1440.39   5
   2   6 -14 11858.9 1366.84   6
  -2  -6 -14 8769.41 1326.76   6
   2   6 -13 3824.34 699.058  10
   2   6 -13 3854.71 888.384   6
  -2   6  13 3771.82 797.756   5
  -2   6  13 4032.36 822.097  14
   2   6 -13 3079.78 1101.53  13
  -2   6  13 2930.95 1162.43   2
  -2  -6 -13 2538.75 852.841   6
  -2   6  12 20499.5 2568.79   2
   2  -6  12 25551.7 2594.69  15
   2   6 -12 17707.7 2243.59  13
   2   6 -11 3744.59 1264.23  13
   2  -6  11 5819.36 1279.92  15
  -2   6  11 4276.13 1175.17   2
   2  -6  10 13240.0 1849.52  15
  -2   6  10 9308.70 1770.39   2
   2   6 -10 11347.4 1771.99  13
   2  -6   9 7366.33 1492.64  15
  -2   6   9 6830.16 1459.36   2
   2   6  -9 4882.48 1231.90  13
   2  -6   8 9288.52 1572.77  15
  -2   6   8 7245.88 1413.44   2
   2   6  -8 8039.10 1536.04  13
  -2   6   7 23727.0 2518.50   2
   2  -6   7 28348.7 2584.78  15
   2   6  -7 26464.9 2664.46  13
  -2   6   6 51094.1 3606.69   2
   2  -6   6 58383.1 3608.35  15
   2   6  -6 54459.1 3766.58  13
  -2   6   5 14275.1 1960.03   2
   2  -6   5 19086.0 2015.08  15
   2   6  -5 17291.5 2202.62  13
   2  -6   4 6878.27 1207.63  15
  -2   6   4 4974.47 1223.41   2
   2   6  -4 5961.52 1353.60  13
  -2   6   3 20001.8 2191.21   2
   2  -6   3 24015.6 2191.10  15
   2   6  -3 21472.6 2363.96  13
  -2   6   2 20069.7 2236.59   2
   2  -6   2 22340.9 2037.39  15
   2   6  -2 18891.0 2197.15  13
   2  -6   1 13701.9 1662.97   9
   2  -6   1 13065.5 1501.39  15
  -2   6   1 12089.5 1773.25   2
   2   6  -1 13970.6 1911.27  13
   2  -6   0 6404.10 1154.86   9
  -2   6   0 7459.62 1413.52   2
   2   6   0 8366.13 1522.30  13
   2  -6  -1 12307.2 1496.30   9
  -2   6  -1 12032.6 1721.23   2
   2   6   1 15829.3 1973.76  13
   2   6   2 22031.5 2314.44   1
   2   6   2 24274.1 2538.58  13
   2   6   3 23650.2 2438.34   1
   2   6   3 22349.6 2467.42  13
   2   6   4 6069.27 1271.80   1
   2   6   4 6973.17 1477.59  13
   2   6   5 17738.7 2152.20   1
   2   6   5 16431.5 2135.13  13
   2   6   6 47456.6 3485.97   1
   2   6   6 48142.9 3578.02  13
   2   6   7 22808.5 2539.19   1
   2   6   7 23318.5 2520.17  13
  -2  -6   8 9106.99 1743.78  12
   2   6   8 8313.73 1659.58   1
   2   6   8 9400.30 1674.22  13
  -2  -6   9 8085.44 1707.36  12
   2   6   9 6160.60 1466.86   1
   2   6   9 6353.20 1395.73  13
  -2  -6  10 13049.5 2080.74  12
   2   6  10 12075.7 1889.62  13
   2   6  10 13115.5 2024.91   1
  -2  -6  11 5655.21 1527.75  12
   2   6  11 4206.72 1350.47   1
   2   6  11 6086.47 1369.06  13
   2   6  12 18680.0 2536.04   1
  -2  -6  12 20786.8 2598.60  12
  -2   6 -13 4623.08 930.182  11
   2   6  13 4199.78 766.872  10
   2   6  13 5266.36 1502.45   1
  -2   6 -13 4073.36 867.993   8
   2   6  14 15127.2 1345.12  10
  -2   6 -14 17101.5 1620.81   8
  -2   6 -14 12825.8 1552.44   3
   2   6  15 3197.36 721.312  10
  -2   6 -15 3805.38 860.187   8
  -2   6 -15 3540.41 1023.91   3
   2   6  16 13789.9 1296.42  10
  -2   6 -16 16621.1 1592.49   8
  -2   6 -16 13726.9 1713.00   3
   2   6  17 3125.99 694.673  10
  -2   6 -17 2220.60 747.976   8
  -2   6 -17 2527.70 1000.59   3
   2   6  18 8905.58 1064.45  10
  -2   6 -18 10079.9 1264.93   8
  -2   6 -18 9540.49 1542.70   3
   2   6  19 4484.69 808.844  10
  -2   6 -19 5131.64 957.756   8
  -2   6 -19 5053.94 1211.52   3
   2   6  20 4937.85 814.430  10
  -2   6 -20 6171.70 1018.13   8
  -2   6 -20 3766.77 1091.99   3
   2   6  21 3283.90 676.008  10
  -2   6 -21 1663.87 692.726   8
  -2   6 -21 2254.54 832.247   3
   2   6  22 2915.91 636.277  10
  -2   6 -22 3965.81 850.485   8
  -2   6 -22 2390.75 1015.69   3
   2   6  23 1360.87 462.906  10
  -2   6 -23 1033.12 475.235   8
  -2   6 -23 1468.06 803.857   3
   2   6  24 3203.52 564.673  10
  -2   6 -24 3182.09 687.163   8
  -2   6 -24 4395.59 963.716   3
   2   6  25 3739.82 531.696  10
  -2   6 -25 3702.72 637.277   8
  -2   6 -25 3518.06 921.004   3
   2   6  26 1394.48 361.261  10
  -2   6 -26 586.300 364.341   8
  -2   6 -26 1329.21 621.270   3
  -2   6 -27 631.069 486.908   3
  -2   6 -28 2245.25 560.894   3
  -2   6 -29 703.934 367.232   3
  -2   7  28 931.428 317.751   5
  -2   7  27 748.879 286.704   4
  -2   7  27 1142.77 413.617   5
  -2  -7 -27 1027.46 358.874   8
   2   7 -27 904.977 476.541   3
  -2   7  26 1205.46 392.526   5
   2   7 -26 1412.49 563.447   3
  -2   7  25 452.882 491.259   5
   2   7 -25-176.924 498.391   3
  -2  -7 -25 185.467 323.011   7
  -2   7  24 3090.71 701.083   5
   2   7 -24 2508.55 759.100   3
  -2   7  23 8445.47 1056.66   5
   2   7 -23 8299.75 1233.77   3
   2   7 -22 1035.82 739.669   3
  -2   7  22 669.843 587.163   5
   2   7 -21 1234.93 720.585   3
  -2   7  21 1939.44 689.545   5
   2   7 -20 1689.38 819.974   3
  -2   7  20 3256.18 816.497   5
   2   7 -19 8171.20 1386.96   3
  -2   7  19 9750.28 1261.08   5
   2   7 -18 3611.63 1014.17   3
  -2   7  18 3102.12 799.900   5
   2   7 -17 9441.25 1396.18   3
  -2   7  17 8357.69 1182.41   5
   2   7 -16 1609.53 829.675   3
  -2   7  16 2935.87 850.601   5
   2   7 -15 4067.23 1072.89   3
  -2   7  15 3195.57 879.661  14
  -2   7  15 2858.40 775.438   5
   2   7 -14 355.901 447.271  10
  -2   7  14 351.866 547.437   5
  -2   7  14 1041.57 691.124  14
   2   7 -13-187.408 437.960  10
  -2   7  13 477.032 575.640  14
  -2   7  13 339.466 550.668   5
   2   7 -12 2658.15 627.176  10
  -2   7  12 3681.30 820.109   5
  -2   7  12 2452.65 678.407  14
   2   7 -11 31.8579 415.676  10
  -2   7  11 1653.00 675.972   5
  -2   7  11 980.419 538.170  14
   2   7 -10 3858.59 740.594  10
   2  -7  10 5186.54 1250.83  15
  -2   7  10 4212.33 843.634  14
  -2   7  10 3675.12 1335.26   2
   2   7 -10 4227.28 1267.81  13
  -2   7   9 16813.1 2369.58   2
  -2   7   9 17022.4 1442.07  14
   2  -7   9 18797.3 2317.98  15
   2   7  -9 17206.5 2318.16  13
  -2   7   8 21019.4 2545.09   2
   2   7  -8 17390.2 2353.17  13
   2  -7   7 12313.9 1813.42  15
   2   7  -7 9913.50 1733.71  13
  -2   7   7 8404.71 1743.22   2
   2  -7   6 396.288 606.292  15
  -2   7   6-164.643 571.745   2
   2   7  -6 331.686 702.071  13
  -2   7   5 6892.45 1607.10   2
   2  -7   5 9456.86 1687.13  15
   2   7  -5 8275.88 1650.91  13
   2   7  -4 6373.68 1507.27  13
   2  -7   4 7283.06 1357.37  15
  -2   7   4 5646.63 1317.51   2
   2  -7   3 947.967 649.958  15
  -2   7   3 479.598 672.355   2
   2   7  -3 968.407 898.570  13
   2   7  -2 4994.69 1299.42  13
  -2   7   2 4001.39 1154.42   2
  -2   7   1 2537.49 913.135   2
   2   7  -1 4360.61 1249.97  13
  -2   7   0 36198.4 3193.73   2
   2   7   0 38795.3 3385.80  13
   2   7   1 5686.50 1374.05  13
   2   7   2 4515.29 1372.62  13
   2   7   3 1331.79 987.580   1
   2   7   3 62.9890 689.495  13
   2   7   4 6617.32 1435.74   1
   2   7   4 5977.80 1426.93  13
   2   7   5 7662.35 1654.71   1
   2   7   5 7486.75 1482.53  13
   2   7   6 320.361 619.174   1
   2   7   6 151.043 673.030  13
   2   7   7 10641.8 1926.91   1
  -2  -7   7 9859.56 1731.49  12
   2   7   7 12511.5 2001.98  13
   2   7   8 22430.9 2687.89   1
   2   7   8 20627.4 2524.67  13
  -2  -7   8 21136.5 2688.79  12
  -2  -7   9 14796.0 2163.43  12
   2   7   9 17503.3 2431.35   1
  -2   7  -9 18437.2 1598.09   8
   2   7   9 17684.0 2340.03  13
  -2  -7  10 5446.29 1476.58  12
  -2   7 -10 5378.00 985.646  11
   2   7  10 5643.27 1582.14   1
   2   7  10 4631.60 760.268  10
  -2   7 -10 5798.61 979.247   8
  -2   7 -11 1020.44 524.443  11
   2   7  11 619.378 405.771  10
  -2   7 -11 1928.87 666.443   8
  -2   7 -12 2087.09 707.683  11
   2   7  12 2860.46 699.021  10
  -2   7 -12 3964.93 881.707   8
  -2   7 -13-762.379 599.851  11
   2   7  13 64.0295 474.159  10
  -2   7 -13 368.343 467.803   8
   2   7  14 830.472 580.660  10
  -2   7 -14 1392.99 663.451  11
  -2   7 -14-683.622 527.551   8
   2   7  15 3413.11 742.849  10
  -2   7 -15 2239.70 721.130   8
   2   7  16 1098.59 575.624  10
  -2   7 -16 3100.50 877.595   8
  -2   7 -16 2594.17 952.982   3
   2   7  17 9398.72 1082.91  10
  -2   7 -17 11615.7 1371.87   8
  -2   7 -17 7932.74 1377.61   3
   2   7  18 2430.32 624.277  10
  -2   7 -18 2853.85 868.983   8
  -2   7 -18 2457.75 891.167   3
   2   7  19 10528.9 1103.31  10
  -2   7 -19 13099.3 1405.09   8
  -2   7 -19 8546.12 1463.07   3
   2   7  20 1702.90 572.996  10
  -2   7 -20 1949.73 699.373   8
  -2   7 -20 1447.10 739.289   3
   2   7  21 2802.05 579.353  10
  -2   7 -21 1684.96 609.842   8
  -2   7 -21 1002.61 730.369   3
   2   7  22 726.902 424.744  10
  -2   7 -22 426.681 544.683   8
  -2   7 -22 281.030 630.404   3
   2   7  23 6911.77 772.255  10
  -2   7 -23 5741.30 844.594   8
  -2   7 -23 5798.14 1054.59   3
   2   7  24 2650.00 496.486  10
  -2   7 -24 2502.14 562.730   8
  -2   7 -24 2814.70 782.769   3
   2   7  25 469.503 305.879  10
  -2   7 -25 496.330 320.452   8
  -2   7 -25 548.021 520.129   3
   2   7  26 1031.63 300.377  10
  -2   7 -26 376.219 471.403   3
  -2   7 -27 751.632 396.258   3
  -2   8  26 1931.20 375.913   4
  -2   8  26 1416.56 392.305   5
   2   8 -26 1231.82 415.491   3
  -2   8  25 847.240 328.105   4
  -2   8  25 272.656 348.973   5
   2   8 -25 285.285 388.721   3
  -2  -8 -25 499.052 290.504   7
  -2   8  24 7368.43 830.143   5
   2   8 -24 5998.84 928.577   3
  -2   8  24 6217.59 693.032   4
  -2   8  23 378.622 375.897   4
  -2   8  23 420.652 438.459   5
   2   8 -23 549.772 556.297   3
  -2   8  22 6127.81 798.445   4
  -2   8  22 6235.91 884.348   5
   2   8 -22 7309.17 1130.49   3
   2   8 -21 5209.69 1024.78   3
  -2   8  21 3844.47 749.856   5
   2   8 -20 4358.89 981.661   3
  -2   8  20 4734.34 851.199   5
   2   8 -19 31.0264 625.592   3
  -2   8  19 51.8441 496.078   5
   2   8 -18 2434.75 918.342   3
  -2   8  18 2543.81 728.495   5
   2   8 -17 2290.84 941.871   3
  -2   8  17 2464.37 736.077   5
   2   8 -16 2575.55 960.349   3
  -2   8  16 3800.34 851.898   5
   2   8 -15 7216.75 1243.26   3
  -2   8  15 9226.87 1144.67   5
   2   8 -14 1254.46 519.550  10
   2   8 -14 2763.67 988.721   3
  -2   8  14 1611.29 580.416   5
  -2   8  14 2997.53 806.779  14
   2   8 -13 2305.22 559.312  10
  -2   8  13 3397.54 782.287   5
  -2   8  13 4375.15 960.747  14
   2   8 -12 3814.42 843.339  11
   2   8 -12 3727.68 678.809  10
  -2   8  12 4257.20 898.214  14
   2   8 -11 1323.43 652.118  11
   2   8 -11 1638.69 551.106  10
  -2   8  11 1785.87 732.720  14
   2   8 -10 13605.2 1246.18  10
  -2   8  10 14714.7 1419.20  14
  -2   8  10 15330.5 1380.82   4
  -2   8   9 10914.5 1233.21  14
   2   8  -9 11229.9 1194.78  10
  -2   8   9 12507.5 1260.60   4
   2   8  -8 8619.50 1028.19  10
  -2   8   8 9388.06 1147.90  14
  -2   8   8 8640.61 1053.46   4
   2   8  -7 8341.24 1003.68  10
  -2   8   7 9990.70 1125.58  14
  -2   8   7 8000.59 980.043   4
   2   8  -6 15971.5 1333.44  10
  -2   8   6 14346.3 1332.67  14
   2  -8   6 19173.5 2375.64  15
  -2   8   6 16605.1 1359.32   4
   2   8  -5 3234.45 719.476  10
  -2   8   5 3322.76 674.742   4
   2  -8   5 2737.81 1147.15  15
  -2   8   5 862.522 774.210   2
  -2   8   5 3174.61 704.925  14
   2   8  -5 4151.95 1396.60  13
   2   8  -5 4793.65 836.212   4
   2   8  -4 6831.71 930.369  10
  -2   8   4 5524.54 838.906  14
  -2   8   4 3232.77 1211.20   2
   2   8  -4 7122.61 1660.23  13
   2   8  -3 18436.1 1384.36  10
  -2   8   3 14764.1 2240.94   2
  -2   8   3 15291.3 1325.47  14
   2   8  -3 18427.6 2573.69  13
  -2   8   2 15805.7 2299.23   2
   2   8  -2 15993.5 2412.57  13
  -2   8   1 3846.28 1272.96   2
   2   8  -1 3352.45 1277.46  13
  -2   8   0 3930.47 1251.14   2
   2   8   0 5425.41 1487.77  13
   2   8   1 3520.36 1341.94  13
   2   8   2 15030.7 2289.34  13
  -2   8  -3 19047.4 1760.89  11
   2   8   3 18473.3 1409.90  10
   2   8   3 13881.1 2233.98  13
  -2   8  -4 6862.88 1117.50  11
  -2   8  -4 5012.01 888.721   8
   2   8   4 7537.43 991.308  10
   2   8   4 5160.33 1472.39  13
   2   8   5 3223.13 683.590  10
   2   8   5 2580.22 1058.72   1
  -2   8  -5 4047.42 1040.06  11
  -2   8  -5 2456.70 621.345  14
   2   8   5 3383.62 1197.54  13
  -2   8  -5 3172.20 769.734   8
  -2   8  -6 17261.3 1693.67  11
   2   8   6 15631.5 1350.16  10
  -2   8  -6 16589.5 1454.48   8
   2   8   6 12317.3 2083.93  13
  -2   8  -6 15092.7 1311.75  14
  -2   8  -7 10312.2 1332.00  11
   2   8   7 10062.4 1113.02  10
  -2   8  -7 9439.54 1166.67   8
  -2   8  -8 12033.2 1456.53  11
   2   8   8 12191.4 1268.74  10
  -2   8  -8 11494.1 1293.02   8
  -2   8  -9 13656.1 1546.01  11
   2   8   9 14499.9 1368.39  10
  -2   8  -9 14961.5 1431.21   8
  -2   8 -10 14792.4 1546.15  11
   2   8  10 15296.6 1354.25  10
  -2   8 -10 18304.5 1593.61   8
  -2   8 -11 960.856 572.033  11
   2   8  11 1759.31 618.734  10
  -2   8 -11 1470.63 611.647   8
  -2   8 -12 3161.56 761.863  11
   2   8  12 3696.05 764.688  10
  -2   8 -12 5305.84 927.529   8
  -2   8 -13 3805.84 884.803  11
   2   8  13 5674.18 1022.70  10
  -2   8 -13 3219.87 735.621   8
  -2   8 -14 2671.93 760.589  11
   2   8  14 2642.40 695.601  10
  -2   8 -14 2857.49 774.304   8
  -2   8 -15 10321.8 1299.46  11
   2   8  15 7241.35 1001.56  10
  -2   8 -15 8858.81 1188.68   8
   2   8  16 2659.46 718.138  10
  -2   8 -16 2630.21 764.689   8
   2   8  17 2363.45 635.320  10
  -2   8 -17 3057.06 758.727   8
   2   8  18 2741.25 665.904  10
  -2   8 -18 4479.10 836.976   8
  -2   8 -18 2064.24 841.395   3
   2   8  19 8.98206 384.997  10
  -2   8 -19-48.9474 434.618   8
  -2   8 -19 115.655 517.848   3
   2   8  20 4175.50 681.289  10
  -2   8 -20 3450.44 721.488   8
  -2   8 -20 2946.50 854.216   3
   2   8  21 3821.75 642.812  10
  -2   8 -21 4345.90 767.027   8
  -2   8 -21 1895.36 667.672   3
   2   8  22 7051.71 781.931  10
  -2   8 -22 7241.78 868.743   8
  -2   8 -22 5590.11 984.131   3
   2   8  23 742.620 382.887  10
  -2   8 -23 125.393 342.689   8
  -2   8 -23-318.267 484.624   3
   2   8  24 6511.78 645.882  10
  -2   8 -24 7107.07 687.458   8
  -2   8 -24 5985.35 883.203   3
   2   8  25 581.702 244.916  10
  -2   8 -25 209.955 354.632   3
  -2   9  24 692.720 280.093   4
  -2   9  24 623.185 318.109   5
   2   9 -24 872.123 431.453   3
  -2  -9 -24 479.255 316.321   7
  -2   9  23 663.209 328.458   4
  -2   9  23 1213.12 409.133   5
   2   9 -23 1342.02 530.289   3
  -2   9  22 605.006 346.963   4
  -2   9  22 666.269 423.123   5
   2   9 -22 1461.26 605.704   3
  -2   9  21 613.175 418.066   4
  -2   9  21 652.165 434.297   5
   2   9 -21 709.016 654.931   3
   2   9 -20 850.417 585.155   3
  -2   9  20-167.890 351.416   4
  -2   9  20 1333.90 561.913   5
   2   9 -19 1414.53 786.640   3
  -2   9  19 823.878 507.568   4
  -2   9  19 1920.56 561.190   5
   2   9 -18 5448.03 1080.21   3
  -2   9  18 5467.04 844.120   4
  -2   9  18 4678.12 792.993   5
   2   9 -17 7534.15 1252.75   3
  -2   9  17 6396.77 928.279   4
  -2   9  17 7766.12 1008.59   5
   2   9 -16-286.416 655.355   3
  -2   9  16-200.194 474.030   4
  -2   9  16 451.018 484.278   5
   2   9 -15 1527.57 726.345   3
  -2   9  15 1669.02 621.932   4
  -2   9  15 1551.08 586.785   5
   2   9 -14 668.536 808.696   3
  -2   9  14-54.8821 452.870   4
   2   9 -13 3765.51 824.780  11
   2   9 -13 3897.63 695.089  10
  -2   9  13 4371.75 858.338   4
   2   9 -13 4441.78 1082.89   3
  -2   9  13 5288.46 1034.80  14
   2   9 -12 677.952 502.536  11
   2   9 -12 1213.23 514.726  10
  -2   9  12 2404.74 715.197   4
  -2   9  12 3287.59 857.947  14
   2   9 -11 7524.48 1164.76  11
   2   9 -11 6480.84 886.835  10
  -2   9  11 7549.15 1061.61   4
  -2   9  11 7628.42 1120.52  14
   2   9 -10 3657.26 909.803  11
   2   9 -10 3531.29 716.537  10
  -2   9  10 3432.85 757.722   4
  -2   9  10 4011.37 892.706  14
   2   9  -9 26004.6 2082.61  11
   2   9  -9 26204.8 1759.84  10
  -2   9   9 25523.7 1849.60  14
  -2   9   9 27987.7 1856.53   4
   2   9  -8 23166.4 1655.22  10
  -2   9   8 21674.7 1751.47  14
  -2   9   8 23507.4 1734.51   4
   2   9  -7 59236.5 2615.70  10
  -2   9   7 54842.5 2697.11  14
  -2   9   7 63047.1 2753.03   4
  -2   9   6 4149.10 774.363   4
  -2   9   6 4188.21 934.284  14
   2   9  -6 3930.98 731.091  10
   2   9  -5 4492.93 765.666  10
  -2   9   5 6750.32 1064.77   8
  -2   9   5 5785.04 965.704  14
  -2   9   5 4434.34 852.319   4
   2   9  -4 17506.9 1413.72  10
  -2   9   4 15900.9 1581.53  11
  -2   9   4 15628.4 1411.19   8
  -2   9   4 16652.9 1459.52  14
   2   9  -4 18942.3 1505.18   4
  -2   9   4 16492.0 1367.76   4
  -2   9   3 4713.07 947.798  11
  -2   9   3 5710.97 830.205   4
   2   9  -3 6049.65 910.506  10
  -2   9   3 5366.35 923.225   8
  -2   9   3 5256.10 872.231  14
   2   9  -3 6429.94 910.776   4
   2   9  -2 3897.63 787.144   4
  -2   9   2 5705.55 1044.11  11
  -2   9   2 4610.09 839.457   4
   2   9  -2 4187.89 772.581  10
  -2   9   2 4873.06 904.932   8
  -2   9   2 3891.46 785.132  14
  -2   9   1 18827.4 1772.02  11
   2   9  -1 18274.9 1454.67  10
  -2   9   1 15446.4 1414.40   8
  -2   9   1 17144.1 1454.45  14
   2   9  -1 18039.5 1398.07   4
  -2   9   1 15879.2 1300.25   4
  -2   9   0 20840.7 1930.22  11
   2   9   0 20120.2 1518.99  10
  -2   9   0 20044.4 1602.24   8
  -2   9   0 17719.2 1467.02  14
   2   9   0 18389.5 1405.13   4
  -2   9   0 21344.5 1469.41   4
  -2   9  -1 18656.3 1842.49  11
   2   9   1 19325.6 1524.86  10
  -2   9  -1 17446.1 1485.70   8
  -2   9  -1 16054.2 1393.01  14
  -2   9  -2 4575.59 1054.60  11
   2   9   2 4064.04 789.221  10
  -2   9  -2 3276.50 784.094   8
  -2   9  -2 3627.78 728.278  14
  -2   9  -3 7066.86 1180.86  11
  -2   9  -3 5807.06 869.075  14
   2   9   3 6432.01 919.926  10
  -2   9  -3 5219.09 927.290   8
  -2   9  -4 19730.4 1870.18  11
   2   9   4 19017.4 1504.09  10
  -2   9  -4 19727.8 1606.18   8
  -2   9  -4 17224.7 1396.91  14
  -2   9  -5 3601.08 1008.47  11
   2   9   5 3954.17 753.120  10
  -2   9  -5 4848.73 921.752   8
  -2   9  -5 3957.66 793.254  14
  -2   9  -6 4076.28 1017.84  11
   2   9   6 3985.85 862.478  10
  -2   9  -6 4965.31 927.346   8
  -2   9  -7 62323.7 3249.06  11
   2   9   7 67686.2 2904.09  10
  -2   9  -7 62890.5 2961.65   8
  -2   9  -8 23381.5 1971.78  11
   2   9   8 25032.5 1819.27  10
  -2   9  -8 23897.7 1872.18   8
  -2   9  -9 30099.8 2257.22  11
   2   9   9 30525.7 1952.78  10
  -2   9  -9 32973.7 2115.41   8
  -2   9 -10 4698.93 1015.19  11
   2   9  10 5273.84 955.316  10
  -2   9 -10 4409.32 881.572   8
  -2   9 -11 8927.54 1267.27  11
   2   9  11 11232.0 1228.86  10
  -2   9 -11 11842.6 1325.56   8
  -2   9 -12 859.838 534.567  11
   2   9  12 1855.39 576.511  10
  -2   9 -12 1955.73 672.128   8
  -2   9 -13 6072.51 1007.63  11
   2   9  13 4956.23 872.057  10
  -2   9 -13 4683.38 914.814   8
  -2   9 -14 385.276 503.929  11
   2   9  14 536.758 459.238  10
  -2   9 -14-86.6754 520.786   8
  -2   9 -15 1539.05 573.733  11
   2   9  15 116.849 480.245  10
  -2   9 -15 1497.10 669.783   8
  -2   9 -16 420.688 595.479  11
   2   9  16-145.612 462.502  10
  -2   9 -16-414.224 469.474   8
   2   9  17 6916.51 915.204  10
  -2   9 -17 8712.23 1063.08   8
   2   9  18 4590.79 747.872  10
  -2   9 -18 5200.08 840.279   8
   2   9  19 1415.54 474.759  10
  -2   9 -19 1282.50 540.019   8
   2   9  20 641.188 374.574  10
  -2   9 -20 939.529 451.537   8
   2   9  21 137.991 325.477  10
  -2   9 -21 329.330 381.926   8
   2   9  22 964.407 340.245  10
  -2   9 -22 1579.63 455.597   8
   2   9  23 1009.26 298.513  10
  -2   9 -23 1008.25 317.351   8
   2   9  24 1064.39 280.849  10
  -2  10  23 875.645 262.042   4
  -2  10  22 2811.04 438.515   4
  -2 -10 -22 4028.51 559.673   7
   2  10 -22 2888.52 597.185   3
  -2  10  21 9.36627 258.942   4
   2  10 -21 817.145 503.112   3
  -2  10  20 6223.65 696.978   4
   2  10 -20 6381.51 937.597   3
   2  10 -19 693.140 567.310   3
  -2  10  19 452.383 416.324   4
   2  10 -18 5053.95 1010.97   3
  -2  10  18 5248.94 730.930   4
   2  10 -17 566.674 623.355   3
  -2  10  17 1440.55 511.518   4
   2  10 -16 4208.39 1012.58   3
  -2  10  16 3590.60 702.136   4
   2  10 -15 2887.34 852.121   3
  -2  10  15 3162.94 649.455   4
   2  10 -14 7641.22 1285.22   3
  -2  10  14 8335.60 1005.72   4
   2  10 -13 568.955 513.500  11
  -2  10  13 862.117 498.124   4
   2  10 -13 1242.65 771.417   3
   2  10 -12 5166.25 946.789  11
   2  10 -12 5109.91 749.456  10
  -2  10  12 5953.64 893.715   4
   2  10 -12 5953.16 1139.01   3
   2  10 -11 264.466 542.226  11
   2  10 -11 296.723 392.186  10
  -2  10  11 824.231 525.529   4
   2  10 -11 56.5154 584.794   3
  -2  10  11 1195.88 713.295  14
   2  10 -10 380.953 650.187  11
   2  10 -10 544.304 449.113  10
  -2  10  10 935.972 510.992   4
  -2  10  10 1348.73 684.701  14
   2  10  -9 929.830 664.408  11
   2  10  -9 834.802 455.511  10
  -2  10   9 1201.91 580.280   4
  -2  10   9 1949.52 722.495  14
   2  10  -8 9189.34 1306.20  11
   2  10  -8 8839.52 1007.57  10
  -2  10   8 7895.31 1087.52  14
  -2  10   8 9313.69 1135.07   4
   2  10  -7 2740.67 688.692  10
  -2  10   7 3840.96 795.410   4
   2  10  -7 3141.89 875.519  11
  -2  10   7 2161.96 697.275  14
   2  10  -6 3322.15 749.244  10
  -2  10   6 4190.79 820.559   4
  -2  10   6 2547.44 707.558  14
   2  10  -5 2809.41 948.915  11
  -2  10   5 2096.07 641.338   4
   2  10  -5 2010.29 654.052  10
  -2  10   5 873.784 551.720  14
  -2  10   4 1518.62 692.121  11
   2  10  -4 1233.09 718.225  11
  -2  10   4 3234.98 712.995   4
   2  10  -4 2180.91 634.789  10
  -2  10   4 3101.64 791.974  14
  -2  10   3 17921.6 1743.58  11
   2  10  -3 20322.8 1542.84  10
  -2  10   3 20784.5 1620.98   8
   2  10  -3 21285.3 1629.76   4
  -2  10   3 19254.4 1577.76  14
  -2  10   3 20287.6 1485.08   4
  -2  10   2 2940.44 820.683  11
  -2  10   2 2304.87 602.703   4
   2  10  -2 3448.30 795.795  10
  -2  10   2 3783.30 823.696  14
  -2  10   2 2752.54 824.617   8
   2  10  -2 3646.89 854.379   4
  -2  10   1 13563.6 1589.60  11
   2  10  -1 15644.4 1362.84  10
  -2  10   1 13543.2 1388.52  14
  -2  10   1 12989.3 1328.88   8
   2  10  -1 14536.3 1305.85   4
  -2  10   1 13289.7 1197.82   4
  -2  10   0 10385.2 1419.84  11
   2  10   0 9868.95 1110.20  10
  -2  10   0 9344.56 1180.01   8
  -2  10   0 8389.93 1075.72  14
   2  10   0 9342.40 1050.25   4
  -2  10   0 9204.35 994.988   4
  -2  10  -1 15455.7 1765.31  11
   2  10   1 14559.9 1358.62  10
  -2  10  -1 13150.4 1353.26   8
  -2  10  -1 12953.3 1155.16   4
  -2  10  -1 13995.3 1318.48  14
   2  10   1 12710.0 1146.73   4
  -2  10  -2 2599.05 911.612  11
  -2  10  -2 1941.88 532.249   4
   2  10   2 1885.76 728.682  10
  -2  10  -2 2203.66 676.632   8
  -2  10  -2 2059.04 693.393  14
  -2  10  -3 21475.5 1963.85  11
   2  10   3 20793.6 1624.50  10
  -2  10  -3 18365.5 1580.72   8
  -2  10  -3 18983.9 1495.64  14
  -2  10  -4 3694.87 1150.33  11
   2  10   4 3124.40 773.662  10
  -2  10  -4 3468.97 907.550   8
  -2  10  -5 1369.99 583.033  11
   2  10   5 1706.65 530.267  10
  -2  10  -5 2706.47 738.625   8
  -2  10  -6 3788.26 935.487  11
   2  10   6 3849.21 876.938  11
   2  10   6 4655.61 805.788  10
  -2  10  -6 4243.39 872.446   8
  -2  10  -7 2175.55 755.212  11
   2  10   7 2533.92 815.776  11
   2  10   7 3551.90 815.753  10
  -2  10  -7 4448.41 919.260   8
  -2  10  -8 6682.65 1153.46  11
   2  10   8 8711.10 1088.08  10
  -2  10  -8 9428.52 1182.38   8
  -2  10  -9 968.540 566.347  11
   2  10   9 1145.53 595.699  10
  -2  10  -9 806.799 584.884   8
  -2  10 -10 631.032 628.712  11
   2  10  10 616.117 552.091  10
  -2  10 -10 426.854 503.847   8
  -2  10 -11-494.365 566.848  11
   2  10  11-46.1645 469.283  10
  -2  10 -11 536.128 575.567   8
  -2  10 -12 4987.85 953.732  11
   2  10  12 5901.14 880.281  10
  -2  10 -12 6638.27 1006.15   8
  -2  10 -13 1062.53 614.148  11
   2  10  13 1553.88 567.746  10
  -2  10 -13 2639.70 743.880   8
  -2  10 -14 10000.8 1181.48  11
   2  10  14 8389.66 1003.01  10
  -2  10 -14 9112.13 1121.82   8
   2  10  15 3812.34 687.701  10
  -2  10 -15 3339.83 762.426  11
  -2  10 -15 3793.73 814.719   8
  -2  10 -16 3676.88 771.635  11
   2  10  16 4009.86 711.932  10
  -2  10 -16 3191.49 721.265   8
   2  10  17 1630.24 498.372  10
  -2  10 -17 1922.54 610.077   8
   2  10  18 4053.72 675.589  10
  -2  10 -18 4208.71 686.346   8
   2  10  19 834.830 385.415  10
  -2  10 -19 1213.90 490.738   8
   2  10  20 6652.90 714.024  10
  -2  10 -20 6612.44 712.488   8
   2  10  21 146.956 281.363  10
  -2  10 -21 576.340 327.313   8
   2  10  22 2932.43 410.524  10
  -2  11  20 448.609 234.319   4
   2  11 -20 953.472 462.653   3
  -2 -11 -20 664.701 349.058   7
  -2  11  19 368.450 269.772   4
   2  11 -19 558.350 484.470   3
   2  11 -18 433.919 452.456   3
  -2  11  18-42.9905 264.566   4
   2  11 -17 90.7144 479.678   3
  -2  11  17 424.255 331.304   4
   2  11 -16 77.4946 484.013   3
  -2  11  16-39.6952 309.901   4
   2  11 -15 3524.95 880.991   3
  -2  11  15 3829.89 610.034   4
   2  11 -14 216.934 375.335  11
   2  11 -14 253.378 703.121   3
  -2  11  14 692.701 409.447   4
   2  11 -13 2218.35 666.867  11
  -2  11  13 1400.62 558.711   4
   2  11 -12 1892.50 679.463  11
  -2  11  12 2034.25 591.429   4
   2  11 -12 1748.61 702.355   3
   2  11 -11 2504.04 708.552  11
   2  11 -11 2854.85 560.698  10
  -2  11  11 3501.91 735.578   4
   2  11 -11 4286.79 1002.54   3
   2  11 -10 1239.82 604.656  11
   2  11 -10 993.158 430.198  10
  -2  11  10 1155.06 509.026   4
   2  11 -10 2627.41 905.703   3
   2  11  -9-441.113 465.950  11
   2  11  -9-8.35725 330.358  10
  -2  11   9 254.724 370.433   4
   2  11  -9-336.355 577.575   3
  -2  11   9 1005.16 672.812  14
   2  11  -8 1062.81 588.626  11
  -2  11   8 1249.82 514.612   4
   2  11  -8 1552.48 527.058  10
  -2  11   8 1674.53 714.041  14
   2  11  -7 5002.87 1012.25  11
  -2  11   7 3444.57 671.627   4
   2  11  -7 3682.38 662.398  10
  -2  11   7 4390.67 847.065  14
   2  11  -6 1770.26 774.893  11
  -2  11   6 2725.97 640.595   4
   2  11  -6 1907.18 539.063  10
  -2  11   6 2089.25 646.308  14
   2  11  -5 3915.56 963.426  11
  -2  11   5 3932.59 815.932  14
  -2  11   5 4367.16 745.025   4
   2  11  -5 3292.30 639.335  10
  -2  11   4 1258.43 552.113  11
   2  11  -4 2662.47 925.224  11
  -2  11   4 1958.68 575.177   4
   2  11  -4 2028.89 607.658  10
  -2  11   4 2411.55 682.620  14
  -2  11   3 5180.93 966.322  11
   2  11  -3 5163.27 1127.29  11
  -2  11   3 3200.82 702.753   4
   2  11  -3 6201.50 883.446  10
  -2  11   3 4343.15 819.606  14
  -2  11   2 4718.31 925.434  11
  -2  11   2 4329.41 747.907   4
   2  11  -2 4220.96 1030.01  11
   2  11  -2 5906.28 887.037  10
  -2  11   2 4087.83 780.162  14
  -2  11   1 191.448 592.712  11
  -2  11   1 170.491 345.235   4
   2  11  -1 652.571 608.150  11
   2  11  -1 371.176 473.917  10
  -2  11   1 1510.11 702.004   8
  -2  11   1 197.196 459.141  14
  -2  11   0-371.232 611.920  11
  -2  11   0 145.622 375.637   4
   2  11   0-286.240 515.729  11
   2  11   0 182.742 424.434  10
  -2  11   0 1486.58 652.028   8
  -2  11   0-419.102 491.103  14
   2  11   0 1934.35 654.639   4
  -2  11  -1 846.797 624.463  11
  -2  11  -1 222.247 396.986   4
   2  11   1 441.731 537.975  11
   2  11   1 459.106 456.406  10
  -2  11  -1 1392.00 660.676   8
  -2  11  -1 553.852 485.483  14
   2  11   1 1683.73 602.885   4
   2  11   2 5836.14 839.639   4
  -2  11  -2 4790.13 739.754   4
  -2  11  -2 4160.20 958.929  11
   2  11   2 4589.05 1040.11  11
   2  11   2 5739.94 892.958  10
  -2  11  -2 4457.70 922.196   8
  -2  11  -3 5308.75 750.135   4
  -2  11  -3 4400.89 1093.57  11
   2  11   3 5556.73 1026.35  11
   2  11   3 6701.74 926.761  10
  -2  11  -3 5423.79 945.977   8
  -2  11  -4 1268.57 680.787  11
   2  11   4 2918.02 862.205  11
   2  11   4 2167.71 661.680  10
  -2  11  -4 2584.48 751.869   8
  -2  11  -5 2114.87 798.812  11
   2  11   5 3349.27 814.995  11
   2  11   5 4871.74 814.111  10
  -2  11  -5 3691.54 959.344   8
  -2  11  -6 1658.26 727.708  11
   2  11   6 2149.32 705.577  11
   2  11   6 3130.36 750.509  10
  -2  11  -6 4012.11 852.900   8
  -2  11  -7 3560.91 883.188  11
   2  11   7 2154.16 615.830  11
   2  11   7 3652.20 728.051  10
  -2  11  -7 3310.78 787.065   8
  -2  11  -8 1373.06 615.177  11
   2  11   8 2607.45 616.062  10
  -2  11  -8 822.371 669.426   8
  -2  11  -9-373.036 630.826  11
   2  11   9-357.151 390.682  10
  -2  11  -9 874.070 591.779   8
  -2  11 -10 1008.14 568.723  11
   2  11  10 859.748 487.830  10
  -2  11 -10 2161.95 741.915   8
  -2  11 -11 3300.81 778.608  11
   2  11  11 2819.12 594.435  10
  -2  11 -11 4154.08 785.745   8
  -2  11 -12 1844.01 671.886  11
   2  11  12 2446.46 648.666  10
  -2  11 -12 2257.48 682.082   8
  -2  11 -13 1718.75 643.605  11
   2  11  13 1778.06 577.157  10
  -2  11 -13 2669.17 674.292   8
  -2  11 -14 628.608 489.093  11
   2  11  14 870.605 442.577  10
  -2  11 -14 1104.04 581.640   8
  -2  11 -15 3446.47 672.705  11
   2  11  15 3325.41 608.989  10
  -2  11 -15 3021.21 651.627   8
   2  11  16 305.535 348.953  10
  -2  11 -16-643.617 440.851   8
   2  11  17 746.174 386.439  10
  -2  11 -17 231.029 338.558   8
   2  11  18 484.572 294.512  10
  -2  11 -18 304.024 336.643   8
   2  11  19 548.191 297.053  10
  -2  11 -19 451.447 326.473   8
   2  11  20 777.563 269.326  10
  -2  12  17 2695.70 389.904   4
  -2 -12 -17 3245.35 465.146   7
  -2  12  16 4441.73 512.851   4
   2  12 -16 4972.21 702.046   3
   2  12 -15 2494.78 620.018   3
  -2  12  15 2535.30 442.993   4
   2  12 -14 1622.49 599.547   3
  -2  12  14 798.666 327.022   4
   2  12 -13 729.611 391.536  11
   2  12 -13-11.4697 461.198   3
  -2  12  13-121.385 318.874   4
   2  12 -12 1687.49 503.454  11
   2  12 -12 1861.27 692.041   3
  -2  12  12 878.841 322.813   4
   2  12 -11 3887.40 720.308  11
  -2  12  11 4710.07 675.299   4
   2  12 -11 3926.35 864.494   3
  -2  12  10 1769.10 495.126   4
   2  12 -10 1400.07 585.521   3
   2  12  -9 543.251 485.722  11
  -2  12   9-83.7726 387.226   4
   2  12  -9 768.861 627.275   3
   2  12  -8 2628.42 725.269  11
  -2  12   8 2881.26 582.760   4
   2  12  -8 2476.06 471.429  10
   2  12  -8 2531.82 824.369   3
   2  12  -7 3034.55 835.090  11
  -2  12   7 3162.87 638.652   4
   2  12  -7 3247.92 552.624  10
   2  12  -7 2558.92 734.335   3
   2  12  -6 7712.38 1149.11  11
   2  12  -6 7407.82 814.585  10
   2  12  -6 8908.65 1222.62   3
  -2  12   6 9605.76 1048.08  14
  -2  12   6 8337.33 909.166   4
   2  12  -5-355.823 517.405  11
  -2  12   5 308.040 367.084   4
   2  12  -5-145.842 326.980  10
   2  12  -4 15499.8 1589.27  11
   2  12  -4 14412.2 1137.86  10
  -2  12   4 16985.7 1347.62  14
  -2  12   4 15137.0 1192.90   4
  -2  12   3 908.841 523.375  11
  -2  12   3 1393.25 500.706   4
   2  12  -3 1803.63 850.341  11
   2  12  -3 1624.43 567.420  10
  -2  12   3 2472.41 683.157  14
  -2  12   2 9540.96 1143.83  11
   2  12  -2 6545.83 1114.86  11
   2  12  -2 7068.21 863.308  10
  -2  12   2 7862.54 968.266  14
  -2  12   2 7833.33 854.233   4
  -2  12   1-255.709 533.527  11
  -2  12   1-179.320 327.863   4
   2  12  -1 850.005 675.724  11
   2  12  -1 621.009 528.500  10
  -2  12   1 1029.69 577.215  14
  -2  12   0 2923.50 770.493  11
  -2  12   0 2257.40 539.531   4
   2  12   0 2732.62 764.268  11
   2  12   0 1335.13 510.423  10
  -2  12  -1 1594.65 518.878   4
  -2  12  -1-78.8976 523.022  11
   2  12   1 701.467 714.534  11
   2  12   1 1110.81 554.671  10
  -2  12  -2 8982.73 1213.27  11
   2  12   2 6328.23 1030.43  11
   2  12   2 8324.45 958.459  10
  -2  12  -2 10555.9 1189.46   8
  -2  12  -2 8128.98 826.998   4
  -2  12  -3 3019.12 565.358   4
  -2  12  -3 482.990 578.207  11
   2  12   3 2365.20 759.315  11
   2  12   3 2243.88 655.902  10
  -2  12  -3 3657.71 947.348   8
  -2  12  -4 17898.6 1645.15  11
   2  12   4 14622.2 1420.42  11
   2  12   4 18210.2 1345.43  10
  -2  12  -4 18555.6 1480.55   8
  -2  12  -5 763.006 595.153  11
   2  12   5 128.812 444.874  11
   2  12   5 1164.01 539.807  10
  -2  12  -5 1890.66 724.953   8
  -2  12  -6 8560.05 1200.74  11
   2  12   6 7275.24 974.923  11
   2  12   6 8115.51 912.188  10
  -2  12  -6 11086.8 1167.89   8
  -2  12  -7 3152.34 825.294  11
   2  12   7 3564.67 668.973  10
  -2  12  -7 3226.59 757.219   8
  -2  12  -8 2821.99 739.670  11
   2  12   8 2405.90 568.017  10
  -2  12  -8 3813.26 814.259   8
  -2  12  -9-439.989 448.207  11
   2  12   9 654.603 437.974  10
  -2  12  -9 571.461 527.797   8
   2  12  10 3055.78 590.309  10
  -2  12 -10 2566.14 738.876  11
  -2  12 -10 2552.29 659.467   8
  -2  12 -11 6310.40 907.910  11
   2  12  11 5143.97 694.587  10
  -2  12 -11 5611.36 820.585   8
   2  12  12 2318.42 529.887  10
  -2  12 -12 2685.42 636.657   8
  -2  12 -12 1684.25 522.860  11
   2  12  13 448.826 375.164  10
  -2  12 -13-444.422 405.213   8
   2  12  14 973.866 387.021  10
  -2  12 -14 1058.85 431.758   8
   2  12  15 3348.32 482.614  10
  -2  12 -15 3756.47 585.290   8
   2  12  16 5035.28 551.107  10
  -2  12 -16 5353.56 632.613   8
   2  12  17 4028.28 451.006  10
  -2  13  13 2030.86 342.280   4
  -2  13  12 817.105 284.863   4
   2  13 -11 1166.87 391.150  11
  -2  13  11 1605.09 334.881   4
   2  13 -11 1604.10 447.880   3
   2  13 -10 2019.89 554.811   3
   2  13 -10 2238.88 537.022  11
  -2  13  10 1574.08 404.598   4
  -2  13   9 1304.14 369.225   4
   2  13  -9 761.481 419.959  11
   2  13  -9 1139.50 493.721   3
  -2  13   8 1216.04 364.124   4
   2  13  -8 2119.72 556.717  11
   2  13  -8 1668.17 534.626   3
  -2  13   7 965.164 344.773   4
   2  13  -7 1218.96 516.870  11
   2  13  -7 1061.99 537.738   3
  -2  13   6 1690.01 415.256   4
   2  13  -6 2672.62 635.505  11
   2  13  -6 1444.87 532.707   3
  -2  13   5 2782.00 497.784   4
   2  13  -5 3029.06 713.301  11
  -2  13   4 2235.98 501.560   4
   2  13  -4 347.365 497.120  11
   2  13  -3 5150.62 842.771  11
   2  13  -3 5255.89 623.339  10
  -2  13   3 4019.52 569.929   4
  -2  13   2 3144.69 651.950  11
   2  13  -2 2189.44 634.824  11
   2  13  -2 2110.28 454.625  10
  -2  13   2 3117.40 513.527   4
  -2  13   1 136.256 338.408   4
   2  13  -1-450.546 436.421  11
   2  13  -1 399.307 333.294  10
  -2  13   0 2095.56 419.148   4
  -2  13   0 2373.81 658.483  11
   2  13   0 2263.91 650.173  11
   2  13   0 2737.10 518.245  10
  -2  13  -1 1623.86 419.655   4
  -2  13  -1 1288.15 557.230  11
   2  13   1 1275.85 573.157  11
   2  13   1 654.725 391.350  10
  -2  13  -2 3945.69 786.924  11
   2  13   2 3580.61 708.562  11
   2  13   2 3481.68 570.295  10
  -2  13  -2 3945.22 554.376   4
  -2  13  -3 4956.44 852.352  11
   2  13   3 5129.65 775.820  11
   2  13   3 5403.48 697.037  10
  -2  13  -4 1990.28 622.426  11
   2  13   4 1741.38 493.206  11
   2  13   4 1305.19 449.054  10
  -2  13  -5 3898.80 768.106  11
   2  13   5 2198.61 528.756  11
   2  13   5 2681.43 531.298  10
  -2  13  -6 2368.46 712.533  11
   2  13   6 2361.91 493.615  10
  -2  13  -7 2205.04 634.039  11
   2  13   7 1673.31 433.346  10
  -2  13  -8 2141.44 634.574  11
   2  13   8 1039.85 373.822  10
  -2  13  -9 2814.48 606.755  11
   2  13   9 1273.45 375.423  10
  -2  13 -10 2647.82 569.632  11
   2  13  10 2058.99 436.142  10
  -2  13 -11 2958.81 573.736  11
   2  13  11 1568.09 356.285  10
   2  13  12 632.571 281.284  10
   2  13  13 2819.68 384.112  10
   2  14  -7 573.885 317.361  11
   2  14  -6 2926.69 510.750  11
   2  14  -5 427.814 339.555  11
   2  14  -4 427.258 316.766  11
   2  14  -3 480.712 323.695  11
   2  14  -2 1075.56 402.020  11
   2  14  -1 2727.44 530.618  11
   2  14   0 4248.38 597.056  11
   2  14   1 2564.78 485.329  11
  -2  14  -2 1348.51 420.405  11
   2  14   2 919.939 346.355  11
  -2  14  -3 2198.97 488.545  11
  -2  14  -4 1319.86 416.077  11
  -2  14  -5 943.343 398.714  11
   3   0   0 147.487 606.538   9
   3   0   0 212.250 413.892  15
   3   0   1 5114.62 970.031  15
   3   0  -1 5293.33 1206.05   9
   3   0   1 4374.05 1022.52   9
   3   0  -1 3909.99 763.750  15
   3   0  -2 334.459 703.947   9
   3   0   2 853.562 699.448   9
   3   0  -2 93.3654 405.912  15
   3   0   2 237.147 508.514  15
   3   0  -3 15700.7 1938.67   9
   3   0   3 17066.6 1929.49   9
   3   0  -3 11873.9 1268.89  15
   3   0   3 15823.7 1625.87  15
   3   0  -4 39407.6 2992.43   9
   3   0   4 36976.4 2831.19   9
   3   0   4 34382.5 2398.13  15
   3   0  -5 6133.71 1287.74   9
   3   0   5 5840.38 1063.26  15
   3   0  -6-572.627 786.658   9
   3   0   6 216.255 595.121  15
   3   0  -7 723.476 794.927   9
   3   0   7 1273.42 591.769  15
   3   0   8 6350.58 1173.28  15
   3   0  -8 8900.55 1602.11   9
   3   0  -9 13889.0 1979.61   9
   3   0   9 12568.4 1638.52  15
   3   0 -10 2984.14 1149.78   9
   3   0  10 1635.66 720.965  15
   3   0 -11 206.843 691.027   9
   3   0  11-91.5116 639.146  15
   3   0 -12 2368.30 1130.16   9
   3   0  12 2218.49 841.418  15
   3   0 -13 3902.44 1360.11   9
   3   0  13 4475.87 1139.97  15
   3   0 -14 598.659 822.987   9
   3   0  14 732.601 745.191  15
  -3   0 -15 46989.4 3207.38   3
  -3   0  15 54786.9 2571.55   5
  -3   0 -15 56938.5 3168.73   6
   3   0 -15 58148.9 3168.78   6
   3   0 -16 3653.46 997.127   6
  -3   0 -16 2064.68 907.761   3
  -3   0  16 2847.40 709.036   5
  -3   0 -16 4005.85 1036.17   6
   3   0 -17 643.438 598.256   6
  -3   0 -17 83.4274 795.369   3
  -3   0 -17 66.6799 603.727   8
  -3   0  17 1017.02 544.532   5
  -3   0 -17 1426.62 854.567   6
   3   0 -18 3206.13 1042.77   6
  -3   0 -18 2282.15 747.746   8
  -3   0  18 2928.54 754.420   5
  -3   0 -18 3340.60 1038.82   6
   3   0 -19 1250.57 861.282   6
  -3   0 -19 2187.34 855.142   8
  -3   0  19 1053.53 530.888   5
  -3   0 -19 1155.50 957.213   6
   3   0 -20 563.481 794.834   6
  -3   0  20 1273.40 579.506   5
  -3   0 -20 1730.16 682.593   8
  -3   0  21 17911.8 1469.13   5
  -3   0 -21 15198.4 1590.15   8
  -3   0 -21 14594.1 1665.19   6
   3   0 -21 16339.9 1859.67   6
   3   0 -22 85.5543 655.298   6
  -3   0 -22 618.938 605.298   8
  -3   0  22 947.842 515.762   5
  -3   0 -22 602.149 687.309   6
  -3   0 -23 16915.4 1576.27   8
  -3   0 -23 19318.1 1867.47   6
   3   0 -24 2609.53 843.148   6
  -3   0 -24 736.898 505.299   8
  -3   0 -24 1819.56 733.043   6
   3   0 -25 9477.40 1308.03   6
  -3   0 -25 6264.80 998.398   8
  -3   0 -25 8114.66 1191.08   6
   3   0 -26 24.5656 509.785   6
  -3   0 -26 30.4761 453.721   8
  -3   0 -26 1033.31 564.945   6
   3   0 -27-351.678 508.834   6
  -3   0 -27 340.946 392.932   8
   3   0 -28 1149.59 502.979   6
  -3   0 -28 201.573 296.463   8
   3   0 -29 965.794 433.368   6
  -3   0 -29 646.178 313.560   8
   3   1 -29 341.139 420.009   6
  -3  -1 -29-21.2762 274.692   8
   3   1 -28 274.679 538.272   6
  -3  -1 -28 120.836 308.443   8
   3   1 -27 1795.29 617.038   6
  -3  -1 -27 1666.79 545.910   8
   3   1 -26 1588.59 699.876   6
  -3  -1 -26 544.452 476.625   8
   3   1 -25 608.327 635.859   6
  -3  -1 -25 792.107 485.080   8
  -3   1  25 1244.88 487.236   5
  -3  -1 -25 266.522 662.341   6
   3   1 -24 6758.52 1269.77   6
  -3  -1 -24 3852.52 830.518   8
  -3   1  24 6941.81 937.537   5
  -3  -1 -24 4189.23 996.747   6
   3   1 -23 605.506 670.559   6
  -3  -1 -23 581.183 576.935   8
  -3   1  23 229.610 442.651   5
  -3  -1 -23 1444.76 791.242   6
   3   1 -22 3374.42 1021.98   6
  -3  -1 -22 1966.07 711.599   8
  -3   1  22 2437.60 687.419   5
  -3  -1 -22 2688.52 935.362   6
   3   1 -21 2136.52 947.788   6
  -3   1  21 1389.30 575.685   5
  -3  -1 -21 1712.80 723.986   8
  -3  -1 -21 1201.66 850.876   6
   3   1 -20 3257.72 1010.27   6
  -3  -1 -20 1728.17 702.478   8
  -3   1  20 3235.57 801.402   5
  -3  -1 -20 3651.75 1036.46   6
   3   1 -19 3561.67 999.146   6
  -3   1  19 2601.90 772.374   5
  -3  -1 -19 3802.89 1057.47   6
  -3   1  18 21008.9 1696.00   5
  -3  -1 -18 18189.3 1929.74   6
   3   1 -18 21679.8 2119.17   6
  -3   1  17 55235.3 2689.60   5
  -3  -1 -17 49726.0 3099.93   6
   3   1 -17 51675.0 3159.95   6
   3   1 -16 1061.33 725.248   6
  -3   1  16 816.221 593.199   5
  -3  -1 -16 687.916 659.276   6
   3   1 -15 6328.92 1121.61   6
  -3   1  15 3906.71 811.940   5
  -3  -1 -15 7818.89 1276.53   6
   3   1 -14 11233.7 1436.54   6
   3   1 -14 13386.6 2290.57   9
   3  -1  14 11464.7 1738.23  15
  -3  -1 -14 8405.34 1303.36   6
   3  -1  13 5791.45 1278.48  15
   3   1 -13 7847.90 1831.84   9
   3   1 -12 908.624 843.024   9
   3  -1  12 1219.50 636.035  15
   3   1 -11 5700.60 1451.65   9
   3  -1  11 6167.76 1241.24  15
   3   1 -10 18165.6 2399.93   9
   3  -1  10 17285.9 1898.92  15
   3   1  -9 12100.5 1875.27   9
   3  -1   9 9397.89 1434.36  15
   3   1  -8 20042.9 2353.58   9
   3  -1   8 17191.1 1863.38  15
   3   1  -7 1152.40 886.144   9
   3  -1   7 816.663 597.118  15
   3   1  -6 1180.44 787.179   9
   3  -1   6 454.266 595.482  15
   3   1  -5 3233.68 1039.74   9
   3   1  -5 3058.84 816.176  13
   3  -1   5 2671.57 777.402  15
   3   1  -4 1608.04 788.043   9
   3  -1   4 1893.99 667.365  15
   3   1  -4 1629.70 676.051  13
   3   1  -3 13354.1 1792.71   9
   3  -1   3 13168.8 1465.11  15
   3  -1   3 13139.9 1779.12   9
   3   1  -3 11649.7 1468.37  13
   3   1  -2 6697.02 1317.73   9
   3  -1   2 5474.23 1256.48   9
   3  -1   2 5802.99 981.487  15
   3   1  -2 6008.07 989.095  15
   3   1  -1 41132.7 2906.24   9
   3  -1   1 41322.9 3017.11   9
   3   1  -1 33766.0 2253.25  15
   3  -1   1 34913.5 2231.63  15
   3   1   0 21554.5 2133.44   9
   3  -1   0 24871.6 2381.64   9
   3  -1   0 20504.1 1682.61  15
   3   1   0 22285.5 1884.69  15
   3   1   1 40645.0 2801.95   9
   3  -1  -1 34480.6 2739.55   9
   3   1   1 36590.0 2440.24  15
   3  -1  -1 33759.2 2085.78  15
   3  -1  -2 5225.24 1255.59   9
   3   1   2 5049.10 1129.06   9
   3   1   2 4545.74 982.216  15
   3  -1  -2 4562.25 817.757  15
   3  -1  -3 10214.8 1563.95   9
   3   1   3 11265.0 1526.94   9
   3   1   3 11165.3 1403.37  15
   3  -1  -4 2234.67 824.897   9
   3   1   4 2149.76 795.466   9
   3   1   4 3037.90 902.871  15
   3  -1  -5 3022.61 959.110   9
   3   1   5 2352.73 865.845   9
   3   1   5 2476.65 812.793  15
   3  -1  -6 1006.59 771.659   9
   3   1   6 1621.07 741.996  15
   3   1   7 1048.41 600.044  15
   3  -1  -7 956.195 639.027   9
   3  -1  -8 21644.4 2458.84   9
   3   1   8 19682.4 2040.75  15
   3  -1  -9 14753.5 2053.40   9
   3   1   9 9768.30 1475.27  15
   3  -1 -10 16571.3 2268.36   9
   3   1  10 16006.1 1902.08  15
   3  -1 -11 6171.12 1451.20   9
   3   1  11 6876.19 1297.13  15
   3  -1 -12 3320.06 1151.74   9
   3   1  12 2633.68 802.010  15
   3   1  13 4696.71 1154.08  15
   3  -1 -13 4409.53 1347.00   9
   3  -1 -14 9123.38 1890.44   9
  -3   1 -14 10343.3 1349.34   8
   3   1  14 10257.2 1629.94  15
   3  -1 -15 5711.76 1096.12   6
  -3   1 -15 6158.42 1278.99   3
  -3   1 -15 6949.06 1106.90   8
  -3  -1  15 4509.90 863.995   5
  -3   1 -15 4626.83 1004.64   6
   3  -1 -16 958.987 664.997   6
  -3   1 -16 1200.43 1088.08   3
  -3   1 -16 1562.12 690.784   8
  -3  -1  16 2455.41 709.593   5
  -3   1 -16 594.337 605.328   6
  -3   1 -17 45564.3 3250.59   3
  -3   1 -17 52841.1 2794.99   8
  -3   1 -17 50275.9 2955.40   6
   3  -1 -17 51693.0 3021.76   6
  -3   1 -18 17310.2 2185.50   3
  -3   1 -18 22819.8 1941.96   8
  -3   1 -18 22736.2 2024.16   6
   3  -1 -18 23473.9 2112.79   6
   3  -1 -19 3533.47 978.595   6
  -3   1 -19 2964.88 1094.11   3
  -3   1 -19 2625.16 851.600   8
  -3   1 -19 1786.10 807.058   6
   3  -1 -20 4900.67 1097.65   6
  -3   1 -20 2230.62 1016.38   3
  -3   1 -20 3133.09 909.047   8
  -3   1 -20 1964.39 791.314   6
   3  -1 -21 3404.23 1015.02   6
  -3   1 -21 3070.81 1174.75   3
  -3   1 -21 901.791 644.110   8
  -3   1 -21 2286.03 875.600   6
   3  -1 -22 2796.64 864.435   6
  -3   1 -22 1602.16 757.113   8
  -3   1 -22 1312.43 653.750   6
   3  -1 -23-277.805 614.707   6
  -3   1 -23 447.651 531.518   8
  -3   1 -23 200.303 519.076   6
   3  -1 -24 3697.81 957.161   6
  -3   1 -24 4420.89 874.833   8
  -3   1 -24 6886.66 1129.41   6
   3  -1 -25 539.289 626.246   6
  -3   1 -25-423.550 458.171   8
  -3   1 -25 846.317 584.596   6
   3  -1 -26 1428.55 610.952   6
  -3   1 -26 1089.76 481.668   8
   3  -1 -27 2268.36 625.765   6
  -3   1 -27 460.323 342.788   8
   3  -1 -28 1040.27 494.611   6
  -3   1 -28 575.194 388.041   8
   3  -1 -29 1360.21 455.086   6
  -3   1 -29-302.683 237.455   8
   3   2 -29 3548.23 606.442   6
  -3  -2 -29 1146.92 330.085   8
   3   2 -28 1403.10 563.850   6
  -3  -2 -28 515.798 302.943   8
   3   2 -27 5509.62 893.699   6
  -3   2  27 5814.86 677.050   5
   3   2 -26 3284.91 828.954   6
  -3   2  26 3352.12 657.077   5
  -3  -2 -26 1800.34 522.124   8
   3   2 -25 2075.42 849.508   6
  -3  -2 -25 1836.81 645.706   8
  -3   2  25 2204.66 639.159   5
  -3  -2 -25 2612.25 820.960   6
   3   2 -24 1061.07 792.221   6
  -3  -2 -24 1959.25 654.650   8
  -3   2  24 1410.57 563.964   5
  -3  -2 -24 2105.84 825.229   6
   3   2 -23 1823.28 880.659   6
  -3  -2 -23 1401.83 678.827   8
  -3   2  23 1407.31 555.438   5
  -3  -2 -23 1234.77 799.117   6
   3   2 -22 1830.27 854.399   6
  -3  -2 -22 1127.85 598.946   8
  -3   2  22 490.328 519.857   5
  -3  -2 -22 401.820 743.742   6
   3   2 -21 812.063 784.543   6
  -3   2  21-182.419 474.155   5
  -3  -2 -21 997.776 873.564   6
  -3   2  20 18995.3 1644.36   5
  -3  -2 -20 16525.8 1889.03   6
   3   2 -20 17026.1 1888.13   6
   3   2 -19 5792.24 1243.07   6
  -3   2  19 6728.64 1017.43   5
  -3  -2 -19 6174.23 1296.71   6
   3   2 -18 1843.89 905.296   6
  -3   2  18 946.233 646.951   5
  -3  -2 -18 1132.05 862.891   6
  -3   2  17 56465.8 2806.15   5
  -3  -2 -17 54947.2 2563.20   7
  -3  -2 -17 54009.1 3250.20   6
   3   2 -17 57457.1 3312.96   6
  -3   2  16 2861.45 754.527   5
   3   2 -16 2512.45 926.219   6
  -3  -2 -16 1557.75 650.463   7
  -3  -2 -16 1226.02 888.284   6
   3   2 -15 2089.81 881.813   6
  -3   2  15 1625.66 741.908   5
  -3  -2 -15 1537.75 607.440   7
  -3  -2 -15 2660.58 957.114   6
   3   2 -14 7527.49 1240.61   6
   3   2 -14 8124.53 1961.42   9
   3  -2  14 8308.69 1522.61  15
  -3   2  14 5705.73 937.960   5
  -3  -2 -14 6394.01 947.351   7
  -3  -2 -14 5532.69 1203.91   6
   3   2 -13 856.621 924.821   9
   3  -2  13 1401.90 745.170  15
   3   2 -12 231.825 811.052   9
   3  -2  12 280.617 590.559  15
   3   2 -11 4691.04 1383.34   9
   3  -2  11 5485.78 1228.04  15
   3   2 -10 4845.72 1302.60   9
   3  -2  10 3014.77 907.064  15
   3   2  -9 28860.9 2891.31   9
   3  -2   9 25483.0 2300.54  15
   3   2  -8 9440.99 1729.32   9
   3  -2   8 8448.88 1313.25  15
   3   2  -7 26583.0 2631.12   9
   3  -2   7 22536.4 2078.10  15
   3  -2   6 696.089 588.456  15
   3   2  -6 1091.69 703.690   9
   3   2  -6 563.717 706.511  13
   3   2  -5 7294.47 1450.66   9
   3  -2   5 6802.03 1167.07  15
   3   2  -5 6135.48 1181.62  13
   3   2  -4 31012.2 2654.97   9
   3  -2   4 28210.1 2141.81  15
   3   2  -4 28000.8 2337.70  13
   3   2  -3 3337.26 978.536   9
   3  -2   3 2770.92 741.127  15
   3   2  -3 3462.21 871.135  13
   3   2  -2 7425.88 1391.36   9
   3  -2   2 8984.33 1569.85   9
   3  -2   2 6796.74 1101.21  15
   3   2  -2 7023.98 1307.47  13
   3   2  -1 96052.5 4451.86   9
   3  -2   1 93490.1 4700.98   9
   3  -2   1 82171.7 3430.55  15
   3   2  -1 86909.5 4283.44  13
   3   2   0 4887.20 1361.58   9
   3  -2   0 2695.81 1129.40   9
   3  -2   0 4553.61 900.567  15
   3   2   0 4414.88 1161.32  15
   3   2   1 94912.7 4314.60   9
   3  -2  -1 92582.3 4609.20   9
   3   2   1 88078.7 4002.55  15
   3   2   2 7871.18 1405.74   9
   3  -2  -2 8217.48 1472.73   9
   3   2   2 9185.66 1375.94  15
   3   2   3 3820.71 927.470  15
   3  -2  -3 3230.88 1022.93   9
   3   2   3 4756.59 1026.02   9
   3  -2  -4 28723.1 2647.79   9
   3   2   4 33017.8 2502.74   9
   3   2   4 28917.3 2339.52  15
   3  -2  -5 5117.52 1185.56   9
   3   2   5 4735.93 1148.27   9
   3   2   5 5940.08 1208.66  15
  -3  -2   6 189.638 489.534  12
   3  -2  -6 1478.83 799.473   9
   3   2   6 972.052 736.293   9
   3   2   6-38.0694 515.744  15
   3  -2  -7 28031.5 2749.03   9
   3   2   7 25560.2 2300.99   9
   3   2   7 26728.3 2386.11  15
  -3  -2   7 26376.8 2319.45  12
  -3  -2   8 9572.08 1464.82  12
   3  -2  -8 12274.4 1936.29   9
   3   2   8 7050.37 1295.53   9
   3   2   8 8585.44 1498.98  15
   3  -2  -9 26302.8 2743.61   9
   3   2   9 27190.4 2456.72  15
  -3  -2   9 25972.7 2399.19  12
   3  -2 -10 4712.49 1383.37   9
   3   2  10 3743.17 1050.97  15
   3   2  11 6595.90 1334.07  15
   3  -2 -11 5660.11 1544.79   9
   3   2  12 597.926 514.635  15
   3  -2 -12 1711.14 1121.22   9
   3  -2 -13 850.270 763.285   9
   3   2  13 267.338 646.276  15
   3  -2 -14 8082.00 1921.86   9
  -3   2 -14 5299.09 1119.58   3
  -3   2 -14 7405.67 1123.17   8
   3   2  14 8332.96 1517.96  15
  -3   2 -15 2272.86 931.860   3
  -3   2 -15 1958.60 768.940   8
   3  -2 -16 3736.79 975.896   6
  -3   2 -16 1743.12 858.585   3
  -3   2 -16 1841.55 696.453   8
  -3   2 -17 44672.3 3194.20   3
  -3   2 -17 54346.3 2915.44   8
   3  -2 -17 52969.8 2966.44   6
   3  -2 -18-86.7978 586.348   6
  -3   2 -18 226.906 873.760   3
  -3   2 -18 314.058 618.935   8
   3  -2 -19 4213.04 1004.32   6
  -3   2 -19 4158.03 1249.96   3
  -3   2 -19 5863.34 1035.56   8
  -3   2 -20 13745.3 1964.83   3
  -3   2 -20 16504.9 1639.54   8
   3  -2 -20 17688.7 1777.12   6
   3  -2 -21 8.02184 586.634   6
  -3   2 -21 439.356 866.194   3
  -3   2 -21 790.794 647.514   8
   3  -2 -22 1907.34 810.038   6
  -3   2 -22 1125.74 869.931   3
  -3   2 -22 1124.77 597.441   8
   3  -2 -23 1558.76 727.585   6
  -3   2 -23 2756.98 1075.25   3
  -3   2 -23 1556.79 651.880   8
   3  -2 -24 1742.81 712.769   6
  -3   2 -24 1225.13 603.142   8
   3  -2 -25 2245.38 651.359   6
  -3   2 -25 1868.68 656.155   8
   3  -2 -26 3125.34 724.577   6
  -3   2 -26 2431.42 601.203   8
   3  -2 -27 3873.42 683.389   6
  -3   2 -27 3328.93 572.179   8
   3  -2 -28 1242.65 457.740   6
  -3   2 -28 456.657 337.797   8
  -3   2 -29 1953.76 370.724   8
   3   3 -29 1989.88 469.741   6
   3   3 -28 4291.68 762.906   6
  -3   3  28 4129.63 563.032   5
   3   3 -27 496.199 514.668   6
  -3   3  27-569.836 388.793   5
  -3  -3 -27 568.575 382.192   8
   3   3 -26 4897.24 957.909   6
  -3   3  26 4996.86 755.524   5
  -3  -3 -26 2340.03 570.833   8
   3   3 -25 273.390 598.567   6
  -3   3  25-5.48391 437.854   5
  -3  -3 -25 284.976 392.704   8
   3   3 -24 802.410 638.176   6
  -3  -3 -24 984.355 584.589   8
  -3   3  24 1147.90 566.577   5
   3   3 -23 2232.84 916.444   6
  -3   3  23 1424.23 573.657   5
  -3  -3 -23 2093.48 874.292   6
   3   3 -22 4748.10 1131.07   6
  -3   3  22 4679.98 910.637   5
  -3  -3 -22 3060.19 1016.78   6
   3   3 -21 2.05367 660.453   6
  -3   3  21 495.890 610.836   5
  -3  -3 -21-286.654 718.384   6
   3   3 -20 1489.40 860.021   6
  -3   3  20-335.998 533.608   5
  -3  -3 -20 33.7334 429.837   7
  -3  -3 -20 927.423 823.032   6
   3   3 -19 11620.7 1639.27   6
  -3   3  19 12179.6 1407.54   5
  -3  -3 -19 12838.8 1273.99   7
  -3  -3 -19 10003.4 1566.85   6
  -3   3  18 18902.7 1676.30   5
  -3  -3 -18 14066.0 1355.62   7
  -3  -3 -18 14589.2 1821.51   6
   3   3 -18 15598.0 1829.59   6
  -3   3  17 20162.8 1709.21   5
  -3  -3 -17 19197.7 1566.22   7
  -3  -3 -17 20507.2 2122.78   6
   3   3 -17 21687.0 2036.16   6
  -3   3  16 29884.7 2076.93   5
  -3  -3 -16 27651.6 1883.03   7
  -3  -3 -16 27161.9 2363.75   6
   3   3 -16 32238.9 2438.31   6
   3   3 -15 338.762 570.397   6
  -3   3  15 62.6378 542.289   5
  -3  -3 -15-232.833 493.374   7
  -3  -3 -15-364.256 678.924   6
   3   3 -14 9960.81 1421.10   6
  -3   3  14 10478.6 1222.55   5
  -3  -3 -14 9246.31 1118.19   7
  -3  -3 -14 8591.65 1330.84   6
   3   3 -13 5776.98 1087.12   6
   3   3 -13 6874.13 1635.22   9
   3  -3  13 4511.26 1225.69  15
  -3   3  13 6926.58 1052.82   5
  -3  -3 -13 5351.97 919.203   7
  -3  -3 -13 5287.50 1079.55   6
   3   3 -12 7317.98 1843.21   9
   3  -3  12 5840.48 1269.63  15
   3   3 -11 3423.38 1204.20   9
   3  -3  11 2786.25 866.224  15
   3  -3  10 13180.7 1726.42  15
   3   3 -10 14228.4 2225.20   9
   3   3  -9 455.699 773.981   9
   3  -3   9 1035.01 533.503  15
   3   3  -8 17753.2 2243.11   9
   3  -3   8 16341.5 1832.24  15
   3   3  -7 2064.04 943.977   9
   3  -3   7 1250.71 639.530  15
   3   3  -7 591.950 678.563  13
   3   3  -6 8714.46 1609.59   9
   3  -3   6 7784.95 1273.94  15
   3   3  -6 8675.74 1415.87  13
   3   3  -5 11496.5 1715.92   9
   3  -3   5 11073.4 1427.92  15
   3   3  -5 10578.7 1571.38  13
   3   3  -4 8938.27 1496.74   9
   3  -3   4 8737.16 1285.54  15
   3   3  -4 7314.42 1297.63  13
   3   3  -3 3403.22 998.537   9
   3  -3   3 2922.77 765.729  15
   3   3  -3 2538.23 834.975  13
   3   3  -2 53821.5 3421.72   9
   3  -3   2 59311.9 3921.34   9
   3  -3   2 48293.0 2710.11  15
   3   3  -2 48648.6 3347.70  13
   3  -3   1 32922.6 2152.59  15
   3   3  -1 33618.0 2687.98   9
   3  -3   1 35411.7 2985.38   9
   3   3  -1 34593.1 2868.62  13
   3   3   0 11225.9 1565.58   9
   3  -3   0 9746.32 1598.28   9
   3   3   0 9260.95 1533.78  13
   3   3   1 35145.5 2642.69   9
   3  -3  -1 31464.9 2773.33   9
   3   3   1 32587.7 2835.71  13
   3   3   2 54000.2 3216.36   9
   3  -3  -2 50838.9 3516.09   9
   3   3   2 49085.4 3165.20  15
   3   3   2 49512.9 3519.89  13
   3  -3  -3 2390.52 917.126   9
   3   3   3 3647.13 1001.34  15
   3  -3  -4 8933.56 1529.06   9
   3   3   4 8335.59 1399.44  15
   3   3   5 8960.28 1459.99  15
   3  -3  -5 9990.46 1678.29   9
   3  -3  -6 12496.1 1927.38   9
   3   3   6 10671.1 1578.46  15
  -3  -3   7 1731.31 858.656  12
   3   3   7 1449.74 745.536  15
   3  -3  -7 640.828 816.119   9
   3  -3  -8 18847.6 2354.30   9
   3   3   8 17865.4 2125.97  15
  -3  -3   8 17528.5 2108.16  12
  -3  -3   9 2183.10 901.496  12
   3  -3  -9 1232.44 876.455   9
   3   3   9 1222.69 798.925  15
   3  -3 -10 17248.8 2367.52   9
   3   3  10 14410.1 1970.98  15
  -3  -3  10 16431.0 2032.54  12
  -3  -3  11 2605.05 961.658  12
   3  -3 -11 2463.19 1159.13   9
   3   3  11 2937.03 970.536  15
  -3  -3  12 5631.93 1292.13  12
   3   3  12 6779.15 1420.74  15
   3  -3 -12 6741.48 1579.50   9
  -3  -3  13 7338.84 1501.34  12
   3  -3 -13 7420.13 1741.56   9
  -3   3 -13 4293.70 963.968   8
   3   3  13 5873.17 1305.34  15
  -3   3 -14 10366.8 1299.32   8
  -3   3 -14 11110.7 1599.14   3
  -3   3 -15-72.6708 748.173   3
  -3   3 -15 435.306 625.427   8
  -3   3 -16 23373.4 2301.87   3
  -3   3 -16 31192.2 2179.00   8
  -3   3 -17 16038.6 1963.87   3
  -3   3 -17 19532.3 1791.79   8
  -3   3 -18 17951.6 1708.74   8
  -3   3 -18 11376.4 1702.55   3
  -3   3 -19 8677.62 1604.59   3
  -3   3 -19 11648.6 1383.12   8
  -3   3 -20-446.287 681.696   3
  -3   3 -20-437.985 649.344   8
  -3   3 -21 501.622 945.740   3
  -3   3 -21 798.373 553.189   8
  -3   3 -22 4601.12 1146.13   3
  -3   3 -22 4577.87 930.446   8
  -3   3 -23 964.951 845.759   3
  -3   3 -23 1163.12 634.621   8
  -3   3 -24 47.0267 622.366   3
  -3   3 -24 2118.43 653.601   8
  -3   3 -25-299.313 385.013   8
  -3   3 -26 4328.18 680.994   8
  -3   3 -27 85.4399 308.723   8
  -3   3 -28 2284.25 427.786   8
   3   4 -28 899.551 406.143   6
  -3   4  28 1487.18 370.636   5
  -3  -4 -28 154.540 295.798   8
   3   4 -27 1434.43 511.184   6
  -3   4  27 2042.93 496.853   5
   3   4 -26 3752.88 797.939   6
  -3   4  26 3957.85 668.653   5
  -3  -4 -26 2247.76 538.049   8
   3   4 -25 8124.59 1117.40   6
  -3   4  25 8053.46 968.391   5
   3   4 -24 934.589 535.221   6
  -3   4  24 1197.13 589.732   5
   3   4 -23 1242.99 773.241   6
  -3   4  23 1419.13 548.841   5
   3   4 -22 617.792 666.462   6
  -3   4  22 139.248 497.519   5
   3   4 -21 1332.24 754.023   6
  -3   4  21 2248.03 753.286   5
  -3  -4 -21 2225.30 640.677   7
   3   4 -20 1936.80 913.670   6
  -3   4  20 233.230 621.005   5
  -3  -4 -20 1251.04 573.658   7
  -3   4  19 3515.07 842.941   5
   3   4 -19 5240.84 1117.34   6
  -3  -4 -19 3137.98 753.833   7
  -3  -4 -19 4362.17 1104.11   6
  -3  -4 -18 4775.51 866.853   7
   3   4 -18 4626.96 1086.82   6
  -3   4  18 5364.19 980.186   5
  -3  -4 -18 5076.83 1280.91   6
  -3   4  17 891.256 659.921   5
   3   4 -17 26.5143 610.676   6
  -3  -4 -17 1053.25 560.787   7
  -3  -4 -17-586.343 750.709   6
   3   4 -16 5716.54 1155.91   6
  -3   4  16 4943.29 977.851   5
  -3  -4 -16 3896.23 1138.50   6
   3   4 -15 10736.1 1467.63   6
  -3   4  15 11124.1 1307.25   5
   3   4 -14 3022.09 881.909   6
  -3   4  14 4458.56 888.187   5
  -3   4  13 24429.2 1825.67   5
   3   4 -13 27401.5 2206.43   6
   3   4 -12 2134.20 577.848  10
   3   4 -12 2736.06 819.510   6
   3   4 -12 3875.90 1545.27   9
  -3   4  12 3467.54 799.151   5
   3   4 -11 21118.1 1570.36  10
   3   4 -11 23735.4 3015.10   9
  -3   4  11 20343.3 1635.14   5
   3  -4  11 21988.3 2381.93  15
   3   4 -11 20060.5 1798.63   6
   3   4 -10 13381.8 2244.56   9
   3  -4  10 12107.8 1729.30  15
   3  -4   9 14541.2 1859.86  15
   3   4  -9 15600.5 2334.23   9
   3   4  -8 5551.08 1519.66   9
   3  -4   8 4528.64 1138.86  15
   3   4  -8 2118.68 838.589  13
   3  -4   7 19409.2 2065.07  15
   3   4  -7 23998.1 2726.55   9
   3   4  -7 18888.5 2230.33  13
   3   4  -6 7259.18 1462.26   9
   3  -4   6 6473.55 1262.44  15
   3   4  -6 5720.80 1295.73  13
   3   4  -5 24891.1 2540.60   9
   3  -4   5 22746.3 2090.51  15
   3   4  -5 25357.5 2524.12  13
   3  -4   4 7306.28 1203.72  15
   3   4  -4 8715.07 1525.06  13
   3  -4   3 1683.21 677.018  15
   3   4  -3 801.204 694.689  13
   3  -4   2 12346.2 1891.89   9
   3  -4   2 11207.0 1364.23  15
   3   4  -2 10701.3 1741.99  13
   3  -4   1 23886.6 2580.47   9
   3   4  -1 25319.2 2602.30  13
   3  -4   0 1728.39 925.327   9
   3   4   0 2268.56 1026.40  13
   3  -4  -1 22921.9 2429.83   9
   3   4   1 25357.7 2698.46  13
   3  -4  -2 12077.1 1807.01   9
   3   4   2 13146.9 1957.32  13
   3  -4  -3 1883.76 926.898   9
   3   4   3 2003.65 1030.06  13
   3  -4  -4 9105.75 1638.99   9
   3   4   4 7095.87 1549.89  13
   3  -4  -5 29995.2 2829.23   9
   3   4   5 27797.6 2911.06  13
   3  -4  -6 6270.07 1419.78   9
   3   4   6 4918.36 1215.94  15
   3   4   6 7026.72 1537.40  13
   3  -4  -7 23056.9 2598.04   9
   3   4   7 21439.5 2354.97  15
   3   4   7 20998.5 2571.03  13
  -3  -4   7 20272.4 2370.63  12
  -3  -4   8 3100.52 1068.46  12
   3  -4  -8 3726.90 1138.32   9
   3   4   8 2817.33 1056.49  15
   3   4   8 1551.65 813.679  13
   3  -4  -9 16334.9 2289.83   9
   3   4   9 18708.5 2249.10  15
  -3  -4   9 16255.8 2206.60  12
  -3  -4  10 10988.0 1808.53  12
   3  -4 -10 10848.3 2014.10   9
   3   4  10 11647.4 1869.59  15
   3  -4 -11 17976.6 2533.27   9
   3   4  11 19588.7 2406.95  15
  -3  -4  11 21798.4 2579.37  12
  -3  -4  12 2451.01 1060.70  12
   3  -4 -12 2993.47 1269.54   9
  -3   4 -12 3593.53 859.118   8
  -3   4 -13 28177.2 2037.93   8
  -3   4 -14 3751.56 1076.11   3
  -3   4 -14 3415.75 880.321   8
  -3   4 -15 16706.0 1651.06   8
  -3   4 -15 10308.0 1604.61   3
  -3   4 -16 3577.81 1002.22   3
  -3   4 -16 6390.83 1077.44   8
  -3   4 -17 1166.07 823.027   3
  -3   4 -17 881.868 735.154   8
  -3   4 -18 3639.99 1104.40   3
  -3   4 -18 5368.52 1059.61   8
  -3   4 -19 3551.02 1075.53   3
  -3   4 -19 4711.65 978.290   8
  -3   4 -20 1258.18 761.235   3
  -3   4 -20 1872.59 783.998   8
  -3   4 -21 663.281 747.730   3
  -3   4 -21 2355.75 837.405   8
  -3   4 -22-862.821 669.807   3
  -3   4 -22 865.490 581.625   8
  -3   4 -23 829.768 710.320   3
  -3   4 -23 202.984 473.731   8
  -3   4 -24 717.781 727.121   3
  -3   4 -24 1645.05 633.213   8
  -3   4 -25 6780.67 872.538   8
  -3   4 -26 1832.71 475.513   8
  -3   4 -27 338.554 301.518   8
   3   5 -27 894.778 377.137   6
  -3  -5 -27 260.893 302.364   8
   3   5 -26 611.712 434.488   6
  -3   5  26 665.532 399.266   5
  -3  -5 -26 95.7714 327.025   8
   3   5 -25 2173.54 645.845   6
  -3   5  25 1975.38 569.453   5
   3   5 -24 2528.08 747.948   6
  -3   5  24 3151.00 697.843   5
   3   5 -23 861.125 632.391   6
  -3   5  23 890.904 528.696   5
  -3  -5 -23 1845.10 518.707   7
   3   5 -22 1390.60 734.011   6
  -3   5  22 1059.67 575.967   5
  -3  -5 -22 1619.48 552.656   7
   3   5 -21 182.091 534.343   6
  -3   5  21 403.263 585.891   5
  -3  -5 -21 946.831 524.821   7
  -3   5  20 765.848 529.986   5
   3   5 -20 1020.53 725.673   6
  -3  -5 -20 796.499 518.593   7
   3   5 -19 1097.77 764.582   6
  -3   5  19 854.074 686.476   5
  -3  -5 -19 833.722 515.111   7
   3   5 -18 1315.75 736.862   3
   3   5 -18 870.952 732.553   6
  -3   5  18 908.255 613.565   5
  -3  -5 -18 769.878 556.294   7
   3   5 -17 5604.80 1103.33   3
   3   5 -17 6694.65 1253.77   6
  -3   5  17 4668.33 905.450   5
   3   5 -16 3266.63 979.156   6
   3   5 -16 4501.00 992.999   3
  -3   5  16 4089.71 925.190   5
  -3   5  15 2535.81 678.787  14
   3   5 -15 2172.68 891.125   6
   3   5 -15 3786.73 977.291   3
  -3   5  15 2044.32 661.968   5
   3   5 -14 421.386 635.702   6
  -3   5  14 1402.08 647.411  14
  -3   5  14 668.903 585.379   5
   3   5 -13 4338.99 831.827  10
   3   5 -13 3900.35 928.801   6
  -3   5  13 4924.70 830.489  14
  -3   5  13 4928.54 970.670   5
   3   5 -12 16.6282 488.595  10
   3   5 -12 246.136 603.253   6
  -3   5  12 1024.04 562.288  14
  -3   5  12 307.138 526.149   5
   3   5 -11 10594.5 1196.67  10
   3   5 -11 9875.48 1316.59   6
  -3   5  11 12553.3 1195.14  14
  -3   5  11 10059.4 1178.47   5
   3   5 -10 5997.14 878.965  10
   3   5 -10 5103.86 993.113   6
  -3   5  10 6696.63 934.602  14
   3  -5  10 7635.00 1478.60  15
  -3   5  10 6245.08 991.456   5
   3   5  -9 1257.33 571.756  10
   3  -5   9 2453.67 793.276  15
   3   5  -9 825.712 539.714   6
  -3   5   9 1849.09 638.159   5
   3   5  -9 2011.72 945.866  13
   3   5  -8 17075.0 2262.89  13
   3  -5   8 19633.1 2160.72  15
   3  -5   7 532.083 528.268  15
   3   5  -7 1761.88 865.577  13
   3  -5   6 389.769 582.659  15
   3   5  -6 1386.12 835.695  13
   3  -5   5 8089.07 1336.22  15
   3   5  -5 8084.32 1616.17  13
   3  -5   4 1485.05 655.214  15
   3   5  -4 1859.54 1059.49  13
   3  -5   3 5929.53 1472.38   9
   3   5  -3 5069.24 1422.73  13
   3  -5   2 10004.8 1762.28   9
   3   5  -2 7669.39 1661.17  13
   3  -5   1 858.440 890.537   9
   3   5  -1 657.975 912.933  13
   3  -5   0 1003.26 806.288   9
   3   5   0 1095.51 806.767  13
   3  -5  -1 423.659 624.771   9
   3   5   1 782.764 868.817  13
   3  -5  -2 9180.43 1672.57   9
   3   5   2 7826.26 1654.63  13
   3  -5  -3 5310.60 1318.96   9
   3   5   3 6357.58 1461.78  13
   3  -5  -4 691.997 797.018   9
   3   5   4 2107.91 1058.16  13
   3  -5  -5 8439.89 1611.94   9
   3   5   5 7032.69 1607.28  13
   3  -5  -6 2356.81 996.141   9
   3   5   6 1826.35 890.075  13
  -3  -5   7-197.900 799.891  12
   3   5   7 375.434 738.082  13
   3  -5  -8 21524.2 2596.29   9
   3   5   8 18128.8 2576.94  13
  -3  -5   8 19378.0 2458.12  12
  -3  -5   9 3260.94 1095.87  12
  -3   5  -9 3414.78 1016.34  11
  -3   5  -9 2682.28 687.726   8
   3   5   9 1833.14 1043.49  13
  -3  -5  10 7588.41 1696.63  12
   3   5  10 5760.18 886.146  10
  -3   5 -10 7794.57 1098.30   8
   3   5  10 3942.12 1427.85  13
   3   5  11 12873.0 1201.71  10
  -3   5 -11 12504.8 1407.11   8
   3   5  12 692.181 466.242  10
  -3   5 -12-640.152 620.103   8
   3   5  13 6314.30 894.424  10
  -3   5 -13 6660.30 1061.51   8
  -3   5 -14 1368.80 693.236   8
  -3   5 -15 1871.60 753.848   8
  -3   5 -16 3679.80 1040.01   3
  -3   5 -16 4019.50 915.034   8
  -3   5 -17 4569.47 1106.36   3
  -3   5 -17 6795.74 1142.81   8
  -3   5 -18 1394.55 767.957   3
  -3   5 -18 2033.95 748.580   8
  -3   5 -19 1383.45 928.545   3
  -3   5 -19 259.950 593.481   8
  -3   5 -20 455.159 639.773   3
  -3   5 -20 1602.32 631.234   8
  -3   5 -21-86.9677 626.673   3
  -3   5 -21-296.509 448.056   8
  -3   5 -22-0.59827 550.821   3
  -3   5 -22 774.276 570.300   8
  -3   5 -23 1484.20 636.108   3
  -3   5 -23 1271.78 560.949   8
  -3   5 -24 2335.67 762.934   3
  -3   5 -24 2130.33 603.738   8
  -3   5 -25 809.834 403.138   8
  -3   5 -26 406.958 297.446   8
  -3   5 -27 573.454 282.693   8
  -3   6  26 272.942 319.758   5
  -3  -6 -26 192.267 253.422   8
   3   6 -25-99.6998 373.876   6
  -3  -6 -25 0.51978 310.254   8
   3   6 -24 175.168 443.192   6
  -3   6  24 1074.54 564.470   5
  -3  -6 -24 216.164 330.042   7
   3   6 -23 1015.38 573.422   6
  -3   6  23 2007.07 618.289   5
  -3  -6 -23 1728.09 459.425   7
   3   6 -22-297.331 474.444   6
  -3   6  22-443.954 581.005   5
  -3  -6 -22 421.785 443.000   7
   3   6 -21 3282.02 809.115   6
  -3   6  21 3248.47 773.155   5
   3   6 -21 1966.12 704.320   3
  -3  -6 -21 2646.40 645.361   7
   3   6 -20 1963.67 771.105   3
   3   6 -20 2223.46 799.668   6
  -3   6  20 939.539 604.313   5
  -3  -6 -20 128.904 427.735   7
   3   6 -19 5116.66 984.923   3
   3   6 -19 4196.28 1024.90   6
  -3   6  19 3930.10 834.724   5
  -3  -6 -19 4126.60 791.519   7
   3   6 -18 5571.39 1092.49   3
   3   6 -18 3610.07 928.009   6
  -3   6  18 5460.22 961.737   5
   3   6 -17 1732.24 731.102   3
   3   6 -17 1445.03 772.343   6
  -3   6  17 1143.87 707.634   5
   3   6 -16 2132.18 794.894   6
   3   6 -16 2404.57 765.874   3
  -3   6  16 2847.52 858.736   5
  -3   6  16 3785.41 805.428  14
   3   6 -15 453.233 601.971   6
   3   6 -15 791.936 681.186   3
  -3   6  15 421.684 504.616   5
  -3   6  15 1346.30 629.323  14
   3   6 -14-28.0409 565.081   6
  -3   6  14 305.751 528.100   5
  -3   6  14-379.916 458.130  14
   3   6 -13 2508.24 688.281  10
   3   6 -13 2166.37 854.619   6
  -3   6  13 1770.32 654.748  14
  -3   6  13 2949.02 807.141   5
   3   6 -12 11933.3 1285.50  10
  -3   6  12 12520.8 1356.19   5
  -3   6  12 12437.3 1283.57  14
   3   6 -12 12497.5 1507.84   6
   3   6 -11 25621.2 1843.29  10
  -3   6  11 25245.5 1857.27   5
  -3   6  11 27434.4 1856.97  14
   3   6 -11 24101.6 1977.00   6
   3   6 -10 9624.87 1113.70  10
   3   6 -10 8957.71 1248.39   6
  -3   6  10 11124.8 1194.45  14
  -3   6  10 7213.56 1056.68   5
   3   6  -9 10932.0 1223.89  10
   3   6  -9 10664.6 1328.02   6
  -3   6   9 11121.2 1219.64   5
  -3   6   9 12241.7 1266.95  14
   3   6  -8 314.490 466.051  10
   3   6  -8 162.286 566.079   6
  -3   6   8 456.861 486.129  14
  -3   6   8 1089.64 598.526   5
   3   6  -7 19593.5 1517.40  10
  -3   6   7 17418.6 1472.05   5
   3  -6   7 19824.6 2266.11  15
  -3   6   7 21895.2 1597.51  14
   3   6  -7 20369.1 2624.45  13
   3   6  -6 5823.23 875.037  10
  -3   6   6 4531.58 831.545  14
   3  -6   6 5099.73 1235.53  15
   3   6  -6 4960.84 1407.83  13
   3   6  -5 9888.53 1101.17  10
  -3   6   5 9585.25 1168.60   7
  -3   6   5 9370.23 1088.72  14
   3   6  -5 10545.5 1973.87  13
   3  -6   4 429.730 776.121   9
   3   6  -4 3074.27 1181.34  13
   3  -6   3 15395.8 2257.73   9
   3   6  -3 13132.1 2148.33  13
   3  -6   2 21717.1 2614.91   9
   3   6  -2 21661.7 2801.19  13
   3  -6   1 6496.58 1423.37   9
   3   6  -1 8371.19 1837.75  13
   3  -6   0 4953.78 1248.74   9
   3   6   0 6068.94 1584.68  13
   3  -6  -1 6406.45 1437.69   9
   3   6   1 7954.57 1798.70  13
   3  -6  -2 21201.9 2422.73   9
   3   6   2 22191.5 2874.03  13
   3   6   3 11532.8 2184.71  13
  -3   6  -4 1479.56 708.450  11
   3   6   4 981.607 942.780  13
  -3   6  -5 10635.7 1474.98  11
  -3   6  -5 8568.25 1051.50  14
   3   6   5 6300.25 1631.22  13
  -3   6  -6 8290.77 1268.53  11
   3   6   6 8483.69 1044.91  10
  -3   6  -6 6466.38 968.044  14
  -3   6  -6 6664.48 976.475   8
   3   6   6 5159.53 1553.21  13
  -3   6  -7 23418.8 2073.22  11
   3   6   7 24737.8 1669.73  10
  -3   6  -7 21775.0 1696.83  14
  -3   6  -7 22248.5 1706.10   8
   3   6   8 856.106 488.645  10
  -3   6  -8 211.757 447.132   8
  -3   6  -8 530.487 794.387  11
  -3   6  -8 208.832 471.043  14
  -3   6  -9 15472.8 1765.07  11
   3   6   9 16025.2 1378.08  10
  -3   6  -9 15837.9 1526.67   8
  -3   6 -10 10909.2 1528.33  11
   3   6  10 10272.9 1148.80  10
  -3   6 -10 8962.09 1183.67   8
  -3   6 -11 32333.6 2344.82  11
   3   6  11 29126.8 1864.51  10
  -3   6 -11 28994.3 2070.67   8
   3   6  12 14196.8 1311.66  10
  -3   6 -12 15577.0 1521.10   8
   3   6  13 3057.72 617.518  10
  -3   6 -13 3117.05 802.341   8
   3   6  14-130.869 421.543  10
  -3   6 -14-267.497 481.887   8
   3   6  15 847.204 534.703  10
  -3   6 -15-16.8171 486.987   8
   3   6  16 3199.76 657.309  10
  -3   6 -16 2030.62 714.898   8
   3   6  17 1164.94 492.217  10
  -3   6 -17 1516.74 651.052   8
   3   6  18 4446.19 729.992  10
  -3   6 -18 2737.38 880.466   3
  -3   6 -18 5591.53 988.146   8
   3   6  19 4946.23 749.703  10
  -3   6 -19 3345.17 888.891   3
  -3   6 -19 5163.45 951.069   8
  -3   6 -19 4166.57 697.255  14
  -3   6 -20 854.711 717.072   3
  -3   6 -20 291.379 542.278   8
  -3   6 -21 2353.56 765.432   3
  -3   6 -21 3147.85 726.933   8
  -3   6 -22 23.4169 462.655   3
  -3   6 -22 44.2024 429.196   8
  -3   6 -23 829.611 573.475   3
  -3   6 -23 1374.16 459.346   8
  -3   6 -24 350.820 383.964   8
  -3   6 -25-251.039 316.707   8
  -3   6 -26-222.355 235.270   8
  -3   7  25 470.720 248.539   4
  -3   7  25 508.208 326.372   5
  -3   7  24 1400.41 356.852   4
  -3   7  24 1179.90 415.000   5
  -3  -7 -24 1086.21 327.397   7
   3   7 -23 1664.82 507.294   6
  -3   7  23 978.172 346.998   4
  -3   7  23 1341.49 513.888   5
  -3  -7 -23 1229.33 412.377   7
   3   7 -23 1317.39 526.411   3
   3   7 -22 2342.05 590.173   6
  -3   7  22 2609.02 636.105   5
  -3  -7 -22 2155.54 498.747   7
   3   7 -22 2492.30 672.595   3
   3   7 -21 1919.15 641.831   3
   3   7 -21 772.393 519.993   6
  -3   7  21 942.828 542.269   5
  -3  -7 -21 1436.07 555.116   7
   3   7 -20 693.985 539.997   3
   3   7 -20 760.284 584.063   6
  -3   7  20 174.769 502.430   5
  -3  -7 -20 1589.92 561.917   7
   3   7 -19 425.088 637.982   3
   3   7 -19 1316.18 604.900   6
  -3   7  19 868.224 569.332   5
  -3  -7 -19 166.089 496.945   7
   3   7 -18 6522.03 1128.76   3
   3   7 -18 7208.85 1059.29   6
  -3   7  18 7582.95 1038.49   5
   3   7 -17 946.307 727.308   3
   3   7 -17 299.523 550.824   6
  -3   7  17 2079.28 705.023   5
   3   7 -16 9079.53 1271.61   6
   3   7 -16 11129.3 1433.54   3
  -3   7  16 11376.8 1287.62   5
   3   7 -15 357.403 576.968   6
   3   7 -15-138.724 590.905   3
  -3   7  15 2522.92 777.511  14
  -3   7  15 1573.61 675.613   5
  -3   7  14 9050.28 1142.62   5
  -3   7  14 10714.1 1263.16  14
   3   7 -13 890.880 577.482  10
   3   7 -13 1128.53 699.182   6
  -3   7  13 1814.10 790.349   5
  -3   7  13 2616.61 774.167  14
   3   7 -12 6689.02 1046.28  10
   3   7 -12 6186.71 1090.77   6
  -3   7  12 7470.65 1059.96   5
  -3   7  12 5866.24 966.446  14
   3   7 -11 985.057 475.011  10
   3   7 -11 612.808 526.842   6
  -3   7  11 560.832 532.271  14
  -3   7  11 1845.08 720.831   5
   3   7 -10 6032.24 940.490  10
  -3   7  10 5951.97 931.655   5
   3   7 -10 5114.31 1005.84   6
  -3   7  10 6275.15 990.936  14
   3   7  -9 6801.20 988.247  10
   3   7  -9 6145.68 1116.01   6
  -3   7   9 7479.53 1037.80   5
  -3   7   9 6055.52 983.793  14
   3   7  -8 10912.8 1206.95  10
   3   7  -8 8391.96 1233.64   6
  -3   7   8 10189.2 1182.20  14
   3   7  -7 10732.9 1199.63  10
   3   7  -7 10035.2 1278.92   6
  -3   7   7 11557.7 1283.18  14
   3   7  -6 9092.14 1086.39  10
  -3   7   6 7888.75 1044.08  14
   3   7  -5 2175.11 701.502  10
  -3   7   5 1794.35 658.788  14
  -3   7   4 11949.9 1512.24  11
   3   7  -4 11476.7 1219.29  10
  -3   7   4 12088.9 1247.04  14
  -3   7   3 16828.6 1690.81  11
   3   7  -3 16893.6 1458.11  10
  -3  -7  -3 12779.8 1263.98   7
  -3   7   3 15459.4 1417.81  14
  -3   7   2 10538.8 1385.20  11
   3   7  -2 8987.14 1102.68  10
  -3   7   2 9116.59 1156.58  14
  -3  -7  -2 7883.03 1017.79   7
  -3   7   1 8601.55 1313.52  11
   3   7  -1 9429.52 1135.91  10
  -3   7   1 9767.94 1149.18  14
  -3   7   0 9391.64 1353.23  11
   3   7   0 10336.4 1221.25  10
  -3   7   0 10445.2 1180.09  14
  -3   7  -1 10382.4 1472.43  11
   3   7   1 9958.91 1148.95  10
  -3   7  -1 8252.21 1110.34  14
  -3   7  -2 10574.5 1423.73  11
   3   7   2 11207.6 1213.78  10
  -3   7  -2 8712.23 1047.64   8
  -3   7  -2 9330.21 1181.66  14
  -3   7  -3 18589.3 1853.48  11
   3   7   3 17991.0 1478.08  10
  -3   7  -3 16183.3 1379.07   8
  -3   7  -3 20010.0 1606.99  14
  -3   7  -4 14389.2 1673.18  11
   3   7   4 13996.8 1331.73  10
  -3   7  -4 13421.8 1290.21   8
  -3   7  -4 13977.6 1370.50  14
  -3   7  -5 2934.39 963.611  11
   3   7   5 2034.31 658.138  10
  -3   7  -5 2129.17 636.241   8
  -3   7  -5 2255.75 665.386  14
  -3   7  -6 10634.5 1499.20  11
   3   7   6 8588.98 1058.57  10
  -3   7  -6 8736.05 1070.85   8
  -3   7  -6 10396.2 1233.62  14
  -3   7  -7 11854.4 1592.57  11
   3   7   7 12658.0 1262.77  10
  -3   7  -7 13590.8 1373.13   8
  -3   7  -7 13098.1 1354.40  14
  -3   7  -8 11971.7 1583.31  11
   3   7   8 12520.9 1273.55  10
  -3   7  -8 12523.9 1382.19   8
  -3   7  -8 12988.9 1344.07  14
  -3   7  -9 8207.95 1283.50  11
   3   7   9 6963.89 970.522  10
  -3   7  -9 8426.37 1209.58   8
  -3   7  -9 6969.15 994.582  14
  -3   7 -10 9352.55 1427.52  11
   3   7  10 7651.66 1023.64  10
  -3   7 -10 6380.15 1084.11   8
  -3   7 -10 7556.67 1094.00  14
  -3   7 -11 1796.26 823.249  11
  -3   7 -11 1970.01 680.301  14
   3   7  11 1778.92 598.890  10
  -3   7 -11 1348.85 633.423   8
   3   7  12 8114.56 1039.22  10
  -3   7 -12 8292.40 1162.04   8
  -3   7 -12 7922.90 1101.56  14
   3   7  13 2443.26 636.590  10
  -3   7 -13 2600.01 757.368   8
  -3   7 -13 1691.10 622.373  14
   3   7  14 9090.69 1048.33  10
  -3   7 -14 7381.70 1076.99   8
  -3   7 -14 7176.89 1034.78  14
   3   7  15 555.419 490.744  10
  -3   7 -15 1367.24 667.956   8
  -3   7 -15 270.570 432.030  14
   3   7  16 13574.5 1190.71  10
  -3   7 -16 12600.6 1217.88  14
  -3   7 -16 13945.2 1447.17   8
   3   7  17 830.128 478.339  10
  -3   7 -17 1283.50 663.593   8
   3   7  18 6461.15 778.379  10
  -3   7 -18 6670.04 1037.94   8
   3   7  19 542.237 340.985  10
  -3   7 -19 610.453 553.891   8
   3   7  20 151.070 314.264  10
  -3   7 -20 850.227 511.840   8
   3   7  21 992.600 365.776  10
  -3   7 -21 1422.22 476.678   8
  -3   7 -22 2991.61 604.302   8
  -3   7 -23 1468.05 424.842   8
  -3   7 -24 682.581 352.901   8
  -3   7 -25 353.071 231.490   8
  -3   8  23 2971.82 416.277   4
  -3   8  23 3285.31 509.900   5
  -3  -8 -23 2550.99 440.590   7
  -3   8  22 121.657 272.959   4
  -3   8  22 384.896 397.219   5
  -3  -8 -22 139.714 340.545   7
  -3   8  21 3694.00 546.302   4
  -3   8  21 3549.32 612.436   5
  -3  -8 -21 3908.16 652.341   7
   3   8 -21 4374.81 779.764   3
   3   8 -20 1822.92 663.540   3
  -3   8  20 1224.15 419.793   4
  -3   8  20 1549.85 523.565   5
  -3  -8 -20 860.033 486.873   7
   3   8 -19 1739.40 665.860   3
  -3   8  19 956.397 374.108   4
  -3   8  19 597.769 476.405   5
  -3  -8 -19 1664.28 583.395   7
   3   8 -18 10193.6 1320.68   3
  -3   8  18 11491.2 1141.16   5
  -3  -8 -18 8606.45 1039.72   7
  -3   8  18 9118.98 932.928   4
   3   8 -17 6030.73 1066.50   3
  -3   8  17 8129.64 1021.66   5
  -3   8  17 7100.20 856.090   4
   3   8 -16 354.672 601.466   3
  -3   8  16 376.043 361.765   4
  -3   8  16 866.669 568.115   5
   3   8 -15 16387.8 1695.71   3
  -3   8  15 14528.4 1336.74   5
  -3   8  15 16701.2 1436.38  14
  -3   8  15 15056.2 1247.63   4
  -3   8  14 2413.83 601.578   4
   3   8 -14 2549.27 881.452   3
  -3   8  14 2474.81 673.433   5
  -3   8  14 3047.88 776.689  14
   3   8 -13 11035.6 1213.51  10
  -3   8  13 12523.6 1271.90   5
  -3   8  13 13652.2 1342.41  14
  -3   8  13 10299.6 1088.76   4
   3   8 -12 2489.15 690.394  10
  -3   8  12 2041.90 597.129   4
  -3   8  12 2987.14 756.777   5
  -3   8  12 3140.53 832.077  14
   3   8 -11 553.438 448.808  10
  -3   8  11 1487.65 525.453   4
  -3   8  11 940.021 552.503  14
   3   8 -10 2535.26 722.275  10
  -3   8  10 1771.63 584.772   4
  -3   8  10 1255.02 585.946  14
   3   8  -9 1259.67 587.266  10
  -3   8   9 728.593 382.475   4
  -3   8   9 1602.66 700.205  14
   3   8  -8 2823.50 699.571  10
  -3   8   8 4320.09 903.702  14
   3   8  -7 555.786 428.497  10
  -3   8   7 627.056 524.798  14
   3   8  -6 103.443 470.208  10
  -3   8   6-157.904 532.719  14
   3   8  -5 13338.1 1332.40  10
  -3   8   5 14496.9 1425.25  14
  -3   8   4 6618.64 1171.53  11
   3   8  -4 5051.95 879.015  10
  -3   8   4 5448.39 944.015  14
  -3   8   3 27886.0 2203.64  11
   3   8  -3 27098.4 1863.45  10
  -3  -8  -3 20459.6 1576.84   7
  -3   8   3 25935.2 1852.69  14
  -3   8   2 2332.06 956.608  11
   3   8  -2 2951.29 791.871  10
  -3   8   2 1655.67 630.444  14
  -3   8   1 9151.40 1459.58  11
   3   8  -1 6590.17 1067.51  10
  -3   8   1 6583.01 1008.95  14
  -3   8   0 40516.8 2699.47  11
   3   8   0 41977.7 2310.02  10
  -3   8   0 38445.9 2118.28   8
  -3   8   0 40523.6 2303.46  14
  -3   8  -1 4752.22 1178.56  11
   3   8   1 5229.69 958.190  10
  -3   8  -1 5662.91 916.445   8
  -3   8  -1 4312.51 871.174  14
  -3   8  -2 3975.43 1064.45  11
  -3   8  -2 2425.02 751.818  14
   3   8   2 3083.55 786.240  10
  -3   8  -2 2423.19 727.621   8
  -3   8  -3 31042.2 2392.68  11
   3   8   3 28715.0 1906.61  10
  -3   8  -3 28408.3 1905.56   8
  -3   8  -3 30130.5 2003.02  14
  -3   8  -4 8180.06 1400.80  11
   3   8   4 6135.49 1028.52  10
  -3   8  -4 7377.74 1062.83   8
  -3   8  -4 5838.71 945.229  14
  -3   8  -5 17621.8 1828.50  11
   3   8   5 17602.5 1513.19  10
  -3   8  -5 16710.3 1531.17   8
  -3   8  -5 16203.7 1470.45  14
  -3   8  -6 1182.33 852.700  11
   3   8   6 700.194 508.680  10
  -3   8  -6 149.454 419.731   8
  -3   8  -6-513.253 450.454  14
   3   8   7 240.068 428.925  10
  -3   8  -7 144.889 525.876   8
  -3   8  -7 789.085 499.858  14
  -3   8  -8 2990.35 975.185  11
   3   8   8 2950.84 708.557  10
  -3   8  -8 2829.30 708.030   8
  -3   8  -8 3687.22 788.939  14
  -3   8  -9 2315.43 873.028  11
  -3   8  -9 1151.37 530.355  14
   3   8   9 820.630 572.873  10
  -3   8  -9 467.099 493.210   8
  -3   8 -10 4193.97 1081.91  11
   3   8  10 2235.91 616.189  10
  -3   8 -10 2135.53 678.178   8
  -3   8 -10 2754.88 749.462  14
  -3   8 -11 1898.27 911.621  11
  -3   8 -11 1034.64 519.506  14
   3   8  11 838.009 493.106  10
  -3   8 -11 1565.22 660.285   8
   3   8  12 3910.31 761.379  10
  -3   8 -12 2868.58 741.108   8
  -3   8 -12 2902.38 699.951  14
   3   8  13 13133.8 1229.58  10
  -3   8 -13 15146.3 1450.84   8
  -3   8 -13 15178.4 1324.00  14
   3   8  14 2315.66 611.489  10
  -3   8 -14 2315.95 697.663   8
  -3   8 -14 3066.76 667.874  14
   3   8  15 17540.6 1343.91  10
  -3   8 -15 17655.7 1542.84   8
   3   8  16 1614.55 512.826  10
  -3   8 -16 267.846 529.119   8
   3   8  17 7593.41 835.780  10
  -3   8 -17 10074.7 1143.85   8
   3   8  18 9471.45 914.456  10
  -3   8 -18 10429.4 1087.97   8
   3   8  19 941.843 386.795  10
  -3   8 -19 476.828 426.006   8
   3   8  20 1212.89 400.957  10
  -3   8 -20 1749.42 498.281   8
   3   8  21 3352.60 473.369  10
  -3   8 -21 3373.64 594.880   8
   3   8  22 312.096 238.254  10
  -3   8 -22 947.142 392.201   8
  -3   8 -23 2635.14 429.156   8
  -3   9  21 1102.52 315.101   4
  -3   9  21 996.627 314.713   5
   3   9 -20 848.247 497.083   3
  -3   9  20 116.521 251.591   4
  -3   9  20 576.938 351.589   5
  -3  -9 -20 358.368 360.188   7
   3   9 -19 737.418 517.308   3
  -3   9  19-42.1362 248.412   4
  -3   9  19 825.583 399.268   5
  -3  -9 -19-78.0246 381.819   7
   3   9 -18 2051.73 691.048   3
  -3   9  18 885.654 396.246   4
  -3   9  18 1883.92 515.991   5
  -3  -9 -18 2184.25 600.903   7
   3   9 -17-65.7394 525.139   3
  -3   9  17 550.039 363.176   4
  -3   9  17 1275.49 488.524   5
  -3  -9 -17 390.469 462.684   7
   3   9 -16 370.832 550.253   3
  -3   9  16 1113.46 420.847   4
  -3   9  16 720.374 381.781   5
  -3  -9 -16 1479.92 623.481   7
   3   9 -15 767.203 617.984   3
  -3   9  15 588.467 416.546   4
  -3   9  14 1861.32 512.454   4
   3   9 -14 3474.10 908.006   3
  -3   9  13 3716.32 822.838  14
  -3   9  13 2374.44 556.588   4
   3   9 -13 3512.36 886.802   3
   3   9 -12 785.743 521.877  11
   3   9 -12 1161.76 423.604  10
  -3   9  12 755.459 375.037   4
  -3   9  12 1560.18 673.949  14
   3   9 -11 2551.00 744.995  11
   3   9 -11 2993.07 693.405  10
  -3   9  11 2783.05 585.752   4
  -3   9  11 2986.90 830.657  14
   3   9 -10 1928.36 728.728  11
   3   9 -10 2296.43 623.798  10
  -3   9  10 2127.91 556.983   4
  -3   9  10 2908.35 795.830  14
   3   9  -9 3083.61 729.037  10
  -3   9   9 4480.58 716.612   4
  -3   9   9 3965.34 844.210  14
   3   9  -8 1339.65 533.379  10
  -3   9   8 1257.09 577.261  14
   3   9  -7 9242.44 1095.08  10
  -3   9   7 10022.9 1226.83  14
   3   9  -6 3448.09 729.269  10
  -3   9   6 4043.34 873.409  14
   3   9  -5 4350.14 782.394  10
  -3   9   5 4875.99 899.508  14
  -3  -9  -5 2617.18 623.801   7
  -3   9   4 2470.58 848.229  11
   3   9  -4 630.034 532.676  10
  -3   9   4 763.767 621.146  14
  -3   9   3 2088.46 859.304  11
   3   9  -3 1832.56 623.675  10
  -3   9   3 1521.13 646.224  14
  -3   9   2 4713.44 1082.15  11
   3   9  -2 3056.94 780.766  10
  -3   9   2 3800.68 867.386  14
  -3   9   1 5742.23 1293.85  11
   3   9  -1 5140.07 972.341  10
  -3   9   1 4125.10 831.620   8
  -3   9   1 4447.46 923.164  14
  -3   9   0 36720.0 2636.25  11
   3   9   0 34570.3 2071.98  10
  -3   9   0 33915.2 2003.01   8
  -3   9   0 36130.3 2188.72  14
  -3   9  -1 5125.92 1150.58  11
   3   9   1 5671.28 997.002  10
  -3   9  -1 4612.37 834.403   8
  -3   9  -1 4911.56 928.238  14
  -3   9  -2 6240.50 1219.57  11
  -3   9  -2 4275.97 792.598  14
   3   9   2 4400.99 840.360  10
  -3   9  -2 4385.30 844.827   8
  -3   9  -3 2247.61 902.028  11
   3   9   3 1986.34 642.940  10
  -3   9  -3 2132.33 629.724   8
  -3   9  -3 747.526 463.677  14
  -3   9  -4 1290.45 751.894  11
   3   9   4 1345.33 617.640  10
  -3   9  -4 1178.40 588.626   8
  -3   9  -4 522.022 528.915  14
  -3   9  -5 4162.99 1066.36  11
   3   9   5 4098.91 785.358  10
  -3   9  -5 5319.95 921.093   8
  -3   9  -5 4258.57 813.953  14
  -3   9  -6 3867.50 1040.13  11
   3   9   6 2943.18 738.616  10
  -3   9  -6 4548.79 865.736   8
  -3   9  -6 5142.28 863.411  14
  -3   9  -7 12805.5 1562.33  11
   3   9   7 11122.7 1202.48  10
  -3   9  -7 11121.3 1315.01   8
  -3   9  -7 11434.7 1217.24  14
  -3   9  -8 1114.15 860.542  11
   3   9   8 946.734 547.072  10
  -3   9  -8 1359.29 632.107   8
  -3   9  -8 1220.64 567.853  14
  -3   9  -9 6130.70 1151.31  11
   3   9   9 4599.03 826.840  10
  -3   9  -9 5223.17 919.651   8
  -3   9  -9 4803.98 808.711  14
  -3   9 -10 3521.47 898.701  11
   3   9  10 2793.31 691.300  10
  -3   9 -10 3601.55 787.656   8
  -3   9 -10 2123.00 585.506  14
  -3   9 -11 4274.61 1053.06  11
   3   9  11 2943.75 720.368  10
  -3   9 -11 2733.21 716.417   8
  -3   9 -11 3082.10 651.638  14
   3   9  12 1244.31 547.162  10
  -3   9 -12 1666.35 580.451   8
   3   9  13 1794.54 614.650  10
  -3   9 -13 3511.96 819.546   8
   3   9  14 2825.13 643.214  10
  -3   9 -14 2805.32 697.197   8
   3   9  15 1112.36 466.114  10
  -3   9 -15 677.802 507.536   8
   3   9  16 2486.74 553.017  10
  -3   9 -16 1062.51 496.659   8
   3   9  17 739.376 411.668  10
  -3   9 -17 900.808 477.176   8
   3   9  18 1646.24 405.657  10
  -3   9 -18 2046.10 555.054   8
   3   9  19 475.677 294.759  10
  -3   9 -19 87.2286 329.163   8
   3   9  20 495.890 239.372  10
  -3   9 -20 197.426 301.862   8
   3   9  21 966.657 265.183  10
  -3   9 -21 995.666 367.226   8
  -3 -10 -19 6815.23 704.889   7
  -3  10  19 5408.85 502.860   4
   3  10 -19 6913.31 800.227   3
   3  10 -18 1255.91 523.536   3
  -3  10  18 1515.98 353.976   4
  -3 -10 -18 1569.00 481.952   7
   3  10 -17 2114.74 588.541   3
  -3  10  17 2293.29 421.927   4
  -3 -10 -17 2445.10 580.259   7
   3  10 -16-694.494 536.186   3
  -3 -10 -16-384.292 409.545   7
   3  10 -15 263.623 490.399   3
  -3  10  15 67.6722 279.955   4
  -3 -10 -15 399.179 453.654   7
  -3  10  14 148.784 282.793   4
   3  10 -14 637.853 644.448   3
  -3 -10 -14-63.5771 496.642   7
  -3  10  13 4495.06 621.977   4
   3  10 -13 4386.71 900.439   3
  -3 -10 -13 4224.67 792.051   7
   3  10 -12-135.745 462.910  11
  -3  10  12 246.886 322.791   4
   3  10 -12 858.083 629.557   3
  -3  10  12 1534.89 692.757  14
  -3 -10 -12 456.729 499.297   7
   3  10 -11 130.130 440.206  11
   3  10 -11 878.214 522.255  10
  -3  10  11 992.093 403.658   4
  -3  10  11 1196.66 635.780  14
  -3 -10 -11 1337.28 592.615   7
   3  10 -10 1293.78 609.801  11
   3  10 -10 860.748 474.926  10
  -3  10  10 596.935 406.709   4
  -3  10  10 626.292 575.052  14
  -3 -10 -10 522.265 492.121   7
   3  10  -9 6557.60 1084.44  11
   3  10  -9 7092.55 911.523  10
  -3  10   9 6125.47 760.418   4
  -3  10   9 6282.96 953.025  14
  -3 -10  -9 4549.08 838.184   7
   3  10  -8 4073.31 1005.31  11
  -3  10   8 3368.08 582.583   4
   3  10  -8 3429.42 687.085  10
  -3  10   8 3473.24 742.611  14
  -3 -10  -8 2268.31 608.387   7
   3  10  -7 1601.78 681.060  11
   3  10  -7 1054.78 470.740  10
  -3  10   7 1166.39 480.843  14
  -3 -10  -7 1385.24 544.157   7
   3  10  -6 1392.49 555.044  10
  -3  10   6-199.395 494.956  14
  -3 -10  -6 967.757 532.317   7
   3  10  -5 3398.68 721.692  10
  -3  10   5 2695.55 730.484  14
   3  10  -4 9638.46 1074.81  10
  -3  10   4 11864.6 1256.74  14
  -3  10   3 4077.73 1025.70  11
   3  10  -3 1838.59 680.442  10
  -3  10   3 2375.76 704.371  14
  -3  10   2 12034.8 1416.33  11
   3  10  -2 8816.53 1080.12  10
  -3  10   2 9570.16 1097.34   8
  -3  10   2 9318.25 1159.36  14
  -3  10   1 14168.4 1581.82  11
   3  10  -1 10861.1 1204.20  10
  -3  10   1 12320.9 1232.30   8
  -3  10   1 11063.8 1262.66  14
  -3  10   0 10155.8 1416.93  11
   3  10   0 9487.31 1199.33  10
  -3  10   0 8091.56 1086.67  14
  -3  10   0 8554.93 1051.05   8
  -3  10  -1 12613.2 1533.39  11
   3  10   1 12341.3 1310.70  10
  -3  10  -1 10644.4 1169.49   8
  -3  10  -1 9637.84 1127.25  14
  -3  10  -2 9081.57 1356.31  11
   3  10   2 9981.81 1161.37  10
  -3  10  -2 8561.56 1047.13   8
  -3  10  -2 8587.39 1092.47  14
  -3  10  -3 4029.92 1018.82  11
   3  10   3 2340.35 752.348  10
  -3  10  -3 1517.74 598.360   8
  -3  10  -3 2815.67 708.321  14
  -3  10  -4 11782.9 1508.49  11
   3  10   4 11290.4 1188.05  10
  -3  10  -4 9787.23 1120.90   8
  -3  10  -4 11018.9 1137.37  14
  -3  10  -5 4354.07 1062.09  11
   3  10   5 2384.19 676.691  10
  -3  10  -5 2967.53 741.196   8
  -3  10  -5 2651.29 667.298  14
  -3  10  -6 1202.03 805.686  11
   3  10   6 853.231 552.352  10
  -3  10  -6 1210.09 644.819   8
  -3  10  -6 924.965 495.174  14
  -3  10  -7 2685.65 949.166  11
   3  10   7 2085.48 577.033  10
  -3  10  -7 1911.14 723.777   8
  -3  10  -7 1328.72 478.982  14
  -3  10  -8 3239.35 1008.12  11
   3  10   8 3385.80 719.322  10
  -3  10  -8 5280.96 899.708   8
  -3  10  -8 3791.66 677.753  14
  -3  10  -9 7528.41 1205.93  11
   3  10   9 6117.89 872.615  10
  -3  10  -9 7447.92 1018.67   8
  -3  10  -9 6608.30 852.547  14
  -3  10 -10 2211.72 830.621  11
   3  10  10 789.408 502.909  10
  -3  10 -10 1322.71 585.793   8
   3  10  11 88.9921 360.812  10
  -3  10 -11 747.655 543.573   8
   3  10  12 985.546 439.333  10
  -3  10 -12 97.1624 472.242   8
   3  10  13 4813.19 698.690  10
  -3  10 -13 5119.07 806.321   8
   3  10  14-257.805 341.554  10
  -3  10 -14 334.295 436.598   8
   3  10  15 164.658 315.032  10
  -3  10 -15 199.222 377.165   8
   3  10  16 701.277 354.826  10
  -3  10 -16 275.287 377.110   8
   3  10  17 2553.22 454.244  10
  -3  10 -17 3119.69 585.005   8
   3  10  18 1301.38 298.364  10
  -3  10 -18 2547.25 483.421   8
   3  10  19 6359.13 529.390  10
  -3  10 -19 8187.36 701.440   8
   3  11 -17 774.653 391.768   3
  -3 -11 -17 493.428 298.664   7
   3  11 -16 1559.43 467.601   3
  -3 -11 -16 1933.79 450.160   7
   3  11 -15 65.0786 400.407   3
  -3  11  15 35.5848 204.160   4
  -3 -11 -15-35.0137 329.595   7
   3  11 -14 2333.59 653.157   3
  -3  11  14 699.822 282.546   4
  -3 -11 -14 2259.68 492.684   7
  -3  11  13-254.406 283.854   4
   3  11 -13 608.961 517.389   3
  -3 -11 -13-39.7150 363.360   7
   3  11 -12 1369.04 483.912  11
  -3  11  12 603.820 286.589   4
   3  11 -12 1024.48 607.718   3
  -3 -11 -12 1031.45 431.897   7
   3  11 -11 732.456 433.773  11
  -3  11  11 843.581 311.647   4
   3  11 -11 754.100 655.640   3
  -3 -11 -11 1796.12 541.993   7
   3  11 -10 5618.47 851.315  11
  -3  11  10 5163.08 595.114   4
   3  11 -10 4909.15 685.253  10
   3  11 -10 5906.92 1010.68   3
  -3  11  10 7268.02 937.565  14
  -3 -11 -10 4598.79 675.345   7
   3  11  -9 1455.05 609.735  11
  -3  11   9 683.261 333.648   4
   3  11  -9 633.690 383.170  10
   3  11  -9 333.588 658.939   3
  -3  11   9 511.466 506.724  14
  -3 -11  -9 652.808 431.432   7
   3  11  -8 3200.07 731.532  11
   3  11  -8 3004.80 582.496  10
  -3  11   8 5011.93 840.293  14
  -3 -11  -8 2880.57 587.700   7
   3  11  -7 985.920 593.514  11
   3  11  -7 534.485 485.880  10
   3  11  -6 4363.25 941.351  11
   3  11  -6 5016.79 754.108  10
  -3  11   6 5619.35 865.444  14
   3  11  -5 1103.88 642.968  11
   3  11  -5 1849.05 587.791  10
   3  11  -4 3285.96 848.730  11
   3  11  -4 3873.60 703.189  10
  -3  11   4 2052.73 670.848  14
   3  11  -3 4034.20 953.532  11
   3  11  -3 4793.62 808.557  10
  -3  11   3 4150.09 752.022  14
   3  11  -2 7225.40 1198.89  11
   3  11  -2 8138.41 950.437  10
  -3  11   2 7181.58 936.734  14
   3  11  -1 2679.42 862.997  11
   3  11  -1 2848.69 692.391  10
  -3  11   1 4563.52 767.914  14
  -3  11   0 1453.83 783.224  11
   3  11   0 956.254 696.668  11
   3  11   0 906.202 538.594  10
  -3  11   0 1386.55 651.706  14
  -3  11  -1 4023.26 936.995  11
   3  11   1 2288.57 815.731  11
   3  11   1 2570.08 672.961  10
  -3  11  -1 3403.49 757.215   8
  -3  11  -1 3564.73 787.604  14
  -3  11  -2 11714.7 1416.67  11
   3  11   2 8013.45 1146.85  11
   3  11   2 8866.21 1020.21  10
  -3  11  -2 9750.67 1066.53   8
  -3  11  -2 10443.3 1095.81  14
  -3  11  -3 4302.78 927.517  11
   3  11   3 5002.72 941.096  11
   3  11   3 6347.49 910.044  10
  -3  11  -3 4813.64 804.223   8
  -3  11  -3 5143.23 803.798  14
  -3  11  -4 5418.01 1050.98  11
   3  11   4 4361.28 904.643  11
   3  11   4 4841.17 816.956  10
  -3  11  -4 3828.41 773.054   8
  -3  11  -4 3330.11 636.114  14
   3  11   5 1708.11 609.814  11
   3  11   5 2768.88 683.741  10
  -3  11  -5 2263.61 664.548   8
  -3  11  -5 1965.11 529.032  14
  -3  11  -6 5086.89 980.105  11
   3  11   6 5111.33 902.817  11
   3  11   6 4897.20 738.243  10
  -3  11  -6 4483.24 768.195   8
  -3  11  -6 4522.46 685.711  14
  -3  11  -7 1761.36 793.708  11
   3  11   7 905.605 473.669  11
   3  11   7 1306.98 511.365  10
  -3  11  -7 1936.00 572.900   8
   3  11   8 3588.69 624.896  10
  -3  11  -8 3228.03 658.067   8
   3  11   9 660.796 412.955  10
  -3  11  -9 48.1181 431.223   8
   3  11  10 5873.67 733.693  10
  -3  11 -10 5390.60 763.309   8
   3  11  11 1197.36 441.713  10
  -3  11 -11-285.034 385.480   8
   3  11  12 1461.44 412.554  10
  -3  11 -12 1385.69 486.943   8
   3  11  13 122.840 274.828  10
  -3  11 -13-16.6115 374.948   8
   3  11  14 2912.95 480.597  10
  -3  11 -14 2227.55 470.824   8
   3  11  15 224.640 251.287  10
  -3  11 -15 15.8150 298.161   8
   3  11  16 1882.93 342.434  10
  -3  11 -16 1498.66 367.727   8
  -3  11 -17-148.027 261.749   8
   3  12 -13 1547.27 487.558   3
   3  12 -12 4130.15 678.730   3
   3  12 -11 5520.10 641.577  11
   3  12 -11 7601.25 874.544   3
   3  12 -10 4058.76 638.669  11
   3  12 -10 4407.37 733.000   3
   3  12  -9 1152.18 442.573  11
   3  12  -9 797.709 536.260   3
   3  12  -8 784.472 445.744  11
   3  12  -8 551.210 360.882  10
   3  12  -8 184.502 429.402   3
   3  12  -7 5224.59 817.145  11
   3  12  -7 4883.98 631.200  10
   3  12  -7 4458.26 843.713   3
   3  12  -6 1317.20 543.689  11
   3  12  -6 557.723 350.006  10
   3  12  -6 1176.18 626.581   3
  -3  12   6 1548.02 562.104  14
   3  12  -5 848.557 529.613  11
   3  12  -5 1112.50 445.828  10
  -3  12   5 2098.56 559.688  14
   3  12  -4 1358.03 608.160  11
   3  12  -4 45.4177 366.553  10
  -3  12   4 2103.78 553.394  14
   3  12  -3 5368.16 909.155  11
   3  12  -3 4417.71 641.733  10
  -3  12   3 5155.54 739.534  14
   3  12  -2 1778.78 651.912  11
   3  12  -2 353.788 409.527  10
  -3  12   2 2239.05 572.103  14
   3  12  -1 5013.10 877.058  11
   3  12  -1 4306.32 655.221  10
  -3  12   1 4650.16 700.612  14
   3  12   0 2240.22 654.906  11
   3  12   0 240.705 436.537  10
  -3  12   0 1791.66 508.416  14
   3  12   1 5488.46 875.308  11
   3  12   1 4892.71 681.457  10
  -3  12  -1 4549.63 672.626  14
   3  12   2 440.391 492.126  11
   3  12   2 289.728 372.074  10
  -3  12  -2 619.199 386.173  14
   3  12   3 2744.51 637.521  11
   3  12   3 3937.56 653.945  10
  -3  12  -3 3678.64 576.591  14
   3  12   4 1011.32 499.235  11
   3  12   4 1436.96 494.976  10
   3  12   5 809.210 421.751  11
   3  12   5 920.177 436.284  10
   3  12   6 247.698 340.459  11
   3  12   6 738.925 447.464  10
   3  12   7 5748.77 701.733  10
  -3  12  -7 6670.54 770.910   8
   3  12   8 1064.69 382.308  10
  -3  12  -8 1325.93 508.504   8
   3  12   9 1274.44 397.140  10
  -3  12  -9 2084.36 503.686   8
   3  12  10 4203.88 535.496  10
  -3  12 -10 4693.25 625.578   8
   3  12  11 5979.13 600.196  10
  -3  12 -11 6559.82 691.883   8
   3  12  12 3396.08 448.438  10
  -3  12 -12 4014.01 537.907   8
   3  12  13 1998.79 352.006  10
  -3  12 -13 2633.89 445.735   8
   3  13  -7 89.5072 272.651  11
   3  13  -6 1835.36 430.569  11
   3  13  -5 2035.37 483.314  11
   3  13  -4 1862.88 476.527  11
   3  13  -4 1766.70 348.385  10
   3  13  -3 769.603 380.977  11
   3  13  -3 762.892 290.853  10
   3  13  -2 1323.38 462.506  11
   3  13  -2 1120.20 325.511  10
   3  13  -1 962.301 396.395  11
   3  13  -1 1322.32 361.179  10
   3  13   0 2455.77 520.139  11
   3  13   0 2750.89 445.512  10
   3  13   1 1496.92 448.327  11
   3  13   1 1400.64 349.769  10
   3  13   2 1529.52 423.323  11
   3  13   2 1414.31 353.352  10
   3  13   3 328.064 298.116  11
   3  13   3 719.968 289.646  10
   3  13   4 1823.41 385.244  10
   3  13   5 2226.87 384.255  10
   3  13   6 2508.43 393.078  10
   3  13   7 833.624 266.141  10
   4   0   0 9663.90 1828.15   9
   4   0  -1 1356.31 942.140   9
   4   0   1 1861.91 1114.66   9
   4   0  -2 2933.58 1256.71   9
   4   0   2 3734.25 1247.86   9
   4   0   2 3072.57 873.512  15
   4   0  -3 939.060 867.102   9
   4   0   3 979.529 748.125   9
   4   0   3 2206.45 917.140  15
   4   0  -4-45.1040 838.904   9
   4   0   4 981.981 936.648   9
   4   0   4 430.638 683.862  15
  -4   0  -4 608.940 551.108   7
   4   0  -5 4038.11 1463.86   9
   4   0   5 4596.01 1399.82   9
   4   0   5 2503.69 867.734  15
  -4   0  -5 4814.02 927.885   7
   4   0  -6 3021.97 1183.76   9
   4   0   6 4377.21 1425.48   9
   4   0   6 4358.94 1144.64  15
  -4   0   6 4587.31 886.531   7
  -4   0  -6 3867.07 861.162   7
   4   0  -7 6805.09 1117.19   6
   4   0   7 8199.28 1768.30   9
   4   0   7 4589.70 1247.35  15
  -4   0   7 5634.67 957.281   7
  -4   0  -7 5872.65 984.107   7
   4   0  -8 2111.71 925.781   6
  -4   0   8 846.880 581.209   7
  -4   0  -8 1649.00 734.980   7
   4   0  -9 2211.07 796.242   6
  -4   0   9 2169.10 705.228   7
  -4   0  -9 1855.96 741.307   7
   4   0 -10 6148.93 1102.71   6
  -4   0 -10 6408.44 1029.40   7
   4   0 -11 5159.18 1371.86   6
  -4   0 -11 2587.41 715.734   8
  -4   0 -11 5788.90 1360.37   7
  -4   0 -12 30153.0 2057.56   7
   4   0 -12 26380.1 2145.30   6
   4   0 -13 2947.48 857.832   6
  -4   0 -13 2263.29 726.371   8
  -4   0 -13 4002.00 909.903   7
   4   0 -14 690.104 623.686   6
  -4   0 -14 769.566 508.741   8
  -4   0 -14 530.324 620.037   7
  -4   0  14 920.109 613.375   5
   4   0 -15 639.293 757.267   6
  -4   0 -15 4.59399 524.314   8
  -4   0 -15 1304.36 637.170   7
  -4   0  15 235.642 491.186   5
   4   0 -16 7613.56 1266.19   6
  -4   0 -16 7373.86 1168.72   8
  -4   0  16 8630.72 1152.16   5
   4   0 -17 523.633 684.125   6
  -4   0 -17-42.9969 546.676   8
  -4   0  17 532.399 559.301   5
   4   0 -18 902.178 634.661   6
  -4   0 -18 267.377 533.686   8
  -4   0  18 853.283 546.266   5
   4   0 -19 942.711 751.410   6
  -4   0 -19 865.025 554.766   8
  -4   0  19 1386.93 561.206   5
   4   0 -20 1140.88 699.666   6
  -4   0 -20 227.043 485.826   8
  -4   0  20 1607.68 565.747   5
  -4   0 -21 95.6240 423.437   8
  -4   0  21 207.102 380.807   5
   4   0 -22-566.180 520.891   6
  -4   0 -22 196.125 424.397   8
  -4   0  22-227.188 353.888   5
   4   0 -23 3163.97 709.199   6
  -4   0 -23 988.743 462.848   8
   4   0 -24 1203.94 501.682   6
  -4   0 -24-243.131 385.444   8
   4   0 -25 287.230 436.450   6
  -4   0 -25 2.29532 281.402   8
  -4   0 -26-182.577 275.994   8
   4   1 -26 901.163 412.046   6
  -4  -1 -26 718.010 309.754   8
   4   1 -25 2086.79 589.703   6
  -4  -1 -25 273.333 301.336   8
   4   1 -24 454.425 508.149   6
  -4  -1 -24-533.091 413.990   8
  -4   1  24 462.214 348.723   5
   4   1 -23 4075.73 847.044   6
  -4  -1 -23 2313.29 611.054   8
  -4   1  23 5005.06 668.686   5
   4   1 -22 1168.90 654.625   6
  -4  -1 -22-210.722 442.707   8
  -4   1  22 657.107 451.603   5
   4   1 -21 2362.86 852.947   6
  -4  -1 -21 2022.99 599.827   8
  -4   1  21 1481.51 599.871   5
   4   1 -20 2740.01 848.012   6
  -4  -1 -20 1479.97 597.220   8
  -4   1  20 1600.91 566.372   5
   4   1 -19 4933.80 1042.03   6
  -4  -1 -19 3892.99 868.594   8
  -4   1  19 5293.78 873.825   5
   4   1 -18 400.109 621.860   6
  -4  -1 -18 1322.43 627.421   8
  -4   1  18 2023.80 712.698   5
   4   1 -17 1305.27 865.540   6
  -4  -1 -17 1751.69 662.242   8
  -4   1  17 1072.60 632.276   5
  -4  -1 -17 1313.95 607.315   7
   4   1 -16-528.727 693.474   6
  -4  -1 -16 420.901 557.916   8
  -4   1  16 1690.02 719.929   5
  -4  -1 -16 1150.04 608.824   7
   4   1 -15 8250.20 1345.15   6
  -4  -1 -15 5507.61 981.677   8
  -4   1  15 7002.53 1106.28   5
  -4  -1 -15 8462.46 1140.53   7
   4   1 -14 12611.2 1573.48   6
  -4  -1 -14 9685.03 1238.97   8
  -4   1  14 10681.2 1309.63   5
  -4  -1 -14 11739.4 1329.63   7
   4   1 -13 10903.5 1559.61   6
  -4  -1 -13 9076.19 1226.59   8
  -4  -1 -13 9654.75 1235.06   7
   4   1 -12 4644.61 1082.99   6
  -4  -1 -12 3597.87 888.756   8
  -4  -1 -12 4093.32 930.411   7
  -4  -1 -11 16835.1 1543.24   8
  -4   1  11 20839.8 1623.71   7
  -4  -1 -11 22853.4 1829.97   7
   4   1 -11 19879.3 1917.14   6
  -4   1  10 11713.1 1308.26   7
  -4  -1 -10 13988.1 1493.65   7
   4   1 -10 12570.2 1538.13   6
   4   1  -9 7697.07 1201.55   6
  -4   1   9 7454.19 1039.91   7
  -4  -1  -9 8569.67 1192.75   7
   4   1  -8 245.242 631.029   6
  -4   1   8 906.857 581.167   7
  -4  -1  -8 53.9490 529.974   7
   4   1  -7 6864.95 1165.81   6
  -4   1   7 8945.28 1276.46   7
  -4  -1  -7 10302.2 1302.87   7
   4   1  -6 20259.0 2701.28   9
   4  -1   6 19024.0 2659.25   9
   4  -1   6 16252.2 2102.34  15
  -4   1   6 18890.2 1582.20   7
  -4  -1  -6 20145.5 1697.53   7
   4   1  -5 18805.3 2632.96   9
   4  -1   5 18615.6 2574.55   9
   4  -1   5 14343.1 1952.07  15
  -4   1   5 16851.2 1512.43   7
  -4  -1  -5 18784.7 1645.27   7
   4   1  -4 10957.0 2028.40   9
   4  -1   4 10530.5 1980.59   9
  -4  -1  -4 11040.1 1314.07   7
   4  -1   4 7689.34 1463.24  15
  -4   1   4 9723.05 1200.87   7
   4  -1   3 16949.8 2437.47   9
   4   1  -3 13938.0 2208.71   9
   4  -1   3 10669.7 1673.70  15
   4   1  -2 6652.79 1635.62   9
   4  -1   2 6705.26 1658.75   9
   4   1  -1 1011.26 822.435   9
   4   1  -1 1475.72 688.691  13
   4   1   0-322.048 812.024   9
   4  -1   0 853.369 930.787   9
   4   1   0 1580.02 846.738  13
   4   1   1 999.783 915.896   9
   4  -1  -1 2538.89 1117.44   9
   4   1   1 1408.89 807.680  15
   4  -1  -2 6708.65 1599.60   9
   4   1   2 8054.29 1759.32   9
   4   1   2 6587.85 1392.14  15
   4  -1  -3 15500.8 2468.27   9
   4   1   3 15951.8 2301.60   9
   4   1   3 14544.7 1992.52  15
   4  -1  -4 9434.90 2000.68   9
   4   1   4 8877.75 1693.58   9
   4   1   4 7845.69 1475.31  15
  -4   1  -4 10108.0 1262.44   7
   4  -1  -5 13402.9 2187.67   9
   4   1   5 14122.1 2141.39   9
  -4   1  -5 16336.9 1570.22   7
   4   1   5 11203.5 1748.57  15
   4   1   6 18016.7 2354.28   9
   4   1   6 17629.6 2200.80  15
  -4  -1   6 17280.9 1531.33   7
  -4   1  -6 19667.6 1688.61   7
   4   1   7 11495.8 1945.24   9
  -4  -1   7 10535.7 1206.25   7
  -4   1  -7 11861.8 1366.53   7
  -4   1  -8 471.933 676.061   7
  -4   1  -9 9373.08 1250.23   7
  -4   1 -10 10564.9 1244.24   8
  -4   1 -10 13571.9 1454.49   7
  -4   1 -11 16436.5 1515.53   8
  -4   1 -11 18118.7 1600.56   7
   4  -1 -11 16667.5 1636.09   6
   4  -1 -12 2956.83 800.112   6
  -4   1 -12 3598.62 797.840   8
  -4   1 -12 5145.14 937.201   7
   4  -1 -13 10661.3 1367.58   6
  -4   1 -13 11216.0 1311.62   8
  -4   1 -13 12213.3 1304.51   7
   4  -1 -14 9457.82 1338.08   6
  -4   1 -14 10511.5 1296.74   8
  -4  -1  14 11338.1 1308.01   5
   4  -1 -15 7925.01 1232.40   6
  -4  -1  15 9468.82 1159.50   5
  -4   1 -15 8004.81 1172.95   8
   4  -1 -16 264.816 545.207   6
  -4   1 -16 395.750 628.138   8
  -4  -1  16-388.699 482.401   5
   4  -1 -17 1544.01 767.750   6
  -4   1 -17 802.176 642.523   8
  -4  -1  17 1214.95 536.845   5
   4  -1 -18 2420.53 831.985   6
  -4   1 -18 1488.76 697.155   8
  -4  -1  18 2197.76 668.871   5
   4  -1 -19 4628.88 939.191   6
  -4   1 -19 4085.87 862.724   8
   4  -1 -20 1111.03 642.683   6
  -4   1 -20 1750.33 615.315   8
   4  -1 -21 1197.79 632.329   6
  -4   1 -21 1692.14 637.011   8
   4  -1 -22 879.620 603.133   6
  -4   1 -22 254.837 426.890   8
   4  -1 -23 4265.20 777.443   6
  -4   1 -23 3080.23 677.333   8
   4  -1 -24 982.615 506.254   6
  -4   1 -24 569.761 396.758   8
  -4   1 -25 1272.93 415.974   8
  -4   1 -26 807.150 319.200   8
   4   2 -26 2402.15 510.352   6
  -4  -2 -26 1350.86 373.883   8
   4   2 -25 3510.98 695.567   6
  -4  -2 -25 1660.97 438.934   8
  -4   2  25 2836.92 480.985   5
   4   2 -24 1417.15 560.204   6
  -4  -2 -24 1171.52 422.266   8
  -4   2  24 1895.28 474.751   5
   4   2 -23 925.349 567.934   6
  -4  -2 -23 292.043 374.172   8
  -4   2  23 1074.98 510.205   5
   4   2 -22 2215.40 833.446   6
  -4  -2 -22 922.908 517.359   8
  -4   2  22 2054.16 616.788   5
   4   2 -21 228.044 686.635   6
  -4  -2 -21 173.223 423.259   8
  -4   2  21 255.486 503.517   5
   4   2 -20 2670.37 885.720   6
  -4  -2 -20 2301.16 700.077   8
  -4   2  20 2919.42 697.421   5
   4   2 -19 626.590 742.104   6
  -4  -2 -19 926.212 570.147   8
  -4   2  19 1247.71 551.776   5
  -4  -2 -19 2768.28 713.042   7
   4   2 -18 2630.72 932.430   6
  -4  -2 -18 1393.49 688.477   8
  -4   2  18 2363.42 699.354   5
  -4  -2 -18 1682.05 564.701   7
   4   2 -17 312.112 725.083   6
  -4  -2 -17 630.350 573.931   8
  -4   2  17 598.220 621.523   5
  -4  -2 -17 225.741 511.336   7
   4   2 -16 4393.52 1026.93   6
  -4  -2 -16 3631.54 856.768   8
  -4   2  16 4698.56 941.119   5
  -4  -2 -16 4400.13 927.778   7
   4   2 -15 6160.86 1251.34   6
  -4  -2 -15 5278.02 975.317   8
  -4   2  15 5692.52 1005.72   5
  -4  -2 -15 4699.91 910.373   7
   4   2 -14 3278.37 995.232   6
  -4   2  14 3849.40 931.337   5
  -4  -2 -14 3678.85 859.963   7
   4   2 -13 3587.00 1035.33   6
  -4  -2 -13 2393.76 781.811   7
  -4   2  13 3327.55 837.811   5
   4   2 -12 1449.28 838.956   6
  -4   2  12 2811.11 731.791   7
  -4  -2 -12 2239.16 780.804   7
   4   2 -11 586.655 614.918   6
  -4   2  11 426.008 509.008   7
  -4  -2 -11 969.001 681.776   7
   4   2 -10 2653.10 910.493   6
  -4   2  10 2024.21 627.477   7
  -4  -2 -10 2332.84 752.417   7
   4   2  -9 892.242 731.063   6
  -4   2   9 1680.08 685.746   7
  -4  -2  -9 802.977 592.297   7
   4   2  -8 10658.5 1448.53   6
  -4   2   8 11359.6 1278.18   7
  -4  -2  -8 8546.65 1198.90   7
  -4   2   7 3548.51 853.485   7
  -4  -2  -7 5164.92 1039.89   7
  -4   2   6 5180.88 982.641   7
   4  -2   6 2863.41 978.698  15
  -4  -2  -6 5449.27 1009.75   7
   4   2  -5 3033.85 1101.38   9
   4  -2   5 3301.99 1067.91  15
  -4   2   5 3962.95 890.221   7
  -4  -2  -5 4008.20 866.817   7
   4   2  -4 6073.21 1567.09   9
   4  -2   4 7072.42 1726.49   9
  -4   2   4 7188.84 1118.84   7
  -4  -2  -4 8068.19 1132.18   7
   4   2  -3 1753.85 1077.87   9
   4  -2   3 1518.84 983.803   9
  -4   2   3 1288.90 716.169   7
  -4  -2  -3 568.152 631.115   7
   4   2  -2 6711.99 1588.59   9
   4  -2   2 8741.20 1780.00   9
  -4   2   2 5892.13 1003.33   7
  -4  -2  -2 6483.58 1099.95   7
   4   2  -2 6078.93 1442.27  13
   4   2  -1 2210.47 878.016   9
   4  -2   1 711.495 830.018   9
  -4   2   1 638.607 663.950   7
  -4  -2  -1 902.635 629.216   7
   4   2  -1 502.153 721.864  13
   4   2   0 977.337 714.910   9
   4  -2   0 2202.60 1157.27   9
  -4   2   0 923.269 655.513   7
   4   2   0 2525.04 1111.41  13
   4   2   1 873.385 855.382   9
   4  -2  -1 1004.26 962.074   9
  -4   2  -1 1471.38 744.986   7
   4   2   1 2060.07 1076.43  13
   4  -2  -2 5227.61 1607.70   9
  -4   2  -2 6636.36 1075.09   7
   4   2   2 4987.81 1403.34  13
   4  -2  -3 825.551 925.532   9
   4   2   3-289.490 826.697  15
  -4   2  -3-6.08617 564.847   7
   4  -2  -4 8355.36 1879.95   9
   4   2   4 6011.69 1391.93  15
  -4   2  -4 7941.59 1110.67   7
  -4  -2   4 5824.06 971.736   7
   4   2   5 5215.88 1190.74  15
  -4  -2   5 3236.27 778.188   7
  -4   2  -5 3684.26 881.750   7
  -4   2  -6 3149.84 818.006   7
  -4   2  -7 4431.05 927.339   7
  -4   2  -8 9911.77 1253.61   7
  -4   2  -9 1211.87 625.313   7
  -4   2 -10 2792.26 690.330   8
  -4   2 -10 3076.52 742.221   7
  -4   2 -11-217.380 547.412   8
  -4   2 -11-263.987 522.012   7
  -4   2 -12 2514.38 736.038   8
  -4   2 -13 3930.61 896.443   8
  -4   2 -14 2215.10 758.938   8
  -4  -2  14 3857.52 801.705   5
  -4   2 -15 3508.07 850.657   8
  -4   2 -16 4794.69 896.696   8
  -4   2 -17 250.048 524.431   8
  -4   2 -18 3090.92 826.037   8
  -4   2 -19 957.184 596.255   8
  -4   2 -20 1908.50 618.274   8
  -4   2 -21 291.269 449.467   8
  -4   2 -22 1805.62 595.669   8
  -4   2 -23 366.445 370.077   8
  -4   2 -24 1452.77 465.125   8
  -4   2 -25 1497.13 418.467   8
  -4   2 -26 1559.03 376.443   8
   4   3 -25 2837.21 568.659   6
  -4  -3 -25 1364.43 389.720   8
  -4   3  25 2141.12 437.055   5
   4   3 -24 3656.71 736.308   6
  -4  -3 -24 1977.52 511.722   8
  -4   3  24 3924.31 610.905   5
   4   3 -23 6854.62 971.653   6
  -4   3  23 8179.45 882.431   5
   4   3 -22 2005.50 750.479   6
  -4  -3 -22 1323.74 477.308   8
  -4   3  22 1531.94 529.605   5
   4   3 -21 6536.79 1125.33   6
  -4  -3 -21 5341.89 825.478   8
  -4   3  21 8057.63 962.403   5
   4   3 -20 4976.98 998.767   6
  -4  -3 -20 3808.79 798.541   8
  -4   3  20 4616.23 813.496   5
  -4  -3 -20 6129.34 795.867   7
   4   3 -19 4503.92 1019.11   6
  -4  -3 -19 3258.12 716.459   8
  -4   3  19 4459.11 851.822   5
  -4  -3 -19 6025.44 851.847   7
   4   3 -18 1186.80 758.213   6
  -4  -3 -18 2308.64 731.498   8
  -4   3  18 1244.78 592.642   5
  -4  -3 -18 2261.24 678.226   7
   4   3 -17 6592.13 1272.66   6
  -4   3  17 7375.59 1096.75   5
  -4  -3 -17 5081.54 865.808   7
   4   3 -16 2815.99 1002.76   6
  -4   3  16 2472.52 755.599   5
  -4  -3 -16 2333.09 710.334   7
   4   3 -15 1261.19 747.635   6
  -4   3  15 2406.06 789.652   5
  -4  -3 -15 2797.21 770.338   7
   4   3 -14 1594.58 841.256   6
  -4   3  14 2006.35 710.384   5
  -4  -3 -14 1002.52 694.021   7
   4   3 -13 9634.73 1439.13   6
  -4   3  13 11810.6 1367.09   5
  -4  -3 -13 12592.8 1337.19   7
   4   3 -12 6954.24 1307.51   6
  -4   3  12 7581.93 1184.67   5
  -4  -3 -12 7533.12 1139.59   7
  -4   3  11 14053.3 1445.18   7
  -4  -3 -11 15002.4 1537.13   7
   4   3 -11 14542.4 1639.53   6
   4   3 -10 3760.56 988.011   6
  -4   3  10 3690.94 833.268   7
  -4  -3 -10 3977.67 929.299   7
   4   3  -9 10165.4 1449.07   6
  -4   3   9 11177.7 1307.16   7
  -4  -3  -9 12448.1 1410.68   7
   4   3  -8 3324.59 676.866  10
   4   3  -8 5576.93 1184.24   6
  -4   3   8 4735.47 946.890   7
  -4  -3  -8 4943.85 1007.49   7
   4   3  -7 10868.1 1144.00  10
  -4   3   7 15377.0 1519.40   7
  -4  -3  -7 15248.8 1581.46   7
   4   3  -6 3866.17 762.308  10
  -4   3   6 4223.05 931.085   7
  -4  -3  -6 5521.12 1076.80   7
  -4   3   5 30132.7 2084.95   7
  -4  -3  -5 32712.8 2204.23   7
  -4   3   4 4316.66 972.624   7
  -4   3   4 4240.60 774.170  14
  -4  -3  -4 5291.88 1038.76   7
  -4   3   3 13415.2 1392.77   7
  -4  -3  -3 14199.0 1483.60   7
  -4   3   3 14076.0 1280.17  14
   4   3  -3 11960.4 2142.79  13
  -4   3   2 4237.97 930.641   7
  -4   3   2 3549.82 751.350  14
  -4  -3  -2 3660.91 928.626   7
   4   3  -2 1608.13 886.239  13
  -4   3   1 9682.69 1100.95  14
  -4   3   1 10306.5 1260.64   7
  -4  -3  -1 9616.45 1238.29   7
   4   3  -1 8299.46 1735.31  13
  -4   3   0 941.834 640.083   7
  -4  -3   0 998.899 685.611   7
  -4   3   0 431.565 435.816  14
   4   3   0 63.1256 653.911  13
  -4   3  -1 10265.2 1279.43   7
  -4   3  -1 10174.2 1189.72  14
  -4  -3   1 9545.08 1191.93   7
   4   3   1 6590.53 1618.43  13
  -4   3  -2 4320.71 928.671   7
  -4  -3   2 4863.38 984.841   7
  -4   3  -2 3143.62 779.008  14
  -4   3  -3 18171.2 1657.51   7
  -4  -3   3 13595.6 1358.74   7
  -4  -3   4 4907.15 901.735   7
  -4   3  -4 3659.92 924.451   7
  -4   3  -5 34719.2 2192.38   7
  -4   3  -6 5172.60 988.537   7
  -4   3  -7 14809.9 1466.07   7
  -4   3  -8 4920.72 907.017   7
  -4   3  -9 10157.1 1175.06   8
  -4   3  -9 12433.6 1336.66   7
  -4   3 -10 4572.66 872.548   8
  -4   3 -11 15392.5 1533.12   8
  -4   3 -12 6653.84 1041.11   8
  -4   3 -13 11462.6 1336.58   8
  -4   3 -14 961.481 603.098   8
  -4   3 -15 2741.71 777.285   8
  -4   3 -16 2819.44 811.345   8
  -4   3 -17 4151.47 886.549   8
  -4   3 -18 1584.23 627.628   8
  -4   3 -19 4599.78 877.962   8
  -4   3 -20 4107.90 817.711   8
  -4   3 -21 7682.90 977.012   8
  -4   3 -22 2156.63 581.516   8
  -4   3 -23 5554.70 776.909   8
  -4   3 -24 3158.76 562.722   8
  -4   3 -25 1698.10 384.778   8
  -4   3 -25 1324.22 342.802  14
   4   4 -25 431.596 344.382   6
  -4   4  25 670.111 296.834   5
  -4  -4 -25-258.516 265.618   8
   4   4 -24-691.050 410.819   6
  -4  -4 -24-163.108 264.492   8
  -4   4  24 461.622 343.279   5
   4   4 -23 3919.99 724.705   6
  -4  -4 -23 2662.75 538.605   8
   4   4 -22 4338.53 814.856   6
  -4   4  22 3527.09 661.919   5
   4   4 -21 1248.81 687.613   6
  -4  -4 -21 1046.38 469.926   8
  -4   4  21 1953.58 571.237   5
  -4  -4 -21 1383.64 437.212   7
   4   4 -20 79.5532 574.448   6
  -4  -4 -20-24.4175 424.385   8
  -4   4  20 662.863 503.957   5
  -4  -4 -20 429.421 484.147   7
   4   4 -19 348.151 716.058   6
  -4  -4 -19 843.475 501.031   8
  -4   4  19 359.309 478.241   5
  -4  -4 -19 1165.56 544.246   7
   4   4 -18 1078.65 662.689   6
  -4   4  18 261.275 541.456   5
  -4  -4 -18 414.150 557.794   7
   4   4 -17 1436.77 815.075   6
  -4   4  17 524.937 558.091   5
  -4  -4 -17-72.4117 523.873   7
   4   4 -16 2062.34 905.543   6
  -4   4  16 1204.34 705.743   5
  -4  -4 -16 1369.61 628.257   7
   4   4 -15-128.106 652.836   6
  -4   4  15 276.455 566.666   5
  -4  -4 -15 672.711 626.723   7
  -4   4  14 873.086 631.992   5
   4   4 -14 311.843 633.079   6
  -4  -4 -14 1827.06 715.783   7
   4   4 -13 1470.74 798.212   6
  -4   4  13 2467.44 807.214   5
  -4  -4 -13 1692.07 782.964   7
   4   4 -12 2930.35 949.470   6
  -4   4  12 1361.73 684.803   5
  -4  -4 -12 1101.60 659.454   7
   4   4 -11 1184.84 785.261   6
  -4   4  11 1629.66 707.139   5
  -4  -4 -11 2940.69 841.299   7
   4   4 -10 5645.84 1147.51   6
  -4   4  10 5640.55 981.586   7
  -4   4  10 6647.57 1085.12   5
  -4  -4 -10 4339.65 927.013   7
   4   4  -9 2527.18 713.852  10
   4   4  -9 2592.81 833.604   6
  -4   4   9 3854.42 887.505   7
  -4  -4  -9 2602.24 812.465   7
   4   4  -8 2349.65 689.647  10
   4   4  -8 3705.30 954.748   6
  -4   4   8 3533.57 879.354   7
  -4  -4  -8 3667.62 957.138   7
   4   4  -7 4885.35 829.138  10
  -4   4   7 6327.50 1076.47   7
  -4   4   7 6734.79 913.192  14
  -4  -4  -7 5181.37 1065.46   7
   4   4  -6 3916.84 806.637  10
  -4   4   6 2693.96 664.324  14
  -4   4   6 4687.10 964.854   7
  -4  -4  -6 3033.80 830.496   7
   4   4  -5 10661.9 1145.20  10
  -4   4   5 12793.2 1445.06   7
  -4  -4  -5 13029.1 1443.44   7
  -4   4   5 12009.3 1216.85  14
   4   4  -4 774.484 493.609  10
  -4   4   4 1464.75 693.227   7
  -4   4   4 494.648 451.029  14
  -4  -4  -4 562.933 613.573   7
   4   4  -3 522.462 476.986  10
  -4   4   3 885.277 604.081   7
  -4   4   3 1102.89 549.636  14
  -4  -4  -3 1417.45 805.211   7
   4   4  -2 7858.99 994.015  10
  -4   4   2 7427.07 1138.45   7
  -4   4   2 7476.01 995.115  14
  -4  -4  -2 7588.96 1143.59   7
  -4   4   1 4404.29 901.813   7
  -4   4   1 4913.79 844.036  14
  -4  -4  -1 7294.30 1143.98   7
  -4   4   0 2333.16 808.115   7
  -4   4   0 1121.89 561.835  14
  -4  -4   0 805.844 663.854   7
  -4   4  -1 4390.94 913.251   7
  -4   4  -1 4589.42 843.489  14
  -4  -4   1 5975.19 1010.99   7
  -4   4  -2 8032.97 1165.85   7
  -4   4  -2 7997.38 1117.70  14
  -4  -4   2 6626.00 1017.81   7
  -4   4  -3 899.037 618.533   7
  -4   4  -3 914.575 605.364  14
  -4   4  -4 1587.48 692.626   7
  -4   4  -4 282.705 533.335  14
  -4   4  -5 13875.1 1466.80   7
  -4   4  -6 5574.73 981.839   7
  -4   4  -7 7360.64 1063.33   7
  -4   4  -8 4478.74 875.471   7
  -4   4  -9 1809.82 685.079   8
  -4   4 -10 4035.22 890.566   8
  -4   4 -11 1613.62 629.050   8
  -4   4 -12 817.107 529.427   8
  -4   4 -13 1365.33 802.162   8
  -4   4 -14 791.590 581.476   8
  -4   4 -15 494.012 509.553   8
  -4   4 -16 954.944 569.498   8
  -4   4 -17 753.844 506.806   8
  -4   4 -18 867.901 554.492   8
  -4   4 -19 60.9854 402.690   8
  -4   4 -20 352.506 448.537   8
  -4   4 -21 1266.18 515.041   8
  -4   4 -22 2974.70 607.901   8
  -4   4 -23 3985.69 612.533   8
  -4   4 -23 4392.26 575.415  14
  -4   4 -24 69.8149 275.032   8
  -4   4 -24 729.943 257.200  14
  -4   4 -25-169.705 217.532   8
   4   5 -24 835.295 400.861   6
  -4   5  24 880.180 339.982   5
  -4  -5 -24 401.197 248.827   8
   4   5 -23 1163.51 488.774   6
  -4  -5 -23 572.476 353.700   8
  -4   5  23 1165.64 439.397   5
   4   5 -22 2751.12 651.705   6
  -4  -5 -22 1075.99 408.238   8
  -4   5  22 3118.62 576.520   5
  -4  -5 -22 1487.87 381.567   7
   4   5 -21 3833.81 825.063   6
  -4  -5 -21 2632.10 570.257   8
  -4   5  21 4498.40 725.686   5
  -4  -5 -21 4037.05 620.040   7
   4   5 -20 2074.91 738.370   6
  -4  -5 -20 1690.84 537.305   8
  -4   5  20 1333.03 539.544   5
  -4  -5 -20 546.988 394.939   7
   4   5 -19 2165.56 757.000   6
  -4   5  19 2907.09 760.658   5
  -4  -5 -19 2232.77 576.985   7
   4   5 -18 261.027 588.826   6
  -4   5  18 770.720 585.543   5
  -4  -5 -18 550.101 552.428   7
   4   5 -17 667.535 666.808   6
  -4   5  17 1331.07 649.780   5
  -4  -5 -17 902.302 548.382   7
   4   5 -16 1339.05 688.297   6
  -4  -5 -16 1833.12 678.072   7
   4   5 -15 4848.27 1076.84   6
  -4   5  15 5064.70 957.642   5
  -4  -5 -15 4105.35 857.244   7
   4   5 -14 692.993 731.029   6
  -4   5  14 678.413 636.466   5
  -4  -5 -14-100.255 602.656   7
  -4   5  13 21242.2 1767.57   5
  -4  -5 -13 19813.6 1709.76   7
   4   5 -13 19436.3 1890.83   6
   4   5 -12-370.729 641.142   6
  -4   5  12 58.9666 533.356   5
  -4  -5 -12 509.422 604.343   7
   4   5 -11 7018.55 1217.71   6
  -4   5  11 10394.1 1105.35  14
  -4   5  11 9148.79 1200.24   5
  -4  -5 -11 7748.63 1163.60   7
   4   5 -10-644.579 486.075  10
   4   5 -10 65.9173 693.735   6
  -4   5  10 721.539 538.837  14
  -4   5  10 460.072 636.806   5
  -4  -5 -10 684.297 706.027   7
   4   5  -9 1511.45 623.731  10
   4   5  -9 378.481 584.041   6
  -4   5   9 1208.73 584.654  14
  -4   5   9 673.926 577.976   5
  -4  -5  -9 2008.92 761.411   7
   4   5  -8 2237.11 648.542  10
   4   5  -8 1278.06 727.909   6
  -4   5   8 3277.29 737.794  14
  -4   5   8 2291.70 735.330   5
  -4  -5  -8 2530.06 837.592   7
   4   5  -7 3287.44 726.601  10
   4   5  -7 3746.28 1001.14   6
  -4   5   7 5250.59 977.263   7
  -4   5   7 4846.77 880.596  14
  -4  -5  -7 4473.81 983.623   7
   4   5  -6 768.708 540.187  10
  -4   5   6 650.663 638.805   7
  -4   5   6 621.367 497.879  14
  -4  -5  -6 1646.42 786.778   7
   4   5  -5 8015.80 1088.88  10
  -4   5   5 8526.74 1194.95   7
  -4   5   5 6741.45 956.111  14
  -4  -5  -5 6033.92 1043.55   7
   4   5  -4 23949.9 1756.13  10
  -4   5   4 25103.8 1954.97   7
  -4  -5  -4 23016.7 1872.63   7
  -4   5   4 23542.6 1742.46  14
   4   5  -3 26337.2 1842.36  10
  -4   5   3 27963.8 2031.59   7
  -4  -5  -3 23306.9 1895.00   7
  -4   5   3 25121.6 1847.37  14
   4   5  -2 976.313 598.475  10
  -4   5   2 1284.53 767.369   7
  -4   5   2 1099.62 590.749  14
  -4  -5  -2 2047.44 888.721   7
   4   5  -1 13856.8 1327.69  10
  -4   5   1 15737.2 1558.15   7
  -4  -5  -1 13255.8 1422.80   7
  -4   5   1 14762.7 1426.70  14
   4   5   0 6847.46 978.662  10
  -4   5   0 7076.66 1132.42   7
  -4   5   0 8003.74 1148.70  14
  -4  -5   0 6145.32 1045.25   7
   4   5   1 13983.7 1325.10  10
  -4   5  -1 14657.9 1535.55   7
  -4  -5   1 12430.9 1332.15   7
  -4   5  -1 13872.3 1437.62  14
   4   5   2 1064.51 632.775  10
  -4   5  -2 1494.27 744.171   7
  -4   5  -2 205.549 659.515  14
  -4   5  -3 26523.6 1963.74   7
  -4   5  -3 26796.1 1987.15  14
  -4   5  -4 25375.6 1892.83   7
  -4   5  -4 24396.0 1894.45  14
  -4   5  -5 8064.58 1127.20   7
  -4   5  -5 8486.36 1205.15  14
  -4   5  -6 1267.82 704.032   7
  -4   5  -6 657.454 488.102  14
  -4   5  -7 5225.99 939.089  14
  -4   5  -8 3127.36 790.889   8
  -4   5  -8 2674.43 719.439  14
  -4   5  -9 1787.81 616.055   8
  -4   5  -9 1689.11 619.872  14
  -4   5 -10-248.431 502.340   8
  -4   5 -11 7256.41 1121.98   8
  -4   5 -12 513.002 511.618   8
  -4   5 -13 17945.0 1628.86   8
  -4   5 -14 550.488 509.287   8
  -4   5 -15 4968.49 884.955   8
  -4   5 -16 1387.81 516.485   8
  -4   5 -17 240.383 463.127   8
  -4   5 -18-602.253 481.635   8
  -4   5 -19 2304.61 607.452   8
  -4   5 -19 1667.77 517.064  14
  -4   5 -20 936.664 498.225   8
  -4   5 -20 1003.38 433.788  14
  -4   5 -21 2758.99 556.126   8
  -4   5 -21 2546.10 525.543  14
  -4   5 -22 1760.33 429.537   8
  -4   5 -22 2188.79 428.984  14
  -4   5 -23 1130.59 357.777   8
  -4   5 -24 304.551 237.607   8
  -4   6  23 1621.65 393.912   5
   4   6 -22 979.367 378.870   6
  -4   6  22 2272.16 465.962   5
  -4  -6 -22 1108.12 370.398   8
  -4  -6 -22 1728.04 371.291   7
   4   6 -21 2200.36 597.913   6
  -4  -6 -21 1287.96 447.324   8
  -4   6  21 2167.75 521.375   5
  -4  -6 -21 2086.01 451.134   7
   4   6 -20 1367.77 616.086   6
  -4  -6 -20 1400.28 468.803   8
  -4   6  20 1514.11 540.532   5
  -4  -6 -20 1250.78 462.440   7
   4   6 -19 391.407 466.699   6
  -4   6  19-505.390 412.427   5
  -4  -6 -19 311.542 391.870   7
   4   6 -18 2650.03 773.210   6
  -4   6  18 2714.21 703.905   5
  -4  -6 -18 2177.11 592.776   7
   4   6 -17 554.470 591.735   6
  -4   6  17-1205.70 606.953   5
  -4  -6 -17-50.9993 560.048   7
   4   6 -16 1905.97 731.667   6
  -4   6  16 2852.72 746.142   5
  -4  -6 -16 1445.46 632.555   7
   4   6 -15 1968.22 795.438   6
  -4   6  15 1057.69 515.708   5
  -4  -6 -15 997.176 583.614   7
   4   6 -14 4876.22 997.216   6
   4   6 -14 6422.00 1039.94   3
  -4   6  14 4708.53 849.401   5
  -4  -6 -14 5868.97 987.081   7
   4   6 -13 487.384 626.143   6
  -4   6  13 949.017 547.722  14
  -4   6  13 1287.73 608.293   5
  -4  -6 -13 907.366 679.032   7
   4   6 -12-24.5064 616.509   6
  -4   6  12 194.758 456.634  14
  -4   6  12 296.013 520.496   5
  -4  -6 -12 542.634 677.152   7
   4   6 -11 5871.89 1115.49   6
  -4   6  11 6092.82 868.969  14
  -4   6  11 6390.11 1001.58   5
  -4  -6 -11 6963.71 1117.32   7
   4   6 -10 980.472 547.079  10
   4   6 -10-597.744 713.951   6
  -4   6  10 1812.33 652.108  14
  -4   6  10 1205.86 636.541   5
  -4  -6 -10 1050.25 681.286   7
   4   6  -9 774.370 560.196  10
  -4   6   9 1507.91 629.564  14
  -4   6   9 300.177 541.035   5
  -4  -6  -9 1475.64 657.295   7
   4   6  -8 5297.96 904.335  10
   4   6  -8 5102.29 1110.70   6
  -4   6   8 6597.40 991.558  14
  -4   6   8 4382.55 899.361   5
  -4  -6  -8 5219.87 968.098   7
   4   6  -7 5018.67 872.982  10
   4   6  -7 5546.29 1072.22   6
  -4   6   7 5857.21 925.121  14
  -4   6   7 5255.62 941.387   5
  -4  -6  -7 6461.38 1063.82   7
   4   6  -6 979.416 548.040  10
   4   6  -6 2885.78 932.608   6
  -4   6   6 2474.04 694.793  14
  -4   6   6 1639.48 629.688   5
  -4  -6  -6 1846.71 788.969   7
   4   6  -5 4863.20 878.872  10
  -4   6   5 4499.96 831.538  14
  -4   6   5 3834.94 890.862   5
  -4  -6  -5 3799.65 882.127   7
   4   6  -4 5309.93 944.963  10
  -4   6   4 4700.44 954.053   7
  -4   6   4 3461.87 755.093  14
  -4  -6  -4 4102.69 927.300   7
   4   6  -3 1878.40 667.781  10
  -4   6   3 2066.77 732.431   7
  -4   6   3 170.450 507.750  14
  -4  -6  -3 1767.11 742.084   7
   4   6  -2 591.039 543.001  10
  -4   6   2-510.001 519.468   7
  -4   6   2 973.854 591.496  14
  -4  -6  -2 555.111 590.018   7
   4   6  -1 626.851 529.197  10
  -4   6   1 86.8124 526.992   7
  -4   6   1 594.039 522.303  14
  -4  -6  -1-189.373 530.492   7
   4   6   0 162.467 449.552  10
  -4   6   0 18.3489 569.302   7
  -4   6   0 752.384 626.910  14
  -4  -6   0 48.5810 562.568   7
   4   6   1 1260.88 630.139  10
  -4   6  -1 459.246 535.389   7
  -4   6  -1 33.9976 473.529  14
   4   6   2 158.991 480.915  10
  -4   6  -2 207.331 489.456   7
  -4   6  -2-43.2354 488.873  14
   4   6   3 1607.81 650.831  10
  -4   6  -3 1159.31 659.552   7
  -4   6  -3 1371.05 661.230  14
   4   6   4 5859.95 918.121  10
  -4   6  -4 4871.05 955.311   7
  -4   6  -4 5129.88 944.708  14
   4   6   5 5634.83 938.375  10
  -4   6  -5 4990.92 887.353   7
  -4   6  -5 4710.39 928.271  14
   4   6   6 2868.69 709.684  10
  -4   6  -6 2087.38 716.637  14
   4   6   7 6093.53 910.229  10
  -4   6  -7 6526.44 961.117   8
  -4   6  -7 6735.00 1057.28  14
  -4   6  -8 6699.46 982.385   8
  -4   6  -8 6777.03 1067.03  14
  -4   6  -9 983.036 531.136   8
  -4   6  -9 542.823 506.318  14
  -4   6 -10 587.138 499.346   8
  -4   6 -10 1173.92 629.349  14
  -4   6 -11 6484.88 997.015   8
  -4   6 -11 6724.55 965.955  14
  -4   6 -12 691.759 577.448   8
  -4   6 -12 301.317 516.283  14
  -4   6 -13 1189.43 547.288   8
  -4   6 -13 72.8839 450.737  14
  -4   6 -14 7637.52 1053.97   8
  -4   6 -14 6137.31 938.628  14
  -4   6 -15 958.233 492.678   8
  -4   6 -15 1811.78 571.278  14
  -4   6 -16 1426.45 548.861   8
  -4   6 -16 2489.16 668.949  14
  -4   6 -17 839.525 487.020   8
  -4   6 -17-258.840 399.056  14
  -4   6 -18 2338.40 558.806   8
  -4   6 -18 2089.85 544.738  14
  -4   6 -19 333.441 379.714   8
  -4   6 -19 66.0958 328.476  14
  -4   6 -20 970.521 422.773   8
  -4   6 -20 1643.97 409.779  14
  -4   6 -21 1272.15 406.970   8
  -4   6 -21 1245.79 338.955  14
  -4   6 -22 899.410 322.981   8
  -4   6 -23 1146.19 297.159   8
  -4   7  21 9316.59 756.149   5
  -4  -7 -21 7757.39 688.680   7
   4   7 -20 1833.72 490.224   6
  -4   7  20 808.423 383.279   5
  -4  -7 -20 856.306 379.863   8
  -4  -7 -20 936.620 371.004   7
   4   7 -19 2922.19 641.425   6
  -4   7  19 4805.86 693.492   5
  -4  -7 -19 4715.93 690.901   7
   4   7 -18 429.127 445.325   6
  -4   7  18 319.614 423.234   5
  -4  -7 -18-353.935 425.932   7
   4   7 -17 3512.05 699.338   3
   4   7 -17 2819.76 730.254   6
  -4   7  17 3962.90 694.942   5
  -4  -7 -17 3779.60 679.365   7
   4   7 -16 2654.00 696.709   3
   4   7 -16 2801.60 739.142   6
  -4   7  16 2842.43 677.121   5
  -4  -7 -16 2154.90 662.889   7
   4   7 -15 8052.28 1085.47   3
   4   7 -15 7654.31 1123.70   6
  -4   7  15 8385.10 1000.32   5
  -4  -7 -15 8455.33 1062.57   7
   4   7 -14 1230.03 678.631   6
   4   7 -14-408.775 567.145   3
  -4   7  14 710.539 540.635   5
  -4   7  14 1815.41 612.092  14
  -4  -7 -14-316.398 572.417   7
   4   7 -13 1350.40 641.567   6
  -4   7  13 379.873 455.010   5
  -4   7  13 1165.87 546.307  14
  -4  -7 -13 328.140 573.565   7
   4   7 -12 3967.72 939.748   6
  -4   7  12 5513.20 914.327   5
  -4   7  12 5048.02 832.626  14
  -4  -7 -12 3544.57 826.832   7
  -4   7  11 14950.8 1346.26   5
  -4  -7 -11 14766.3 1486.59   7
  -4   7  11 15173.8 1339.72  14
   4   7 -11 13420.7 1550.92   6
   4   7 -10 1346.55 565.600  10
  -4   7  10 1453.66 611.607   5
   4   7 -10 1769.08 763.793   6
  -4   7  10 1330.10 533.448  14
  -4  -7 -10 2386.25 793.041   7
   4   7  -9 9147.63 1149.04  10
   4   7  -9 8975.11 1272.88   6
  -4   7   9 11700.6 1239.22  14
  -4   7   9 9108.35 1068.23   5
  -4  -7  -9 10261.5 1250.29   7
   4   7  -8 167.955 570.886  10
   4   7  -8 219.084 574.915   6
  -4   7   8 552.699 535.598  14
  -4   7   8 438.113 496.168   5
  -4  -7  -8 769.366 633.660   7
   4   7  -7 8121.00 1075.98  10
   4   7  -7 6848.35 1207.84   6
  -4   7   7 7487.49 1044.62  14
  -4  -7  -7 7710.24 1130.16   7
   4   7  -6 3423.75 794.947  10
   4   7  -6 4881.74 1128.02   6
  -4   7   6 4209.72 860.203  14
  -4  -7  -6 5785.82 1076.63   7
   4   7  -5 16958.7 1520.14  10
  -4  -7  -5 17126.9 1550.93   7
  -4   7   5 16709.4 1465.17  14
   4   7  -5 15194.8 1625.10   6
   4   7  -4 391.328 511.462  10
  -4   7   4 1136.94 626.446  14
  -4  -7  -4 803.680 635.039   7
   4   7  -3 32947.3 2068.55  10
  -4  -7  -3 28163.2 1910.35   7
  -4   7   3 34508.1 2144.14  14
   4   7  -2 8149.98 1168.53  10
  -4   7   2 6611.11 1015.68  14
  -4  -7  -2 7867.98 1090.29   7
   4   7  -1 2733.01 756.002  10
  -4   7   1 980.838 573.780  14
   4   7   0 613.136 555.814  10
  -4   7   0 252.961 546.330  14
   4   7   1 2009.06 677.692  10
  -4   7  -1 1234.37 716.176  14
   4   7   2 10988.7 1236.73  10
  -4   7  -2 9903.64 1301.65  14
   4   7   3 35796.4 2110.44  10
  -4   7  -3 35764.8 2262.45  14
   4   7   4 2437.56 842.467  10
  -4   7  -4 1541.68 793.314  14
   4   7   5 20717.4 1568.44  10
  -4   7  -5 20531.4 1708.46  14
   4   7   6 3673.12 805.536  10
  -4   7  -6 3578.04 710.465   8
  -4   7  -6 3404.10 825.086  14
   4   7   7 6891.29 913.651  10
  -4   7  -7 6734.64 942.563   8
  -4   7  -7 7792.83 1138.56  14
   4   7   8 307.918 441.402  10
  -4   7  -8 24.8075 423.267   8
   4   7   9 10238.8 1078.33  10
  -4   7  -9 9899.87 1137.23   8
  -4   7  -9 8849.60 1141.48  14
   4   7  10 2672.41 642.669  10
  -4   7 -10 1519.88 631.247   8
  -4   7 -10 1655.39 602.261  14
   4   7  11 17790.1 1308.22  10
  -4   7 -11 19293.3 1515.13   8
  -4   7 -11 19352.2 1560.27  14
  -4   7 -12 4187.21 714.895   8
  -4   7 -12 5789.70 901.513  14
  -4   7 -13-680.557 456.153   8
  -4   7 -13 863.407 490.443  14
  -4   7 -14 1408.53 502.172   8
  -4   7 -14 836.220 483.751  14
  -4   7 -15 7927.50 965.323   8
  -4   7 -15 8559.40 952.598  14
  -4   7 -16 3093.02 641.976   8
  -4   7 -16 3479.97 621.827  14
  -4   7 -17 3801.36 666.681   8
  -4   7 -17 2513.09 534.395  14
  -4   7 -18 693.140 396.263   8
  -4   7 -18 971.771 380.576  14
  -4   7 -19 4064.22 608.734   8
  -4   7 -19 3693.99 489.712  14
  -4   7 -20 823.334 342.129   8
  -4   7 -21 7571.31 658.106   8
  -4  -8 -19 3107.83 515.719   7
   4   8 -18 806.345 422.798   6
  -4   8  18 490.591 351.866   5
  -4  -8 -18 1002.88 413.314   7
   4   8 -17 1538.01 520.358   3
   4   8 -17-105.639 354.508   6
  -4   8  17 1015.43 433.193   5
  -4  -8 -17 285.752 390.207   7
   4   8 -16 409.011 375.559   3
   4   8 -16-20.1647 411.182   6
  -4   8  16 540.770 385.825   5
  -4  -8 -16-23.0901 411.926   7
   4   8 -15 1171.00 538.694   3
   4   8 -15 1411.68 591.370   6
  -4   8  15 1351.96 462.120   5
  -4  -8 -15 1798.99 570.720   7
   4   8 -14-351.679 511.639   6
   4   8 -14-97.4899 482.066   3
  -4   8  14 132.215 370.011   5
  -4  -8 -14-117.271 460.056   7
   4   8 -13 2416.31 714.924   6
   4   8 -13 2154.25 670.722   3
  -4   8  13 2624.38 572.866   5
  -4   8  13 4186.16 739.332  14
  -4  -8 -13 2419.61 709.129   7
   4   8 -12 1225.49 638.369   6
  -4   8  12 1175.21 472.802   5
  -4   8  12 2070.58 625.608  14
  -4  -8 -12 1661.90 658.750   7
   4   8 -11-238.702 520.488   6
  -4   8  11 478.539 498.831  14
  -4  -8 -11 817.503 605.819   7
   4   8 -10-228.528 454.042  10
   4   8 -10-177.957 529.871   6
  -4   8  10 728.661 515.688  14
  -4  -8 -10 112.030 518.292   7
   4   8  -9 63.5451 424.762  10
   4   8  -9-482.402 554.519   6
  -4   8   9-214.733 519.726  14
  -4  -8  -9 1210.40 639.012   7
   4   8  -8 793.597 447.688  10
   4   8  -8 442.110 543.629   6
  -4   8   8 588.294 578.648  14
  -4  -8  -8 1115.82 604.830   7
   4   8  -7 3464.06 762.111  10
   4   8  -7 2597.10 810.736   6
  -4   8   7 4545.22 865.808  14
  -4  -8  -7 3395.93 779.415   7
   4   8  -6 6989.17 991.439  10
   4   8  -6 6207.12 1058.71   6
  -4   8   6 8772.82 1108.66  14
  -4  -8  -6 6879.76 1004.41   7
   4   8  -5 4503.95 818.091  10
   4   8  -5 4299.27 955.495   6
  -4   8   5 5283.51 911.191  14
  -4  -8  -5 4473.16 895.182   7
   4   8  -4 2384.88 659.166  10
   4   8  -4 2049.05 795.412   6
  -4   8   4 2789.96 732.987  14
  -4  -8  -4 1576.50 590.794   7
   4   8  -3 2810.01 745.817  10
   4   8  -3 2248.11 807.348   6
  -4   8   3 2081.36 648.127  14
  -4  -8  -3 2366.65 610.601   7
   4   8  -2 865.801 602.855  10
  -4   8   2 318.761 556.586  14
   4   8  -1 4366.12 858.449  10
  -4   8   1 2836.68 714.943  14
   4   8   0 4344.47 826.732  10
  -4   8   0 2717.44 742.907  14
   4   8   1 4072.48 792.330  10
  -4   8  -1 2943.71 734.652  14
   4   8   2 318.013 487.516  10
  -4   8  -2 353.507 575.405  14
   4   8   3 1927.07 646.947  10
  -4   8  -3 2837.71 708.294  14
   4   8   4 3972.50 771.269  10
  -4   8  -4 2835.48 733.244  14
   4   8   5 5397.86 876.978  10
  -4   8  -5 5170.01 886.125  14
   4   8   6 7613.27 984.520  10
  -4   8  -6 7412.51 975.238   8
  -4   8  -6 8224.81 1081.09  14
   4   8   7 2952.88 687.804  10
  -4   8  -7 4719.51 773.562   8
  -4   8  -7 5200.80 894.773  14
   4   8   8 575.867 419.228  10
  -4   8  -8-193.346 390.907   8
  -4   8  -8 138.738 427.413  14
   4   8   9 126.604 397.301  10
  -4   8  -9 230.351 391.833   8
  -4   8  -9 549.090 466.700  14
   4   8  10 412.688 418.256  10
  -4   8 -10 273.379 452.040   8
  -4   8 -10 514.614 532.234  14
   4   8  11 477.405 393.134  10
  -4   8 -11-25.1408 378.221   8
  -4   8 -11 508.539 450.257  14
   4   8  12 1305.94 443.804  10
  -4   8 -12 1379.84 511.510   8
  -4   8 -12 1587.26 522.270  14
   4   8  13 2585.16 485.948  10
  -4   8 -13 2585.33 579.599   8
  -4   8 -13 2391.75 615.526  14
   4   8  14 96.3844 298.056  10
  -4   8 -14 484.342 427.274   8
  -4   8 -14-444.246 390.827  14
  -4   8 -15 1049.61 426.669   8
  -4   8 -15 1069.53 359.707  14
  -4   8 -16 210.465 357.312   8
  -4   8 -16 111.503 299.794  14
  -4   8 -17 553.959 333.677   8
  -4   8 -17 787.862 301.642  14
  -4   8 -18 1382.16 380.571   8
  -4   8 -19 2942.35 470.813   8
  -4  -9 -17-150.135 286.301   7
   4   9 -16 101.689 344.069   3
  -4  -9 -16 282.016 315.514   7
   4   9 -15 160.514 405.239   3
  -4  -9 -15 45.8038 352.640   7
   4   9 -14 1390.45 503.437   3
  -4  -9 -14 1196.49 493.816   7
   4   9 -13 3320.85 713.989   3
  -4  -9 -13 3943.76 658.960   7
   4   9 -12 593.743 546.840   3
  -4  -9 -12-17.6904 420.653   7
   4   9 -11 5583.15 811.500  11
  -4   9  11 9001.42 983.561  14
  -4  -9 -11 7406.15 911.282   7
   4   9 -10 1135.57 526.305  11
  -4   9  10 1660.58 601.772  14
  -4  -9 -10 1086.78 544.837   7
   4   9  -9 1488.80 537.208  10
  -4   9   9 1360.24 551.526  14
  -4  -9  -9 229.059 421.433   7
   4   9  -8 446.072 440.199  10
  -4   9   8-113.833 460.150  14
  -4  -9  -8 24.4287 420.751   7
   4   9  -7 624.736 449.968  10
  -4   9   7 865.888 543.127  14
  -4  -9  -7 1117.30 560.967   7
   4   9  -6-406.938 414.735  10
   4   9  -6 678.974 539.236   6
  -4  -9  -6 481.371 451.410   7
   4   9  -5 1713.09 575.482  10
   4   9  -5 542.319 538.911   6
  -4   9   5 1729.27 570.107  14
  -4  -9  -5 853.939 516.218   7
   4   9  -4-298.415 425.338  10
   4   9  -4 685.606 589.168   6
  -4   9   4 1109.72 551.704  14
   4   9  -3 2147.32 595.239  10
   4   9  -3 1079.42 617.586   6
  -4   9   3 1094.74 560.135  14
   4   9  -2 1622.49 563.009  10
   4   9  -2 1842.48 746.438   6
  -4   9   2 1444.82 606.180  14
   4   9  -1 5117.16 789.736  10
   4   9  -1 3248.26 779.362   6
  -4   9   1 4447.33 799.758  14
   4   9   0 58.7162 460.638  10
  -4   9   0 24.8169 519.913  14
   4   9   1 5582.68 873.044  10
  -4   9  -1 3791.50 748.529  14
   4   9   2 1989.52 644.487  10
  -4   9  -2 1642.38 587.864  14
   4   9   3 351.538 485.674  10
  -4   9  -3-137.326 555.424  14
   4   9   4 1237.25 541.454  10
  -4   9  -4 200.018 452.433  14
   4   9   5 1702.36 535.443  10
  -4   9  -5 1313.43 515.934   8
  -4   9  -5 1308.95 536.780  14
   4   9   6 1027.00 468.572  10
  -4   9  -6 2102.09 582.846   8
   4   9   7 1412.69 481.416  10
  -4   9  -7 2035.69 544.883   8
  -4   9  -7 1664.13 522.393  14
   4   9   8 146.343 366.903  10
  -4   9  -8 139.781 393.916   8
  -4   9  -8 736.515 479.183  14
   4   9   9 1499.26 497.244  10
  -4   9  -9 2019.74 523.982   8
  -4   9  -9 1505.47 498.048  14
   4   9  10 499.669 360.541  10
  -4   9 -10 1617.45 491.931   8
  -4   9 -10 864.649 419.519  14
   4   9  11 6075.93 717.668  10
  -4   9 -11 8210.08 893.719   8
  -4   9 -11 7634.27 824.929  14
   4   9  12 945.481 354.475  10
  -4   9 -12 200.263 332.335   8
  -4   9 -12-186.682 314.796  14
   4   9  13 3959.50 522.750  10
  -4   9 -13 4844.88 666.352   8
  -4   9 -13 3878.01 552.724  14
   4   9  14 1169.88 329.776  10
  -4   9 -14 543.130 335.454   8
  -4   9 -14 1411.67 350.396  14
   4   9  15 576.700 250.451  10
  -4   9 -15 640.820 335.658   8
  -4   9 -16 539.047 322.451   8
  -4   9 -17 692.207 301.503   8
   4  10 -14 318.764 340.895   3
  -4 -10 -14 7.47569 282.992   7
   4  10 -13 412.854 414.233   3
  -4 -10 -13 103.840 303.389   7
   4  10 -12 2136.01 557.476   3
  -4 -10 -12 2108.47 489.809   7
   4  10 -11 939.154 411.163  11
   4  10 -11 1288.16 554.161   3
  -4 -10 -11 348.006 375.293   7
   4  10 -10 1083.86 428.651  11
   4  10 -10 800.958 465.123   3
  -4 -10 -10 1136.20 443.265   7
   4  10  -9 734.343 439.590  11
  -4  10   9 1616.96 482.979  14
  -4 -10  -9 581.414 387.702   7
   4  10  -8 793.151 486.917  11
   4  10  -8 513.904 388.866  10
  -4  10   8 1308.83 509.380  14
  -4 -10  -8 791.278 403.896   7
   4  10  -7 647.531 500.215  11
   4  10  -7 742.678 400.695  10
  -4  10   7 485.525 460.044  14
  -4 -10  -7 789.991 455.830   7
   4  10  -6 3601.69 755.403  11
   4  10  -6 3432.76 650.844  10
  -4  10   6 3376.17 638.672  14
   4  10  -5 973.261 437.183  10
  -4  10   5-408.996 435.137  14
   4  10  -4 2866.24 614.937  10
  -4  10   4 3392.08 696.858  14
   4  10  -3 2075.82 523.171  10
  -4  10   3 3814.49 730.022  14
   4  10  -2 1531.06 529.149  10
  -4  10   2 1047.77 536.230  14
   4  10  -1 1473.77 542.830  10
  -4  10   1 1036.87 549.102  14
   4  10   0 984.794 480.288  10
  -4  10   0 905.022 509.644  14
   4  10   1 1266.47 512.267  10
  -4  10  -1 1606.29 542.585  14
   4  10   2 1106.26 505.696  10
  -4  10  -2 1200.66 493.626  14
   4  10   3 2259.90 532.610  10
  -4  10  -3 2191.87 574.344  14
   4  10   4 3121.37 623.564  10
  -4  10  -4 3955.54 687.354  14
   4  10   5 292.054 360.101  10
  -4  10  -5 671.062 451.559  14
   4  10   6 3167.31 584.698  10
  -4  10  -6 5126.05 656.710   8
  -4  10  -6 4945.57 719.565  14
   4  10   7 619.692 380.504  10
  -4  10  -7 452.211 373.618   8
  -4  10  -7-127.337 339.427  14
   4  10   8 1230.96 484.607  11
   4  10   8 766.902 392.190  10
  -4  10  -8 415.959 332.308   8
  -4  10  -8 623.483 375.078  14
   4  10   9 634.304 340.705  10
  -4  10  -9 606.958 386.922   8
  -4  10  -9 991.520 386.977  14
   4  10  10 1802.33 414.750  10
  -4  10 -10 1272.41 376.173   8
  -4  10 -10 1243.41 374.135  14
   4  10  11 1265.59 360.765  10
  -4  10 -11 323.563 326.747   8
  -4  10 -11 1068.61 347.104  14
   4  10  12 1382.34 333.999  10
  -4  10 -12 1645.02 400.873   8
   4  10  13 448.594 241.248  10
  -4  10 -13 355.125 276.988   8
  -4  10 -14 402.523 239.061   8
   4  11 -10 1838.58 472.883   3
   4  11  -9 4839.02 702.845   3
   4  11  -8 785.794 361.033  11
   4  11  -8 1092.64 490.164   3
   4  11  -7 2416.30 544.216  11
   4  11  -7 3101.66 639.009   3
  -4  11   7 4017.58 586.893  14
   4  11  -6 2997.61 596.456  11
   4  11  -6 2636.16 482.762  10
  -4  11   6 3401.36 586.689  14
   4  11  -5 8026.90 920.370  11
   4  11  -5 9270.61 816.312  10
  -4  11   5 10793.9 900.117  14
   4  11  -4 1843.82 553.924  11
   4  11  -4 1925.10 478.783  10
  -4  11   4 1657.65 494.684  14
   4  11  -3 2634.24 609.253  11
   4  11  -3 4369.73 636.028  10
  -4  11   3 3291.22 584.323  14
   4  11  -2 1850.97 552.498  11
   4  11  -2 1145.14 417.166  10
  -4  11   2 1401.05 432.442  14
   4  11  -1 1849.39 561.890  11
   4  11  -1 1219.35 417.962  10
  -4  11   1 1325.27 403.280  14
   4  11   0 354.288 406.860  11
   4  11   0 396.983 342.249  10
  -4  11   0-46.4494 338.224  14
   4  11   1 1447.15 526.182  11
   4  11   1 1516.72 430.653  10
  -4  11  -1 1179.20 410.660  14
   4  11   2 489.216 395.662  11
   4  11   2 815.871 350.578  10
   4  11   3 3791.82 666.153  11
   4  11   3 3384.50 543.568  10
  -4  11  -3 4799.22 614.948  14
   4  11   4 2402.81 541.498  11
   4  11   4 1408.98 423.496  10
  -4  11  -4 2347.51 478.082  14
   4  11   5 9241.68 876.892  11
   4  11   5 8326.41 748.324  10
  -4  11  -5 11209.1 837.068  14
   4  11   6 1862.06 466.867  11
   4  11   6 2118.16 432.304  10
  -4  11  -6 2626.14 443.886  14
   4  11   7 2489.21 437.447  10
  -4  11  -7 3269.30 469.621  14
   4  11   8 461.405 285.605  10
   4  11   9 5487.51 522.765  10
   4  12  -1 130.407 226.906  10
   4  12   0 383.698 246.725  10
   4  12   1 366.566 229.903  10
  -5   0   0 63.2079 634.660   7
  -5   0   1 4150.62 982.784   7
  -5   0  -1 4242.06 966.986   7
  -5   0   2 841.915 636.531   7
  -5   0  -2-1009.50 722.427   7
   5   0  -3 2479.89 858.567   6
  -5   0   3 3154.14 885.566   7
  -5   0  -3 1957.41 859.788   7
   5   0  -4 2112.84 723.130   6
  -5   0   4 408.381 619.520   7
  -5   0  -4 0.57442 640.387   7
   5   0  -5-33.8480 517.933   6
  -5   0   5 282.447 605.549   7
  -5   0  -5-490.496 743.492   7
   5   0  -6 1148.43 809.797   6
  -5   0   6 870.369 658.386   7
  -5   0  -6 774.673 718.143   7
   5   0  -7 8007.94 1230.62   6
  -5   0   7 9415.30 1189.00   7
  -5   0  -7 11539.4 1387.95   7
   5   0  -8 6726.61 1111.38   6
  -5   0   8 7315.28 1026.05   7
  -5   0  -8 8261.30 1216.95   7
   5   0  -9 3642.70 881.241   6
  -5   0   9 4574.53 817.575   7
  -5   0  -9 5432.66 1003.15   7
   5   0 -10 306.710 545.973   6
  -5   0  10 822.732 512.487   7
  -5   0 -10-66.9124 583.079   7
   5   0 -11 2057.18 740.287   6
  -5   0 -11 1590.88 677.692   7
   5   0 -12 616.301 611.228   6
  -5   0 -12-55.2306 488.693   7
  -5   0  12 1219.26 690.496   5
   5   0 -13 6584.70 1051.73   6
  -5   0 -13 7662.14 1011.47   7
  -5   0  13 8338.24 1105.25   5
   5   0 -14 1003.04 625.520   6
  -5   0 -14 34.0436 455.841   7
  -5   0  14 630.621 510.228   5
   5   0 -15 660.231 559.782   6
  -5   0 -15 251.020 463.934   7
  -5   0  15-143.223 415.238   5
   5   0 -16 1237.37 571.617   6
  -5   0 -16 2038.58 545.494   8
  -5   0 -16 2121.75 517.166   7
  -5   0  16 2546.52 614.347   5
   5   0 -17 3108.59 724.397   6
  -5   0 -17 2569.49 542.968   8
  -5   0  17 3991.60 653.523   5
   5   0 -18 358.381 467.850   6
  -5   0 -18 184.813 332.587   8
  -5   0  18 187.008 361.701   5
   5   0 -19 1779.28 554.505   6
  -5   0 -19 968.258 379.066   8
  -5   0  19 1560.82 476.927   5
  -5   0 -20 2111.36 426.368   8
   5   1 -20 315.960 387.413   6
  -5  -1 -20 126.581 256.953   8
  -5   1  20-28.1868 302.124   5
   5   1 -19 2136.09 681.282   6
  -5  -1 -19 602.547 327.288   8
  -5   1  19 1585.62 399.209   5
   5   1 -18 694.209 520.325   6
  -5  -1 -18 338.872 323.792   8
  -5   1  18 709.929 438.225   5
   5   1 -17 359.676 472.790   6
  -5  -1 -17 19.3135 324.934   8
  -5   1  17 1219.96 543.615   5
  -5  -1 -17 904.766 438.769   7
   5   1 -16 1031.01 621.339   6
  -5   1  16 153.497 473.162   5
  -5  -1 -16 680.604 459.032   7
   5   1 -15 131.838 556.750   6
  -5  -1 -15 1282.80 509.473   7
  -5   1  15 196.457 480.242   5
   5   1 -14 553.817 634.579   6
  -5  -1 -14-148.611 503.745   7
  -5   1  14 728.744 556.751   5
   5   1 -13 1939.91 711.649   6
  -5  -1 -13 2367.30 714.919   7
  -5   1  13 340.050 516.107   5
   5   1 -12-177.201 604.659   6
  -5  -1 -12 1081.04 737.648   7
  -5   1  12 422.491 500.262   5
   5   1 -11 269.415 654.785   6
  -5   1  11-99.5508 411.105   7
  -5  -1 -11-811.706 706.415   7
   5   1 -10 373.623 607.276   6
  -5   1  10 1238.56 554.608   7
  -5  -1 -10 807.197 658.940   7
   5   1  -9 3311.17 947.759   6
  -5   1   9 3825.96 827.335   7
  -5  -1  -9 4848.22 1029.92   7
  -5   1   8 25911.5 1866.31   7
  -5  -1  -8 29838.3 2133.70   7
   5   1  -8 24124.4 2054.00   6
   5   1  -7 33.0599 564.439   6
  -5   1   7 1372.27 629.406   7
  -5  -1  -7 1883.60 842.436   7
   5   1  -6 1796.01 783.602   6
  -5   1   6 2949.42 823.813   7
  -5  -1  -6 2728.11 868.301   7
  -5   1   5 17268.3 1586.34   7
  -5  -1  -5 14577.6 1588.27   7
   5   1  -5 14833.3 1662.63   6
   5   1  -4 6762.22 1285.39   6
  -5   1   4 9041.00 1292.24   7
  -5  -1  -4 9263.92 1404.43   7
  -5   1   3 2551.59 801.768   7
  -5  -1  -3 2879.71 957.092   7
  -5   1   2 1312.77 760.475   7
  -5  -1  -2 648.433 624.185   7
  -5   1   1 1818.13 822.398   7
  -5  -1  -1 2230.73 795.162   7
  -5   1   0 3632.17 974.136   7
  -5  -1   0 3764.33 991.916   7
  -5   1  -1 2096.05 867.822   7
  -5  -1   1 1163.59 706.526   7
  -5   1  -2 1005.97 723.093   7
  -5  -1   2 737.167 628.697   7
  -5  -1   3 2791.73 875.115   7
  -5   1  -3 3745.21 950.225   7
  -5  -1   4 7757.98 1201.76   7
  -5   1  -4 8576.60 1289.55   7
  -5   1  -4 6417.01 940.336  14
  -5  -1   5 15015.3 1488.71   7
  -5   1  -5 15909.8 1607.69   7
  -5   1  -5 13360.3 1313.76  14
  -5  -1   6 2997.08 776.280   7
  -5   1  -6 2722.89 857.006   7
  -5  -1   7 381.915 592.647   7
  -5   1  -7-20.9419 602.138   7
  -5  -1   8 25991.0 1763.73   7
  -5   1  -8 31112.8 2132.26   7
  -5   1  -9 2879.60 758.634   7
  -5   1 -10 224.043 507.012   7
  -5   1 -11 816.991 562.893   7
  -5   1 -12 207.358 481.300   7
  -5   1 -13 977.625 530.640   7
  -5  -1  13 215.568 430.683   5
  -5   1 -14 1542.81 563.716   7
  -5  -1  14-111.808 417.427   5
  -5  -1  15 1106.16 535.068   5
  -5   1 -16 30.0605 355.955   8
  -5  -1  16 11.0775 383.421   5
  -5   1 -17 521.861 364.801   8
  -5  -1  17 765.363 407.690   5
  -5   1 -18 576.400 347.357   8
  -5   1 -19 1480.51 411.086   8
  -5   1 -20 233.912 259.308   8
   5   2 -21 2102.21 486.084   6
   5   2 -20 441.518 449.242   6
  -5  -2 -20-52.6179 254.425   8
  -5   2  20-73.8703 300.611   5
   5   2 -19 4358.17 767.336   6
  -5   2  19 4088.44 623.967   5
   5   2 -18 926.712 518.566   6
  -5  -2 -18 374.009 328.911   8
  -5   2  18 1640.74 532.740   5
  -5  -2 -18 1355.31 416.630   7
   5   2 -17 2652.54 749.184   6
  -5   2  17 2859.67 665.851   5
  -5  -2 -17 2479.56 533.860   7
   5   2 -16 711.483 546.456   6
  -5   2  16 1170.70 504.428   5
  -5  -2 -16 947.735 486.109   7
   5   2 -15 5811.63 1017.68   6
  -5   2  15 6318.70 899.605   5
  -5  -2 -15 7191.08 908.208   7
   5   2 -14-108.727 583.814   6
  -5  -2 -14 1591.39 626.441   7
  -5   2  14 179.217 533.166   5
   5   2 -13 4785.65 1005.97   6
  -5  -2 -13 6864.80 1018.17   7
  -5   2  13 5749.96 962.012   5
   5   2 -12 951.754 669.968   6
  -5  -2 -12 2450.90 751.390   7
  -5   2  12 273.301 551.400   5
   5   2 -11 4072.78 1018.57   6
  -5  -2 -11 2893.51 798.955   7
  -5   2  11 1742.72 743.144   5
   5   2 -10 911.787 805.340   6
  -5   2  10-157.283 470.774   7
  -5  -2 -10-856.397 619.969   7
   5   2  -9 5379.31 1114.64   6
  -5   2   9 5163.68 896.534   7
  -5  -2  -9 6420.67 1161.23   7
   5   2  -8 1873.14 811.938   6
  -5   2   8 2547.42 721.857   7
  -5  -2  -8 2391.94 805.051   7
   5   2  -7 8459.17 1293.36   6
  -5   2   7 7411.75 1115.39   7
  -5  -2  -7 7999.78 1238.96   7
   5   2  -6 3653.56 1052.09   6
  -5   2   6 2483.67 740.725   7
  -5  -2  -6 2654.20 963.656   7
  -5   2   5 13077.1 1466.07   7
  -5  -2  -5 14213.7 1547.80   7
   5   2  -5 13551.8 1667.48   6
  -5   2   4 3064.16 885.630   7
  -5  -2  -4 4897.80 1128.14   7
  -5   2   3 24451.4 1961.33   7
  -5  -2  -3 27211.7 2108.39   7
  -5   2   2 1534.68 798.645   7
  -5  -2  -2 2803.73 961.413   7
  -5   2   1 11356.2 1456.14   7
  -5  -2  -1 12639.3 1508.30   7
  -5   2   0 5519.83 1106.62   7
  -5  -2   0 5463.18 1094.05   7
  -5   2  -1 13079.3 1539.35   7
  -5  -2   1 12521.0 1420.81   7
  -5   2  -2 2439.42 879.235   7
  -5  -2   2 1615.84 741.669   7
  -5   2  -2 2269.41 692.552  14
  -5   2  -3 29060.1 2156.78   7
  -5  -2   3 24661.4 1938.80   7
  -5   2  -3 24359.6 1734.22  14
  -5   2  -4 4725.22 1046.02   7
  -5  -2   4 2874.02 877.539   7
  -5   2  -4 3416.61 743.846  14
  -5  -2   5 12623.6 1336.69   7
  -5   2  -5 13044.7 1476.88   7
  -5   2  -5 13608.8 1369.09  14
  -5  -2   6 2576.38 709.772   7
  -5   2  -6 2546.46 846.373   7
  -5   2  -6 1821.77 580.312  14
  -5   2  -7 7446.05 1115.68   7
  -5   2  -7 5171.78 917.012  14
  -5   2  -8 3403.36 822.990   7
  -5   2  -9 7646.56 1083.15   7
  -5   2 -10 269.442 553.605   7
  -5   2 -11 1803.62 625.955   7
  -5   2 -12 1444.30 586.687   7
  -5  -2  12 694.028 474.588   5
  -5  -2  13 3683.75 660.160   5
  -5  -2  14 1148.19 476.453   5
  -5   2 -15 5075.83 712.627   8
  -5   2 -16-7.73157 331.750   8
  -5   2 -17 1882.46 485.707   8
  -5   2 -18 1175.10 387.709   8
  -5   2 -19 3142.11 509.963   8
  -5   2 -20 667.585 302.260   8
  -5   2 -20 252.947 288.278  14
  -5   2 -21 1582.23 361.289  14
   5   3 -20 625.792 401.444   6
  -5   3  20 433.950 301.619   5
   5   3 -19 3035.81 687.953   6
  -5   3  19 3036.24 582.678   5
  -5  -3 -19 2566.19 442.357   7
   5   3 -18 678.347 559.990   6
  -5   3  18 200.844 358.292   5
  -5  -3 -18 96.9154 325.040   7
   5   3 -17 1542.26 671.625   6
  -5   3  17 1779.65 550.471   5
  -5  -3 -17 1338.46 458.989   7
   5   3 -16-70.1387 528.012   6
  -5   3  16 149.261 450.815   5
  -5  -3 -16 181.708 406.092   7
   5   3 -15 239.338 564.131   6
  -5   3  15 800.423 520.326   5
  -5  -3 -15 803.509 483.588   7
   5   3 -14 958.140 669.211   6
  -5   3  14 732.768 529.829   5
  -5  -3 -14 1745.94 613.836   7
   5   3 -13 926.112 655.646   6
  -5   3  13-420.527 525.792   5
  -5  -3 -13 1477.04 664.824   7
   5   3 -12 240.911 709.602   6
  -5  -3 -12 384.761 604.614   7
  -5   3  12 723.647 713.615   5
   5   3 -11 1586.31 783.103   6
  -5  -3 -11 2697.64 781.146   7
  -5   3  11 1420.27 702.266   5
   5   3 -10 1631.58 768.510   6
  -5  -3 -10 1517.66 682.778   7
  -5   3  10 1245.49 687.553   5
   5   3  -9 650.851 791.147   6
  -5   3   9 168.731 526.238   7
  -5  -3  -9 496.080 611.630   7
   5   3  -8 155.072 622.188   6
  -5   3   8-180.875 573.292   7
  -5  -3  -8 303.468 646.775   7
   5   3  -7 2089.21 866.292   6
  -5   3   7 2070.36 711.503   7
  -5  -3  -7 2717.38 871.018   7
   5   3  -6 778.011 717.540   6
  -5   3   6 2516.96 847.664   7
  -5  -3  -6 2453.14 852.681   7
   5   3  -5 3923.28 1042.23   6
  -5   3   5 5701.03 1071.73   7
  -5  -3  -5 5616.08 1074.49   7
  -5   3   4 3880.02 940.194   7
  -5  -3  -4 4277.87 1015.14   7
  -5   3   3 1695.56 796.526   7
  -5  -3  -3 1936.98 709.683   7
  -5   3   2 1115.10 650.085   7
  -5  -3  -2 1068.52 732.728   7
  -5   3   1 1563.87 720.612   7
  -5  -3  -1 2122.40 789.460   7
  -5   3   1 2661.33 730.317  14
  -5   3   0 1597.07 747.802   7
  -5  -3   0 951.394 602.612   7
  -5   3   0 1417.88 581.011  14
  -5   3  -1 804.646 638.150   7
  -5  -3   1 1061.96 665.619   7
  -5   3  -1 111.728 465.871  14
  -5   3  -2 329.261 626.393   7
  -5  -3   2-285.377 548.608   7
  -5   3  -2 423.567 503.001  14
  -5   3  -3 657.523 621.585   7
  -5  -3   3 1244.20 658.475   7
  -5   3  -3 475.881 487.711  14
  -5  -3   4 2459.93 684.422   7
  -5   3  -4 3892.59 816.261  14
  -5   3  -5 5821.43 1031.64   7
  -5  -3   5 3360.75 766.158   7
  -5   3  -5 3378.93 775.504  14
  -5   3  -6 1611.83 703.459   7
  -5   3  -6 1216.84 543.115  14
  -5   3  -7 2582.65 746.019   7
  -5   3  -7 1227.86 562.917  14
  -5   3  -8 1203.70 638.919   7
  -5   3  -8 1621.14 639.344  14
  -5   3  -9 369.472 545.242   7
  -5   3  -9-92.6470 532.349  14
  -5   3 -10 603.124 503.715   7
  -5   3 -10 352.540 488.476  14
  -5   3 -11 1694.56 578.304   7
  -5   3 -11 1555.97 644.041  14
  -5   3 -12-6.07975 495.003  14
  -5   3 -15 584.531 357.514   8
  -5   3 -15 14.7479 390.822  14
  -5   3 -16 353.652 293.216   8
  -5   3 -16 454.738 415.493  14
  -5   3 -17 680.556 371.180   8
  -5   3 -17 787.768 393.050  14
  -5   3 -18-142.601 267.641   8
  -5   3 -18 184.766 329.151  14
  -5   3 -19 2351.34 429.729   8
  -5   3 -19 1881.10 463.072  14
  -5   3 -20 923.861 331.138  14
   5   4 -20 817.120 362.141   6
  -5   4  20 558.575 302.099   5
   5   4 -19 2931.01 590.364   6
  -5   4  19 4040.38 581.035   5
   5   4 -18 2426.90 624.954   6
  -5   4  18 1453.62 468.439   5
  -5  -4 -18 2857.04 508.843   7
   5   4 -17 1855.53 610.073   6
  -5   4  17 1582.31 520.462   5
  -5  -4 -17 1973.92 485.236   7
   5   4 -16 832.871 527.452   6
  -5   4  16 1409.84 509.826   5
  -5  -4 -16 845.495 468.042   7
   5   4 -15 2600.09 814.363   6
  -5   4  15 1928.58 607.799   5
  -5  -4 -15 3006.53 634.842   7
   5   4 -14 1500.54 670.842   6
  -5   4  14 2937.20 708.640   5
  -5  -4 -14 3561.98 725.806   7
   5   4 -13 2891.22 817.418   6
  -5   4  13 3035.43 740.695   5
  -5  -4 -13 2846.69 688.121   7
   5   4 -12 1599.98 715.523   6
  -5   4  12 1315.30 611.029   5
  -5  -4 -12 1236.59 577.202   7
   5   4 -11 7685.52 1222.64   6
  -5   4  11 10296.6 1211.55   5
  -5  -4 -11 11584.3 1294.13   7
   5   4 -10 1133.86 738.707   6
  -5  -4 -10 1283.32 722.853   7
  -5   4  10 969.780 652.173   5
   5   4  -9 3789.75 953.834   6
  -5  -4  -9 4715.19 916.664   7
  -5   4   9 2986.34 754.692   5
   5   4  -8 1703.09 756.167   6
  -5  -4  -8 2350.98 770.691   7
  -5   4   8 2202.05 751.001   5
   5   4  -7 1576.89 781.228   6
  -5   4   7 1704.29 728.622   7
  -5  -4  -7 2222.49 844.409   7
   5   4  -6 383.778 591.295   6
  -5   4   6 566.040 542.643   7
  -5  -4  -6-3.67200 577.616   7
   5   4  -5 1138.76 691.932   6
  -5   4   5 886.722 647.256   7
  -5  -4  -5 256.552 561.566   7
  -5   4   4 2934.13 823.260   7
  -5  -4  -4 4050.25 988.654   7
  -5   4   3 2915.24 821.061   7
  -5   4   3 2520.82 635.257  14
  -5  -4  -3 3333.84 834.512   7
  -5   4   2 3636.30 880.502   7
  -5   4   2 3294.26 711.936  14
  -5  -4  -2 2232.57 800.479   7
  -5   4   1 8941.41 1183.49   7
  -5   4   1 7988.08 1035.89  14
  -5  -4  -1 9206.52 1226.28   7
  -5   4   0 1068.13 725.424   7
  -5  -4   0 2055.97 714.505   7
  -5   4   0 1573.49 627.918  14
  -5   4  -1 7750.46 1133.95   7
  -5   4  -1 8807.39 1118.33  14
  -5  -4   1 7382.85 1115.48   7
  -5   4  -2 1878.02 716.205   7
  -5  -4   2 2720.34 734.419   7
  -5   4  -2 3250.82 760.947  14
  -5   4  -3 2831.30 746.849   7
  -5  -4   3 4009.16 848.418   7
  -5   4  -3 3515.12 803.251  14
  -5   4  -4 3622.91 884.385   7
  -5   4  -4 3708.26 804.917  14
  -5   4  -5-240.053 497.233   7
  -5   4  -5 93.2343 508.705  14
  -5   4  -6 1894.85 674.500   7
  -5   4  -6 576.922 517.992  14
  -5   4  -7 2758.00 711.753   7
  -5   4  -7 3206.86 790.619  14
  -5   4  -8 1449.22 621.997   7
  -5   4  -8 2192.91 720.794  14
  -5   4  -9 5359.50 842.948   7
  -5   4  -9 3880.72 775.847  14
  -5   4 -10 98.5285 573.214  14
  -5   4 -11 8439.50 1031.56  14
  -5   4 -12 117.892 442.870  14
  -5   4 -13 2273.73 599.739  14
  -5   4 -14 2387.71 584.993  14
  -5   4 -15 829.276 376.357   8
  -5   4 -15 1552.60 492.202  14
  -5   4 -16 859.116 365.368   8
  -5   4 -16 1537.77 498.048  14
  -5   4 -17 2061.94 431.224   8
  -5   4 -17 1686.73 436.145  14
  -5   4 -18 1920.94 399.211   8
  -5   4 -18 2153.02 479.356  14
  -5   4 -19 2795.91 408.960   8
  -5   4 -19 3729.67 502.451  14
   5   5 -19 838.427 379.958   6
  -5   5  19 505.844 284.860   5
   5   5 -18 1149.02 498.912   6
  -5   5  18 638.630 362.324   5
  -5  -5 -18 934.334 347.412   7
   5   5 -17-152.794 385.931   6
  -5   5  17 347.568 343.828   5
  -5  -5 -17-261.899 340.522   7
   5   5 -16 1304.09 581.433   6
  -5   5  16 0.57830 357.543   5
  -5  -5 -16 913.100 424.591   7
   5   5 -15 377.802 555.143   6
  -5   5  15 630.937 451.507   5
  -5  -5 -15 184.312 426.220   7
   5   5 -14 961.366 569.443   6
  -5   5  14 103.691 403.803   5
  -5  -5 -14-168.624 410.670   7
   5   5 -13 1038.90 610.736   6
  -5   5  13 1328.44 539.398   5
  -5  -5 -13 874.632 526.422   7
   5   5 -12 1191.79 713.227   6
  -5   5  12 1802.66 583.010   5
  -5  -5 -12 1205.61 549.530   7
   5   5 -11 1451.35 755.980   6
  -5   5  11 1480.61 603.744   5
  -5  -5 -11 1820.21 702.054   7
   5   5 -10 3735.30 878.311   6
  -5   5  10 3568.17 775.245   5
  -5  -5 -10 3934.66 836.825   7
   5   5  -9 1981.04 783.230   6
  -5   5   9 1847.40 694.735   5
  -5  -5  -9 2473.93 755.414   7
   5   5  -8 1360.97 742.317   6
  -5   5   8 411.624 478.837   5
  -5  -5  -8 867.200 614.358   7
   5   5  -7-602.964 685.973   6
  -5  -5  -7 774.141 673.189   7
  -5   5   7 363.105 462.073   5
   5   5  -6-380.399 593.195   6
  -5   5   6 565.241 452.306  14
  -5  -5  -6 90.6342 577.470   7
  -5   5   6-550.917 524.106   5
   5   5  -5 3788.61 998.899   6
  -5   5   5 2681.80 640.357  14
  -5  -5  -5 2679.34 781.261   7
  -5   5   5 2286.10 636.331   5
   5   5  -4 3388.00 899.413   6
  -5   5   4 4122.04 884.304   7
  -5   5   4 4174.37 748.640  14
  -5  -5  -4 4540.83 937.284   7
  -5   5   4 2972.17 685.609   5
  -5   5   3 643.818 641.477   7
  -5   5   3 1265.88 541.746  14
  -5  -5  -3 1585.67 677.654   7
  -5   5   2 1979.19 669.622   7
  -5   5   2 1525.64 517.527  14
  -5  -5  -2 2515.52 757.274   7
  -5   5   1 1390.58 635.845   7
  -5   5   1 1342.64 556.871  14
  -5  -5  -1 1652.35 656.763   7
  -5   5   0 5191.38 947.003   7
  -5   5   0 5222.49 861.119  14
  -5  -5   0 3137.87 815.051   7
  -5   5  -1 1318.14 642.325   7
  -5  -5   1 1471.41 642.362   7
  -5   5  -1 2390.40 657.098  14
  -5   5  -2 2970.66 740.460   7
  -5   5  -2 1978.87 679.683  14
  -5   5  -3 1619.72 663.737   7
  -5   5  -3 959.401 542.895  14
  -5   5  -4 4449.59 881.972   7
  -5   5  -4 3580.36 809.103  14
  -5   5  -5 2897.92 691.638   7
  -5   5  -5 2638.59 746.552  14
  -5   5  -6 78.9546 447.867   7
  -5   5  -6-203.061 486.687  14
  -5   5  -7-572.036 420.040   7
  -5   5  -7 439.253 485.497  14
  -5   5  -8 1265.77 577.513  14
  -5   5  -9 1238.22 560.940  14
  -5   5 -10 3300.81 710.919  14
  -5   5 -11 1662.81 558.549  14
  -5   5 -12 1137.15 487.505  14
  -5   5 -13 527.776 430.330  14
  -5   5 -14 1849.56 513.822  14
  -5   5 -15 340.993 303.665   8
  -5   5 -15 13.3267 343.012  14
  -5   5 -16 154.256 269.197   8
  -5   5 -16 214.206 333.738  14
  -5   5 -17 220.065 261.982   8
  -5   5 -17-217.011 289.656  14
  -5   5 -18 518.446 287.729  14
   5   6 -17 2687.61 544.490   6
  -5   6  17 1865.08 402.381   5
  -5  -6 -17 2001.91 415.800   7
   5   6 -16 2572.92 559.849   6
  -5   6  16 2613.70 466.842   5
  -5  -6 -16 4131.58 568.969   7
   5   6 -15 3257.01 637.330   6
  -5   6  15 4270.62 616.852   5
  -5  -6 -15 3973.97 621.703   7
   5   6 -14 1264.87 594.318   6
  -5   6  14 1955.43 493.212   5
  -5  -6 -14 1609.25 560.664   7
   5   6 -13 3981.89 801.904   6
  -5   6  13 4987.95 732.676   5
  -5  -6 -13 4537.58 757.867   7
   5   6 -12 1012.10 612.961   6
  -5   6  12 581.827 449.125   5
  -5  -6 -12 1346.95 543.131   7
   5   6 -11 1456.45 673.738   6
  -5   6  11 2546.33 574.144   5
  -5  -6 -11 2105.43 635.378   7
   5   6 -10 2556.57 782.392   6
  -5   6  10 3915.20 710.534   5
  -5   6   9 9053.99 973.658   5
  -5  -6  -9 10699.8 1161.85   7
   5   6  -9 10899.4 1287.59   6
   5   6  -8-378.066 598.597   6
  -5   6   8-647.151 457.566  14
  -5   6   8 277.344 412.645   5
  -5  -6  -8 525.411 512.154   7
   5   6  -7 4702.58 943.078   6
  -5   6   7 4979.74 717.248  14
  -5   6   7 4562.19 763.423   5
  -5  -6  -7 6602.70 989.283   7
   5   6  -6 350.203 717.560   6
  -5   6   6 909.163 499.299  14
  -5   6   6 892.635 508.081   5
  -5  -6  -6-334.184 529.885   7
   5   6  -5 7356.92 1161.59   6
  -5   6   5 10285.5 1034.44  14
  -5   6   5 8044.36 960.920   5
  -5  -6  -5 8840.68 1118.72   7
   5   6  -4 2086.07 642.151  10
   5   6  -4 836.626 865.467   6
  -5   6   4 1522.00 578.450  14
  -5  -6  -4 1162.42 571.730   7
  -5   6   4 1311.27 582.162   5
   5   6  -3 6845.27 879.279  10
   5   6  -3 7073.99 1154.66   6
  -5   6   3 6802.99 886.151  14
  -5  -6  -3 6351.60 975.769   7
  -5   6   2 3544.35 717.299  14
  -5  -6  -2 2417.10 751.807   7
  -5   6   1 901.345 435.955  14
  -5  -6  -1 1718.29 610.639   7
  -5   6   0 1876.33 589.939  14
  -5  -6   0 1348.50 624.383   7
  -5   6  -1 829.361 575.073   7
  -5   6  -1 953.610 563.238  14
  -5   6  -2 1840.37 622.040   7
  -5   6  -2 2493.13 647.771  14
  -5   6  -3 7439.37 967.961   7
  -5   6  -3 7617.02 1018.73  14
  -5   6  -4 1692.95 553.552   7
  -5   6  -4 2372.82 716.218  14
  -5   6  -5 9341.16 1016.44   7
  -5   6  -5 10255.8 1135.50  14
  -5   6  -6 872.349 555.933  14
  -5   6  -7 5152.17 816.157  14
  -5   6  -8 801.535 479.580  14
  -5   6  -9 11654.1 1143.44  14
  -5   6 -10 3444.38 705.352  14
  -5   6 -11 2868.04 622.874  14
  -5   6 -12 593.564 407.325  14
  -5   6 -13 3919.96 626.356  14
  -5   6 -14 1674.01 443.286  14
  -5   6 -15 3600.76 537.910  14
  -5   6 -16 2298.54 416.257  14
  -5   6 -17 1784.20 347.893  14
  -5  -7 -15 740.780 355.703   7
   5   7 -14-118.281 350.077   6
  -5  -7 -14 577.922 365.340   7
   5   7 -13 513.173 419.235   6
  -5   7  13 442.438 321.281   5
   5   7 -12 1984.46 561.128   6
  -5   7  12 2505.26 495.601   5
  -5  -7 -12 2075.45 496.906   7
   5   7 -11 142.982 413.223   6
  -5   7  11 187.953 310.094   5
  -5  -7 -11-40.7529 400.757   7
   5   7 -10 1178.30 545.535   6
  -5   7  10 2032.15 572.357   5
  -5  -7 -10 490.219 435.015   7
   5   7  -9 1401.09 569.794   6
  -5   7   9 1301.28 469.673   5
  -5   7   9 1984.39 526.873  14
  -5  -7  -9 1306.29 534.053   7
   5   7  -8 4476.97 837.654   6
  -5   7   8 4013.57 590.933  14
  -5  -7  -8 4851.19 790.487   7
   5   7  -7 1375.99 640.167   6
  -5   7   7 1542.53 438.812  14
  -5  -7  -7 2065.44 611.593   7
   5   7  -6-246.739 495.150   6
  -5   7   6 1546.53 515.136  14
  -5  -7  -6 650.047 507.148   7
   5   7  -5 347.663 518.424   6
  -5   7   5 312.231 416.152  14
  -5  -7  -5 733.556 490.941   7
   5   7  -4 897.798 405.167  10
   5   7  -4 706.004 541.312   6
  -5   7   4 1325.14 532.208  14
  -5  -7  -4 1872.63 569.735   7
   5   7  -3 605.776 400.879  10
   5   7  -3 3025.96 846.558   6
  -5   7   3 2387.97 594.899  14
  -5  -7  -3 1623.06 513.984   7
   5   7  -2 1146.79 484.133  10
   5   7  -2 2414.84 840.589   6
  -5   7   2 1811.79 571.778  14
  -5  -7  -2 1352.57 520.216   7
   5   7  -1 1697.20 552.839  10
   5   7  -1 2323.85 959.730   6
  -5   7   1 1144.85 508.614  14
   5   7   0 7075.85 818.641  10
  -5   7   0 8557.39 970.531  14
  -5   7  -1 1038.89 512.906  14
  -5   7  -2 2144.86 630.047  14
  -5   7  -3 1627.14 545.271  14
  -5   7  -4 628.125 466.173  14
  -5   7  -5 502.478 421.193  14
  -5   7  -6-332.118 403.083  14
  -5   7  -7 1480.47 522.903  14
  -5   7  -8 4814.53 733.360  14
  -5   7  -9 1715.04 507.229  14
  -5   7 -10 764.886 404.025  14
  -5   7 -11 820.386 383.116  14
  -5   7 -12 2112.72 448.170  14
  -5   7 -13 536.481 331.212  14
  -5   7 -14 354.900 276.415  14
  -5   7 -15 372.354 246.451  14
  -5  -8 -12 4297.73 548.741   7
   5   8 -11 5079.95 650.240   6
  -5  -8 -11 5747.78 635.658   7
   5   8 -10 1191.11 396.951   6
  -5  -8 -10 2184.77 475.580   7
   5   8  -9 1730.50 428.076  11
   5   8  -9 1902.23 527.594   6
   5   8  -9 2337.98 582.773   3
  -5   8   9 3315.34 522.763  14
  -5  -8  -9 2344.39 479.136   7
   5   8  -8 2930.21 621.288   6
  -5   8   8 3895.98 563.851  14
  -5  -8  -8 2009.52 487.474   7
   5   8  -7 1746.16 525.756   6
  -5   8   7 1925.52 477.093  14
  -5  -8  -7 1767.78 425.686   7
   5   8  -6 707.648 482.644   6
  -5   8   6-530.705 342.551  14
  -5  -8  -6-61.7414 390.933   7
   5   8  -5 1116.38 528.912   6
  -5   8   5 835.537 430.342  14
  -5  -8  -5 2142.31 497.743   7
   5   8  -4 409.389 480.653   6
  -5   8   4 1630.71 486.846  14
   5   8  -3 1600.07 446.191  10
  -5   8   3 2402.19 564.178  14
   5   8  -2 289.212 340.379  10
   5   8  -2 10.5955 568.095   6
  -5   8   2 868.867 466.797  14
   5   8  -1 5947.01 700.440  10
   5   8  -1 5122.72 817.088   6
   5   8   0 1236.85 456.139  10
   5   8   0 1590.23 811.709   6
  -5   8   0 910.546 442.680  14
   5   8   1 6228.17 705.617  10
   5   8   1 5476.13 868.342   6
  -5   8  -1 7797.37 887.103  14
   5   8   2 363.255 340.257  10
   5   8   2 836.599 655.012   6
  -5   8  -2 831.242 460.795  14
  -5   8  -3 1603.00 477.430  14
  -5   8  -4 511.692 436.330  14
  -5   8  -5 989.894 404.185  14
  -5   8  -6 139.618 348.446  14
  -5   8  -7 2197.23 514.517  14
  -5   8  -8 2727.33 499.620  14
  -5   8  -9 2065.87 457.779  14
  -5   8 -10 1903.81 406.705  14
  -5   8 -11 5868.84 600.136  14
  -5   8 -12 159.819 219.642  14
   5   9  -7 1062.57 377.654   3
  -5   9   7 1110.69 348.938  14
   5   9  -6 562.642 307.898  11
  -5   9   6 424.824 334.037  14
  -5   9   5 746.732 346.334  14
   5   9  -4 450.393 376.358   6
  -5   9   4 212.026 314.324  14
   5   9  -3 1538.55 465.363   6
  -5   9   3 1626.43 409.340  14
   5   9  -2 883.590 329.597  10
   5   9  -2 1070.62 435.773   6
  -5   9   2 976.951 394.035  14
   5   9  -1 501.489 314.893  10
   5   9  -1 860.429 503.253   6
  -5   9   1 761.254 382.227  14
   5   9   0 2331.81 437.465  10
   5   9   0 2396.94 519.411   6
   5   9   1 755.083 357.667  10
   5   9   1 783.973 467.061   6
  -5   9  -1 536.134 385.424  14
   5   9   2 1168.43 347.153  10
   5   9   2 964.788 391.918   6
  -5   9  -2 2062.00 457.081  14
   5   9   3 1437.15 355.639  10
   5   9   3 1353.88 397.761   6
  -5   9  -3 1328.86 398.089  14
   5   9   4 425.124 357.760   6
  -5   9  -4 669.884 360.988  14
   5   9   5 314.764 331.339   6
  -5   9  -5 840.802 346.191  14
  -5   9  -6 100.477 261.054  14
  -5   9  -7 548.712 292.284  14
  -5   9  -8 595.913 262.185  14
  -6   0   0 1149.66 593.833   7
  -6   0   1 2629.53 682.005   7
  -6   0  -1 3159.39 699.672   7
  -6   0   2 692.130 571.612   7
  -6   0  -2 571.871 497.643   7
  -6   0   3 772.351 474.960   7
  -6   0  -3 362.285 473.587   7
  -6   0   4 875.460 438.219   7
  -6   0  -4-334.265 524.916   7
  -6   0   5-10.4991 369.924   7
  -6   0  -5 75.9588 458.589   7
  -6   0   6 1403.72 469.957   7
  -6   0  -6 679.312 452.439   7
  -6   0   7 1841.72 462.787   7
  -6   0  -7 1669.15 559.951   7
  -6   0  -8-114.630 461.166   7
  -6   0   8 699.204 381.691   5
  -6   0  -9 821.693 428.868   7
  -6   0   9 781.284 418.173   5
  -6   0 -10 436.693 385.225   7
  -6   0  10-273.073 363.596   5
  -6   0 -11 489.855 309.555   7
  -6   0  11 682.070 394.533   5
  -6   0 -12 234.119 297.992   7
  -6   0  12-294.588 316.189   5
  -6   0  13 253.133 301.616   5
  -6   1  13 1052.47 341.849   5
  -6  -1 -12 242.967 316.444   7
  -6   1  12 278.269 349.369   5
  -6  -1 -11 1522.31 422.452   7
  -6   1  11 1325.75 421.622   5
  -6  -1 -10 2399.37 561.545   7
  -6   1  10 1637.40 525.629   5
  -6  -1  -9 4660.62 680.486   7
  -6   1   9 3681.37 649.581   5
  -6  -1  -8 479.175 406.618   7
  -6   1   8 526.244 421.834   5
  -6   1   7 3206.29 624.373   7
  -6  -1  -7 2866.87 617.817   7
  -6   1   7 3092.43 689.863   5
   6   1  -6 359.720 469.775   6
  -6   1   6 1504.67 509.386   7
  -6  -1  -6 2103.42 631.716   7
   6   1  -5 1777.35 583.841   6
  -6   1   5 1826.35 508.401   7
  -6  -1  -5 2526.09 674.793   7
   6   1  -4 1789.30 599.436   6
  -6   1   4 2342.01 625.936   7
  -6  -1  -4 1823.55 613.977   7
   6   1  -3 1506.66 602.994   6
  -6   1   3 2375.22 626.290   7
  -6  -1  -3 1777.35 570.205   7
   6   1  -2 2557.23 790.421   6
  -6   1   2 2332.23 624.779   7
  -6  -1  -2 2195.35 638.427   7
   6   1  -1 7529.82 1041.79   6
  -6   1   1 7553.43 937.933   7
  -6  -1  -1 8979.26 1023.02   7
  -6   1   0 4885.46 867.598   7
  -6  -1   0 6473.53 914.916   7
   6   1   0 6589.29 1105.11   6
   6   1   1 7014.77 989.766   6
  -6   1  -1 7957.31 1037.74   7
  -6  -1   1 7547.19 939.286   7
  -6   1  -2 3207.20 695.795   7
  -6  -1   2 2968.77 670.406   7
  -6  -1   3 1951.41 610.965   7
  -6   1  -3 3466.06 772.286   7
  -6  -1   4 2276.61 608.261   7
  -6   1  -4 3340.05 680.803   7
  -6  -1   5 1567.80 517.849   7
  -6   1  -5 2000.21 590.091   7
  -6  -1   6 893.780 404.123   7
  -6   1  -6 2141.84 602.938   7
  -6   1  -7 2230.03 588.428   7
  -6   1  -8 401.182 407.346   7
  -6  -1   8 1346.17 546.577   5
  -6   1  -9 4692.41 648.963   7
  -6  -1   9 3278.06 601.833   5
  -6   1 -10 2086.16 459.727   7
  -6  -1  10 1887.82 468.359   5
  -6   1 -11 1569.21 396.975   7
  -6  -1  11 1108.00 368.304   5
  -6  -1  12-171.272 262.152   5
  -6   2  13 486.036 311.865   5
  -6  -2 -12 868.829 356.533   7
  -6   2  12 1163.21 375.134   5
   6   2 -11 1813.40 491.971   6
  -6  -2 -11 2117.48 454.140   7
  -6   2  11 1310.94 411.164   5
   6   2 -10 1331.60 513.152   6
  -6  -2 -10 1064.81 435.690   7
  -6   2  10 742.637 437.587   5
   6   2  -9 809.873 563.102   6
  -6  -2  -9-133.923 410.250   7
  -6   2   9 796.031 453.763   5
   6   2  -8 1446.92 551.408   6
  -6  -2  -8 2018.53 581.796   7
  -6   2   8 1631.65 516.139   5
   6   2  -7 1575.38 581.494   6
  -6  -2  -7 1663.10 556.188   7
  -6   2   7 1073.82 551.479   5
   6   2  -6 1282.68 565.302   6
  -6  -2  -6 2492.82 628.525   7
  -6   2   6 2745.08 665.390   5
   6   2  -5 1325.88 582.686   6
  -6   2   5 785.636 511.033   7
  -6  -2  -5 655.423 499.866   7
   6   2  -4 2181.44 631.796   6
  -6   2   4 1965.67 627.369   7
  -6  -2  -4 1690.93 579.504   7
   6   2  -3 1362.73 655.121   6
  -6   2   3 1541.14 567.542   7
  -6  -2  -3 1208.38 520.247   7
   6   2  -2 2913.09 758.570   6
  -6   2   2 2590.92 660.452   7
  -6  -2  -2 2732.86 657.819   7
   6   2  -1 2778.15 773.335   6
  -6   2   1 1293.69 485.926   7
  -6  -2  -1 3090.05 662.599   7
   6   2   0 740.768 637.525   6
  -6   2   0 147.894 455.389   7
  -6  -2   0 452.745 477.313   7
   6   2   1 1955.10 665.272   6
  -6   2  -1 3288.06 737.031   7
  -6  -2   1 3006.19 650.072   7
   6   2   2 2219.66 738.871   6
  -6   2  -2 2913.82 672.805   7
  -6  -2   2 2317.58 599.406   7
   6   2   3 2100.26 689.214   6
  -6   2  -3 2286.65 613.872   7
  -6  -2   3 1369.54 475.559   7
  -6  -2   4 1769.13 489.119   7
  -6   2  -4 1774.64 572.783   7
  -6  -2   5 371.152 341.818   7
  -6   2  -5 306.804 387.491   7
  -6   2  -6 1542.59 478.780   7
  -6   2  -7 710.666 412.438   7
  -6   2  -8 2399.32 508.066   7
  -6  -2   8 1775.31 494.703   5
  -6   2  -9 155.926 339.114   7
  -6   2  -9 92.2792 258.030  14
  -6  -2   9 306.386 316.927   5
  -6   2 -10 811.681 353.525   7
  -6   2 -10 857.402 323.230  14
  -6  -2  10 489.878 340.488   5
  -6   2 -11 1683.92 358.074  14
  -6   3  12 650.624 311.164   5
  -6  -3 -12 1960.30 409.611   7
   6   3 -11 1743.91 502.874   6
  -6  -3 -11 1400.45 407.121   7
  -6   3  11 1150.46 390.018   5
   6   3 -10-102.603 385.692   6
  -6  -3 -10 627.991 381.917   7
  -6   3  10 235.134 307.375   5
   6   3  -9 985.095 521.864   6
  -6  -3  -9 1102.73 454.802   7
  -6   3   9 794.570 396.831   5
   6   3  -8-374.178 431.045   6
  -6  -3  -8 498.631 452.916   7
  -6   3   8 539.567 447.430   5
   6   3  -7 7960.72 935.214   6
  -6  -3  -7 7129.20 834.265   7
  -6   3   7 6657.65 803.980   5
   6   3  -6 366.713 527.314   6
  -6  -3  -6 1418.23 563.281   7
  -6   3   6-18.1177 393.187   5
   6   3  -5 3301.45 718.845   6
  -6  -3  -5 4298.14 749.061   7
  -6   3   5 3572.73 641.966   5
   6   3  -4 3520.16 739.905   6
  -6   3   4 5464.76 814.339   7
  -6  -3  -4 4098.69 720.017   7
  -6   3   4 3987.85 722.839   5
   6   3  -3 3659.92 780.989   6
  -6   3   3 5115.05 741.666   7
  -6  -3  -3 3605.26 676.188   7
   6   3  -2 1052.04 677.369   6
  -6   3   2 1965.07 566.119   7
  -6  -3  -2 1893.77 537.552   7
   6   3  -1 1684.70 661.475   6
  -6   3   1 1661.85 620.854   7
  -6  -3  -1 1260.74 522.484   7
   6   3   0 2725.32 711.234   6
  -6   3   0 3372.51 719.507   7
  -6  -3   0 3711.89 668.901   7
   6   3   1 606.991 609.673   6
  -6   3  -1 1963.52 577.790   7
  -6  -3   1 1053.15 428.323   7
   6   3   2 1044.75 597.768   6
  -6   3  -2 878.911 519.093   7
  -6  -3   2 2233.76 530.836   7
   6   3   3 3047.34 784.794   6
  -6   3  -3 3870.92 661.809   7
  -6  -3   3 3384.77 560.283   7
  -6   3  -4 2924.82 570.351   7
  -6   3  -5 3267.06 590.864   7
  -6   3  -6 1174.87 430.360   7
  -6   3  -6 338.379 295.669  14
  -6   3  -7 6462.10 706.939   7
  -6   3  -7 7693.85 695.154  14
  -6   3  -8 319.649 309.215   7
  -6   3  -8 309.299 297.774  14
  -6  -3   8 646.552 351.511   5
  -6   3  -9 610.863 306.745   7
  -6   3  -9 1193.55 354.804  14
  -6   3 -10 495.697 290.558  14
  -6  -4 -11 1667.46 361.530   7
   6   4 -10 773.800 413.786   6
  -6   4  10 1246.05 384.847   5
  -6  -4 -10 1187.49 373.092   7
   6   4  -9 1583.56 529.002   6
  -6   4   9 1814.66 432.142   5
  -6  -4  -9 1635.56 425.056   7
   6   4  -8-192.267 365.850   6
  -6  -4  -8 431.322 346.873   7
  -6   4   8 398.202 355.718   5
   6   4  -7 387.110 468.849   6
  -6  -4  -7-6.09346 348.605   7
  -6   4   7 699.688 387.540   5
   6   4  -6-91.1630 420.735   6
  -6  -4  -6 671.271 385.862   7
  -6   4   6-14.6753 358.703   5
   6   4  -5 769.218 431.495   6
  -6  -4  -5 1396.83 455.139   7
  -6   4   5 1561.60 439.973   5
   6   4  -4 434.185 487.720   6
  -6  -4  -4 658.706 402.723   7
  -6   4   4 572.954 379.361   5
   6   4  -3 1100.34 545.890   6
  -6  -4  -3 1281.90 438.487   7
  -6   4   3 1000.54 462.268   5
   6   4  -2 1143.47 588.059   6
  -6  -4  -2 496.721 391.600   7
  -6   4   2 1371.37 430.849   5
   6   4  -1 607.849 500.471   6
  -6  -4  -1 515.987 380.294   7
  -6   4   1 281.828 322.353   5
   6   4   0-129.258 452.530   6
  -6   4   0 520.230 396.055   7
  -6  -4   0 299.992 391.226   7
  -6   4   0 295.035 299.588   5
   6   4   1 260.455 450.074   6
  -6   4  -1 511.122 388.447   7
  -6  -4   1 77.2179 356.357   7
  -6   4  -1 538.566 335.969   5
   6   4   2 941.492 569.356   6
  -6   4  -2 1409.30 489.339   7
  -6   4  -2 1449.07 416.812   5
   6   4   3 1692.28 612.760   6
  -6   4  -3 1754.38 483.841   7
  -6   4  -4 62.3831 324.723   7
  -6   4  -4 238.254 297.671  14
  -6   4  -5-114.964 377.508   7
  -6   4  -5 349.253 282.923  14
  -6   4  -6 383.799 297.215   7
  -6   4  -6-280.168 277.082  14
  -6   4  -7-5.34557 253.203  14
  -6   4  -8-168.573 269.325  14
  -6   4  -9 1394.66 321.822  14
   6   5  -8 264.924 379.697   6
  -6  -5  -8 1299.44 383.445   7
   6   5  -7 757.147 402.883   6
  -6  -5  -7 710.102 310.389   7
   6   5  -6 803.411 448.696   6
  -6  -5  -6 798.974 358.966   7
   6   5  -5-229.033 403.322   6
  -6  -5  -5 264.293 316.338   7
   6   5  -4 1542.93 494.818   6
  -6  -5  -4 1020.92 346.398   7
   6   5  -3 386.970 447.913   6
  -6  -5  -3 620.977 345.576   7
   6   5  -2 1528.16 602.341   6
  -6  -5  -2 2001.00 424.433   7
   6   5  -1 3827.73 711.270   6
  -6  -5  -1 3713.15 512.496   7
   6   5   0 1280.98 662.881   6
   6   5   1 3807.66 720.395   6
   6   5   2 1859.59 597.399   6
  -6   5  -2 1384.15 346.672  14
   6   5   3 470.719 465.475   6
  -6   5  -3 97.3420 244.030  14
   6   5   4 1002.95 464.300   6
  -6   5  -4 1860.40 365.519  14
   6   5   5 973.631 458.208   6
  -6   5  -5-51.4774 243.647  14
  -6   5  -6 5.51281 226.940  14
   6   6  -4 1049.97 390.530   6
   6   6  -3 660.426 403.910   6
   6   6  -2 1150.01 428.801   6
   6   6  -1 539.128 398.855   6
   6   6   0-33.9633 326.743   6
   6   6   1 76.4560 315.843   6
   6   6   2 496.176 364.412   6
   6   6   3 648.230 366.567   6
   6   6   4 319.907 316.272   6
   6   6   5 595.629 364.174   6
   0   0   0    0.00    0.00   0

TITL s17sip2 in P2(1)2(1)2(1)
REM P2(1)2(1)2(1) (#19 in standard setting)
CELL 1.54184   5.333596  12.129474  27.111930  90.0000  90.0000  90.0000
ZERR    5.00   0.000329   0.000496   0.001639   0.0000   0.0000   0.0000
LATT -1
SYMM -x+1/2,-y, z+1/2
SYMM -x, y+1/2,-z+1/2
SYMM  x+1/2,-y+1/2,-z
SFAC C H N O S
UNIT 75.00 70.00 15.00 5.00 5.00
TREF
HKLF 4
END
;
_shelx_hkl_checksum   91841
