# Supplementary material for: Functional, Aromatic, and Fluorinated Monothiosemicarbazones: Investigations into Their Structures and Activity toward the Gallium-68 Incorporation by Microwave Irradiation
Source: ACS Omega. 2022 Apr 11;7(16):13750–77. doi: 10.1021/acsomega.1c07396 (PMC9088960; doi:10.1021/acsomega.1c07396)
Supplement: Supplementary file 2 — ao1c07396_si_017.zip [file ao1c07396_si_017.zip › cifs_completed/2130521_compound_4c_s17sip1_publication.cif]

 
data_s17sip1
 
_audit_creation_method            'SHELXL-2016/6'
_shelx_SHELXL_version_number      '2016/6'
_chemical_name_systematic         ?
_chemical_name_common             ?
_chemical_melting_point           ?
_chemical_formula_moiety          'C20 H21 N4 O3 S' 
_chemical_formula_sum
 'C20 H21 N4 O3 S' 
_chemical_formula_weight          397.47

loop_
 _atom_type_symbol
 _atom_type_description
 _atom_type_scat_dispersion_real
 _atom_type_scat_dispersion_imag
 _atom_type_scat_source
 'C'  'C'   0.0181   0.0091
 'International Tables Vol C Tables 4.2.6.8 and 6.1.1.4'
 'H'  'H'   0.0000   0.0000
 'International Tables Vol C Tables 4.2.6.8 and 6.1.1.4'
 'N'  'N'   0.0311   0.0180
 'International Tables Vol C Tables 4.2.6.8 and 6.1.1.4'
 'O'  'O'   0.0492   0.0322
 'International Tables Vol C Tables 4.2.6.8 and 6.1.1.4'
 'S'  'S'   0.3331   0.5567
 'International Tables Vol C Tables 4.2.6.8 and 6.1.1.4'
 
_space_group_crystal_system       monoclinic
_space_group_IT_number            14
_space_group_name_H-M_alt         'P 21/c'
_space_group_name_Hall            '-P 2ybc'
 
_shelx_space_group_comment
;
The symmetry employed for this shelxl refinement is uniquely defined
by the following loop, which should always be used as a source of
symmetry information in preference to the above space-group names.
They are only intended as comments.
;
 
loop_
 _space_group_symop_operation_xyz
 'x, y, z'
 '-x, y+1/2, -z+1/2'
 '-x, -y, -z'
 'x, -y-1/2, z-1/2'
 
_cell_length_a                    5.2829(7)
_cell_length_b                    35.811(9)
_cell_length_c                    10.5644(18)
_cell_angle_alpha                 90
_cell_angle_beta                  101.588(16)
_cell_angle_gamma                 90
_cell_volume                      1957.9(7)
_cell_formula_units_Z             4
_cell_measurement_temperature     150(2)
_cell_measurement_reflns_used   2214
_cell_measurement_theta_min     4.4410
_cell_measurement_theta_max     67.7100
 
_exptl_crystal_description        plate
_exptl_crystal_colour             yellow
_exptl_crystal_density_meas       ?
_exptl_crystal_density_method     ?
_exptl_crystal_density_diffrn     1.348          
_exptl_crystal_F_000              836
_exptl_transmission_factor_min    ?
_exptl_transmission_factor_max    ?
_exptl_crystal_size_max           0.300
_exptl_crystal_size_mid           0.120
_exptl_crystal_size_min           0.030
_exptl_absorpt_coefficient_mu     1.713
_shelx_estimated_absorpt_T_min    0.627
_shelx_estimated_absorpt_T_max    0.950
_exptl_absorpt_correction_T_min                   0.64789
_exptl_absorpt_correction_T_max                   1.00000
_exptl_absorpt_correction_type            multi-scan
_exptl_absorpt_process_details
;
CrysAlisPro 1.171.38.43 (Rigaku Oxford Diffraction, 2015)
Empirical absorption correction using spherical harmonics,
 implemented in SCALE3 ABSPACK scaling algorithm.
;
_oxdiff_exptl_absorpt_empirical_full_min           0.523
_oxdiff_exptl_absorpt_empirical_full_max           1.557
_oxdiff_exptl_absorpt_empirical_details
;
Empirical correction (ABSPACK) includes:
- Absorption correction using spherical harmonics
- Frame scaling
;
_diffrn_ambient_temperature 150.01(10) 
_diffrn_ambient_environment N~2~
_diffrn_source 'micro-focus sealed X-ray tube'
_diffrn_source_type 'SuperNova (Cu) X-ray Source'
_diffrn_radiation_probe x-ray
_diffrn_radiation_type 'Cu K\a'
_diffrn_radiation_wavelength 1.54184
_diffrn_radiation_monochromator mirror
_diffrn_measurement_device 'four-circle diffractometer'
_diffrn_measurement_device_type 'SuperNova, Dual, Cu at zero, EosS2'
_diffrn_measurement_method '\w scans'
_diffrn_detector 'CCD plate'
_diffrn_detector_type EosS2
_diffrn_detector_area_resol_mean 8.1150
_diffrn_reflns_number             11002
_diffrn_reflns_av_unetI/netI      0.0851
_diffrn_reflns_av_R_equivalents   0.0853
_diffrn_reflns_limit_h_min        -5
_diffrn_reflns_limit_h_max        6
_diffrn_reflns_limit_k_min        -42
_diffrn_reflns_limit_k_max        41
_diffrn_reflns_limit_l_min        -12
_diffrn_reflns_limit_l_max        12
_diffrn_reflns_theta_min          4.447
_diffrn_reflns_theta_max          68.501
_diffrn_reflns_theta_full         67.684
_diffrn_measured_fraction_theta_max   0.994
_diffrn_measured_fraction_theta_full  0.997
_diffrn_reflns_Laue_measured_fraction_max    0.994
_diffrn_reflns_Laue_measured_fraction_full   0.997
_diffrn_reflns_point_group_measured_fraction_max   0.994
_diffrn_reflns_point_group_measured_fraction_full  0.997
_reflns_number_total              3579
_reflns_number_gt                 2720
_reflns_threshold_expression      'I > 2\s(I)'
_reflns_Friedel_coverage          0.000
_reflns_Friedel_fraction_max      .
_reflns_Friedel_fraction_full     .
 
_reflns_special_details
;
 Reflections were merged by SHELXL according to the crystal
 class for the calculation of statistics and refinement.
 
 _reflns_Friedel_fraction is defined as the number of unique
 Friedel pairs measured divided by the number that would be
 possible theoretically, ignoring centric projections and
 systematic absences.
;
 
_computing_data_collection     'CrysAlisPro 1.171.38.43 (Rigaku OD, 2015)'
_computing_cell_refinement     'CrysAlisPro 1.171.38.43 (Rigaku OD, 2015)'
_computing_data_reduction      'CrysAlisPro 1.171.38.43 (Rigaku OD, 2015)'
_computing_structure_solution     
; 
 SHELXT
 Sheldrick, G. M. (2008). Acta Cryst. A64, 112-122.
;
_computing_structure_refinement   
;
 SHELXL-2016/6 (Sheldrick, 2016)
 Sheldrick GM (2008) Acta Crystallogr A64:112--122 and 
 C. B. H\"ubschle, G. M. Sheldrick and B. Dittrich
 ShelXle: a Qt graphical user interface for SHELXL
 J. Appl. Cryst., 44, (2011) 1281-1284.
;
_computing_molecular_graphics  

'ORTEP3 for Windows - Farrugia, L. J. J. Appl. Crystallogr. 1997, 30, 565'

_computing_publication_material    
;
 'WinGX publication routines, Farrugia, 
 L. J., J. Appl. Crystallogr., 1999, 32, 837-838
; 
_refine_special_details           
;
NH-hydrogen atoms have been found in the Difference Fourier map 
and were refined freely.
Weakly diffracting crystal at higher angles.
;
_refine_ls_structure_factor_coef  Fsqd
_refine_ls_matrix_type            full
_refine_ls_weighting_scheme       calc
_refine_ls_weighting_details
'w=1/[\s^2^(Fo^2^)+(0.0511P)^2^+23.9009P] where P=(Fo^2^+2Fc^2^)/3'
_atom_sites_solution_primary      ?
_atom_sites_solution_secondary    ?
_atom_sites_solution_hydrogens    mixed
_refine_ls_hydrogen_treatment     mixed
_refine_ls_extinction_method      none
_refine_ls_extinction_coef        .
_refine_ls_number_reflns          3579
_refine_ls_number_parameters      264
_refine_ls_number_restraints      0
_refine_ls_R_factor_all           0.1547
_refine_ls_R_factor_gt            0.1339
_refine_ls_wR_factor_ref          0.3029
_refine_ls_wR_factor_gt           0.2917
_refine_ls_goodness_of_fit_ref    1.062
_refine_ls_restrained_S_all       1.062
_refine_ls_shift/su_max           0.000
_refine_ls_shift/su_mean          0.000
 
loop_
 _atom_site_label
 _atom_site_type_symbol
 _atom_site_fract_x
 _atom_site_fract_y
 _atom_site_fract_z
 _atom_site_U_iso_or_equiv
 _atom_site_adp_type
 _atom_site_occupancy
 _atom_site_site_symmetry_order  
 _atom_site_calc_flag
 _atom_site_refinement_flags_posn
 _atom_site_refinement_flags_adp
 _atom_site_refinement_flags_occupancy
 _atom_site_disorder_assembly
 _atom_site_disorder_group
S S 0.4471(4) 0.38872(6) 0.82510(19) 0.0389(5) Uani 1 1 d . . . . .
N1 N 0.8997(12) 0.35441(19) 0.6001(6) 0.0318(14) Uani 1 1 d . . . . .
N2 N 0.7350(12) 0.3553(2) 0.6867(6) 0.0303(14) Uani 1 1 d . . . . .
H2A H 0.718(13) 0.331(2) 0.702(6) 0.012(17) Uiso 1 1 d . . . . .
N3 N 0.7203(12) 0.41871(19) 0.6638(6) 0.0306(14) Uani 1 1 d . . . . .
N4 N 0.3375(12) 0.4531(2) 0.4655(5) 0.0326(15) Uani 1 1 d . . . . .
H4A H 0.816(18) 0.417(2) 0.595(9) 0.05(3) Uiso 1 1 d . . . . .
O1 O 0.7070(11) 0.27929(17) 0.6709(5) 0.0415(14) Uani 1 1 d . . . . .
O2 O -0.0995(9) 0.44638(16) 0.4210(5) 0.0342(13) Uani 1 1 d . . . . .
O3 O 0.1469(10) 0.43912(18) 0.2671(5) 0.0407(15) Uani 1 1 d . . . . .
C1 C 0.8664(16) 0.2840(2) 0.6007(8) 0.0377(18) Uani 1 1 d . . . . .
C2 C 0.9889(14) 0.2552(2) 0.5321(7) 0.0328(17) Uani 1 1 d . . . . .
C3 C 0.9839(15) 0.2177(2) 0.5296(8) 0.0367(18) Uani 1 1 d . . . . .
H3 H 0.881747 0.204025 0.577845 0.044 Uiso 1 1 calc R U . . .
C4 C 1.1364(17) 0.1993(3) 0.4526(8) 0.0418(19) Uani 1 1 d . . . . .
H4 H 1.132338 0.172796 0.448071 0.050 Uiso 1 1 calc R U . . .
C5 C 1.2910(15) 0.2187(3) 0.3836(8) 0.039(2) Uani 1 1 d . . . . .
H5 H 1.392205 0.205214 0.334277 0.047 Uiso 1 1 calc R U . . .
C6 C 1.3011(14) 0.2578(2) 0.3853(7) 0.0337(18) Uani 1 1 d . . . . .
C7 C 1.4451(16) 0.2821(3) 0.3204(8) 0.041(2) Uani 1 1 d . . . . .
H7 H 1.549364 0.271833 0.265551 0.049 Uiso 1 1 calc R U . . .
C8 C 1.4363(16) 0.3200(3) 0.3354(8) 0.040(2) Uani 1 1 d . . . . .
H8 H 1.538294 0.335271 0.291655 0.049 Uiso 1 1 calc R U . . .
C9 C 1.2820(15) 0.3375(3) 0.4133(7) 0.0376(18) Uani 1 1 d . . . . .
H9 H 1.277600 0.363856 0.421363 0.045 Uiso 1 1 calc R U . . .
C10 C 1.1369(12) 0.3144(2) 0.4775(7) 0.0283(16) Uani 1 1 d . . . . .
C11 C 1.1466(13) 0.2757(2) 0.4630(7) 0.0290(16) Uani 1 1 d . . . . .
C12 C 0.9591(13) 0.3217(2) 0.5668(7) 0.0286(16) Uani 1 1 d . . . . .
C13 C 0.6449(14) 0.3888(2) 0.7192(7) 0.0306(16) Uani 1 1 d . . . . .
C14 C 0.6241(14) 0.4561(2) 0.6767(7) 0.0313(17) Uani 1 1 d . . . . .
H14A H 0.739797 0.474247 0.646150 0.038 Uiso 1 1 calc R U . . .
H14B H 0.628289 0.461222 0.769120 0.038 Uiso 1 1 calc R U . . .
C15 C 0.3519(13) 0.4616(2) 0.6012(7) 0.0309(17) Uani 1 1 d . . . . .
H15A H 0.232414 0.445115 0.636400 0.037 Uiso 1 1 calc R U . . .
H15B H 0.298058 0.487784 0.610299 0.037 Uiso 1 1 calc R U . . .
C16 C 0.1102(14) 0.4459(2) 0.3870(7) 0.0309(16) Uani 1 1 d . . . . .
C17 C -0.0711(14) 0.4307(3) 0.1578(7) 0.0374(19) Uani 1 1 d . . . . .
C18 C 0.0743(17) 0.4241(4) 0.0504(8) 0.069(4) Uani 1 1 d . . . . .
H18A H 0.162196 0.447140 0.033772 0.104 Uiso 1 1 calc R U . . .
H18B H -0.047333 0.416565 -0.028144 0.104 Uiso 1 1 calc R U . . .
H18C H 0.202339 0.404289 0.076033 0.104 Uiso 1 1 calc R U . . .
C19 C -0.2063(18) 0.3954(3) 0.1880(8) 0.047(2) Uani 1 1 d . . . . .
H19A H -0.294597 0.400239 0.259556 0.070 Uiso 1 1 calc R U . . .
H19B H -0.078574 0.375527 0.212470 0.070 Uiso 1 1 calc R U . . .
H19C H -0.333070 0.387743 0.111476 0.070 Uiso 1 1 calc R U . . .
C20 C -0.2455(18) 0.4640(3) 0.1303(9) 0.049(2) Uani 1 1 d . . . . .
H20A H -0.338706 0.467331 0.200864 0.073 Uiso 1 1 calc R U . . .
H20B H -0.369784 0.460036 0.049068 0.073 Uiso 1 1 calc R U . . .
H20C H -0.142231 0.486298 0.122877 0.073 Uiso 1 1 calc R U . . .
 
loop_
 _atom_site_aniso_label
 _atom_site_aniso_U_11
 _atom_site_aniso_U_22
 _atom_site_aniso_U_33
 _atom_site_aniso_U_23
 _atom_site_aniso_U_13
 _atom_site_aniso_U_12
S 0.0344(10) 0.0626(14) 0.0239(9) -0.0028(8) 0.0160(8) -0.0050(9)
N1 0.022(3) 0.047(4) 0.025(3) -0.001(3) 0.000(3) 0.000(3)
N2 0.026(3) 0.045(4) 0.019(3) -0.001(3) 0.003(2) -0.001(3)
N3 0.021(3) 0.049(4) 0.022(3) -0.001(3) 0.006(2) 0.000(3)
N4 0.023(3) 0.059(4) 0.015(3) -0.002(3) 0.002(2) -0.003(3)
O1 0.040(3) 0.057(4) 0.032(3) 0.003(3) 0.017(3) -0.001(3)
O2 0.013(2) 0.069(4) 0.022(3) 0.001(2) 0.0077(19) 0.004(2)
O3 0.017(2) 0.089(5) 0.019(3) -0.005(3) 0.009(2) -0.003(3)
C1 0.035(4) 0.047(5) 0.030(4) 0.002(3) 0.005(3) 0.002(4)
C2 0.020(4) 0.052(5) 0.025(4) 0.000(3) 0.001(3) 0.000(3)
C3 0.028(4) 0.054(5) 0.028(4) 0.003(3) 0.006(3) 0.001(3)
C4 0.041(5) 0.048(5) 0.036(5) -0.003(4) 0.008(4) 0.003(4)
C5 0.025(4) 0.061(6) 0.034(4) -0.008(4) 0.013(3) 0.007(4)
C6 0.014(3) 0.064(6) 0.023(4) -0.004(3) 0.005(3) 0.002(3)
C7 0.028(4) 0.063(6) 0.035(4) -0.003(4) 0.017(3) 0.003(4)
C8 0.032(4) 0.057(5) 0.038(5) 0.003(4) 0.021(4) -0.002(4)
C9 0.030(4) 0.056(5) 0.028(4) -0.001(3) 0.010(3) 0.001(4)
C10 0.008(3) 0.053(5) 0.022(3) 0.000(3) 0.001(3) 0.000(3)
C11 0.013(3) 0.056(5) 0.016(3) 0.001(3) 0.000(3) 0.003(3)
C12 0.017(3) 0.049(5) 0.018(3) 0.000(3) 0.000(3) 0.001(3)
C13 0.024(4) 0.047(5) 0.021(3) -0.001(3) 0.002(3) -0.004(3)
C14 0.025(4) 0.050(5) 0.019(3) -0.006(3) 0.003(3) -0.003(3)
C15 0.020(3) 0.054(5) 0.019(3) -0.005(3) 0.004(3) 0.003(3)
C16 0.025(4) 0.047(5) 0.022(3) -0.002(3) 0.006(3) 0.002(3)
C17 0.019(4) 0.075(6) 0.018(4) -0.006(3) 0.004(3) -0.003(4)
C18 0.027(4) 0.165(12) 0.018(4) -0.013(5) 0.012(4) -0.003(6)
C19 0.043(5) 0.062(6) 0.034(4) -0.005(4) 0.002(4) -0.002(4)
C20 0.049(5) 0.063(6) 0.034(5) 0.010(4) 0.007(4) 0.000(4)
 
_geom_special_details
;
 All esds (except the esd in the dihedral angle between two l.s. planes)
 are estimated using the full covariance matrix.  The cell esds are taken
 into account individually in the estimation of esds in distances, angles
 and torsion angles; correlations between esds in cell parameters are only
 used when they are defined by crystal symmetry.  An approximate (isotropic)
 treatment of cell esds is used for estimating esds involving l.s. planes.
;
 
loop_
 _geom_bond_atom_site_label_1
 _geom_bond_atom_site_label_2
 _geom_bond_distance
 _geom_bond_site_symmetry_2
 _geom_bond_publ_flag
S C13 1.677(7) . ?
N1 C12 1.280(10) . ?
N1 N2 1.384(9) . ?
N2 C13 1.358(10) . ?
N2 H2A 0.88(7) . ?
N3 C13 1.321(10) . ?
N3 C14 1.447(10) . ?
N3 H4A 0.97(9) . ?
N4 C16 1.340(9) . ?
N4 C15 1.452(8) . ?
O1 C1 1.240(10) . ?
O2 C16 1.232(9) . ?
O3 C16 1.342(8) . ?
O3 C17 1.489(9) . ?
C1 C2 1.481(11) . ?
C1 C12 1.505(11) . ?
C2 C3 1.343(12) . ?
C2 C11 1.418(10) . ?
C3 C4 1.418(11) . ?
C3 H3 0.9500 . ?
C4 C5 1.385(12) . ?
C4 H4 0.9500 . ?
C5 C6 1.401(12) . ?
C5 H5 0.9500 . ?
C6 C7 1.420(11) . ?
C6 C11 1.422(10) . ?
C7 C8 1.370(12) . ?
C7 H7 0.9500 . ?
C8 C9 1.414(11) . ?
C8 H8 0.9500 . ?
C9 C10 1.392(11) . ?
C9 H9 0.9500 . ?
C10 C11 1.396(11) . ?
C10 C12 1.481(9) . ?
C14 C15 1.511(9) . ?
C14 H14A 0.9900 . ?
C14 H14B 0.9900 . ?
C15 H15A 0.9900 . ?
C15 H15B 0.9900 . ?
C17 C20 1.498(13) . ?
C17 C18 1.511(10) . ?
C17 C19 1.517(12) . ?
C18 H18A 0.9800 . ?
C18 H18B 0.9800 . ?
C18 H18C 0.9800 . ?
C19 H19A 0.9800 . ?
C19 H19B 0.9800 . ?
C19 H19C 0.9800 . ?
C20 H20A 0.9800 . ?
C20 H20B 0.9800 . ?
C20 H20C 0.9800 . ?
 
loop_
 _geom_angle_atom_site_label_1
 _geom_angle_atom_site_label_2
 _geom_angle_atom_site_label_3
 _geom_angle
 _geom_angle_site_symmetry_1
 _geom_angle_site_symmetry_3
 _geom_angle_publ_flag
C12 N1 N2 115.2(7) . . ?
C13 N2 N1 119.2(7) . . ?
C13 N2 H2A 139(5) . . ?
N1 N2 H2A 102(5) . . ?
C13 N3 C14 124.5(6) . . ?
C13 N3 H4A 121(5) . . ?
C14 N3 H4A 113(5) . . ?
C16 N4 C15 120.9(6) . . ?
C16 O3 C17 122.2(6) . . ?
O1 C1 C2 127.9(8) . . ?
O1 C1 C12 123.8(8) . . ?
C2 C1 C12 108.2(7) . . ?
C3 C2 C11 121.3(7) . . ?
C3 C2 C1 134.1(7) . . ?
C11 C2 C1 104.6(7) . . ?
C2 C3 C4 117.7(8) . . ?
C2 C3 H3 121.1 . . ?
C4 C3 H3 121.1 . . ?
C5 C4 C3 122.1(8) . . ?
C5 C4 H4 119.0 . . ?
C3 C4 H4 119.0 . . ?
C4 C5 C6 121.3(7) . . ?
C4 C5 H5 119.4 . . ?
C6 C5 H5 119.4 . . ?
C5 C6 C7 129.0(7) . . ?
C5 C6 C11 115.8(7) . . ?
C7 C6 C11 115.3(8) . . ?
C8 C7 C6 121.2(7) . . ?
C8 C7 H7 119.4 . . ?
C6 C7 H7 119.4 . . ?
C7 C8 C9 122.8(8) . . ?
C7 C8 H8 118.6 . . ?
C9 C8 H8 118.6 . . ?
C10 C9 C8 117.4(8) . . ?
C10 C9 H9 121.3 . . ?
C8 C9 H9 121.3 . . ?
C9 C10 C11 119.9(7) . . ?
C9 C10 C12 133.5(8) . . ?
C11 C10 C12 106.6(6) . . ?
C10 C11 C2 114.8(7) . . ?
C10 C11 C6 123.4(7) . . ?
C2 C11 C6 121.8(7) . . ?
N1 C12 C10 123.9(7) . . ?
N1 C12 C1 130.3(7) . . ?
C10 C12 C1 105.8(7) . . ?
N3 C13 N2 116.8(7) . . ?
N3 C13 S 125.5(6) . . ?
N2 C13 S 117.7(6) . . ?
N3 C14 C15 112.8(6) . . ?
N3 C14 H14A 109.0 . . ?
C15 C14 H14A 109.0 . . ?
N3 C14 H14B 109.0 . . ?
C15 C14 H14B 109.0 . . ?
H14A C14 H14B 107.8 . . ?
N4 C15 C14 110.4(6) . . ?
N4 C15 H15A 109.6 . . ?
C14 C15 H15A 109.6 . . ?
N4 C15 H15B 109.6 . . ?
C14 C15 H15B 109.6 . . ?
H15A C15 H15B 108.1 . . ?
O2 C16 N4 124.3(7) . . ?
O2 C16 O3 125.9(7) . . ?
N4 C16 O3 109.7(6) . . ?
O3 C17 C20 109.9(7) . . ?
O3 C17 C18 100.6(6) . . ?
C20 C17 C18 111.4(8) . . ?
O3 C17 C19 109.2(7) . . ?
C20 C17 C19 113.9(7) . . ?
C18 C17 C19 111.0(8) . . ?
C17 C18 H18A 109.5 . . ?
C17 C18 H18B 109.5 . . ?
H18A C18 H18B 109.5 . . ?
C17 C18 H18C 109.5 . . ?
H18A C18 H18C 109.5 . . ?
H18B C18 H18C 109.5 . . ?
C17 C19 H19A 109.5 . . ?
C17 C19 H19B 109.5 . . ?
H19A C19 H19B 109.5 . . ?
C17 C19 H19C 109.5 . . ?
H19A C19 H19C 109.5 . . ?
H19B C19 H19C 109.5 . . ?
C17 C20 H20A 109.5 . . ?
C17 C20 H20B 109.5 . . ?
H20A C20 H20B 109.5 . . ?
C17 C20 H20C 109.5 . . ?
H20A C20 H20C 109.5 . . ?
H20B C20 H20C 109.5 . . ?
 
loop_
 _geom_torsion_atom_site_label_1
 _geom_torsion_atom_site_label_2
 _geom_torsion_atom_site_label_3
 _geom_torsion_atom_site_label_4
 _geom_torsion
 _geom_torsion_site_symmetry_1
 _geom_torsion_site_symmetry_2
 _geom_torsion_site_symmetry_3
 _geom_torsion_site_symmetry_4
 _geom_torsion_publ_flag
C12 N1 N2 C13 -174.7(6) . . . . ?
O1 C1 C2 C3 -5.2(15) . . . . ?
C12 C1 C2 C3 177.4(8) . . . . ?
O1 C1 C2 C11 178.0(8) . . . . ?
C12 C1 C2 C11 0.6(8) . . . . ?
C11 C2 C3 C4 -1.8(11) . . . . ?
C1 C2 C3 C4 -178.2(8) . . . . ?
C2 C3 C4 C5 1.4(12) . . . . ?
C3 C4 C5 C6 -1.0(13) . . . . ?
C4 C5 C6 C7 -179.4(8) . . . . ?
C4 C5 C6 C11 0.8(11) . . . . ?
C5 C6 C7 C8 -178.5(8) . . . . ?
C11 C6 C7 C8 1.3(12) . . . . ?
C6 C7 C8 C9 -1.3(13) . . . . ?
C7 C8 C9 C10 0.7(13) . . . . ?
C8 C9 C10 C11 -0.3(11) . . . . ?
C8 C9 C10 C12 179.1(8) . . . . ?
C9 C10 C11 C2 -179.4(7) . . . . ?
C12 C10 C11 C2 1.0(8) . . . . ?
C9 C10 C11 C6 0.5(11) . . . . ?
C12 C10 C11 C6 -179.1(6) . . . . ?
C3 C2 C11 C10 -178.4(7) . . . . ?
C1 C2 C11 C10 -1.0(8) . . . . ?
C3 C2 C11 C6 1.8(11) . . . . ?
C1 C2 C11 C6 179.1(7) . . . . ?
C5 C6 C11 C10 178.9(7) . . . . ?
C7 C6 C11 C10 -0.9(11) . . . . ?
C5 C6 C11 C2 -1.2(10) . . . . ?
C7 C6 C11 C2 179.0(7) . . . . ?
N2 N1 C12 C10 -178.6(6) . . . . ?
N2 N1 C12 C1 4.0(11) . . . . ?
C9 C10 C12 N1 2.0(13) . . . . ?
C11 C10 C12 N1 -178.5(6) . . . . ?
C9 C10 C12 C1 179.9(8) . . . . ?
C11 C10 C12 C1 -0.6(7) . . . . ?
O1 C1 C12 N1 0.2(13) . . . . ?
C2 C1 C12 N1 177.7(7) . . . . ?
O1 C1 C12 C10 -177.6(7) . . . . ?
C2 C1 C12 C10 0.0(8) . . . . ?
C14 N3 C13 N2 173.5(6) . . . . ?
C14 N3 C13 S -6.1(10) . . . . ?
N1 N2 C13 N3 0.6(10) . . . . ?
N1 N2 C13 S -179.7(5) . . . . ?
C13 N3 C14 C15 -73.3(9) . . . . ?
C16 N4 C15 C14 161.3(7) . . . . ?
N3 C14 C15 N4 -57.0(9) . . . . ?
C15 N4 C16 O2 1.1(13) . . . . ?
C15 N4 C16 O3 179.7(7) . . . . ?
C17 O3 C16 O2 -0.6(13) . . . . ?
C17 O3 C16 N4 -179.1(7) . . . . ?
C16 O3 C17 C20 64.6(10) . . . . ?
C16 O3 C17 C18 -177.9(8) . . . . ?
C16 O3 C17 C19 -61.1(10) . . . . ?
 
loop_
 _geom_hbond_atom_site_label_D 
 _geom_hbond_atom_site_label_H 
 _geom_hbond_atom_site_label_A 
 _geom_hbond_distance_DH 
 _geom_hbond_distance_HA 
 _geom_hbond_distance_DA 
 _geom_hbond_angle_DHA 
 _geom_hbond_site_symmetry_A 
N2 H2A O1  0.88(7) 1.89(7) 2.731(9) 158(6) .
N3 H4A O2  0.97(9) 2.24(9) 3.074(8) 143(7) 1_655
 
_refine_diff_density_max    0.921
_refine_diff_density_min   -0.521
_refine_diff_density_rms    0.111

_shelx_res_file
;
TITL shelxt_a.res in P2(1)/c
    s17sip1.res
    created by SHELXL-2016/6 at 16:13:51 on 24-Jan-2017
CELL  1.54184   5.2829  35.811  10.5644   90.000  101.588   90.000
ZERR  4   0.0007   0.009   0.0018    0.000    0.016    0.000
LATT   1
SYMM  - X, 1/2 + Y, 1/2 - Z
SFAC  C    H    N    O    S
UNIT 80 84 16 12 4
OMIT     3   0   6
OMIT     3   2   6
OMIT    -4   2   6
OMIT    -6   1   2
OMIT     1   5   1
OMIT    -3   2   8
OMIT     4   6   1
OMIT     4   4   7
OMIT     6   0   0
ACTA
FMAP   2
PLAN   10
BOND   $H
CONF
TEMP -123
SIZE 0.3 0.12 0.03
HTAB N2 O1
EQIV $1 x+1, y, z
HTAB N3 O2_$1
LIST   4
L.S.  10
WGHT    0.051100   23.900900
FVAR       2.76269
S     5    0.447090    0.388718    0.825105    11.00000    0.03439    0.06264 =
         0.02386   -0.00280    0.01597   -0.00500
N1    3    0.899735    0.354411    0.600056    11.00000    0.02162    0.04650 =
         0.02519   -0.00117   -0.00040   -0.00035
N2    3    0.735027    0.355343    0.686672    11.00000    0.02636    0.04474 =
         0.01913   -0.00075    0.00330   -0.00107
H2A   2    0.718284    0.331415    0.702374    11.00000    0.01218
N3    3    0.720297    0.418708    0.663819    11.00000    0.02105    0.04900 =
         0.02231   -0.00088    0.00599   -0.00040
N4    3    0.337546    0.453116    0.465517    11.00000    0.02261    0.05947 =
         0.01488   -0.00196    0.00164   -0.00300
H4A   2    0.815659    0.416593    0.594812    11.00000    0.04771
O1    4    0.707022    0.279289    0.670851    11.00000    0.03959    0.05692 =
         0.03183    0.00311    0.01667   -0.00109
O2    4   -0.099545    0.446379    0.421033    11.00000    0.01314    0.06883 =
         0.02246    0.00102    0.00771    0.00353
O3    4    0.146855    0.439125    0.267116    11.00000    0.01706    0.08856 =
         0.01889   -0.00490    0.00923   -0.00347
C1    1    0.866399    0.283978    0.600733    11.00000    0.03490    0.04743 =
         0.03029    0.00181    0.00515    0.00165
C2    1    0.988883    0.255227    0.532054    11.00000    0.02037    0.05153 =
         0.02508    0.00039    0.00146   -0.00028
C3    1    0.983931    0.217727    0.529599    11.00000    0.02819    0.05369 =
         0.02833    0.00347    0.00584    0.00082
AFIX  43
H3    2    0.881747    0.204025    0.577845    11.00000   -1.20000
AFIX   0
C4    1    1.136374    0.199291    0.452566    11.00000    0.04072    0.04824 =
         0.03649   -0.00321    0.00815    0.00293
AFIX  43
H4    2    1.132338    0.172796    0.448071    11.00000   -1.20000
AFIX   0
C5    1    1.291020    0.218685    0.383647    11.00000    0.02530    0.06123 =
         0.03408   -0.00774    0.01286    0.00740
AFIX  43
H5    2    1.392205    0.205214    0.334277    11.00000   -1.20000
AFIX   0
C6    1    1.301104    0.257785    0.385338    11.00000    0.01423    0.06424 =
         0.02314   -0.00390    0.00479    0.00208
C7    1    1.445053    0.282077    0.320414    11.00000    0.02806    0.06339 =
         0.03546   -0.00256    0.01722    0.00338
AFIX  43
H7    2    1.549364    0.271833    0.265551    11.00000   -1.20000
AFIX   0
C8    1    1.436314    0.320016    0.335417    11.00000    0.03173    0.05715 =
         0.03817    0.00333    0.02071   -0.00173
AFIX  43
H8    2    1.538294    0.335271    0.291655    11.00000   -1.20000
AFIX   0
C9    1    1.282009    0.337456    0.413254    11.00000    0.03041    0.05590 =
         0.02818   -0.00135    0.00961    0.00084
AFIX  43
H9    2    1.277600    0.363856    0.421363    11.00000   -1.20000
AFIX   0
C10   1    1.136853    0.314443    0.477521    11.00000    0.00841    0.05342 =
         0.02191   -0.00008    0.00058   -0.00004
C11   1    1.146631    0.275748    0.463031    11.00000    0.01335    0.05605 =
         0.01624    0.00063   -0.00036    0.00320
C12   1    0.959150    0.321713    0.566773    11.00000    0.01672    0.04933 =
         0.01815   -0.00040   -0.00048    0.00083
C13   1    0.644853    0.388772    0.719248    11.00000    0.02362    0.04665 =
         0.02058   -0.00074    0.00211   -0.00377
C14   1    0.624141    0.456068    0.676657    11.00000    0.02527    0.04958 =
         0.01866   -0.00558    0.00330   -0.00303
AFIX  23
H14A  2    0.739797    0.474247    0.646150    11.00000   -1.20000
H14B  2    0.628289    0.461222    0.769120    11.00000   -1.20000
AFIX   0
C15   1    0.351949    0.461606    0.601205    11.00000    0.01972    0.05430 =
         0.01887   -0.00507    0.00419    0.00287
AFIX  23
H15A  2    0.232414    0.445115    0.636400    11.00000   -1.20000
H15B  2    0.298058    0.487784    0.610299    11.00000   -1.20000
AFIX   0
C16   1    0.110209    0.445907    0.387041    11.00000    0.02477    0.04713 =
         0.02153   -0.00154    0.00630    0.00231
C17   1   -0.071121    0.430721    0.157789    11.00000    0.01866    0.07528 =
         0.01848   -0.00634    0.00430   -0.00340
C18   1    0.074294    0.424097    0.050432    11.00000    0.02698    0.16534 =
         0.01833   -0.01262    0.01154   -0.00267
AFIX 137
H18A  2    0.162196    0.447140    0.033772    11.00000   -1.50000
H18B  2   -0.047333    0.416565   -0.028144    11.00000   -1.50000
H18C  2    0.202339    0.404289    0.076033    11.00000   -1.50000
AFIX   0
C19   1   -0.206297    0.395437    0.187994    11.00000    0.04257    0.06203 =
         0.03368   -0.00544    0.00233   -0.00188
AFIX 137
H19A  2   -0.294597    0.400239    0.259556    11.00000   -1.50000
H19B  2   -0.078574    0.375527    0.212470    11.00000   -1.50000
H19C  2   -0.333070    0.387743    0.111476    11.00000   -1.50000
AFIX   0
C20   1   -0.245536    0.463971    0.130271    11.00000    0.04935    0.06312 =
         0.03365    0.00962    0.00728   -0.00010
AFIX 137
H20A  2   -0.338706    0.467331    0.200864    11.00000   -1.50000
H20B  2   -0.369784    0.460036    0.049068    11.00000   -1.50000
H20C  2   -0.142231    0.486298    0.122877    11.00000   -1.50000
AFIX   0
HKLF    4


REM  shelxt_a.res in P2(1)/c
REM R1 =  0.1339 for    2720 Fo > 4sig(Fo)  and  0.1547 for all    3579 data
REM    264 parameters refined using      0 restraints

END

WGHT      0.0511     23.8928

REM Highest difference peak  0.921,  deepest hole -0.521,  1-sigma level  0.111
Q1    1   0.4414  0.4192  0.8267  11.00000  0.05    0.92
Q2    1   0.4491  0.3572  0.8235  11.00000  0.05    0.91
Q3    1  -0.0912  0.4802  0.4155  11.00000  0.05    0.57
Q4    1   0.7239  0.3119  0.6787  11.00000  0.05    0.55
Q5    1   1.2929  0.3896  0.4429  11.00000  0.05    0.53
Q6    1   0.3491  0.4830  0.4579  11.00000  0.05    0.47
Q7    1   1.1319  0.2373  0.4610  11.00000  0.05    0.47
Q8    1   0.9600  0.2825  0.5426  11.00000  0.05    0.44
Q9    1   0.7348  0.3877  0.6740  11.00000  0.05    0.44
Q10   1  -0.0844  0.4603  0.1418  11.00000  0.05    0.42
;
_shelx_res_checksum   77365

_shelx_hkl_file
;
   0 -42   0 151.251 106.827  21
   0 -42   1-63.3313 93.2008  21
   0 -42  -1 242.040 127.278  21
   0 -42   2 89.1563 100.732  21
   0 -42  -2 148.646 122.633  21
   0 -41   0 92.7492 111.719  21
   0 -41   1 48.5555 100.792  21
   0 -41  -1 163.128 120.004  21
   0 -41  -2 145.509 126.094  21
   0 -41   2 108.548 115.629  21
   0 -41  -3 962.695 211.080  21
   0 -41   3 463.709 164.959  21
   0 -40   0 168.419 125.106  21
   0 -40   1 298.815 131.076  21
   0 -40  -1 297.191 145.539  21
   0 -40  -2 314.461 149.741  21
   0 -40   2 257.194 145.336  21
   0 -40   3 109.961 119.887  21
   0 -40  -3 118.041 105.900  21
   0 -40   4 102.392 112.396  21
   0 -40  -4-20.6520 101.289  21
   0 -39   0 322.489 167.431  21
   0 -39  -1 33.7665 122.882  21
   0 -39   1 20.4473 123.455  21
   0 -39   2 1020.59 242.993  21
   0 -39  -2 835.271 241.819  21
   0 -39  -3 81.1224 101.918  21
   0 -39   3 17.3889 96.5229  21
   0 -39   4 133.057 113.076  21
   0 -39  -4 385.730 163.273  21
   0 -39  -5 29.4078 100.648  21
   0 -38   0 343.516 192.959  21
   0 -38  -1 530.534 220.196  21
   0 -38   1 578.582 224.186  21
   0 -38   2 323.339 153.502  21
   0 -38  -2 48.0844 123.171  21
   0 -38   3 198.163 129.570  21
   0 -38  -3-0.28009 113.772  21
   0 -38   4-62.2165 82.5614  21
   0 -38  -4 135.720 143.720  21
   0 -38  -5 1678.42 256.616  21
   0 -37   0 94.1637 154.436  21
   0 -37  -1 86.9725 128.940  21
   0 -37   1 168.632 147.037  21
   0 -37   2 122.067 158.962  21
   0 -37  -2-73.2964 117.848  21
   0 -37   3 208.247 143.978  21
   0 -37  -3 223.942 138.772  21
   0 -37   4 62.9588 95.2135  21
   0 -37  -4 105.651 125.706  21
   0 -37   5 373.383 141.026  17
   0 -37   5 196.669 114.182  21
   0 -37  -5 197.549 138.328  21
   0 -37   6 180.215 117.332  17
   0 -36   0 5123.17 562.636  21
   0 -36  -1 174.658 141.749  21
   0 -36   1 607.349 209.327  21
   0 -36  -2 332.764 275.462  21
   0 -36   2 156.436 151.245  21
   0 -36   3 630.007 178.337  21
   0 -36  -3 791.145 235.444  21
   0 -36  -4-35.6809 114.200  21
   0 -36   4 111.091 97.5047  17
   0 -36   4 26.9293 111.808  21
   0 -36  -5-40.4249 103.900  21
   0 -36   5 265.252 148.754  17
   0 -36   5 18.0374 91.6580  21
   0 -36   6 389.008 138.989  17
   0 -35   0 22.9999 136.002  21
   0 -35  -1 221.414 144.595  21
   0 -35   1 225.787 176.339  21
   0 -35  -2 1682.13 355.470  21
   0 -35   2 1660.42 334.783  21
   0 -35   3-37.5494 139.323  21
   0 -35  -3 121.921 124.443  21
   0 -35   4 1280.45 279.480  17
   0 -35  -4 1150.15 260.826  21
   0 -35   4 1022.42 217.960  21
   0 -35  -5 257.244 178.346  21
   0 -35   5 165.106 112.573  21
   0 -35   5 157.325 159.991  17
   0 -35   6 270.890 128.886  17
   0 -35   7 150.472 103.046  17
   0 -34   0 730.597 225.798  21
   0 -34  -1 2725.69 414.263  21
   0 -34   1 2270.40 387.920  21
   0 -34  -2 82.5694 150.896  21
   0 -34   2 190.033 133.364  21
   0 -34   3 1640.56 315.215  17
   0 -34   3 1325.15 277.615  21
   0 -34  -3 1310.27 312.630  21
   0 -34   4 164.443 95.0632  21
   0 -34  -4 216.786 186.953  21
   0 -34   4 174.602 124.757  17
   0 -34   5 1700.77 266.714  21
   0 -34   5 2306.09 350.042  17
   0 -34  -5 1738.48 343.096  21
   0 -34   6 570.763 168.801  17
   0 -34   7 1928.24 264.815  17
   0 -33   0-107.217 158.754  21
   0 -33  -1 597.157 213.747  21
   0 -33   1 603.377 205.636  21
   0 -33   2 1658.47 315.120  21
   0 -33  -2 1783.45 337.892  21
   0 -33   3 631.736 233.710  17
   0 -33   3 302.435 156.011  21
   0 -33  -3 499.273 221.352  21
   0 -33  -4 301.413 188.298  21
   0 -33   4 130.333 116.816  17
   0 -33   4 51.3394 106.889  21
   0 -33   5 195.898 124.907  21
   0 -33  -5-90.6714 127.851  21
   0 -33   5 87.9123 140.838  17
   0 -33   6 61.7504 145.131  17
   0 -33   7 125.104 107.714  17
   0 -33  -8 367.219 128.044  18
   0 -32   0 1093.51 276.096  21
   0 -32   1 458.833 178.581  21
   0 -32  -1 594.374 221.892  21
   0 -32  -2 700.615 239.163  21
   0 -32   2 865.887 246.043  21
   0 -32   3 100.368 111.978  21
   0 -32  -3 81.8713 136.594  21
   0 -32   3 98.2258 137.679  17
   0 -32  -4 119.888 147.102  21
   0 -32   4 67.7743 117.437  21
   0 -32   4 13.2826 141.466  17
   0 -32   5-172.502 112.752  21
   0 -32   5-263.600 169.064  17
   0 -32  -5-7.63749 113.974  21
   0 -32   6 876.624 226.597  17
   0 -32   7 1008.06 235.734  17
   0 -32   8 1955.51 256.667  17
   0 -31   0-23.4650 128.352  21
   0 -31  -1 2595.08 404.801  21
   0 -31   1 2461.13 383.063  21
   0 -31  -2 1221.98 284.594  21
   0 -31   2 1368.11 296.146  21
   0 -31   3 161.852 152.574  21
   0 -31  -3-17.2884 146.844  21
   0 -31   3 204.591 150.876  17
   0 -31   4 404.115 187.201  17
   0 -31   4 417.921 198.268  21
   0 -31  -4 402.204 210.048  21
   0 -31   5 431.812 176.747  17
   0 -31   5 236.062 127.967  21
   0 -31  -5 216.050 136.865  21
   0 -31   6 512.993 176.265  17
   0 -31   7 149.222 92.4872  17
   0 -31   8 377.181 146.201  17
   0 -30   0 19551.8 1028.79  21
   0 -30  -1 5641.63 594.784  21
   0 -30   1 5888.47 560.004  21
   0 -30  -2 76.6673 119.635  21
   0 -30   2 13.3514 125.825  21
   0 -30   3 201.512 202.868  17
   0 -30  -3 462.346 205.970  21
   0 -30   3 279.442 146.926  21
   0 -30   4 310.788 153.715  21
   0 -30  -4 612.083 208.163  21
   0 -30   4 328.402 197.362  17
   0 -30   5 358.542 210.360  17
   0 -30  -5 473.824 191.064  21
   0 -30   5 306.422 127.646  21
   0 -30   6 1299.19 302.837  17
   0 -30   7 529.406 196.673  17
   0 -30   8 350.016 128.808  17
   0 -29   0-71.0378 126.165  21
   0 -29   1 2384.78 357.420  21
   0 -29  -1 2591.33 393.056  21
   0 -29   2 3621.12 449.170  17
   0 -29   2 3695.60 445.452  21
   0 -29  -2 3767.74 494.695  21
   0 -29   3 955.944 235.729  21
   0 -29  -3 1075.37 253.574  21
   0 -29   3 1063.47 281.662  17
   0 -29   4 2929.34 437.020  17
   0 -29   4 2609.84 362.288  21
   0 -29  -4 2702.16 411.180  21
   0 -29   5 645.426 196.645  21
   0 -29  -5 605.592 203.443  21
   0 -29   5 554.174 215.810  17
   0 -29   6 197.517 177.293  17
   0 -29   7 115.664 123.019  17
   0 -29   8 1999.79 305.473  17
   0 -29   9 496.622 132.387  17
   0 -28   0 21894.6 1040.67  21
   0 -28  -1 12470.2 835.951  21
   0 -28   1 12318.1 789.486  21
   0 -28  -2 3144.08 477.359  21
   0 -28   2 2332.18 356.522  21
   0 -28   2 2350.37 368.603  17
   0 -28   3 710.458 254.601  17
   0 -28   3 609.951 220.850  21
   0 -28  -3 486.681 205.769  21
   0 -28  -4 1691.88 350.042  21
   0 -28   4 1600.35 275.943  21
   0 -28   4 1319.06 306.848  17
   0 -28  -5 7573.68 660.747  21
   0 -28   5 7506.71 563.905  21
   0 -28   5 8619.61 726.542  17
   0 -28   6 3691.45 503.309  17
   0 -28   7 270.126 154.589  17
   0 -28   8 575.675 204.231  17
   0 -28   9 1752.21 245.548  17
   0 -27   2 1304.99 271.332  21
   0 -27  -2 2080.70 393.973  21
   0 -27   2 1384.98 497.816  10
   0 -27  -3 544.832 206.713  21
   0 -27   3 480.209 162.108  21
   0 -27   4 4011.10 498.778  17
   0 -27  -4 4218.02 500.981  21
   0 -27   4 4106.41 433.811  21
   0 -27   5 480.400 167.027  21
   0 -27   5 585.112 237.364  17
   0 -27  -5 549.879 240.893  21
   0 -27   6 980.279 270.692  17
   0 -27   7 505.021 198.458  17
   0 -27   8 184.367 101.088  17
   0 -27   9 98.7288 88.2752  17
   0 -26   2 817.998 424.443  10
   0 -26  -3 2371.60 379.509  21
   0 -26   3 2424.97 378.175  17
   0 -26   3 2392.15 348.817  21
   0 -26   3 2298.60 702.590  10
   0 -26   4 31.6699 110.082  17
   0 -26   4 67.2956 95.4908  21
   0 -26  -4 218.050 203.712  21
   0 -26   5 603.210 235.060  17
   0 -26   5 352.333 146.630  21
   0 -26  -5 457.672 215.417  21
   0 -26   6 4055.71 528.644  17
   0 -26   7 3153.82 464.131  17
   0 -26   8 523.388 193.334  17
   0 -26   9 2633.84 338.935  17
   0 -25   2 1619.16 527.693  10
   0 -25   3 880.573 507.034  10
   0 -25   4 800.294 187.201  21
   0 -25   4 1251.39 280.298  17
   0 -25  -4 1113.36 279.901  21
   0 -25  -5 169.877 159.019  21
   0 -25   5 285.062 178.345  17
   0 -25   6 886.135 284.609  17
   0 -25   7 842.394 267.856  17
   0 -25   8 2564.08 390.346  17
   0 -25   9 404.674 152.434  17
   0 -25  10 447.881 120.296  17
   0 -24   1 2664.58 630.505  10
   0 -24   2 3602.76 802.419  10
   0 -24   3 329.260 411.580  10
   0 -24   4 725.598 216.578  17
   0 -24   4 579.801 351.553  10
   0 -24  -5 1488.24 318.836  21
   0 -24   5 1687.27 324.274  17
   0 -24   6 770.891 269.187  17
   0 -24   7 4676.98 561.045  17
   0 -24   8 236.853 153.222  17
   0 -24   9 259.252 136.271  17
   0 -24  10 273.606 123.029  17
   0 -23   1 7072.03 983.522  10
   0 -23   2 1124.29 415.662  10
   0 -23   3 11525.2 1403.62  10
   0 -23   4 2234.10 668.638  10
   0 -23   5 3300.96 502.065  17
   0 -23   6 31.8686 182.271  17
   0 -23   7 546.295 194.583  17
   0 -23   8 374.115 182.493  17
   0 -23   9 8831.57 648.770  17
   0 -23  10 2211.49 283.560  17
   0 -22   0 1573.69 448.012  10
   0 -22   1 1992.28 521.221  10
   0 -22   2 6104.85 961.663  10
   0 -22   3 864.213 432.540  10
   0 -22   4 12.0093 235.620  10
   0 -22   5 436.590 249.395  17
   0 -22   6-73.9270 115.754  17
   0 -22   7 4405.67 557.190  17
   0 -22   8 95.1425 110.945  17
   0 -22   9 315.282 174.404  17
   0 -22  10 81.3427 94.5014  17
   0 -21   0-6.01721 227.855  10
   0 -21   1 21179.8 1630.33  10
   0 -21   2 19216.1 1617.87  10
   0 -21   3 461.528 264.608  10
   0 -21   4 207.846 300.662  10
   0 -21   5 276.007 302.842  10
   0 -21   6 386.975 194.617  17
   0 -21   7 1115.07 295.790  17
   0 -21   8 71.9320 152.669  17
   0 -21   9 161.029 113.575  17
   0 -21  10 2198.06 298.141  17
   0 -20   0 1107.85 317.001  10
   0 -20   1 101.653 201.342  10
   0 -20   2 274.028 252.693  10
   0 -20   3 258.331 267.189  10
   0 -20   4 57.1569 180.171  10
   0 -20   5 3861.46 856.055  10
   0 -20   6 2203.71 380.130  17
   0 -20   7 431.132 191.410  17
   0 -20   8 182.026 178.147  17
   0 -20   9 276.379 163.508  17
   0 -20  10 1728.62 277.175  17
   0 -20  11 129.426 85.7763  17
   0 -19   0-6.47562 119.190  10
   0 -19   1 311.909 237.560  10
   0 -19   2 15810.7 1362.58  10
   0 -19   3 599.019 329.362  10
   0 -19   4 4947.11 858.313  10
   0 -19   5 4177.38 869.755  10
   0 -19   6 533.373 246.126  17
   0 -19   6 25.6096 99.5281  20
   0 -19   7 3225.09 457.068  17
   0 -19   7 2983.48 453.108  20
   0 -19   8 55.7726 120.839  20
   0 -19   8 13.7649 172.975  17
   0 -19   9 1637.67 333.291  17
   0 -19  10 755.591 190.455  17
   0 -19  11 329.934 112.646  17
   0 -18   0 65370.2 2366.57  10
   0 -18   1 10328.6 1027.92  10
   0 -18  -1 9451.01 851.690  10
   0 -18   2 6173.09 832.873  10
   0 -18   3-0.88167 157.660  10
   0 -18   4 36.3092 166.968  10
   0 -18   5 2836.08 723.221  10
   0 -18   6 79.9658 152.110  17
   0 -18   6 130.393 176.305  10
   0 -18   7 246.680 126.300  20
   0 -18   7 453.285 206.189  17
   0 -18   8 1517.97 361.729  20
   0 -18   8 1895.01 373.836  17
   0 -18   9-17.8831 129.788  17
   0 -18   9 58.8345 94.7289  20
   0 -18  10 214.278 124.424  17
   0 -18  11 176.057 95.5259  17
   0 -17   0-21.6373 118.323  10
   0 -17   1 11022.2 1010.63  10
   0 -17  -1 10174.3 848.296  10
   0 -17   2 1979.43 391.175   9
   0 -17   2 2773.18 530.868  10
   0 -17   3 17722.3 1472.01  10
   0 -17   4 1097.49 409.866  10
   0 -17   5 1163.45 483.013  10
   0 -17   6 509.292 315.743  10
   0 -17   7 1648.52 329.348  17
   0 -17   7 1941.48 357.421  20
   0 -17   8 1376.31 311.703  20
   0 -17   8 1368.95 303.544  17
   0 -17   9 1020.00 268.966  20
   0 -17   9 1321.86 297.322  17
   0 -17  10 1017.67 243.156  17
   0 -17  11 4540.41 376.418  17
   0 -16   0 6539.59 702.443  10
   0 -16   1 987.309 350.765   9
   0 -16  -1 1925.17 357.681  10
   0 -16   1 1925.08 421.889  10
   0 -16   2 477.172 238.144  10
   0 -16   2 566.874 254.595   9
   0 -16   3 14004.5 1240.07  10
   0 -16   3 7634.52 869.020   9
   0 -16   4 7775.66 973.999  10
   0 -16   5 1204.87 460.736  10
   0 -16   6 723.863 354.590  10
   0 -16   7 3073.92 453.726  20
   0 -16   8 331.871 163.327  20
   0 -16   8 281.310 182.355  17
   0 -16   9 299.729 160.676  20
   0 -16   9 239.620 160.655  17
   0 -16  10 1056.46 251.092  17
   0 -16  10 1033.39 241.137  20
   0 -16  11 1038.82 201.337  17
   0 -15   0-21.8680 109.305  10
   0 -15  -1 7729.94 676.548  10
   0 -15   1 8080.03 788.730  10
   0 -15   1 6563.79 742.560   9
   0 -15   2 45906.5 1851.69   9
   0 -15   2 54354.2 2184.35  10
   0 -15   3 5079.47 607.721   9
   0 -15   3 5461.27 753.511  10
   0 -15   4 2021.38 530.050  10
   0 -15   5 664.063 339.192  10
   0 -15   6 103.774 232.002  10
   0 -15   7 72.6446 100.997  20
   0 -15   8 2102.92 378.504  20
   0 -15   9 227.080 149.727  20
   0 -15   9 296.139 193.034  17
   0 -15  10 863.965 218.344  17
   0 -15  10 1121.81 255.183  20
   0 -15  11 365.967 122.476  17
   0 -14   0 2515.97 402.121  10
   0 -14   0 2267.27 384.241   9
   0 -14   1 2017.43 381.679  10
   0 -14  -1 1856.45 322.934  10
   0 -14   1 1897.60 380.909   9
   0 -14   2-47.0932 128.589   9
   0 -14   2 81.3432 125.659  10
   0 -14   3 1016.44 316.438  10
   0 -14   3 412.591 143.365   9
   0 -14   4 577.974 214.483   9
   0 -14   4 257.923 182.961  10
   0 -14   5 74.1835 178.391  10
   0 -14   6 1250.43 485.173  10
   0 -14   7 988.201 398.090  10
   0 -14   7 1172.54 278.302  20
   0 -14   8 913.037 254.098  20
   0 -14   9 566.001 213.445  20
   0 -14  10 80.2621 112.477  17
   0 -14  10 52.5212 109.165  20
   0 -14  11 262.577 132.509  17
   0 -13   0-58.4122 126.374   9
   0 -13   0-110.958 113.808  10
   0 -13   1 5873.19 582.139   9
   0 -13  -1 5853.59 539.376  10
   0 -13   1 5986.72 637.303  10
   0 -13   2 11.5164 106.568   9
   0 -13   2 61.4760 137.431  10
   0 -13   3 31648.8 1422.67   9
   0 -13   4 8328.49 952.273  10
   0 -13   4 5922.74 676.303   9
   0 -13   5 2117.93 536.142  10
   0 -13   6 2790.48 627.608  10
   0 -13   7 165.995 155.728  10
   0 -13   8 920.676 251.939  20
   0 -13   9 2125.71 370.047  20
   0 -13  10 895.879 227.091  17
   0 -13  10 955.370 227.285  20
   0 -13  11 1792.80 253.649  20
   0 -13  11 1722.85 262.960  17
   0 -12   0 75106.4 1969.68  10
   0 -12   0 75343.7 2002.13   9
   0 -12   1 8395.67 649.951   9
   0 -12  -1 8161.68 592.149  10
   0 -12   1 8234.26 717.769  10
   0 -12   2 585.550 188.784   9
   0 -12   3 500.837 214.189   9
   0 -12   4 939.487 278.045   9
   0 -12   5 13057.8 1249.02  10
   0 -12   6 670.402 372.008  10
   0 -12   7 476.721 312.908  10
   0 -12   8 484.668 218.149  20
   0 -12   9 223.935 157.810  20
   0 -12  10 894.834 245.486  17
   0 -12  10 893.573 231.437  20
   0 -12  11 888.331 210.020  17
   0 -12  11 782.508 176.972  20
   0 -11   0 124.024 114.398  10
   0 -11  -1 40463.8 1232.92  10
   0 -11   1 41486.6 1371.34   9
   0 -11   1 40172.3 1497.06  10
   0 -11   2 386.846 182.277   9
   0 -11   3 7970.85 636.048   9
   0 -11   4 4028.63 516.486   9
   0 -11   6 3434.70 715.814  10
   0 -11   7 3711.65 759.558  10
   0 -11   8 19602.8 1056.16  20
   0 -11   9 156.191 116.122  20
   0 -11  10 4177.23 462.455  20
   0 -11  11 1207.32 238.105  17
   0 -11  11 1468.11 231.378  20
   0 -11  12 437.046 120.951  17
   0 -10   0 24333.3 1014.12  10
   0 -10   1 49127.4 1399.85   9
   0 -10  -1 49458.4 1279.78  10
   0 -10   2 8335.42 586.603   9
   0 -10   3-9.07660 86.7890   9
   0 -10   4 3844.93 451.161   9
   0 -10   6 15928.5 1438.35  10
   0 -10   7 141.467 187.494  10
   0 -10   8 5490.30 569.330  20
   0 -10   9 1200.84 263.749  20
   0 -10  10 669.367 208.580  20
   0 -10  11 309.972 135.176  20
   0 -10  11 505.137 183.850  17
   0 -10  12 473.537 117.853  17
   0  -9   0-4.80479 81.1197  10
   0  -9  -1 71986.7 1460.72  10
   0  -9   1 74149.5 1618.64   9
   0  -9   2 3595.29 366.198   9
   0  -9   3 6771.85 513.769   9
   0  -9   4 904.569 226.291   9
   0  -9   6 481.856 330.902  10
   0  -9   7 1423.66 447.863  10
   0  -9   8 228.850 158.150  20
   0  -9   9 627.306 219.518  20
   0  -9  10 677.570 200.311  20
   0  -9  11 2801.80 343.296  17
   0  -9  11 3333.72 364.637  20
   0  -9  12 883.442 158.907  17
   0  -9  12 838.730 137.744  20
   0  -8   0 73020.8 1517.83  10
   0  -8   1 11010.8 599.959   9
   0  -8  -1 10571.1 522.985  10
   0  -8   2 22037.3 837.077   9
   0  -8   3 2585.05 308.824   9
   0  -8   4 779.012 188.705   9
   0  -8   7 39.5312 165.562  10
   0  -8   8 197.914 137.464  20
   0  -8   9 311.124 161.651  20
   0  -8  10 2390.07 365.270  20
   0  -8  11 1025.28 281.887  17
   0  -8  11 1043.46 230.639  20
   0  -8  12 378.928 110.886  20
   0  -8  12 337.595 116.296  17
   0  -7   0-74.6157 94.3918  10
   0  -7   1 819.461 183.875   9
   0  -7  -1 904.764 163.958  10
   0  -7   2 3125.31 316.458   9
   0  -7   3 11026.5 571.231   9
   0  -7  -4 11520.9 871.083   8
   0  -7   4 11359.3 605.621   9
   0  -7   7 325.627 356.392  10
   0  -7   7 111.047 199.806   5
   0  -7   8 262.446 164.579  20
   0  -7   9 156.742 142.118  20
   0  -7  10 4149.25 470.483  20
   0  -7  11 275.722 122.500  20
   0  -7  12 394.751 113.969  17
   0  -7  12 310.066 86.4256  20
   0  -6   0 118431. 1655.17  10
   0  -6   1 48877.1 1065.55   9
   0  -6   2 9021.79 461.491   9
   0  -6   3 282.313 114.214   9
   0  -6  -4 103.664 113.468   8
   0  -6   4 128.071 114.611   9
   0  -6   7 6684.07 1074.39   5
   0  -6   8 1353.37 359.404  20
   0  -6   9 1563.48 380.816  20
   0  -6  10 2187.78 367.551  20
   0  -6  11 644.690 214.751  20
   0  -6  12 170.646 87.9164  20
   0  -5   0-69.9507 75.4918  10
   0  -5   1 43275.3 904.723   9
   0  -5   2 3182.40 257.374   9
   0  -5   3 24826.9 732.907   9
   0  -5  -4 10107.3 744.351   8
   0  -5   4 9719.90 471.016   9
   0  -5   7 895.236 436.458   5
   0  -5   8 15728.5 925.390  20
   0  -5   9 9957.92 760.119  20
   0  -5  10 2913.87 391.368  20
   0  -5  11 5686.49 480.245  20
   0  -5  12 482.280 132.979  20
   0  -4   0 2563.26 200.433  10
   0  -4   1 19009.8 539.770   9
   0  -4   2 66950.2 1028.55   9
   0  -4   3 26739.7 681.235   9
   0  -4  -3 28193.8 1093.64   8
   0  -4   4 452.804 126.285   9
   0  -4  -4 546.483 173.614   8
   0  -4  -7 5864.39 1153.99   4
   0  -4   7 4747.42 861.531   5
   0  -4  -8 11211.3 1746.74   4
   0  -4   8 12507.4 828.942  20
   0  -4   9 3088.49 474.673  20
   0  -4  10 1216.00 280.915  20
   0  -4  11 1683.63 304.801  20
   0  -4  12 2359.65 248.141  20
   0  -3   1 8579.86 307.638   9
   0  -3   2 32787.0 627.323   9
   0  -3  -3 4843.72 434.578   8
   0  -3   3 4799.33 268.418   9
   0  -3  -4 6602.17 558.890   8
   0  -3   6 3378.85 654.616   5
   0  -3  -7 758.129 594.299   4
   0  -3  -8 1445.58 935.006   4
   0  -3   8 886.382 263.324  20
   0  -3   9 1233.32 331.849  20
   0  -3  10 764.104 216.100  20
   0  -3  11 113.743 103.889  20
   0  -3  12 1285.65 206.784  20
   0  -2   1 16148.7 344.362   9
   0  -2   2 33294.4 543.599   9
   0  -2  -2 32403.4 932.939   8
   0  -2   3 4520.24 219.116   9
   0  -2  -3 4460.00 410.500   8
   0  -2  -4 1468.69 256.421   8
   0  -2   6 1852.08 489.563   5
   0  -2  -7 3562.95 959.205   4
   0  -2   8 253.061 148.043  20
   0  -2  -8 259.662 245.080   4
   0  -2   9 6884.80 622.772  20
   0  -2  10 298.545 170.113  20
   0  -2  11 232.016 107.368  20
   0  -2  12 598.256 139.688  20
   0  -1   1 48499.4 470.677   9
   0  -1  -2 352.444 119.661   8
   0  -1   2 485.167 73.0978   9
   0  -1   3 1006.94 277.285   3
   0  -1  -3 1113.30 206.135   8
   0  -1   3 927.891 105.673   9
   0  -1   4 1326.86 429.211   3
   0  -1   5 5980.12 767.737   5
   0  -1  -6 406.669 569.810   4
   0  -1   6 423.602 240.628   5
   0  -1  -7 7984.96 1318.93   4
   0  -1  -8 2843.11 977.882   4
   0  -1   8 2950.49 447.372  20
   0  -1   9 7295.62 648.328  20
   0  -1  10 140.587 115.943  20
   0  -1  11 19.6275 85.7033  20
   0  -1  12 623.571 157.690  20
   0   0  -1 14.6676 35.3733   8
   0   0   2 738.033 193.807   3
   0   0  -2 594.572 126.670   8
   0   0   3 112.764 142.739   1
   0   0   3 109.582 135.454   3
   0   0   3 86.7784 38.9166   9
   0   0   4 38622.3 1817.77   3
   0   0   5 396.515 244.815   5
   0   0  -6 7877.45 1158.28   4
   0   0   6 7638.79 923.373   5
   0   0  -7 1069.30 666.094   4
   0   0   8 15484.1 880.030  20
   0   0  -8 14906.6 1931.31   4
   0   0   9 4079.05 489.587  11
   0   0   9 3617.78 500.429  20
   0   0  10 95.9520 99.2252  20
   0   0  11-31.8359 76.6647  20
   0   0  12 989.478 175.509  20
   0   1   1 53140.8 916.725   6
   0   1   2 407.657 152.364   6
   0   1   2 429.952 156.389   3
   0   1   3 1175.07 323.316   3
   0   1   3 1072.81 310.340   1
   0   1   4 960.035 434.320   1
   0   1   4 975.335 285.575   5
   0   1   4 1156.85 420.145   3
   0   1  -5 7432.02 1061.38   4
   0   1   5 7240.93 993.633   3
   0   1   5 6079.38 722.102   5
   0   1   6 411.331 244.985   5
   0   1  -6 735.376 534.165   4
   0   1  -7 7315.01 1270.19   4
   0   1   8 3367.00 488.594  20
   0   1  -8 3218.31 987.794   4
   0   1   9 6305.12 583.989  11
   0   1   9 8489.21 690.714  20
   0   1  10 160.788 111.752  20
   0   1  11 73.3953 95.0036  20
   0   1  12 650.894 158.899  20
   0   2   1 14584.0 428.034   5
   0   2   1 15129.6 501.034   6
   0   2   2 35084.2 1047.80   6
   0   2   2 32393.1 935.425   5
   0   2   3 4912.13 550.358   1
   0   2   3 4574.22 557.072   3
   0   2   3 4387.61 445.426   5
   0   2   4 1712.41 428.329   3
   0   2   4 1713.71 411.048   1
   0   2   4 1588.48 320.430   5
   0   2  -4 1825.91 434.056   4
   0   2  -5 30423.0 2024.28   4
   0   2   5 25899.9 1452.17   5
   0   2   5 27285.9 1765.56   3
   0   2  -6 1696.02 608.924   4
   0   2   6 1920.64 641.557   3
   0   2  -7 3512.94 906.288   4
   0   2  -8 658.281 440.770   4
   0   2   8 589.553 190.004  20
   0   2   9 6284.19 603.121  11
   0   2   9 7797.41 664.711  20
   0   2  10 302.276 173.693  20
   0   2  11 183.235 117.196  20
   0   2  12 467.864 136.675  20
   0   3   1 7928.15 322.604   5
   0   3   2 34552.6 1052.99   6
   0   3   2 33115.1 916.759   5
   0   3   3 5485.91 524.003   6
   0   3   3 5427.81 586.727   1
   0   3   3 4938.40 458.342   5
   0   3  -4 7048.90 843.648   4
   0   3   4 6760.66 639.017   5
   0   3   4 6789.28 785.232   3
   0   3   4 6838.29 737.818   1
   0   3   5 254.527 224.727   5
   0   3   5 789.226 652.019   3
   0   3  -5 399.406 419.877   4
   0   3   5 698.987 619.830   1
   0   3  -6 4097.49 885.722   4
   0   3   6 3936.01 774.932   3
   0   3  -7 594.800 443.159   4
   0   3  -8 1357.53 676.170   4
   0   3   8 1714.33 406.025  20
   0   3   9 1866.99 374.805  11
   0   3   9 1290.69 356.506  20
   0   3  10 836.392 227.342  20
   0   3  11 126.655 114.722  20
   0   3  12 1096.44 226.788  20
   0   4  -2 71392.4 1970.37   4
   0   4   2 71652.8 1547.34   6
   0   4   2 70541.2 1360.13   5
   0   4   3 29201.9 1096.18   5
   0   4   3 30502.1 1195.22   6
   0   4   3 30232.9 1338.10   1
   0   4  -3 30758.5 1579.85   4
   0   4   4 436.636 260.174   1
   0   4   4 435.873 304.083   3
   0   4  -4 561.439 277.077   4
   0   4   4 375.447 176.575   5
   0   4   5 17827.5 1172.43   5
   0   4   5 18306.4 1469.97   3
   0   4  -5 19664.0 1646.66   4
   0   4   5 19831.2 1405.80   1
   0   4  -6 2523.54 665.586   4
   0   4   6 2681.33 653.872   3
   0   4  -7 6297.61 1172.51   4
   0   4   8 11288.0 784.328  20
   0   4  -8 11658.2 1797.19   4
   0   4   9 2673.62 455.939  11
   0   4   9 3061.42 491.673  20
   0   4  10 1685.76 306.111  11
   0   4  10 1507.40 326.874  20
   0   4  11 2213.53 385.622  20
   0   4  12 2717.45 277.256  20
   0   5   0-50.5526 81.6361   4
   0   5  -1 46122.1 1314.07   4
   0   5  -2 3077.94 437.963   4
   0   5   2 3093.43 343.111   6
   0   5   2 3092.28 281.431   5
   0   5  -3 30980.7 1580.33   4
   0   5   3 30009.5 1101.58   5
   0   5   3 29524.6 1171.86   6
   0   5   3 29668.2 1345.65   1
   0   5   4 11473.3 960.257   1
   0   5   4 11215.9 799.972   5
   0   5  -4 11864.6 1163.13   4
   0   5   5 7899.98 1033.17   3
   0   5  -5 8691.87 1114.39   4
   0   5   5 8128.88 785.723   5
   0   5   5 9455.76 1029.16   1
   0   5   6 886.558 503.117   1
   0   5  -6 1116.00 498.028   4
   0   5   6 1256.24 519.185   3
   0   5   7 2221.95 799.289   3
   0   5  -7 1437.50 666.810   4
   0   5   8 16350.4 959.687  20
   0   5   9 8526.58 702.079  11
   0   5   9 9882.61 748.100  20
   0   5  10 2919.07 409.021  20
   0   5  10 2827.90 382.325  11
   0   5  11 6363.63 520.646  20
   0   5  12 790.429 181.184  20
   0   6   0 124051. 2226.19   4
   0   6   1 54704.9 1597.97   7
   0   6   1 51796.5 1049.28   2
   0   6  -1 52181.1 1511.72   4
   0   6  -2 9749.14 777.356   4
   0   6   2 9406.69 601.630   6
   0   6   3 402.635 172.957   6
   0   6  -3 289.351 186.156   4
   0   6   3 208.802 107.731   5
   0   6   3 541.368 273.463   1
   0   6  -4 249.417 240.089   4
   0   6   4 148.933 118.452   5
   0   6   4 265.477 230.222   1
   0   6   5 4340.36 777.286   3
   0   6   5 4509.98 718.361   1
   0   6  -5 4701.88 852.966   4
   0   6  -6 7135.77 1170.76   4
   0   6   6 7052.76 1032.91   1
   0   6   6 6460.24 1022.26   3
   0   6   7 7087.92 1107.01   3
   0   6  -7 7999.84 1323.80   4
   0   6   8 2161.05 433.203  20
   0   6   9 3141.39 478.467  20
   0   6   9 3354.65 492.417  11
   0   6  10 2412.96 422.245  20
   0   6  10 2493.03 401.045  11
   0   6  11 1392.92 345.640  20
   0   6  12 167.404 90.0909  20
   0   7   1 1165.04 329.011   7
   0   7  -1 966.300 269.838   4
   0   7   1 873.008 166.425   2
   0   7   2 2813.84 370.293   6
   0   7  -2 3449.77 503.873   4
   0   7  -3 13665.2 1087.45   4
   0   7   3 13536.8 817.194   6
   0   7   3 13662.2 960.446   1
   0   7   4 13774.4 922.916   6
   0   7  -4 13650.2 1263.65   4
   0   7   4 14070.4 1101.57   1
   0   7   4 12826.3 825.350   5
   0   7   5 2928.86 598.695   1
   0   7   5 2684.58 609.359   3
   0   7  -5 2964.03 676.453   4
   0   7   6 14434.7 1487.76   3
   0   7   6 15099.9 1436.51   1
   0   7  -6 14845.1 1681.12   4
   0   7  -7 352.108 280.729   4
   0   7   7 502.995 425.995   3
   0   7   8 498.881 202.049  20
   0   7   9 313.745 171.477  20
   0   7   9 317.668 171.509  11
   0   7  10 4782.93 512.146  20
   0   7  10 3860.68 448.682  11
   0   7  11 389.539 160.630  20
   0   7  12 366.709 102.569  20
   0   8  -1 10067.4 787.283   4
   0   8   1 11174.8 862.299   7
   0   8   1 11070.7 555.300   2
   0   8  -2 24825.4 1331.95   4
   0   8   2 26211.2 1403.35   7
   0   8  -3 3177.85 556.450   4
   0   8   3 3180.68 495.035   1
   0   8   3 2990.75 416.771   6
   0   8  -4 952.930 371.035   4
   0   8   4 1102.08 387.450   1
   0   8   4 977.663 300.002   6
   0   8  -5 5243.23 908.318   4
   0   8   5 5574.45 781.730   1
   0   8   6 5822.48 997.968   3
   0   8   6 5724.61 919.748   1
   0   8  -6 6060.91 1105.13   4
   0   8   7 80.5914 198.181   3
   0   8  -7 375.659 386.250   4
   0   8   8 518.248 194.375  20
   0   8   9 412.019 176.841  20
   0   8  10 3040.24 435.550  20
   0   8  10 2413.47 377.926  11
   0   8  11 1477.92 288.386  20
   0   8  12 303.189 108.580  20
   0   9  -1 71686.1 2160.62   4
   0   9   1 72972.6 2260.71   7
   0   9   1 72346.2 1486.71   2
   0   9  -2 4361.77 580.768   4
   0   9   2 4278.87 596.089   7
   0   9   3 8175.43 666.342   6
   0   9   3 8024.42 790.022   1
   0   9  -3 7976.47 907.243   4
   0   9   4 1189.84 388.077   1
   0   9  -4 1072.60 405.233   4
   0   9   4 1015.61 274.536   6
   0   9  -5-0.44089 202.033   4
   0   9   5 303.407 244.629   1
   0   9   6 600.203 389.073   3
   0   9   6 436.649 366.001   1
   0   9  -6 572.358 458.489   4
   0   9  -7 2346.31 761.187   4
   0   9   7 1791.43 577.095   3
   0   9   7 2083.30 582.062   1
   0   9   8 366.824 201.594  20
   0   9   9 830.124 254.234  20
   0   9  10 888.434 234.837  11
   0   9  10 922.068 249.495  20
   0   9  11 3754.50 395.204  20
   0   9  12 1012.36 172.645  20
   0  10   0 24746.5 931.753   2
   0  10   1 48228.6 1953.81   7
   0  10  -1 48153.1 1893.14   4
   0  10   1 48696.0 1290.53   2
   0  10   2 9531.36 928.549   7
   0  10  -2 8483.20 860.689   4
   0  10  -3 43.1391 117.386   4
   0  10   3-79.7105 131.477   6
   0  10   3-97.9279 161.674   1
   0  10  -4 4796.66 826.121   4
   0  10   4 5643.92 770.013   1
   0  10   4 4551.19 556.203   6
   0  10  -5 4949.52 907.526   4
   0  10   5 4731.96 744.061   1
   0  10   6 17354.9 1587.82   1
   0  10  -6 17806.1 1930.11   4
   0  10   6 16152.9 1658.59   3
   0  10   7 145.060 220.855   1
   0  10  -7-49.4590 187.830   4
   0  10   7 239.988 319.987   3
   0  10   8 4760.97 548.451  20
   0  10   9 1522.79 308.034  20
   0  10  10 1371.18 319.564  20
   0  10  10 1079.56 258.302  11
   0  10  11 727.932 204.049  20
   0  10  12 396.681 119.206  20
   0  11   0 5.37903 98.4606   2
   0  11   1 39404.2 1862.58   7
   0  11  -1 40013.3 1832.67   4
   0  11   1 39326.1 1233.37   2
   0  11   2 553.480 261.691   7
   0  11  -2 572.443 251.003   4
   0  11  -3 9550.26 1030.86   4
   0  11   3 8847.00 749.574   6
   0  11   3 9532.52 896.664   1
   0  11  -4 6370.28 952.612   4
   0  11   4 6671.52 832.230   1
   0  11  -5 101.962 196.783   4
   0  11   5 247.778 265.028   1
   0  11   6 3170.05 800.717   3
   0  11  -6 4118.67 983.915   4
   0  11   6 3893.07 796.061   1
   0  11  -7 4091.96 1047.60   4
   0  11   7 4237.81 853.669   1
   0  11   7 4356.24 936.530   3
   0  11   8 18914.6 1053.35  20
   0  11   9 189.932 151.271  20
   0  11  10 3898.27 450.013  11
   0  11  10 4547.06 489.920  20
   0  11  11 1756.11 281.590  20
   0  11  12 365.055 102.954  20
   0  12   0 73154.7 1787.32   2
   0  12   1 8057.75 910.252   7
   0  12   1 7882.09 587.976   2
   0  12  -1 7887.93 877.960   4
   0  12  -2 759.950 290.863   4
   0  12   2 916.350 298.176   7
   0  12   3 795.375 301.735   1
   0  12  -3 904.404 366.793   4
   0  12   3 738.061 244.338   6
   0  12   4 1636.15 444.699   1
   0  12  -4 1348.46 482.712   4
   0  12   5 14689.7 1366.91   1
   0  12  -5 15186.0 1654.62   4
   0  12   6 768.681 424.734   1
   0  12  -6 250.252 252.278   4
   0  12   6 215.176 248.505   3
   0  12   7 578.396 435.149   3
   0  12   7 754.287 383.007   1
   0  12  -7 634.591 504.095   4
   0  12   8 719.587 313.619  20
   0  12   9 233.875 173.215  20
   0  12  10 1106.50 260.562  11
   0  12  10 1025.56 260.653  20
   0  12  11 1066.41 223.605  20
   0  13   0-37.1564 89.9331   2
   0  13   1 5186.27 505.713   2
   0  13   1 6078.10 846.252   7
   0  13  -1 5334.08 762.790   4
   0  13   2 72.4395 176.171   7
   0  13  -2 121.753 164.796   4
   0  13   3 36825.5 1884.24   1
   0  13   3 35310.0 1599.30   6
   0  13  -3 39091.4 2243.67   4
   0  13   4 8636.19 1006.37   1
   0  13  -4 9157.20 1207.54   4
   0  13  -5 2229.31 656.431   4
   0  13   5 2142.05 562.374   1
   0  13   6 2979.26 708.675   1
   0  13  -6 2982.43 882.274   4
   0  13   6 2627.47 715.434   3
   0  13  -7-124.671 292.715   4
   0  13   7 238.980 319.362   3
   0  13   7 171.664 234.088   1
   0  13   7 337.243 168.920  20
   0  13   8 1046.56 259.108  20
   0  13   9 2638.67 393.006  20
   0  13  10 1128.95 248.715  20
   0  13  10 1030.51 241.493  11
   0  13  11 1963.78 289.605  20
   0  14   0 2402.05 364.691   2
   0  14   1 1955.80 526.729   7
   0  14   1 1881.53 328.661   2
   0  14  -1 1897.62 475.813   4
   0  14  -2 7.94928 172.272   4
   0  14   2 273.673 337.731   7
   0  14  -3 920.581 399.573   4
   0  14   3 1025.61 366.260   1
   0  14  -4 736.231 387.691   4
   0  14   4 701.885 339.903   1
   0  14   5 496.868 342.014   1
   0  14  -5 9.61208 242.804   4
   0  14  -6 1379.13 625.632   4
   0  14   6 1680.89 575.072   1
   0  14  -7 667.265 475.630   4
   0  14   7 942.598 464.938   3
   0  14   7 1250.57 490.718   1
   0  14   7 1109.53 264.449  20
   0  14   8 763.359 241.747  20
   0  14   9 730.005 221.957  20
   0  14  10 79.7793 96.7064  11
   0  14  10 187.246 153.492  20
   0  14  11 62.8619 76.6038  20
   0  15   0 39.1023 107.140   2
   0  15   1 7499.88 1004.61   7
   0  15   1 7711.10 658.875   2
   0  15  -1 6475.94 942.169   4
   0  15  -2 53442.2 2640.19   4
   0  15   2 58441.3 2792.57   7
   0  15  -3 6347.93 976.140   4
   0  15   3 5813.79 798.278   1
   0  15   4 1518.36 438.330   1
   0  15  -4 1440.63 517.189   4
   0  15   5 654.947 378.262   1
   0  15  -5 762.185 423.317   4
   0  15  -6 27.8627 270.536   4
   0  15   6-84.4760 149.862   1
   0  15   7 92.3731 102.261  20
   0  15   8 2136.72 362.798  20
   0  15   9 339.741 188.625  20
   0  15  10 1035.26 247.601  11
   0  15  10 1096.60 257.104  20
   0  15  11 372.386 128.093  20
   0  16   0 6216.26 624.095   2
   0  16   1 1773.69 350.402   2
   0  16   1 1833.29 564.632   7
   0  16   2 556.581 376.120   7
   0  16  -2 469.175 284.159   4
   0  16   3 12895.3 1246.77   1
   0  16  -3 14224.8 1516.28   4
   0  16  -4 7967.36 1238.00   4
   0  16   4 7720.30 1040.03   1
   0  16   5 1233.58 437.101   1
   0  16  -5 993.618 537.262   4
   0  16   6 418.156 317.949   1
   0  16  -6 223.558 319.422   4
   0  16   7 3156.03 450.777  20
   0  16   7 2333.63 392.932  15
   0  16   8 108.071 129.250  20
   0  16   9 437.453 208.600  20
   0  16  10 1164.50 262.965  20
   0  16  10 959.272 229.165  11
   0  16  11 787.398 180.194  20
   0  17   0-170.210 175.763   2
   0  17   1 10463.8 1255.58   7
   0  17   1 10490.1 817.737   2
   0  17   2 3142.25 695.963   7
   0  17  -2 2555.44 639.057   4
   0  17  -3 16683.9 1709.01   4
   0  17   3 15966.6 1406.46   1
   0  17   4 1164.79 444.677   1
   0  17  -4 1271.95 566.614   4
   0  17   5 765.639 355.589   1
   0  17  -5 933.945 575.212   4
   0  17   6 446.723 335.868   1
   0  17  -6 141.908 298.949   4
   0  17   7 1375.45 293.714  15
   0  17   7 1432.49 310.227  20
   0  17   8 1203.34 278.603  20
   0  17   9 1415.37 329.805  20
   0  17  10 971.751 224.024  20
   0  17  11 4166.70 401.014  20
   0  18   0 69579.9 2211.41   2
   0  18   1 9640.08 1252.93   7
   0  18   1 9859.90 821.164   2
   0  18  -1 11126.8 949.269   2
   0  18   2 6550.41 1070.79   7
   0  18  -2 5354.36 968.810   4
   0  18  -3-50.7476 158.870   4
   0  18   3-20.5462 142.179   1
   0  18  -4 37.5603 202.026   4
   0  18   4 179.150 210.653   1
   0  18   5 2957.41 733.091   1
   0  18  -5 2524.37 852.538   4
   0  18  -6 48.2174 174.254   4
   0  18   6 112.717 128.471  15
   0  18   6 301.803 257.365   1
   0  18   7 310.171 142.379  15
   0  18   7 288.976 157.124  20
   0  18   8 1803.90 363.220  20
   0  18   9 165.930 112.231  20
   0  18  10 87.9911 72.3478  20
   0  18  11 250.949 112.871  20
   0  19   0-16.7059 109.650   2
   0  19  -1 495.183 252.610   2
   0  19   1 597.454 345.392   7
   0  19   1 665.726 245.857   2
   0  19  -2 13387.8 1533.04   4
   0  19   2 15336.2 1678.03   7
   0  19  -3 731.966 378.381   4
   0  19   3 372.058 235.290   1
   0  19  -4 4126.19 1031.03   4
   0  19   4 4384.94 865.273   1
   0  19   5 4175.13 912.660   1
   0  19  -5 3895.70 1067.96   4
   0  19   6 160.553 138.351  15
   0  19  -6-133.518 262.307   4
   0  19   7 3006.65 436.748  20
   0  19   7 2947.60 407.894  15
   0  19   8 26.1381 85.7852  20
   0  19   9 1709.83 332.299  20
   0  19  10 824.837 208.140  20
   0  19  11 323.233 104.196  20
   0  20   0 1010.23 293.722   2
   0  20  -1 184.606 162.004   2
   0  20   1 318.084 363.839   7
   0  20   1 87.6143 126.036   2
   0  20   2 334.154 359.184   7
   0  20  -3 445.196 372.002   4
   0  20   3 174.792 220.940   1
   0  20   4-5.59875 150.907   1
   0  20  -4 30.0210 271.437   4
   0  20   5 3989.37 888.250   1
   0  20  -5 3602.03 1091.38   4
   0  20   6 1961.63 339.017  15
   0  20   7 509.509 190.337  15
   0  20   7 363.063 161.543  20
   0  20   8 38.5271 112.640  20
   0  20   9 157.235 134.884  20
   0  20  10 1579.02 278.453  20
   0  20  11 180.564 86.1044  20
   0  21   0 70.5558 137.088   2
   0  21   1 21315.0 2084.82   7
   0  21   1 20844.4 1356.99   2
   0  21  -1 22428.0 1459.32   2
   0  21   2 17601.8 1917.93   7
   0  21   3-78.8321 152.512   1
   0  21  -3 78.7297 182.315   4
   0  21   4 119.302 173.777   1
   0  21  -4-138.492 222.553   4
   0  21  -5 70.8208 305.161   4
   0  21   5 95.8199 120.939  15
   0  21   5-119.163 159.911   1
   0  21   6 308.806 162.407  15
   0  21   7 993.290 274.854  20
   0  21   7 1050.39 255.933  15
   0  21   8 93.4444 83.6823  20
   0  21   9 129.109 120.171  20
   0  21  10 2299.35 317.990  20
   0  22   0 1243.22 351.613   2
   0  22   1 2046.34 686.172   7
   0  22  -1 2270.42 489.746   2
   0  22   2 5780.96 1162.21   7
   0  22  -2 6778.94 885.085   2
   0  22   3 489.811 292.334   1
   0  22  -3 618.276 428.524   4
   0  22   4 1.65989 179.471   1
   0  22  -4 468.967 537.262   4
   0  22  -5 708.220 553.384   4
   0  22   5 378.435 132.280  15
   0  22   6 214.199 136.433  15
   0  22   7 3663.12 468.223  15
   0  22   7 4236.06 532.716  20
   0  22   8-24.4296 97.3472  20
   0  22   9 413.053 165.168  20
   0  22  10 121.469 118.680  20
   0  23   0 68.0378 256.914   7
   0  23   1 6675.99 1244.83   7
   0  23  -1 6444.70 850.655   2
   0  23  -2 1142.78 374.263   2
   0  23   2 1501.34 609.523   7
   0  23   3 8664.57 1283.01   1
   0  23  -4 1679.88 756.523   4
   0  23   4 1430.72 570.988   1
   0  23   5 2247.40 374.853  15
   0  23   6-22.0538 92.8148  15
   0  23   7 493.162 160.105  15
   0  23   7 428.183 182.644  20
   0  23   8 373.518 139.700  20
   0  23   9 8016.35 631.533  20
   0  23  10 2186.25 300.935  20
   0  24   0 2586.43 820.061   7
   0  24   1 2598.40 785.294   7
   0  24  -2 3805.87 707.421   2
   0  24   2 3486.72 943.306   7
   0  24  -3 177.697 229.883   2
   0  24   3 205.094 259.979   1
   0  24   4 575.394 191.047  15
   0  24   4 504.879 314.302   1
   0  24  -4 508.544 514.828   4
   0  24   5 1195.72 301.127  15
   0  24   6 280.225 179.906  15
   0  24   7 4209.69 526.257  20
   0  24   7 3660.54 496.020  15
   0  24   8 305.412 158.502  20
   0  24   9 371.498 150.556  20
   0  24  10 7.93568 57.7689  11
   0  24  10 0.01781 52.5496  20
   0  25   0 222.917 400.001   7
   0  25   1 1816.36 681.945   7
   0  25   2 2197.50 755.781   7
   0  25   3 672.003 445.787   1
   0  25  -3 523.787 291.603   2
   0  25   4 862.229 237.932  15
   0  25   5 270.481 178.181  15
   0  25   6 655.499 245.164  15
   0  25   7 582.279 190.450  15
   0  25   7 455.521 183.040  20
   0  25   8 2044.44 344.300  20
   0  25   9 360.274 130.821  20
   0  25  10 50.8537 55.1834  20
   0  25  10 208.196 99.4758  11
   0  26   0 964.307 436.525   7
   0  26   1 2312.92 905.592   7
   0  26   2 1407.77 650.698   7
   0  26   3 1544.76 328.987  15
   0  26   4 153.849 135.892  15
   0  26   5 366.890 187.558  15
   0  26   6 2011.84 439.848  15
   0  26   7 2372.97 405.380  20
   0  26   7 2553.03 402.608  15
   0  26   8 458.627 149.189  20
   0  26   9 2377.03 328.325  20
   0  27   0 180.371 254.667   7
   0  27  -1 691.068 686.613   7
   0  27   1 468.825 551.243   7
   0  27   2 855.523 203.121  15
   0  27   2 1980.83 847.401   7
   0  27   3 155.403 151.414  15
   0  27   4 3452.70 459.055  15
   0  27   5 337.740 187.553  15
   0  27   6 548.990 226.166  15
   0  27   7 341.015 157.825  15
   0  27   7 247.066 126.758  20
   0  27   8 33.2038 77.5018  20
   0  27   9 63.8174 67.0876  20
   0  28   0 20632.3 2517.25   7
   0  28   1 5843.74 526.272  15
   0  28   2 2079.22 382.379  15
   0  28   3 335.024 156.913  15
   0  28   4 1050.62 278.582  15
   0  28   5 5322.95 657.205  15
   0  28   6 2552.99 438.550  15
   0  28   7 1061.61 269.634  20
   0  28   8 554.279 175.886  20
   0  28   9 1309.21 218.749  20
   0  29   1 1268.46 240.201  15
   0  29   2 1731.93 337.476  15
   0  29   3 322.344 203.812  15
   0  29   4 1080.27 347.400  15
   0  29   5 609.950 218.885  15
   0  29   6 234.961 151.653  15
   0  29   7 11.1133 95.9157  20
   0  29   8 1538.49 262.310  20
   0  29   9 466.116 123.431  20
   0  30   1 2956.27 373.660  15
   0  30   2-16.4664 92.7306  15
   0  30   3 110.118 121.689  15
   0  30   4 278.503 176.776  15
   0  30   5 320.398 175.209  15
   0  30   6 526.632 247.734  15
   0  30   7 254.567 135.575  20
   0  30   8 244.118 119.256  20
   0  31   1 1151.81 224.643  15
   0  31   2 965.104 275.152  15
   0  31   3-28.2622 88.7095  15
   0  31   4 28.7719 108.423  15
   0  31   5 578.571 197.649  15
   0  31   6 234.733 139.001  15
   0  31   7 16.0242 74.7792  20
   0  31   8 168.602 87.0183  20
   0  32   2 70.9036 148.590  15
   0  32   3 24.0547 134.515  15
   0  32   4-55.0344 87.8363  15
   0  32   5 27.8397 100.963  15
   0  32   6 165.328 173.199  15
   0  32   7 546.188 166.232  20
   0  32   8 1295.49 211.072  20
   0  33   2 456.082 231.519  15
   0  33   3 153.617 143.813  15
   0  33   4 102.719 108.086  15
   0  33   5-1.04335 101.645  15
   0  33   7 118.812 92.4527  20
   0  33   8 461.070 128.407  20
   0  34   2-3.67961 83.2138  15
   0  34   3 695.195 230.115  15
   0  34   4 152.952 129.430  15
   0  34   5 884.995 290.601  15
   0  34   6 311.424 145.132  20
   0  34   7 1681.75 261.676  20
   0  35   2 801.352 225.348  15
   0  35   3-71.9250 108.642  15
   0  35   4 456.103 208.652  15
   0  35   5 96.9154 110.010  15
   0  35   6 93.0903 94.6030  20
   0  35   7 45.6637 64.9895  20
   0  36   2 146.864 138.451  15
   0  36   3 274.184 153.129  15
   0  36   4 20.0366 86.3339  15
   0  36   6 162.622 95.9182  20
   0  37   2 66.6657 75.8592  15
   0  37   3-14.9611 84.6392  15
   0  37   4-18.4922 70.0163  15
   0  37   6 57.0315 71.8494  20
   0  38   2-119.314 91.2568  15
   0  38   3-102.713 104.213  15
   0  39   5 14.9876 66.0772  20
   1 -42  -2 213.242 101.725  21
  -1 -42   2-1.94352 87.4348  21
   1 -42  -1 586.581 220.081  21
  -1 -42   1 1209.00 235.566  21
   1 -42   0 189.705 111.052  21
  -1 -42   0 77.4964 102.562  21
   1 -42   1 5.72990 89.0220  21
  -1 -42  -1 190.389 109.817  21
   1 -41  -3 7.93168 66.3138  18
  -1 -41   3-201.649 117.726  21
   1 -41  -3-254.822 143.152  21
  -1 -41   2-51.5586 79.0018  21
   1 -41  -2 175.657 126.087  21
   1 -41  -2 223.505 113.346  18
   1 -41  -1 230.989 158.376  21
  -1 -41   1 980.093 200.115  21
  -1 -41   0 135.461 116.824  21
   1 -41   0 127.836 110.659  21
  -1 -41  -1 73.7389 83.3579  21
   1 -41   1-33.5748 101.345  21
   1 -41   2 79.5549 108.246  21
  -1 -41  -2 239.645 123.816  21
   1 -40  -4 197.687 104.451  18
  -1 -40   4 111.925 111.412  21
   1 -40  -4 111.468 120.237  21
   1 -40  -3-98.6122 116.688  21
  -1 -40   3 50.1032 99.2968  21
  -1 -40   2-140.566 111.714  21
   1 -40  -2 327.705 162.479  21
  -1 -40   1 337.950 149.211  21
   1 -40  -1 49.3116 103.027  21
  -1 -40   0 1241.70 276.749  21
   1 -40   0 578.674 204.544  21
  -1 -40  -1-71.2290 106.950  21
   1 -40   1 43.4035 120.696  21
   1 -40   2 18.8860 89.4937  21
   1 -40   2 129.521 116.163  17
  -1 -40  -2-41.7224 91.5202  21
   1 -40   3 501.816 160.999  17
   1 -39  -5 39.3573 125.024  21
  -1 -39   5 24.8951 65.2367  21
   1 -39  -5 64.9653 79.0217  18
  -1 -39   4-15.7399 101.620  21
   1 -39  -4 657.433 155.975  21
  -1 -39   3-32.0028 91.4915  21
   1 -39  -3-254.938 163.302  21
   1 -39  -2 290.126 162.610  21
  -1 -39   2 157.011 125.547  21
   1 -39  -1-45.2822 137.392  13
   1 -39  -1 191.519 159.794  21
  -1 -39   1 339.102 174.668  21
  -1 -39   0 215.509 139.378  21
   1 -39   0-4.86386 125.782  21
   1 -39   1-22.8874 103.043  21
   1 -39   1-56.9483 95.3151  17
  -1 -39  -1-52.9468 100.920  21
  -1 -39  -2-71.9846 90.9814  21
   1 -39   2-3.19188 100.194  21
   1 -39   2 143.990 124.425  17
   1 -39   3 435.619 166.027  17
   1 -39   4 696.570 186.692  17
   1 -38  -5 227.113 134.831  21
  -1 -38   5 161.808 98.4077  21
   1 -38  -4 35.1441 125.150  21
  -1 -38   4-66.7317 117.998  21
   1 -38  -3-91.5891 145.352  21
  -1 -38   3 306.395 170.699  21
  -1 -38   2-7.01693 110.292  21
   1 -38  -2 21.3453 125.983  21
  -1 -38   1 265.530 153.327  21
   1 -38  -1 216.120 163.951  21
  -1 -38   0 141.933 147.306  21
   1 -38   0 105.997 141.505  17
   1 -38   0-82.0667 120.364  21
   1 -38   1 706.235 212.560  17
  -1 -38  -1 669.290 210.687  21
   1 -38   1 554.217 186.803  21
   1 -38   2 78.3109 114.326  17
   1 -38   2 28.2052 90.0498  21
  -1 -38  -2 100.647 116.075  21
  -1 -38  -3-108.028 120.686  21
   1 -38   3-47.6583 100.253  17
   1 -38   4-8.52072 87.9019  17
   1 -38   5 63.4365 99.0720  17
  -1 -37   6 77.5469 91.1187  21
  -1 -37   5 17.3810 82.7584  21
   1 -37  -5 15.9876 103.569  21
  -1 -37   4 135.744 121.097  21
   1 -37  -4 484.264 186.750  21
  -1 -37   3 1431.03 293.863  21
   1 -37  -3 1338.50 300.932  21
   1 -37  -2 131.404 170.241  21
  -1 -37   2-21.1568 101.838  21
   1 -37  -1 88.0578 115.388  21
  -1 -37   1 62.4296 142.554  21
   1 -37   0 46.0268 116.336  17
  -1 -37   0 7.94750 102.487  21
   1 -37   0 98.7903 133.857  21
  -1 -37  -1 933.134 240.466  21
   1 -37   1 701.988 219.134  17
   1 -37   1 935.882 233.894  21
   1 -37   2 41.2736 113.786  17
   1 -37   2 10.0497 94.8863  21
  -1 -37  -2-52.7375 121.089  21
   1 -37   3-54.3616 142.217  17
  -1 -37  -3-11.9756 112.927  21
   1 -37   4 329.118 144.071  17
   1 -37   5 124.670 112.739  17
  -1 -36   6 473.256 158.813  21
   1 -36  -6 430.525 191.875  21
  -1 -36   5-25.4474 111.095  21
   1 -36  -5 10.9490 132.669  21
  -1 -36   4 261.013 141.166  21
   1 -36  -4 206.945 167.739  21
  -1 -36   3 488.899 164.789  21
   1 -36  -3 151.400 147.496  21
  -1 -36   2 49.8118 122.031  21
   1 -36  -2 158.789 138.791  21
   1 -36  -1 38.3185 102.865  17
   1 -36  -1 222.336 212.524  21
  -1 -36   1 560.831 235.005  21
   1 -36   0 46.1514 121.376  21
  -1 -36   0 64.0468 122.346  21
   1 -36   0 136.610 154.248  17
   1 -36   1 325.025 190.910  17
   1 -36   1 102.860 115.616  21
  -1 -36  -1 84.9051 106.497  21
   1 -36   2 3357.22 440.227  17
  -1 -36  -2 3365.09 422.499  21
   1 -36   2 2786.76 351.548  21
  -1 -36  -3 122.966 129.090  21
   1 -36   3 110.512 142.554  17
   1 -36   4 236.165 104.448  17
   1 -36   5-26.6372 97.1122  17
   1 -36   6 516.241 149.859  17
   1 -35  -7 199.959 117.324  18
  -1 -35   7 63.6081 94.9540  21
  -1 -35   6 244.385 119.962  21
   1 -35  -6 375.478 188.821  21
   1 -35  -5 103.604 139.945  21
  -1 -35   5 264.749 132.565  21
   1 -35  -4-20.1738 150.990  21
  -1 -35   4 61.9358 118.364  21
   1 -35  -3 792.843 254.445  21
  -1 -35   3 760.900 216.139  21
   1 -35  -2 497.203 208.254  21
  -1 -35   2 644.801 219.585  21
  -1 -35   1 183.816 140.757  21
   1 -35  -1 204.934 149.808  17
   1 -35  -1 334.368 179.793  21
   1 -35   0-68.7309 145.946  17
   1 -35   0 110.788 129.739  21
  -1 -35   0-89.2490 148.417  21
   1 -35   1 1447.64 296.601  21
  -1 -35  -1 1214.25 257.075  21
   1 -35   1 1434.00 300.008  17
   1 -35   2 216.467 138.530  21
   1 -35   2 566.266 210.224  17
  -1 -35  -2 631.272 180.721  21
  -1 -35  -3 3103.40 411.003  21
   1 -35   3 3306.31 434.172  17
   1 -35   4 313.638 161.266  17
   1 -35   5 164.326 149.235  17
   1 -35   6 7.72505 99.6887  17
  -1 -34   7 283.160 106.929  21
  -1 -34   6 333.637 137.458  21
   1 -34  -6 390.312 200.789  21
   1 -34  -5 1279.27 320.269  21
  -1 -34   5 1106.13 238.321  21
   1 -34  -4 879.190 298.731  21
  -1 -34   4 100.847 114.968  21
  -1 -34   3 1055.89 261.278  21
   1 -34  -3 1178.52 288.932  21
   1 -34  -2 174.983 135.363  21
  -1 -34   2 180.712 111.449  21
   1 -34  -1 10.3340 121.719  21
  -1 -34   1 89.0898 113.629  21
   1 -34  -1-42.1230 127.124  17
  -1 -34   0 268.914 164.272  21
   1 -34   0 355.876 198.980  21
   1 -34   0 165.517 155.634  17
   1 -34   1 3559.50 441.560  21
  -1 -34  -1 4482.02 512.099  21
   1 -34   1 4072.85 529.737  17
  -1 -34  -2 416.198 166.767  21
   1 -34   2 287.869 162.669  21
   1 -34   2 270.739 156.821  17
  -1 -34  -3 1035.93 246.519  21
   1 -34   3 1007.63 273.746  17
   1 -34   4 614.261 244.437  17
   1 -34   5 49.8364 94.5071  17
   1 -34   6 1163.32 242.414  17
   1 -33  -8 71.1326 77.1173  18
  -1 -33   7 74.3037 92.1941  21
  -1 -33   6 396.384 156.578  21
   1 -33  -6 234.380 181.416  21
   1 -33  -5 32.2487 157.178  21
  -1 -33   5-74.3586 106.145  21
  -1 -33   4 385.038 195.074  21
   1 -33  -4 344.883 172.351  21
  -1 -33   3 778.277 219.309  21
   1 -33  -3 718.344 225.482  21
  -1 -33   2 84.5055 124.080  21
   1 -33  -2 502.150 195.583  21
   1 -33  -2 392.539 193.559  17
  -1 -33   1 246.227 139.128  21
   1 -33  -1 19.3425 121.947  21
   1 -33  -1 350.134 204.174  17
  -1 -33   0 189.662 158.717  21
   1 -33   0 113.960 144.053  17
   1 -33   0 240.236 167.839  21
   1 -33   1 1514.81 330.072  17
  -1 -33  -1 1785.03 321.503  21
   1 -33   1 1433.29 299.324  21
   1 -33   2 146.028 157.829  21
  -1 -33  -2 6.02827 121.787  21
   1 -33   2-209.529 162.072  17
  -1 -33  -3 393.601 194.504  21
   1 -33   3 359.801 181.815  17
   1 -33   4 569.529 221.066  17
   1 -33   5 267.809 147.384  17
   1 -33   6 444.405 166.621  17
   1 -33   7 440.191 138.784  17
   1 -32  -8 22.3451 69.5298  18
  -1 -32   7 268.536 114.869  21
  -1 -32   6 3753.91 393.253  21
   1 -32  -6 3298.02 466.923  21
   1 -32  -5 208.031 163.606  21
  -1 -32   5 69.6890 119.248  21
  -1 -32   4-68.7820 113.966  21
   1 -32  -4 20.2572 132.836  21
   1 -32  -3-17.6092 133.722  21
  -1 -32   3 56.5980 132.112  21
  -1 -32   2 132.831 144.520  21
   1 -32  -2-19.3483 146.939  21
   1 -32  -2 5.43291 129.663  17
   1 -32  -1 1511.87 310.976  21
   1 -32  -1 1545.22 322.681  17
  -1 -32   1 1897.51 340.154  21
  -1 -32   0 2810.83 411.010  21
   1 -32   0 2904.93 438.848  17
   1 -32   0 2550.34 411.113  21
   1 -32   1 612.382 226.605  17
   1 -32   1 654.253 223.954  21
  -1 -32  -1 467.994 188.819  21
   1 -32   2 185.556 143.222  21
  -1 -32  -2 418.634 206.339  21
   1 -32   2 464.573 224.821  17
   1 -32   3 1267.33 303.209  17
  -1 -32  -3 1340.52 275.785  21
   1 -32   4 1535.72 330.631  17
   1 -32   5 23.7394 115.069  17
   1 -32   6 26.9640 117.473  17
   1 -32   7 340.071 136.824  17
   1 -31  -8 191.802 130.466  18
  -1 -31   8 256.053 112.228  17
  -1 -31   7 50.0664 75.7949  21
  -1 -31   7-2.70277 96.1240  17
   1 -31  -6 191.132 162.504  21
  -1 -31   6-41.1891 94.1965  21
   1 -31  -5 89.9561 145.186  21
  -1 -31   5 35.3980 113.873  21
   1 -31  -4 211.948 188.200  21
  -1 -31   4 8.11214 116.630  21
   1 -31  -3 1646.43 368.743  21
  -1 -31   3 1616.13 315.607  21
   1 -31  -2 489.730 201.038  21
   1 -31  -2 390.076 217.089  17
  -1 -31   2 644.936 225.710  21
   1 -31  -1 158.711 167.749  21
  -1 -31   1 226.114 135.048  21
  -1 -31   0 254.207 171.972  21
   1 -31   0 84.9265 119.937  21
   1 -31   0 260.978 248.335  17
   1 -31   1 5112.64 587.569  17
  -1 -31  -1 5688.83 562.230  21
   1 -31   1 4422.64 530.437  21
  -1 -31  -2 348.667 178.111  21
   1 -31   2 495.191 203.348  17
   1 -31   2 188.288 125.048  21
   1 -31   3 34.6191 112.834  17
  -1 -31  -3 299.989 175.978  21
   1 -31   4 222.896 178.479  17
   1 -31   5 1440.29 340.319  17
   1 -31   6 494.999 181.588  17
   1 -31   7 56.5774 90.5775  17
   1 -31   8 302.527 125.054  17
  -1 -30   9 108.018 90.4980  17
   1 -30  -8 22.2452 73.2783  18
  -1 -30   8 389.275 156.789  17
  -1 -30   7 1598.27 279.626  17
  -1 -30   7 1730.20 267.087  21
  -1 -30   6 2680.09 367.931  17
  -1 -30   6 3021.07 366.792  21
   1 -30  -6 2464.64 409.267  21
   1 -30  -5 5522.41 636.735  21
  -1 -30   5 6163.33 557.258  21
  -1 -30   4 576.922 193.764  21
   1 -30  -4 551.052 237.596  21
   1 -30  -3 984.481 279.606  21
  -1 -30   3 1051.84 254.715  21
   1 -30  -2 199.418 141.205  17
   1 -30  -2 272.035 150.584  21
  -1 -30   2 121.336 168.288  21
  -1 -30   1 511.491 234.699  21
   1 -30  -1 258.049 177.576  17
   1 -30  -1 422.903 225.119  21
  -1 -30   0 220.744 132.397  21
   1 -30   0-14.0495 128.376  21
   1 -30   0 66.3665 143.719  17
  -1 -30  -1 629.176 197.448  21
   1 -30   1 761.976 249.384  21
   1 -30   1 749.301 234.602  17
  -1 -30  -2 11013.9 771.159  21
   1 -30   2 8976.99 669.000  21
   1 -30   2 10768.3 828.548  17
   1 -30   3 2809.86 437.072  17
  -1 -30  -3 2986.89 396.376  21
   1 -30   4 252.699 125.782  17
   1 -30   5 301.218 195.670  17
   1 -30   6 2261.29 365.901  17
   1 -30   7-22.6800 120.660  17
   1 -30   8 991.186 202.176  17
  -1 -29   9 59.6200 78.0245  17
  -1 -29   8 254.338 123.728  17
  -1 -29   7 766.201 217.001  17
  -1 -29   7 729.523 167.082  21
   1 -29  -6 7.52397 162.902  21
  -1 -29   6 119.456 112.177  21
  -1 -29   6 174.170 142.309  17
  -1 -29   5 323.938 191.005  21
   1 -29  -5 321.459 185.309  21
   1 -29  -4-84.6957 166.981  21
  -1 -29   4 81.9272 110.211  21
   1 -29  -3 552.930 198.469  21
  -1 -29   3 847.445 217.354  21
   1 -29  -2 1948.24 349.030  17
  -1 -29   2 2648.04 373.523  21
   1 -29  -2 2605.01 413.384  21
   1 -29  -1 408.660 164.886  17
   1 -29  -1 433.650 208.695  21
  -1 -29   1 190.878 156.502  21
   1 -29   0 2668.34 408.631  17
   1 -29   0 2590.37 396.130  21
  -1 -29   0 2832.58 406.499  21
   1 -29   1 2910.73 415.271  17
   1 -29   1 2336.68 343.982  21
  -1 -29  -1 2756.41 394.619  21
   1 -29   2 10225.1 701.727  21
  -1 -29  -2 11505.7 767.264  21
   1 -29   2 12116.0 867.217  17
  -1 -29  -3-93.0891 139.482  21
   1 -29   3 300.211 202.560  17
   1 -29   4-8.16686 133.098  17
   1 -29   5 1307.57 318.121  17
   1 -29   6 1327.90 284.029  17
   1 -29   7 1406.76 272.513  17
   1 -29   8 1158.15 245.569  14
   1 -29   8 998.537 215.144  17
  -1 -28   9 264.300 122.970  17
  -1 -28   8 422.019 173.044  17
  -1 -28   7 1647.97 257.937  21
  -1 -28   7 1744.72 316.341  17
   1 -28  -7 1980.57 326.954  21
  -1 -28   6 457.602 160.121  17
  -1 -28   6 530.883 176.190  21
   1 -28  -6 786.564 259.689  21
   1 -28  -5 43.7580 130.889  21
  -1 -28   5 92.9055 117.035  21
   1 -28  -4 5572.60 610.651  21
  -1 -28   4 6183.39 563.381  21
  -1 -28   3 13135.7 805.514  21
   1 -28  -3 11815.4 863.374  21
   1 -28  -2 310.912 161.233  17
   1 -28  -2 66.6575 166.296  21
  -1 -28   2 225.182 181.946  21
   1 -28  -1 1711.73 347.084  17
  -1 -28   1 1414.67 335.835  21
   1 -28   0 1377.77 417.521  17
  -1 -28   0 1611.72 296.748  21
   1 -28   0 1356.65 305.420  21
   1 -28   1 2086.33 367.525  17
   1 -28   1 2217.91 342.564  21
  -1 -28  -1 1902.68 328.134  21
   1 -28   2 10416.5 717.256  21
  -1 -28  -2 10225.0 749.114  21
   1 -28   2 12404.8 874.886  17
   1 -28   3 6719.84 655.677  17
   1 -28   4 846.285 275.287  17
   1 -28   5-18.9079 134.812  17
   1 -28   6-55.0157 131.467  17
   1 -28   7 1850.72 327.501  17
   1 -28   8 210.587 135.945  17
  -1 -27   9 105.987 127.405  17
  -1 -27   8 270.028 174.373  17
  -1 -27   7 2292.46 364.903  17
   1 -27  -7 2171.43 388.941  21
  -1 -27   7 1920.04 284.504  21
   1 -27  -6 27.5705 141.491  21
  -1 -27   6-0.81335 104.770  21
  -1 -27   6-63.8751 112.600  17
   1 -27  -5 173.156 176.770  21
  -1 -27   5 234.670 147.983  21
  -1 -27   4 295.014 159.577  21
   1 -27  -4 274.314 217.039  21
   1 -27  -3 121.384 128.032  21
   1 -27  -3 17.9008 120.690  17
  -1 -27   2 9581.07 670.127  21
   1 -27  -2 8705.11 720.455  17
   1 -27  -2 9154.19 723.924  21
   1 -27  -1 46.1622 110.234  17
  -1 -27   1 132.237 121.061  21
   1 -27  -1-33.9364 129.217  21
   1 -27   0 891.366 256.927  17
   1 -27   0 760.408 227.673  21
   1 -27   1 305.034 164.758  21
   1 -27   1 426.821 185.610  17
  -1 -27  -1 527.756 196.951  21
   1 -27   2 577.892 188.200  21
  -1 -27  -2 507.549 201.150  21
   1 -27   3 424.988 213.459  17
   1 -27   4-61.3204 117.177  17
   1 -27   5 744.522 259.372  17
   1 -27   6 247.249 161.683  17
   1 -27   7 2133.92 348.167  17
   1 -27   8 337.825 132.507  17
   1 -27   9 303.597 110.994  17
   1 -27   9 350.468 119.329  14
  -1 -26  10 212.187 113.393  17
  -1 -26   9-12.8429 107.145  17
  -1 -26   8 315.153 151.394  17
  -1 -26   8 483.142 149.902  21
   1 -26  -7 4474.21 546.516  21
  -1 -26   7 4040.93 409.871  21
  -1 -26   7 3914.10 477.358  17
   1 -26  -6 403.880 184.555  21
  -1 -26   6 353.087 161.048  21
  -1 -26   6 417.648 124.623  17
  -1 -26   5 3556.56 432.049  21
   1 -26  -5 3635.40 500.336  21
  -1 -26   4 1535.35 284.943  21
   1 -26  -4 1322.51 320.982  21
   1 -26  -3 556.209 204.568  17
   1 -26  -3 420.005 194.312  21
  -1 -26   3 417.462 176.009  21
  -1 -26   2 58.6687 100.575  21
   1 -26  -2 88.2424 162.583  21
   1 -26   2 693.295 389.114  10
   1 -26   2 1019.43 265.069  21
  -1 -26  -2 845.176 189.000  21
   1 -26   2 999.075 273.189  17
   1 -26   3 2448.29 396.753  17
   1 -26   4 173.236 217.404  17
   1 -26   5 39.2359 115.618  17
   1 -26   6 388.065 202.546  17
   1 -26   7 2064.72 360.068  17
   1 -26   8 1680.66 296.547  17
   1 -26   9 3374.65 342.848  14
   1 -26   9 2498.26 285.327  17
  -1 -25  10 1324.37 202.130  17
  -1 -25   9 382.647 148.700  17
  -1 -25   8 592.510 208.814  17
  -1 -25   8 529.014 140.800  21
  -1 -25   7 1738.99 339.389  17
   1 -25  -7 2077.30 394.439  21
  -1 -25   7 1813.22 282.312  21
  -1 -25   6 1109.17 242.523  21
   1 -25  -6 796.174 273.335  21
  -1 -25   6 1016.79 286.623  17
   1 -25  -5 4663.73 577.122  21
  -1 -25   5 4265.68 500.862  17
  -1 -25   5 4327.94 468.962  21
   1 -25  -4 6761.38 679.598  21
  -1 -25   4 6015.79 530.740  21
   1 -25  -3 451.855 186.700  21
  -1 -25   3 433.144 343.003  10
  -1 -25   3 492.721 181.765  21
  -1 -25   3 250.948 303.660   9
  -1 -25   2 60.4683 235.499   9
  -1 -25   1-40.1134 203.784   9
   1 -25   2 4455.91 986.945  10
   1 -25   3 536.138 221.553  17
   1 -25   4 1144.13 261.067  17
   1 -25   5 1985.95 381.346  17
   1 -25   6 192.678 120.899  17
   1 -25   7 776.772 234.568  17
   1 -25   8 86.4839 126.913  17
   1 -25   9 737.493 162.816  17
  -1 -24  10 293.572 129.778  17
  -1 -24   9 111.471 114.842  17
  -1 -24   8 401.731 151.438  21
  -1 -24   8 617.179 203.136  17
  -1 -24   7 1380.14 248.258  21
  -1 -24   7 1266.46 292.676  17
   1 -24  -7 1671.33 370.131  21
   1 -24  -6 3573.11 493.766  21
  -1 -24   6 3548.40 403.172  21
  -1 -24   6 3416.22 461.577  17
  -1 -24   5 16022.4 850.103  21
  -1 -24   5 14608.1 908.455  17
   1 -24  -5 15053.5 987.124  21
  -1 -24   4 646.461 376.809  10
   1 -24  -4 882.861 248.365  21
  -1 -24   4 703.069 181.324  21
  -1 -24   4 55.9887 237.220   9
  -1 -24   3 5542.88 990.307  10
  -1 -24   3 2056.44 675.629   9
  -1 -24   2 197.437 142.646   9
  -1 -24   1 1898.67 703.635   9
   1 -24   1 1545.39 550.639  10
   1 -24   2 792.656 406.462  10
   1 -24   3 17.2440 186.461  10
   1 -24   3 82.9893 109.240  17
   1 -24   4 1704.80 343.264  17
   1 -24   5-28.6335 121.316  17
   1 -24   6-140.090 158.554  17
   1 -24   7 1067.62 242.995  17
   1 -24   8 174.213 123.738  17
   1 -24   9 1350.64 240.155  17
  -1 -23  10 609.040 167.683  17
  -1 -23   9 1881.67 312.478  17
  -1 -23   8 3611.40 359.691  21
  -1 -23   8 3775.71 474.153  17
   1 -23  -7 13575.5 951.712  21
  -1 -23   7 13485.0 897.197  17
  -1 -23   7 12941.4 728.680  21
  -1 -23   6 1528.70 305.005  17
  -1 -23   6 1924.50 301.577  21
   1 -23  -6 1603.82 320.478  21
  -1 -23   5 1787.41 316.228  17
  -1 -23   5 2009.06 308.699  21
   1 -23  -5 2160.80 405.528  21
  -1 -23   4 229.917 222.818   9
  -1 -23   4 1306.50 502.758  10
  -1 -23   3 958.195 469.723   9
  -1 -23   3 2948.50 702.313  10
  -1 -23   2 1246.79 433.340  10
  -1 -23   2 361.625 347.302   9
  -1 -23   1 1660.96 693.910   9
  -1 -23   0-46.2661 142.613   9
   1 -23   1 152.284 212.535  10
   1 -23   2 895.568 468.449  10
   1 -23   3 3665.29 856.220  10
   1 -23   4 647.824 233.218  17
   1 -23   5 6865.01 673.652  17
   1 -23   6 116.764 123.420  17
   1 -23   7 3817.91 475.546  17
   1 -23   8 316.860 134.104  17
   1 -23   9 465.451 157.902  17
  -1 -22  10 137.462 110.315  17
  -1 -22   9 626.362 212.164  17
  -1 -22   8 4329.62 525.995  17
  -1 -22   7 234.664 153.205  17
  -1 -22   7 364.176 153.371  21
   1 -22  -7 170.160 162.646  21
  -1 -22   6 161.824 140.700  17
   1 -22  -6 241.440 166.035  21
  -1 -22   6 353.788 165.912  21
  -1 -22   5 229.552 245.313  10
  -1 -22   5 356.670 134.455  21
  -1 -22   4-302.064 265.619  10
  -1 -22   4 103.561 189.251   9
  -1 -22   3 1615.01 558.873   9
  -1 -22   3 3273.94 737.841  10
  -1 -22   2 154.875 149.793  10
  -1 -22   2 43.5930 156.068   9
  -1 -22   1 1397.96 533.308   9
  -1 -22   0 598.490 329.024   9
   1 -22   1 668.376 363.318  10
   1 -22   2 168.118 263.103  10
   1 -22   3 112.201 159.188  10
   1 -22   4 338.352 174.058  17
   1 -22   4-151.345 266.762  10
   1 -22   5 501.128 237.454  17
   1 -22   6-15.1975 159.347  17
   1 -22   7 1019.11 261.199  17
   1 -22   8 812.561 220.021  17
   1 -22   9 1311.85 243.316  17
   1 -22  10 356.109 119.011  17
   1 -22  10 517.394 143.439  14
  -1 -21  11 889.955 174.932  17
  -1 -21  10 259.661 148.206  17
  -1 -21   9 40.3247 133.609  17
  -1 -21   8 1993.21 374.583  17
   1 -21  -7 663.499 320.982  21
  -1 -21   7 265.968 147.941  17
  -1 -21   7 430.134 136.309  21
   1 -21  -6 435.375 183.966  21
  -1 -21   6 622.451 214.356  17
  -1 -21   6 716.015 186.313  21
  -1 -21   5 386.719 294.825  10
  -1 -21   4 128.778 233.282   9
  -1 -21   4 467.842 360.535  10
  -1 -21   3 334.243 157.537  10
  -1 -21   3 225.755 212.915   9
  -1 -21   2 2176.50 594.097   9
  -1 -21   2 3541.71 692.935  10
  -1 -21   1 462.220 311.879   9
  -1 -21   0 1329.38 486.821   9
   1 -21   1 4219.93 807.658  10
  -1 -21  -1 3094.36 663.591   9
   1 -21   2 982.648 440.915  10
   1 -21   3 2293.34 676.632  10
   1 -21   4 6352.55 1135.28  10
   1 -21   5 831.588 243.428  17
   1 -21   6 437.116 223.932  17
   1 -21   7 88.0207 131.470  17
   1 -21   8 1462.72 301.630  17
   1 -21   9 747.655 200.628  17
   1 -21  10 1104.29 188.992  17
  -1 -20  11 173.172 103.965  17
  -1 -20  10 257.053 151.867  17
  -1 -20   9 309.572 174.889  17
  -1 -20   8 945.114 286.723  17
  -1 -20   7 659.916 242.772  17
   1 -20  -7 825.147 250.543  21
  -1 -20   7 883.053 201.792  21
  -1 -20   6 2333.72 382.947  17
   1 -20  -6 1876.75 321.430  21
  -1 -20   6 2101.77 301.184  21
  -1 -20   5-5.51159 124.518   9
  -1 -20   4 623.910 368.197   9
  -1 -20   3 46.9715 143.139   9
  -1 -20   2 64.4744 114.671   9
  -1 -20   2-98.7733 174.109  10
  -1 -20   1 2437.14 567.449   9
  -1 -20   1 3808.61 631.961  10
  -1 -20   0 44.2318 128.394   9
   1 -20   1 19874.6 1690.12  10
  -1 -20  -1 17348.2 1445.26   9
   1 -20   2 973.600 412.112  10
   1 -20   3 590.850 403.463  10
   1 -20   4 1249.48 518.517  10
   1 -20   5 741.259 233.519  17
   1 -20   6 83.3218 183.389  17
   1 -20   7 3315.52 476.193  17
   1 -20   8 90.1367 130.224  17
   1 -20   9 734.482 205.577  17
   1 -20  10 385.035 119.036  17
  -1 -19  11 347.841 146.229  17
  -1 -19  10 2542.31 358.480  17
  -1 -19   9 309.686 148.660  17
  -1 -19   8 2414.97 392.984  20
  -1 -19   8 2687.78 435.566  17
   1 -19  -7 2432.12 401.122  21
  -1 -19   7 1861.15 371.988  20
  -1 -19   7 1952.45 297.510  21
  -1 -19   6 22.8100 109.272  20
  -1 -19   6 228.398 124.220  21
   1 -19  -6 256.196 168.005  21
  -1 -19   5 2452.10 591.068   9
  -1 -19   4 1214.75 438.535   9
  -1 -19   3 4111.17 750.701   9
  -1 -19   2 11523.0 1120.03   9
  -1 -19   1 1044.14 333.864  10
  -1 -19   1 755.696 316.772   9
  -1 -19   0 2629.04 566.919   9
   1 -19   1 597.927 337.743  10
  -1 -19  -1 655.682 300.577   9
   1 -19   2 651.297 371.579  10
   1 -19   3 15525.8 1586.21  10
   1 -19   4 4731.30 917.617  10
   1 -19   5 243.440 291.594  10
   1 -19   5 59.6071 123.764  17
   1 -19   6 491.364 212.002  17
   1 -19   7 825.356 262.410  17
   1 -19   8 757.131 236.181  17
   1 -19   9 95.7625 124.546  17
   1 -19  10 1768.70 243.473  17
  -1 -18  11 264.408 119.006  17
  -1 -18  10 50.3656 94.7806  17
  -1 -18   9 442.992 186.135  20
  -1 -18   9 551.367 215.257  17
  -1 -18   8 3651.38 503.579  20
  -1 -18   7-35.9649 94.8312  21
  -1 -18   7 2.58613 99.7202  20
  -1 -18   5 366.789 239.253   9
  -1 -18   4 163.555 165.716   9
  -1 -18   3 1445.61 431.905   9
  -1 -18   2 20.1495 117.204   9
  -1 -18   1 286.819 201.661   9
   1 -18   0 5818.43 836.829  10
  -1 -18   0 4723.31 686.057   9
  -1 -18  -1 973.329 338.007   9
   1 -18   1 1115.90 404.656  10
   1 -18   2 8841.03 1141.55  10
   1 -18   3 870.757 353.812  10
   1 -18   4 1023.19 367.969  10
   1 -18   5 27.4831 281.219  10
   1 -18   6 1911.18 373.210  17
   1 -18   7 148.314 178.535  17
   1 -18   8 872.489 228.813  17
   1 -18   9 121.049 107.268  17
   1 -18  10 156.283 109.095  17
  -1 -17  11 30.7189 79.1260  17
  -1 -17  10-44.5697 99.8499  17
  -1 -17  10 149.635 116.222  20
  -1 -17   9 7316.19 674.010  20
  -1 -17   8 246.438 161.354  20
  -1 -17   7 104.816 128.625  20
  -1 -17   7 266.006 129.137  21
  -1 -17   5 315.604 243.988   9
  -1 -17   4 177.692 166.929   9
  -1 -17   3 107.385 154.020   9
  -1 -17   2 3099.83 532.873   9
  -1 -17   1 8124.94 809.180   9
  -1 -17   0 334.271 152.058  10
   1 -17   0 430.747 263.068  10
  -1 -17   0 518.446 245.679   9
   1 -17   1 11052.9 1136.46  10
  -1 -17  -1 9407.58 921.032   9
  -1 -17  -2 2119.78 463.594   9
   1 -17   2 1665.53 509.438  10
   1 -17   3 245.868 262.128  10
   1 -17   4 2942.38 708.366  10
   1 -17   5 7177.29 1153.94  10
   1 -17   6 202.842 162.834  11
   1 -17   6 294.977 190.612  17
   1 -17   7 2226.69 357.203  17
   1 -17   8 170.307 141.606  17
   1 -17   9 77.4963 95.7916  17
   1 -17  10 319.439 130.938  17
  -1 -16  11 55.5783 101.885  17
  -1 -16  10 1376.04 270.960  20
  -1 -16  10 1384.98 280.110  17
  -1 -16   9 1465.46 299.905  20
  -1 -16   8-3.63140 103.444  20
  -1 -16   7 184.030 130.368  20
  -1 -16   7 152.465 82.5523  21
  -1 -16   5 2987.43 667.135   9
  -1 -16   4-5.22569 116.465   9
  -1 -16   3-56.6018 109.963   9
  -1 -16   2 8536.03 820.396   9
  -1 -16   1 50150.6 1989.95   9
  -1 -16   0 9931.95 799.663  10
  -1 -16   0 11145.0 916.528   9
   1 -16   0 11457.1 1098.98  10
   1 -16   1 908.885 300.536  10
  -1 -16  -1 1033.48 310.486   9
  -1 -16  -2 12771.3 1050.49   9
   1 -16   2 11840.3 1239.69  10
   1 -16   3 121.459 176.177  10
   1 -16   4 1134.65 480.409  10
   1 -16   5 72.4517 161.672  10
   1 -16   6 285.730 180.491  17
   1 -16   6 13.2336 331.485  10
   1 -16   6-33.1017 115.468  11
   1 -16   7 38.6828 115.898  17
   1 -16   7 206.322 154.902  11
   1 -16   8 830.876 263.089  17
   1 -16   9 2104.85 331.613  17
   1 -16  10 436.692 148.638  17
   1 -16  11 69.0534 75.7644  14
  -1 -15  11 70.4520 93.5490  20
  -1 -15  11 132.906 118.400  17
  -1 -15  10 1691.04 317.208  20
  -1 -15   9 3744.08 482.012  20
  -1 -15   8 6193.25 639.644  20
  -1 -15   7-102.158 94.4613  21
  -1 -15   7 108.058 124.788  20
  -1 -15   5 108.751 168.585   9
  -1 -15   4 1021.46 320.187   9
  -1 -15   3 730.190 266.740   9
  -1 -15   2 22.5937 133.344   9
  -1 -15   1 2980.71 459.919   9
   1 -15   0 25222.2 1579.92  10
  -1 -15   0 24154.1 1280.93   9
  -1 -15  -1 510.108 220.653   9
   1 -15   1 272.731 232.460  10
   1 -15   2 2856.42 605.319  10
  -1 -15  -2 2621.44 497.144   9
   1 -15   3 6068.22 886.895  10
   1 -15   4 9960.96 1227.32  10
   1 -15   5 4169.94 833.771  10
   1 -15   6 7929.08 1413.09   5
   1 -15   6 7956.35 1249.79  10
   1 -15   6 7264.48 597.866  17
   1 -15   6 6369.62 657.884  11
   1 -15   7 411.896 199.332  11
   1 -15   7 735.333 233.020  17
   1 -15   8 4859.30 536.046  17
   1 -15   8 3906.50 539.308  11
   1 -15   9 1942.30 312.853  17
   1 -15  10 792.709 180.066  17
   1 -15  11 152.555 92.9519  14
   1 -14 -12 147.871 78.6881  19
  -1 -14  12 212.448 98.8515  17
  -1 -14  11 335.241 143.044  17
  -1 -14  11 318.186 133.566  20
  -1 -14  10 530.542 179.816  20
  -1 -14   9 482.817 204.597  20
  -1 -14   8 0.61690 82.5282  20
  -1 -14   7-3.46636 86.5228  20
  -1 -14   5 180.643 158.027   9
  -1 -14   4 1373.21 368.713   9
  -1 -14   3 884.952 272.048   9
  -1 -14   2 10341.4 880.548   9
  -1 -14   1 14353.7 954.949   9
  -1 -14   0 44302.9 1634.07   9
   1 -14   0 44629.7 2025.37  10
   1 -14   1 10350.5 1047.65  10
  -1 -14  -1 11128.4 845.753   9
   1 -14   2 223.470 194.800  10
  -1 -14  -2-104.766 173.272   9
   1 -14   3 2130.29 547.255  10
   1 -14   4 3036.94 685.513  10
   1 -14   5 1641.57 540.727  10
   1 -14   6 137.938 202.505   5
   1 -14   6 231.578 330.966  10
   1 -14   7 2333.59 436.458  11
   1 -14   7 2784.37 411.914  17
   1 -14   8 1259.05 288.937  17
   1 -14   8 1368.42 328.526  11
   1 -14   9 1069.37 269.099  17
   1 -14  10 124.452 107.205  17
   1 -14  11 85.1143 96.3514  14
  -1 -13  12 1914.42 237.509  17
   1 -13 -12 1846.37 276.616  19
  -1 -13  11 356.693 144.402  17
  -1 -13  11 451.957 162.306  20
  -1 -13  10 2779.82 395.386  20
  -1 -13   9 11033.5 810.705  20
  -1 -13   8 836.301 246.169  20
  -1 -13   5 3.19366 105.132   9
  -1 -13   4 6386.50 675.246   9
  -1 -13   3 337.078 170.208   9
  -1 -13   2 2229.77 392.147   9
  -1 -13   1 38903.8 1499.19   9
   1 -13   0 232.882 200.316  10
  -1 -13   0 358.872 173.490   9
   1 -13   1 19360.8 1327.68  10
  -1 -13  -1 19718.3 1051.08   9
  -1 -13  -2 6694.52 689.011   9
   1 -13   2 8416.88 925.116  10
   1 -13   3 22457.9 1637.93  10
   1 -13   4 4449.27 782.650  10
   1 -13   5 9436.69 1201.51  10
   1 -13   6 1253.85 562.783   5
   1 -13   6 746.757 428.492  10
   1 -13   7 212.537 144.222  11
   1 -13   7 272.059 223.976  17
   1 -13   8 877.645 240.947  17
   1 -13   8 782.300 245.382  11
   1 -13   9 839.563 231.037  17
   1 -13   9 552.683 205.641  11
   1 -13  10 144.510 115.460  17
   1 -13  11 1256.78 227.665  14
  -1 -12  12 387.491 127.037  17
   1 -12 -12 391.599 136.176  19
  -1 -12  11 3889.82 417.706  20
  -1 -12  10 261.683 165.175  20
  -1 -12   9 2352.36 417.340  20
  -1 -12   8 428.151 195.404  20
   1 -12  -6 13372.3 1464.86   8
  -1 -12   5 5709.02 619.399   9
   1 -12  -5 5532.67 923.188   8
  -1 -12   4 201.390 137.564   9
  -1 -12   3 16992.3 986.413   9
  -1 -12   2 510.972 210.825   9
  -1 -12   1 7047.98 606.025   9
  -1 -12   0 13556.4 830.132   9
   1 -12   0 12564.9 1001.48  10
  -1 -12  -1 626.746 184.887   9
   1 -12   1 566.418 222.347  10
   1 -12   2 5428.05 746.922  10
  -1 -12  -2 4845.36 566.985   9
   1 -12   3 884.733 351.922  10
   1 -12   4 1265.65 443.138  10
   1 -12   5 1810.52 531.879  10
   1 -12   6 395.022 279.541  10
   1 -12   6 378.813 355.703   5
   1 -12   7 137.813 155.556  17
   1 -12   7 99.6806 112.595  11
   1 -12   8 4671.86 499.464  17
   1 -12   8 3828.57 519.302  11
   1 -12   9 490.561 184.024  17
   1 -12   9 502.543 204.840  11
   1 -12  10 1217.15 230.752  17
   1 -12  11 424.704 146.527  14
  -1 -11  12 199.881 80.4858  20
  -1 -11  12 155.180 86.5142  17
  -1 -11  11 1158.85 256.288  20
  -1 -11  10 1823.65 322.396  20
  -1 -11   9 1706.84 331.953  20
  -1 -11   8 1841.27 343.740  20
   1 -11  -6 3985.06 790.592   8
  -1 -11   5 7505.58 669.112   9
   1 -11  -5 7139.18 1036.82   8
  -1 -11   4 9984.72 746.313   9
  -1 -11   3 2336.10 357.519   9
  -1 -11   2 504.989 187.208   9
  -1 -11   1 5870.09 516.716   9
   1 -11   0 3712.92 535.301  10
  -1 -11   0 4029.00 445.623   9
   1 -11   1 13001.3 1028.80  10
  -1 -11  -1 14059.0 800.199   9
   1 -11   2 7207.22 822.342  10
  -1 -11  -2 6229.06 582.584   9
   1 -11   3 3828.02 643.717  10
   1 -11   4 15057.6 1367.09  10
   1 -11   5 3598.37 722.201  10
   1 -11   5 3690.95 849.182   5
   1 -11   6 2637.91 670.913  10
   1 -11   6 3099.99 854.732   5
   1 -11   7 868.347 259.520  11
   1 -11   7 881.353 224.915  17
   1 -11   8 1047.86 296.439  11
   1 -11   8 1107.32 283.027  17
   1 -11   9 85.9398 118.901  11
   1 -11   9 199.070 126.849  17
   1 -11  10 2080.14 323.613  11
   1 -11  10 2568.11 322.771  17
   1 -11  11 165.662 92.3688  14
  -1 -10  12 640.505 150.425  20
  -1 -10  12 610.968 151.932  17
  -1 -10  11 1785.85 292.743  20
  -1 -10  10 1011.54 257.159  20
  -1 -10   9 1133.84 306.644  20
  -1 -10   8-87.5924 102.088  20
   1 -10  -6 1715.86 504.700   8
  -1 -10   5 4604.13 500.719   9
   1 -10  -5 4296.38 786.012   8
  -1 -10   4 5915.99 546.507   9
  -1 -10   3 8313.84 622.604   9
  -1 -10   2 15484.9 825.472   9
  -1 -10   1 3762.40 397.514   9
   1 -10   0 16206.5 1065.25  10
  -1 -10   0 18770.5 859.487   9
  -1 -10  -1 2145.90 310.646   9
   1 -10   1 1846.17 390.371  10
   1 -10   2 7193.37 806.413  10
  -1 -10  -2 7509.01 576.875   9
   1 -10   3 6698.48 810.019  10
   1 -10   4 1161.35 362.052  10
   1 -10   5 263.039 218.459   5
   1 -10   5-45.5030 156.929  10
   1 -10   6 114.996 157.550  10
   1 -10   6 91.5216 180.122   5
   1 -10   7 1526.86 331.561  11
   1 -10   8 711.966 236.760  17
   1 -10   8 662.488 225.030  11
   1 -10   9 264.026 156.643  11
   1 -10   9 332.792 195.170  17
   1 -10  10 1088.51 254.606  11
   1 -10  11 120.716 90.2075  14
  -1  -9  12 134.293 125.829  17
  -1  -9  12 220.984 112.090  20
  -1  -9  11 1841.54 289.543  20
  -1  -9  10 1824.84 321.792  20
  -1  -9   9 5811.34 599.890  20
  -1  -9   8 358.331 173.137  20
   1  -9  -6 641.658 306.942   8
  -1  -9   5 7526.08 612.097   9
   1  -9  -5 7050.90 956.696   8
  -1  -9   4 12588.2 773.359   9
  -1  -9   3 15427.2 814.251   9
  -1  -9   2 3723.72 417.633   9
   1  -9  -1 8152.39 519.615   5
  -1  -9   0 4367.67 401.949   9
   1  -9   0 4060.85 544.989  10
  -1  -9  -1 8220.13 551.161   9
   1  -9   1 6300.42 698.903  10
   1  -9   2 929.571 315.110  10
  -1  -9  -2 965.348 198.031   9
   1  -9   3 2597.18 541.293  10
   1  -9   4 66.1438 132.014  10
   1  -9   5 834.714 386.506   5
   1  -9   5 870.717 376.784  10
   1  -9   6-23.8151 132.356   5
   1  -9   6-188.528 281.380  10
   1  -9   7 1017.70 496.963   5
   1  -9   7 1175.51 297.249  11
   1  -9   8 110.732 136.839  11
   1  -9   9 3318.87 420.895  17
   1  -9   9 3478.13 468.697  11
   1  -9  10 1413.19 280.295  11
   1  -9  11 615.783 179.679  14
  -1  -8  12 1691.57 238.353  20
  -1  -8  11 547.421 197.212  20
  -1  -8  10 1798.00 330.683  20
  -1  -8   9 598.302 245.728  20
  -1  -8   8 5784.82 584.732  20
   1  -8  -6 2102.59 524.939   8
  -1  -8   5 6352.15 554.915   9
   1  -8  -5 6296.17 886.264   8
  -1  -8   4 1732.60 301.936   9
  -1  -8   3 10607.7 662.298   9
  -1  -8   2 634.142 196.402   9
   1  -8  -1 7369.53 456.562   5
  -1  -8   0 59417.9 1381.01   9
  -1  -8  -1 47723.1 1248.77   9
  -1  -8  -2 786.879 191.567   9
   1  -8   2 897.837 324.184  10
   1  -8   3 1883.62 441.811  10
   1  -8   4 606.596 361.264  10
   1  -8   5 2666.75 592.051  10
   1  -8   5 2471.18 691.391   5
   1  -8   6 164.759 134.982   5
   1  -8   6-62.3584 195.598  10
   1  -8   7 7803.69 701.518  11
   1  -8   7 9098.40 1458.98   5
   1  -8   8-29.0594 113.615  11
   1  -8   9 2239.23 436.738  11
   1  -8  10 568.467 212.008  11
   1  -8  11 443.688 155.389  14
  -1  -7  12 2557.72 303.173  20
  -1  -7  11 113.443 115.268  20
  -1  -7  10 1386.00 300.897  20
  -1  -7   9 955.673 289.371  20
  -1  -7   8 1846.70 356.230  20
   1  -7  -8 2147.94 852.491   4
   1  -7  -7 9324.20 1433.58   4
   1  -7  -6-94.6456 196.331   8
   1  -7  -5 4158.18 723.986   8
  -1  -7   5 3856.03 422.987   9
   1  -7  -4 2948.07 608.343   8
  -1  -7   4 3856.52 413.117   9
  -1  -7   3 10312.6 640.825   9
  -1  -7   2 29326.4 1047.37   9
   1  -7  -1 22862.9 785.129   5
  -1  -7   0 14176.5 655.327   9
  -1  -7  -1 1585.30 231.678   9
   1  -7   2 13543.9 1006.06  10
  -1  -7  -2 13291.4 647.189   9
   1  -7   3 162.698 206.312  10
   1  -7   4 12933.9 1140.27  10
   1  -7   4 17329.6 1553.32   5
   1  -7   5 3088.35 612.772  10
   1  -7   5 4009.27 822.967   5
   1  -7   6 1024.67 499.194   5
   1  -7   7 206.659 332.898   5
   1  -7   8 399.888 193.758  11
   1  -7   9 6975.34 662.896  11
   1  -7  10 1127.14 243.941  11
   1  -7  11 707.944 172.069  11
   1  -7  11 568.920 178.517  14
  -1  -6  12 1291.53 232.612  20
  -1  -6  11 525.669 199.457  20
  -1  -6  10 2111.91 349.190  20
  -1  -6   9 6155.00 628.295  20
  -1  -6   8 190.198 128.371  20
   1  -6  -8 364.451 482.553   4
   1  -6  -7 10506.1 1538.05   4
   1  -6  -6 797.725 431.451   8
   1  -6  -5 13466.9 1254.06   8
  -1  -6   5 12443.7 724.675   9
  -1  -6   4 31257.2 1119.06   9
   1  -6  -4 30653.0 1787.15   8
  -1  -6   3 11161.5 652.406   9
  -1  -6   2 458.160 153.759   9
   1  -6  -1 3901.80 315.829   5
   1  -6   0 3024.66 374.114   5
  -1  -6   0 3308.47 305.663   9
  -1  -6  -1 12700.7 574.398   9
   1  -6   2 10049.4 868.536  10
  -1  -6  -2 10588.9 534.718   9
   1  -6   3 8328.15 832.873  10
   1  -6   4 9067.59 1115.05   5
   1  -6   4 7299.24 855.130  10
   1  -6   5 291.695 267.633  10
   1  -6   5 352.331 273.915   5
   1  -6   6 537.941 331.569   5
   1  -6   7 8895.36 1420.62   5
   1  -6   8 2602.09 457.322  11
   1  -6   9 3019.32 495.464  11
   1  -6  10 1590.40 308.499  11
   1  -6  11 2003.86 266.615  11
  -1  -5  12 2293.91 285.291  20
  -1  -5  11 3143.28 417.196  20
  -1  -5  10 2364.09 412.216  20
  -1  -5   9 8448.62 706.171  20
   1  -5  -8 988.892 688.291   4
  -1  -5   8 1202.48 283.170  20
   1  -5  -7 13184.7 1675.40   4
   1  -5  -6 13802.7 1310.40   8
  -1  -5   5 1548.90 288.504   9
   1  -5  -5 1072.47 430.103   8
  -1  -5   4 2085.24 314.117   9
   1  -5  -4 2344.29 536.329   8
  -1  -5   3 31825.0 1055.90   9
  -1  -5   2 21030.0 847.237   9
   1  -5  -1 5466.27 367.531   5
   1  -5   0 6304.96 522.057   5
  -1  -5   0 6733.52 429.209   9
   1  -5   1 5034.19 591.171  10
  -1  -5  -1 6439.40 421.704   9
   1  -5   1 4461.35 566.083   5
   1  -5   2 12530.6 909.243  10
   1  -5   2 14646.7 1060.46   5
  -1  -5  -2 12476.5 520.464   9
   1  -5   3 13490.8 1021.25  10
   1  -5   3 15078.6 1232.31   5
   1  -5   4 8259.66 1064.59   5
   1  -5   4 7518.14 855.361  10
   1  -5   5 8836.08 990.357  10
   1  -5   5 9793.32 1243.71   5
   1  -5   6 553.052 331.704   5
   1  -5   7 1721.17 658.111   5
   1  -5   8 8901.32 769.809  11
   1  -5   9 3417.17 496.701  11
   1  -5  10 3678.07 443.595  11
   1  -5  11 2336.03 292.442  11
  -1  -4  12 1520.95 248.294  20
  -1  -4  11 5610.60 524.504  20
  -1  -4  10 5994.68 579.900  20
  -1  -4   9 1625.82 399.539  20
   1  -4  -8 7562.60 1466.86   4
  -1  -4   8 7177.38 642.878  20
   1  -4  -7 800.825 605.497   4
   1  -4  -6 15760.9 1370.41   8
   1  -4  -6 17051.4 1742.35   4
  -1  -4   5 4123.46 390.871   9
   1  -4  -5 4343.18 677.427   8
  -1  -4   4 2030.17 316.214   9
   1  -4  -4 1435.58 405.412   8
  -1  -4   3 400.585 154.875   9
   1  -4  -3 225.207 182.256   8
  -1  -4   2 445.509 150.870   9
   1  -4  -1 197001. 2194.98   5
   1  -4  -1 179251. 1785.64   6
   1  -4   0 14087.5 732.639   6
  -1  -4   0 15062.8 606.938   9
   1  -4   0 15898.9 783.852   5
   1  -4   1 69090.0 1868.28  10
   1  -4   1 71034.8 1934.87   6
   1  -4   1 72076.5 2022.03   5
  -1  -4  -1 70829.0 1180.76   9
   1  -4   2 359.611 204.367  10
  -1  -4  -2 291.267 95.4744   9
   1  -4   3 30007.0 1455.62  10
   1  -4   3 31103.1 1725.87   5
   1  -4   4 18322.6 1253.73  10
   1  -4   4 21904.1 1634.64   5
   1  -4   5 361.300 334.510   5
   1  -4   5 538.027 380.390  10
   1  -4   6 108.926 142.733   5
   1  -4   7 96.6574 281.185   5
  -1  -4  -7 279.742 386.978   4
   1  -4   8 5081.39 653.348  11
   1  -4   9 9602.67 764.254  11
   1  -4  10 3397.17 453.529  11
   1  -4  11 1527.49 256.769  11
  -1  -3  12 1053.44 232.066  20
  -1  -3  11 3512.67 457.385  20
  -1  -3  10 4237.88 513.461  20
  -1  -3   9 892.819 271.541  20
   1  -3  -8 8788.01 1553.25   4
   1  -3  -7 3001.43 852.917   4
   1  -3  -6 4790.08 821.324   8
   1  -3  -6 5499.83 1052.42   4
  -1  -3   5 2252.59 352.347   9
   1  -3  -5-16.7469 181.123   8
   1  -3  -4 27199.0 1575.10   8
  -1  -3   4 24174.7 925.989   9
   1  -3  -3 14331.0 1036.83   8
  -1  -3   3 12753.6 652.118   9
  -1  -3   2 5551.42 418.494   9
   1  -3  -1 2925.42 262.081   6
   1  -3  -1 3163.13 280.742   5
  -1  -3   0 30877.8 851.340   9
   1  -3   0 33501.7 1125.66   5
   1  -3   0 30813.1 1080.47   6
   1  -3   1 51510.8 1562.89  10
  -1  -3  -1 51565.8 959.817   9
   1  -3   1 53485.9 1686.47   5
   1  -3   1 53837.2 1647.36   6
  -1  -3  -2 5617.64 348.623   9
   1  -3   2 990.165 367.173  10
   1  -3   3 15581.7 1067.19  10
   1  -3   3 15119.9 1212.50   5
   1  -3   4 2450.74 644.766  10
   1  -3   4 1038.36 447.709   5
   1  -3   5 3198.90 547.379  10
   1  -3   5 3310.23 701.647   5
   1  -3   6 369.363 240.054   5
  -1  -3  -7 494.371 530.443   4
   1  -3   7 301.159 278.087   5
   1  -3   8 7120.93 667.431  11
   1  -3   9 7989.14 727.392  11
   1  -3  10 2595.38 382.475  11
   1  -3  11 1108.75 208.128  11
  -1  -2  12 4119.64 408.423  20
  -1  -2  11 2713.19 386.171  20
  -1  -2  10 876.247 294.651  20
  -1  -2   9 1624.30 318.834  20
   1  -2  -8 860.065 766.210   4
   1  -2  -7 12889.8 1628.91   4
   1  -2  -6 1696.53 680.129   4
   1  -2  -5 9504.09 995.496   8
   1  -2  -5 10473.9 1202.06   4
   1  -2  -4 1871.64 470.571   8
  -1  -2   4 1832.07 344.961   9
   1  -2  -3 2385.42 434.997   8
   1  -2  -1 34532.1 800.452   4
   1  -2   0 5660.64 486.229   6
   1  -2   0 6352.59 498.402   5
  -1  -2   0 5357.96 241.342   2
   1  -2   1 50655.1 1627.21   6
   1  -2   1 51646.0 1469.37  10
   1  -2   1 51578.4 1458.91   3
  -1  -2  -1 47937.9 921.476   9
   1  -2   2 152037. 2751.50  10
   1  -2   2 149839. 3097.91   3
   1  -2   3 35447.2 1470.36  10
   1  -2   3 35995.0 1798.39   5
   1  -2   3 35317.2 1775.51   3
   1  -2   3 36467.9 1784.12   6
   1  -2   4 49485.8 2359.16   5
   1  -2   4 47982.8 1862.84  10
   1  -2   5 439.939 268.214   5
   1  -2   6-102.597 227.998   5
   1  -2   7 3349.02 826.130   5
  -1  -2  -7 3343.81 880.048   4
   1  -2   8 5534.84 636.167  11
   1  -2   9 3660.60 481.544  11
   1  -2  10 3242.09 425.124  11
   1  -2  11 1103.16 214.794  11
  -1  -1  12 8271.42 571.076  20
  -1  -1  11 2240.17 352.297  20
  -1  -1  10 1293.37 284.953  20
  -1  -1   9 461.570 223.860  20
   1  -1  -8-213.838 330.480   4
   1  -1  -7 6276.00 1182.04   4
   1  -1  -6 5262.71 1534.46   4
   1  -1  -5 17471.2 1329.66   8
   1  -1  -5 18898.8 1592.66   4
  -1  -1   5 16186.6 761.016   9
   1  -1  -4 6146.94 768.089   8
   1  -1  -4 6111.06 799.494   4
   1  -1  -3 403.926 214.463   4
   1  -1  -3 344.605 193.488   8
   1  -1  -2 1282.01 259.733   4
   1  -1  -1 12624.0 793.423   8
   1  -1  -1 11623.3 457.945   4
   1  -1   0 2576.88 325.795   5
   1  -1   0 2550.29 223.748   3
  -1  -1   0 2398.86 189.013   2
   1  -1   0 2295.59 296.092   8
   1  -1   0 2240.70 320.605   6
   1  -1   1 14266.3 780.537   3
   1  -1   1 14238.5 894.668   6
   1  -1   1 12189.8 521.285   8
   1  -1   2 224043. 3205.13  10
   1  -1   2 216470. 3796.06   3
   1  -1   3 6179.21 759.558   6
   1  -1   3 6424.33 672.754  10
   1  -1   3 6288.12 765.310   3
   1  -1   3 5978.85 760.732   5
   1  -1   4 1723.80 485.271  10
   1  -1   4 696.479 407.634   5
   1  -1   4 812.017 549.482   3
   1  -1   5 534.993 296.163   5
  -1  -1  -6 1791.76 649.194   4
   1  -1   6 1168.05 471.506   5
   1  -1   7 383.898 361.933   5
  -1  -1  -7 496.205 459.172   4
   1  -1   8 7726.58 701.460  11
   1  -1   9 2187.72 379.743  11
   1  -1  10 3414.40 431.030  11
   1  -1  11 1110.38 208.609  11
  -1   0  12 11298.3 650.598  20
  -1   0  11 1301.19 285.989  20
  -1   0  10 1719.28 330.287  20
  -1   0   9 81.7218 101.974  20
   1   0  -8 30.6627 225.662   4
   1   0  -7 953.957 720.486   4
   1   0  -6 91327.2 3895.10   4
   1   0  -5 235.539 490.357   4
  -1   0   5 4581.63 573.430   9
   1   0  -4 78573.9 2789.28   4
   1   0  -4 78548.4 2614.09   8
   1   0  -3 143.683 147.492   4
   1   0  -3 54.6790 110.958   8
  -1   0   2 46810.1 1372.09   1
   1   0  -2 46504.5 1477.21   4
   1   0  -1 163.741 132.112   8
   1   0  -1 18.3092 58.6234   4
   1   0   0 20428.1 897.507   5
   1   0   0 19895.0 812.942   8
  -1   0   0 19562.4 578.042   2
   1   0   1 418.351 187.897   3
   1   0   1 358.170 105.356   8
   1   0   2 996224. 6273.83  10
   1   0   2 999999. 8077.03   3
   1   0   3 136.507 174.585  10
   1   0   3 176.413 174.480   5
   1   0   3 405.611 267.047   6
   1   0   3 198.907 222.031   3
   1   0   4 7177.96 666.057  10
   1   0   4 6848.15 872.620   5
   1   0   4 6517.82 859.201   3
   1   0   5 221.227 254.850   3
   1   0   5 77.4139 226.595   5
   1   0   6 9044.87 1224.43   5
  -1   0  -6 8072.44 1237.01   4
  -1   0  -7 162.211 240.810   4
   1   0   8 12898.1 907.739  11
   1   0   9 1358.72 299.430  11
   1   0   9 883.871 233.264  20
   1   0  10 3879.70 477.551  11
   1   0  11 1257.08 236.174  11
  -1   1  12 9286.60 590.459  20
  -1   1  11 2216.42 358.353  20
  -1   1  10 1281.40 293.075  20
  -1   1   9 357.815 213.989  20
   1   1  -8 5.83424 160.176   4
   1   1  -7 6111.82 1243.95   4
   1   1  -6 7652.72 1337.05   4
   1   1  -5 19206.2 1610.14   4
  -1   1   4 6226.38 727.006   1
   1   1  -4 7326.00 911.467   4
   1   1  -4 7669.14 917.010   8
   1   1  -3 254.147 172.518   4
  -1   1   3 481.777 199.150   1
   1   1  -3 311.108 186.542   8
  -1   1   2 1429.32 253.473   1
   1   1  -2 1432.79 300.490   4
  -1   1   1 12102.2 501.155   1
   1   1  -1 11650.5 559.549   4
   1   1  -1 12273.9 777.817   8
   1   1   0 2471.88 323.736   5
   1   1   0 2409.47 298.530   8
  -1   1   0 2490.80 246.753   2
   1   1   1 13723.4 479.250   1
   1   1   2 207517. 3770.37   3
   1   1   2 207304. 3779.41   5
   1   1   2 208878. 2766.13   1
   1   1   3 6260.20 529.018  10
   1   1   3 6082.04 742.393   5
   1   1   3 6330.02 773.468   3
   1   1   3 6645.26 752.523   6
   1   1   4 1078.13 466.527   6
   1   1   4 856.369 613.324   3
   1   1   4 543.961 361.369   5
   1   1   5 716.812 363.260   3
  -1   1  -5 484.578 269.852   4
   1   1   5 569.379 332.427   5
   1   1   6 1653.28 551.655   5
  -1   1  -6 1418.06 609.873   4
  -1   1  -7 561.203 495.168   4
   1   1   8 9415.65 804.955  11
   1   1   8 6919.01 591.236  20
   1   1   9 1989.93 373.334  11
   1   1   9 1770.81 303.786  20
   1   1  10 3225.70 373.742  20
   1   1  10 3200.08 427.436  11
   1   1  11 1201.71 216.750  11
  -1   2  12 5125.20 435.489  20
  -1   2  11 2830.05 387.440  20
  -1   2  10 1585.73 357.596  20
  -1   2   9 1876.69 333.284  20
   1   2  -8 1043.99 694.148   4
   1   2  -7 12529.9 1633.43   4
   1   2  -6 1511.77 559.477   4
   1   2  -5 10713.7 1201.19   4
  -1   2   4 2067.96 488.349   1
  -1   2   4 1919.04 431.157   3
   1   2  -4 1714.31 461.842   4
   1   2  -3 2706.35 454.294   4
  -1   2   3 2495.98 337.414   3
  -1   2   3 2540.58 402.023   1
   1   2  -3 2481.16 440.402   8
  -1   2   2 2323.65 238.825   3
   1   2  -2 2340.58 361.968   4
  -1   2   2 2536.69 331.980   1
  -1   2   1 38367.1 1016.94   2
   1   2  -1 38801.9 1114.79   4
  -1   2   1 39895.2 938.330   1
  -1   2   0 5787.94 392.627   2
   1   2   1 51177.7 986.426   1
   1   2   2 151946. 3230.19   5
   1   2   2 151490. 2389.95   1
   1   2   3 36251.8 1761.86   6
   1   2   3 35040.3 1408.30   1
   1   2   3 34612.3 1787.50   3
   1   2   3 35010.2 1732.05   5
   1   2   4 50364.6 2332.27   5
   1   2   4 48579.3 2223.88   6
   1   2   4 49584.2 2398.35   3
  -1   2  -4 49956.1 2360.67   4
  -1   2  -5 419.312 316.419   4
   1   2   5 770.032 430.065   3
   1   2   5 482.477 282.975   5
   1   2   6-35.0199 197.170   5
  -1   2  -6 176.978 300.317   4
   1   2   6 172.924 286.113   3
  -1   2  -7 3504.40 901.442   4
   1   2   8 5798.67 646.716  11
   1   2   8 3476.93 432.642  20
   1   2   9 3647.18 492.585  11
   1   2   9 2676.23 369.044  20
   1   2  10 3672.83 460.354  11
   1   2  10 2158.12 316.094  20
   1   2  11 1053.36 217.308  11
  -1   3  12 1767.46 268.302  20
  -1   3  11 3645.18 471.741  20
  -1   3  10 3963.31 510.104  20
  -1   3   9 908.188 277.607  20
   1   3  -8 8475.65 1539.10   4
   1   3  -7 2920.51 871.485   4
   1   3  -6 5615.61 1010.79   4
   1   3  -5 235.496 333.981   4
  -1   3   5 205.941 367.710   1
   1   3  -4 28014.7 1696.89   4
  -1   3   4 25693.6 1293.39   3
  -1   3   4 27099.2 1456.25   1
  -1   3   3 14016.9 783.940   3
  -1   3   3 14004.0 907.546   1
   1   3  -3 15085.2 1043.62   4
  -1   3   2 5925.25 386.212   3
   1   3  -2 5973.70 585.282   4
  -1   3   2 6255.68 515.024   1
  -1   3   1 3017.95 282.644   1
   1   3  -1 2901.13 352.767   4
  -1   3   1 2843.95 313.637   2
  -1   3   0 30429.2 921.350   2
   1   3   0 32825.9 1082.55   7
   1   3   1 51814.2 1069.31   1
  -1   3  -1 51376.9 1211.67   4
  -1   3  -2 564.825 210.359   4
   1   3   2 286.379 175.998   5
   1   3   2 478.489 185.545   1
   1   3   3 16206.7 1205.50   6
   1   3   3 15433.1 964.721   1
  -1   3  -3 14634.1 1112.92   4
   1   3   3 15640.9 1176.87   5
   1   3   4 2360.93 980.110   3
   1   3   4 886.121 404.675   5
   1   3   4 2007.09 593.421   1
   1   3   4 2850.25 803.521   6
  -1   3  -4 1906.03 552.029   4
   1   3   5 2914.61 626.864   5
   1   3   5 3274.72 712.383   3
  -1   3  -5 2975.89 671.782   4
   1   3   6 202.507 235.250   5
  -1   3  -6 420.682 327.108   4
   1   3   6 320.967 269.756   3
  -1   3  -7 179.225 387.400   4
   1   3   8 7173.10 679.362  11
   1   3   8 7716.57 615.699  20
   1   3   9 7333.29 711.189  11
   1   3   9 5530.16 541.563  20
   1   3  10 2993.84 367.738  20
   1   3  10 2979.26 418.340  11
   1   3  11 882.159 198.665  11
  -1   4  12 1575.88 278.476  20
  -1   4  11 6253.56 553.935  20
  -1   4  10 5865.14 569.998  20
  -1   4   9 1336.15 450.531  20
  -1   4   8 7309.00 651.737  20
   1   4  -8 6960.68 1351.14   4
   1   4  -7 920.171 623.637   4
   1   4  -6 17768.5 1784.19   4
  -1   4   5 4081.55 606.218   3
   1   4  -5 4977.57 836.575   4
  -1   4   5 4615.49 695.316   1
   1   4  -4 1640.70 417.338   4
  -1   4   4 1527.25 368.315   3
  -1   4   4 1852.86 416.629   1
   1   4  -3 321.358 193.093   4
  -1   4   3 336.043 190.289   1
  -1   4   3 337.050 145.447   3
   1   4  -2 374.614 188.203   4
  -1   4   2 507.758 189.811   1
  -1   4   1 174342. 2181.82   1
   1   4  -1 174477. 2837.19   4
  -1   4   1 169102. 1711.38   7
  -1   4   1 173161. 2328.98   2
   1   4   0 16216.1 838.162   7
  -1   4   0 14148.4 679.284   2
   1   4   1 62237.2 1262.93   1
  -1   4  -1 63891.2 1359.37   4
   1   4   2 380.550 198.516   6
   1   4   2 367.949 185.695   5
   1   4   2 333.806 149.782   1
  -1   4  -2 180.989 147.488   4
   1   4   3 32120.2 1692.50   5
   1   4   3 32739.6 1698.30   6
   1   4   3 31497.1 1367.71   1
  -1   4  -3 31301.2 1635.88   4
   1   4   4 19586.9 1417.63   6
   1   4   4 19255.6 1224.56   1
   1   4   4 20865.7 1518.37   5
   1   4   4 19972.1 1569.03   3
  -1   4  -4 20449.6 1532.83   4
   1   4   5 747.405 522.477   3
   1   4   5 48.6786 201.097   5
  -1   4  -5 367.295 404.039   4
  -1   4  -6 303.988 284.875   4
   1   4   6 90.3312 159.094   3
   1   4   6 263.186 262.334   5
  -1   4  -7-26.7807 234.579   4
   1   4   8 2781.42 450.693  20
   1   4   8 5373.07 710.592  11
   1   4   9 9495.34 793.546  11
   1   4   9 10904.7 735.637  20
   1   4  10 3006.22 384.407  20
   1   4  10 3950.36 499.936  11
   1   4  11 1616.45 276.606  11
  -1   5  12 2644.25 312.766  20
  -1   5  11 3807.65 459.470  20
  -1   5  10 3007.57 444.746  20
  -1   5   9 7814.09 690.455  20
   1   5  -8 1251.80 583.338   4
  -1   5   8 1635.73 337.451  20
   1   5  -7 12323.1 1647.12   4
  -1   5   6 13504.0 1298.38   3
  -1   5   6 15228.2 1427.19   1
   1   5  -6 14601.2 1645.34   4
   1   5  -5 1262.02 460.639   4
  -1   5   5 1686.85 586.819   1
  -1   5   5 1021.91 386.734   3
  -1   5   4 2821.08 575.734   1
  -1   5   4 2274.16 457.648   3
   1   5  -4 1841.04 473.982   4
  -1   5   3 33869.7 1453.18   1
   1   5  -3 34399.2 1690.66   4
  -1   5   2 22317.8 1025.01   1
   1   5  -2 23327.2 1219.69   4
   1   5  -1 4611.88 515.968   4
  -1   5   1 4756.53 343.275   7
   1   5   0 6821.03 588.764   7
  -1   5   0 6069.18 479.429   2
  -1   5  -1 4694.97 392.291   4
  -1   5  -2 13468.0 884.838   4
   1   5   2 13609.0 783.741   1
   1   5   2 13825.4 1026.92   6
   1   5   2 14145.0 993.719   5
   1   5   3 15994.1 1216.76   6
   1   5   3 14969.6 1161.99   5
   1   5   3 14719.7 956.878   1
  -1   5  -3 15481.3 1143.18   4
  -1   5  -4 8961.11 1023.00   4
   1   5   4 8725.25 1086.96   3
   1   5   4 8816.97 992.683   5
   1   5   4 8403.17 842.369   1
   1   5   4 8697.16 999.878   6
   1   5   5 10619.6 1174.51   5
   1   5   5 10054.6 1233.34   3
  -1   5  -5 10016.9 1221.70   4
   1   5   5 10443.5 1123.21   6
  -1   5  -6 786.483 376.018   4
   1   5   6 719.281 330.461   3
  -1   5  -7 2184.55 803.039   4
   1   5   7 2308.37 751.395   3
   1   5   8 8788.58 763.463  11
   1   5   8 10591.0 725.772  20
   1   5   9 4502.54 597.535  11
   1   5   9 3094.51 478.004  20
   1   5  10 3891.08 474.262  11
   1   5  10 4392.32 434.625  20
   1   5  11 2840.97 344.304  11
   1   5  11 2491.30 292.092  20
  -1   6  12 2068.83 299.054  20
  -1   6  11 688.724 219.185  20
  -1   6  10 2435.35 383.135  20
  -1   6   9 6584.19 632.354  20
  -1   6   8 327.929 207.737  20
   1   6  -8 97.4074 174.764   4
   1   6  -7 9526.53 1491.73   4
  -1   6   6 712.434 420.304   3
  -1   6   6 952.290 561.117   1
   1   6  -6 740.913 440.092   4
  -1   6   5 13121.3 1134.60   3
   1   6  -5 14237.8 1437.79   4
  -1   6   5 13569.5 1223.19   1
  -1   6   4 32788.6 1659.95   1
  -1   6   4 30805.7 1539.69   3
   1   6  -4 34185.4 1995.39   4
  -1   6   3 11355.0 880.263   1
   1   6  -3 11268.9 1016.15   4
  -1   6   2 539.094 204.468   1
   1   6  -2 500.651 223.248   4
   1   6  -1 3651.48 501.690   4
   1   6   0 2817.99 404.070   7
  -1   6  -1 10812.6 622.055   4
   1   6   1 12618.1 945.228   7
  -1   6  -2 12189.2 830.973   4
   1   6   2 12192.9 780.409   1
   1   6   2 12529.4 1002.55   6
   1   6   3 10690.0 820.366   1
   1   6   3 10396.7 953.189   5
   1   6   3 10529.2 993.551   6
  -1   6  -3 10997.5 961.528   4
   1   6   4 9689.94 1033.23   5
   1   6   4 9554.60 1029.92   6
   1   6   4 10073.5 924.757   1
  -1   6  -4 9119.54 1044.19   4
   1   6   5 692.444 492.364   3
  -1   6  -5 338.355 337.223   4
   1   6   5 132.389 187.335   5
   1   6   5 156.700 297.906   1
   1   6   5 313.841 372.725   6
  -1   6  -6 1014.10 470.413   4
   1   6   6 991.287 460.994   3
  -1   6  -7 9331.34 1471.52   4
   1   6   7 9582.57 1418.92   3
   1   6   8 4487.90 480.674  12
   1   6   8 2651.97 421.357  20
   1   6   9 3041.64 515.521  11
   1   6   9 2304.55 385.094  20
   1   6  10 1580.07 293.513  20
   1   6  10 2283.35 392.164  11
   1   6  11 2323.04 278.836  20
   1   6  11 2545.10 325.213  11
  -1   7  12 2802.63 324.518  20
  -1   7  11 65.0788 77.5677  20
  -1   7  10 1950.75 359.442  20
  -1   7   9 1260.37 322.860  20
  -1   7   8 2108.79 404.488  20
   1   7  -7 8332.92 1398.28   4
  -1   7   6 107.614 148.486   3
  -1   7   6 29.9607 192.648   1
   1   7  -6 356.442 362.223   4
  -1   7   5 4550.11 706.210   3
  -1   7   5 4552.71 742.116   1
   1   7  -5 4854.74 879.461   4
   1   7  -4 3766.42 716.369   4
  -1   7   4 3801.03 621.324   1
  -1   7   3 9720.98 838.641   1
   1   7  -3 10154.3 1001.45   4
   1   7  -2 27878.9 1485.52   4
  -1   7   2 26730.6 1207.09   1
   1   7  -1 22095.3 1259.32   4
   1   7   0 12892.5 917.732   7
  -1   7  -1 1056.89 236.276   4
   1   7   1 1362.65 350.760   7
   1   7   2 15126.3 908.104   1
  -1   7  -2 15636.8 976.976   4
   1   7   2 15216.3 1139.17   6
   1   7   3 109.694 118.430   1
  -1   7  -3 105.286 141.707   4
   1   7   3 61.7067 129.776   6
   1   7   4 16336.3 1322.32   5
   1   7   4 16055.7 1166.37   1
  -1   7  -4 16374.2 1393.79   4
   1   7   4 15549.3 1296.12   6
   1   7   5 3842.94 793.733   3
   1   7   5 4091.49 711.382   6
   1   7   5 4111.16 712.343   5
   1   7   5 3962.35 637.511   1
  -1   7  -5 3761.56 768.170   4
  -1   7  -6 1216.46 475.845   4
   1   7   6 1043.92 465.625   3
   1   7   7 1858.36 866.942   3
  -1   7  -7 491.364 460.683   4
   1   7   8 531.451 218.909  20
   1   7   8 595.157 188.827  12
   1   7   9 8216.58 651.154  20
   1   7   9 7563.45 713.485  11
   1   7  10 1270.83 276.938  11
   1   7  10 1488.26 266.622  20
   1   7  11 776.365 173.359  20
   1   7  11 920.559 222.554  11
  -1   8  12 1770.57 251.758  20
  -1   8  11 549.386 181.721  20
  -1   8  10 2231.39 369.134  20
  -1   8   9 813.966 303.236  20
  -1   8   8 5808.49 562.857  20
  -1   8   7 4041.81 822.882   3
  -1   8   7 4270.52 916.416   1
   1   8  -7 4081.96 1021.22   4
  -1   8   6 1859.95 487.127   3
   1   8  -6 2434.78 712.391   4
  -1   8   6 2102.15 558.169   1
  -1   8   5 6043.02 813.087   3
   1   8  -5 5733.44 959.133   4
  -1   8   5 6558.57 863.302   1
  -1   8   4 1589.31 405.537   1
   1   8  -4 2153.24 580.658   4
   1   8  -3 10908.9 1060.67   4
  -1   8   3 10425.1 881.915   1
   1   8  -2 298.461 226.551   4
  -1   8   2 142.316 133.456   1
  -1   8   2 80.3767 139.926   7
   1   8  -1 6942.70 750.236   4
   1   8   0 52012.8 1938.00   7
  -1   8  -1 39628.4 1397.32   4
   1   8   1 45642.7 1938.76   7
  -1   8  -2 964.291 268.749   4
   1   8   2 1142.91 369.993   6
   1   8   2 992.890 260.159   1
  -1   8  -3 2299.70 462.289   4
   1   8   3 2175.16 486.670   6
   1   8   3 2262.91 407.212   1
  -1   8  -4 599.372 318.588   4
   1   8   4 809.271 357.227   1
   1   8   4 535.159 351.938   6
   1   8   5 2766.65 599.720   6
   1   8   5 2899.02 563.908   1
   1   8   5 2916.41 725.913   3
  -1   8  -5 2525.43 657.651   4
  -1   8  -6-110.474 283.771   4
   1   8   6 45.2333 158.318   3
   1   8   7 8443.14 1356.42   3
  -1   8  -7 8648.49 1412.01   4
   1   8   7 10047.6 664.014  12
   1   8   8 35.9841 84.9434  20
   1   8   8 11.6436 134.113  12
   1   8   9 2235.20 414.026  20
   1   8   9 3500.82 523.680  11
   1   8  10 1133.54 275.132  11
   1   8  10 964.963 230.597  20
   1   8  11 705.646 176.086  11
   1   8  11 602.511 150.363  20
  -1   9  12 317.472 114.531  20
  -1   9  11 1866.97 306.793  20
  -1   9  10 2062.68 357.900  20
  -1   9   9 5893.77 578.263  20
  -1   9   8 568.994 219.658  20
  -1   9   7 9231.66 1278.42   1
   1   9  -7 9687.19 1581.54   4
   1   9  -6 1196.55 531.985   4
  -1   9   6 708.543 318.819   3
  -1   9   6 813.167 378.973   1
   1   9  -5 7996.75 1162.15   4
  -1   9   5 6582.65 868.666   3
  -1   9   5 7712.00 950.534   1
   1   9  -4 14206.3 1382.71   4
  -1   9   4 12644.6 1097.68   1
   1   9  -3 14845.1 1295.49   4
  -1   9   3 14387.7 1057.03   1
  -1   9   2 3057.81 443.224   1
   1   9  -2 3199.12 566.239   4
  -1   9   2 3109.42 458.839   7
   1   9  -1 7221.08 824.625   4
   1   9   0 3765.76 585.317   7
   1   9   0 2490.65 155.317   2
   1   9   1 7890.77 849.590   7
  -1   9  -1 6705.60 595.739   4
   1   9   2 868.810 261.136   1
  -1   9  -2 828.652 271.663   4
   1   9   3 2851.68 466.959   1
  -1   9  -3 2688.81 534.947   4
   1   9   3 2748.09 543.989   6
   1   9   4 31.1951 131.328   1
   1   9   4 284.960 264.565   6
  -1   9  -4 266.789 274.935   4
   1   9   5 1004.73 363.954   1
   1   9   5 1185.37 409.871   6
  -1   9  -5 904.340 391.191   4
   1   9   6 101.697 192.883   3
   1   9   6-117.149 174.139   1
  -1   9  -6 205.842 279.056   4
   1   9   7 1524.37 672.927   3
   1   9   7 2588.87 343.822  12
  -1   9  -7 1624.68 646.325   4
   1   9   7 1927.08 339.986  20
   1   9   8 86.7074 137.514  20
   1   9   8 423.206 175.072  12
   1   9   9 3880.01 511.599  11
   1   9   9 4105.07 477.437  20
   1   9  10 1941.78 296.730  20
   1   9  10 1683.25 318.489  11
   1   9  11 708.598 172.476  11
   1   9  11 664.140 150.193  20
  -1  10  12 516.894 140.496  20
  -1  10  11 2290.32 333.147  20
  -1  10  10 1319.85 297.555  20
  -1  10   9 1923.65 366.855  20
  -1  10   8 1283.12 299.728  20
   1  10  -7 4125.26 1053.56   4
  -1  10   7 4136.60 855.253   1
  -1  10   6 2030.13 546.170   3
   1  10  -6 2004.58 681.546   4
  -1  10   6 2174.31 599.930   1
   1  10  -5 5002.70 932.686   4
  -1  10   5 4476.70 724.816   3
  -1  10   5 4851.31 772.639   1
  -1  10   4 5378.05 736.760   1
   1  10  -4 6112.27 956.380   4
  -1  10   3 7827.77 826.464   1
   1  10  -3 7932.44 980.351   4
  -1  10   2 11990.8 919.250   1
  -1  10   2 13575.8 949.872   7
   1  10  -2 13045.7 1188.77   4
   1  10  -1 2898.98 572.532   4
  -1  10   1 3455.05 423.625   2
   1  10   0 13841.5 440.614   2
   1  10   0 16362.7 1224.17   7
  -1  10   0 16666.6 934.138   2
  -1  10  -1 1787.52 352.250   4
   1  10   1 2165.62 460.744   7
  -1  10  -2 7742.02 782.764   4
   1  10   2 7141.65 706.280   1
   1  10   3 6850.82 763.065   1
  -1  10  -3 7008.24 838.756   4
   1  10   3 6783.99 854.532   6
  -1  10  -4 1480.40 487.842   4
   1  10   4 1759.71 491.223   6
   1  10   4 1550.63 435.403   1
   1  10   5 254.641 218.228   6
  -1  10  -5 203.869 271.089   4
   1  10   5 293.924 255.271   1
   1  10   6 376.539 310.895   1
   1  10   6 214.001 272.469   3
  -1  10  -6 202.637 257.962   4
   1  10   7 1831.32 323.390  20
  -1  10  -7 1699.67 681.065   4
   1  10   7 2303.24 322.586  12
   1  10   8 939.256 233.706  12
   1  10   8 769.802 203.610  20
   1  10   9 695.233 260.797  11
   1  10   9 453.139 189.740  20
   1  10  10 1340.93 288.873  11
   1  10  10 1254.96 247.894  20
   1  10  11 94.9430 73.9289  20
   1  10  11 245.601 113.623  11
  -1  11  12 105.049 73.4805  20
  -1  11  11 1523.26 292.058  20
  -1  11  10 2048.14 334.352  20
  -1  11   9 2077.04 364.175  20
  -1  11   8 1903.23 330.253  20
  -1  11   7 7019.87 1118.21   1
   1  11  -7 7211.62 1377.47   4
   1  11  -6 4732.65 1055.36   4
  -1  11   6 4059.61 775.457   3
  -1  11   6 4543.88 841.352   1
  -1  11   5 7854.29 1007.02   1
   1  11  -5 8722.86 1270.72   4
  -1  11   4 9908.04 1015.86   1
   1  11  -4 10530.5 1269.18   4
   1  11  -3 1673.40 500.197   4
  -1  11   3 1878.55 447.200   1
  -1  11   2 124.799 169.349   7
   1  11  -2 170.413 207.386   4
  -1  11   2 356.627 193.377   2
  -1  11   1 5241.85 544.798   2
   1  11  -1 4395.93 735.947   4
   1  11   0 3337.11 244.761   2
   1  11   0 3491.96 655.404   7
  -1  11   0 4123.72 488.466   2
   1  11   1 14061.2 1245.19   7
  -1  11  -1 12165.3 929.503   4
   1  11   2 5919.52 684.141   1
  -1  11  -2 6808.67 756.950   4
  -1  11  -3 3649.13 632.634   4
   1  11   3 3834.47 586.577   1
   1  11   3 3672.79 647.135   6
   1  11   4 14839.8 1349.74   6
   1  11   4 15451.3 1271.08   1
  -1  11  -4 15042.0 1434.26   4
   1  11   5 3958.72 712.709   6
  -1  11  -5 4285.94 881.319   4
   1  11   5 3910.67 697.590   1
  -1  11  -6 2885.52 790.266   4
   1  11   6 2974.49 639.155   1
   1  11   6 2950.55 782.491   3
   1  11   7 1154.62 263.135  20
  -1  11  -7 635.500 387.411   4
   1  11   7 1255.09 282.159  12
   1  11   8 1416.08 305.056  20
   1  11   8 2606.05 371.068  12
   1  11   9 141.059 120.808  20
   1  11  10 2576.64 334.284  20
   1  11  10 2531.25 371.295  11
   1  11  11 65.1336 82.3014  11
   1  11  11 127.309 89.0304  20
  -1  12  12 472.729 141.587  20
  -1  12  11 4312.62 433.355  20
  -1  12  10 330.911 207.476  20
  -1  12   9 2859.12 449.366  20
  -1  12   8 330.136 152.794  20
   1  12  -7 2033.49 772.449   4
  -1  12   7 2226.61 670.922   1
  -1  12   6 13292.1 1429.10   3
   1  12  -6 16715.7 1982.65   4
  -1  12   6 15037.3 1521.06   1
   1  12  -5 6416.44 1140.10   4
  -1  12   5 6499.67 923.994   1
   1  12  -4 328.896 286.441   4
  -1  12   4 153.425 188.678   1
  -1  12   3 14753.7 1200.14   1
   1  12  -3 16787.8 1535.50   4
  -1  12   2 376.449 193.310   7
   1  12  -2 282.958 201.652   4
  -1  12   2 676.457 210.052   2
   1  12  -1 5651.36 863.855   4
  -1  12   1 6937.67 658.517   2
   1  12   0 12336.6 1183.10   7
  -1  12   0 13435.8 910.026   2
   1  12   0 11528.2 506.355   2
  -1  12  -1 516.016 213.845   4
   1  12   1 851.777 416.183   7
   1  12   2 4669.82 621.139   1
  -1  12  -2 5357.37 706.564   4
  -1  12  -3 513.876 238.772   4
   1  12   3 843.892 370.622   6
   1  12   3 551.226 235.000   1
   1  12   4 1119.40 380.026   1
   1  12   4 1043.82 353.008   6
  -1  12  -4 1172.04 419.191   4
  -1  12  -5 1835.78 585.118   4
   1  12   5 2140.15 547.518   6
   1  12   5 2004.93 497.354   1
   1  12   6 304.391 330.363   3
   1  12   6 730.612 359.870   1
  -1  12  -6 463.529 333.365   4
   1  12   7 224.213 157.361  12
   1  12   7 95.7146 111.328  20
   1  12   8 5058.52 561.669  20
   1  12   9 291.645 145.545  20
   1  12  10 1163.06 259.691  11
   1  12  10 1055.98 217.121  20
   1  12  11 331.414 114.027  11
   1  12  11 284.251 93.9078  20
  -1  13  12 1896.08 245.242  20
  -1  13  11 594.843 180.787  20
  -1  13  10 3110.20 413.906  20
  -1  13   9 10583.3 809.601  20
  -1  13   8 866.519 239.272  20
   1  13  -7 2033.46 784.146   4
  -1  13   7 2191.36 637.962   1
  -1  13   6 196.586 188.118   3
   1  13  -6 261.180 374.806   4
  -1  13   6 114.022 252.140   1
   1  13  -5-85.9636 201.434   4
  -1  13   5 635.836 357.364   1
   1  13  -4 7400.40 1145.65   4
  -1  13   4 6660.15 898.026   1
   1  13  -3 400.285 217.443   4
  -1  13   3 559.521 272.898   1
   1  13  -2 1855.91 542.096   4
  -1  13   2 2254.33 432.194   2
  -1  13   2 1855.65 395.234   7
  -1  13   1 39711.2 1642.91   2
   1  13   0 60.0050 204.301   7
  -1  13   0 225.138 172.012   2
   1  13   1 22405.2 1732.32   7
  -1  13  -1 17914.6 1238.96   4
  -1  13  -2 7612.59 864.363   4
   1  13   2 9276.93 1150.16   7
   1  13   3 21469.0 1631.55   6
   1  13   3 22084.3 1501.25   1
  -1  13  -3 21890.0 1622.09   4
   1  13   4 4599.17 779.965   6
  -1  13  -4 4394.32 823.671   4
   1  13   4 4444.15 715.305   1
  -1  13  -5 10013.2 1372.13   4
   1  13   5 9232.40 1118.56   1
   1  13   6 491.169 373.491   3
  -1  13  -6 1056.69 538.949   4
   1  13   6 947.853 395.671   1
   1  13   7 426.550 166.137  12
   1  13   7-12.0492 84.0808  20
   1  13   8 623.053 242.162  20
   1  13   9 891.409 242.900  20
   1  13  10 106.093 87.4895  11
   1  13  10 222.821 115.331  20
   1  13  11 1223.90 202.657  11
   1  13  11 1040.53 168.425  20
  -1  14  12 231.863 97.2486  20
  -1  14  11 318.731 129.976  20
  -1  14  10 585.976 203.211  20
  -1  14   9 482.615 216.395  20
  -1  14   8 183.250 131.940  20
   1  14  -7 98.4128 218.387   4
  -1  14   7 131.860 109.695  20
  -1  14   7 237.366 257.696   1
  -1  14   6 5157.13 923.171   1
   1  14  -6 4929.61 1124.49   4
   1  14  -5 331.082 344.394   4
  -1  14   5 259.136 276.249   1
   1  14  -4 1689.83 592.811   4
  -1  14   4 1722.08 493.790   1
   1  14  -3 1265.21 446.379   4
  -1  14   3 1300.27 392.141   1
   1  14  -2 11698.8 1329.12   4
  -1  14   2 12991.3 996.696   2
  -1  14   2 12381.5 1158.99   7
  -1  14   1 16349.8 1078.28   2
  -1  14   0 49349.2 1868.78   2
   1  14   0 48852.3 2546.98   7
  -1  14  -1 9415.20 971.631   4
   1  14   1 12280.3 1334.52   7
   1  14   2 154.415 275.376   7
  -1  14  -2 217.945 205.419   4
   1  14   3 2098.96 506.772   1
  -1  14  -3 1612.58 487.366   4
   1  14   3 2136.05 566.591   6
   1  14   4 3016.02 630.858   1
  -1  14  -4 2826.46 684.490   4
   1  14   4 2596.28 599.958   6
  -1  14  -5 2210.09 684.704   4
   1  14   5 2053.23 541.583   1
  -1  14  -6 518.676 516.315   4
   1  14   6-314.750 337.794   3
   1  14   6 332.838 238.018   1
   1  14   7 3193.70 401.798  12
   1  14   7 3033.30 423.722  20
   1  14   8 1373.96 301.940  20
   1  14   9 1368.08 281.173  20
   1  14  10 103.824 104.618  11
   1  14  10 68.7625 69.4458  20
   1  14  11 191.317 103.895  11
   1  14  11 87.3424 67.8079  20
  -1  15  11 219.850 117.088  20
  -1  15  10 2450.33 370.254  20
  -1  15   9 3447.62 462.224  20
  -1  15   8 5943.73 598.744  20
  -1  15   7 31.4876 95.3116  20
   1  15  -6 1583.94 693.218   4
  -1  15   6 1343.61 485.438   1
   1  15  -5 116.978 241.669   4
  -1  15   5 317.479 262.351   1
   1  15  -4 1138.14 477.801   4
  -1  15   4 1163.11 415.343   1
  -1  15   3 843.731 314.964   1
   1  15  -3 1060.91 436.532   4
   1  15  -2 142.680 265.232   4
  -1  15   2 209.939 169.625   2
  -1  15   2 203.239 250.622   7
  -1  15   1 3193.44 521.772   2
  -1  15   0 27896.0 1470.38   2
   1  15   0 26978.3 1994.62   7
  -1  15  -1 614.585 254.779   2
   1  15   1 607.644 371.555   7
   1  15   2 3948.09 836.848   7
  -1  15  -2 2893.82 592.626   4
   1  15   3 5078.74 776.761   1
  -1  15  -3 5018.21 839.982   4
   1  15   3 5065.05 821.357   6
   1  15   4 10216.5 1163.75   1
   1  15   4 9759.91 1171.31   6
  -1  15  -4 10145.5 1314.77   4
  -1  15  -5 3398.25 826.245   4
   1  15   5 4012.64 755.626   1
   1  15   6 7850.21 1158.78   1
   1  15   6 7126.56 1337.19   3
   1  15   7 900.257 207.177  12
   1  15   7 968.197 279.233  20
   1  15   8 5924.87 581.283  20
   1  15   9 2375.24 349.078  20
   1  15  10 1039.83 239.435  11
   1  15  10 834.225 179.643  20
   1  15  11 301.276 100.350  20
   1  15  11 285.084 111.809  11
  -1  16  11-117.952 86.4448  20
  -1  16  10 1633.54 300.428  20
  -1  16   9 1366.27 349.549  20
  -1  16   8 16.3590 106.754  20
  -1  16   7 309.771 179.747  20
   1  16  -6 897.991 573.584   4
  -1  16   6 884.869 393.642   1
   1  16  -5 6148.09 1275.56   4
  -1  16   5 5734.84 959.740   1
   1  16  -4 363.861 344.001   4
  -1  16   4 134.403 185.783   1
   1  16  -3 430.471 306.417   4
  -1  16   3 333.949 203.533   1
  -1  16   2 9181.40 894.445   2
  -1  16   2 9815.45 1129.17   7
   1  16  -2 8798.51 1250.36   4
  -1  16   1 61556.1 2224.78   2
   1  16   0 12154.2 1381.41   7
  -1  16   0 12524.5 1040.77   2
   1  16   1 798.343 510.700   7
  -1  16  -1 765.806 298.692   2
   1  16   2 14014.5 1558.89   7
  -1  16  -2 11345.0 1225.93   4
   1  16   3 116.780 159.992   6
   1  16   3 13.8230 132.024   1
  -1  16  -3 132.101 141.122   4
   1  16   4 715.525 342.656   6
  -1  16  -4 984.247 440.349   4
   1  16   4 1003.14 381.586   1
   1  16   5-9.30309 126.057   1
  -1  16  -5 240.413 321.431   4
   1  16   6 143.838 274.133   1
   1  16   6 102.334 114.976  12
   1  16   7 102.574 96.5451  12
   1  16   7 78.6643 114.378  20
   1  16   8 761.425 253.273  20
   1  16   9 2166.84 332.006  20
   1  16  10 346.465 135.350  11
   1  16  10 524.096 166.367  20
   1  16  11-51.3118 54.0601  20
   1  16  11 211.401 88.0331  11
  -1  17  11 271.923 127.342  20
  -1  17  10 55.1350 81.6090  20
  -1  17   9 6718.08 671.273  20
  -1  17   8 440.055 199.177  20
  -1  17   7 174.223 148.748  20
   1  17  -6 896.727 588.017   4
  -1  17   6 712.114 412.536   1
   1  17  -5 1074.62 560.548   4
  -1  17   5 897.301 393.317   1
   1  17  -4 615.848 413.734   4
  -1  17   4 116.125 173.391   1
   1  17  -3 279.132 302.011   4
  -1  17   3 175.374 197.936   1
   1  17  -2 3456.21 852.160   4
  -1  17   2 3951.07 612.955   2
  -1  17   2 3628.14 696.501   7
  -1  17   1 9531.48 930.531   2
  -1  17   1 8831.20 1090.90   7
   1  17   0 523.216 348.936   7
  -1  17   0 599.115 273.501   2
   1  17   1 11487.2 1433.76   7
  -1  17  -1 10774.7 1004.57   2
  -1  17  -2 1863.74 513.640   4
   1  17   2 2497.24 720.726   7
  -1  17  -3 292.344 233.286   4
   1  17   3 356.653 261.010   6
   1  17   3 43.8901 140.115   1
   1  17   4 2790.20 665.858   1
  -1  17  -4 1923.41 617.795   4
   1  17   5 6382.88 1018.27   1
  -1  17  -5 6754.21 1262.37   4
   1  17   6 285.415 138.657  12
   1  17   7 2314.27 381.122  20
   1  17   7 2489.92 349.983  12
   1  17   8 216.567 136.299  20
   1  17   9 244.946 130.129  20
   1  17  10 181.941 121.680  11
   1  17  10 239.087 95.2697  20
  -1  18  11 415.146 133.537  20
  -1  18  10 137.481 128.113  20
  -1  18   9 578.238 209.561  20
  -1  18   8 3887.14 510.525  20
  -1  18   7-135.164 79.2221  20
   1  18  -6 15036.8 2261.83   4
  -1  18   6 14775.3 1692.40   1
  -1  18   5 616.443 334.862   1
   1  18  -5 573.461 399.540   4
   1  18  -4 671.854 390.467   4
  -1  18   4 550.685 326.750   1
   1  18  -3 2522.65 771.231   4
  -1  18   3 1902.81 540.091   1
  -1  18   2 96.4042 263.185   7
   1  18  -2 0.10354 203.431   4
  -1  18   2 89.1949 149.781   2
  -1  18   1 506.984 315.424   7
  -1  18   1 779.935 288.401   2
  -1  18   0 6534.23 808.509   2
   1  18   0 6174.99 1073.50   7
  -1  18  -1 758.673 290.540   2
   1  18   1 978.288 494.820   7
   1  18   2 9941.91 1413.57   7
  -1  18  -2 6974.32 1034.60   4
  -1  18  -3 1226.81 471.751   4
   1  18   3 1040.23 408.407   6
   1  18   3 1069.25 401.806   1
   1  18   4 792.048 371.037   1
  -1  18  -4 701.594 400.382   4
   1  18   5 58.9980 149.337   1
   1  18   6 1600.43 245.796  12
   1  18   6 2212.53 334.470  15
   1  18   7 145.214 121.814  12
   1  18   7 28.9355 99.7460  20
   1  18   8 1024.28 252.763  20
   1  18   9 217.189 146.074  20
   1  18  10 79.4308 102.293  11
   1  18  10 40.3837 66.2279  20
  -1  19  11 299.132 111.752  20
  -1  19  10 2709.10 369.375  20
  -1  19   9 275.703 181.930  20
  -1  19   8 1996.95 376.640  20
  -1  19   7 1713.91 365.511  20
  -1  19   6-8.35869 85.0064  15
  -1  19   5 4781.11 949.742   1
   1  19  -5 4582.02 1227.30   4
  -1  19   4 2292.29 617.113   1
   1  19  -4 2375.15 825.755   4
  -1  19   3 4930.29 861.741   1
   1  19  -3 5999.47 1240.07   4
  -1  19   2 14849.2 1546.62   7
  -1  19   2 14713.3 1238.15   2
  -1  19   1 667.133 322.496   7
  -1  19   1 1016.05 326.162   2
  -1  19   0 3503.89 620.374   2
   1  19   0 3721.36 883.310   7
  -1  19  -1 708.515 311.284   2
   1  19   1 762.789 413.992   7
   1  19   2 840.799 502.236   7
  -1  19  -3 13617.0 1609.33   4
   1  19   3 13152.5 1407.37   1
   1  19   3 12685.9 1434.03   6
   1  19   4 4118.39 846.293   1
   1  19   5 62.6039 172.170   1
   1  19   6 598.684 183.940  15
   1  19   7 623.775 165.426  12
   1  19   7 536.706 200.323  20
   1  19   8 988.649 256.453  20
   1  19   9 43.2026 76.8703  20
   1  19  10 1708.06 276.193  11
   1  19  10 1741.90 251.697  20
  -1  20  11 67.3909 52.3674  20
  -1  20  10 46.5517 64.1316  20
  -1  20   9 365.686 154.657  20
  -1  20   8 774.892 253.209  20
  -1  20   7 679.189 220.240  20
  -1  20   6 1150.81 228.078  15
  -1  20   5 189.744 146.958   1
   1  20  -5 445.902 439.530   4
   1  20  -4 1325.80 670.721   4
  -1  20   4 1587.04 564.511   1
  -1  20   3-40.0734 158.287   1
   1  20  -3 58.2860 196.473   4
  -1  20   2-63.2846 178.469   7
  -1  20   1 3841.42 627.405   2
  -1  20   1 3829.78 783.028   7
   1  20   0 178.384 309.977   7
  -1  20   0 218.221 234.446   2
  -1  20  -1 20838.1 1542.29   2
   1  20   1 21990.6 2232.78   7
  -1  20  -2 1447.74 464.466   2
   1  20   2 1501.13 594.345   7
  -1  20  -3 52.9228 211.951   4
   1  20   3 516.398 277.359   1
   1  20   4 910.213 387.324   1
   1  20   5 376.507 281.376   1
   1  20   5 720.323 207.322  15
   1  20   6-117.660 152.322  15
   1  20   7 3476.86 478.896  20
   1  20   7 2692.85 321.977  12
   1  20   7 3760.30 412.648  15
   1  20   8-35.0178 98.6672  20
   1  20   9 782.608 200.700  20
   1  20  10 434.134 144.525  11
   1  20  10 385.139 120.313  20
  -1  21  11 844.353 154.463  20
  -1  21  10-17.5962 60.8494  20
  -1  21   9 79.0583 91.5315  20
  -1  21   8 1792.37 375.296  20
  -1  21   7 453.954 196.271  20
  -1  21   6 168.274 106.959  15
   1  21  -5-111.278 264.476   4
  -1  21   5 369.541 360.902   1
  -1  21   5 14.9535 99.7886  15
  -1  21   4 463.894 352.214   1
   1  21  -4 593.310 501.761   4
   1  21  -3 493.496 471.676   4
  -1  21   3 502.596 299.495   1
  -1  21   2 3564.45 830.371   7
  -1  21   1 566.846 343.888   7
  -1  21   1 875.766 332.425   2
   1  21   0 1566.97 629.174   7
  -1  21   0 2200.48 523.482   2
  -1  21  -1 4468.81 726.461   2
   1  21   1 4053.73 999.303   7
  -1  21  -2 693.202 315.046   2
   1  21   2 1206.80 643.833   7
   1  21   3 1925.93 562.918   1
   1  21   4 5164.05 991.135   1
   1  21   5 1092.05 258.472  15
   1  21   6 470.010 159.036  15
   1  21   7 159.585 101.223  15
   1  21   7 108.843 115.874  20
   1  21   8 1451.47 290.524  20
   1  21   9 684.765 175.697  20
   1  21  10 863.163 186.106  11
   1  21  10 992.899 177.355  20
  -1  22  10 6.55415 71.9093  20
  -1  22   9 481.754 187.432  20
  -1  22   8 3337.77 493.985  20
  -1  22   7 271.747 150.226  20
  -1  22   6 109.181 123.890  15
  -1  22   5 32.1618 104.858  15
   1  22  -4 150.095 181.992   4
  -1  22   4 5.81045 231.184   1
  -1  22   3 2602.57 683.433   1
  -1  22   2-182.204 327.110   7
  -1  22   1 3080.83 753.381   7
  -1  22   1 2905.55 591.233   2
   1  22  -1 3133.06 837.729   7
   1  22   0 962.592 494.753   7
  -1  22   0 752.721 333.435   2
  -1  22  -1 970.540 375.364   2
   1  22   1 1092.39 629.202   7
   1  22   2-2.05452 235.434   7
  -1  22  -2 15.2197 215.608   2
   1  22   3 132.746 150.535   1
  -1  22  -3 191.753 291.917   2
   1  22   4 245.380 336.448   1
   1  22   4 173.818 129.464  15
   1  22   5 514.902 199.579  15
   1  22   6 202.968 130.247  15
   1  22   7 1013.14 226.574  15
   1  22   7 1067.71 264.978  20
   1  22   8 805.403 210.289  20
   1  22   9 1150.49 227.978  20
   1  22  10 317.775 119.871  11
   1  22  10 308.992 100.768  20
  -1  23  10 515.006 147.197  20
  -1  23   9 1463.51 275.627  20
  -1  23   8 2587.12 427.588  20
  -1  23   7 11414.5 851.037  20
  -1  23   6 415.636 196.481  15
  -1  23   5 618.963 184.104  15
   1  23  -4 880.352 523.115   4
  -1  23   4 1367.36 539.991   1
  -1  23   3 2137.89 647.968   1
  -1  23   2 977.655 535.552   7
   1  23  -1 6135.35 1291.47   7
  -1  23   1 6007.31 874.118   2
  -1  23   1 4767.42 1018.13   7
   1  23   0 112.554 220.667   7
  -1  23   0 153.026 205.633   2
  -1  23  -1 358.356 294.342   2
   1  23   1 528.719 537.073   7
  -1  23  -2 778.539 330.432   2
   1  23   2 1063.16 611.231   7
   1  23   3 2730.97 727.590   1
  -1  23  -3 3592.18 763.846   2
   1  23   4 438.677 174.452  15
   1  23   5 7186.64 630.956  15
   1  23   6 129.737 126.332  15
   1  23   7 3808.89 421.906  15
   1  23   7 2850.61 422.866  20
   1  23   8 276.190 133.580  20
   1  23   9 491.361 156.875  20
  -1  24  10 68.1560 92.5298  20
  -1  24   9 72.4987 97.4513  20
  -1  24   8 454.905 174.181  20
  -1  24   7 1280.51 292.069  20
  -1  24   6 595.299 293.177  15
  -1  24   5 5904.06 529.123  15
  -1  24   4 686.271 440.086   1
  -1  24   4 146.632 90.7253  15
  -1  24   3 4142.55 925.075   1
  -1  24   2-5.05759 334.080   7
  -1  24   1 5651.91 858.310   2
  -1  24   1 4991.88 1042.65   7
   1  24  -1 5830.36 1259.26   7
   1  24   0 1593.28 628.125   7
  -1  24   0 1692.72 609.728   7
  -1  24   0 1734.69 498.756   2
   1  24   1 1298.85 639.233   7
  -1  24  -1 1941.07 513.328   2
   1  24   2 527.592 315.848   1
  -1  24  -2 1008.12 440.556   2
   1  24   2 1011.39 480.143   7
  -1  24  -3 390.520 361.259   2
   1  24   3 110.584 103.364  15
   1  24   3 222.534 226.327   1
   1  24   4 1777.30 329.964  15
   1  24   5-83.6537 110.158  15
   1  24   6 182.460 133.793  15
   1  24   7 1205.30 241.215  15
   1  24   7 979.162 254.266  20
   1  24   8 76.2854 98.5949  20
   1  24   9 1314.74 223.744  20
  -1  25  10 1357.53 211.806  20
  -1  25   9 318.799 131.824  20
  -1  25   8 637.035 196.749  20
  -1  25   7 1655.55 314.052  20
  -1  25   5 1201.67 338.125  15
  -1  25   4 650.492 305.243  15
  -1  25   3 38.5880 82.9171  15
  -1  25   3 363.296 326.460   1
  -1  25   2 838.731 408.986   1
  -1  25   2 683.170 414.709   7
  -1  25   1 223.208 255.134   7
   1  25  -1 332.364 440.765   7
  -1  25   1 669.961 349.088   2
  -1  25   0 1391.76 611.340   7
   1  25   0 412.803 344.376   7
  -1  25   0 1018.41 442.307   2
  -1  25  -1 5606.65 917.217   2
   1  25   1 5825.20 1298.36   7
  -1  25  -2 5036.95 925.175   2
   1  25   2 3246.05 810.258   1
   1  25   2 4767.34 1171.26   7
   1  25   3 180.257 96.9234  15
   1  25   4 1416.96 303.144  15
   1  25   5 1718.54 311.883  15
   1  25   6 270.105 147.511  15
   1  25   7 360.276 144.157  20
   1  25   7 572.786 157.790  15
   1  25   8 30.1528 96.7205  20
   1  25   9 701.978 163.298  20
  -1  26  10 119.753 66.2673  20
  -1  26   9 70.0371 84.2298  20
  -1  26   8 223.843 130.143  20
  -1  26   7 3271.35 433.129  20
  -1  26   5 644.752 268.192  15
  -1  26   4 9.68789 113.399  15
  -1  26   3 82.5852 83.2658  15
  -1  26   2 2.80824 186.494   1
  -1  26   1-58.6601 272.775   7
  -1  26   1 43.5342 148.976   2
   1  26  -1 435.613 490.243   7
  -1  26   0 9798.13 1197.09   2
   1  26   0 9972.03 1761.39   7
  -1  26   0 8372.09 1474.84   7
   1  26   1 1609.05 669.198   7
  -1  26  -1 1533.14 523.989   2
  -1  26  -2 948.593 508.788   2
   1  26   2 570.194 224.729  15
   1  26   2 630.989 308.259   1
   1  26   3 2055.49 362.469  15
   1  26   4 132.169 172.184  15
   1  26   5 277.705 170.402  15
   1  26   6 435.789 167.949  15
   1  26   7 1922.22 306.419  15
   1  26   7 1296.41 295.089  20
   1  26   8 1383.99 282.265  20
   1  26   9 2437.46 286.686  20
  -1  27   9 148.201 82.9487  20
  -1  27   8 35.9808 76.1963  20
  -1  27   7 1567.72 308.437  20
  -1  27   5-8.73137 88.9440  15
  -1  27   4 177.601 148.688  15
  -1  27   3 51.8382 83.4806  15
  -1  27   1-294.763 242.840   2
  -1  27   0 483.415 418.093   7
  -1  27   0 1025.80 417.595   2
   1  27   0 455.933 173.030  15
  -1  27  -1 352.554 270.530   2
   1  27   1 314.020 145.584  15
   1  27   2 1070.24 275.328  15
   1  27   3 304.319 186.298  15
   1  27   4 238.106 138.580  15
   1  27   5 743.653 248.196  15
   1  27   6 181.099 129.243  15
   1  27   7 2853.73 356.651  15
   1  27   7 1906.77 343.508  20
   1  27   8 284.363 139.192  20
   1  27   9 188.841 89.1877  20
  -1  28   9 34.0757 59.9250  20
  -1  28   8 265.091 121.802  20
  -1  28   7 1645.40 297.050  20
  -1  28   5 29.1346 100.342  15
  -1  28   4 666.874 316.826  15
  -1  28   3 1384.25 361.568  15
   1  28   0 747.693 207.406  15
   1  28   1 1750.53 327.949  15
   1  28   2 11627.5 811.710  15
   1  28   3 5894.09 616.252  15
   1  28   4 741.860 236.363  15
   1  28   5-85.4685 93.5483  15
   1  28   6 199.928 129.444  15
   1  28   7 1870.24 292.261  15
   1  28   7 942.913 247.775  20
   1  28   8 133.911 105.962  20
  -1  29   9-55.1619 49.1813  20
  -1  29   8 101.534 90.8186  20
  -1  29   7 822.405 211.662  20
  -1  29   5-18.2835 91.6324  15
  -1  29   4-24.9591 96.6973  15
  -1  29   3-1.44488 93.5154  15
   1  29   0 1230.01 285.403  15
   1  29   1 2123.93 356.182  15
   1  29   2 11319.3 781.094  15
   1  29   3 90.8127 106.272  15
   1  29   4 180.385 145.436  15
   1  29   5 1160.41 259.533  15
   1  29   6 1430.03 274.883  15
   1  29   7 1192.15 221.088  15
   1  29   7 695.068 192.144  20
   1  29   8 652.077 184.215  20
  -1  30   9 35.1598 46.1818  20
  -1  30   8 170.064 104.230  20
  -1  30   7 1358.84 265.315  20
  -1  30   6 2146.70 336.989  20
  -1  30   4-58.4451 99.4555  15
  -1  30   3 18.6365 92.4838  15
   1  30   0 8.62406 125.202  15
   1  30   1 450.663 162.214  15
   1  30   2 8333.18 744.105  15
   1  30   3 2781.44 416.080  15
   1  30   4 400.898 199.642  15
   1  30   5 374.254 161.922  15
   1  30   6 2562.87 354.700  15
   1  30   7 232.568 112.700  15
   1  30   7 142.436 112.593  20
   1  30   8 780.872 158.180  20
  -1  31   8 136.178 92.7287  20
  -1  31   7 23.4375 69.2760  20
  -1  31   6 111.321 111.101  20
  -1  31   4-59.6165 114.810  15
  -1  31   3 58.4003 98.7344  15
   1  31   0 67.5424 90.5285  15
   1  31   1 3567.73 478.327  15
   1  31   2 359.449 175.318  15
   1  31   3 70.3361 121.519  15
   1  31   4 250.383 160.384  15
   1  31   5 805.359 235.303  15
   1  31   6 541.275 165.247  15
   1  31   7 59.8486 75.7453  20
   1  31   8 127.633 85.3107  20
  -1  32   8 64.2592 63.4144  20
  -1  32   7 51.1526 69.9624  20
  -1  32   6 2481.26 344.821  20
  -1  32   3-29.1749 76.4968  15
   1  32   0 1306.10 293.239  15
   1  32   1 167.281 131.952  15
   1  32   2 183.307 157.382  15
   1  32   3 1150.67 274.990  15
   1  32   4 1499.98 299.297  15
   1  32   5-2.69704 89.1926  15
   1  32   6 255.420 139.597  15
   1  32   7 265.745 138.248  20
  -1  33   8 127.122 76.2723  20
  -1  33   7-88.0729 82.0584  20
  -1  33   6 296.487 129.394  20
  -1  33   3 219.528 129.580  15
   1  33   0 137.018 104.709  15
   1  33   1 1723.20 304.952  15
   1  33   2 1.84828 124.011  15
   1  33   3 4.45229 97.1519  15
   1  33   4 434.008 186.484  15
   1  33   5-4.03459 94.4700  15
   1  33   6 588.469 171.712  15
   1  33   7 202.739 105.964  20
  -1  34   7 201.243 113.818  20
  -1  34   6 196.089 105.104  20
   1  34   0 85.5637 101.645  15
   1  34   1 3538.01 445.216  15
   1  34   2 378.169 174.473  15
   1  34   3 1074.60 242.409  15
   1  34   4 259.295 157.164  15
   1  34   5 8.71262 83.6153  15
   1  34   6 1126.06 210.430  15
   1  34   6 633.464 198.321  20
   1  34   7 176.119 95.7232  20
  -1  35   6 165.416 102.744  20
   1  35   0 142.401 130.925  15
   1  35   1 761.895 229.049  15
   1  35   2 552.682 192.285  15
   1  35   3 3828.93 448.350  15
   1  35   4 375.167 168.800  15
   1  35   5-141.694 117.024  15
   1  35   6 141.447 79.0921  15
   1  35   6 184.374 120.366  20
   1  36   1 87.1674 91.4983  15
   1  36   2 2813.14 390.127  15
   1  36   3 63.1271 83.7874  15
   1  36   4 176.904 121.669  15
   1  36   5 95.0170 97.5850  15
   1  36   6 204.492 105.645  20
   1  37   1 1105.71 230.491  15
   1  37   2 27.6562 81.2911  15
   1  37   3 114.509 113.159  15
   1  37   4 116.385 86.7993  15
   1  37   5 1.49760 78.6007  15
   1  38   1 681.341 173.754  15
   1  38   2-2.18801 86.9881  15
   1  38   3 246.354 133.618  15
   1  38   4 178.456 116.061  15
   1  38   5 171.988 77.5981  15
   1  39   1-87.7493 86.2085  15
   1  39   2 61.3984 76.9795  15
   1  39   3 301.207 125.459  15
   1  39   4 770.299 156.152  15
   1  40   2 172.029 114.712  15
   1  40   3 447.218 144.559  15
   1  41   2 167.401 80.6588  15
   2 -40  -3 91.8145 127.018  21
  -2 -40   3 238.728 107.884  21
   2 -40  -3-1.84442 66.1669  18
  -2 -40   2-5.02214 75.4361  21
   2 -40  -2 84.4549 102.725  21
   2 -40  -2 138.457 129.251  13
   2 -40  -1-135.483 100.828  21
  -2 -40   1-48.2034 80.7203  21
   2 -40  -1 2.53597 132.052  13
  -2 -40   0-5.57089 84.7133  21
   2 -40   0 10.5397 121.089  13
   2 -40   1 508.248 186.976  13
  -2 -39   4-56.9237 78.4922  21
   2 -39  -4-104.322 93.9736  21
   2 -39  -4-73.8782 88.8882  18
   2 -39  -3 11.1841 63.7124  18
   2 -39  -3 121.446 90.5795  21
  -2 -39   3-3.69203 78.3307  21
   2 -39  -3-11.3483 128.098  13
  -2 -39   2 377.009 141.813  21
   2 -39  -2 303.221 136.141  21
   2 -39  -2 402.987 185.167  13
   2 -39  -1 363.231 170.842  21
  -2 -39   1 461.944 177.404  21
   2 -39  -1 303.399 172.116  13
  -2 -39   0 83.3034 123.961  21
   2 -39   0 155.203 123.915  21
   2 -39   0-52.7895 115.528  13
   2 -39   1 160.339 137.783  17
   2 -39   2 201.092 116.555  17
   2 -38  -5 1429.51 255.884  18
  -2 -38   5 754.288 182.182  21
   2 -38  -4 249.295 138.694  18
   2 -38  -4 276.222 150.431  21
  -2 -38   4 159.746 102.391  21
  -2 -38   3 142.548 84.4409  21
   2 -38  -3 220.218 134.377  21
   2 -38  -3 265.858 137.555  18
   2 -38  -2 168.163 110.466  18
   2 -38  -2 116.790 144.170  21
  -2 -38   2 104.803 94.3369  21
   2 -38  -2 283.058 197.780  13
   2 -38  -1 2.00424 99.6376  21
  -2 -38   1 71.8592 107.048  21
   2 -38  -1 172.838 164.508  13
   2 -38   0-164.112 134.001  21
  -2 -38   0 4.12072 97.9131  21
   2 -38   1 233.574 131.582  17
   2 -38   2 539.755 188.654  17
   2 -38   3 176.815 94.2183  17
   2 -37  -5 560.297 170.633  18
   2 -37  -5 513.552 192.358  21
  -2 -37   5 518.375 159.275  21
   2 -37  -4-2.70675 137.785  21
  -2 -37   4 45.1599 111.825  21
   2 -37  -4-15.0830 97.4455  18
  -2 -37   3 305.547 140.542  21
   2 -37  -3 291.766 149.907  18
   2 -37  -3 375.878 193.850  21
   2 -37  -3 209.753 155.459  13
  -2 -37   2 425.079 154.928  21
   2 -37  -2 550.931 186.024  18
   2 -37  -2 528.691 211.114  21
   2 -37  -2 552.682 230.248  13
   2 -37  -1 371.577 163.008  21
  -2 -37   1 593.719 190.167  21
   2 -37  -1 382.653 202.858  13
   2 -37   0 63.4082 100.524  17
  -2 -37   0 119.172 107.116  21
   2 -37   1 148.050 146.930  17
   2 -37   2 487.978 183.702  17
   2 -37   3 387.735 190.332  17
   2 -37   4 1038.20 199.347  17
  -2 -36   6-18.2272 66.0737  21
   2 -36  -6 57.2614 88.4696  18
  -2 -36   5 201.246 110.915  21
   2 -36  -5 166.606 110.921  21
   2 -36  -5 91.8182 69.7085  18
  -2 -36   4 189.800 114.904  21
   2 -36  -4-72.7118 140.838  21
   2 -36  -4 233.530 93.7428  18
   2 -36  -4-24.9522 139.473  13
   2 -36  -3-42.9022 79.3046  18
   2 -36  -3 89.8608 153.226  21
  -2 -36   3-66.1033 87.0974  21
   2 -36  -3-93.3390 151.165  13
   2 -36  -2 407.510 176.223  18
  -2 -36   2 567.403 193.501  21
   2 -36  -2 339.424 151.037  21
   2 -36  -2 332.568 199.527  13
   2 -36  -1-8.38467 113.842  21
  -2 -36   1 105.759 94.0439  21
  -2 -36   0-117.389 115.584  21
   2 -36   0 130.337 176.661  17
   2 -36   0 62.1919 110.728  21
   2 -36   1 116.473 157.200  17
   2 -36   2 361.745 173.644  17
   2 -36   3-57.5778 108.977  17
   2 -36   4 298.271 124.367  17
   2 -35  -6-97.1778 98.5042  18
  -2 -35   6 170.137 101.402  21
   2 -35  -5-22.9983 84.6995  18
  -2 -35   5 119.742 111.460  21
   2 -35  -5-122.725 150.507  21
  -2 -35   4 1422.02 292.996  21
   2 -35  -4 1430.84 316.560  21
   2 -35  -4 2111.13 375.877  18
   2 -35  -4 1509.91 332.202  13
   2 -35  -3 1683.88 343.360  18
   2 -35  -3 1549.89 325.578  21
  -2 -35   3 1307.82 258.762  21
   2 -35  -3 1467.96 357.036  13
   2 -35  -2 246.473 163.312  18
   2 -35  -2 329.227 200.699  21
  -2 -35   2 229.543 163.525  21
   2 -35  -2 141.380 208.784  13
  -2 -35   1 679.999 206.819  21
   2 -35  -1 370.652 169.167  21
   2 -35  -1 568.790 216.802  17
  -2 -35   0-48.4239 117.768  21
   2 -35   0-116.181 136.659  17
   2 -35   0 205.769 161.678  21
   2 -35   1 240.052 147.836  17
   2 -35   2 183.339 157.249  17
   2 -35   3 439.162 178.148  17
   2 -35   4 238.265 119.013  17
   2 -35   5 2586.08 308.246  17
  -2 -34   7 114.240 102.971  21
   2 -34  -7 328.856 123.773  18
   2 -34  -6 262.363 150.494  18
  -2 -34   6 174.511 107.333  21
  -2 -34   5 271.341 141.744  21
   2 -34  -5 272.883 150.527  21
   2 -34  -5 75.7344 130.119  18
   2 -34  -4 364.331 178.782  18
  -2 -34   4 405.257 160.758  21
   2 -34  -4 381.401 204.277  21
   2 -34  -4 489.348 198.705  13
   2 -34  -3 1267.50 310.467  18
   2 -34  -3 1227.89 302.934  21
   2 -34  -3 1657.94 368.577  13
  -2 -34   3 1390.14 288.532  21
  -2 -34   2 212.779 150.547  21
   2 -34  -2 56.2746 127.998  21
   2 -34  -2 170.885 128.846  18
   2 -34  -2 66.9308 143.080  13
   2 -34  -1 10.9564 129.722  17
   2 -34  -1 94.8685 137.989  21
  -2 -34   1-50.7307 127.836  21
   2 -34   0 305.039 184.660  21
   2 -34   0 554.834 232.050  17
  -2 -34   0 485.428 168.305  21
   2 -34   1 207.290 135.849  17
   2 -34   2 333.188 169.442  17
   2 -34   3 2484.63 355.612  17
   2 -34   4 515.525 167.110  17
   2 -34   5 140.506 113.479  17
  -2 -33   7 60.8843 87.5065  21
   2 -33  -7 7.68665 75.8395  18
   2 -33  -6 38.6318 99.6746  18
  -2 -33   6 127.008 124.281  21
   2 -33  -5 396.028 209.409  18
   2 -33  -5 476.081 209.093  21
  -2 -33   5 450.408 174.991  21
   2 -33  -4 695.059 233.990  21
  -2 -33   4 877.024 218.038  21
   2 -33  -4 990.977 303.615  13
   2 -33  -3 18.9610 135.660  21
  -2 -33   3 101.533 124.059  21
   2 -33  -3 345.929 202.158  13
   2 -33  -2 533.441 208.290  21
  -2 -33   2 594.464 203.899  21
  -2 -33   1 107.522 104.431  21
   2 -33  -1 72.5870 110.937  21
   2 -33  -1 128.887 168.068  17
   2 -33   0 25.9640 119.864  17
  -2 -33   0 305.394 168.609  21
   2 -33   0 137.315 125.062  21
   2 -33   1 1655.02 335.894  17
   2 -33   2 908.286 249.757  17
   2 -33   3 34.1597 109.516  17
   2 -33   4 270.193 147.433  17
   2 -33   5 790.226 205.331  17
   2 -33   6 427.534 127.700  17
   2 -33   6 791.671 176.884  22
  -2 -32   8 76.9854 62.9024  21
   2 -32  -8 130.424 109.173  18
   2 -32  -7 129.675 109.065  18
  -2 -32   7-37.6046 73.9225  21
   2 -32  -6 672.398 236.509  18
   2 -32  -6 782.360 267.548  21
  -2 -32   6 692.801 192.159  21
  -2 -32   5-231.693 177.135  21
   2 -32  -5 117.283 131.296  21
   2 -32  -5 32.4587 147.938  13
  -2 -32   4 1755.95 315.083  21
   2 -32  -4 1698.36 368.443  21
   2 -32  -4 1815.81 406.005  13
  -2 -32   3 8.17367 102.938  21
   2 -32  -3-101.059 132.051  21
   2 -32  -3-135.048 140.963  13
   2 -32  -2 429.421 236.901  17
  -2 -32   2 331.093 187.066  21
   2 -32  -2 116.006 119.581  21
   2 -32  -1 323.243 165.253  17
   2 -32  -1 126.378 157.341  21
  -2 -32   1 121.402 132.449  21
   2 -32   0 86.5844 121.506  21
   2 -32   0 343.325 185.367  17
  -2 -32   0 156.778 132.693  21
   2 -32   1 260.397 158.497  17
   2 -32   2 1319.05 304.137  17
   2 -32   3 329.597 149.842  17
   2 -32   4 160.684 118.909  17
   2 -32   5 99.0721 123.903  17
   2 -32   5 51.1064 92.2846  22
   2 -32   6 687.781 171.013  17
   2 -32   6 927.356 189.444  22
  -2 -31   8 146.674 86.4688  21
   2 -31  -8 78.2549 98.5479  18
   2 -31  -7 312.309 163.075  18
  -2 -31   7 156.890 111.666  21
   2 -31  -6-1.71586 91.7047  18
   2 -31  -6 109.115 128.792  21
  -2 -31   6 150.664 114.866  21
  -2 -31   5 33.3487 112.381  21
   2 -31  -5-195.573 171.594  21
   2 -31  -5-39.3274 178.922  13
  -2 -31   4 99.3572 108.366  21
   2 -31  -4-75.0036 157.552  13
   2 -31  -4 110.239 188.286  21
  -2 -31   3 801.070 215.706  21
   2 -31  -3 1244.44 307.659  21
   2 -31  -3 903.025 297.977  13
  -2 -31   2 204.989 127.806  21
   2 -31  -2 163.702 176.234  21
   2 -31  -2 57.0875 127.241  17
   2 -31  -1 177.180 176.122  17
  -2 -31   1-135.337 129.468  21
   2 -31  -1-79.5198 143.865  21
   2 -31   0-0.86229 110.881  21
  -2 -31   0-0.25216 97.2530  21
   2 -31   0 176.469 167.337  17
   2 -31   1-115.757 138.816  17
   2 -31   2 226.866 185.786  17
   2 -31   3 3551.05 463.421  17
   2 -31   4 100.574 126.273  22
   2 -31   4 110.230 126.469  17
   2 -31   5 2249.21 321.848  17
   2 -31   5 2463.95 374.533  22
   2 -31   6 246.952 117.376  17
   2 -31   6 372.318 150.616  22
   2 -30  -8 5.89176 71.3973  18
   2 -30  -8 32.9402 105.104  19
  -2 -30   8 135.524 99.8998  21
  -2 -30   7 744.923 183.169  21
   2 -30  -7 658.171 224.298  18
   2 -30  -6 417.000 191.882  18
   2 -30  -6 474.461 216.491  21
  -2 -30   6 610.928 198.395  21
  -2 -30   5 2258.74 337.008  21
   2 -30  -5 2531.25 425.997  21
   2 -30  -5 2022.90 418.559  13
   2 -30  -4 1027.96 281.258  21
  -2 -30   4 847.005 227.831  21
   2 -30  -4 1025.00 323.992  13
   2 -30  -3 2840.50 457.144  21
   2 -30  -3 3282.72 547.585  13
  -2 -30   3 3298.82 408.618  21
   2 -30  -2 1860.41 330.610  21
  -2 -30   2 2393.18 355.193  21
   2 -30  -2 1730.58 371.214  17
   2 -30  -1 3140.89 476.263  17
   2 -30  -1 2856.98 420.247  21
  -2 -30   1 2927.27 381.708  21
   2 -30   0 1096.14 297.247  17
   2 -30   0 717.175 217.585  21
  -2 -30   0 666.729 194.292  21
   2 -30   1 164.995 176.988  17
   2 -30   2 264.686 159.981  17
   2 -30   3 427.453 186.619  17
   2 -30   4 1128.16 256.296  17
   2 -30   5 415.241 172.555  17
   2 -30   6 738.881 187.255  17
   2 -30   7 7.56977 80.3817  22
   2 -30   7 60.2972 65.0485  17
  -2 -29   9 95.6015 67.8509  21
   2 -29  -9 87.4431 94.0030  19
  -2 -29   8 45.2275 81.0885  21
   2 -29  -8 102.479 117.633  19
   2 -29  -8 223.614 147.855  18
  -2 -29   7 216.922 117.644  21
   2 -29  -7 35.4116 93.6217  18
  -2 -29   6 287.846 128.601  21
   2 -29  -6 38.3593 131.629  21
   2 -29  -5 275.695 227.701  13
   2 -29  -5 238.608 174.206  21
  -2 -29   5 183.002 136.781  21
   2 -29  -4 3954.18 597.151  13
  -2 -29   4 3495.57 418.764  21
   2 -29  -4 3402.44 500.068  21
  -2 -29   3-153.667 145.962  21
   2 -29  -3-157.984 163.316  21
   2 -29  -3-81.4711 196.032  13
   2 -29  -2 1080.35 280.204  17
   2 -29  -2 1500.21 341.192  21
  -2 -29   2 1789.58 311.860  21
   2 -29  -1 649.314 262.659  17
   2 -29  -1 634.196 254.139  21
  -2 -29   1 609.529 244.656  21
   2 -29   0 3757.59 440.663  21
  -2 -29   0 4822.82 477.221  21
   2 -29   0 4572.11 557.919  17
   2 -29   1 401.442 210.596  17
   2 -29   2 2133.45 394.187  17
   2 -29   3 123.594 188.296  17
   2 -29   4 9271.89 734.886  17
   2 -29   5 517.995 195.476  17
   2 -29   6 2.18586 95.8597  17
   2 -29   7-28.9564 85.9503  22
   2 -29   7 26.6714 95.1495  17
  -2 -28   9 187.311 94.0047  21
   2 -28  -9 488.013 172.068  19
   2 -28  -8-50.8468 88.6138  19
   2 -28  -8-58.5305 90.2377  18
  -2 -28   8-91.2402 91.4535  21
   2 -28  -7 60.4117 132.483  19
  -2 -28   7 177.228 114.425  21
   2 -28  -7 70.0424 116.460  18
   2 -28  -6 1345.93 319.565  21
  -2 -28   6 1607.32 284.249  21
   2 -28  -5 1137.53 335.693  21
  -2 -28   5 658.431 204.518  21
   2 -28  -5 942.583 315.711  13
  -2 -28   4 2084.62 352.726  21
   2 -28  -4 2095.32 425.800  21
   2 -28  -4 2247.37 442.703  13
   2 -28  -3-317.764 207.077  21
  -2 -28   3 5.31183 101.218  21
   2 -28  -2 556.818 197.040  17
  -2 -28   2 406.193 173.252  21
   2 -28  -2 584.138 218.048  21
   2 -28  -1 2765.82 440.858  17
   2 -28  -1 2921.17 404.189  21
  -2 -28   1 3150.19 387.916  21
  -2 -28   0 1149.53 244.906  21
   2 -28   0 623.393 246.517  17
   2 -28   0 663.288 207.021  21
   2 -28   1 175.025 147.551  17
   2 -28   2 323.957 183.404  17
   2 -28   3 543.387 220.312  17
   2 -28   4 3599.56 478.043  17
   2 -28   5 925.455 263.882  17
   2 -28   6 13.5216 96.5492  17
   2 -28   7 105.358 83.6550  17
  -2 -27   9 2337.36 276.298  21
   2 -27  -9 3726.33 470.467  19
   2 -27  -8 139.039 121.862  18
  -2 -27   8 8.13644 101.384  21
   2 -27  -8-61.2741 108.967  19
   2 -27  -7-30.4370 118.171  18
  -2 -27   7 168.697 128.756  21
   2 -27  -6 351.143 225.830  21
  -2 -27   6 147.165 127.807  21
   2 -27  -5 8640.29 803.342  21
  -2 -27   5 9331.98 663.244  21
   2 -27  -5 9661.08 902.181  13
   2 -27  -4 12.3856 162.177  21
  -2 -27   4 218.760 160.940  21
   2 -27  -4-23.0133 154.597  13
   2 -27  -3 3844.07 522.388  17
   2 -27  -3 3669.89 507.485  21
  -2 -27   3 3522.70 437.088  21
   2 -27  -2 11.1537 131.986  17
  -2 -27   2-96.5990 123.220  21
   2 -27  -2-104.384 182.025  21
   2 -27  -1 1363.35 290.908  21
  -2 -27   1 1588.79 289.971  21
   2 -27  -1 1388.18 335.575  17
   2 -27   0 1999.08 377.463  17
  -2 -27   0 2275.69 334.788  21
   2 -27   1 62.2846 149.060  17
   2 -27   2-66.6634 171.466  17
   2 -27   3 7730.90 714.299  17
   2 -27   4 2194.08 381.673  17
   2 -27   5 894.078 218.504  17
   2 -27   6 182.346 120.529  17
   2 -27   7 65.2401 92.5991  17
   2 -27   7-0.28925 85.5260  14
   2 -27   8 488.885 151.480  22
   2 -27   8 564.876 141.676  14
   2 -27   8 334.198 116.074  17
   2 -26  -9 1.13226 88.7290  19
  -2 -26   9 47.4223 80.7822  21
   2 -26  -8 84.5295 117.002  18
  -2 -26   8 5.38934 92.6352  21
   2 -26  -7 13.2344 91.0979  18
  -2 -26   7-100.625 114.716  21
  -2 -26   6 320.258 148.859  21
   2 -26  -6 724.125 275.525  21
   2 -26  -6 340.054 241.188  13
  -2 -26   5 1819.20 316.048  21
   2 -26  -5 1603.83 377.004  21
   2 -26  -5 1455.84 396.684  13
  -2 -26   4 2350.10 345.215  21
   2 -26  -4 3106.16 514.833  13
   2 -26  -4 2592.09 438.743  21
   2 -26  -3 1757.13 367.777  21
  -2 -26   3 1799.92 299.976  21
   2 -26  -3 1612.50 353.417  17
   2 -26  -2 490.162 173.409  17
  -2 -26   2 455.089 171.225  21
   2 -26  -2 697.396 246.637  21
   2 -26  -1 4275.95 540.492  17
   2 -26  -1 3982.16 461.976  21
  -2 -26   1 4302.63 429.720  21
   2 -26   0 230.558 209.536  17
  -2 -26   0 103.295 147.908  21
   2 -26   1 897.465 260.312  17
   2 -26   2 2314.19 402.267  17
   2 -26   3 33.9278 130.525  17
   2 -26   4 1217.32 295.143  17
   2 -26   5 1172.38 279.639  17
   2 -26   6 50.8447 115.311  17
   2 -26   6 93.9641 108.873  14
   2 -26   7 57.7481 91.6548  17
   2 -26   7-1.24515 103.678  14
   2 -26   8 130.379 84.9947  17
   2 -26   8 127.943 87.0579  14
   2 -25 -10 777.382 207.885  19
  -2 -25   9 648.821 153.760  21
   2 -25  -9 997.141 254.618  19
  -2 -25   8 1005.30 207.493  21
   2 -25  -8 780.832 255.862  18
  -2 -25   7 35.3390 86.0945  21
   2 -25  -7 170.195 156.216  18
  -2 -25   6 98.0771 109.311  21
   2 -25  -6 266.586 194.633  21
   2 -25  -6 47.8865 163.144  13
   2 -25  -5 6474.06 688.114  21
   2 -25  -5 7854.37 818.731  13
  -2 -25   5 6768.45 566.018  21
  -2 -25   4 595.969 242.043  21
   2 -25  -4 671.113 269.326  13
   2 -25  -4 686.833 245.003  21
   2 -25  -3 3561.68 495.964  17
   2 -25  -3 3583.84 492.250  21
  -2 -25   3 3998.61 434.099  21
  -2 -25   2 8918.45 632.627  21
   2 -25  -2 9152.98 783.936  17
   2 -25  -2 8899.47 728.711  21
   2 -25  -1 109.558 132.025  21
  -2 -25   1 44.3381 93.5603  21
   2 -25  -1 52.3367 144.912  17
   2 -25   0 123.213 109.136  17
   2 -25   1 2738.28 408.788  17
   2 -25   2-246.468 187.056  17
   2 -25   3 393.678 225.330  17
   2 -25   4 5239.74 581.550  17
   2 -25   5 136.798 131.756  17
   2 -25   6 1911.26 317.741  17
   2 -25   6 2327.98 362.646  14
   2 -25   7 403.093 155.972  17
   2 -25   7 525.392 176.033  14
   2 -25   8-42.6097 70.2287  17
   2 -25   8 15.7606 66.9003  14
  -2 -24  10 408.672 119.311  17
   2 -24 -10 543.356 185.315  19
   2 -24  -9 307.097 203.668  19
  -2 -24   9 236.228 110.079  17
  -2 -24   9 321.082 128.765  21
   2 -24  -8 54.3684 110.899  18
  -2 -24   8 102.266 118.583  21
  -2 -24   7 1916.26 288.262  21
   2 -24  -7 1579.42 386.552  18
   2 -24  -6 767.653 299.697  21
   2 -24  -6 565.202 245.885  13
  -2 -24   6 848.958 208.470  21
   2 -24  -5 6255.95 686.283  21
  -2 -24   5 6563.07 564.045  21
   2 -24  -5 6203.09 763.995  13
   2 -24  -4 4226.06 551.228  21
  -2 -24   4 4218.53 440.236  21
   2 -24  -4 4789.42 665.818  13
   2 -24  -3 4388.85 532.835  17
   2 -24  -3 4008.74 530.905  21
  -2 -24   3 4838.31 452.603  21
   2 -24  -2 643.387 241.974  17
  -2 -24   2 322.480 140.563  21
   2 -24  -2 597.190 230.396  21
   2 -24  -1 5539.94 579.124  17
  -2 -24   1 3199.74 842.828   9
  -2 -24   0-22.9301 155.163   9
   2 -24   0 696.056 264.874  17
   2 -24   1 6038.69 594.825  17
  -2 -24  -1 3072.21 926.297   9
   2 -24   2 836.200 235.832  17
   2 -24   3 261.543 154.699  17
   2 -24   4 781.167 242.499  17
   2 -24   5 392.472 167.247  17
   2 -24   6 322.646 153.068  17
   2 -24   6 425.173 177.939  14
   2 -24   7 200.000 128.291  14
   2 -24   7 167.200 144.149  17
   2 -24   8 262.731 116.239  17
   2 -24   8 422.683 154.588  14
  -2 -23  10-24.0967 67.5293  21
   2 -23 -10-37.1837 99.9538  19
  -2 -23  10 64.7508 91.2857  17
  -2 -23   9 216.059 98.0851  17
  -2 -23   9 160.440 74.6929  21
   2 -23  -8 103.550 134.647  18
  -2 -23   8 154.358 116.559  21
   2 -23  -7 3104.01 532.282  18
  -2 -23   7 3379.89 390.384  21
  -2 -23   6 973.370 221.884  21
   2 -23  -6 807.713 265.470  21
   2 -23  -6 812.865 288.798  13
   2 -23  -5 1934.32 394.704  21
  -2 -23   5 2101.99 316.321  21
   2 -23  -5 2224.37 469.466  13
   2 -23  -4 253.863 175.470  21
  -2 -23   4 110.413 106.655  21
   2 -23  -4 430.142 252.917  13
  -2 -23   3 13813.2 754.651  21
   2 -23  -3 13106.5 899.012  17
  -2 -23   3 10797.3 1447.27   9
   2 -23  -3 12747.0 879.534  21
  -2 -23   2-265.201 216.895   9
  -2 -23   1 1722.93 565.246   9
  -2 -23   0 245.184 246.386   9
   2 -23   1 1003.59 284.829  17
  -2 -23  -1 267.680 361.811   9
   2 -23   2 261.602 168.983  17
   2 -23   3 767.547 264.781  17
   2 -23   4 20.8381 121.822  17
   2 -23   5 400.520 205.170  17
   2 -23   6 219.750 134.378  17
   2 -23   7 2118.91 378.179  14
   2 -23   7 1550.91 278.945  17
   2 -23   8 743.703 190.719  14
   2 -23   8 511.289 138.538  17
   2 -23   9 48.4399 73.0696  14
  -2 -22  10 109.284 75.4767  21
   2 -22 -10-46.8459 106.430  19
  -2 -22  10-60.0785 75.3245  17
  -2 -22   9 2.19651 106.119  17
  -2 -22   9 40.2209 79.3232  21
  -2 -22   8 1167.86 254.043  17
   2 -22  -8 1137.22 307.177  18
  -2 -22   8 1354.17 242.713  21
  -2 -22   7 2486.68 334.700  21
   2 -22  -6 6334.04 670.314  21
  -2 -22   6 6429.11 530.295  21
   2 -22  -6 6146.01 733.695  13
   2 -22  -5 2144.92 454.230  13
   2 -22  -5 1549.15 337.808  21
  -2 -22   5 2073.56 316.123  21
   2 -22  -4 193.278 161.906  21
   2 -22  -4 96.2489 171.979  13
  -2 -22   4 24.5036 97.1792  21
  -2 -22   3 1105.57 488.309   9
  -2 -22   2 8.35565 155.550   9
  -2 -22   1 2929.59 720.913   9
  -2 -22   0 2195.19 577.729   9
  -2 -22  -1 1836.55 618.936   9
   2 -22   2 619.493 231.334  17
   2 -22   3 717.490 238.577  17
   2 -22   4 168.842 175.125  17
   2 -22   5 165.236 111.945  17
   2 -22   6 3262.09 428.373  17
   2 -22   7 562.709 213.390  14
   2 -22   7 393.494 173.644  17
   2 -22   8-8.80950 85.2246  14
   2 -22   8-122.840 110.155  17
   2 -22   9 578.149 152.728  14
   2 -21 -10 167.887 152.233  19
  -2 -21  10 217.303 97.0955  17
  -2 -21  10 221.691 103.614  21
  -2 -21   9 1386.27 256.712  17
  -2 -21   9 1462.54 222.211  21
   2 -21  -8 1275.29 320.204  18
  -2 -21   8 1071.36 255.999  17
  -2 -21   8 1401.38 248.762  21
  -2 -21   7 855.212 208.372  21
  -2 -21   6 690.798 201.858  21
   2 -21  -6 483.434 259.880  13
   2 -21  -5 820.887 211.350  21
  -2 -21   5 711.088 177.168  21
  -2 -21   4 110.789 176.842   9
  -2 -21   3-78.7978 146.156   9
  -2 -21   2 539.163 338.392   9
  -2 -21   1 2177.39 607.261   9
  -2 -21   0 269.353 198.364   9
  -2 -21  -1 448.722 312.239   9
   2 -21   3 461.567 230.757  17
   2 -21   3 79.0592 233.469   5
   2 -21   4 264.953 171.473  17
   2 -21   5 73.3527 118.417  17
   2 -21   6 5260.17 550.501  17
   2 -21   7 602.328 189.460  17
   2 -21   8 1400.99 285.302  14
   2 -21   8 1128.07 217.315  17
   2 -21   9 374.778 132.679  14
  -2 -20  11 516.949 128.514  17
   2 -20 -11 774.612 202.418  19
   2 -20 -10 221.737 167.509  19
  -2 -20  10 101.289 92.1519  17
  -2 -20  10 133.110 90.3877  21
  -2 -20   9 1936.55 254.340  21
  -2 -20   9 2173.97 334.830  17
   2 -20  -8 670.623 251.966  18
  -2 -20   8 902.950 234.930  17
  -2 -20   8 858.138 190.111  21
  -2 -20   7 2543.14 336.495  21
  -2 -20   6 1741.10 278.231  21
   2 -20  -6 1830.59 383.830  21
   2 -20  -6 1899.76 412.357  13
   2 -20  -5 3148.63 463.217  21
   2 -20  -5 2169.70 823.126   8
  -2 -20   5 3154.10 364.080  21
   2 -20  -5 3457.35 534.599  13
  -2 -20   5 1786.34 593.006   9
  -2 -20   4 0.58448 150.352   9
  -2 -20   3 162.697 215.944   9
  -2 -20   2 27.1533 148.405   9
  -2 -20   1-150.886 138.052   9
  -2 -20   0 97.0465 166.213   9
  -2 -20  -1 2632.78 648.781   9
   2 -20   2 155.146 212.508   5
   2 -20   3 11113.2 771.152  17
   2 -20   3 9929.68 1450.14   5
   2 -20   4 1416.47 320.924  17
   2 -20   5 281.360 182.430  17
   2 -20   6 756.180 243.337  17
   2 -20   7 79.6243 143.533  17
   2 -20   8 72.9489 98.1737  17
   2 -20   8 107.719 109.629  14
   2 -20   9 799.786 200.286  14
   2 -19 -11-148.002 100.161  19
  -2 -19  11 37.6600 63.7992  17
  -2 -19  10 90.9553 89.3925  21
   2 -19 -10-75.5288 141.311  19
  -2 -19   9 184.038 129.338  17
  -2 -19   9 428.566 145.720  21
   2 -19  -8 3234.95 569.320  18
  -2 -19   8 4676.57 428.239  21
   2 -19  -7 1052.70 379.768  18
  -2 -19   7 1599.75 275.151  21
   2 -19  -6 2482.68 470.960  13
   2 -19  -6 2874.31 450.125  21
  -2 -19   6 2757.07 349.353  21
   2 -19  -5 3447.98 495.869  21
  -2 -19   5 2199.36 635.197   9
  -2 -19   5 3775.21 399.982  21
   2 -19  -5 2379.05 813.176   8
  -2 -19   4 63.1199 170.903   9
  -2 -19   3-25.8720 153.348   9
  -2 -19   2 453.393 297.501   9
  -2 -19   1 2145.97 512.038   9
  -2 -19   0 206.368 191.743   9
  -2 -19  -1-142.861 177.008   9
   2 -19   2 186.538 256.092   5
   2 -19   3 1010.29 500.429   5
   2 -19   4 3068.13 411.180  17
   2 -19   5 8029.35 666.423  17
   2 -19   6 2909.40 418.527  17
   2 -19   7 604.991 192.757  17
   2 -19   8 505.021 158.384  17
   2 -19   8 666.730 208.095  14
   2 -19   9 217.516 101.631  14
   2 -18 -11 805.532 236.791  19
  -2 -18  11 210.215 71.1677  17
  -2 -18  10 1589.40 258.834  17
  -2 -18  10 1708.44 210.916  21
   2 -18 -10 1891.79 388.950  19
  -2 -18   9 1510.16 237.930  21
  -2 -18   8 612.388 191.014  21
  -2 -18   8 464.640 185.272  20
   2 -18  -7 193.133 191.065  18
  -2 -18   7 265.164 142.253  21
  -2 -18   7 230.644 155.388  20
   2 -18  -6 9530.99 805.716  21
  -2 -18   6 10221.8 636.616  21
   2 -18  -6 9260.35 849.106  13
  -2 -18   5 1739.08 546.669   9
   2 -18  -5 2518.66 876.570   8
  -2 -18   4 2113.06 532.880   9
  -2 -18   3 566.551 307.427   9
  -2 -18   2 389.855 265.756   9
  -2 -18   1 2440.45 569.391   9
  -2 -18   0 2296.86 525.857   9
   2 -18   1 2238.93 581.093   5
  -2 -18  -1 2552.86 543.959   9
   2 -18   2 7970.24 1209.55   5
   2 -18   3 1842.02 627.706   5
   2 -18   4 286.461 187.505  17
   2 -18   4 177.472 349.887   5
   2 -18   5 208.215 175.419  17
   2 -18   6 596.889 205.777  17
   2 -18   7 52.1477 131.806  17
   2 -18   8 585.843 164.906  17
   2 -18   8 931.278 254.379  14
   2 -18   9 260.872 133.850  14
   2 -17 -11 51.6391 110.796  19
  -2 -17  11 101.182 96.2535  17
  -2 -17  10 1291.04 254.201  17
   2 -17 -10 1891.98 396.298  19
  -2 -17  10 1734.88 222.915  21
  -2 -17   9 1310.01 279.089  20
  -2 -17   9 1415.86 225.709  21
  -2 -17   8 797.993 198.664  21
  -2 -17   8 918.417 252.060  20
   2 -17  -7 3947.32 625.955  18
  -2 -17   7 5240.94 472.030  21
  -2 -17   7 5060.18 565.231  20
  -2 -17   6 774.021 228.897  20
   2 -17  -6 915.598 286.211  21
  -2 -17   6 787.978 199.492  21
   2 -17  -6 1014.78 324.403  13
   2 -17  -6 633.426 491.586   8
  -2 -17   5 226.975 198.133   9
   2 -17  -5-433.503 370.152   8
  -2 -17   4 4708.86 763.957   9
  -2 -17   3 8153.92 956.515   9
  -2 -17   2-2.48108 133.335   9
  -2 -17   1-47.8064 112.162   9
  -2 -17   0 4089.46 674.612   9
   2 -17   1 490.997 258.627   5
  -2 -17  -1 486.658 263.259   9
   2 -17   2 7905.14 1174.14   5
   2 -17   3 273.924 277.599   5
   2 -17   4 2307.53 753.156   5
   2 -17   5 49.6979 98.2987  17
   2 -17   6 194.100 114.492  17
   2 -17   7 656.681 187.267  17
   2 -17   8 40.9077 92.4484  14
   2 -17   9 161.394 101.111  14
   2 -16 -11 645.645 205.417  19
  -2 -16  11 466.598 117.740  17
  -2 -16  10 372.196 125.889  21
  -2 -16   9 142.935 118.998  21
  -2 -16   9 196.919 143.935  20
  -2 -16   8 2828.85 426.091  20
  -2 -16   8 2958.25 351.197  21
   2 -16  -7 9857.79 935.040  18
  -2 -16   7 11274.7 667.815  21
  -2 -16   7 11230.8 846.244  20
   2 -16  -6-217.725 330.034   8
   2 -16  -6 169.643 189.670  21
  -2 -16   6 177.606 141.604  21
  -2 -16   6 120.369 113.485  20
  -2 -16   5 6409.38 910.456   9
   2 -16  -5 6628.09 1255.50   8
  -2 -16   4 115.763 171.307   9
  -2 -16   3 8810.07 956.018   9
  -2 -16   2 34.0247 109.903   9
  -2 -16   1 11816.1 1068.04   9
  -2 -16   0 16200.0 1230.88   9
   2 -16   1 14125.7 1380.71   5
  -2 -16  -1 14588.2 1202.70   9
   2 -16   2 170.439 102.835   5
   2 -16   3 299.217 201.440   5
   2 -16   4 8140.54 1400.04   5
   2 -16   5 75.1696 127.330  11
   2 -16   5 244.926 151.696  17
   2 -16   6 1313.35 317.415  11
   2 -16   6 1529.57 304.088  17
   2 -16   7 2886.72 385.006  17
   2 -16   9 187.086 128.333  14
   2 -16  10-92.9936 73.6024  22
   2 -16  10 164.376 100.761  14
  -2 -15  11 150.956 113.052  17
   2 -15 -11 175.322 140.661  19
  -2 -15  10 1262.97 204.602  21
  -2 -15  10 1132.38 249.933  20
  -2 -15   9-53.4728 94.5547  21
  -2 -15   9-3.91984 87.5883  20
  -2 -15   8 3801.89 504.886  20
  -2 -15   8 3832.43 400.939  21
   2 -15  -7 442.166 265.128  18
  -2 -15   7 361.059 155.742  20
  -2 -15   7 540.492 172.294  21
  -2 -15   6 5461.34 780.179   9
   2 -15  -6 5384.26 1186.61   8
  -2 -15   5 1161.08 358.136   9
   2 -15  -5 1403.33 564.809   8
  -2 -15   4 780.406 287.717   9
  -2 -15   3 4370.30 647.221   9
  -2 -15   2 218.395 178.265   9
  -2 -15   1 710.513 266.291   9
   2 -15   0 389.565 268.104   5
  -2 -15   0 599.413 241.797   9
  -2 -15  -1 457.885 215.725   9
   2 -15   1 435.479 262.711   5
   2 -15   2 1103.02 438.060   5
   2 -15   3 1074.96 488.905   5
   2 -15   4 221.251 204.755   5
   2 -15   5 112.146 113.534  11
   2 -15   5 219.653 127.302  17
   2 -15   6 502.000 217.380  11
   2 -15   6 371.373 177.917  17
   2 -15   7 1024.46 314.142  11
   2 -15   9 202.625 131.136  14
   2 -15  10 1465.24 250.680  14
   2 -15  10 935.777 177.934  22
   2 -14 -11 703.163 228.760  19
  -2 -14  10 350.517 133.565  21
  -2 -14  10 543.498 187.933  20
  -2 -14   9 481.409 186.982  20
  -2 -14   9 704.389 164.058  21
  -2 -14   8 4524.95 532.308  20
  -2 -14   8 4686.60 436.982  21
  -2 -14   7 2217.60 306.308  21
   2 -14  -7 1517.96 367.699  18
  -2 -14   6 5090.18 728.909   9
   2 -14  -6 5001.61 1090.98   8
  -2 -14   5 2486.67 484.192   9
   2 -14  -5 2474.16 749.196   8
  -2 -14   4 4355.64 630.898   9
  -2 -14   3 675.390 255.855   9
  -2 -14   2 1100.72 284.884   9
  -2 -14   1 6022.45 696.146   9
   2 -14   0 3956.11 657.436   5
  -2 -14   0 4130.38 567.653   9
  -2 -14  -1 241.747 166.740   9
   2 -14   1 170.670 203.032   5
   2 -14   2 16360.8 1615.36   5
  -2 -14  -2 15486.9 1081.16   9
   2 -14   3 12045.9 1524.13   5
   2 -14   4 694.919 383.699   5
   2 -14   5 551.343 208.866  11
   2 -14   5 541.883 440.216   5
   2 -14   6 718.558 237.588  11
   2 -14   7 1549.01 343.003  11
   2 -14   8 1059.90 279.419  11
   2 -14   9 1285.52 294.503  14
   2 -14  10 52.6804 94.0386  14
  -2 -13  12 69.4702 75.0699  17
   2 -13 -12 55.4790 84.1775  19
   2 -13 -11-14.4016 106.079  19
  -2 -13  11 121.069 97.5517  20
  -2 -13  10 1255.32 197.098  21
  -2 -13  10 1536.43 300.748  20
  -2 -13   9 333.050 146.713  21
  -2 -13   9 189.248 147.219  20
  -2 -13   8 1067.47 268.172  20
  -2 -13   8 1125.88 229.729  21
   2 -13  -7-26.8036 273.024   8
  -2 -13   7 603.917 201.085  21
  -2 -13   7 390.655 190.653  20
  -2 -13   6 1096.78 334.468   9
   2 -13  -6 1359.75 609.080   8
  -2 -13   5 9323.88 904.628   9
   2 -13  -5 8256.39 1336.67   8
  -2 -13   4 3553.86 556.149   9
  -2 -13   3 488.645 200.914   9
  -2 -13   2 4126.91 548.733   9
  -2 -13   1 5671.39 660.409   9
   2 -13   0 304.504 212.326   5
  -2 -13   0 536.619 210.931   9
   2 -13   1 3962.96 717.884   5
  -2 -13  -1 4517.08 554.610   9
   2 -13   2 5104.89 888.336   5
  -2 -13  -2 4724.16 571.218   9
   2 -13   3 1852.92 608.041   5
   2 -13   4 685.352 394.998   5
   2 -13   5 11695.6 1754.64   5
   2 -13   5 9081.55 790.683  11
   2 -13   6 295.986 158.631  11
   2 -13   7 79.7212 152.597  11
   2 -13   8 365.345 192.337  11
   2 -13   9 365.708 185.800  14
   2 -13  10 205.374 98.2622  14
   2 -12 -12 951.077 213.693  19
  -2 -12  12 929.599 158.985  17
   2 -12 -11 4874.10 577.437  19
  -2 -12  11 3815.38 401.969  20
  -2 -12  10 618.201 159.554  21
  -2 -12  10 444.122 185.829  20
  -2 -12   9 1315.16 225.357  21
  -2 -12   9 1428.28 297.908  20
  -2 -12   8 293.014 150.781  21
  -2 -12   8 251.718 144.826  20
   2 -12  -7 13922.4 1832.55   8
  -2 -12   7 14469.3 730.942  21
  -2 -12   7 14474.2 931.007  20
   2 -12  -6 4981.78 1039.00   8
  -2 -12   6 5228.69 706.825   9
  -2 -12   5 6317.02 745.359   9
   2 -12  -5 5421.26 1057.20   8
  -2 -12   4 11322.9 962.933   9
   2 -12  -4 9617.88 1338.27   8
  -2 -12   3 37.2798 139.598   9
  -2 -12   2 2376.84 416.042   9
  -2 -12   1 12304.2 919.794   9
   2 -12   0 119.726 133.741   5
  -2 -12   0 102.271 98.3281   9
   2 -12   1 32664.4 2011.02   5
  -2 -12  -1 33949.6 1451.44   9
   2 -12   2 3218.84 721.411   5
  -2 -12  -2 2817.36 430.088   9
   2 -12   3-8.46093 163.988   5
   2 -12   4 2005.28 643.768   5
   2 -12   5 3808.28 983.885   5
   2 -12   6 651.306 253.037  11
   2 -12   7 2685.32 455.811  11
   2 -12   8 1328.98 309.460  11
   2 -12   9 306.373 135.695  11
   2 -12   9 593.946 222.437  14
   2 -12  10 1349.30 256.095  14
   2 -11 -12 161.198 101.182  19
  -2 -11  12 79.5264 83.0134  17
   2 -11 -11 651.771 238.256  19
  -2 -11  11 798.343 217.112  20
   2 -11 -10 2004.40 416.835  19
  -2 -11  10 1729.07 244.306  21
  -2 -11  10 1714.88 306.675  20
  -2 -11   9 1102.35 279.126  20
  -2 -11   9 1335.35 286.296  21
  -2 -11   8 1057.78 233.812  21
  -2 -11   8 1046.36 244.961  20
   2 -11  -7 10945.8 1580.34   8
  -2 -11   7 12196.5 824.200  20
   2 -11  -6 168.785 265.146   8
  -2 -11   6 390.396 217.225   9
   2 -11  -5 1429.10 569.165   8
  -2 -11   5 1193.92 326.119   9
  -2 -11   4 4096.43 582.457   9
   2 -11  -4 3172.05 800.465   8
  -2 -11   3 469.471 202.472   9
  -2 -11   2 50909.6 1870.86   9
   2 -11  -1 1970.60 390.365   5
  -2 -11   1 1616.20 350.403   9
   2 -11   0 883.990 339.669   5
  -2 -11   0 952.664 251.667   9
   2 -11   1 196.124 216.917   5
  -2 -11  -1 270.501 165.355   9
   2 -11   2 2679.83 645.782   5
  -2 -11  -2 2318.73 366.905   9
   2 -11   3 147.106 221.390   5
   2 -11   4 3254.29 843.073   5
   2 -11   5 3167.85 887.676   5
   2 -11   6 1855.48 380.533  11
   2 -11   7 2448.85 447.100  11
   2 -11   8 132.390 179.446  11
   2 -11   9 271.845 147.920  11
   2 -11   9 536.326 215.111  14
   2 -11  10 141.399 127.436  14
   2 -10 -12 137.409 92.7040  19
  -2 -10  12 195.657 88.5285  20
   2 -10 -11 337.322 178.047  19
  -2 -10  11 387.461 145.712  20
   2 -10 -10 216.454 191.110  19
  -2 -10  10 247.843 116.962  21
  -2 -10  10 205.354 124.739  20
  -2 -10   9 7122.60 648.931  20
  -2 -10   9 6761.34 506.967  21
  -2 -10   8 3591.20 468.465  20
   2 -10  -7 2953.22 833.336   8
  -2 -10   6 522.086 247.139   9
   2 -10  -6 320.202 248.379   8
  -2 -10   5 11610.0 991.328   9
   2 -10  -5 12505.4 1525.95   8
  -2 -10   4 22859.9 1307.75   9
   2 -10  -4 21625.8 1930.67   8
  -2 -10   3 537.884 211.048   9
  -2 -10   2 4869.01 608.225   9
   2 -10  -1-26.3661 83.9552   5
  -2 -10   1 166.560 167.068   9
   2 -10   0 5123.75 704.732   5
  -2 -10   0 5934.67 577.383   9
   2 -10   1 2335.49 524.958   5
  -2 -10  -1 2692.54 386.160   9
   2 -10   2 3074.13 677.574   5
  -2 -10  -2 2075.34 400.771   9
   2 -10   3 470.040 334.574   5
   2 -10   4 5743.63 1109.43   5
   2 -10   5 461.723 396.415   5
   2 -10   6 4555.63 577.595  11
   2 -10   7 564.077 269.592  11
   2 -10   8 105.040 118.442  11
   2 -10   9 724.098 219.176  11
   2 -10   9 1176.18 277.092  14
   2 -10  10 65.5765 94.4978  14
   2  -9 -12 84.2477 92.3727  19
  -2  -9  12 229.921 105.778  20
   2  -9 -11-23.5040 153.594  19
  -2  -9  11-35.1806 75.6564  20
  -2  -9  10 64.3668 121.824  20
  -2  -9  10 304.918 119.891  21
   2  -9 -10 29.1558 123.130  19
  -2  -9   9 5798.16 601.957  20
  -2  -9   9 4590.62 425.156  21
  -2  -9   8 1859.45 350.633  20
   2  -9  -7 8459.43 1354.18   8
  -2  -9   6 3396.57 549.105   9
   2  -9  -6 4197.58 911.655   8
   2  -9  -5 783.336 487.281   8
  -2  -9   5 687.761 244.492   9
   2  -9  -4 412.836 333.025   8
  -2  -9   4 489.580 221.522   9
  -2  -9   3 2266.39 431.582   9
  -2  -9   2 12172.8 880.190   9
   2  -9  -1 2795.01 454.951   5
  -2  -9   1 3529.41 491.724   9
   2  -9   0 11176.1 1012.03   5
  -2  -9   0 11341.3 768.539   9
   2  -9   1 1972.18 525.208   5
  -2  -9  -1 1994.94 331.768   9
   2  -9   2 8381.72 1087.54   5
  -2  -9  -2 6924.45 607.671   9
   2  -9   3 14957.8 1615.29   5
   2  -9   4 24.4500 229.552   5
   2  -9   5 3503.71 907.291   5
   2  -9   6 1990.75 411.108  11
   2  -9   7 1826.58 382.728  11
   2  -9   8 136.565 145.416  11
   2  -9   9 570.664 210.422  11
   2  -9   9 481.638 211.811  14
   2  -9  10 98.7856 94.3065  11
   2  -9  10 132.041 114.608  14
  -2  -8  12 173.072 95.2517  20
   2  -8 -11 83.9889 119.811  19
  -2  -8  11 121.549 100.980  20
   2  -8 -10 901.495 338.025  19
  -2  -8  10 913.969 273.354  20
  -2  -8   9 545.803 240.633  20
  -2  -8   8 352.647 186.766  20
   2  -8  -7 1343.58 589.256   8
  -2  -8   6 2079.56 442.548   9
   2  -8  -6 2800.04 752.377   8
   2  -8  -5 871.924 432.520   8
  -2  -8   5 1237.75 327.950   9
   2  -8  -4 659.720 360.900   8
  -2  -8   4 1268.41 316.071   9
  -2  -8   3 3752.86 522.103   9
   2  -8  -3 4782.87 856.071   8
  -2  -8   2 1913.32 384.570   9
   2  -8  -1 29251.3 1430.82   5
  -2  -8   1 29061.2 1281.75   9
   2  -8   0 181.622 213.387   5
  -2  -8   0 145.041 125.080   9
   2  -8   1 6903.90 890.002   5
  -2  -8  -1 6490.19 546.747   9
  -2  -8  -2 1815.97 306.579   9
   2  -8   2 2073.80 555.572   5
   2  -8   3 12748.5 1469.83   5
   2  -8   4 7023.41 1205.41   5
   2  -8   5-23.1161 317.185   5
   2  -8   6 2056.19 415.021  11
   2  -8   7 675.747 329.803  11
   2  -8   8 134.643 151.961  11
   2  -8   8 266.444 189.747  14
   2  -8   9 1208.66 279.321  11
   2  -8   9 1203.35 300.612  14
   2  -8  10 1049.18 216.839  11
   2  -8  10 970.487 233.061  14
  -2  -7  12 33.6113 67.0246  20
  -2  -7  11 434.647 179.696  20
   2  -7 -11 176.672 185.914  19
  -2  -7  10 5969.27 432.184  21
  -2  -7  10 5938.48 598.197  20
   2  -7 -10 6845.00 775.228  19
  -2  -7   9 322.764 144.386  20
  -2  -7   8 1085.63 252.938  20
   2  -7  -7 1427.87 655.952   8
  -2  -7   6 869.133 294.224   9
   2  -7  -6 562.060 397.475   8
   2  -7  -5 13471.5 1513.94   8
  -2  -7   5 13056.8 967.531   9
  -2  -7   4 12196.3 909.501   9
   2  -7  -4 12069.4 1355.59   8
  -2  -7   3 171.196 133.846   9
   2  -7  -3 351.221 287.803   8
  -2  -7   2 13204.7 893.091   9
   2  -7  -1 779.337 289.900   5
  -2  -7   1 694.434 258.626   9
  -2  -7   0 954.603 238.940   9
   2  -7   0 895.666 272.658   6
   2  -7   0 854.859 310.276   5
   2  -7   1 3267.28 619.382   5
  -2  -7  -1 5210.46 550.409   9
  -2  -7  -2 1577.81 271.834   9
   2  -7   2 1436.73 446.480   5
   2  -7   3 3158.07 744.337   5
   2  -7   4 3094.92 814.878   5
   2  -7   5 1984.84 704.373   5
   2  -7   6 14931.6 989.345  11
   2  -7   7 4325.19 553.421  11
   2  -7   8 68.7628 157.107  11
   2  -7   8 95.0775 153.620  14
   2  -7   9 1904.84 353.403  11
   2  -7   9 2045.31 391.030  14
   2  -7  10 2526.93 351.481  14
   2  -7  10 1990.21 299.312  11
  -2  -6  12 171.775 83.9617  20
   2  -6 -11 2605.15 422.364  19
  -2  -6  11 2675.54 346.113  20
   2  -6 -10 1080.84 387.778  19
  -2  -6  10 2235.73 334.357  21
  -2  -6  10 1354.59 394.776  20
  -2  -6   9 644.670 298.935  20
  -2  -6   8 688.800 213.165  20
   2  -6  -7 14637.0 1713.75   8
  -2  -6   6 2498.16 448.068   9
   2  -6  -6 2344.13 672.968   8
   2  -6  -5 9312.61 1182.42   4
   2  -6  -5 12038.2 1429.85   8
  -2  -6   5 9323.95 818.668   9
  -2  -6   4 10940.1 853.926   9
   2  -6  -4 11576.6 1330.85   8
  -2  -6   3 7297.57 655.202   9
   2  -6  -3 2492.77 604.581   8
  -2  -6   2 22666.7 1134.38   9
   2  -6  -2 24327.8 1699.35   8
   2  -6  -1 3696.50 478.148   6
   2  -6  -1 4642.48 561.669   5
  -2  -6   1 5201.32 563.663   9
   2  -6   0 141.190 146.949   6
   2  -6   0 274.842 137.901   5
  -2  -6   0 381.811 174.655   9
   2  -6   1 39204.8 1931.65   6
   2  -6   1 42609.1 2160.97   5
  -2  -6  -1 40976.5 1314.92   9
  -2  -6  -2 3927.50 391.203   9
   2  -6   2 1039.10 401.934   5
   2  -6   3 1320.26 519.531   5
   2  -6   4 302.795 357.333   5
   2  -6   5 2999.65 869.743   5
   2  -6   6 3375.29 600.929  11
   2  -6   6 1177.90 778.923   5
   2  -6   7 1590.63 430.891  11
   2  -6   8 854.392 275.158  11
   2  -6   8 853.742 309.867  14
   2  -6   9 2870.19 420.498  11
   2  -6   9 3655.16 498.960  14
   2  -6  10 746.774 217.937  11
   2  -6  10 753.350 237.252  14
  -2  -5  12 140.347 98.9120  20
  -2  -5  11 1254.38 281.632  20
   2  -5 -11 643.788 256.603  19
  -2  -5  10 2088.47 347.491  20
   2  -5 -10 2386.08 458.279  19
  -2  -5   9 6059.16 570.483  20
  -2  -5   8 4650.26 492.886  20
   2  -5  -7 7156.26 1279.97   8
  -2  -5   6 4840.32 597.058   9
   2  -5  -6 4306.83 922.496   8
   2  -5  -6 3480.08 838.589   4
   2  -5  -5 902.439 499.696   4
   2  -5  -5 1341.05 601.878   8
   2  -5  -4 6412.97 1028.02   8
   2  -5  -4 5033.20 764.629   4
  -2  -5   3 26065.6 1274.26   9
   2  -5  -3 25171.5 1814.67   8
   2  -5  -2 8018.62 617.010   6
  -2  -5   2 10144.9 742.845   9
   2  -5  -2 10699.0 1125.76   8
   2  -5  -1 12170.4 864.803   6
   2  -5  -1 13790.0 954.201   5
  -2  -5   1 13019.4 856.613   9
   2  -5  -1 13496.8 1175.94   8
   2  -5   0 2355.73 457.750   6
   2  -5   0 2606.09 486.341   5
  -2  -5   0 2265.20 371.380   9
   2  -5   1 1131.01 452.102   6
  -2  -5  -1 1749.83 307.410   9
   2  -5   1 1100.30 409.468   5
   2  -5   1 1044.59 344.125   8
   2  -5   2 12434.1 1191.22   6
   2  -5   2 12318.0 1263.24   5
  -2  -5  -2 12310.8 663.784   9
   2  -5   3 9919.16 1294.13   5
   2  -5   4 682.098 324.107   5
   2  -5   5 4164.12 963.641   5
   2  -5   6 3875.53 499.932  11
   2  -5   6 4575.78 1126.63   5
   2  -5   7 1465.88 340.237  11
   2  -5   8 1042.97 291.225  11
   2  -5   8 1249.22 381.763  14
   2  -5   9 2127.10 386.444  11
   2  -5   9 2134.91 408.806  14
   2  -5  10 62.4787 78.0562  11
   2  -5  10 219.528 145.787  14
  -2  -4  12 292.579 104.132  20
  -2  -4  11 444.383 173.450  20
   2  -4 -10 410.239 228.083  19
  -2  -4  10 878.264 262.624  20
   2  -4  -9 749.010 364.381  19
  -2  -4   9 1358.98 392.942  20
  -2  -4   8 2201.85 414.385  20
   2  -4  -7 3996.17 1029.83   4
   2  -4  -6 6576.48 1128.41   8
   2  -4  -6 6091.41 1043.64   4
  -2  -4   6 7425.56 721.722   9
   2  -4  -5 7210.61 1085.39   8
  -2  -4   5 6834.25 663.036   9
   2  -4  -5 6164.64 914.951   4
   2  -4  -4 15765.8 1268.97   4
   2  -4  -4 16719.3 1527.24   8
  -2  -4   4 13136.6 928.440   9
  -2  -4   3 12858.9 903.673   9
   2  -4  -3 15892.9 1452.71   8
   2  -4  -2 722.584 230.341   6
  -2  -4   2 1412.87 379.245   9
   2  -4  -2 1002.38 428.593   8
   2  -4  -1 9237.83 769.865   6
   2  -4  -1 9764.03 995.255   8
  -2  -4   1 8203.72 664.923   9
   2  -4   0 2563.65 474.546   6
   2  -4   0 2853.47 503.151   5
  -2  -4   0 2011.50 324.129   9
   2  -4   0 2651.04 480.662   8
   2  -4   1 2013.91 473.788   6
  -2  -4  -1 2512.13 315.021   9
   2  -4   1 2292.27 514.635   5
   2  -4   1 2018.02 391.455   8
   2  -4   2 3259.25 661.770   6
   2  -4   2 3812.00 768.420   5
   2  -4   3 78859.9 3490.37   5
   2  -4   4 7636.02 1215.68   5
   2  -4   5 658.002 434.254   5
   2  -4   6 2906.19 469.452  11
   2  -4   6 1606.97 719.686   5
   2  -4   7 1481.63 342.856  11
   2  -4   8 666.309 262.542  11
   2  -4   8 461.559 278.923  14
   2  -4   9 790.582 245.913  11
   2  -4   9 573.693 224.467  14
   2  -4  10 94.6595 100.478  11
   2  -4  10 68.5778 95.7899  14
   2  -4  11 1360.46 192.091  11
  -2  -3  12 210.308 115.377  20
  -2  -3  11 1082.45 222.944  20
   2  -3 -10-7.84891 121.182  19
  -2  -3  10 522.773 224.442  20
   2  -3  -9 259.594 208.513  19
  -2  -3   9 485.383 181.325  20
  -2  -3   8 9329.03 703.033  20
   2  -3  -7 1727.77 714.670   4
   2  -3  -6 6673.64 1192.43   8
   2  -3  -6 5941.44 1085.65   4
   2  -3  -5 3915.07 805.329   4
   2  -3  -5 3710.72 889.130   8
   2  -3  -4 234.307 367.142   4
   2  -3  -4 1017.84 630.302   8
   2  -3  -3 2369.88 661.033   8
   2  -3  -3 1301.54 353.541   4
   2  -3  -2 3148.49 597.802   8
   2  -3  -2 2428.99 407.746   6
   2  -3  -1 687.803 227.355   6
   2  -3  -1 518.569 283.236   8
   2  -3   0 262.276 169.188   6
   2  -3   0 125.526 101.245   5
  -2  -3   0 478.727 248.181   9
   2  -3   0 306.952 193.190   8
   2  -3   1 1518.15 409.302   6
   2  -3   1 1413.63 404.217   5
  -2  -3  -1 2243.14 357.175   9
   2  -3   1 1190.04 297.500   8
   2  -3   2 67625.8 2737.33   6
  -2  -3  -2 65604.2 1465.76   9
   2  -3   2 68873.4 2950.64   5
   2  -3   3 21599.4 1795.94   6
   2  -3   3 18781.3 1774.01   5
   2  -3   4 3063.96 849.408   5
   2  -3   5 1859.79 770.556   5
   2  -3   6 3899.89 1063.63   5
   2  -3   7 1204.07 314.923  11
   2  -3   7 1299.51 240.682  12
   2  -3   7 1010.89 336.082  14
   2  -3   8 1650.62 356.353  11
   2  -3   8 1144.13 361.640  14
   2  -3   9 549.020 213.932  11
   2  -3   9 348.260 173.729  14
   2  -3  10 442.321 155.476  11
   2  -3  11 634.698 137.093  11
  -2  -2  12 460.056 146.296  20
  -2  -2  11 1923.95 334.771  20
  -2  -2  10 9249.75 802.441  20
   2  -2  -9 377.613 240.425  19
  -2  -2   9 862.933 267.497  20
  -2  -2   8 4058.83 495.252  20
   2  -2  -8 3029.60 547.570  19
   2  -2  -7 3104.52 863.154   4
  -2  -2   6 10464.3 841.719   9
   2  -2  -6 11022.7 1390.36   8
   2  -2  -6 11773.0 1436.65   4
   2  -2  -5 26222.3 2016.01   8
  -2  -2   5 30284.6 1429.19   9
   2  -2  -5 26876.2 1889.43   4
   2  -2  -4 9692.25 976.620   4
   2  -2  -4 10608.1 1216.52   8
   2  -2  -3 38886.0 1574.14   4
   2  -2  -3 41428.1 2220.40   8
   2  -2  -2 179.149 223.713   8
   2  -2  -1 3921.27 607.551   8
   2  -2  -1 3009.00 460.992   6
   2  -2   0 2254.79 444.580   5
   2  -2   0 1801.08 421.070   6
   2  -2   0 2274.94 435.698   8
   2  -2   1 3449.80 618.260   6
   2  -2   1 4161.00 668.701   5
   2  -2   1 3578.13 451.965   8
  -2  -2  -1 5243.34 507.578   9
  -2  -2  -1 3798.87 327.217   2
   2  -2   2 6130.23 1008.75   5
  -2  -2  -2 6788.47 491.831   9
   2  -2   3 16766.1 1494.28   6
   2  -2   3 16673.1 1618.38   5
   2  -2   4 45374.6 2901.32   5
   2  -2   5 31575.7 2628.86   5
   2  -2   6 14074.0 1886.14   5
   2  -2   7 2881.25 453.490  11
   2  -2   7 1998.86 418.501  14
   2  -2   7 2775.50 364.265  12
   2  -2   8 2584.52 439.539  11
   2  -2   8 2658.91 484.065  14
   2  -2   9 1662.46 332.405  11
   2  -2   9 1022.18 275.990  14
   2  -2  10 974.511 228.281  11
   2  -2  11 68.9793 58.1108  11
  -2  -1  12 730.443 180.752  20
  -2  -1  11 2581.66 345.627  20
  -2  -1  10 26646.6 1258.37  20
  -2  -1   9 2640.96 383.058  20
   2  -1  -9 2776.62 480.697  19
   2  -1  -8 2176.13 712.596   4
  -2  -1   8 3146.81 410.698  20
   2  -1  -8 3566.10 557.923  19
   2  -1  -7 4574.14 997.156   4
  -2  -1   6 10002.2 832.587   9
   2  -1  -6 2372.75 847.183   4
   2  -1  -5 20356.6 1855.68   8
  -2  -1   5 15880.4 1076.33   9
   2  -1  -5 18645.7 1634.27   4
   2  -1  -4 15711.0 1259.31   4
   2  -1  -4 17585.5 1569.66   8
   2  -1  -3 5250.25 680.633   4
   2  -1  -3 7024.50 1166.33   8
   2  -1  -2 3736.80 366.172   4
   2  -1  -2 4033.69 639.234   8
   2  -1  -1 7581.29 748.788   6
   2  -1  -1 8450.69 862.813   8
   2  -1   0 6589.90 741.116   5
  -2  -1   0 6056.01 423.759   2
   2  -1   0 5667.76 709.519   6
   2  -1   0 6128.29 646.847   8
   2  -1   1 4328.19 656.308   6
   2  -1   1 5336.05 755.133   5
   2  -1   1 4349.96 523.669   3
   2  -1   1 4301.08 486.830   8
   2  -1   2 1355.36 483.338   6
   2  -1   2 1357.98 410.964   5
   2  -1   2 1268.26 392.791   3
  -2  -1  -2 2143.68 320.406   9
   2  -1   3 8879.35 1126.04   6
   2  -1   3 8635.96 1163.48   5
   2  -1   4 163052. 5432.89   5
   2  -1   4 156363. 4888.28   6
   2  -1   5 8082.72 1388.37   5
   2  -1   6 1517.55 723.502   5
   2  -1   7 4324.89 529.188  11
   2  -1   7 5103.41 622.897  14
   2  -1   7 4276.42 443.372  12
   2  -1   8 4937.16 624.160  11
   2  -1   8 2291.00 513.645  14
   2  -1   9 2327.86 382.068  11
   2  -1   9 2006.38 370.007  14
   2  -1  10 1767.83 307.159  11
   2  -1  11 0.03123 59.0494  11
  -2   0  12 892.737 192.430  20
  -2   0  11 2179.73 364.517  20
  -2   0  10 37427.1 1433.27  20
  -2   0   9 1796.91 381.995  20
   2   0  -8 678.515 271.542  19
   2   0  -8 1176.77 731.688   4
  -2   0   8 1474.60 301.273  20
   2   0  -7 845.037 634.171   4
   2   0  -6 9354.86 1262.99   4
  -2   0   6 8153.12 747.634   9
   2   0  -5 3066.37 956.569   8
   2   0  -5 1273.89 611.887   4
   2   0  -4 9349.02 1236.03   8
   2   0  -4 8196.66 961.362   4
   2   0  -3 355.548 253.702   4
   2   0  -3 642.490 371.503   8
   2   0  -2 20830.4 942.073   4
   2   0  -2 25039.3 1586.10   8
   2   0  -1 396.867 296.505   8
   2   0   0 6154.89 664.750   8
   2   0   0 5511.04 728.985   6
   2   0   0 5400.02 464.233   3
  -2   0   0 5631.01 432.164   2
   2   0   1 252.368 221.156   6
  -2   0  -1 166.915 141.561   2
   2   0   1 168.065 238.327   5
   2   0   1 251.030 192.692   3
   2   0   2 2870.40 606.515   6
   2   0   2 2598.17 599.675   5
   2   0   2 2884.58 542.943   3
  -2   0  -2 2459.41 311.338   9
   2   0   3 1662.67 529.930   6
   2   0   3 1905.31 536.454   3
   2   0   3 910.333 449.205   5
   2   0   4 82617.1 3557.79   6
   2   0   4 58895.0 3311.19   5
   2   0   5 1115.75 557.347   5
   2   0   6-72.9615 394.003   5
   2   0   7 3817.21 407.985  12
   2   0   7 4011.96 563.277  11
   2   0   8 7648.36 718.320  11
   2   0   8 8199.45 782.840  14
   2   0   9 2361.04 405.704  11
   2   0  10 2045.92 320.440  11
   2   0  11 51.4226 52.6913  11
  -2   1  12 695.008 191.908  20
  -2   1  11 2800.05 362.060  20
  -2   1  10 26336.7 1228.62  20
  -2   1   9 2648.97 387.026  20
   2   1  -8 3402.85 958.676   4
  -2   1   8 3566.09 458.446  20
   2   1  -7 4470.10 988.615   4
  -2   1   6 8606.95 855.434   9
   2   1  -6 2187.14 841.481   4
   2   1  -5 17811.1 1592.08   4
   2   1  -4 15651.0 1274.97   4
   2   1  -4 16220.0 1496.23   8
   2   1  -3 4898.71 634.011   4
   2   1  -3 5391.95 883.372   8
   2   1  -2 4039.57 490.537   4
   2   1  -2 4845.09 761.608   8
   2   1  -1 8755.67 870.221   8
   2   1   0 6113.85 647.295   8
   2   1   0 5537.81 501.214   3
  -2   1   0 5923.60 465.880   2
   2   1   0 5939.03 731.257   6
  -2   1  -1 4545.66 439.240   2
   2   1   1 4341.06 664.367   6
   2   1   1 4542.12 675.420   5
   2   1   1 4724.78 574.937   3
   2   1   2 1328.38 415.208   3
   2   1   2 1693.82 502.243   6
   2   1   2 1230.31 433.492   5
   2   1   3 7189.90 991.041   6
   2   1   3 7868.79 1089.35   5
   2   1   3 8286.91 1007.25   3
   2   1   4 151267. 4760.62   6
   2   1   4 158302. 5311.74   5
   2   1   4 158306. 4770.53   3
   2   1   5 6630.92 1243.32   5
   2   1   6 382.018 435.812   5
   2   1   7 4490.64 542.306  11
   2   1   7 4430.79 586.204  14
   2   1   7 4972.98 470.146  12
   2   1   8 6050.89 685.209  11
   2   1   8 4246.63 461.931  12
   2   1   9 2399.93 383.639  11
   2   1  10 1823.34 310.180  11
   2   1  11 44.3222 51.9284  11
  -2   2  12 658.089 174.433  20
  -2   2  11 2194.53 339.946  20
  -2   2  10 7110.32 682.074  20
  -2   2   9 1138.01 279.141  20
   2   2  -8 3571.37 1185.57   4
  -2   2   8 5552.00 629.278  20
   2   2  -7 3215.96 925.978   4
   2   2  -6 12188.5 1475.01   4
   2   2  -5 25886.7 1936.08   4
   2   2  -4 10411.4 1075.05   4
   2   2  -3 39770.4 1780.92   4
   2   2  -3 41307.5 2196.43   8
   2   2  -2 318.962 204.077   4
   2   2  -2 406.348 285.445   8
   2   2  -1 3633.38 590.667   8
   2   2   0 1784.12 445.706   6
  -2   2   0 2092.81 307.546   2
   2   2   1 3979.88 645.065   5
   2   2   1 4095.95 664.686   6
  -2   2  -1 3901.24 446.601   2
   2   2   2 6532.22 899.949   6
   2   2   2 5530.39 881.018   5
   2   2   2 6750.61 813.285   3
   2   2   3 15650.6 1564.25   5
   2   2   3 16711.1 1422.92   3
   2   2   3 15280.6 1439.82   6
   2   2   4 68178.3 3217.00   6
   2   2   4 76157.7 3385.58   3
   2   2   5 29594.8 2456.11   5
   2   2   5 28286.0 2297.52   3
   2   2   6 13095.9 1740.70   5
   2   2   7 2688.31 505.225  11
   2   2   7 3592.55 391.049  12
   2   2   8 2800.00 459.971  11
   2   2   8 2179.87 375.294  12
   2   2   9 1631.52 339.263  11
   2   2  10 1076.13 245.777  11
   2   2  11 168.208 93.4390  11
  -2   3  12 350.378 144.858  20
  -2   3  11 1457.42 269.138  20
  -2   3  10 179.005 150.899  20
  -2   3   9 471.344 175.665  20
  -2   3   8 8909.96 688.862  20
   2   3  -7 1679.44 683.898   4
   2   3  -6 6480.27 1092.28   4
   2   3  -5 4180.15 866.700   4
   2   3  -4 256.532 294.949   4
  -2   3   3 1978.06 424.382   1
   2   3  -3 1875.54 491.360   4
   2   3  -2 2962.45 468.335   4
  -2   3   2 2930.01 352.274   1
  -2   3   1 752.313 232.330   2
  -2   3   0 401.936 160.450   2
   2   3   1 1822.16 519.793   6
  -2   3  -1 1529.22 317.973   2
   2   3   2 64909.3 2810.89   6
   2   3   2 69808.2 2906.29   5
   2   3   2 65653.7 2530.00   3
   2   3   3 19109.4 1639.24   6
   2   3   3 16407.4 1583.43   5
   2   3   3 20058.2 1618.83   3
   2   3   4 11433.6 1388.94   6
   2   3   4 12810.4 1427.18   3
   2   3   5 10400.8 1427.56   6
   2   3   5 8479.55 1349.29   3
   2   3   6 4561.59 1037.69   5
   2   3   7 1394.25 265.054  12
   2   3   7 1201.89 328.131  11
   2   3   8 1864.19 384.488  11
   2   3   8 1845.19 310.044  12
   2   3   9 751.763 240.587  11
   2   3  10 536.907 188.332  11
   2   3  11 782.924 159.611  11
  -2   4  12 306.544 112.374  20
  -2   4  11 989.515 247.532  20
  -2   4  10 1005.21 291.075  20
  -2   4   9 2555.58 443.531  20
  -2   4   8 3613.41 486.683  20
   2   4  -7 3478.54 946.891   4
   2   4  -6 6593.07 1131.13   4
   2   4  -5 6533.96 972.593   4
  -2   4   4 15263.0 1163.67   1
   2   4  -4 17417.6 1425.86   4
  -2   4   3 14052.6 989.031   1
   2   4  -3 13536.2 1131.08   4
   2   4  -2 701.188 221.135   7
   2   4  -2 954.498 318.653   4
  -2   4   2 893.834 223.726   1
  -2   4   1 7647.01 414.549   1
  -2   4   1 9255.88 693.885   2
  -2   4   0 2593.92 355.232   2
   2   4   1 2283.05 521.977   6
  -2   4  -1 2116.60 374.876   2
   2   4   2 8727.41 1230.36   6
   2   4   3 74652.5 3241.21   6
   2   4   3 81163.6 3416.13   5
   2   4   3 78312.1 3128.73   3
   2   4   4 7725.83 1119.72   6
   2   4   4 7169.13 1108.45   5
   2   4   4 6841.36 1049.82   3
   2   4   5 1230.67 519.667   6
   2   4   5 615.990 436.370   5
   2   4   5 961.350 521.890   3
   2   4   6 1385.05 622.279   5
   2   4   6 4548.60 457.143  12
   2   4   7 1445.86 338.115  11
   2   4   7 1966.81 308.865  12
   2   4   8 1312.88 263.354  12
   2   4   8 938.894 305.597  11
   2   4   9 859.648 250.404  11
   2   4  10 199.321 129.579  11
   2   4  11 1409.20 203.095  11
  -2   5  12 262.782 133.717  20
  -2   5  11 1712.35 325.284  20
  -2   5  10 2608.95 387.528  20
  -2   5   9 6085.94 568.359  20
  -2   5   8 4262.47 466.091  20
   2   5  -7 7099.23 1360.11   4
   2   5  -6 3955.45 856.269   4
   2   5  -5 880.208 454.995   4
  -2   5   5 1561.96 601.047   1
  -2   5   4 6731.09 810.746   1
   2   5  -4 6602.75 927.349   4
  -2   5   3 23595.5 1256.70   1
   2   5  -3 24254.7 1593.41   4
   2   5  -2 9340.43 911.837   4
  -2   5   2 9848.09 683.148   1
   2   5  -2 8581.85 715.319   7
  -2   5   1 12282.5 818.475   2
  -2   5   1 11203.4 555.688   1
   2   5  -1 11949.8 825.134   7
  -2   5   0 2268.76 369.895   2
   2   5   1 1241.83 459.068   6
  -2   5  -1 1914.43 435.254   2
   2   5   2 11514.8 1232.18   6
   2   5   3 18685.3 1738.63   6
   2   5   3 16056.6 1550.37   3
   2   5   4 1350.64 573.595   6
   2   5   4 672.220 417.241   5
   2   5   4 1400.28 530.610   3
   2   5   5 4081.82 840.084   6
   2   5   5 4062.33 902.104   5
   2   5   5 3729.66 843.662   3
   2   5   6 4501.45 979.187   3
   2   5   6 5190.01 465.998  12
   2   5   7 1168.24 332.301  11
   2   5   7 1940.39 307.035  12
   2   5   8 1192.07 307.058  11
   2   5   8 1471.30 283.221  12
   2   5   9 2314.00 403.161  11
   2   5  10 197.878 114.488  11
  -2   6  12 402.747 122.628  20
  -2   6  11 2784.78 346.354  20
  -2   6  10 3302.48 528.633  20
  -2   6   9 731.329 332.807  20
  -2   6   8 1424.89 292.742  20
   2   6  -7 16353.5 1983.19   4
   2   6  -6 1916.22 622.464   4
  -2   6   5 9952.03 1101.81   1
   2   6  -5 10073.9 1283.29   4
  -2   6   4 11170.6 1007.99   1
   2   6  -4 11989.3 1271.86   4
   2   6  -3 2731.42 588.955   4
  -2   6   3 2617.77 433.680   1
   2   6  -2 19551.5 1395.43   4
  -2   6   2 21781.5 1039.62   1
   2   6  -1 4033.91 528.767   7
  -2   6   1 3889.47 362.789   1
  -2   6   1 4332.77 515.184   2
  -2   6   0 520.204 219.294   2
   2   6   1 37786.9 2092.56   6
  -2   6  -1 37177.3 1520.54   2
   2   6   2 1375.51 497.444   6
   2   6   3 2115.09 642.347   6
   2   6   4 333.951 206.517   6
   2   6   4 183.172 238.202   3
   2   6   5 3864.61 876.716   6
   2   6   5 3710.63 864.369   3
   2   6   6 2344.00 892.638   3
   2   6   6 9991.14 655.761  12
   2   6   7 4041.96 442.029  12
   2   6   7 1657.37 455.302  11
   2   6   8 1121.40 243.421  12
   2   6   8 928.454 276.537  11
   2   6   9 3404.46 458.294  11
   2   6  10 1061.07 258.851  11
  -2   7  12 144.315 85.9445  20
  -2   7  11 489.277 181.266  20
  -2   7  10 7139.70 617.855  20
  -2   7   9 513.597 195.689  20
  -2   7   8 1172.24 252.414  20
   2   7  -7 921.324 557.788   4
   2   7  -6 604.160 371.504   4
  -2   7   6 661.687 406.530   1
  -2   7   5 12162.9 1189.20   1
   2   7  -5 13469.0 1509.09   4
  -2   7   4 11429.2 1026.92   1
   2   7  -4 12044.0 1299.20   4
   2   7  -3 260.440 215.509   4
  -2   7   3 278.924 175.365   1
   2   7  -2 10776.1 1106.47   4
  -2   7   2 11809.0 804.915   1
  -2   7   1 1131.50 331.251   2
   2   7  -1 608.757 273.076   7
  -2   7   1 710.356 194.485   1
  -2   7   0 834.565 219.051   2
  -2   7  -1 3242.46 495.168   2
   2   7   2 1511.13 447.482   6
   2   7   3 3318.39 728.891   6
   2   7   4 2775.06 743.636   6
   2   7   4 2627.04 684.819   3
   2   7   5 2616.75 725.278   3
   2   7   5 2177.98 633.618   6
   2   7   6 15261.6 888.504  16
   2   7   6 14688.6 1789.12   3
   2   7   6 16293.2 885.852  12
   2   7   7 4830.81 586.785  11
   2   7   7 5683.07 527.242  12
   2   7   8 231.940 168.838  11
   2   7   8 560.307 180.981  12
   2   7   9 2384.13 405.972  11
   2   7  10 2375.06 330.602  11
  -2   8  12 144.415 82.1283  20
  -2   8  11 16.9760 86.0395  20
  -2   8  10 1930.40 354.302  20
  -2   8   9 1336.26 342.909  20
  -2   8   8 532.371 214.899  20
   2   8  -7 1576.87 667.329   4
  -2   8   6 2450.68 648.380   1
   2   8  -6 2454.26 708.533   4
   2   8  -5 567.469 305.162   4
  -2   8   5 850.340 388.279   1
   2   8  -4 646.109 335.939   4
  -2   8   4 699.299 271.461   1
  -2   8   3 4213.55 565.004   1
   2   8  -3 4646.49 773.898   4
  -2   8   2 1462.83 299.710   1
   2   8  -2 1032.39 378.090   4
  -2   8   1 23441.5 1049.12   1
  -2   8   1 26407.3 1325.38   2
   2   8  -1 25122.4 1510.94   7
  -2   8   0 157.180 134.013   2
  -2   8  -1 5279.99 626.758   2
   2   8   2 1777.63 527.510   6
   2   8   3 11581.9 1355.14   6
   2   8   4 6598.31 1059.98   6
   2   8   4 5582.52 1023.36   3
   2   8   5 212.971 339.182   6
   2   8   5 509.025 327.390   3
   2   8   6 3119.91 476.132  16
   2   8   6 3221.02 392.054  12
   2   8   7 1770.92 304.098  12
   2   8   8 379.363 146.528  12
   2   8   8 119.777 156.419  11
   2   8   9 1567.13 321.401  11
   2   8  10 1385.57 265.983  11
  -2   9  12-24.8582 48.9919  20
  -2   9  11 278.633 136.238  20
  -2   9  10 133.803 118.856  20
  -2   9   9 6780.12 624.560  20
  -2   9   8 1912.86 355.290  20
   2   9  -7 9088.21 1555.86   4
   2   9  -6 4168.46 935.380   4
  -2   9   6 3643.09 754.882   1
   2   9  -5 588.997 391.833   4
  -2   9   5 967.336 428.736   1
   2   9  -4 446.597 345.280   4
  -2   9   4 520.124 296.610   1
   2   9  -3 2499.67 602.865   4
  -2   9   3 2382.31 450.580   1
  -2   9   2 11436.5 862.993   1
   2   9  -2 11515.0 1197.60   4
  -2   9   1 2429.18 367.389   1
  -2   9   1 2880.33 478.568   2
   2   9  -1 2571.26 496.568   7
  -2   9   0 9976.20 855.643   2
   2   9   0 10748.3 1058.48   7
  -2   9  -1 1422.58 355.523   2
   2   9   2 7654.41 1070.97   6
   2   9   3 14148.9 1530.67   6
   2   9   4 452.568 376.047   6
   2   9   5 3630.72 832.107   6
   2   9   5 3247.52 824.684   3
   2   9   6 1335.11 516.136   6
   2   9   6 1975.65 363.470  16
   2   9   7 2784.10 364.535  12
   2   9   8 352.866 142.384  12
   2   9   8 237.371 175.396  11
   2   9   9 804.235 244.339  11
   2   9  10 194.858 123.633  11
  -2  10  12 70.1615 64.7389  20
  -2  10  11 484.738 158.109  20
  -2  10  10 506.325 202.695  20
  -2  10   9 7685.82 640.625  20
  -2  10   8 3996.11 480.916  20
   2  10  -7 4055.75 1038.13   4
   2  10  -6 260.986 356.221   4
  -2  10   6 204.439 154.995   1
  -2  10   5 12181.1 1233.44   1
   2  10  -5 13322.9 1650.91   4
   2  10  -4 22390.6 1961.44   4
  -2  10   4 21021.1 1476.04   1
   2  10  -3 152.891 145.696   4
  -2  10   3 234.441 177.150   1
  -2  10   2 3532.37 518.705   1
   2  10  -2 3421.14 755.923   4
   2  10  -1-125.127 193.665   7
  -2  10   1-14.2531 147.730   2
  -2  10   1-9.43852 87.8593   1
  -2  10   0 4820.82 612.941   2
   2  10   0 5290.74 789.580   7
  -2  10  -1 2141.00 426.881   2
   2  10   2 2500.19 645.307   6
   2  10   3 666.444 443.748   6
   2  10   4 5290.47 987.529   6
   2  10   5 576.829 392.489   6
   2  10   5 753.653 448.561   3
   2  10   6 6413.50 545.779  12
   2  10   7 1403.09 289.882  12
   2  10   8 442.615 167.659  12
   2  10   8 376.964 199.975  11
   2  10   9 768.343 230.472  11
   2  10  10-55.6560 74.3574  11
  -2  11  12 154.886 98.2059  20
  -2  11  11 964.025 241.597  20
  -2  11  10 1877.32 315.454  20
  -2  11   9 956.226 252.544  20
  -2  11   8 1161.53 265.786  20
  -2  11   7 11185.1 1433.88   1
   2  11  -7 12083.0 1856.92   4
   2  11  -6 441.331 392.129   4
  -2  11   6 395.842 291.619   1
   2  11  -5 1334.68 504.553   4
  -2  11   5 1102.48 367.558   1
   2  11  -4 3036.32 763.887   4
  -2  11   4 3129.96 599.837   1
   2  11  -3 368.545 295.412   4
  -2  11   3 627.521 239.775   1
  -2  11   2 41112.1 1785.37   1
   2  11  -2 43450.5 2570.82   4
  -2  11   2 46074.3 1980.20   2
   2  11  -1 1468.56 405.220   7
  -2  11   1 1597.51 354.694   2
  -2  11   1 1233.17 280.427   1
  -2  11   0 784.553 285.424   2
   2  11   0 1046.24 404.324   7
  -2  11  -1 266.751 214.587   2
   2  11   2 1987.73 626.598   6
   2  11   3 83.1329 205.799   6
   2  11   4 2992.22 786.130   6
   2  11   5 2836.18 755.006   6
   2  11   5 3040.45 843.494   3
   2  11   6 2715.89 356.670  12
   2  11   7 4772.72 468.389  12
   2  11   8 774.330 221.892  12
   2  11   8 164.654 160.224  11
   2  11   9 430.507 191.300  11
   2  11  10 342.344 136.837  11
  -2  12  12 944.575 155.748  20
  -2  12  11 4361.57 408.276  20
  -2  12  10 405.144 161.489  20
  -2  12   9 1704.99 304.653  20
  -2  12   8 374.352 185.022  20
  -2  12   7 13667.4 1575.95   1
   2  12  -7 15667.6 2172.29   4
  -2  12   6 5576.78 944.242   1
   2  12  -6 5856.68 1248.90   4
  -2  12   5 5697.43 893.210   1
   2  12  -5 6051.54 1145.59   4
   2  12  -4 11378.7 1482.18   4
  -2  12   4 10173.2 1070.54   1
   2  12  -3 162.282 212.327   4
  -2  12   3 37.5504 163.271   1
  -2  12   2 2006.64 432.647   2
  -2  12   2 1299.77 309.433   1
  -2  12   1 7963.72 754.655   1
  -2  12   1 10518.2 950.539   2
   2  12  -1 11232.8 1213.83   7
  -2  12   0-28.8251 162.544   2
   2  12   0 142.332 191.952   7
  -2  12  -1 29504.5 1642.48   2
   2  12   2 2745.74 718.821   6
  -2  12  -2 3155.82 588.514   2
   2  12   3 110.200 220.146   6
   2  12   4 2035.12 676.391   6
   2  12   5 3421.73 826.694   6
   2  12   5 3194.39 885.739   3
   2  12   6 1149.02 244.636  12
   2  12   7 3619.25 427.304  12
   2  12   8 1574.52 356.324  11
   2  12   8 1814.12 298.846  12
   2  12   9 464.244 188.551  11
   2  12  10 1200.78 231.762  11
  -2  13  12 116.750 85.6325  20
  -2  13  11 93.8755 89.0963  20
  -2  13  10 1363.19 250.917  20
  -2  13   9 158.019 129.981  20
  -2  13   8 1090.41 267.483  20
  -2  13   7 122.804 122.075  20
   2  13  -6 1227.30 589.803   4
  -2  13   6 1417.45 515.692   1
   2  13  -5 8852.52 1431.55   4
  -2  13   5 8068.12 1073.78   1
   2  13  -4 3161.46 832.756   4
  -2  13   4 3103.82 615.205   1
  -2  13   3 540.266 255.918   1
   2  13  -3 568.744 400.684   4
  -2  13   2 3382.72 553.048   1
  -2  13   2 3922.42 620.510   2
  -2  13   1 4897.61 681.937   2
   2  13  -1 5216.19 924.115   7
  -2  13   0 329.833 197.075   2
   2  13   0 362.004 299.184   7
  -2  13  -1 3862.89 639.965   2
   2  13   2 4700.96 895.804   6
  -2  13  -2 5455.60 767.203   2
   2  13   3 1709.26 599.005   6
   2  13   4 196.546 237.018   6
   2  13   5 11119.5 1506.07   6
   2  13   5 8958.36 785.034  16
   2  13   5 10380.2 1589.45   3
   2  13   5 10677.7 663.225  12
   2  13   6 507.415 179.122  12
   2  13   7 768.135 226.494  12
   2  13   8 814.957 223.627  12
   2  13   9 463.549 201.811  11
   2  13  10 4.16532 69.5772  11
  -2  14  11 682.429 163.131  20
  -2  14  10 259.036 148.707  20
  -2  14   9 567.953 199.275  20
  -2  14   8 3693.54 484.809  20
   2  14  -6 5912.52 1320.85   4
  -2  14   6 5047.47 932.782   1
   2  14  -5 2788.00 844.065   4
  -2  14   5 2222.58 605.040   1
  -2  14   4 3538.53 673.065   1
   2  14  -4 3860.46 947.496   4
  -2  14   3 545.391 290.145   1
   2  14  -3 818.437 489.169   4
  -2  14   2 889.515 303.505   2
  -2  14   2 636.858 274.337   1
  -2  14   1 5470.28 718.385   2
   2  14  -1 4981.13 901.863   7
  -2  14   0 4182.59 663.964   2
   2  14   0 4242.92 873.100   7
  -2  14  -1 360.967 182.374   2
   2  14   2 15682.6 1661.71   6
  -2  14  -2 17239.4 1373.24   2
   2  14   3 12265.9 1545.05   6
   2  14   4 786.069 407.346   6
   2  14   5 1413.81 252.472  12
   2  14   5 717.130 504.864   3
   2  14   5 700.181 404.031   6
   2  14   6 844.630 197.838  12
   2  14   7 2227.43 319.116  12
   2  14   8 2451.30 329.821  12
   2  14   9 1293.98 278.951  11
   2  14  10 161.329 97.1869  11
  -2  15  11 70.9488 71.8521  20
  -2  15  10 1248.06 239.416  20
  -2  15   9 45.9179 73.2244  20
  -2  15   8 3236.75 462.833  20
   2  15  -6 5612.37 1319.58   4
  -2  15   6 5388.98 988.572   1
  -2  15   5 1294.60 488.090   1
   2  15  -5 1004.64 506.874   4
   2  15  -4 517.981 409.500   4
  -2  15   4 455.160 245.749   1
  -2  15   3 3406.87 632.850   1
   2  15  -3 4392.35 1026.62   4
  -2  15   2 157.367 119.440   2
  -2  15   2 143.931 137.519   1
   2  15  -1 737.311 370.809   7
  -2  15   1 999.050 320.849   2
  -2  15   0 564.562 301.458   2
   2  15   0 655.275 261.822   7
  -2  15  -1 525.176 274.982   2
   2  15   2 952.168 414.214   6
  -2  15  -2 1103.45 370.857   2
   2  15   3 1098.02 466.848   6
   2  15   4 313.877 304.628   6
   2  15   5 423.352 347.846   6
   2  15   5 383.254 145.312  12
   2  15   6 539.723 182.046  12
   2  15   7 1653.59 273.877  12
   2  15   8 3151.60 351.112  12
   2  15   9 236.071 144.130  11
   2  15  10 973.867 194.940  11
  -2  16  11 570.620 141.941  20
  -2  16  10 359.168 137.659  20
  -2  16   9-62.8843 108.917  20
  -2  16   8 2080.33 374.896  20
   2  16  -6 351.409 425.212   4
  -2  16   6 292.932 297.139   1
   2  16  -5 7198.88 1491.57   4
  -2  16   5 6717.90 1044.34   1
   2  16  -4 121.040 280.564   4
  -2  16   4-31.4620 220.707   1
  -2  16   3 6414.55 894.320   1
   2  16  -3 6576.41 1343.45   4
  -2  16   2 82.1406 127.922   2
   2  16  -2 206.972 298.582   7
  -2  16   2 39.9987 109.173   1
  -2  16   1 11219.7 1094.09   2
   2  16  -1 12166.4 1523.12   7
  -2  16   0 16260.5 1342.53   2
   2  16   0 16077.2 1747.10   7
  -2  16  -1 16607.3 1377.95   2
   2  16   2-39.6055 206.916   6
  -2  16  -2 290.760 259.436   2
   2  16   3 303.615 211.557   6
  -2  16  -3 494.551 328.118   2
   2  16   4 9420.92 1408.97   6
   2  16   5 169.747 83.9544  12
   2  16   6 1115.86 234.334  12
   2  16   6 1378.95 323.153  20
   2  16   7 2669.27 393.623  20
   2  16   7 2874.64 364.263  12
   2  16   8 63.8389 101.462  12
   2  16   9 165.234 128.577  11
   2  16  10 60.2571 63.0270  11
  -2  17  11 121.529 77.3629  20
  -2  17  10 1579.01 257.595  20
  -2  17   9 1292.93 280.529  20
  -2  17   8 871.254 256.619  20
  -2  17   6 760.945 362.604   1
   2  17  -5-116.293 265.267   4
  -2  17   5-88.4730 203.965   1
  -2  17   4 4180.29 771.755   1
   2  17  -4 5011.56 1229.42   4
  -2  17   3 6557.57 939.076   1
  -2  17   2-141.651 164.263   2
   2  17  -2 414.195 398.309   7
  -2  17   2 120.319 157.752   1
   2  17  -1 33.0766 274.109   7
  -2  17   1 140.980 132.904   2
  -2  17   0 4670.47 744.921   2
   2  17   0 4599.67 969.901   7
  -2  17  -1 655.818 323.482   2
   2  17   2 10805.6 1480.62   6
  -2  17  -2 12354.3 1272.87   2
   2  17   3 450.574 437.297   6
  -2  17  -3 34.9851 120.592   2
   2  17   4 3074.26 837.882   6
   2  17   5 70.6422 82.2827  12
   2  17   6-26.3986 87.6456  12
   2  17   7 497.848 149.040  12
   2  17   7 484.958 182.833  20
   2  17   8 229.134 123.929  12
   2  17   9 139.335 116.048  11
  -2  18  11 345.209 106.042  20
  -2  18  10 1580.90 254.387  20
  -2  18   9 1464.35 259.049  20
  -2  18   8 352.839 168.392  20
   2  18  -5 2590.67 937.947   4
  -2  18   5 2096.06 612.694   1
  -2  18   4 2014.98 586.831   1
   2  18  -4 2319.69 878.138   4
  -2  18   3 514.125 291.544   1
   2  18  -2 358.240 311.619   7
  -2  18   2 473.564 297.880   1
  -2  18   2 715.506 355.027   2
   2  18  -1 3004.15 840.786   7
  -2  18   1 2929.09 606.883   2
   2  18   0 2510.00 794.400   7
  -2  18   0 2524.46 569.548   2
  -2  18  -1 3054.34 639.392   2
   2  18   2 9715.78 1410.50   6
  -2  18  -2 12015.3 1281.49   2
   2  18   3 1811.63 625.540   6
  -2  18  -3 2751.11 653.794   2
   2  18   4 558.244 184.720  15
   2  18   4 211.479 122.314  12
   2  18   4 269.112 312.286   6
  -2  18  -4 104.180 145.006   2
   2  18   5 405.026 172.724  12
   2  18   6 812.660 227.479  12
   2  18   7 160.073 95.8681  12
   2  18   7 244.919 135.314  20
   2  18   8 583.849 172.902  20
   2  18   9 278.059 132.821  11
  -2  19  11-71.6011 68.6252  20
  -2  19  10 62.3924 73.9932  20
  -2  19   9 356.801 155.946  20
  -2  19   8 3401.52 473.322  20
  -2  19   5 2546.00 686.380   1
   2  19  -5 2378.55 920.191   4
   2  19  -4 259.231 308.499   4
  -2  19   4 213.784 145.180   1
  -2  19   3-115.060 174.667   1
   2  19  -2 139.324 419.145   7
  -2  19   2 405.084 248.642   1
   2  19  -1 1751.41 658.005   7
  -2  19   1 2270.44 526.056   2
  -2  19   0 184.725 185.530   2
   2  19   0 210.844 282.069   7
   2  19   1-204.963 362.998   7
  -2  19  -1-3.34267 138.707   2
   2  19   2 420.720 292.162   6
  -2  19  -2 337.553 239.035   2
   2  19   3 1413.44 578.800   6
  -2  19  -3 1319.89 465.641   2
   2  19   4 1515.80 229.082  12
   2  19   4 3942.86 413.839  15
   2  19   5 9867.24 668.556  15
   2  19   5 4796.80 452.773  12
   2  19   6 1793.24 271.126  12
   2  19   7 320.896 129.045  12
   2  19   7 559.424 190.907  20
   2  19   8 484.663 156.503  20
   2  19   9 255.944 128.810  11
  -2  20  11 419.609 109.763  20
  -2  20  10 109.096 81.5420  20
  -2  20   9 1651.60 273.453  20
  -2  20   8 672.239 201.186  20
  -2  20   5 2392.03 693.852   1
  -2  20   4 148.579 230.050   1
  -2  20   3 1303.00 512.905   1
   2  20  -2 495.131 562.710   7
  -2  20   2 4.42985 135.673   1
   2  20  -1-126.664 354.818   7
  -2  20   1 77.0146 127.967   2
  -2  20   0 206.100 210.389   2
   2  20   0 285.949 376.041   7
  -2  20  -1 3763.61 751.157   2
   2  20   1 4163.22 1062.10   7
   2  20   2 38.1930 298.797   6
  -2  20  -2 94.9097 186.597   2
  -2  20  -3 12350.6 1413.55   2
   2  20   3 10762.6 1608.45   6
   2  20   4 572.520 172.161  12
   2  20   4 1685.27 292.842  15
   2  20   5 162.520 130.862  12
   2  20   5 518.578 194.253  15
   2  20   6 890.596 222.475  12
   2  20   7 173.074 106.052  12
   2  20   7 217.035 139.676  20
   2  20   8-6.31697 77.7093  20
   2  20   9 571.070 175.606  11
  -2  21  10 320.462 117.191  20
  -2  21   9 1269.73 230.697  20
  -2  21   8 867.381 245.340  20
  -2  21   4 340.464 292.421   1
  -2  21   3-33.5948 121.834   1
   2  21  -2 282.080 346.974   7
  -2  21   2 238.673 235.147   1
   2  21  -1 3117.19 932.667   7
  -2  21   1 3159.60 686.450   2
  -2  21   0 448.965 279.503   2
   2  21   0 700.275 435.889   7
  -2  21  -1 1414.42 454.619   2
   2  21   2 33.6421 224.581   6
  -2  21  -2 323.888 284.636   2
   2  21   3 182.136 278.805   6
   2  21   3 575.957 211.292  15
   2  21   4 151.806 119.102  15
   2  21   5 23.9958 105.279  12
   2  21   5 325.243 125.131  15
   2  21   6 2564.46 301.685  12
   2  21   7-4.61869 86.7586  12
   2  21   7 331.186 143.636  20
   2  21   8 1075.71 215.470  20
   2  21   9 217.296 122.516  11
  -2  22  10-6.67146 59.5631  20
  -2  22   9 60.8583 81.9452  20
  -2  22   4-49.8490 159.431   1
   2  22  -3 710.235 484.015   7
  -2  22   3 838.847 437.618   1
   2  22  -2 424.412 305.582   7
  -2  22   2 192.333 115.660   1
  -2  22   1 4522.10 810.326   2
   2  22  -1 4832.23 1199.17   7
  -2  22   0 2217.10 570.772   2
   2  22   0 2353.39 878.072   7
  -2  22  -1 2576.77 628.937   2
   2  22   2 541.036 457.147   6
  -2  22  -2 1182.95 437.447   2
   2  22   2 652.691 207.602  15
   2  22   3 351.379 159.300  15
   2  22   4 228.969 139.963  15
   2  22   5 82.1253 91.1163  12
   2  22   5-129.544 116.569  15
   2  22   6 681.540 132.649  12
   2  22   6 3274.13 397.980  15
   2  22   7 425.404 150.567  12
   2  22   7 491.630 162.044  20
   2  22   8 105.092 81.8620  20
   2  22   9 536.480 151.350  11
  -2  23   9 114.667 88.5404  20
  -2  23   3 8566.99 1291.00   1
   2  23  -3 14346.6 2178.99   7
   2  23  -2 77.4655 289.325   7
  -2  23   2-1.44892 166.245   1
  -2  23   1 2041.21 566.457   2
   2  23  -1 2572.89 962.645   7
  -2  23   0 344.428 281.843   2
   2  23   0 72.8455 293.179   7
  -2  23  -1 1176.71 473.218   2
   2  23   1 643.551 200.435  15
   2  23   2 31.6934 343.944   6
   2  23   2 140.019 116.278  15
   2  23   3 516.424 222.067  15
   2  23   4 38.0764 89.6491  15
   2  23   5 526.677 169.204  15
   2  23   6 67.5792 72.1514  12
   2  23   6 130.595 118.493  15
   2  23   7 1401.22 283.525  20
   2  23   8 435.945 144.785  20
   2  23   9 97.9963 87.8252  11
  -2  24   3 2400.59 691.746   1
   2  24  -2-169.134 403.040   7
  -2  24   1 5041.21 919.438   2
   2  24  -1 5716.51 1365.37   7
  -2  24   0 394.227 271.007   2
   2  24   0 439.326 176.082  15
   2  24   0 600.779 568.192   7
   2  24   1 4365.89 533.931  15
   2  24   2 519.983 203.325  15
   2  24   3 219.417 150.911  15
   2  24   4 720.154 209.987  15
   2  24   5 388.101 165.959  15
   2  24   6 166.980 85.7266  15
   2  24   7 123.572 101.874  20
   2  24   8 172.436 105.712  20
   2  25  -2 6326.13 615.465  15
   2  25  -1 26.1258 112.963  15
   2  25   0 181.098 165.531  15
   2  25   1 1673.09 340.120  15
   2  25   2-21.2958 113.733  15
   2  25   3 118.275 161.863  15
   2  25   4 5063.85 541.442  15
   2  25   5 192.712 124.398  15
   2  25   6 1874.76 285.184  15
   2  25   7 289.688 126.160  20
   2  25   8 111.052 74.9361  20
   2  26  -2 196.561 147.094  15
   2  26  -1 3056.12 429.019  15
   2  26   0 133.048 159.515  15
   2  26   1 472.063 194.258  15
   2  26   2 2095.81 356.005  15
   2  26   3-38.1301 124.194  15
   2  26   4 1102.63 239.109  15
   2  26   5 1012.30 255.089  15
   2  26   6-158.497 103.073  15
   2  26   7 152.583 103.782  20
   2  26   8 127.156 73.4653  20
   2  27  -2 51.4918 139.381  15
   2  27  -1 821.680 272.997  15
   2  27   0 1269.66 305.698  15
   2  27   1 425.763 254.195  15
   2  27   2-35.0939 123.923  15
   2  27   3 7504.04 651.169  15
   2  27   4 2309.76 351.364  15
   2  27   5 855.726 207.399  15
   2  27   6 507.712 159.466  15
   2  27   7-9.39939 68.4042  20
   2  27   8 206.478 82.9949  20
   2  28  -2 305.113 187.660  15
   2  28  -1 2519.16 377.674  15
   2  28   0 992.181 248.998  15
   2  28   1 130.732 167.772  15
   2  28   2 231.831 148.013  15
   2  28   3 758.246 235.915  15
   2  28   4 3261.65 423.838  15
   2  28   5 711.027 190.801  15
   2  28   6 11.8044 78.8614  15
   2  28   6 117.297 96.0270  20
   2  28   7 168.582 109.232  20
   2  29  -2 876.873 242.244  15
   2  29  -1 540.767 263.562  15
   2  29   0 3695.52 502.636  15
   2  29   1 431.175 190.187  15
   2  29   2 1727.83 331.040  15
   2  29   3 161.140 135.078  15
   2  29   4 9183.67 693.251  15
   2  29   5 571.174 183.171  15
   2  29   6 8.31532 73.7646  15
   2  29   6-98.6497 86.3269  20
   2  29   7 31.5348 55.1648  20
   2  30  -2 833.250 282.542  15
   2  30  -1 2408.42 354.037  15
   2  30   0 254.308 198.330  15
   2  30   1 96.4812 145.236  15
   2  30   2 326.047 182.365  15
   2  30   3 376.271 177.056  15
   2  30   4 1116.09 250.525  15
   2  30   5 519.425 175.250  15
   2  30   6 662.318 150.493  15
   2  30   6 645.926 185.458  20
   2  30   7 75.9534 70.1930  20
   2  31  -2 36.2834 96.3560  15
   2  31  -1-43.7805 132.128  15
   2  31   0-51.5563 137.049  15
   2  31   1 114.568 152.884  15
   2  31   2 73.7666 112.202  15
   2  31   3 3121.14 405.330  15
   2  31   4-13.0328 105.275  15
   2  31   5 2313.57 312.971  15
   2  31   6 181.460 90.2439  15
   2  31   6 92.5077 80.1870  20
   2  32  -2 94.9356 138.041  15
   2  32  -1 66.5153 96.6900  15
   2  32   0 63.3886 91.8677  15
   2  32   1-2.42266 126.186  15
   2  32   2 1340.21 264.401  15
   2  32   3 351.999 167.910  15
   2  32   4 135.175 123.437  15
   2  32   5 52.6301 85.3998  15
   2  32   6 815.410 160.076  15
   2  32   6 601.367 165.735  20
   2  33  -1 22.8345 128.573  15
   2  33   0 55.4857 104.081  15
   2  33   1 1299.83 298.843  15
   2  33   2 2007.59 329.592  15
   2  33   3-8.08409 89.9425  15
   2  33   4 103.764 105.592  15
   2  33   5 532.193 145.078  15
   2  33   6 706.301 144.794  15
   2  33   6 375.914 118.956  20
   2  34  -1 50.9307 100.593  15
   2  34   0 401.378 200.977  15
   2  34   1 176.071 138.788  15
   2  34   2 347.278 176.555  15
   2  34   3 2703.27 347.881  15
   2  34   4 255.445 123.318  15
   2  34   5 93.3913 63.7210  15
   2  35  -1 413.998 158.882  15
   2  35   0 4.10838 120.723  15
   2  35   1 283.792 173.561  15
   2  35   2 47.5614 82.9645  15
   2  35   3 326.803 137.410  15
   2  35   4 412.596 142.132  15
   2  35   5 2850.31 281.690  15
   2  36  -1 24.6460 112.021  15
   2  36   0-11.8874 93.6796  15
   2  36   1-14.5130 99.4856  15
   2  36   2 341.171 146.726  15
   2  36   3 83.0715 110.004  15
   2  36   4 400.916 124.077  15
   2  37  -1 369.512 152.339  15
   2  37   0 60.9863 76.2752  15
   2  37   1 26.3406 96.1700  15
   2  37   2 285.805 120.819  15
   2  37   3 295.142 140.978  15
   2  37   4 1199.74 181.165  15
   2  38   0 121.019 124.697  15
   2  38   1 268.627 124.842  15
   2  38   2 161.424 96.0579  15
   2  38   3-2.42813 70.4628  15
   2  39   0 155.295 90.4893  15
   2  39   1 78.6427 89.2970  15
   2  39   2 233.102 100.149  15
   2  40   1 379.385 130.284  15
   3 -37  -3 138.649 85.0988  18
  -3 -37   3 22.0173 61.2415  21
   3 -37  -3-23.3170 116.341  13
   3 -37  -2 971.732 256.383  13
   3 -37  -1-91.6718 126.661  13
   3 -37   0 512.925 155.341  13
   3 -37   1 309.425 133.592  13
   3 -36  -4 166.464 61.4183  18
  -3 -36   4 160.651 109.089  21
   3 -36  -3 207.412 103.739  18
  -3 -36   3 167.710 107.987  21
   3 -36  -3 310.739 169.501  13
   3 -36  -2 432.962 241.718  13
   3 -36  -1 308.491 180.749  13
   3 -36   0 395.256 168.957  13
   3 -36   1 178.585 158.799  13
   3 -36   2 124.396 83.4579  17
   3 -36   2 21.5292 83.5229  13
   3 -35  -5-8.26043 66.5350  18
  -3 -35   5 78.2730 69.1142  21
  -3 -35   4 167.252 100.864  21
   3 -35  -4 154.813 100.748  18
   3 -35  -4 141.195 139.966  13
   3 -35  -3 203.887 106.992  18
  -3 -35   3 111.225 110.978  21
   3 -35  -3 216.057 143.787  13
  -3 -35   2 130.829 97.4835  21
   3 -35  -2 387.529 199.451  13
   3 -35  -1 549.943 207.920  13
   3 -35   0 173.067 149.419  13
   3 -35   1 424.044 160.583  17
   3 -35   1 482.679 190.848  13
   3 -35   2 131.795 102.926  17
   3 -35   2 217.801 139.423  13
   3 -35   3-30.6913 69.4183  17
   3 -35   3 17.3606 83.7772  13
   3 -34  -6 88.5147 95.9496  18
  -3 -34   6 21.6927 74.0778  21
   3 -34  -5 271.817 126.737  18
  -3 -34   5 207.217 94.6532  21
   3 -34  -4-52.5039 85.2067  18
  -3 -34   4 33.2554 80.8434  21
   3 -34  -4 74.5956 128.165  13
   3 -34  -3 229.860 114.503  18
   3 -34  -3 417.062 182.047  21
  -3 -34   3 205.114 133.167  21
   3 -34  -3 444.651 233.968  13
   3 -34  -2 92.5394 83.2491  18
  -3 -34   2 199.971 127.894  21
   3 -34  -2 442.231 186.478  13
   3 -34  -1-99.0411 176.028  13
   3 -34   0 764.757 210.737  17
   3 -34   0 732.352 230.667  13
   3 -34   1 366.587 179.233  17
   3 -34   1 487.899 191.673  13
   3 -34   2 240.476 108.179  17
   3 -34   3 64.1651 78.0907  17
   3 -34   3-69.0256 109.280  13
   3 -33  -6 1998.50 310.366  18
  -3 -33   6 1501.03 215.111  21
   3 -33  -5 12.4608 88.6317  18
  -3 -33   5 123.266 87.2852  21
   3 -33  -5-61.1825 141.902  13
   3 -33  -4 10.9997 83.4310  18
  -3 -33   4 10.1611 87.0283  21
   3 -33  -4 26.5033 156.479  13
   3 -33  -3 43.8244 69.1814  18
  -3 -33   3 79.6083 96.2326  21
   3 -33  -3 10.5555 103.802  21
   3 -33  -3-3.28359 123.128  13
  -3 -33   2 1009.40 233.251  21
   3 -33  -2 1093.47 302.535  13
   3 -33  -2 1079.93 239.840  18
   3 -33  -1 1887.99 388.390  13
   3 -33   0 276.965 148.290  17
   3 -33   0 520.523 235.619  13
   3 -33   1 132.680 136.939  17
   3 -33   2 125.301 129.247  17
   3 -33   3 497.896 165.615  17
   3 -33   4 500.417 134.198  17
   3 -32  -7 51.8289 57.7584  18
  -3 -32   7-84.1852 68.7249  21
   3 -32  -6 156.012 115.616  18
  -3 -32   6-24.9396 74.4137  21
   3 -32  -5 55.3687 81.9843  18
  -3 -32   5 9.70024 78.5214  21
   3 -32  -5 145.174 141.370  13
   3 -32  -4 1161.83 274.158  18
  -3 -32   4 1076.50 216.945  21
   3 -32  -4 1242.02 325.896  13
   3 -32  -4 1017.43 253.541  21
   3 -32  -3 10.9856 88.3455  18
   3 -32  -3 281.765 154.315  21
  -3 -32   3 297.492 138.025  21
   3 -32  -3 297.231 191.510  13
   3 -32  -2 564.682 183.083  18
  -3 -32   2 341.283 152.281  21
   3 -32  -2 446.100 193.519  21
   3 -32  -2 610.986 260.324  13
   3 -32  -1 224.452 148.238  17
   3 -32  -1-12.4154 181.696  13
   3 -32   0 84.1437 109.067  17
   3 -32   1 48.9444 98.6745  17
   3 -32   2 525.660 197.047  17
   3 -32   3-22.3179 86.8249  17
   3 -32   4 21.2835 89.6635  17
   3 -32   4-70.6863 70.5014  22
   3 -31  -7 709.523 190.859  18
  -3 -31   7 644.634 145.486  21
   3 -31  -6-34.5071 72.9180  18
  -3 -31   6 91.2128 78.8212  21
   3 -31  -5 59.5050 75.5590  18
  -3 -31   5 218.096 108.971  21
   3 -31  -5 284.762 230.571  13
   3 -31  -4-20.8895 113.683  18
  -3 -31   4 25.7779 108.534  21
   3 -31  -4 104.088 141.157  21
   3 -31  -4 285.527 201.112  13
   3 -31  -3 957.787 271.933  18
   3 -31  -3 902.304 241.679  21
   3 -31  -3 1418.66 368.371  13
  -3 -31   3 983.449 204.578  21
   3 -31  -2 79.4930 110.287  18
   3 -31  -2 243.623 176.674  21
  -3 -31   2 130.182 108.827  21
   3 -31  -2 167.773 171.674  13
   3 -31  -1 1752.97 341.504  17
   3 -31  -1 2264.91 414.436  13
   3 -31   0 120.024 153.944  17
   3 -31   1 399.313 184.556  17
   3 -31   2 31.4203 128.154  17
   3 -31   3 112.351 124.446  17
   3 -31   3 285.070 160.932  22
   3 -31   4-31.3930 98.2298  17
   3 -31   4-40.3522 90.8183  22
   3 -31   5 1835.18 228.605  17
   3 -31   5 2540.36 301.818  22
   3 -30  -7 100.798 95.8674  18
  -3 -30   7-44.4443 78.3302  21
   3 -30  -6 127.108 130.368  18
  -3 -30   6 153.511 108.775  21
   3 -30  -5 670.379 225.755  18
  -3 -30   5 425.573 155.276  21
   3 -30  -5 433.752 183.096  13
  -3 -30   4 1023.42 212.196  21
   3 -30  -4 1080.58 283.620  18
   3 -30  -4 693.919 244.623  21
   3 -30  -4 879.836 345.949  13
   3 -30  -3 1189.14 270.936  21
  -3 -30   3 1222.51 227.660  21
   3 -30  -3 1363.09 386.365  13
   3 -30  -3 1209.84 309.256  18
   3 -30  -2 316.246 146.982  18
   3 -30  -2 161.103 113.118  21
  -3 -30   2 487.811 159.080  21
   3 -30  -2 439.172 230.224  13
   3 -30  -1 342.587 187.083  17
   3 -30   0 202.798 154.755  17
   3 -30   1 1370.99 303.887  17
   3 -30   2 769.404 225.501  17
   3 -30   3 224.322 155.664  17
   3 -30   3 460.944 173.172  22
   3 -30   4 517.978 178.155  17
   3 -30   4 558.010 173.821  22
   3 -30   5-43.2972 74.5990  17
   3 -30   5 71.4522 106.491  22
   3 -29  -8 4161.78 423.174  18
  -3 -29   8 3396.80 334.788  21
   3 -29  -7 127.233 109.401  18
  -3 -29   7 1.64749 82.9885  21
   3 -29  -6 1299.75 293.567  18
  -3 -29   6 954.961 222.963  21
   3 -29  -5 581.640 216.074  18
  -3 -29   5 398.770 160.446  21
   3 -29  -5 434.275 251.973  13
   3 -29  -4 614.299 214.679  18
  -3 -29   4 535.706 188.393  21
   3 -29  -4 584.748 254.105  13
   3 -29  -4 528.696 202.504  21
  -3 -29   3 226.603 140.512  21
   3 -29  -3 132.335 116.010  18
   3 -29  -3 176.471 158.041  21
   3 -29  -3 125.822 151.642  13
   3 -29  -2 2689.85 413.749  21
  -3 -29   2 3923.82 402.799  21
   3 -29  -2 4503.16 636.412  13
   3 -29  -2 3704.86 506.486  18
   3 -29  -1 1415.11 335.849  17
   3 -29   0 937.437 261.501  17
   3 -29   1 1068.03 281.704  17
   3 -29   2-74.2438 120.194  17
   3 -29   2-39.5993 150.333  22
   3 -29   3 328.063 188.205  17
   3 -29   3 129.872 112.400  22
   3 -29   4 1041.69 226.621  17
   3 -29   4 1284.56 269.359  22
   3 -29   5-13.1803 77.3100  17
   3 -29   5 59.4501 83.7225  22
   3 -28  -8 218.622 113.818  18
  -3 -28   8 262.610 108.322  21
   3 -28  -7 227.236 150.018  18
  -3 -28   7 149.752 113.029  21
   3 -28  -6 1274.21 315.672  18
  -3 -28   6 1009.02 211.822  21
   3 -28  -5 148.297 137.461  18
  -3 -28   5 178.534 139.069  21
   3 -28  -5 368.673 253.909  13
   3 -28  -4 278.204 170.621  18
   3 -28  -4-64.0459 129.937  21
  -3 -28   4 381.828 151.209  21
   3 -28  -4 185.692 191.659  13
   3 -28  -3 200.524 143.587  18
   3 -28  -3 153.232 156.344  21
  -3 -28   3 273.244 136.238  21
   3 -28  -3 74.3809 178.059  13
   3 -28  -2 150.485 107.876  18
   3 -28  -2 192.066 166.075  17
  -3 -28   2 181.724 125.380  21
   3 -28  -2 395.430 239.981  13
   3 -28  -1 101.659 133.325  17
   3 -28   0 858.790 278.354  17
   3 -28   1 684.883 238.008  17
   3 -28   2 1784.24 346.424  17
   3 -28   2 2537.22 421.303  22
   3 -28   3 185.087 127.497  17
   3 -28   3 271.627 142.847  22
   3 -28   4 95.2324 106.368  17
   3 -28   4 248.428 157.685  22
   3 -28   5 86.1584 90.5130  17
   3 -28   5 147.702 128.465  22
   3 -28   6 171.827 117.311  22
   3 -27  -8 999.257 218.822  19
   3 -27  -8 905.588 218.817  18
  -3 -27   8 842.876 184.656  21
   3 -27  -7 569.424 213.005  18
  -3 -27   7 511.941 153.930  21
   3 -27  -6 104.323 154.084  13
   3 -27  -6 212.000 142.058  18
  -3 -27   6 94.5871 117.439  21
   3 -27  -5 783.248 264.745  18
  -3 -27   5 797.446 202.518  21
   3 -27  -5 743.481 316.227  13
   3 -27  -4 72.7892 146.091  18
   3 -27  -4 136.398 193.376  21
  -3 -27   4-70.5855 120.863  21
   3 -27  -4 54.9999 156.610  13
   3 -27  -3 10873.4 925.511  18
   3 -27  -3 12370.0 1090.70  13
  -3 -27   3 11791.9 701.120  21
   3 -27  -3 9686.85 794.547  21
   3 -27  -2 578.913 229.107  18
   3 -27  -2 388.416 220.043  17
  -3 -27   2 596.033 187.624  21
   3 -27  -2 280.160 170.460  13
   3 -27  -1 332.719 220.508  17
   3 -27   0-72.4071 187.439  17
   3 -27   1 909.947 254.569  17
   3 -27   1 1369.50 329.558  22
   3 -27   2 1070.21 267.734  17
   3 -27   2 1221.15 317.772  22
   3 -27   3 206.320 177.468  17
   3 -27   3 316.427 156.269  22
   3 -27   4 490.105 176.083  17
   3 -27   4 787.783 239.966  22
   3 -27   5 1277.88 253.284  17
   3 -27   5 1766.41 317.627  22
   3 -27   6 727.253 183.819  22
   3 -26  -9 380.260 114.988  18
  -3 -26   9 231.562 103.839  21
   3 -26  -8 322.370 162.673  19
   3 -26  -8 85.4112 87.8338  18
  -3 -26   8 135.320 102.095  21
   3 -26  -7 83.1151 100.095  18
  -3 -26   7-83.6660 115.181  21
   3 -26  -6 2057.07 412.628  18
  -3 -26   6 2700.94 371.517  21
   3 -26  -6 2366.83 458.999  13
   3 -26  -5 482.180 246.480  18
   3 -26  -5 40.6913 154.122  21
  -3 -26   5 329.141 147.694  21
   3 -26  -5 123.000 146.129  13
   3 -26  -4-157.895 147.309  18
   3 -26  -4-180.868 216.382  21
  -3 -26   4 141.992 116.024  21
   3 -26  -4 122.475 232.549  13
   3 -26  -3 456.832 214.050  18
   3 -26  -3 432.716 192.918  21
  -3 -26   3 325.129 151.228  21
   3 -26  -3 417.499 245.278  13
   3 -26  -2 854.615 277.635  18
   3 -26  -2 733.369 252.486  17
  -3 -26   2 773.566 202.910  21
   3 -26  -2 1303.44 403.385  13
   3 -26  -1 62.2409 130.953  18
   3 -26  -1-119.615 146.582  17
   3 -26   0 184.142 196.265  17
   3 -26   1 1672.47 331.574  17
   3 -26   1 1818.37 364.805  22
   3 -26   2 828.298 239.172  17
   3 -26   2 722.528 268.704  22
   3 -26   3 177.994 136.002  17
   3 -26   3 132.056 139.029  22
   3 -26   4 623.295 197.828  17
   3 -26   4 380.390 168.980  22
   3 -26   5 773.662 237.078  22
   3 -26   5 740.886 189.162  17
   3 -26   6 41.0554 82.1423  22
   3 -25  -9 210.097 113.244  18
   3 -25  -9 337.612 153.400  19
  -3 -25   9 371.881 122.338  21
   3 -25  -8 2173.54 362.293  18
  -3 -25   8 2350.26 299.236  21
   3 -25  -8 3087.99 427.932  19
   3 -25  -7 163.282 113.232  19
   3 -25  -7 188.737 122.752  18
  -3 -25   7 163.660 96.0697  21
   3 -25  -6 100.505 149.137  18
  -3 -25   6 189.441 129.634  21
   3 -25  -6 210.728 192.113  13
   3 -25  -5 99.0480 134.107  18
   3 -25  -5 30.4534 141.601  21
  -3 -25   5 265.122 149.245  21
   3 -25  -5 79.2841 187.671  13
   3 -25  -4 23.1069 102.944  18
   3 -25  -4 188.372 197.201  21
  -3 -25   4 58.5150 101.616  21
   3 -25  -4 179.820 219.456  13
   3 -25  -3 1185.91 317.796  18
   3 -25  -3 1095.43 277.057  21
  -3 -25   3 1180.40 231.214  21
   3 -25  -3 1050.55 364.938  13
   3 -25  -2 801.043 258.783  18
   3 -25  -2 825.191 277.126  17
  -3 -25   2 759.879 199.173  21
   3 -25  -2 1001.15 314.559  13
   3 -25  -1 14147.9 988.276  18
   3 -25  -1 14592.4 985.338  17
   3 -25   0 3545.90 487.007  17
   3 -25   1 1197.62 263.929  17
   3 -25   1 1555.96 365.708  22
   3 -25   2 212.167 120.526  17
   3 -25   2 629.032 247.849  22
   3 -25   3 582.682 222.436  17
   3 -25   3 932.678 272.643  22
   3 -25   4-24.3719 101.292  17
   3 -25   4-19.3070 128.553  22
   3 -25   5-15.9294 97.5439  22
   3 -25   5 136.400 90.9179  17
   3 -25   6 1151.14 241.346  22
   3 -25   6 1279.34 230.304  14
   3 -25   7 302.978 117.771  22
   3 -25   7 177.998 97.9962  14
   3 -24  -9 46.8444 77.8517  19
   3 -24  -9-38.2459 84.7752  18
  -3 -24   9 10.2738 68.8012  21
   3 -24  -8-19.0248 99.7839  19
   3 -24  -8 144.408 125.930  18
  -3 -24   8 153.779 107.585  21
   3 -24  -7-35.8506 115.325  19
   3 -24  -7-167.341 148.953  18
  -3 -24   7-80.7900 84.5928  21
  -3 -24   6 10.7222 105.010  21
   3 -24  -6 35.1005 120.245  18
   3 -24  -6 194.666 200.248  13
  -3 -24   5 5559.09 493.867  21
   3 -24  -5 4905.31 602.081  21
   3 -24  -5 4906.78 668.384  18
   3 -24  -5 5219.80 740.879  13
   3 -24  -4 597.683 266.095  18
  -3 -24   4 665.972 182.621  21
   3 -24  -4 646.181 255.307  21
   3 -24  -4 636.294 300.279  13
   3 -24  -3 6027.54 733.594  18
  -3 -24   3 6445.57 531.523  21
   3 -24  -3 5428.26 601.091  21
   3 -24  -3 6552.29 803.226  13
   3 -24  -2 3181.61 517.728  18
   3 -24  -2 3183.51 460.832  17
   3 -24  -2 4038.48 625.864  13
   3 -24  -1 38.5096 164.062  17
   3 -24  -1 187.264 296.210  18
   3 -24   0 6495.68 656.281  17
   3 -24   0 8291.98 771.201  22
   3 -24   1 6146.38 609.795  17
   3 -24   1 7631.37 750.322  22
   3 -24   2 684.780 231.904  22
   3 -24   2 585.588 203.999  17
   3 -24   3 582.643 198.090  17
   3 -24   3 752.476 263.810  22
   3 -24   4 73.0392 143.642  17
   3 -24   4 232.262 185.650  22
   3 -24   5-1.65002 91.4054  17
   3 -24   5 111.940 148.839  22
   3 -24   6 583.685 205.475  22
   3 -24   6 730.258 182.586  14
   3 -24   7 816.772 181.594  14
   3 -24   7 687.286 167.861  22
   3 -23  -9 118.286 82.2285  18
   3 -23  -9 272.011 132.229  19
  -3 -23   9 197.558 102.125  21
   3 -23  -8 408.010 175.075  19
   3 -23  -8 303.216 164.070  18
  -3 -23   8 342.267 132.157  21
   3 -23  -7 1767.64 375.804  19
   3 -23  -7 1537.49 357.815  18
  -3 -23   7 1576.34 255.970  21
   3 -23  -6 259.332 175.891  18
  -3 -23   6 511.286 192.923  21
   3 -23  -6 321.708 224.562  19
   3 -23  -6 616.856 284.574  13
   3 -23  -5 1190.10 352.288  18
  -3 -23   5 1469.90 263.188  21
   3 -23  -5 1672.19 389.668  21
   3 -23  -5 1197.62 402.219  13
   3 -23  -4 15.6015 132.977  18
   3 -23  -4-164.027 148.203  21
  -3 -23   4 5.37489 110.608  21
   3 -23  -4 73.3692 201.782  13
   3 -23  -3 118.245 168.387  18
   3 -23  -3 14.2501 155.163  21
  -3 -23   3 95.4758 119.486  21
   3 -23  -3 151.839 194.962  13
   3 -23  -2 269.884 175.351  18
   3 -23  -2 111.145 152.638  17
   3 -23  -2 498.906 254.914  13
   3 -23  -1 6244.41 681.196  18
   3 -23  -1 5944.34 637.756  17
   3 -23   0-89.4177 144.374  17
   3 -23   0 135.123 133.757  22
   3 -23   1 328.817 186.005  17
   3 -23   1 510.788 241.327  22
   3 -23   2 353.481 195.810  17
   3 -23   2 187.791 169.348  22
   3 -23   3 533.442 179.685  17
   3 -23   3 548.034 223.370  22
   3 -23   4 900.848 232.862  17
   3 -23   4 1049.82 309.247  22
   3 -23   5 1174.09 232.347  17
   3 -23   5 1492.07 344.772  22
   3 -23   5 1859.34 322.703  14
   3 -23   6 151.400 111.607  22
   3 -23   6 331.104 155.600  14
   3 -23   7 871.075 198.409  22
   3 -23   7 965.527 204.812  14
   3 -22 -10 989.178 225.409  19
  -3 -22  10 689.650 136.131  21
   3 -22  -9 223.278 145.148  19
   3 -22  -9 123.342 89.5999  18
  -3 -22   9 107.156 83.9699  21
   3 -22  -8 212.184 164.231  19
   3 -22  -8 40.7542 84.4642  18
  -3 -22   8 217.574 123.856  21
   3 -22  -7-118.984 128.258  18
  -3 -22   7 42.3305 108.981  21
   3 -22  -7 222.695 150.494  19
   3 -22  -6 697.983 247.462  19
   3 -22  -6 867.569 272.053  18
  -3 -22   6 988.991 214.051  21
   3 -22  -6 1384.31 388.372  13
   3 -22  -5 1780.75 427.122  18
   3 -22  -5 2117.47 412.459  21
   3 -22  -5 2148.14 525.062  13
  -3 -22   5 2386.26 326.685  21
   3 -22  -4 4027.63 618.884  18
   3 -22  -4 4662.71 581.484  21
   3 -22  -4 5583.35 755.119  13
  -3 -22   4 5344.32 470.808  21
   3 -22  -3 2610.24 491.774  18
  -3 -22   3 3293.60 362.969  21
   3 -22  -3 2743.15 422.410  21
   3 -22  -3 3957.40 616.221  13
   3 -22  -2 61.9170 139.757  18
   3 -22  -2 124.594 122.488  17
   3 -22  -1 554.122 209.454  18
   3 -22  -1 606.698 232.349  17
   3 -22   0 611.836 197.865  17
   3 -22   0 838.541 273.723  22
   3 -22   1 1505.47 311.004  17
   3 -22   1 1718.40 353.540  22
   3 -22   2 1471.65 328.258  17
   3 -22   2 1433.74 349.110  22
   3 -22   3 309.584 162.024  17
   3 -22   3 304.987 196.021  22
   3 -22   4 773.661 236.379  17
   3 -22   4 656.668 243.247  22
   3 -22   5 319.688 162.851  14
   3 -22   5 308.269 178.853  22
   3 -22   6 383.900 190.447  22
   3 -22   6 200.269 121.769  14
   3 -22   7 4.22387 74.1960  14
   3 -22   7 73.5499 96.1467  22
   3 -21 -10 30.4478 108.914  19
  -3 -21  10 93.6771 70.4604  21
   3 -21  -9 78.8309 89.1195  19
  -3 -21   9 71.7495 82.8031  21
   3 -21  -8-81.8639 123.912  19
   3 -21  -8-113.580 131.762  18
  -3 -21   8 58.6742 115.939  21
   3 -21  -7 423.384 192.363  19
   3 -21  -7 410.252 195.844  18
  -3 -21   7 366.115 168.667  21
   3 -21  -6-70.4749 99.3739  19
   3 -21  -6 70.6629 130.264  18
  -3 -21   6 84.6888 122.512  21
   3 -21  -6-240.101 202.737  13
   3 -21  -5 1133.62 330.974  18
   3 -21  -5 1055.69 297.754  21
  -3 -21   5 1399.66 252.549  21
   3 -21  -5 940.172 337.719  13
   3 -21  -4 1296.51 355.685  18
   3 -21  -4 1869.38 378.820  21
  -3 -21   4 1731.92 275.127  21
   3 -21  -4 1887.24 455.635  13
   3 -21  -3 441.863 210.893  18
   3 -21  -3 683.074 263.182  21
  -3 -21   3 544.262 168.431  21
   3 -21  -3 419.278 208.716  13
   3 -21  -2 221.815 159.238  18
   3 -21  -2 151.310 159.847  17
   3 -21  -1 225.899 144.746  18
   3 -21  -1 176.522 158.575  17
   3 -21   0 310.449 155.245  17
   3 -21   0 336.650 165.204  22
   3 -21   1 2576.99 396.824  17
   3 -21   1 3879.67 545.066  22
   3 -21   2 1065.47 260.061  17
   3 -21   2 1464.84 364.920  22
   3 -21   3 302.969 179.612  22
   3 -21   3 524.580 195.106  17
   3 -21   4 117.984 123.169  17
   3 -21   4-69.9052 116.959  14
   3 -21   5 521.760 200.869  14
   3 -21   6 323.748 171.463  22
   3 -21   6 254.553 153.084  14
   3 -21   7 651.961 187.906  22
   3 -21   7 401.001 141.810  14
   3 -20 -10 249.997 150.265  19
  -3 -20  10 123.700 77.9068  21
   3 -20  -9 762.648 264.379  19
  -3 -20   9 675.299 161.350  21
   3 -20  -8 62.8060 132.517  19
   3 -20  -8 88.4091 120.058  18
  -3 -20   8 12.5290 95.5784  21
   3 -20  -7 2997.53 502.079  18
  -3 -20   7 3231.61 376.319  21
   3 -20  -7 3253.48 565.201  19
   3 -20  -6 1064.01 310.160  19
   3 -20  -6 734.465 290.293  18
  -3 -20   6 946.085 217.711  21
   3 -20  -6 681.254 273.862  13
   3 -20  -5 3024.33 547.413  18
   3 -20  -5 3678.06 526.397  21
   3 -20  -5 3917.86 655.761  13
  -3 -20   5 3862.53 405.575  21
   3 -20  -4 1023.12 300.982  18
  -3 -20   4 1630.92 257.112  21
   3 -20  -4 1428.00 330.836  21
   3 -20  -4 1413.30 385.547  13
   3 -20  -3 4756.04 659.462  18
   3 -20  -3 5107.83 589.886  21
  -3 -20   3 5971.58 463.598  21
   3 -20  -3 6112.37 733.876  13
   3 -20  -2-25.4563 120.848  18
   3 -20  -2 248.073 184.017  17
   3 -20  -1 200.589 168.245  18
   3 -20  -1 234.544 149.344  17
   3 -20  -1 231.377 137.023  22
   3 -20   0 214.834 216.681  17
   3 -20   0 167.571 145.383  22
   3 -20   1 593.507 256.052  22
   3 -20   1 359.635 204.375  17
   3 -20   2 404.720 200.936  17
   3 -20   2 390.946 190.678  22
   3 -20   3 85.7030 141.407  17
   3 -20   3 204.556 172.841  22
   3 -20   4 568.330 211.162  14
   3 -20   5 478.836 206.278  14
   3 -20   6-83.8997 96.8752  22
   3 -20   6 26.1640 92.2826  14
   3 -20   7 415.077 166.169  22
   3 -20   7 408.208 151.853  14
   3 -20   8 41.5308 80.3170  22
   3 -20   8-9.07466 70.4484  14
   3 -19 -10 70.0113 95.1056  19
  -3 -19  10 78.4227 68.0943  21
  -3 -19   9 1722.33 248.163  21
   3 -19  -9 2091.91 411.765  19
   3 -19  -8 1506.33 385.971  19
   3 -19  -8 1420.13 323.097  18
  -3 -19   8 1299.26 233.404  21
   3 -19  -7 2254.70 434.082  18
   3 -19  -7 2416.27 485.576  19
  -3 -19   7 2407.83 331.649  21
   3 -19  -6 121.261 147.883  19
   3 -19  -6 68.2121 162.907  18
  -3 -19   6 251.395 135.705  21
   3 -19  -6 84.1822 210.422  13
   3 -19  -5 7263.22 830.658  18
  -3 -19   5 7880.34 563.897  21
   3 -19  -5 7966.11 749.093  21
   3 -19  -5 9365.65 982.790  13
   3 -19  -5 7489.78 792.454  19
   3 -19  -4 863.137 276.647  18
   3 -19  -4 773.596 264.346  21
   3 -19  -4 1104.87 377.050  13
  -3 -19   4 809.656 190.691  21
   3 -19  -3 262.269 186.325  18
   3 -19  -3 424.891 232.810  21
  -3 -19   3 552.301 182.098  21
   3 -19  -3 596.941 283.119  13
   3 -19  -2 2413.53 446.618  18
   3 -19  -2 2364.27 387.054  17
  -3 -19   2 2474.80 633.803   9
   3 -19  -2 3534.36 549.945  13
   3 -19  -1 133.748 160.909  17
  -3 -19   1 150.985 253.677   9
   3 -19   0 297.752 188.805  17
  -3 -19   0 303.238 262.543   9
   3 -19   0 374.029 216.316  22
   3 -19   1 317.544 182.331  17
   3 -19   1-34.5027 156.247  22
   3 -19   2 150.454 161.612  17
   3 -19   2 181.012 188.481  22
   3 -19   4 595.679 211.945  14
   3 -19   5 744.971 238.446  14
   3 -19   6 2515.90 390.563  14
   3 -19   7 962.735 251.375  22
   3 -19   7 1019.76 233.146  14
   3 -19   8 154.223 95.5855  22
   3 -19   8 1.86056 94.8897  14
   3 -18 -10 348.301 185.128  19
  -3 -18  10 210.746 92.9716  21
  -3 -18   9 1462.28 226.235  21
   3 -18  -9 2003.73 400.618  19
   3 -18  -8 748.482 287.982  19
   3 -18  -8 612.250 214.621  18
  -3 -18   8 666.485 167.649  21
   3 -18  -7 158.102 173.116  19
   3 -18  -7 105.288 111.549  18
  -3 -18   7-134.633 114.110  21
   3 -18  -6 768.302 292.783  19
   3 -18  -6 630.753 278.098  18
  -3 -18   6 808.142 204.318  21
   3 -18  -6 991.506 351.926  13
   3 -18  -5 3287.20 547.845  18
   3 -18  -5 3826.13 642.158  13
  -3 -18   5 3788.49 385.619  21
   3 -18  -5 3515.69 541.649  19
   3 -18  -4 12601.2 1066.60  18
   3 -18  -4 12641.9 928.686  21
  -3 -18   4 13699.2 713.252  21
   3 -18  -4 14774.4 1163.06  13
   3 -18  -3 3794.96 557.497  18
  -3 -18   3 3812.95 722.510   9
   3 -18  -3 3092.79 1004.06   8
   3 -18  -3 4074.30 591.709  13
  -3 -18   2 545.625 291.112   9
  -3 -18   1 501.202 339.373   9
  -3 -18   0 1009.93 461.586   9
   3 -18   1 181.941 149.525  17
   3 -18   1 349.536 172.017  22
   3 -18   2 6695.72 701.366  22
   3 -18   3 152.002 176.009  14
   3 -18   4 2920.75 443.655  14
   3 -18   5 4420.76 548.106  14
   3 -18   6 236.421 191.873  14
   3 -18   7 948.610 240.613  22
   3 -18   7 918.022 244.833  14
   3 -18   8 890.295 199.771  22
   3 -18   8 1348.78 245.934  14
   3 -17 -11 122.803 113.322  19
  -3 -17  11 106.939 65.9154  21
   3 -17 -10 889.180 250.867  19
  -3 -17  10 705.314 156.170  21
   3 -17  -9 956.933 302.470  19
  -3 -17   9 827.202 167.320  21
   3 -17  -8 121.618 112.859  19
   3 -17  -8 55.3587 105.220  18
  -3 -17   8 176.804 110.895  21
   3 -17  -7 271.493 174.916  19
   3 -17  -7-106.101 149.106  18
  -3 -17   7 253.739 142.322  21
   3 -17  -6 3624.97 562.750  18
   3 -17  -6 4210.17 577.222  19
   3 -17  -6 4199.41 649.054  13
  -3 -17   6 3937.03 404.482  21
   3 -17  -5 482.783 230.731  19
   3 -17  -5 460.015 251.940  18
  -3 -17   5 608.354 180.074  21
   3 -17  -5 665.482 347.179  13
   3 -17  -4 687.744 264.037  18
  -3 -17   4 871.184 204.231  21
   3 -17  -4 639.539 280.012  21
   3 -17  -4 643.152 276.944  13
  -3 -17   3 406.607 245.043   9
   3 -17  -3 326.771 347.166   8
  -3 -17   2 4054.02 724.292   9
   3 -17  -2 3044.81 914.018   8
  -3 -17   1 261.385 176.711   9
  -3 -17   0-23.7414 142.271   9
   3 -17   1 231.256 189.434  22
   3 -17   2 1067.14 314.329  22
   3 -17   3 1631.78 345.665  14
   3 -17   4 3992.48 584.424  14
   3 -17   5 524.901 205.889  14
   3 -17   6 1182.59 298.768  14
   3 -17   7 33.6190 116.746  22
   3 -17   7 169.433 133.461  14
   3 -17   8 179.510 106.031  22
   3 -17   8 80.2627 72.2011  14
  -3 -16  11 2908.22 236.360  21
   3 -16 -11 3366.73 404.885  19
   3 -16 -10-79.9600 101.120  19
  -3 -16  10 77.6046 83.6003  21
   3 -16  -9 3478.33 552.549  19
  -3 -16   9 3625.55 349.960  21
   3 -16  -8 1383.43 381.936  19
   3 -16  -8 1178.09 303.552  18
  -3 -16   8 1518.23 269.741  21
   3 -16  -7 1039.91 348.023  19
   3 -16  -7 909.969 347.034  18
  -3 -16   7 1567.96 267.869  21
   3 -16  -6-51.2124 120.425  19
  -3 -16   6 44.1120 123.510  21
   3 -16  -6 177.211 163.167  18
   3 -16  -6 284.859 348.855  13
   3 -16  -5 12620.9 1075.26  18
  -3 -16   5 12266.2 682.124  21
   3 -16  -5 13191.8 1129.23  13
   3 -16  -5 12516.2 977.418  19
   3 -16  -4 1863.06 420.616  18
  -3 -16   4 2064.85 513.076   9
   3 -16  -4 1757.62 740.309   8
   3 -16  -4 2070.45 462.479  13
  -3 -16   3 8251.75 996.439   9
   3 -16  -3 7544.04 1458.21   8
  -3 -16   2 949.727 342.530   9
   3 -16  -2 723.440 487.071   8
  -3 -16   1 3829.40 693.740   9
  -3 -16   0 1895.09 527.185   9
   3 -16   2 5788.14 652.573  22
   3 -16   3 10753.1 851.065  14
   3 -16   4 1909.78 382.447  14
   3 -16   5 225.858 152.276  14
   3 -16   6 244.943 198.047  14
   3 -16   7 120.955 109.676  14
   3 -16   7 83.1721 110.910  22
   3 -16   8 94.8740 114.408  22
   3 -16   8 13.5438 110.106  14
   3 -15 -11 1008.20 238.285  19
  -3 -15  11 718.744 129.342  21
   3 -15 -10 1119.01 305.045  19
  -3 -15  10 917.785 172.040  21
   3 -15  -9-1.79035 153.625  19
  -3 -15   9 129.107 140.193  21
  -3 -15   8 7685.86 557.100  21
   3 -15  -8 7915.48 746.075  18
   3 -15  -8 7218.58 874.681  19
   3 -15  -7 1431.63 402.028  19
   3 -15  -7 1129.21 361.336  18
  -3 -15   7 1326.57 246.271  21
   3 -15  -6 878.187 324.427  19
   3 -15  -6 1027.71 331.369  18
   3 -15  -6 950.459 359.955  13
  -3 -15   6 1234.28 255.308  21
   3 -15  -5 309.771 174.108  19
   3 -15  -5 380.831 208.971  18
  -3 -15   5 350.126 153.607  21
   3 -15  -5 521.786 237.288  13
  -3 -15   4 1362.38 388.825   9
   3 -15  -4 1569.91 692.080   8
  -3 -15   3 1817.62 463.500   9
   3 -15  -3 2075.88 794.399   8
  -3 -15   2 2384.90 512.694   9
   3 -15  -2 1925.05 717.348   8
  -3 -15   1 2240.67 470.057   9
  -3 -15   0 119.305 143.062   9
   3 -15   2 2285.22 703.043   5
   3 -15   2 2991.87 485.295  22
   3 -15   3 3362.81 493.371  14
   3 -15   4 632.584 250.574  14
   3 -15   5 64.9953 138.024  14
   3 -15   6-93.1623 125.150  14
   3 -15   7-7.26089 144.048  22
   3 -15   7 109.014 110.920  14
   3 -15   8 243.105 141.594  14
   3 -15   8 147.089 133.326  22
   3 -14 -11 658.243 203.706  19
  -3 -14  11 776.653 169.435  17
  -3 -14  11 591.597 118.139  21
   3 -14 -10 4835.30 600.857  19
  -3 -14  10 4698.81 365.200  21
   3 -14  -9 4128.35 618.296  19
  -3 -14   9 4469.07 396.560  21
   3 -14  -8 934.495 322.778  19
   3 -14  -8 650.366 252.432  18
  -3 -14   8 1362.48 260.555  21
  -3 -14   7 5073.21 455.510  21
   3 -14  -7 5007.52 677.237  18
   3 -14  -7 4557.08 680.340  19
   3 -14  -6 27925.6 1549.36  18
  -3 -14   6 26444.5 1009.75  21
   3 -14  -6 26633.7 1620.20  13
   3 -14  -6 23617.8 1481.21  19
   3 -14  -5 2637.10 472.957  18
  -3 -14   5 3567.73 364.175  21
  -3 -14   5 2441.06 540.356   9
   3 -14  -5 2151.87 807.880   8
   3 -14  -5 2891.19 519.479  13
   3 -14  -5 2373.81 457.215  19
  -3 -14   4 10868.5 1126.65   9
   3 -14  -4 10240.8 1652.87   8
  -3 -14   3 2569.38 529.295   9
   3 -14  -3 2395.23 778.402   8
  -3 -14   2 362.575 247.000   9
   3 -14  -2-35.5495 263.028   8
  -3 -14   1 826.935 301.028   9
   3 -14  -1 935.239 453.827   8
  -3 -14   0 1066.81 347.457   9
   3 -14   0 1042.39 487.574   8
   3 -14   2 3133.89 835.699   5
   3 -14   3 542.928 222.224  14
   3 -14   4 1050.64 297.798  11
   3 -14   4 1556.38 365.415  14
   3 -14   5 529.755 235.910  11
   3 -14   5 577.598 221.944  14
   3 -14   6 711.086 250.560  14
   3 -14   7 2292.74 385.536  22
   3 -14   7 2350.80 406.929  14
   3 -14   8 1955.09 304.341  22
   3 -14   8 2487.47 377.482  14
   3 -14   9 337.624 125.824  14
   3 -13 -11 142.016 123.634  19
  -3 -13  11 206.079 85.6211  21
   3 -13 -10 201.283 183.864  19
  -3 -13  10 421.721 147.354  21
   3 -13  -9 1145.10 348.562  19
  -3 -13   9 1249.86 250.425  21
   3 -13  -8 495.283 253.237  19
  -3 -13   8 594.103 182.235  21
  -3 -13   8 283.990 145.907  20
   3 -13  -7 824.374 312.210  19
   3 -13  -7 573.268 229.229  18
  -3 -13   7 570.998 163.177  21
  -3 -13   7 503.933 195.964  20
   3 -13  -6 1397.54 411.173  19
   3 -13  -6 1036.71 374.922  18
  -3 -13   6 1391.42 301.499  21
   3 -13  -5 5214.86 640.686  18
  -3 -13   5 4967.51 754.432   9
   3 -13  -5 4623.91 1150.58   8
   3 -13  -5 4919.45 664.368  13
  -3 -13   4 5684.97 795.750   9
   3 -13  -4 5107.20 1140.06   8
  -3 -13   3 179.426 128.581   9
   3 -13  -3 70.4744 220.510   8
  -3 -13   2 508.467 245.743   9
   3 -13  -2 337.335 223.558   8
  -3 -13   1 1664.07 392.772   9
   3 -13  -1 1114.85 551.279   8
  -3 -13   0 945.973 286.624   9
   3 -13   0 855.314 478.064   8
   3 -13   1 7148.78 1152.73   5
   3 -13   2 18.0607 225.001   5
   3 -13   3 1373.52 343.043  11
   3 -13   3 2207.09 747.452   5
   3 -13   3 2559.00 410.023  14
   3 -13   4 136.137 148.501  11
   3 -13   4 125.544 100.905  14
   3 -13   5 181.371 156.862  11
   3 -13   5 153.664 172.628  14
   3 -13   6-34.8619 107.143  11
   3 -13   6 284.933 198.231  14
   3 -13   7 784.775 240.838  22
   3 -13   7 861.972 272.652  14
   3 -13   8 328.805 191.548  14
   3 -13   8 134.703 115.075  22
   3 -13   9 53.8832 68.7405  14
   3 -12 -11 1625.98 313.060  19
  -3 -12  11 1537.74 183.714  21
  -3 -12  10 1081.40 195.072  21
   3 -12 -10 695.625 261.900  19
  -3 -12   9 2233.36 348.950  20
  -3 -12   9 2298.43 302.945  21
   3 -12  -9 2266.56 470.245  19
   3 -12  -8 134.879 201.751  19
  -3 -12   8 370.408 193.379  21
  -3 -12   8 61.5900 120.786  20
   3 -12  -7 504.459 260.678  19
   3 -12  -7 226.453 177.527  18
  -3 -12   7 426.585 193.402  21
  -3 -12   7 171.704 144.844  20
   3 -12  -6 430.325 236.656  19
   3 -12  -6 261.672 191.811  18
  -3 -12   6 357.102 156.986  20
  -3 -12   5 15663.5 1325.27   9
   3 -12  -5 14774.8 2017.97   8
  -3 -12   4 4409.81 692.275   9
   3 -12  -4 4085.33 985.860   8
  -3 -12   3 6934.01 845.221   9
   3 -12  -3 7278.79 1304.51   8
  -3 -12   2 3196.59 585.703   9
   3 -12  -2 2798.75 802.112   8
  -3 -12   1 666.978 262.633   9
   3 -12  -1-50.6880 260.160   8
  -3 -12   0 1940.44 446.244   9
   3 -12   0 1254.17 502.294   8
   3 -12   1 4256.18 891.767   5
   3 -12   2 459.922 299.532   5
   3 -12   3 15626.4 2029.99   5
   3 -12   3 14611.8 976.802  14
   3 -12   4 92.5793 146.791  11
   3 -12   4 48.4140 132.667  14
   3 -12   5 2642.43 462.233  11
   3 -12   5 3302.80 520.516  14
   3 -12   6 586.590 214.912  11
   3 -12   6 944.638 277.161  14
   3 -12   7 588.786 199.827  11
   3 -12   7 576.168 229.622  22
   3 -12   7 921.940 291.214  14
   3 -12   8 429.927 163.732  22
   3 -12   8 551.151 206.880  14
   3 -12   9 783.028 187.612  14
   3 -11 -11 414.033 169.523  19
  -3 -11  11 232.132 82.4787  21
   3 -11 -10 1005.06 300.570  19
  -3 -11  10 1095.28 207.620  21
  -3 -11  10 901.971 201.352  20
   3 -11  -9 699.233 302.972  19
  -3 -11   9 689.858 188.513  21
  -3 -11   9 567.654 182.366  20
  -3 -11   8 4274.71 499.033  20
  -3 -11   8 4413.47 435.310  21
   3 -11  -8 4334.33 663.794  19
   3 -11  -7 4602.00 630.776  18
  -3 -11   7 5050.68 537.684  20
  -3 -11   7 4786.55 456.671  21
   3 -11  -7 5564.53 733.696  19
  -3 -11   6 1947.66 347.544  20
   3 -11  -6 2252.54 450.447  18
   3 -11  -6 2640.42 505.463  19
  -3 -11   5 6556.57 851.100   9
   3 -11  -5 5517.83 1212.09   8
  -3 -11   4 2086.84 490.726   9
   3 -11  -4 2634.31 803.712   8
  -3 -11   3 330.884 180.284   9
   3 -11  -3 340.355 316.950   8
  -3 -11   2 4213.92 650.150   9
   3 -11  -2 2340.43 715.759   8
  -3 -11   1 1304.63 355.508   9
   3 -11  -1 758.684 434.861   8
  -3 -11   0 11426.7 974.840   9
   3 -11   0 10174.6 1392.29   8
   3 -11   1 15.5339 143.582   5
   3 -11   2 491.541 341.914   5
   3 -11   3 165.070 277.722   5
   3 -11   4 2180.22 400.259  11
   3 -11   4 2364.48 427.982  14
   3 -11   5 278.091 219.560  11
   3 -11   5 230.416 184.994  14
   3 -11   6 1009.92 278.926  11
   3 -11   6 1380.90 340.669  14
   3 -11   7 258.899 149.446  11
   3 -11   7 63.0738 166.428  22
   3 -11   7 431.075 228.374  14
   3 -11   8 670.178 206.376  22
   3 -11   8 725.102 222.010  14
   3 -11   9 47.7580 80.1706  14
   3 -10 -11 673.447 209.318  19
  -3 -10  11 749.680 132.504  21
   3 -10 -10 1513.03 342.575  19
  -3 -10  10 1559.44 229.623  21
  -3 -10  10 1258.56 245.156  20
   3 -10  -9 639.296 295.221  19
  -3 -10   9 302.369 109.214  21
  -3 -10   9 334.571 160.453  20
   3 -10  -8 1718.28 478.186  19
  -3 -10   8 2226.22 333.426  21
  -3 -10   8 2225.92 369.950  20
   3 -10  -7 2125.22 442.282  18
   3 -10  -7 2184.29 502.847  19
  -3 -10   7 2155.31 349.250  20
   3 -10  -6 11533.3 935.070  18
  -3 -10   6 9744.72 1075.39   9
   3 -10  -6 11797.2 999.287  19
  -3 -10   5 671.374 280.402   9
   3 -10  -5 612.509 462.864   8
  -3 -10   4 363.506 209.649   9
   3 -10  -4 610.751 390.651   8
  -3 -10   3 11169.8 1055.02   9
   3 -10  -3 8969.86 1407.26   8
  -3 -10   2 13973.9 1171.06   9
   3 -10  -2 15981.8 1824.35   8
  -3 -10   1 298.538 205.834   9
   3 -10  -1 125.221 236.386   8
   3 -10   0 8678.49 1136.28   5
  -3 -10   0 9203.63 858.083   9
   3 -10   0 7751.78 1168.48   8
   3 -10   1 105.784 200.516   5
   3 -10   2-38.9826 229.485   5
   3 -10   3 6546.01 1298.63   5
   3 -10   4 160.919 146.686  11
   3 -10   4 784.938 371.638  14
   3 -10   5 1024.91 295.511  11
   3 -10   5 1420.49 379.526  14
   3 -10   6 404.361 214.035  11
   3 -10   6 465.283 224.043  14
   3 -10   7 1293.20 290.582  11
   3 -10   7 1238.12 298.870  22
   3 -10   7 1914.14 392.195  14
   3 -10   8 966.887 233.365  11
   3 -10   8 1366.06 306.101  14
   3 -10   9-28.1656 102.717  14
   3  -9 -11 167.022 146.684  19
  -3  -9  11 230.574 104.731  21
  -3  -9  11-6.67101 76.0856  20
  -3  -9  10 606.223 176.441  21
   3  -9 -10 185.094 202.819  19
  -3  -9  10 299.457 169.985  20
   3  -9  -9 337.482 216.810  19
  -3  -9   9 193.540 125.023  21
  -3  -9   9 406.200 163.011  20
   3  -9  -8 1553.77 436.030  19
  -3  -9   8 1430.39 290.526  20
   3  -9  -7 2658.10 464.907  18
  -3  -9   7 2689.41 385.380  20
   3  -9  -7 2677.50 531.143  19
   3  -9  -6 713.575 335.752  19
  -3  -9   6 1038.40 402.469   9
   3  -9  -6 804.534 580.148   8
  -3  -9   5 1281.33 402.384   9
   3  -9  -5 364.160 384.528   8
  -3  -9   4 165.710 109.007   9
   3  -9  -4 322.046 336.407   8
  -3  -9   3 16979.7 1293.54   9
   3  -9  -3 19731.1 2058.04   8
  -3  -9   2 180.498 165.286   9
   3  -9  -2 492.734 447.607   8
  -3  -9   1 1035.83 319.373   9
   3  -9  -1 310.456 263.911   8
   3  -9   0 4671.99 824.519   5
  -3  -9   0 4762.85 599.613   9
   3  -9   0 4548.29 859.168   8
   3  -9   1 5922.17 1040.95   5
   3  -9   2 1605.36 603.004   5
   3  -9   3 4520.69 1048.45   5
   3  -9   4 397.781 193.843  11
   3  -9   4 557.134 264.313  14
   3  -9   5 5524.73 625.712  11
   3  -9   5 6914.04 751.659  14
   3  -9   6 120.279 131.641  11
   3  -9   6 201.984 160.319  14
   3  -9   7 1729.06 355.462  11
   3  -9   7 1571.81 373.260  22
   3  -9   7 2253.25 439.138  14
   3  -9   8 405.447 186.934  11
   3  -9   8 375.353 195.821  14
   3  -9   9 44.1403 89.2360  14
   3  -8 -11 309.821 196.264  19
  -3  -8  11 281.550 110.359  21
  -3  -8  11 114.306 79.9026  20
  -3  -8  10 1347.79 212.100  21
   3  -8 -10 1544.66 350.219  19
  -3  -8  10 1206.94 243.408  20
   3  -8  -9 92.8823 148.293  19
  -3  -8   9 286.509 150.679  20
  -3  -8   8 7040.42 629.207  20
   3  -8  -8 6155.56 838.054  19
   3  -8  -7 152.879 200.928  19
  -3  -8   7 588.421 177.051  20
  -3  -8   6 4326.72 685.002   9
   3  -8  -6 4988.95 1182.59   8
   3  -8  -6 5808.61 717.516  19
   3  -8  -5 4037.14 1012.26   8
  -3  -8   5 3927.91 625.663   9
  -3  -8   4 715.272 281.945   9
   3  -8  -4 857.601 392.498   8
  -3  -8   3 600.345 259.919   9
   3  -8  -3 1238.63 583.294   8
  -3  -8   2 81.5020 105.157   9
   3  -8  -2 171.862 247.269   8
   3  -8  -1 2212.52 655.128   8
  -3  -8   1 3984.07 579.372   9
   3  -8   0 1283.50 432.769   5
   3  -8   0 1225.87 410.295   8
  -3  -8   0 2179.70 425.489   9
   3  -8   1 3207.11 770.309   5
   3  -8   2 426.678 337.872   5
   3  -8   3 654.499 425.772   5
   3  -8   4 1885.76 361.390  11
   3  -8   4 2403.97 428.414  14
   3  -8   5 2371.21 467.114  11
   3  -8   5 2027.09 481.307  14
   3  -8   6 1022.87 302.037  11
   3  -8   6 1507.49 391.550  14
   3  -8   7 1302.85 321.220  11
   3  -8   7 1318.95 340.249  14
   3  -8   8 1027.28 247.426  11
   3  -8   8 1140.35 301.137  14
   3  -8   9 156.039 108.020  14
  -3  -7  12 2959.72 207.331  21
   3  -7 -12 2746.67 298.001  19
   3  -7 -11 803.539 256.496  19
  -3  -7  11 992.081 194.215  20
   3  -7 -10 88.0389 159.023  19
  -3  -7  10 209.492 116.870  21
  -3  -7  10 211.310 163.895  20
   3  -7  -9 716.441 297.416  19
  -3  -7   9 669.071 202.792  20
  -3  -7   8 25544.8 1146.98  20
   3  -7  -8 27739.7 1651.36  19
   3  -7  -7 357.403 233.581  19
  -3  -7   6 709.918 303.995   9
   3  -7  -6 286.527 367.560   8
  -3  -7   5 6130.14 844.552   9
   3  -7  -5 1476.38 704.999   8
  -3  -7   4 2357.19 525.756   9
   3  -7  -4 270.249 342.075   8
  -3  -7   3 6766.14 789.139   9
   3  -7  -3 935.539 480.648   8
  -3  -7   2 2442.16 494.744   9
   3  -7  -2 358.129 325.492   8
  -3  -7   1 6384.99 721.170   9
   3  -7  -1 5798.99 997.035   8
   3  -7   0 3273.59 679.737   5
   3  -7   0 3038.50 668.091   8
  -3  -7   0 3574.39 499.195   9
   3  -7   1 1178.21 531.411   5
   3  -7   2 2690.47 781.487   5
   3  -7   3 499.496 389.479   5
   3  -7   4 1506.87 345.125  11
   3  -7   4 1355.15 660.431   5
   3  -7   4 1673.74 423.905  14
   3  -7   5 781.146 273.684  11
   3  -7   5 732.214 289.406  14
   3  -7   6 3105.19 483.706  11
   3  -7   6 4193.01 591.258  14
   3  -7   7 930.502 280.185  11
   3  -7   7 961.338 305.870  14
   3  -7   8 1968.00 339.113  11
   3  -7   8 2183.62 394.272  14
   3  -7   9 566.817 152.107  11
   3  -7   9 570.667 182.188  14
  -3  -6  12 2222.51 182.817  21
  -3  -6  11 3235.52 278.293  21
  -3  -6  11 3402.00 336.709  20
   3  -6 -11 3647.28 477.290  19
   3  -6 -10-10.7899 151.450  19
  -3  -6  10 1.70548 78.0405  21
  -3  -6  10 37.5272 78.4316  20
   3  -6  -9 236.464 215.660  19
  -3  -6   9 235.186 156.700  20
  -3  -6   8 6648.85 699.429  20
   3  -6  -8 5386.10 844.808  19
   3  -6  -7 2338.29 513.750  19
   3  -6  -6 2017.13 720.083   8
  -3  -6   6 3842.19 670.535   9
  -3  -6   5 13938.7 1153.58   9
   3  -6  -5 14758.9 1876.99   8
  -3  -6   4 4590.80 655.260   9
   3  -6  -4 5725.19 1083.75   8
  -3  -6   3 12290.2 1049.60   9
   3  -6  -3 15095.0 1703.49   8
   3  -6  -2 5425.79 978.888   8
  -3  -6   2 5417.12 684.829   9
  -3  -6   1 12698.9 1027.85   9
   3  -6  -1 3213.97 756.233   8
   3  -6   0 459.726 288.955   6
  -3  -6   0 367.540 192.054   9
   3  -6   1 17163.0 1636.22   6
   3  -6   1 19826.4 1843.71   5
  -3  -6  -1 18505.2 1093.88   9
   3  -6   2 352.799 393.868   5
   3  -6   3 5247.00 1126.17   5
   3  -6   4 3224.71 977.846   5
   3  -6   4 2710.58 472.925  14
   3  -6   5 2432.50 492.315  11
   3  -6   5 2306.93 525.855  14
   3  -6   6 2284.59 452.192  11
   3  -6   6 2107.73 491.217  14
   3  -6   7 847.321 256.296  11
   3  -6   7 763.430 280.332  14
   3  -6   8 1169.28 282.898  11
   3  -6   8 929.669 276.595  14
   3  -6   9 322.985 127.993  11
   3  -6   9 557.904 181.246  14
  -3  -5  12 1243.84 138.948  21
   3  -5 -11 652.577 262.400  19
  -3  -5  11 1346.82 262.942  20
  -3  -5  11 1461.37 230.466  21
   3  -5 -10-34.5714 129.382  19
  -3  -5  10 51.0484 88.3907  20
   3  -5  -9 1112.46 390.439  19
  -3  -5   9 1799.36 324.182  20
  -3  -5   8 3559.08 425.999  20
   3  -5  -8 3757.19 608.517  19
   3  -5  -7 10879.0 1039.38  19
  -3  -5   6 5700.11 761.751   9
   3  -5  -6 5978.59 1200.87   8
  -3  -5   5 8059.55 931.698   9
   3  -5  -5 4751.42 1270.23   8
  -3  -5   4 3458.19 597.380   9
   3  -5  -4 1046.08 595.706   8
  -3  -5   3 2228.32 445.788   9
   3  -5  -3 2048.19 808.896   8
  -3  -5   2 4930.53 652.822   9
   3  -5  -2 1647.85 640.576   8
  -3  -5   1 19186.7 1222.84   9
   3  -5  -1 17633.1 1655.35   8
   3  -5   0 225.055 283.824   6
  -3  -5   0 4044.23 597.159   9
   3  -5   1 2968.92 832.026   6
   3  -5   1 2642.39 748.818   5
  -3  -5  -1 2280.57 390.948   9
   3  -5   2 3825.17 820.025   6
   3  -5   2 4860.94 1002.74   5
   3  -5   3 2916.00 844.430   5
   3  -5   4 398.830 480.974   5
   3  -5   4 824.019 342.618  14
   3  -5   5 13951.1 956.681  11
   3  -5   5 17251.9 1171.12  14
   3  -5   6 2928.60 471.917  11
   3  -5   6 2816.61 514.665  14
   3  -5   7 2183.66 403.341  11
   3  -5   7 2249.09 431.388  14
   3  -5   8 623.318 212.185  11
   3  -5   8 665.854 233.801  14
   3  -5   9 11.9335 85.8127  11
   3  -5   9 41.8881 93.6026  14
  -3  -4  12 655.137 99.1379  21
  -3  -4  12 644.461 129.302  20
   3  -4 -11 634.722 210.844  19
  -3  -4  11 1096.38 177.019  21
  -3  -4  11 699.027 158.380  20
   3  -4 -10 253.033 181.576  19
  -3  -4  10 296.637 163.256  20
  -3  -4   9 5844.18 533.926  20
   3  -4  -9 6057.80 765.801  19
  -3  -4   8 3134.68 462.723  20
   3  -4  -8 1893.32 519.590  19
   3  -4  -7 11813.2 1098.47  19
  -3  -4   6 7929.93 969.368   9
   3  -4  -6 3348.77 1149.64   8
   3  -4  -5 9326.33 1463.33   8
  -3  -4   5 7930.85 866.334   9
  -3  -4   4 7615.18 840.886   9
   3  -4  -4 6188.07 1140.51   8
   3  -4  -3 3044.14 792.539   8
  -3  -4   3 9989.83 941.726   9
  -3  -4   2 12858.5 1028.01   9
   3  -4  -2 7290.41 1135.20   8
  -3  -4   1 6125.92 695.645   9
   3  -4  -1 8390.80 1187.54   8
   3  -4   0 5879.49 898.953   6
  -3  -4   0 10435.0 862.319   9
   3  -4   1 424.155 296.753   6
   3  -4   1 264.743 265.148   5
   3  -4   2 2565.72 735.312   6
   3  -4   2 2671.67 746.748   5
   3  -4   3 587.515 425.967   5
   3  -4   4 249.877 353.582   5
   3  -4   4 2002.32 540.791  14
   3  -4   5 9669.44 840.375  11
   3  -4   5 9798.92 978.441  14
   3  -4   6 5633.53 627.320  11
   3  -4   6 7008.84 788.561  14
   3  -4   7 4960.10 566.712  11
   3  -4   7 6045.86 676.961  14
   3  -4   8 1334.77 308.801  11
   3  -4   8 1091.99 291.861  14
   3  -4   9 151.737 111.085  11
   3  -4   9 63.9304 73.0351  14
  -3  -3  12 531.392 105.164  21
  -3  -3  12 396.490 106.803  20
   3  -3 -11 422.162 195.779  19
  -3  -3  11 760.394 196.679  20
   3  -3 -10 1009.45 296.537  19
  -3  -3  10 778.406 208.455  20
  -3  -3   9 3454.19 463.429  20
   3  -3  -9 2131.39 503.061  19
  -3  -3   8 9399.83 685.286  20
   3  -3  -8 9711.08 943.452  19
   3  -3  -7 2427.05 598.453  19
  -3  -3   6 11223.7 1047.00   9
   3  -3  -6 11582.6 1655.89   8
  -3  -3   5 1841.33 481.505   9
   3  -3  -5 2423.43 846.106   8
   3  -3  -4 5421.74 1153.31   8
  -3  -3   4 12219.0 1087.70   9
   3  -3  -3 13693.5 1578.14   8
  -3  -3   3 11726.5 1007.87   9
   3  -3  -2 14335.3 1527.87   8
  -3  -3   2 13867.0 1074.28   9
   3  -3  -1 871.671 425.159   6
   3  -3  -1 1980.64 678.889   8
   3  -3   0 6240.04 978.510   6
  -3  -3   0 5361.25 624.409   9
   3  -3   1 2433.58 622.248   6
  -3  -3  -1 2605.58 393.243   9
   3  -3   2 1704.51 623.708   6
   3  -3   2 2019.65 650.981   5
   3  -3   3 47.5984 236.743   6
   3  -3   3 177.756 271.967   5
   3  -3   4 11069.7 1725.46   5
   3  -3   5 3926.71 513.058  11
   3  -3   5 3639.82 603.045  14
   3  -3   6 4474.04 595.897  11
   3  -3   6 4643.41 686.769  14
   3  -3   7 6020.73 628.358  11
   3  -3   7 6108.82 698.461  14
   3  -3   8 2723.80 386.111  11
   3  -3   8 3435.88 462.845  14
   3  -3   9 374.498 137.022  11
   3  -3   9 357.262 153.687  14
  -3  -2  12 553.895 123.623  20
  -3  -2  12 967.986 152.326  21
  -3  -2  11 1706.86 217.288  21
  -3  -2  11 1519.82 228.464  20
   3  -2 -10 24.7799 110.586  19
  -3  -2  10 165.997 153.940  20
   3  -2  -9 2316.65 537.454  19
  -3  -2   9 5226.91 533.509  20
   3  -2  -8 6502.94 893.337  19
   3  -2  -7 10378.6 967.442  19
  -3  -2   6 5601.70 796.663   9
  -3  -2   5 1079.38 346.950   9
   3  -2  -5 733.795 420.331   8
  -3  -2   4 13492.0 1112.94   9
   3  -2  -4 13964.4 1668.57   8
   3  -2  -3 7953.48 1305.55   8
  -3  -2   3 5488.59 713.876   9
  -3  -2   2 27361.5 1498.15   9
   3  -2  -2 12208.2 1438.34   8
   3  -2  -1 16069.4 1409.03   6
  -3  -2   1 21016.9 1261.82   9
   3  -2  -1 19348.3 1634.97   8
   3  -2   0 1229.89 548.548   6
  -3  -2   0 2619.36 522.446   9
   3  -2   1 447.704 328.102   6
  -3  -2  -1 618.607 243.523   9
   3  -2   2 729.221 411.824   6
   3  -2   2 313.664 255.119   5
   3  -2   3 1903.51 627.759   6
   3  -2   3 2024.26 679.684   5
   3  -2   4 4953.02 1194.20   5
   3  -2   5 4813.77 551.083  11
   3  -2   5 4739.67 663.328  14
   3  -2   6 17343.4 1091.68  11
   3  -2   6 20136.4 906.010  12
   3  -2   7 4683.26 566.750  11
   3  -2   7 3826.18 548.774  14
   3  -2   8 2241.60 378.531  11
   3  -2   8 2138.93 393.552  14
   3  -2   9 295.392 124.264  11
   3  -2   9 177.925 104.263  14
  -3  -1  12 2269.70 208.969  21
  -3  -1  12 1909.64 214.492  20
  -3  -1  11 894.067 203.843  20
   3  -1 -10 236.461 168.363  19
  -3  -1  10 148.579 85.8935  20
  -3  -1   9 10090.1 692.661  20
   3  -1  -9 10752.3 961.102  19
   3  -1  -8 28182.6 1610.75  19
   3  -1  -7 7685.95 922.270  19
  -3  -1   6 2377.50 502.046   9
  -3  -1   5 345.938 214.758   9
   3  -1  -5 198.003 312.607   8
  -3  -1   4 7346.64 847.464   9
   3  -1  -4 8370.70 1353.80   8
   3  -1  -3 3986.38 877.032   8
   3  -1  -2 34774.0 2314.40   8
   3  -1  -1 10800.2 1235.27   6
   3  -1  -1 14052.7 1401.26   8
   3  -1   0 3948.50 750.384   6
  -3  -1   0 4681.97 608.547   9
   3  -1   1 389.771 270.355   6
  -3  -1  -1 562.887 202.291   9
   3  -1   2 420.081 281.255   6
   3  -1   3 2027.87 666.733   6
   3  -1   3 2055.56 734.110   5
   3  -1   4 1169.77 690.245   5
   3  -1   5 5540.16 590.343  11
   3  -1   5 6571.84 721.702  14
   3  -1   5 4668.04 465.263  12
   3  -1   6 42386.4 1845.60  14
   3  -1   6 41632.4 1295.21  12
   3  -1   7 2728.13 428.959  11
   3  -1   7 2817.84 466.865  14
   3  -1   7 1758.42 287.176  12
   3  -1   8 1653.34 319.693  11
   3  -1   8 1108.48 286.138  14
   3  -1   9 136.649 99.3022  11
   3  -1   9-5.54994 104.134  14
  -3   0  12 2880.89 209.468  21
  -3   0  12 2741.67 245.248  20
  -3   0  11 512.423 162.932  20
   3   0 -10 362.162 207.199  19
  -3   0  10 230.216 149.684  20
   3   0  -9 3111.99 645.785  19
  -3   0   9 8485.67 690.044  20
   3   0  -8 10255.5 1012.88  19
   3   0  -7 1771.57 464.074  19
  -3   0   6 2118.18 477.685   9
  -3   0   5 50.1026 172.520   9
   3   0  -4 5417.27 1149.42   8
   3   0  -3 846.201 447.408   8
   3   0  -2 6570.62 989.510   6
   3   0  -2 13050.4 1635.14   8
   3   0  -1 1906.01 624.313   6
   3   0  -1 3217.31 722.608   8
   3   0   0 2945.48 685.426   6
   3   0   1 100.350 285.997   6
  -3   0  -1 401.290 201.750   9
   3   0   2 4797.92 920.858   6
   3   0   3 498.504 435.259   6
   3   0   4 3799.19 932.763   6
   3   0   4 4851.26 1120.57   5
   3   0   5 4552.35 548.315  11
   3   0   5 3033.42 555.159  14
   3   0   5 4331.86 453.075  12
   3   0   6 35898.0 1757.61  14
   3   0   6 38663.6 1263.58  12
   3   0   7 2237.52 384.752  11
   3   0   7 1132.75 355.781  14
   3   0   7 1614.24 261.746  12
   3   0   8 1392.10 281.479  11
   3   0   8 1580.97 344.236  14
   3   0   9-33.1210 80.6923  11
  -3   1  12 1597.21 195.861  20
  -3   1  12 2137.78 182.468  21
  -3   1  11 1182.70 227.745  20
  -3   1  10 347.016 135.001  20
  -3   1   9 9632.28 674.003  20
   3   1  -9 9874.53 890.389  19
   3   1  -8 29289.4 1596.53  19
   3   1  -7 6867.59 791.914  19
  -3   1   6 4289.69 730.337   9
   3   1  -2 26483.3 1802.14   6
   3   1  -1 8368.19 1070.59   6
   3   1   0 4449.01 819.443   6
   3   1   1 687.641 346.285   6
   3   1   2 1884.00 667.138   6
   3   1   3 1463.01 522.906   6
   3   1   4 2149.73 796.946   6
   3   1   5 5056.54 544.493  11
   3   1   5 5614.45 544.122  16
   3   1   5 6451.25 705.316  14
   3   1   5 5951.16 525.648  12
   3   1   6 37993.4 1559.08  11
   3   1   6 42989.2 1843.88  14
   3   1   6 39817.9 1309.89  12
   3   1   7 2825.16 430.288  11
   3   1   7 2543.03 449.702  14
   3   1   7 2397.82 333.905  12
   3   1   8 1699.96 321.874  11
   3   1   8 759.537 220.652  14
   3   1   9 46.6612 78.4071  11
  -3   2  12 879.656 135.606  21
  -3   2  12 526.132 127.376  20
  -3   2  11 1606.70 234.438  20
  -3   2  10 547.619 191.900  20
   3   2  -9 1911.07 455.821  19
   3   2  -8 5748.66 777.750  19
   3   2  -7 8823.55 853.962  19
  -3   2   6 9545.88 1031.58   9
   3   2  -2 8782.54 1112.73   6
   3   2  -1 17282.0 1548.54   6
   3   2   0 1006.36 451.281   6
   3   2   1 201.227 327.263   6
   3   2   2 593.451 346.083   6
   3   2   3 2444.55 712.888   6
   3   2   4 4278.41 973.969   6
   3   2   5 4557.83 539.928  11
   3   2   5 5899.70 569.000  16
   3   2   5 4056.58 617.586  14
   3   2   5 5908.59 524.103  12
   3   2   6 21888.8 1230.20  11
   3   2   6 20581.8 1309.98  14
   3   2   6 19584.1 948.703  12
   3   2   7 4180.60 526.707  11
   3   2   7 4173.00 435.203  12
   3   2   8 2407.63 392.590  11
   3   2   8 2505.90 316.091  12
   3   2   9 337.549 137.468  11
  -3   3  12 534.692 105.449  21
  -3   3  12 422.986 113.772  20
  -3   3  11 773.718 182.914  20
  -3   3  10 718.025 196.221  20
   3   3  -9 1611.37 396.774  19
   3   3  -8 8622.49 837.415  19
   3   3  -7 675.560 280.659  19
  -3   3   6 9010.30 964.611   9
   3   3  -1 2284.25 697.114   6
   3   3   0 5850.64 960.743   6
   3   3   1 2160.73 568.796   6
   3   3   2 1469.37 554.739   6
   3   3   3 837.077 439.798   6
   3   3   4 11029.4 1565.72   6
   3   3   5 3504.48 476.091  11
   3   3   5 3946.91 494.064  16
   3   3   5 2115.35 451.734  14
   3   3   5 5273.89 498.759  12
   3   3   6 7181.60 720.035  11
   3   3   6 5148.25 548.546  12
   3   3   7 6264.31 635.301  11
   3   3   7 7125.16 549.743  12
   3   3   8 2858.64 404.949  11
   3   3   8 3599.12 371.069  12
   3   3   9 474.071 161.386  11
  -3   4  12 770.477 119.527  21
  -3   4  11 612.692 161.332  20
  -3   4  10 332.720 157.930  20
   3   4  -8 646.087 261.007  19
   3   4  -7 9408.49 872.844  19
   3   4  -1 5442.90 900.350   6
   3   4   0 6872.89 1090.39   6
   3   4   1 756.112 441.568   6
   3   4   2 2530.17 719.523   6
   3   4   3 454.359 370.689   6
   3   4   4 5125.43 1079.55   6
   3   4   5 9509.37 796.395  11
   3   4   5 7294.50 646.088  16
   3   4   5 5474.19 644.815  14
   3   4   5 11269.1 746.073  12
   3   4   6 6356.49 660.822  11
   3   4   6 6905.93 616.085  16
   3   4   6 6601.66 692.623  14
   3   4   6 6038.32 582.633  12
   3   4   7 5833.08 616.838  11
   3   4   7 6397.97 523.811  12
   3   4   8 1757.92 342.433  11
   3   4   8 1344.45 245.513  12
   3   4   9 246.702 125.986  11
  -3   5  12 1340.02 149.188  21
  -3   5  11 1759.75 291.327  20
   3   5  -7 8206.73 808.604  19
  -3   5   0 696.892 281.089   2
   3   5   0 418.737 392.587   6
   3   5   1 2111.69 649.001   6
   3   5   2 4466.56 976.159   6
   3   5   3 2503.74 731.841   6
   3   5   4 259.030 288.375   6
   3   5   4 1038.58 259.331  16
   3   5   5 14696.0 955.038  11
   3   5   5 16489.5 954.359  16
   3   5   5 17292.9 1115.53  14
   3   5   5 15871.5 865.656  12
   3   5   6 4041.11 551.815  11
   3   5   6 4337.11 511.468  16
   3   5   6 4202.61 450.654  12
   3   5   7 2793.07 451.503  11
   3   5   7 2523.56 345.743  12
   3   5   8 992.001 206.822  12
   3   5   8 766.995 226.809  11
   3   5   9 72.4762 91.2188  11
  -3   6  12 2440.03 193.313  21
   3   6  -7 1615.78 378.994  19
  -3   6   0 635.204 271.134   2
   3   6   0 329.215 293.897   6
   3   6   1 16983.7 1757.39   6
   3   6   2 852.817 588.739   6
   3   6   3 4640.62 1021.07   6
   3   6   4 2355.75 757.875   6
   3   6   4 2523.75 376.044  16
   3   6   4 3153.53 381.515  12
   3   6   5 4165.85 600.757  11
   3   6   5 4199.78 587.817  16
   3   6   5 4509.20 579.073  14
   3   6   5 3894.71 475.807  12
   3   6   6 2172.77 447.374  11
   3   6   6 2251.51 378.216  16
   3   6   7 954.631 233.691  12
   3   6   7 952.526 283.486  11
   3   6   8 1242.71 276.305  11
   3   6   8 1453.64 260.314  12
   3   6   9 388.097 132.244  11
  -3   7  12 3144.75 210.535  21
   3   7   0 3398.99 786.338   6
  -3   7   0 2784.39 510.731   2
  -3   7  -1 1226.28 374.854   2
   3   7   1 1837.72 772.164   6
   3   7   2 2259.54 706.753   6
   3   7   3 1450.72 664.765   6
   3   7   4 1413.56 611.050   6
   3   7   4 1808.33 357.612  16
   3   7   4 1150.34 308.831  14
   3   7   4 2738.86 365.652  12
   3   7   5 826.691 246.413  11
   3   7   5 807.201 255.758  16
   3   7   5 1494.22 297.723  12
   3   7   6 3367.68 502.724  11
   3   7   6 3154.35 453.195  16
   3   7   6 3939.60 448.214  12
   3   7   7 1196.08 240.286  12
   3   7   7 1036.46 282.783  11
   3   7   8 1959.47 339.597  11
   3   7   8 2616.59 330.585  12
   3   7   9 556.491 167.397  11
  -3   8   0 1169.35 369.788   2
   3   8   0 1039.64 472.698   6
   3   8   1 2937.24 779.213   6
  -3   8  -1 2596.13 539.202   2
   3   8   2 201.603 367.016   6
   3   8   3 492.563 403.930   6
   3   8   4 2632.87 409.082  16
   3   8   4 2299.10 339.503  12
   3   8   5 2433.35 450.270  11
   3   8   5 2094.33 409.154  16
   3   8   6 1187.87 250.903  12
   3   8   6 1519.64 355.095  11
   3   8   6 1324.70 299.061  16
   3   8   7 1632.87 358.132  11
   3   8   7 2148.52 314.537  12
   3   8   8 1338.67 301.145  11
   3   8   8 1301.83 233.824  12
   3   8   9 398.084 146.452  11
  -3   9   1 316.777 229.539   2
   3   9   0 4075.18 873.256   6
  -3   9   0 4016.68 645.998   2
   3   9   1 5088.36 1049.63   6
  -3   9  -1 4445.87 668.883   2
   3   9   2 1327.13 539.665   6
   3   9   3 3327.27 906.182   6
   3   9   4 478.045 167.789  12
   3   9   4 470.871 206.292  16
   3   9   5 5877.94 621.722  11
   3   9   5 6176.70 657.158  16
   3   9   5 7068.28 587.997  12
   3   9   6 68.8020 144.656  11
   3   9   6 49.5822 96.9916  16
   3   9   7 1960.28 377.911  11
   3   9   7 2698.77 353.148  12
   3   9   8 783.651 174.922  12
   3   9   8 491.456 194.188  11
   3   9   9 225.246 112.078  11
  -3  10   1-12.8233 153.030   2
  -3  10   0 7234.89 879.902   2
  -3  10  -1 126.029 171.736   2
   3  10   1 174.142 263.425   6
   3  10   2 104.606 267.903   6
  -3  10  -2-20.7157 136.394   2
   3  10   3 4974.43 1097.22   6
   3  10   4 1505.67 270.147  12
   3  10   4 193.061 160.776  16
   3  10   5 1341.06 271.717  12
   3  10   5 1250.86 315.295  16
   3  10   6 1066.30 233.024  12
   3  10   6 599.195 245.534  11
   3  10   6 618.511 224.900  16
   3  10   7 1690.92 339.506  11
   3  10   7 1706.99 274.890  12
   3  10   8 1129.08 252.330  11
   3  10   8 1418.25 233.174  12
   3  10   9 9.69580 70.5457  11
  -3  11   1 921.720 336.377   2
  -3  11   0 9499.69 1030.59   2
  -3  11  -1-5.95131 171.229   2
   3  11   1-268.774 334.965   6
   3  11   2 245.882 297.862   6
  -3  11  -2 501.787 295.956   2
   3  11   3 199.203 388.243   6
   3  11   3 5603.63 584.322  12
   3  11   4 2414.70 416.930  16
   3  11   4 2537.78 350.798  12
   3  11   5 131.542 160.394  16
   3  11   5 1656.66 353.026  12
   3  11   6 1210.58 310.155  11
   3  11   6 1730.44 299.707  12
   3  11   7 542.964 167.479  12
   3  11   7 401.104 197.096  11
   3  11   8 590.077 159.172  12
   3  11   8 794.834 225.378  11
   3  11   9 202.229 103.912  11
  -3  12   1 226.484 192.490   2
  -3  12   0 899.485 312.905   2
   3  12   1 3815.79 967.201   6
  -3  12  -1 3287.49 651.140   2
  -3  12  -2 418.698 186.989   2
   3  12   2 812.717 518.978   6
   3  12   3 13088.7 1844.27   6
   3  12   3 14605.9 959.325  16
   3  12   3 10524.2 718.313  12
   3  12   4 18.9862 96.7050  12
   3  12   4-9.03384 111.065  16
   3  12   5 3292.62 505.891  16
   3  12   5 3330.11 402.198  12
   3  12   6 991.362 226.777  12
   3  12   6 944.862 255.879  11
   3  12   7 985.647 216.618  12
   3  12   7 782.587 245.663  11
   3  12   8 311.782 133.286  12
   3  12   8 418.134 171.147  11
   3  12   9 746.319 176.691  11
  -3  13   1 1314.25 403.111   2
  -3  13   0 967.444 368.566   2
   3  13   1 6506.19 1260.98   6
  -3  13  -1 5693.04 872.687   2
  -3  13  -2-111.953 196.274   2
   3  13   2-38.4455 183.413   6
   3  13   3 1513.23 283.261  12
  -3  13  -3 1585.17 493.565   2
   3  13   3 2160.27 396.097  16
   3  13   4 858.415 239.161  12
   3  13   4 86.9731 146.019  16
   3  13   5 293.466 154.784  12
   3  13   5-15.3480 119.364  16
   3  13   6 259.892 138.805  12
   3  13   6 77.7038 104.369  11
   3  13   7 770.936 232.756  11
   3  13   7 1676.71 294.202  12
   3  13   8 247.270 143.804  11
   3  13   8 1349.50 222.694  12
   3  13   9 101.373 72.0915  11
  -3  14   1 910.590 375.444   2
  -3  14   0 1364.93 432.039   2
  -3  14  -1 474.312 312.745   2
   3  14   1 30.0067 214.566   6
   3  14   2 2949.02 886.772   6
  -3  14  -2 2919.58 648.136   2
  -3  14  -3-217.125 342.177   2
   3  14   3 327.231 149.571  16
   3  14   4 1159.77 291.901  12
   3  14   4 1414.48 341.064  16
   3  14   5 616.585 181.599  12
   3  14   5 493.520 233.641  16
   3  14   6 527.400 170.776  12
   3  14   6 255.059 157.061  11
   3  14   7 2732.32 415.838  11
   3  14   7 1612.62 257.920  12
   3  14   8 1079.64 182.477  12
   3  14   8 1963.84 315.922  11
   3  14   9 254.991 117.199  11
  -3  15   1 1703.74 468.746   2
  -3  15   0 92.8762 195.792   2
  -3  15  -1 2457.42 591.059   2
   3  15   1 2286.67 816.845   6
   3  15   2 2993.16 929.195   6
   3  15   2 2422.28 412.327  16
  -3  15  -2 2388.36 623.101   2
   3  15   3 2693.50 451.024  16
   3  15   3 4052.36 540.122  12
   3  15   4 1179.90 258.805  12
   3  15   4 403.978 165.578  16
   3  15   5 105.854 115.504  12
   3  15   6 157.469 123.573  12
   3  15   7 3.35960 103.192  12
   3  15   7 178.203 157.342  11
   3  15   8 62.8423 96.0056  11
   3  15   8 60.8370 67.4770  12
  -3  16   1 3326.84 693.550   2
  -3  16   0 2147.87 560.837   2
  -3  16  -1 526.212 276.854   2
   3  16   1 661.431 450.808   6
   3  16   2 4582.26 546.795  16
   3  16   2 5462.48 480.336  15
  -3  16  -2 5076.38 912.544   2
   3  16   3 7791.54 748.977  16
   3  16   3 3971.73 431.556  12
   3  16   4 1619.73 363.603  16
   3  16   4 1699.50 301.143  12
   3  16   5 182.137 107.564  12
   3  16   6 271.219 144.537  12
   3  16   7 102.196 84.4427  12
   3  16   7 88.9444 99.5691  11
   3  16   8-3.14509 72.2136  11
  -3  17   1 301.322 211.149   2
  -3  17   0 124.635 182.195   2
  -3  17  -1-87.4586 157.325   2
   3  17   1 435.778 422.308   6
   3  17   2 916.675 267.980  16
   3  17   2 1221.79 254.235  15
   3  17   2 1095.27 301.483  12
   3  17   3 1294.05 364.237  16
   3  17   3 2032.75 324.842  15
   3  17   4 2551.66 443.622  16
   3  17   4 2217.40 357.276  12
   3  17   5 1556.62 306.995  12
   3  17   6 342.739 142.927  12
   3  17   7 572.259 156.125  12
   3  17   7 91.1662 118.491  11
   3  17   8 92.7807 101.007  11
  -3  18   1 983.640 426.775   2
  -3  18   0 1526.23 477.193   2
   3  18   0 866.332 281.600  15
  -3  18  -1 197.972 255.895   2
   3  18   1 320.939 186.825  16
   3  18   1 467.510 170.750  15
   3  18   2 4376.42 550.882  16
   3  18   2 5107.21 495.470  15
   3  18   3 267.689 109.272  12
   3  18   3 118.290 154.290  16
   3  18   3 131.680 103.842  15
   3  18   4 667.822 202.220  12
   3  18   5 1192.18 237.985  12
   3  18   6 935.807 206.776  12
   3  18   7 711.211 164.252  12
   3  18   7 499.346 197.484  11
   3  18   8 634.725 189.842  11
   3  19  -2 2456.65 361.668  15
  -3  19   1 80.5819 246.996   2
   3  19  -1 104.373 101.214  15
   3  19   0 164.744 141.361  15
   3  19   1-88.1984 128.451  16
   3  19   1 143.465 141.526  15
   3  19   2-105.699 149.793  12
   3  19   2 38.0908 121.563  16
   3  19   2 97.4679 138.426  15
   3  19   3 710.595 254.119  16
   3  19   3 900.243 227.672  15
   3  19   4 210.206 145.917  12
   3  19   5 227.385 147.163  12
   3  19   6 236.414 72.9516  12
   3  19   7 299.903 111.025  12
   3  19   7 842.204 232.095  11
   3  19   8 65.3402 65.8433  11
   3  20  -3 2996.47 481.378  15
   3  20  -2-15.3530 129.243  15
   3  20  -1 168.996 152.194  15
   3  20   0 111.923 139.688  15
   3  20   1 121.240 118.850  16
   3  20   1 81.6185 128.122  15
   3  20   2 199.583 150.043  12
   3  20   2 372.571 208.472  16
   3  20   2 509.014 200.200  15
   3  20   3 77.5665 127.735  12
   3  20   3 201.760 127.710  15
   3  20   4 72.9415 108.550  12
   3  20   4 250.184 149.215  15
   3  20   5 71.2689 89.9535  12
   3  20   6 119.972 89.7503  12
   3  20   7 222.692 105.391  12
   3  20   7 558.927 190.460  11
   3  20   8-16.0971 53.6524  11
   3  21  -5 637.488 229.630  15
   3  21  -4 1133.05 277.133  15
   3  21  -3 345.162 176.232  15
   3  21  -2-114.188 112.958  15
   3  21  -1 59.9162 118.576  15
   3  21   0 160.240 124.008  15
   3  21   1 1637.62 378.688  16
   3  21   1 2497.69 386.250  15
   3  21   2 221.718 133.169  12
   3  21   2 1003.77 240.641  15
   3  21   3 21.5307 99.6849  12
   3  21   3 507.716 187.476  15
   3  21   4 193.263 141.323  12
   3  21   4-70.9779 118.803  15
   3  21   5 119.724 112.178  12
   3  21   6 28.8814 92.5416  12
   3  21   7-3.23294 69.6259  12
   3  21   7 225.872 143.100  11
   3  22  -5 1156.07 279.365  15
   3  22  -4 3155.75 468.050  15
   3  22  -3 2365.05 386.082  15
   3  22  -2-8.30826 127.340  15
   3  22  -1 390.163 154.680  15
   3  22   0 258.393 163.038  15
   3  22   1 39.2568 110.871  12
   3  22   1 1147.02 263.865  15
   3  22   2-108.152 110.903  12
   3  22   2 1322.99 284.373  15
   3  22   3-29.0811 109.744  12
   3  22   3 164.036 112.882  15
   3  22   4 187.801 113.106  12
   3  22   4 579.869 199.772  15
   3  22   5 426.290 173.255  12
   3  22   6 170.470 112.137  12
   3  22   7 109.420 103.503  11
   3  22   7 370.615 128.014  12
   3  23  -5 574.153 209.353  15
   3  23  -4-34.6811 122.464  15
   3  23  -3 63.8974 141.995  15
   3  23  -2 104.594 124.077  15
   3  23  -1 4715.15 559.411  15
   3  23   0 37.5647 94.6066  15
   3  23   1 522.452 212.772  15
   3  23   2 56.3063 116.357  12
   3  23   2 314.689 174.235  15
   3  23   3 18.7049 107.633  12
   3  23   3 350.331 170.415  15
   3  23   4-16.3873 93.9654  12
   3  23   4 665.986 216.124  15
   3  23   5 104.574 91.5949  12
   3  23   6 279.765 127.066  12
   3  23   7 529.125 169.825  11
   3  24  -4 385.719 146.553  15
   3  24  -3 4316.82 514.948  15
   3  24  -2 2696.02 417.889  15
   3  24  -1 77.5227 135.812  15
   3  24   0 5446.52 567.355  15
   3  24   1 5530.44 563.303  15
   3  24   2 515.544 168.603  15
   3  24   3 58.7959 97.0315  12
   3  24   3 226.537 109.324  15
   3  24   4 118.083 101.767  15
   3  24   4 60.6657 103.640  12
   3  24   5-59.4691 94.7941  12
   3  24   5 96.5526 91.2613  15
   3  24   6 397.749 137.965  12
   3  24   7 477.847 161.471  11
   3  25  -4 115.742 107.309  15
   3  25  -3 462.480 210.388  15
   3  25  -2 422.514 209.321  15
   3  25  -1 9528.98 798.646  15
   3  25   0 3152.28 421.757  15
   3  25   1 1172.89 272.569  15
   3  25   2 396.068 154.747  15
   3  25   3 381.941 162.179  15
   3  25   4-32.7270 90.5253  15
   3  25   5 167.614 121.916  12
   3  25   5 242.271 124.828  15
   3  25   7 74.3200 77.7100  11
   3  26  -4-20.2756 126.496  15
   3  26  -3 167.717 146.669  15
   3  26  -2 768.919 242.630  15
   3  26  -1 48.1183 99.3319  15
   3  26   0 67.2741 114.722  15
   3  26   1 1761.94 322.756  15
   3  26   2 626.573 215.967  15
   3  26   3 22.9676 97.3804  15
   3  26   4 335.170 149.626  15
   3  26   5 341.384 137.107  15
   3  26   6 110.753 96.3334  11
   3  27  -4-64.5666 94.7757  15
   3  27  -3 8667.06 695.537  15
   3  27  -2 261.457 173.995  15
   3  27  -1 218.543 177.043  15
   3  27   0-58.3669 114.801  15
   3  27   1 861.146 247.714  15
   3  27   2 1049.86 260.328  15
   3  27   3 133.530 126.744  15
   3  27   4 136.538 87.5753  15
   3  27   5 1095.35 205.442  15
   3  27   6 482.547 169.695  11
   3  28  -4 119.015 119.859  15
   3  28  -3 194.690 129.138  15
   3  28  -2-147.670 132.454  15
   3  28  -1 72.4708 102.251  15
   3  28   0 381.964 161.491  15
   3  28   1 472.188 197.097  15
   3  28   2 1578.25 279.898  15
   3  28   3 180.975 105.877  15
   3  28   4-83.8109 93.1807  15
   3  28   5 138.312 90.4642  15
   3  28   6 205.930 107.330  11
   3  29  -4 269.462 134.427  15
   3  29  -3 148.685 145.867  15
   3  29  -2 3094.63 428.632  15
   3  29  -1 804.085 241.929  15
   3  29   0 580.553 221.246  15
   3  29   1 793.898 236.792  15
   3  29   2 128.837 112.244  15
   3  29   3 134.090 115.786  15
   3  29   4 744.728 167.084  15
   3  29   5 200.169 97.5158  15
   3  30  -3 580.599 214.939  15
   3  30  -2 281.552 175.720  15
   3  30  -1 37.6361 103.942  15
   3  30   0 114.521 107.948  15
   3  30   1 841.144 217.087  15
   3  30   2 309.768 125.903  15
   3  30   3 276.686 137.709  15
   3  30   4 189.844 95.9804  15
   3  30   5 182.636 103.049  15
   3  31  -3 551.251 179.804  15
   3  31  -2 197.743 143.336  15
   3  31  -1 1178.81 283.488  15
   3  31   0 128.748 164.550  15
   3  31   1 142.546 121.823  15
   3  31   2 57.7421 91.7231  15
   3  31   3 40.3933 105.136  15
   3  31   4-45.2746 75.0704  15
   3  31   5 1603.25 201.245  15
   3  32  -3-18.7107 101.586  15
   3  32  -2 526.686 191.300  15
   3  32  -1-5.45067 119.385  15
   3  32   0-39.3924 110.161  15
   3  32   1-91.4192 125.628  15
   3  32   2 239.608 135.677  15
   3  32   3-33.0266 89.8569  15
   3  32   4-55.3750 72.6432  15
   3  33  -3-81.9417 107.916  15
   3  33  -2 701.690 207.031  15
   3  33  -1 702.695 219.113  15
   3  33   0 87.1161 128.166  15
   3  33   1 143.312 121.729  15
   3  33   2 64.5834 91.5406  15
   3  33   3 350.138 115.871  15
   3  33   4 487.821 126.105  15
   3  34  -2-27.3951 93.3814  15
   3  34  -1 43.9016 99.9620  15
   3  34   0 546.091 173.519  15
   3  34   1 234.553 121.558  15
   3  34   2 178.178 110.347  15
   3  34   3 62.6447 86.4927  15
   3  35  -2-10.4409 86.4875  15
   3  35  -1 325.605 147.347  15
   3  35   0 174.950 90.1680  15
   3  35   1 226.535 115.101  15
   3  35   2-79.5213 70.9299  15
   3  35   3-49.8051 86.2967  15
   3  36  -2 8.07493 93.7585  15
   3  36  -1 21.8397 93.6120  15
   3  36   0 345.566 139.141  15
   3  36   1 10.2472 70.0240  15
   3  36   2 42.2668 59.4451  15
   3  37  -1 69.8931 88.4803  15
   3  37   0 417.289 136.240  15
   3  37   1 177.382 93.8924  15
   4 -33  -3 165.668 119.661  13
   4 -33  -2 221.905 124.806  13
   4 -33  -1 197.763 130.768  13
   4 -33   0 430.744 132.413  13
   4 -32  -4 298.026 117.225  18
   4 -32  -3 371.972 117.865  18
   4 -32  -3 372.215 158.937  13
   4 -32  -2 54.8904 143.299  13
   4 -32  -1 1268.57 264.496  13
   4 -32   0 140.026 137.421  13
   4 -32   1 104.623 119.316  13
   4 -31  -5 297.508 115.459  18
  -4 -31   5 237.883 104.668  21
   4 -31  -4 321.880 123.096  18
   4 -31  -4 321.433 177.190  13
   4 -31  -3-3.82306 56.4211  18
   4 -31  -3-56.1945 140.699  13
   4 -31  -2 341.150 168.074  13
   4 -31  -1 1432.54 292.262  13
   4 -31   0 85.2652 146.085  13
   4 -31   1 647.520 182.077  13
   4 -30  -5 235.999 119.082  18
  -4 -30   5 103.194 94.5772  21
   4 -30  -4 109.656 88.3400  18
   4 -30  -4 55.3300 127.497  13
   4 -30  -3 345.815 141.132  18
   4 -30  -3 255.087 172.234  13
   4 -30  -2-70.8013 146.177  13
   4 -30  -1 1230.59 275.784  13
   4 -30   0 169.957 141.217  13
   4 -30   1 104.336 119.080  13
   4 -30   2 133.932 109.254  22
   4 -29  -6 4329.99 416.118  18
  -4 -29   6 2877.85 300.766  21
   4 -29  -5 168.130 122.734  18
  -4 -29   5 2.25983 73.8102  21
   4 -29  -4 197.981 128.075  18
   4 -29  -4 258.502 185.670  13
   4 -29  -3 137.598 114.598  18
   4 -29  -3 420.677 243.537  13
   4 -29  -2 2319.54 319.097  18
   4 -29  -2 1921.39 381.449  13
   4 -29  -1 473.770 181.906  13
   4 -29   0 1407.94 289.989  13
   4 -29   1 993.147 213.429  22
   4 -29   1 777.076 221.772  13
   4 -29   2-72.8003 84.7019  22
   4 -29   3 1200.32 220.574  22
   4 -28  -6 488.053 164.681  18
  -4 -28   6 471.276 131.907  21
   4 -28  -5 555.289 174.575  18
  -4 -28   5 465.531 150.351  21
   4 -28  -4 881.343 219.226  18
   4 -28  -4 627.614 246.991  13
   4 -28  -3 28.7246 66.2580  18
   4 -28  -3-36.9826 191.688  13
   4 -28  -2 476.897 162.442  18
   4 -28  -2 575.376 237.406  13
   4 -28  -1 108.130 155.583  13
   4 -28   0 844.582 255.567  13
   4 -28   1-36.4184 81.5745  22
   4 -28   1-43.6750 136.669  13
   4 -28   2 15.4394 77.9718  22
   4 -28   3 469.578 156.793  22
   4 -27  -7 1483.70 254.530  18
  -4 -27   7 1490.77 199.356  21
   4 -27  -6 655.387 196.373  18
  -4 -27   6 388.263 131.312  21
   4 -27  -5 30.2930 74.0566  18
  -4 -27   5 247.477 124.082  21
   4 -27  -4 74.1144 115.099  18
   4 -27  -4 396.723 230.046  13
   4 -27  -3 75.5834 108.954  18
   4 -27  -3 27.9008 167.216  13
   4 -27  -2 95.1615 90.5142  18
   4 -27  -2 127.184 165.348  13
   4 -27  -1 3470.66 512.828  13
   4 -27   0 812.672 233.309  22
   4 -27   0 465.960 230.592  13
   4 -27   1 603.936 190.207  22
   4 -27   1 289.059 177.864  13
   4 -27   2 235.899 119.118  22
   4 -27   3 1323.71 253.494  22
   4 -27   4 437.793 132.239  22
   4 -26  -7 272.309 119.473  18
  -4 -26   7 132.361 79.9000  21
   4 -26  -6-86.0785 124.510  18
  -4 -26   6 22.0038 87.5224  21
   4 -26  -5 265.150 150.864  18
  -4 -26   5 164.852 121.926  21
   4 -26  -4 515.352 189.834  18
   4 -26  -4 657.831 273.717  13
   4 -26  -3 68.5334 88.7817  18
   4 -26  -3 31.8715 190.705  13
   4 -26  -2 5.20610 88.6040  18
   4 -26  -2 74.1113 146.337  13
   4 -26  -1 1440.94 352.432  13
   4 -26   0 91.4947 155.101  22
   4 -26   0 105.612 211.548  13
   4 -26   1 532.232 178.415  17
   4 -26   1 980.383 237.426  22
   4 -26   2 1160.70 259.449  22
   4 -26   3 175.720 129.315  22
   4 -26   4 736.614 190.700  22
   4 -25  -8 56.7418 87.7542  18
  -4 -25   8 40.0508 75.7007  21
   4 -25  -7 498.544 173.227  18
  -4 -25   7 487.359 135.673  21
   4 -25  -6 893.479 241.104  18
  -4 -25   6 1014.45 194.697  21
   4 -25  -5 135.873 108.958  18
  -4 -25   5 119.373 110.954  21
   4 -25  -5 402.937 273.740  13
   4 -25  -4 904.408 275.187  18
   4 -25  -4 758.445 297.156  13
   4 -25  -3 273.203 146.888  18
   4 -25  -3 310.101 224.081  13
   4 -25  -2 782.237 215.197  18
   4 -25  -2 562.770 227.279  13
   4 -25  -1 323.115 194.697  22
   4 -25  -1 160.494 218.171  13
   4 -25   0 2758.46 416.806  22
   4 -25   0 1876.05 385.509  13
   4 -25   1 2522.52 367.844  17
   4 -25   1 4489.09 525.520  22
   4 -25   2 265.691 151.027  22
   4 -25   3 1401.03 278.981  22
   4 -25   4 296.930 155.560  22
   4 -24  -8-36.5554 81.6930  18
  -4 -24   8 48.2079 70.3670  21
   4 -24  -7 262.000 130.701  18
  -4 -24   7 320.558 128.551  21
   4 -24  -6 1533.87 320.664  18
  -4 -24   6 1698.08 254.431  21
   4 -24  -5 825.748 252.715  18
  -4 -24   5 705.734 172.488  21
   4 -24  -5 888.431 364.673  13
   4 -24  -4 816.622 234.575  18
   4 -24  -4 834.508 315.163  13
   4 -24  -3 1440.78 339.976  18
   4 -24  -3 1080.10 301.101  13
   4 -24  -2 89.2030 93.8053  18
   4 -24  -2-21.9330 155.866  13
   4 -24  -1 5291.52 579.724  22
   4 -24  -1 3863.42 587.239  13
   4 -24   0 807.217 214.988  17
   4 -24   0 1076.44 293.326  22
   4 -24   0 789.596 275.655  13
   4 -24   1 749.630 254.386  22
   4 -24   2 1101.52 267.752  22
   4 -24   3 5319.07 552.970  22
   4 -24   4-86.8619 82.0214  22
   4 -24   5 133.572 95.6912  22
   4 -23  -8 380.756 129.917  19
   4 -23  -8 190.147 112.204  18
  -4 -23   8 377.972 109.127  21
   4 -23  -7-79.0720 107.504  18
  -4 -23   7 157.200 95.3518  21
   4 -23  -6 123.210 125.063  18
  -4 -23   6 151.259 104.926  21
   4 -23  -5 237.129 174.206  18
  -4 -23   5-1.00404 84.1430  21
   4 -23  -5 330.921 204.022  13
   4 -23  -4 43.3327 92.3726  18
   4 -23  -4 255.073 263.112  13
   4 -23  -3 256.437 157.262  18
   4 -23  -3 314.026 261.351  13
   4 -23  -2 3902.10 506.879  18
   4 -23  -2 4410.59 524.116  22
   4 -23  -2 2725.09 520.118  13
   4 -23  -1 82.8374 123.676  22
   4 -23  -1-90.5322 220.359  13
   4 -23   0 34.0138 112.050  17
   4 -23   0 144.801 133.360  13
   4 -23   1 6088.06 652.404  22
   4 -23   2 136.452 127.469  22
   4 -23   3 859.100 250.723  22
   4 -23   4 77.7649 102.696  22
   4 -23   5 792.648 172.883  22
   4 -22  -8 694.622 188.336  19
   4 -22  -8 331.994 123.404  18
  -4 -22   8 431.187 124.795  21
   4 -22  -7 1448.51 271.124  19
   4 -22  -7 1021.13 254.594  18
  -4 -22   7 1158.06 202.290  21
   4 -22  -6 1171.78 303.067  18
  -4 -22   6 1280.90 219.561  21
   4 -22  -5 109.482 105.634  18
  -4 -22   5 287.332 130.039  21
   4 -22  -4 1014.79 280.470  18
   4 -22  -4 708.262 285.705  13
   4 -22  -3 2266.50 420.625  18
   4 -22  -3 1882.88 448.420  13
   4 -22  -2 2338.96 417.689  18
   4 -22  -2 2467.45 431.865  22
   4 -22  -2 1702.26 431.347  13
   4 -22  -1 10.1014 94.3290  18
   4 -22  -1-55.6968 121.043  22
   4 -22  -1 64.7581 146.313  13
   4 -22   0 1236.60 326.048  22
   4 -22   0 512.863 228.867  13
   4 -22   1 816.001 239.493  22
   4 -22   2 371.109 184.170  22
   4 -22   3 96.4934 144.444  22
   4 -22   4 182.462 125.855  22
   4 -22   5 424.343 166.641  22
   4 -21  -9 160.830 79.2056  19
   4 -21  -9 181.649 100.448  18
  -4 -21   9 307.080 95.1613  21
   4 -21  -8 813.998 214.748  19
   4 -21  -8 734.970 197.820  18
  -4 -21   8 679.009 152.082  21
   4 -21  -7 20.9685 84.8503  19
   4 -21  -7 134.390 101.688  18
  -4 -21   7 291.864 119.407  21
   4 -21  -6 156.569 166.392  18
  -4 -21   6 112.228 93.4782  21
   4 -21  -5 109.901 138.279  18
  -4 -21   5 350.485 140.606  21
   4 -21  -5 493.651 313.366  13
   4 -21  -4 292.585 173.295  18
   4 -21  -4 218.042 234.224  13
   4 -21  -3 99.4945 124.143  18
   4 -21  -3 252.383 239.422  13
   4 -21  -2 556.386 234.484  18
   4 -21  -2 295.483 187.056  13
   4 -21  -2 555.876 238.141  22
   4 -21  -1 279.470 153.161  18
   4 -21  -1 76.3274 123.512  22
   4 -21  -1 300.368 245.124  13
   4 -21   0-37.3232 144.567  22
   4 -21   1 130.871 156.002  22
   4 -21   2 156.197 159.498  22
   4 -21   3 277.330 162.832  22
   4 -21   4 46.9217 92.4611  22
   4 -21   5 209.196 121.071  22
   4 -21   5 192.281 95.8965  14
   4 -20  -9 1785.06 243.992  18
  -4 -20   9 1825.34 212.267  21
   4 -20  -9 2356.61 319.199  19
   4 -20  -8 57.2977 91.5644  19
   4 -20  -8 73.2603 93.7166  18
  -4 -20   8-76.1566 96.5105  21
   4 -20  -7 2262.34 392.826  18
  -4 -20   7 2431.28 290.963  21
   4 -20  -7 2741.10 429.670  19
   4 -20  -6 179.350 186.703  19
   4 -20  -6-0.08124 88.0376  18
  -4 -20   6 212.960 107.082  21
   4 -20  -5 2162.67 429.453  18
  -4 -20   5 2694.57 323.612  21
   4 -20  -5 2480.98 490.774  13
   4 -20  -4 51.4736 101.848  18
   4 -20  -4 363.271 269.462  13
   4 -20  -3 1132.46 306.027  18
   4 -20  -3 1095.92 276.012  22
   4 -20  -3 803.220 305.497  13
   4 -20  -2 136.247 119.562  18
   4 -20  -2-132.669 113.297  22
   4 -20  -2 54.0411 205.956  13
   4 -20  -1-24.2361 115.928  18
   4 -20  -1 33.1766 142.558  22
   4 -20  -1 50.1228 202.203  13
   4 -20   0 2278.82 427.530  22
   4 -20   1 1369.85 291.682  16
   4 -20   1 1167.64 302.226  22
   4 -20   2 149.556 115.322  22
   4 -20   3 337.578 155.299  22
   4 -20   4 1501.75 323.695  22
   4 -20   4 1686.59 290.006  14
   4 -20   5 291.752 156.677  22
   4 -20   5 190.875 117.725  14
   4 -20   6 132.805 70.6016  14
   4 -20   6 274.136 126.830  22
   4 -19  -9-55.1413 97.7566  19
   4 -19  -9 24.7454 56.9852  18
  -4 -19   9 217.419 83.0635  21
   4 -19  -8 1771.45 319.911  18
  -4 -19   8 2052.97 252.697  21
   4 -19  -8 2274.23 366.601  19
   4 -19  -7 971.306 238.548  19
   4 -19  -7 796.886 253.194  18
  -4 -19   7 1026.66 192.931  21
   4 -19  -6 1219.60 300.663  19
   4 -19  -6 1210.20 323.340  18
  -4 -19   6 1295.41 229.132  21
   4 -19  -5 1307.44 322.621  18
  -4 -19   5 1374.70 241.190  21
   4 -19  -5 1278.66 407.949  13
   4 -19  -4 130.910 151.836  18
   4 -19  -4 253.140 273.245  13
   4 -19  -3 3361.15 506.260  22
   4 -19  -3 2694.99 484.057  18
   4 -19  -3 2579.18 534.797  13
   4 -19  -2 840.753 282.030  18
   4 -19  -2 834.630 266.123  22
   4 -19  -2 458.627 243.056  13
   4 -19  -1 4914.39 594.844  18
   4 -19  -1 5599.12 666.278  22
   4 -19  -1 3497.86 576.155  13
   4 -19   0 4719.34 616.323  22
   4 -19   1 394.145 183.922  16
   4 -19   1 167.963 150.251  22
   4 -19   2 425.331 195.263  22
   4 -19   3 20.4356 132.702  22
   4 -19   3-80.5467 109.932  14
   4 -19   4 135.960 107.759  22
   4 -19   4 360.766 177.506  14
   4 -19   5 474.494 175.394  22
   4 -19   5 321.407 137.790  14
   4 -19   6 1045.05 210.618  22
   4 -19   6 978.183 199.885  14
   4 -18  -9 73.8478 91.5054  19
  -4 -18   9 179.104 91.7665  21
   4 -18  -8 299.601 165.632  19
   4 -18  -8 41.0109 89.6027  18
  -4 -18   8 326.045 131.553  21
   4 -18  -7 81.4141 134.057  19
   4 -18  -7 76.8073 123.496  18
  -4 -18   7-71.2549 91.6185  21
   4 -18  -6 983.423 273.027  19
   4 -18  -6 659.088 234.195  18
  -4 -18   6 916.154 204.355  21
   4 -18  -5 320.650 151.073  19
   4 -18  -5 438.136 192.597  18
  -4 -18   5 169.527 116.932  21
   4 -18  -5 263.356 206.298  13
   4 -18  -4 3961.98 582.373  18
   4 -18  -4 3680.94 647.459  13
   4 -18  -3 3817.89 577.693  18
   4 -18  -3 4579.42 577.493  22
   4 -18  -3 3837.18 641.975  13
   4 -18  -2 3302.17 511.989  18
   4 -18  -2 3526.00 507.415  22
   4 -18  -2 2336.92 468.268  13
   4 -18  -1 4305.76 560.116  18
   4 -18  -1 4600.76 622.543  22
   4 -18  -1 3162.03 525.911  13
   4 -18   0 1689.78 393.042  22
   4 -18   1 485.093 260.077  22
   4 -18   2 400.529 220.103  22
   4 -18   3 159.144 152.302  22
   4 -18   3 234.299 133.393  14
   4 -18   4 1717.85 338.135  22
   4 -18   4 1955.33 335.842  14
   4 -18   5 131.062 131.368  22
   4 -18   5 161.500 132.145  14
   4 -18   6 60.4527 98.6366  22
   4 -18   6-50.7781 75.8977  14
  -4 -17  10 181.333 67.4567  21
   4 -17  -9 870.291 221.508  19
  -4 -17   9 598.681 138.075  21
   4 -17  -8 627.200 202.804  19
   4 -17  -8 455.229 187.744  18
  -4 -17   8 579.214 154.129  21
   4 -17  -7 189.415 139.148  19
   4 -17  -7-64.3340 97.0837  18
  -4 -17   7-13.9536 96.1909  21
   4 -17  -6 469.744 226.835  19
   4 -17  -6 513.248 214.231  18
  -4 -17   6 527.980 148.715  21
   4 -17  -5 1315.16 337.806  19
   4 -17  -5 1166.34 323.780  18
  -4 -17   5 1266.77 231.606  21
   4 -17  -5 1449.22 406.353  13
   4 -17  -4 185.354 138.274  18
   4 -17  -4 569.815 338.215  13
   4 -17  -3 657.391 286.827  18
   4 -17  -3 548.340 225.459  22
   4 -17  -3 414.704 274.363  13
   4 -17  -2 2274.98 427.632  18
   4 -17  -2 2306.94 422.631  22
   4 -17  -2 1864.63 446.787  13
   4 -17  -1 887.668 263.145  18
   4 -17  -1 919.033 261.127  22
   4 -17   0 72.5425 141.755  22
   4 -17   1 209.231 180.865  22
   4 -17   2 197.936 180.815  22
   4 -17   3 462.900 246.828  22
   4 -17   3 399.024 158.670  14
   4 -17   4 29.2227 117.800  22
   4 -17   4 172.388 149.940  14
   4 -17   5 1817.31 335.979  22
   4 -17   5 2335.16 351.065  14
   4 -17   6 160.405 128.323  22
   4 -17   6 332.777 137.917  14
   4 -16 -10 62.2671 109.291  19
  -4 -16  10 229.921 84.9913  21
   4 -16  -9 1554.04 300.912  19
  -4 -16   9 1360.33 204.568  21
   4 -16  -8-27.4404 98.8560  19
   4 -16  -8 115.654 124.121  18
  -4 -16   8 125.626 106.941  21
   4 -16  -7 428.057 211.290  19
   4 -16  -7 480.232 206.908  18
  -4 -16   7 177.154 100.099  21
   4 -16  -6 230.123 187.430  19
   4 -16  -6 70.0533 100.326  18
  -4 -16   6 35.7235 99.7711  21
   4 -16  -5 989.586 293.301  19
   4 -16  -5 704.072 251.919  18
  -4 -16   5 729.554 181.177  21
   4 -16  -4 614.260 231.617  18
   4 -16  -4 616.978 354.904  13
   4 -16  -3 8495.00 854.705  18
   4 -16  -3 9749.74 864.964  22
   4 -16  -3 7439.78 847.516  13
   4 -16  -2 906.043 290.432  18
   4 -16  -2 781.513 269.591  22
   4 -16  -2 882.009 298.598  13
   4 -16  -1 2507.62 442.918  18
   4 -16  -1 2186.29 433.924  22
   4 -16   0 1918.54 411.260  22
   4 -16   1 185.320 196.214  22
   4 -16   2 191.456 124.507  16
   4 -16   2 395.054 239.382  22
   4 -16   2 105.741 122.167  14
   4 -16   3 225.367 134.178  22
   4 -16   3 334.279 162.793  14
   4 -16   4 109.756 102.456  22
   4 -16   4 159.475 147.680  14
   4 -16   5 1527.30 326.481  22
   4 -16   5 1632.15 310.293  14
   4 -16   6 200.493 120.487  22
   4 -16   6 65.4765 86.6187  14
   4 -15 -10 477.052 168.220  19
  -4 -15  10 716.119 135.150  21
   4 -15  -9 1352.20 303.234  19
  -4 -15   9 1268.50 196.621  21
   4 -15  -8 3640.53 488.834  18
  -4 -15   8 3949.81 362.625  21
   4 -15  -8 4280.21 582.348  19
   4 -15  -7 1324.96 341.416  19
   4 -15  -7 1441.96 331.862  18
  -4 -15   7 1477.73 241.230  21
   4 -15  -6 1433.69 367.670  19
   4 -15  -6 1495.58 365.543  18
  -4 -15   6 1460.59 245.555  21
   4 -15  -5 41.5783 141.119  19
   4 -15  -5 48.0386 101.495  18
  -4 -15   5 52.8161 111.581  21
   4 -15  -4 7764.88 848.180  18
   4 -15  -4 7652.11 884.018  13
   4 -15  -3 1225.24 334.075  18
   4 -15  -3 1214.99 336.997  22
   4 -15  -3 1085.26 356.399  13
   4 -15  -2 172.908 143.379  18
   4 -15  -2 337.341 128.697  22
   4 -15  -2 423.858 286.267  13
   4 -15  -1 3734.07 547.007  18
   4 -15  -1 3322.82 532.792  22
   4 -15   0 523.038 264.287  22
   4 -15   1 1461.88 324.813  16
   4 -15   1 1341.86 338.211  22
   4 -15   2 857.131 224.020  16
   4 -15   2 728.497 289.557  22
   4 -15   2 968.021 280.952  14
   4 -15   3 116.358 119.531  22
   4 -15   3 92.4723 131.128  14
   4 -15   4 4141.82 536.524  22
   4 -15   4 5257.19 578.132  14
   4 -15   5 926.981 251.789  22
   4 -15   5 903.598 248.843  14
   4 -15   6-20.7654 74.4322  22
   4 -15   6 116.325 99.7139  14
   4 -15   7-10.1079 62.9535  22
   4 -15   7 82.7361 114.727  14
  -4 -14  10 4003.01 294.413  21
   4 -14 -10 4736.72 487.916  19
   4 -14  -9 977.145 258.069  19
  -4 -14   9 824.063 169.548  21
   4 -14  -8 3273.64 457.440  18
  -4 -14   8 3199.56 341.737  21
   4 -14  -8 2881.77 477.906  19
   4 -14  -7 4803.50 612.528  18
  -4 -14   7 4897.68 425.481  21
   4 -14  -7 3832.26 599.423  19
   4 -14  -6 4432.84 615.054  18
  -4 -14   6 4192.60 400.494  21
   4 -14  -6 3528.22 564.262  19
   4 -14  -5 373.292 233.399  19
   4 -14  -5 332.495 237.028  18
  -4 -14   5 296.671 135.882  21
   4 -14  -4 16723.3 1205.21  18
   4 -14  -4 16333.6 1100.47  22
   4 -14  -4 13801.2 1174.23  13
   4 -14  -4 15127.9 1056.65  19
   4 -14  -3 2281.12 465.305  18
   4 -14  -3 2336.89 405.844  22
   4 -14  -3 1804.10 409.246  13
   4 -14  -2 7890.06 815.619  18
   4 -14  -2 7772.52 772.449  22
   4 -14  -2 6874.03 770.421  13
   4 -14  -1 46.5712 117.504  18
   4 -14  -1 338.337 221.950  22
   4 -14   0 417.806 258.915  22
   4 -14   1 1040.79 313.105  22
   4 -14   1 1329.71 302.379  16
   4 -14   1 1275.69 323.168  14
   4 -14   2 1346.56 294.295  16
   4 -14   2 1201.95 313.030  22
   4 -14   2 1320.35 314.576  14
   4 -14   3 72.6771 193.707  22
   4 -14   3-1.55828 121.381  14
   4 -14   4 2123.12 403.755  22
   4 -14   4 3013.18 461.743  14
   4 -14   5 1042.16 250.081  22
   4 -14   5 1226.28 287.942  14
   4 -14   6 110.766 132.492  22
   4 -14   6 98.5240 109.401  14
   4 -14   7 77.9688 74.5305  22
   4 -14   7 56.7324 92.7122  14
   4 -13 -10 212.254 128.039  19
  -4 -13  10 579.168 134.409  21
   4 -13  -9 265.630 200.948  19
  -4 -13   9 573.831 156.386  21
  -4 -13   8 430.892 151.221  21
   4 -13  -8 300.232 225.718  19
   4 -13  -8 348.975 190.011  18
   4 -13  -7 4568.90 582.814  18
  -4 -13   7 4600.56 404.795  21
   4 -13  -7 3238.41 558.490  19
   4 -13  -6 192.375 199.873  19
   4 -13  -6 143.135 137.270  18
  -4 -13   6 310.816 153.944  21
   4 -13  -5 388.985 196.350  19
   4 -13  -5 760.484 297.617  18
  -4 -13   5 473.018 157.996  21
   4 -13  -4 99.3516 120.822  19
   4 -13  -4 153.980 177.235  18
   4 -13  -4 453.453 321.721  22
   4 -13  -3 11622.2 984.516  18
   4 -13  -3 11288.7 913.949  22
   4 -13  -2 154.455 163.359  18
   4 -13  -2 292.049 230.783  22
   4 -13  -1 5536.47 658.727  18
   4 -13  -1 5365.55 659.656  22
   4 -13   0 486.685 248.982  22
   4 -13   1 23.1151 129.737  22
   4 -13   1 97.5242 106.396  14
   4 -13   2 833.375 249.503  16
   4 -13   2 616.171 258.155  22
   4 -13   2 611.112 216.027  14
   4 -13   3 531.332 208.227  22
   4 -13   3 697.555 256.401  14
   4 -13   4-36.2595 136.372  22
   4 -13   4 31.7975 123.432  14
   4 -13   5 1513.91 314.058  22
   4 -13   5 1411.26 315.963  14
   4 -13   6 596.407 175.050  22
   4 -13   6 600.431 179.333  14
   4 -13   7 314.097 96.5332  22
   4 -13   7 842.996 188.994  14
  -4 -12  10 2836.77 251.078  21
   4 -12 -10 2570.43 380.885  19
   4 -12  -9 856.222 274.610  19
  -4 -12   9 1030.40 188.824  21
   4 -12  -8 100.595 158.915  19
   4 -12  -8 166.013 154.356  18
  -4 -12   8 155.689 121.909  21
   4 -12  -7 39.2767 138.130  18
  -4 -12   7 256.249 144.270  21
   4 -12  -6 481.063 244.469  19
   4 -12  -6 753.064 264.465  18
  -4 -12   6 638.439 172.839  21
   4 -12  -5 1780.27 402.771  19
   4 -12  -5 2210.63 443.684  18
  -4 -12   5 2190.21 306.289  21
   4 -12  -4 137.751 107.100  19
   4 -12  -4 561.509 276.166  18
   4 -12  -4 515.866 252.705  22
   4 -12  -4 20.6980 220.429  13
   4 -12  -3 5398.28 695.287  18
   4 -12  -3 5041.19 649.913  22
   4 -12  -3 4408.96 730.429  13
   4 -12  -2 670.183 263.268  18
   4 -12  -2 765.544 291.702  22
   4 -12  -1 6114.04 693.895  18
   4 -12  -1 5942.71 685.195  22
   4 -12   0 7050.05 766.785  22
   4 -12   1 1416.53 341.324  16
   4 -12   1 1095.18 365.062  22
   4 -12   1 1142.46 294.621  14
   4 -12   2 4233.57 528.840  16
   4 -12   2 3946.85 550.570  22
   4 -12   2 4041.70 534.288  14
   4 -12   3-17.3711 166.674  22
   4 -12   3 112.813 152.868  14
   4 -12   4 423.260 174.841  22
   4 -12   4 559.185 250.976  14
   4 -12   5 89.0200 137.546  22
   4 -12   5 169.288 148.809  14
   4 -12   6 817.102 203.360  22
   4 -12   6 975.572 246.730  14
   4 -12   7 164.968 98.0885  14
   4 -11 -10 168.532 145.839  19
  -4 -11  10 502.314 136.017  21
   4 -11  -9 1307.72 338.205  19
  -4 -11   9 1553.71 223.976  21
   4 -11  -8 417.952 254.317  19
   4 -11  -8 443.414 186.983  18
  -4 -11   8 865.339 203.906  21
   4 -11  -7 237.903 176.037  19
   4 -11  -7 251.023 189.594  18
  -4 -11   7 384.272 172.131  21
   4 -11  -6 620.105 251.790  19
   4 -11  -6 744.964 249.401  18
  -4 -11   6 815.196 200.041  21
   4 -11  -5 8438.17 861.377  18
  -4 -11   5 6731.29 505.231  21
   4 -11  -5 7422.77 805.669  19
   4 -11  -4 777.451 282.619  19
   4 -11  -4 987.444 331.909  18
   4 -11  -4 723.603 294.892  13
   4 -11  -4 1014.01 310.825  22
   4 -11  -3 612.843 270.352  19
   4 -11  -3 1004.67 355.907  18
   4 -11  -3 732.677 283.461  22
   4 -11  -3 892.867 426.464  13
   4 -11  -2 1847.26 398.557  18
   4 -11  -2 1835.85 415.807  22
   4 -11  -1 4583.50 601.404  18
   4 -11  -1 4339.39 591.777  22
   4 -11   0 2019.64 425.208  22
   4 -11   0 1824.44 350.188  14
   4 -11   1 9433.08 813.528  16
   4 -11   1 9102.75 848.940  22
   4 -11   1 8704.51 774.787  14
   4 -11   2 1115.42 312.730  16
   4 -11   2 1274.61 362.735  22
   4 -11   2 1176.76 308.132  14
   4 -11   3 202.946 151.342  16
   4 -11   3 82.3109 153.735  22
   4 -11   3 24.0079 110.055  14
   4 -11   4 362.889 216.759  22
   4 -11   4 476.818 197.601  14
   4 -11   5 455.567 211.720  22
   4 -11   5 1031.65 362.832  14
   4 -11   6 635.524 187.530  22
   4 -11   6 1140.99 277.135  14
   4 -11   7 297.511 140.297  14
   4 -10 -10 304.230 158.028  19
  -4 -10  10 555.158 134.834  21
   4 -10  -9 388.997 211.179  19
  -4 -10   9 1120.89 200.393  21
   4 -10  -8 1756.56 415.730  19
   4 -10  -8 2144.36 376.823  18
  -4 -10   8 1993.36 272.451  21
   4 -10  -7 1172.38 368.611  19
   4 -10  -7 1523.27 338.086  18
  -4 -10   7 1577.93 281.186  21
   4 -10  -6 224.582 214.297  19
   4 -10  -6 10.8831 103.593  18
  -4 -10   6 265.935 147.701  21
   4 -10  -5 1301.74 399.215  19
   4 -10  -5 1298.00 390.577  18
  -4 -10   5 1212.94 247.431  21
   4 -10  -4 6047.40 721.811  18
   4 -10  -4 6134.07 687.836  22
   4 -10  -4 4827.03 612.239  19
   4 -10  -3 226.266 198.110  19
   4 -10  -3 409.694 236.678  18
   4 -10  -3 261.872 204.541  22
   4 -10  -3 250.806 256.593  13
   4 -10  -2 2550.43 481.019  18
   4 -10  -2 2640.47 502.280  22
   4 -10  -1 5698.61 672.826  18
   4 -10  -1 5788.30 700.042  22
   4 -10   0 1857.71 378.220  18
   4 -10   0 1598.34 372.662  22
   4 -10   0 1454.05 293.063  14
   4 -10   1 823.007 318.088  16
   4 -10   1 1226.64 393.563  22
   4 -10   1 611.493 299.418  14
   4 -10   2 5813.70 620.643  16
   4 -10   2 4807.66 662.391  22
   4 -10   2 5321.07 623.438  14
   4 -10   3 290.455 172.481  16
   4 -10   3 174.983 112.533  22
   4 -10   3 156.934 182.898  14
   4 -10   4 95.6976 111.435  22
   4 -10   4 170.148 136.213  14
   4 -10   5 316.046 198.303  22
   4 -10   5 147.189 172.607  14
   4 -10   6 295.484 182.488  22
   4 -10   6 490.228 197.406  14
   4 -10   7 102.900 100.544  14
   4  -9 -10 682.798 229.912  19
  -4  -9  10 938.794 180.264  21
   4  -9  -9 1728.66 379.550  19
  -4  -9   9 1789.75 235.682  21
   4  -9  -8 253.656 239.741  19
   4  -9  -8 1.29450 81.8069  18
   4  -9  -7 2471.02 432.223  18
  -4  -9   7 2119.49 295.799  21
   4  -9  -7 2203.22 481.239  19
   4  -9  -6 828.197 335.701  19
   4  -9  -6 618.242 244.372  18
  -4  -9   6 401.500 171.324  21
   4  -9  -5 3998.48 576.377  18
  -4  -9   5 2842.08 326.738  21
   4  -9  -5 3350.92 556.706  19
   4  -9  -4-22.7065 184.980  19
   4  -9  -4 208.813 231.792  18
   4  -9  -3 3255.91 512.901  18
   4  -9  -3 1975.04 446.490  13
   4  -9  -3 2608.90 458.218  19
   4  -9  -2 791.221 285.223  18
   4  -9  -2 701.986 315.071  22
   4  -9  -1 4717.68 597.798  18
   4  -9  -1 5151.91 622.412  22
   4  -9   0 3084.40 489.773  18
   4  -9   0 3137.54 509.173  22
   4  -9   0 2807.63 451.068  14
   4  -9   1 5901.29 634.969  16
   4  -9   1 5505.77 680.399  22
   4  -9   1 5279.61 596.290  14
   4  -9   2 1335.41 330.516  16
   4  -9   2 2072.69 506.398  22
   4  -9   2 1467.67 378.186  14
   4  -9   3 2804.53 410.769  16
   4  -9   3 2573.27 459.937  22
   4  -9   3 2388.90 429.696  14
   4  -9   4 694.057 263.889  22
   4  -9   4 602.056 267.921  14
   4  -9   5 2987.98 460.974  22
   4  -9   5 2860.99 461.727  14
   4  -9   6 357.412 156.714  22
   4  -9   6 295.279 183.292  14
   4  -9   7 909.482 217.925  14
  -4  -8  11 1288.51 156.984  21
   4  -8 -11 1336.02 255.851  19
  -4  -8  10 2409.81 245.261  21
   4  -8 -10 2035.99 348.173  19
   4  -8  -9 297.224 192.724  19
  -4  -8   9 1279.05 250.291  21
   4  -8  -8 1600.18 411.217  19
   4  -8  -8 1754.73 328.043  18
  -4  -8   8 1922.46 269.972  21
   4  -8  -7 142.224 267.024  19
   4  -8  -7 163.792 200.988  18
   4  -8  -6 904.951 350.309  19
   4  -8  -6 443.443 229.019  18
   4  -8  -5 1900.74 436.202  19
   4  -8  -5 1890.90 413.193  18
  -4  -8   5 1484.91 241.983  21
   4  -8  -4 1156.33 322.650  19
   4  -8  -4 1304.86 345.430  18
   4  -8  -3 1192.80 294.042  19
   4  -8  -3 1540.06 391.394  18
   4  -8  -3 1634.06 420.828  22
   4  -8  -2 669.100 237.821  19
   4  -8  -2 1288.45 348.838  18
   4  -8  -2 1451.90 349.626  22
   4  -8  -1 1590.24 369.308  18
   4  -8  -1 1993.27 496.937  22
  -4  -8   1 769.033 359.738   9
   4  -8  -1 1574.62 340.703  14
   4  -8   0 11408.7 893.941  18
   4  -8   0 10842.4 969.918  22
   4  -8   0 10863.3 823.152  14
   4  -8   1 1388.25 371.338  16
   4  -8   1 1314.20 453.828  22
   4  -8   1 1233.61 369.764  14
   4  -8   2 274.984 206.717  22
   4  -8   2 143.051 147.169  16
   4  -8   2 299.035 203.725  14
   4  -8   3 494.621 203.135  16
   4  -8   3 992.161 358.729  22
   4  -8   3 479.523 199.365  14
   4  -8   4 2680.90 465.661  22
   4  -8   4 2441.07 452.519  14
   4  -8   5 1220.75 422.427  22
   4  -8   5 1601.44 403.585  14
   4  -8   6 166.171 158.801  14
   4  -8   7 396.272 184.430  14
   4  -7 -11 378.989 156.272  19
  -4  -7  11 930.125 145.112  21
   4  -7 -10 699.772 252.912  19
  -4  -7  10 1633.66 229.115  21
  -4  -7   9 4166.62 373.082  21
   4  -7  -9 3193.14 505.875  19
   4  -7  -8 337.866 220.695  19
   4  -7  -7 84.1765 181.567  19
   4  -7  -7 178.564 161.241  18
   4  -7  -6 4084.95 617.093  18
   4  -7  -6 3764.12 653.418  19
   4  -7  -5 725.413 399.172  19
   4  -7  -5 668.671 336.814  18
   4  -7  -4 305.760 212.050  19
   4  -7  -4 197.992 131.170  18
   4  -7  -3 344.181 247.072  19
   4  -7  -3 435.946 270.854  18
   4  -7  -3 340.346 260.067  22
   4  -7  -3 88.3515 192.342   8
   4  -7  -2 3740.11 539.625  18
   4  -7  -2 3569.44 524.551  22
  -4  -7   2 3131.85 659.633   9
   4  -7  -2 3124.82 474.148  19
   4  -7  -1 241.928 210.198  18
   4  -7  -1 609.337 276.965  22
  -4  -7   1 1103.85 433.201   9
   4  -7  -1 306.030 224.488  14
   4  -7   0 2203.10 465.301  18
   4  -7   0 1950.43 430.666  14
   4  -7   1 7490.65 723.878  16
   4  -7   1 7936.88 782.596  22
   4  -7   1 7535.13 719.636  14
   4  -7   2 65.1499 123.693  16
   4  -7   2 156.522 171.899  22
   4  -7   2 58.3261 138.678  14
   4  -7   3 1259.58 343.426  16
   4  -7   3 748.583 291.506  22
   4  -7   3 841.335 301.095  14
   4  -7   4 346.845 192.871  16
   4  -7   4 826.460 377.778  22
   4  -7   4 535.606 278.866  14
   4  -7   5 365.486 191.149  11
   4  -7   5 91.3522 189.720  22
   4  -7   5 600.868 243.389  14
   4  -7   6 1386.91 304.273  14
   4  -7   7 517.011 167.693  14
  -4  -6  11 1865.34 187.810  21
   4  -6 -11 1711.07 273.080  19
   4  -6 -10 1565.35 332.630  19
  -4  -6  10 1650.12 219.838  21
  -4  -6   9 3708.31 368.928  21
   4  -6  -9 3574.52 573.420  19
   4  -6  -8 537.403 258.992  19
   4  -6  -7 569.059 287.463  19
   4  -6  -7 680.749 261.744  18
   4  -6  -6 11313.0 974.978  18
   4  -6  -6 11147.1 1081.38  19
   4  -6  -5 11326.4 951.596  18
   4  -6  -5 10918.1 982.591  19
   4  -6  -4 789.334 367.980  19
   4  -6  -4 500.280 276.331  18
   4  -6  -3 5303.86 655.712  18
   4  -6  -3 4525.95 576.766  22
  -4  -6   3 5056.57 805.398   9
   4  -6  -3 4525.87 1086.07   8
   4  -6  -3 4523.79 619.481  19
   4  -6  -2 1598.07 407.983  18
   4  -6  -2 2209.98 487.841  22
  -4  -6   2 1186.97 392.928   9
   4  -6  -1 2114.23 413.343  18
  -4  -6   1 3290.69 676.296   9
   4  -6  -1 2183.53 400.630  22
   4  -6   0 160.758 164.952  18
   4  -6   0 390.504 205.916  16
   4  -6   0 248.659 230.056  22
   4  -6   0 203.125 170.560  14
   4  -6   1 4601.19 632.771  16
   4  -6   1 4631.90 668.904  22
   4  -6   1 4426.17 622.578  14
   4  -6   2 1363.04 337.429  16
   4  -6   2 547.873 194.767  22
   4  -6   2 876.093 308.967  14
   4  -6   3 3379.58 458.905  16
   4  -6   3 2957.00 531.246  22
   4  -6   3 3230.74 530.775  14
   4  -6   4 597.708 189.952  16
   4  -6   4 295.020 194.726  22
   4  -6   4 524.349 201.898  14
   4  -6   5 665.243 227.663  11
   4  -6   5 765.156 272.705  14
   4  -6   6 663.740 195.400  11
   4  -6   6 570.201 230.836  14
   4  -6   7 1377.30 290.940  14
   4  -5 -11 777.917 212.655  19
  -4  -5  11 1650.94 194.110  21
   4  -5 -10 534.963 218.475  19
  -4  -5  10 1085.00 192.735  21
   4  -5  -9 1334.89 381.886  19
   4  -5  -8 391.279 228.476  19
   4  -5  -7 2021.75 394.465  18
   4  -5  -7 2634.26 537.836  19
   4  -5  -6 1330.53 459.223  18
   4  -5  -6 1988.35 660.151  19
   4  -5  -5 2647.85 550.938  18
   4  -5  -5 4336.72 698.115  19
   4  -5  -4 6655.13 736.801  18
   4  -5  -4 6634.73 786.726  19
   4  -5  -3 3846.88 602.427  18
   4  -5  -3 3893.44 581.060  22
   4  -5  -3 3534.97 1133.19   8
   4  -5  -3 3927.60 663.060  19
   4  -5  -2 738.375 273.822  18
   4  -5  -2 1036.50 313.550  22
  -4  -5   2 1410.63 421.773   9
   4  -5  -1 3750.61 548.339  18
   4  -5  -1 4037.88 548.272  22
  -4  -5   1 2834.33 590.402   9
   4  -5   0 1020.03 304.090  16
   4  -5   0 1199.84 345.852  22
   4  -5   0 966.092 236.327  14
   4  -5   1 10894.2 869.780  16
   4  -5   1 10190.6 867.921  22
   4  -5   1 9951.22 853.002  14
   4  -5   2 5539.64 597.250  16
   4  -5   2 4701.02 611.229  22
   4  -5   2 5056.88 618.964  14
   4  -5   3 917.341 317.365  16
   4  -5   3 1383.94 435.494  22
   4  -5   3 1473.57 392.439  14
   4  -5   4 583.244 211.065  16
   4  -5   4 311.855 220.698  22
   4  -5   4 621.293 262.077  14
   4  -5   5 2292.96 426.735  14
   4  -5   6 185.448 120.264  11
   4  -5   6 269.104 212.677  14
   4  -5   7 5668.00 550.024  14
   4  -5   8 839.844 184.172  14
  -4  -4  11 2571.48 225.994  21
   4  -4 -11 1762.47 272.262  19
   4  -4 -10 385.574 188.923  19
  -4  -4  10 765.491 158.627  21
   4  -4  -9 1757.95 406.202  19
   4  -4  -8 290.187 221.353  19
   4  -4  -7 6219.50 707.063  18
   4  -4  -7 7344.93 863.949  19
   4  -4  -6 1537.29 397.809  19
   4  -4  -6 828.048 278.367  18
   4  -4  -5 432.110 219.596  19
   4  -4  -5 236.122 181.947  18
   4  -4  -4 8155.97 850.800  18
   4  -4  -4 9092.89 920.654  19
   4  -4  -3 9398.54 852.900  18
   4  -4  -3 9117.77 811.013  22
  -4  -4   3 8672.49 995.995   9
   4  -4  -3 9085.57 1497.85   8
   4  -4  -3 9541.62 881.893  19
   4  -4  -2 1795.56 426.411  18
   4  -4  -2 1298.32 369.685  22
   4  -4  -1 2032.60 456.525  22
  -4  -4   1 1525.38 441.364   9
   4  -4   0 1126.55 323.440  16
   4  -4   0 1224.06 358.738  22
   4  -4   0 1768.27 423.852  14
   4  -4   1 7365.56 759.912  16
   4  -4   1 8867.99 862.150  22
   4  -4   1 9799.80 871.445  14
   4  -4   2 6454.29 682.180  16
   4  -4   2 4687.85 653.590  22
   4  -4   2 5529.52 712.993  14
   4  -4   3 195.985 152.331  16
   4  -4   3 473.387 321.799  22
   4  -4   3 335.590 193.342  14
   4  -4   4 1353.59 276.718  16
   4  -4   4 1377.74 371.503  14
   4  -4   5 2398.70 456.106  14
   4  -4   6 1300.49 245.380  11
   4  -4   6 1139.65 338.274  14
   4  -4   7 3301.80 367.587  11
   4  -4   7 2493.76 391.232  14
   4  -4   8 2744.53 302.856  14
  -4  -3  11 3639.27 268.844  21
   4  -3 -11 1771.99 285.542  19
   4  -3 -10 326.781 180.034  19
  -4  -3  10 921.437 194.444  21
   4  -3  -9 1358.46 364.389  19
   4  -3  -8 2598.26 511.844  19
   4  -3  -7 1861.01 469.757  18
   4  -3  -7 2866.74 594.227  19
   4  -3  -6 3099.46 509.877  18
   4  -3  -6 3180.06 574.944  19
   4  -3  -5 116.096 149.625  19
   4  -3  -5 310.254 186.369  18
   4  -3  -4 5952.91 721.144  18
   4  -3  -4 7273.97 817.569  19
   4  -3  -3 4728.41 686.805  18
  -4  -3   3 3215.66 622.100   9
   4  -3  -3 4742.30 668.309  19
  -4  -3   2 6049.04 840.240   9
  -4  -3   1 5718.69 876.018   9
   4  -3   0 4695.28 602.761  16
   4  -3   0 3640.63 534.039  22
   4  -3   0 4230.73 607.219  14
   4  -3   1 7297.45 711.838  16
   4  -3   1 7217.19 762.915  22
   4  -3   1 7059.05 735.108  14
   4  -3   2 8531.47 756.181  16
   4  -3   2 8323.69 791.183  22
   4  -3   2 8726.19 837.522  14
   4  -3   3 460.414 175.449  16
   4  -3   3 718.988 338.769  22
   4  -3   3 306.195 170.007  14
   4  -3   4 1494.62 323.565  16
   4  -3   4 1388.42 386.008  14
   4  -3   5 839.692 303.782  14
   4  -3   6 2681.37 349.899  11
   4  -3   6 3444.93 489.461  14
   4  -3   7 2433.21 321.813  11
   4  -3   7 1589.56 301.320  14
   4  -3   8 2842.88 309.456  14
  -4  -2  11 3068.43 240.471  21
   4  -2 -11 2898.15 337.424  19
   4  -2 -10 435.034 198.153  19
   4  -2  -9 1940.14 433.887  19
   4  -2  -8 1801.18 454.252  19
   4  -2  -7 1805.89 441.212  19
   4  -2  -7 1053.38 317.166  18
   4  -2  -6 10594.9 875.258  18
   4  -2  -6 11149.1 1132.02  19
   4  -2  -5 1182.83 355.144  19
   4  -2  -5 672.935 253.841  18
   4  -2  -4 1743.14 421.174  18
   4  -2  -4 2111.86 508.937  19
   4  -2  -3 1010.27 356.453  19
   4  -2  -3 749.317 303.030  18
   4  -2  -3 1821.45 406.519  22
  -4  -2   3 753.279 342.608   9
  -4  -2   2 5094.59 747.960   9
  -4  -2   1 11640.4 1154.56   9
   4  -2   0 8281.89 780.468  16
   4  -2   0 7568.28 744.228  22
   4  -2   0 9454.02 804.508  14
   4  -2   1 2044.13 450.977  16
   4  -2   1 2718.10 551.535  22
   4  -2   1 1960.67 431.865  14
   4  -2   2 4334.43 611.090  16
   4  -2   2 4228.44 603.109  22
   4  -2   2 4426.74 658.234  14
   4  -2   3 1018.27 281.856  16
   4  -2   3 1022.51 325.459  14
   4  -2   4 1155.03 280.319  16
   4  -2   4 1212.70 357.069  14
   4  -2   5 97.9762 121.523  16
   4  -2   5 127.593 169.862  14
   4  -2   6 2488.69 346.586  11
   4  -2   6 2027.70 388.114  14
   4  -2   7 3827.66 373.270  11
   4  -2   7 3761.80 442.688  14
   4  -2   8 4595.24 379.416  14
   4  -1 -11 844.988 211.066  19
  -4  -1  11 1704.69 198.206  21
   4  -1 -10 1064.54 310.024  19
   4  -1  -9 1462.79 388.172  19
   4  -1  -8 329.633 236.320  19
   4  -1  -7 4130.57 659.563  19
   4  -1  -6 39267.9 1708.19  18
   4  -1  -6 43539.9 2061.28  19
   4  -1  -5 1612.51 411.758  19
   4  -1  -5 1550.22 366.468  18
   4  -1  -4 2525.60 538.934  18
   4  -1  -4 2146.03 515.869  19
   4  -1  -3 497.008 255.033  19
   4  -1  -3 336.515 168.404  18
   4  -1  -3 402.695 233.544  22
  -4  -1   3 434.517 297.576   9
  -4  -1   2 3306.56 635.008   9
  -4  -1   1 15350.6 1311.74   9
   4  -1   0 14094.4 1026.32  16
   4  -1   0 14080.7 1059.37  22
   4  -1   0 17392.8 1048.21  14
   4  -1   1 841.380 270.495  16
   4  -1   1 673.978 248.270  22
   4  -1   1 340.784 179.521  14
   4  -1   2 3228.61 482.054  16
   4  -1   2 2878.30 500.833  14
   4  -1   3 1240.07 294.111  16
   4  -1   3 1593.02 372.433  14
   4  -1   4 612.183 217.975  16
   4  -1   4 671.386 311.375  14
   4  -1   5 151.622 137.161  16
   4  -1   5-85.9584 128.929  14
   4  -1   6 1184.51 252.153  11
   4  -1   6 709.212 250.269  14
   4  -1   7 4789.33 417.717  11
   4  -1   7 4637.64 492.236  14
   4  -1   8 7764.44 480.082  14
  -4   0  11 1074.97 191.707  21
   4   0 -10 5683.66 583.509  19
   4   0  -9 481.729 238.605  19
   4   0  -8 185.433 168.564  19
   4   0  -7 1390.86 447.832  19
   4   0  -6 41696.2 1776.66  18
   4   0  -6 41601.0 2028.40  19
   4   0  -5 781.945 315.261  19
   4   0  -5 666.628 274.700  18
   4   0  -4 8913.56 815.113  18
   4   0  -4 9237.27 886.477  19
   4   0  -3 137.884 168.788  19
   4   0  -3 107.576 126.650  18
  -4   0   3 414.058 292.713   9
  -4   0   2 3245.45 661.133   9
  -4   0   1 13103.9 1233.35   9
   4   0   0 14234.6 1022.97  16
   4   0   0 16893.8 1061.23  14
   4   0   1 169.980 321.325   6
   4   0   1 267.712 202.430  16
   4   0   1 323.153 221.559  22
   4   0   1 122.439 173.334  14
   4   0   1 359.722 250.206  19
   4   0   2 2756.46 453.529  16
   4   0   2 2161.24 452.281  14
   4   0   2 2175.74 354.144  12
   4   0   3 783.026 191.147  12
   4   0   3 890.168 270.080  16
   4   0   3 597.079 280.689  14
   4   0   4 447.072 155.375  12
   4   0   4 450.803 176.882  16
   4   0   4 289.744 242.423  14
   4   0   5-78.1575 93.3182  12
   4   0   5 92.1911 90.2424  16
   4   0   5-150.454 163.553  14
   4   0   6 475.370 149.177  12
   4   0   6 648.584 190.800  11
   4   0   6 355.086 159.475  14
   4   0   7 5056.50 434.845  11
   4   0   7 3146.90 411.689  14
   4   0   8 11144.0 531.067  11
   4   0   8 7079.13 451.180  14
  -4   1  11 2358.51 233.093  21
   4   1 -10 1402.39 376.507  19
   4   1  -9 1139.22 340.391  19
   4   1  -8 433.192 257.047  19
   4   1  -7 4109.89 643.110  19
   4   1  -6 42840.0 2082.53  19
   4   1  -5 1145.61 321.544  19
   4   1  -5 1308.23 339.556  18
   4   1  -4 3214.78 556.421  18
   4   1  -4 3100.55 673.781  19
   4   1  -3 159.776 129.247  19
   4   1  -3 348.706 174.827  18
  -4   1   2 5113.53 804.347   9
  -4   1   1 11065.2 1122.04   9
   4   1   0 15717.8 1019.50  16
   4   1   0 16971.9 1045.41  14
   4   1   1 558.016 219.085  16
   4   1   1 502.113 272.937  14
   4   1   1 515.607 253.954  19
   4   1   2 3498.47 493.066  16
   4   1   2 3155.88 519.897  14
   4   1   2 3627.47 436.407  12
   4   1   3 1000.06 240.216  12
   4   1   3 1110.26 273.076  16
   4   1   3 1128.79 310.251  14
   4   1   4 624.123 197.529  12
   4   1   4 470.494 187.596  16
   4   1   4 241.798 201.544  14
   4   1   5 88.9728 91.4196  12
   4   1   5 49.5275 118.823  16
   4   1   5 33.9155 129.282  14
   4   1   6 831.344 189.101  12
   4   1   6 955.213 214.432  11
   4   1   6 421.288 206.144  14
   4   1   7 4971.54 436.629  11
   4   1   7 4082.77 463.530  14
   4   1   7 4749.00 361.748  12
   4   1   8 10152.8 507.495  11
  -4   2  11 3503.88 262.022  21
   4   2 -10 498.797 184.478  19
   4   2  -9 1961.45 400.199  19
   4   2  -8 1983.57 459.362  19
   4   2  -7 1371.73 420.740  19
   4   2  -6 9526.80 1123.97  19
   4   2  -5 675.388 249.682  19
   4   2  -4 1502.72 452.128  19
   4   2  -3 73.4015 150.986  19
  -4   2   3 2872.82 685.664   9
  -4   2   2 5882.34 836.997   9
  -4   2   1 4297.27 729.167   9
   4   2   0 8252.95 1365.36   6
   4   2   0 9155.86 796.020  16
   4   2   0 13261.0 957.779  14
   4   2   0 13261.4 1019.18  19
   4   2   1 1964.55 365.419  16
   4   2   1 1468.23 430.377  14
   4   2   1 1227.05 380.321  19
   4   2   2 3047.97 467.967  16
   4   2   2 4189.32 655.540  14
   4   2   3 521.234 216.265  12
   4   2   3 811.658 257.883  16
   4   2   3 686.534 277.654  14
   4   2   4 898.961 265.404  12
   4   2   4 921.836 250.853  16
   4   2   4 929.244 330.170  14
   4   2   5 361.745 145.827  12
   4   2   5 130.164 142.025  16
   4   2   5-80.9821 134.897  14
   4   2   6 2297.74 333.269  11
   4   2   6 1461.78 287.637  16
   4   2   6 1337.98 345.511  14
   4   2   6 2047.05 288.849  12
   4   2   7 4529.24 418.051  11
   4   2   7 4864.88 477.474  14
   4   2   7 4231.15 352.057  12
   4   2   8 7635.72 438.722  11
   4   3 -10 379.246 128.196  19
   4   3  -9 1469.64 372.646  19
   4   3  -8 2548.89 488.072  19
   4   3  -7 2196.91 519.988  19
   4   3  -6 3029.94 549.747  19
   4   3  -5 421.793 240.289  19
   4   3  -4 4737.15 672.288  19
   4   3  -3 2795.53 525.717  19
  -4   3   1 1333.51 436.101   9
   4   3   0 3337.76 908.501   6
   4   3   0 3952.29 540.404  16
   4   3   0 4954.83 651.405  14
   4   3   1 4882.95 588.370  16
   4   3   1 5570.75 634.178  14
   4   3   1 4767.12 636.657  19
   4   3   2 8155.10 745.559  16
   4   3   2 9438.27 831.955  14
   4   3   2 7016.31 607.143  12
   4   3   3 387.835 172.600  12
   4   3   3 326.490 151.598  16
   4   3   3 269.885 140.701  14
   4   3   4 1350.38 293.719  16
   4   3   4 1173.96 369.653  14
   4   3   4 1275.17 280.573  12
   4   3   5 1366.65 243.895  12
   4   3   5 658.382 206.629  16
   4   3   5 656.702 243.743  14
   4   3   6 2891.51 370.999  11
   4   3   6 2627.45 355.312  16
   4   3   6 3547.19 463.769  14
   4   3   6 2953.84 336.613  12
   4   3   7 1730.85 295.798  14
   4   3   7 2246.73 262.330  12
   4   3   8 4755.16 348.712  11
   4   4  -9 1708.33 375.298  19
   4   4  -8 524.105 249.333  19
   4   4  -7 7139.54 816.546  19
   4   4  -6 1208.33 383.754  19
   4   4  -5 288.803 271.590  19
   4   4  -4 8413.37 929.770  19
   4   4  -3 8643.73 876.903  19
   4   4  -2 2733.12 534.283  19
   4   4  -1 835.453 341.490  19
   4   4   0 1064.29 536.826   6
   4   4   0 1148.65 300.062  16
   4   4   0 1486.26 367.607  14
   4   4   0 2140.24 447.620  19
   4   4   1 6649.99 693.504  16
   4   4   1 7077.70 754.547  14
   4   4   1 7127.33 775.721  19
   4   4   2 5838.06 659.373  16
   4   4   2 5372.36 689.665  14
   4   4   2 5066.28 531.993  12
   4   4   3 402.647 199.204  12
   4   4   3 364.627 178.753  16
   4   4   3 301.163 174.976  14
   4   4   4 916.600 253.958  12
   4   4   4 1332.66 309.082  16
   4   4   4 1405.33 357.513  14
   4   4   5 2195.00 353.292  16
   4   4   5 1671.73 389.647  14
   4   4   5 2568.11 344.485  12
   4   4   6 918.000 216.859  12
   4   4   6 1543.65 295.089  11
   4   4   6 1572.29 297.400  16
   4   4   6 1112.62 297.846  14
   4   4   7 3252.24 367.820  11
   4   4   7 3593.38 327.369  12
   4   4   8 3129.81 285.474  11
   4   5  -9 1259.36 319.454  19
   4   5  -8 471.021 169.456  19
   4   5  -7 2359.71 501.609  19
   4   5  -6 700.932 387.717  19
   4   5  -5 1416.51 419.557  19
   4   5  -4 7212.78 850.458  19
   4   5  -3 4072.33 684.298  19
   4   5  -2 867.519 302.313  19
   4   5  -1 2229.17 743.903   6
   4   5  -1 3084.46 542.840  19
   4   5   0 919.630 519.064   6
   4   5   0 1063.17 346.859  16
   4   5   0 1347.81 344.630  14
   4   5   0 1306.90 355.693  19
   4   5   1 9756.47 812.811  16
   4   5   1 10680.1 862.220  14
   4   5   1 8980.82 889.828  19
   4   5   2 4613.41 560.091  16
   4   5   2 5313.32 645.436  14
   4   5   3 964.917 278.218  16
   4   5   3 420.065 247.178  14
   4   5   3 1426.27 326.179  12
   4   5   4 513.561 191.661  12
   4   5   4 684.187 235.818  16
   4   5   4 519.470 286.884  14
   4   5   5 2358.41 385.531  16
   4   5   5 2405.51 417.921  14
   4   5   5 2104.25 320.296  12
   4   5   6 270.323 120.637  12
   4   5   6 131.829 122.205  16
   4   5   6 177.408 163.886  14
   4   5   7 4648.27 424.027  11
   4   5   7 5203.44 393.128  12
   4   5   8 1595.36 202.955  11
   4   6  -9 2923.47 464.169  19
   4   6  -8 515.621 239.636  19
   4   6  -7 590.810 270.640  19
   4   6  -6 10947.3 1015.80  19
   4   6  -5 10534.1 985.804  19
   4   6  -4 1256.49 412.147  19
   4   6  -3 4617.10 659.224  19
   4   6  -2 1408.49 398.332  19
   4   6  -1 1499.82 615.403   6
   4   6  -1 2664.82 419.646  16
   4   6  -1 2749.14 507.275  19
   4   6   0 387.341 399.922   6
   4   6   0 393.963 198.854  16
   4   6   0 293.614 226.608  14
   4   6   0 261.930 198.405  19
   4   6   1 4294.49 580.304  16
   4   6   1 4181.49 643.751  14
   4   6   2 551.192 204.754  12
   4   6   2 1456.40 344.558  16
   4   6   2 1661.47 419.139  14
   4   6   3 2802.95 447.447  16
   4   6   3 3261.13 498.584  14
   4   6   3 2053.96 355.466  12
   4   6   4 507.751 178.177  12
   4   6   4 574.640 209.780  16
   4   6   4 545.941 268.212  14
   4   6   5 771.373 198.733  12
   4   6   5 957.648 254.832  16
   4   6   5 984.916 299.780  14
   4   6   6 394.136 159.978  16
   4   6   6 152.886 127.899  14
   4   6   7 2506.51 320.387  11
   4   6   7 1214.59 200.699  12
   4   7  -8 369.083 197.743  19
   4   7  -7 253.938 153.669  19
   4   7  -6 4114.90 658.339  19
   4   7  -5 1009.50 460.387  19
   4   7  -4 219.894 247.452  19
   4   7  -3 518.226 307.427  19
   4   7  -2 3192.79 522.797  19
   4   7  -1 99.8792 217.401   6
   4   7  -1 536.329 233.065  16
   4   7  -1 365.312 304.480  19
   4   7   0 1591.77 402.484  16
   4   7   0 1308.19 349.403  19
   4   7   1 7038.14 677.625  16
   4   7   1 7892.85 736.949  14
   4   7   2 299.697 183.567  12
   4   7   2 189.157 149.186  16
   4   7   2 84.0205 137.392  14
   4   7   3 441.554 174.693  12
   4   7   3 1225.52 341.379  16
   4   7   3 1073.27 332.000  14
   4   7   4 764.503 282.861  16
   4   7   4 404.996 231.122  14
   4   7   5 353.498 175.935  16
   4   7   5 101.056 154.350  14
   4   7   6 1328.81 228.655  12
   4   7   7 490.326 134.534  12
   4   7   7 714.432 172.774  11
   4   8  -8 1669.77 368.885  19
   4   8  -7 4.46696 129.553  19
   4   8  -6 429.524 272.894  19
   4   8  -5 1694.66 421.319  19
   4   8  -4 1064.72 327.882  19
   4   8  -3 1046.80 349.267  19
   4   8  -2 776.721 220.231  16
   4   8  -2 1194.12 381.356  19
   4   8  -1 1168.83 590.227   6
   4   8  -1 1423.16 306.698  16
   4   8  -1 1523.94 392.504  19
   4   8   0 10137.4 815.974  16
   4   8   0 8978.11 899.326  19
   4   8   1 1437.17 383.180  16
   4   8   1 1328.64 382.148  14
   4   8   2 911.229 243.859  12
   4   8   2 518.620 223.716  16
   4   8   2 78.4963 135.725  14
   4   8   3 577.983 247.509  16
   4   8   3 121.230 147.497  14
   4   8   4 2388.19 417.966  16
   4   8   4 2852.62 464.956  14
   4   8   4 2142.67 353.240  12
   4   8   5 1489.62 325.688  16
   4   8   5 1395.43 298.997  14
   4   8   6 334.413 141.497  12
   4   8   7 682.801 161.554  12
   4   8   7 323.247 121.036  11
   4   9  -7 2097.06 425.786  19
   4   9  -6 550.477 208.820  19
   4   9  -5 3266.70 569.326  19
   4   9  -4-52.3011 132.858  19
   4   9  -3 2459.76 489.457  19
   4   9  -2-359.767 605.448   6
   4   9  -2 729.976 321.035  19
   4   9  -1 4285.12 512.943  16
   4   9  -1 4024.09 598.176  19
   4   9   0 3105.73 471.286  16
   4   9   0 3655.21 658.712  19
   4   9   1 5320.15 574.698  16
   4   9   2 1696.95 382.044  16
   4   9   2 1311.14 339.135  14
   4   9   3 2591.26 445.386  16
   4   9   3 2390.56 459.783  14
   4   9   3 2106.41 360.094  12
   4   9   4 419.262 177.215  12
   4   9   4 702.518 281.467  16
   4   9   4 831.433 272.764  14
   4   9   5 2993.12 449.247  16
   4   9   5 2636.56 341.749  12
   4   9   6 453.168 143.655  12
   4   9   7 541.603 136.194  12
   4  10  -7 1381.94 370.701  19
   4  10  -6-36.5114 170.457  19
   4  10  -5 791.862 306.072  19
   4  10  -4 4758.42 656.074  19
   4  10  -3 380.372 256.122  19
   4  10  -2 2503.56 454.940  19
   4  10  -1 4835.39 542.037  16
   4  10  -1 4777.96 701.524  19
   4  10   0 1591.73 335.924  16
   4  10   0 1252.31 259.544  15
   4  10   0 2124.59 486.113  19
   4  10   1 843.115 298.203  16
   4  10   2 5416.59 599.445  16
   4  10   2 6163.34 694.817  14
   4  10   3 263.599 139.750  12
   4  10   3 181.191 158.776  16
   4  10   3 270.532 226.678  14
   4  10   4 148.960 133.367  16
   4  10   4 134.473 121.472  14
   4  10   5 636.922 190.449  12
   4  10   5 422.731 221.795  16
   4  10   6 682.896 165.851  12
   4  10   7 107.154 68.7418  12
   4  11  -7 284.061 174.148  19
   4  11  -6 938.591 296.399  19
   4  11  -5 7568.72 826.126  19
   4  11  -4 677.403 277.474  19
   4  11  -3 861.843 286.870  19
   4  11  -2 1655.38 452.059  19
   4  11  -1 3779.77 497.360  16
   4  11  -1 3662.18 606.769  19
   4  11   0 1596.68 349.144  16
   4  11   0 1530.21 281.946  15
   4  11   0 1496.29 391.508  19
   4  11   1 7865.91 721.523  16
   4  11   2 1233.66 342.994  16
   4  11   2 2901.20 434.594  12
   4  11   3 196.367 110.342  12
   4  11   3-15.0307 119.962  16
   4  11   4 630.735 206.283  12
   4  11   4 621.076 214.487  16
   4  11   5 467.723 161.759  12
   4  11   5 601.287 209.866  16
   4  11   6 1025.87 204.167  12
   4  11   7 348.027 115.494  12
   4  12  -6 460.383 182.811  19
   4  12  -5 2113.74 480.291  19
   4  12  -4 283.863 201.567  19
   4  12  -3 4870.36 668.624  19
   4  12  -2 545.440 264.595  19
   4  12  -1 5551.06 573.715  16
   4  12  -1 4498.48 680.905  19
   4  12   0 6982.94 671.925  16
   4  12   0 6246.81 572.049  15
   4  12   1 1219.99 305.614  16
   4  12   2 1199.18 288.831  12
   4  12   2 3732.95 525.484  16
   4  12   3 310.013 165.425  12
   4  12   3 138.528 141.557  16
   4  12   4 375.128 166.273  12
   4  12   4 355.836 208.034  16
   4  12   5 879.510 207.050  12
   4  12   5 153.376 129.905  16
   4  12   6 661.604 161.402  12
   4  12   7 595.563 137.458  12
   4  13  -6 19.8684 169.297  19
   4  13  -5 245.751 157.441  19
   4  13  -4 120.212 159.791  19
   4  13  -3 9336.81 921.832  19
   4  13  -2 38.1751 129.634  19
   4  13  -1 4208.18 501.457  16
   4  13  -1 3969.25 661.736  19
   4  13   0 305.819 161.568  16
   4  13   0 462.205 191.576  15
   4  13   1 176.302 156.683  16
   4  13   1 183.535 114.001  15
   4  13   2 778.848 244.641  12
   4  13   2 209.881 136.294  16
   4  13   3 108.945 112.121  12
   4  13   3 496.976 217.099  16
   4  13   4 276.255 204.313  16
   4  13   4 1626.66 323.998  12
   4  13   5 890.829 218.152  12
   4  13   6 224.094 105.400  12
   4  13   7 174.321 86.9707  12
   4  14  -5 239.277 212.079  19
   4  14  -4 13978.3 1129.42  19
   4  14  -3 2018.25 447.907  19
   4  14  -2 6378.43 773.107  19
   4  14  -1 184.168 158.264  16
   4  14  -1 240.320 150.259  15
   4  14  -1 330.885 237.221  19
   4  14   0 36.3558 114.777  16
   4  14   0-25.9455 94.3383  15
   4  14   1 957.142 277.727  16
   4  14   1 991.445 238.288  15
   4  14   2 424.648 195.041  12
   4  14   2 804.213 285.807  16
   4  14   3-46.0798 94.7236  12
   4  14   3 63.8335 128.586  16
   4  14   4 2350.16 424.029  16
   4  14   4 3165.89 436.410  12
   4  14   5 734.281 182.986  12
   4  14   6-15.5606 67.5302  12
   4  14   7 38.7757 67.5172  12
   4  15  -5 103.027 126.635  19
   4  15  -4 6957.16 794.112  19
   4  15  -3 733.349 260.186  19
   4  15  -2 230.501 201.841  19
   4  15  -1 3076.41 406.071  15
   4  15   0 401.053 198.660  16
   4  15   0 274.107 132.352  15
   4  15   1 896.309 281.540  16
   4  15   1 1074.84 253.700  15
   4  15   2 142.436 141.491  12
   4  15   2 339.017 146.769  16
   4  15   3 148.324 105.770  12
   4  15   3 45.5919 114.165  16
   4  15   4 973.786 227.551  12
   4  15   4 3169.55 494.445  16
   4  15   5 731.671 190.069  12
   4  15   6 120.875 88.6233  12
   4  16  -4 370.992 222.905  19
   4  16  -3 7071.82 824.191  19
   4  16  -2 912.434 322.827  19
   4  16  -1 2178.03 357.557  15
   4  16   0 1296.67 318.043  16
   4  16   0 1369.76 284.382  15
   4  16   1 129.032 155.304  16
   4  16   1 335.778 167.496  15
   4  16   2 70.0058 130.007  12
   4  16   2-74.8261 144.213  16
   4  16   2 25.1187 100.728  15
   4  16   3 292.842 161.960  12
   4  16   3 132.940 146.407  16
   4  16   4 141.591 141.827  12
   4  16   4 169.296 144.437  16
   4  16   5 1012.02 216.199  12
   4  16   6 163.103 86.8248  12
   4  17  -4 280.875 192.730  19
   4  17  -3 530.884 233.573  19
   4  17  -2 1728.94 328.087  15
   4  17  -1 489.870 182.401  15
   4  17   0 84.4822 124.069  16
   4  17   0-179.097 122.798  15
   4  17   1-9.69178 114.278  16
   4  17   1 119.917 111.669  15
   4  17   2 16.5411 94.5188  12
   4  17   2 76.5777 121.299  16
   4  17   2 59.1705 121.006  15
   4  17   3 86.9756 106.384  12
   4  17   3 360.250 192.045  16
   4  17   4 1185.82 240.655  12
   4  17   5 158.199 122.411  12
   4  17   6 200.983 104.904  12
   4  18  -7 43.6032 85.3631  15
   4  18  -4 3312.80 566.394  19
   4  18  -3 3815.34 474.949  15
   4  18  -3 3433.51 588.689  19
   4  18  -2 2646.72 396.124  15
   4  18  -1 4014.05 477.400  15
   4  18   0 1154.80 311.634  16
   4  18   0 1217.80 269.435  15
   4  18   1 193.542 145.951  12
   4  18   1 331.559 191.049  16
   4  18   1 338.434 164.955  15
   4  18   2 86.4169 126.310  12
   4  18   2 188.126 161.340  16
   4  18   2 24.7887 110.531  15
   4  18   3 33.6298 138.500  12
   4  18   3 54.9693 104.599  16
   4  18   4 77.2895 100.225  12
   4  18   5 321.730 138.288  12
   4  18   6 629.216 139.350  12
   4  19  -7 601.142 170.469  15
   4  19  -6 957.044 225.953  15
   4  19  -5 1120.64 278.514  15
   4  19  -4 27.4098 134.573  15
   4  19  -3 2092.75 360.351  15
   4  19  -2 680.405 223.348  15
   4  19  -1 4189.23 483.062  15
   4  19   0 2680.13 468.829  16
   4  19   0 3540.69 439.134  15
   4  19   1 617.563 220.081  12
   4  19   1 129.143 156.605  16
   4  19   1 196.157 140.103  15
   4  19   2 98.2861 113.220  12
   4  19   2 324.697 210.664  16
   4  19   2 130.478 128.545  15
   4  19   3 148.405 123.389  12
   4  19   4 917.237 211.190  12
   4  19   5 82.9757 82.0085  12
   4  19   6 108.470 77.2984  12
   4  20  -7 1484.95 267.816  15
   4  20  -6 30.3571 81.9641  15
   4  20  -5 1935.56 342.471  15
   4  20  -4 28.6307 93.5529  15
   4  20  -3 799.593 224.529  15
   4  20  -2 148.289 140.753  15
   4  20  -1 44.9218 122.913  15
   4  20   0 1298.39 307.008  16
   4  20   0 2054.47 335.907  15
   4  20   1 27.2321 131.111  12
   4  20   1 547.116 238.983  16
   4  20   1 446.879 168.815  15
   4  20   2 94.0515 131.285  12
   4  20   2-47.8379 96.4307  15
   4  20   3 150.843 108.918  12
   4  20   4 62.3477 92.9497  12
   4  20   5 3.00103 63.1817  12
   4  21  -6 230.671 135.838  15
   4  21  -5 199.285 162.854  15
   4  21  -4 63.1490 104.124  15
   4  21  -3 70.8779 107.212  15
   4  21  -2 451.249 201.387  15
   4  21  -1 240.496 148.991  15
   4  21   0 62.8524 125.950  15
   4  21   1 524.426 216.882  12
   4  21   1 60.8578 127.141  15
   4  21   2 184.023 122.018  12
   4  21   2 7.18627 83.8227  15
   4  21   3 150.432 137.866  12
   4  21   3 347.929 152.029  15
   4  21   4 36.0756 90.5664  12
   4  21   5 238.448 95.1811  12
   4  22  -6 849.950 211.438  15
   4  22  -5-52.9589 94.2612  15
   4  22  -4 792.462 237.340  15
   4  22  -3 1390.09 291.399  15
   4  22  -2 1810.44 345.307  15
   4  22  -1 51.1129 90.7355  15
   4  22   0 60.0344 115.938  12
   4  22   0 747.645 241.275  15
   4  22   1 519.254 176.344  15
   4  22   1 2693.99 418.594  12
   4  22   2 36.6513 93.2361  12
   4  22   2 58.9763 95.6654  15
   4  22   3 642.178 196.571  12
   4  22   3 120.362 105.984  15
   4  22   4 90.7893 92.1912  12
   4  22   5 468.845 140.451  12
   4  23  -6 83.7793 116.997  15
   4  23  -5-31.7130 112.766  15
   4  23  -4 45.9214 109.388  15
   4  23  -3 152.707 148.878  15
   4  23  -2 2194.90 360.207  15
   4  23  -1 7.45487 106.714  15
   4  23   0 477.123 182.776  12
   4  23   0-96.5872 128.327  15
   4  23   1 189.068 110.912  12
   4  23   1 3211.43 434.751  15
   4  23   2 523.581 171.872  12
   4  23   2 46.9009 92.7240  15
   4  23   3 193.059 96.8142  15
   4  23   3 3331.83 378.563  12
   4  23   4 19.7012 73.4979  12
   4  23   5 81.1731 75.2021  12
   4  24  -6 1109.70 230.684  15
   4  24  -5 561.070 178.930  15
   4  24  -4 589.107 194.853  15
   4  24  -3 1313.95 276.682  15
   4  24  -2 43.9891 143.159  15
   4  24  -1 3342.84 427.374  15
   4  24   0 576.374 207.891  15
   4  24   0 1090.54 287.711  12
   4  24   1 403.641 180.190  15
   4  24   1 2192.69 351.375  12
   4  24   2 85.8046 109.691  12
   4  24   2 471.691 151.553  15
   4  24   3 744.326 188.386  12
   4  24   3 3265.43 372.067  15
   4  24   4 149.820 89.1335  12
   4  25  -6 690.430 160.994  15
   4  25  -5 38.2142 93.9780  15
   4  25  -4 486.483 177.320  15
   4  25  -3 221.350 150.951  15
   4  25  -2 539.721 169.607  15
   4  25  -1 850.532 229.631  12
   4  25  -1 291.092 142.102  15
   4  25   0 59.0862 93.3402  12
   4  25   0 1612.69 290.775  15
   4  25   1 367.722 155.490  12
   4  25   1 2442.14 366.735  15
   4  25   2 558.586 171.743  12
   4  25   2 170.981 118.768  15
   4  25   3 90.6305 101.919  12
   4  25   3 692.784 162.670  15
   4  25   4 351.151 123.548  12
   4  26  -5 38.2922 97.1863  15
   4  26  -4 250.492 113.285  15
   4  26  -3 73.9696 107.264  15
   4  26  -2-30.0290 109.056  15
   4  26  -1 767.118 205.580  15
   4  26   0-212.288 173.924  15
   4  26   1 284.106 144.730  15
   4  26   2-40.2715 69.7687  12
   4  26   2 422.224 147.831  15
   4  26   3 112.851 106.950  15
   4  27  -5 123.749 84.0169  15
   4  27  -4 181.479 132.933  15
   4  27  -3 79.8954 108.250  15
   4  27  -2 134.857 149.355  15
   4  27  -1 2044.49 339.996  15
   4  27   0 446.511 159.432  15
   4  27   1 189.980 112.603  15
   4  27   2-115.530 76.6215  15
   4  27   3 389.618 115.588  15
   4  28  -5 502.499 125.658  15
   4  28  -4 584.308 172.282  15
   4  28  -3-47.1102 104.607  15
   4  28  -2 531.274 194.124  15
   4  28  -1 86.9460 90.1549  15
   4  28   0 604.277 179.781  15
   4  28   1-32.6419 90.7623  15
   4  28   2-18.6269 78.8625  15
   4  28   3 197.182 99.6396  15
   4  29  -5 12.2979 69.3897  15
   4  29  -4 63.0168 77.0826  15
   4  29  -3 155.363 126.171  15
   4  29  -2 1291.42 246.147  15
   4  29  -1 298.670 161.256  15
   4  29   0 1055.35 242.380  15
   4  29   1 372.444 129.548  15
   4  29   2-46.0445 93.7795  15
   4  29   3 355.490 110.094  15
   4  30  -4 122.958 87.3241  15
   4  30  -3 279.155 130.122  15
   4  30  -2 23.8090 87.7325  15
   4  30  -1 711.146 191.584  15
   4  30   0 193.392 112.113  15
   4  30   1 79.1320 96.1226  15
   4  30   2-33.7639 66.2666  15
   4  31  -4 46.2069 71.5703  15
   4  31  -3-119.427 99.1390  15
   4  31  -2 279.246 132.790  15
   4  31  -1 682.229 182.001  15
   4  31   0 126.502 102.852  15
   4  31   1 338.632 131.632  15
   4  31   2 143.685 91.4046  15
   4  32  -4 161.289 88.7196  15
   4  32  -3 82.0848 92.4754  15
   4  32  -2 158.013 112.585  15
   4  32  -1 573.303 160.965  15
   4  32   0-34.6741 71.0025  15
   4  32   1 192.488 113.461  15
   4  33  -3 163.712 96.4873  15
   4  33  -2 25.7510 77.9564  15
   4  33  -1 194.250 111.215  15
   4  33   0 239.241 99.1928  15
   5 -26  -3 624.456 149.576  16
   5 -26  -2 703.567 153.704  16
   5 -26  -1 322.133 107.684  16
   5 -25  -4 412.957 129.481  18
   5 -25  -3 150.150 79.7733  18
   5 -25  -3 263.508 126.118  16
   5 -25  -2 381.631 121.076  16
   5 -25  -1 259.355 108.562  16
   5 -25   0-10.7147 73.9987  22
   5 -24  -5-12.9154 61.4389  18
   5 -24  -4 499.035 154.129  18
   5 -24  -3 1022.05 206.094  18
   5 -24  -2 184.310 102.357  16
   5 -24  -1 207.281 106.260  16
   5 -24  -1 301.422 133.075  22
   5 -24   0-93.2555 89.7447  22
   5 -24   1 398.444 126.412  22
   5 -23  -5 230.166 121.401  18
   5 -23  -4 821.932 200.642  18
   5 -23  -3 49.8051 67.4858  18
   5 -23  -2 203.062 111.737  16
   5 -23  -1 1788.59 259.061  16
   5 -23  -1 1819.47 284.028  22
   5 -23   0 877.630 178.628  16
   5 -23   0 1159.37 234.805  22
   5 -23   1 1255.01 231.947  22
   5 -22  -6 62.5451 73.3069  18
   5 -22  -5-6.44357 72.6088  18
   5 -22  -4 371.728 156.486  18
   5 -22  -3-131.470 101.543  18
   5 -22  -2-10.3057 85.4648  16
   5 -22  -1 943.563 223.794  22
   5 -22  -1 1027.87 207.311  16
   5 -22   0 195.340 113.578  16
   5 -22   0 200.560 128.820  22
   5 -22   1 129.450 122.805  22
   5 -22   2 333.804 127.522  22
   5 -21  -6 29.8097 65.1929  18
   5 -21  -5 1606.35 285.829  18
   5 -21  -4 197.748 115.876  18
   5 -21  -3 360.412 154.528  18
   5 -21  -2 488.448 165.184  18
   5 -21  -2 368.149 168.658  16
   5 -21  -1 1348.36 265.970  16
   5 -21  -1 1575.13 303.774  22
   5 -21   0 1656.15 259.174  16
   5 -21   0 1766.85 302.187  22
   5 -21   1 47.8063 112.198  22
   5 -21   2 859.206 196.792  22
   5 -20  -7 428.319 153.828  18
   5 -20  -6 1362.18 254.167  18
   5 -20  -5 269.475 148.034  18
   5 -20  -4 99.1443 89.5932  18
   5 -20  -3 1010.24 238.661  18
   5 -20  -2 82.8137 94.9655  18
   5 -20  -2 14.8343 105.313  22
   5 -20  -1 312.026 140.277  16
   5 -20  -1 401.885 178.576  22
   5 -20   0 157.781 124.117  16
   5 -20   0 132.713 134.360  22
   5 -20   1 198.585 125.858  22
   5 -20   1 341.982 120.195  16
   5 -20   2 1081.20 223.740  22
   5 -20   3 518.232 148.002  22
   5 -19  -7 1866.90 275.872  18
   5 -19  -6 867.882 221.940  18
   5 -19  -5 108.648 110.408  18
   5 -19  -4 1705.37 337.429  18
   5 -19  -3 116.086 111.108  18
   5 -19  -2 174.005 142.233  18
   5 -19  -2 25.4162 110.044  22
   5 -19  -1 233.727 131.928  16
   5 -19  -1 259.397 158.121  22
   5 -19   0 1679.84 284.874  16
   5 -19   0 1761.43 332.638  22
   5 -19   1 6181.51 477.279  16
   5 -19   1 5809.78 570.600  22
   5 -19   2 199.977 116.698  22
   5 -19   3 58.7106 77.6590  22
   5 -18  -7 431.732 133.697  19
   5 -18  -7 262.411 124.704  18
   5 -18  -6 469.293 175.656  18
   5 -18  -5 30.9046 99.4951  18
   5 -18  -4 833.929 250.534  18
   5 -18  -3 966.888 266.947  18
   5 -18  -2 755.653 226.493  18
   5 -18  -2 734.736 245.857  22
   5 -18  -1 730.114 213.387  16
   5 -18  -1 646.457 220.976  22
   5 -18   0 93.5867 104.703  16
   5 -18   0 217.535 115.729  22
   5 -18   1 74.8597 85.1198  16
   5 -18   1 58.8059 115.464  22
   5 -18   2 101.191 98.5399  22
   5 -18   3-65.9484 98.3286  22
  -5 -17   8 360.731 85.6926  21
   5 -17  -7 1490.73 271.429  18
   5 -17  -7 2085.64 292.314  19
   5 -17  -6 786.233 195.149  19
   5 -17  -6 568.728 196.350  18
   5 -17  -5 106.395 116.737  18
   5 -17  -4 231.177 148.962  18
   5 -17  -3 1101.11 285.594  18
   5 -17  -2 4720.30 539.666  18
   5 -17  -2 4367.14 530.355  22
   5 -17  -1 2437.14 391.865  16
   5 -17  -1 1996.58 372.326  22
   5 -17   0 1436.77 291.784  16
   5 -17   0 1346.90 306.958  22
   5 -17   1 2629.46 342.905  16
   5 -17   1 2353.46 380.510  22
   5 -17   2-102.704 136.737  22
   5 -17   3 61.0056 87.9205  22
   5 -16  -8 575.827 162.899  19
  -5 -16   8 458.182 101.772  21
   5 -16  -7 108.152 142.299  19
   5 -16  -7-125.257 96.6818  18
   5 -16  -6 134.008 112.336  19
   5 -16  -6 39.8002 97.7725  18
   5 -16  -5-11.0740 107.235  18
   5 -16  -4 413.042 181.365  18
   5 -16  -3 1728.36 347.007  18
   5 -16  -2 323.871 185.954  18
   5 -16  -2 220.633 205.187  22
   5 -16  -1 5840.88 614.716  16
   5 -16  -1 5345.87 594.344  22
   5 -16   0 106.174 112.900  16
   5 -16   0-99.7040 161.870  22
   5 -16   1-60.4856 86.2235  16
   5 -16   1 232.993 159.500  22
   5 -16   2 156.564 96.2303  16
   5 -16   2 148.703 119.209  22
   5 -16   3 514.437 187.058  22
   5 -16   3 584.270 154.634  14
   5 -16   4-70.7583 95.5183  22
   5 -16   4-39.6933 69.8149  14
  -5 -15   8 1523.41 174.646  21
   5 -15  -8 1654.82 262.642  19
   5 -15  -7 2025.34 329.535  18
   5 -15  -7 2584.40 356.916  19
   5 -15  -6 3043.80 443.171  18
   5 -15  -6 3911.22 463.566  19
   5 -15  -5 173.974 129.028  19
   5 -15  -5 227.754 163.760  18
   5 -15  -4 352.011 165.405  18
   5 -15  -3 64.6031 98.7441  18
   5 -15  -2 14419.8 992.155  18
   5 -15  -2 14418.9 988.411  22
   5 -15  -1 247.052 189.008  16
   5 -15  -1 174.570 228.139  22
   5 -15   0 307.185 189.017  16
   5 -15   0 37.7247 113.310  22
   5 -15   1 218.030 111.148  16
   5 -15   1 92.3430 137.321  22
   5 -15   2-138.650 96.5480  16
   5 -15   2 22.6444 103.873  22
   5 -15   2 135.030 114.942  14
   5 -15   3-5.42174 86.9797  22
   5 -15   3 126.288 94.4733  14
   5 -15   4 103.000 95.8098  22
   5 -15   4-137.291 94.5203  14
   5 -14  -8 357.048 149.175  19
  -5 -14   8 348.056 92.2449  21
   5 -14  -7 51.7719 132.727  19
   5 -14  -7-113.670 114.425  18
   5 -14  -6 1135.36 259.735  19
   5 -14  -6 1138.77 287.056  18
   5 -14  -5 357.643 183.171  19
   5 -14  -5 257.837 189.940  18
   5 -14  -4 2197.04 420.708  18
   5 -14  -3 71.0023 120.826  18
   5 -14  -2 4343.54 578.059  18
   5 -14  -2 4657.99 654.412  22
   5 -14  -1 1730.03 369.645  16
   5 -14  -1 1161.23 297.649  22
   5 -14   0 4163.25 512.666  16
   5 -14   0 3574.23 490.093  22
   5 -14   1 575.166 191.074  16
   5 -14   1 289.527 101.085  22
   5 -14   1 488.792 191.845  14
   5 -14   2 135.583 101.082  16
   5 -14   2 46.4694 116.697  22
   5 -14   2 179.317 124.536  14
   5 -14   3 184.542 123.457  22
   5 -14   3 166.615 133.682  14
   5 -14   4-12.6380 85.4309  22
   5 -14   4 53.8330 65.3410  14
   5 -13  -8 178.748 139.740  19
  -5 -13   8 6.66042 117.297  21
   5 -13  -7 4024.64 477.373  18
  -5 -13   7 3506.33 306.551  21
   5 -13  -7 4260.01 488.723  19
   5 -13  -6 238.106 162.974  19
   5 -13  -6 128.409 154.671  18
   5 -13  -5 1506.08 324.405  19
   5 -13  -5 1478.51 340.418  18
   5 -13  -4 954.176 283.569  18
   5 -13  -3 2528.41 443.429  18
   5 -13  -2 758.222 261.794  18
   5 -13  -2 820.281 335.927  22
   5 -13  -1 3469.16 509.194  16
   5 -13  -1 3083.81 490.089  22
   5 -13   0 1114.07 287.906  16
   5 -13   0 999.852 307.916  22
   5 -13   1 1970.10 340.548  16
   5 -13   1 1070.48 281.108  22
   5 -13   1 1830.28 316.212  14
   5 -13   2 483.432 167.275  16
   5 -13   2 436.452 208.442  22
   5 -13   2 312.669 143.139  14
   5 -13   3 47.5360 110.248  22
   5 -13   3 88.6420 105.947  14
   5 -13   4 144.899 102.441  22
   5 -13   4 157.309 97.8826  14
   5 -12  -8 166.239 125.754  19
  -5 -12   8 225.688 94.2451  21
   5 -12  -7 773.628 266.941  19
   5 -12  -7 792.920 255.659  18
  -5 -12   7 771.532 144.697  21
   5 -12  -6 1259.31 291.705  19
   5 -12  -6 1272.68 299.532  18
   5 -12  -5 759.103 254.574  19
   5 -12  -5 842.205 311.082  18
   5 -12  -4 579.193 246.061  18
   5 -12  -4 399.360 187.581  19
   5 -12  -3 1128.10 317.768  18
   5 -12  -2 405.994 228.147  16
   5 -12  -2 349.261 223.068  22
   5 -12  -1 342.932 217.822  16
   5 -12  -1 630.249 306.997  22
   5 -12   0 184.144 135.557  16
   5 -12   0 334.926 195.833  22
   5 -12   1 163.657 128.034  16
   5 -12   1 178.913 151.140  22
   5 -12   1 217.711 168.493  14
   5 -12   2 714.530 210.353  16
   5 -12   2 181.131 111.461  22
   5 -12   2 690.753 220.602  14
   5 -12   3 21.7589 75.0444  16
   5 -12   3 74.9757 98.1878  22
   5 -12   3 74.1106 98.2003  14
   5 -12   4 113.545 105.123  22
   5 -12   4 498.731 155.593  14
   5 -11  -9 446.032 151.532  19
  -5 -11   9 601.347 113.329  21
  -5 -11   8 2145.29 226.634  21
   5 -11  -8 2293.49 369.972  19
   5 -11  -7 357.326 174.776  19
   5 -11  -7 566.388 222.921  18
  -5 -11   7 603.877 130.761  21
   5 -11  -6 1387.53 337.508  19
   5 -11  -6 1625.44 373.413  18
   5 -11  -5 3614.52 541.475  18
   5 -11  -5 3290.82 487.749  19
   5 -11  -4 428.777 251.323  18
   5 -11  -4 288.959 178.725  19
   5 -11  -3 1384.42 366.656  18
   5 -11  -2 4159.21 579.692  16
   5 -11  -2 3913.04 552.151  22
   5 -11  -1 576.915 216.969  16
   5 -11  -1 502.114 238.528  22
   5 -11   0 4054.14 540.456  16
   5 -11   0 3991.77 575.911  22
   5 -11   1 2762.26 414.367  16
   5 -11   1 2103.19 388.005  22
   5 -11   1 2677.06 404.915  14
   5 -11   2 4761.38 484.235  16
   5 -11   2 3892.80 511.651  22
   5 -11   2 4722.68 510.428  14
   5 -11   3 848.144 197.269  16
   5 -11   3 662.892 204.151  22
   5 -11   3 682.455 197.614  14
   5 -11   4 444.683 191.325  22
   5 -11   4 475.970 168.850  14
   5 -11   5 276.205 119.838  14
   5 -10  -9 654.441 182.500  19
  -5 -10   9 743.307 127.590  21
   5 -10  -8 973.996 260.807  19
  -5 -10   8 1408.11 193.909  21
   5 -10  -7 593.439 211.364  19
  -5 -10   7 897.624 154.746  21
   5 -10  -6 2931.49 462.281  18
   5 -10  -6 2767.12 474.094  19
   5 -10  -5 246.452 193.226  19
   5 -10  -5 565.525 276.137  18
   5 -10  -4 335.400 228.769  18
   5 -10  -4 285.223 177.298  19
   5 -10  -3 4181.33 605.778  18
   5 -10  -3 3244.25 465.308  19
   5 -10  -2 424.338 248.238  16
   5 -10  -2 719.266 384.273  22
   5 -10  -1 784.989 275.614  16
   5 -10  -1 338.640 205.846  22
   5 -10   0 3167.80 511.128  16
   5 -10   0 3274.90 576.112  22
   5 -10   1 487.223 224.459  16
   5 -10   1 651.440 283.797  22
   5 -10   1 400.044 215.671  14
   5 -10   2 608.194 214.356  16
   5 -10   2 321.937 216.577  14
   5 -10   3 47.9586 99.9497  16
   5 -10   3 163.724 151.496  22
   5 -10   3 180.642 147.934  14
   5 -10   4 2471.07 333.845  22
   5 -10   4 2969.05 373.936  14
   5 -10   5 110.433 98.8479  14
   5  -9  -9 166.939 130.624  19
  -5  -9   9 592.996 120.957  21
   5  -9  -8 798.753 244.978  19
  -5  -9   8 1226.19 178.700  21
   5  -9  -7 157.901 139.598  19
  -5  -9   7 227.612 95.9617  21
   5  -9  -6 119.683 209.308  19
   5  -9  -6 40.8878 185.542  18
   5  -9  -5 5201.16 639.321  18
   5  -9  -5 3865.52 545.983  19
   5  -9  -4 923.657 306.981  18
   5  -9  -4 668.389 220.712  19
   5  -9  -3 3997.56 621.345  18
   5  -9  -3 2802.09 457.641  19
   5  -9  -2 790.366 288.225  16
   5  -9  -2 366.894 221.826  22
   5  -9  -1 3184.21 505.131  16
   5  -9  -1 2318.29 443.614  22
   5  -9   0 360.486 238.088  16
   5  -9   0 811.397 349.686  22
   5  -9   1 350.847 204.419  16
   5  -9   1 324.332 228.623  22
   5  -9   1 110.511 132.550  14
   5  -9   2 533.365 199.670  16
   5  -9   2 308.682 223.035  22
   5  -9   2 312.452 160.685  14
   5  -9   3 89.6970 104.550  16
   5  -9   3-28.2700 101.537  22
   5  -9   3 53.5795 120.952  14
   5  -9   4 1214.65 290.768  22
   5  -9   4 526.660 212.273  14
   5  -9   5 786.937 193.460  14
   5  -8  -9 1122.07 237.198  19
  -5  -8   9 1484.60 174.285  21
   5  -8  -8 1322.12 315.813  19
  -5  -8   8 1633.17 200.424  21
   5  -8  -7 71.5774 113.269  19
  -5  -8   7 539.122 136.207  21
   5  -8  -6 1683.70 374.944  19
   5  -8  -6 2375.96 417.956  18
   5  -8  -5 1135.47 384.963  19
   5  -8  -5 1120.60 408.776  18
   5  -8  -4 1218.29 338.407  18
   5  -8  -4 745.593 271.580  19
   5  -8  -3 2009.39 428.253  16
   5  -8  -3 1940.13 386.051  19
   5  -8  -2 361.248 214.448  16
   5  -8  -2 59.5598 163.815  22
   5  -8  -1 1810.82 413.994  16
   5  -8  -1 2289.89 463.133  22
   5  -8   0 3568.51 554.255  16
   5  -8   0 1847.55 418.085  22
   5  -8   1 698.961 220.078  16
   5  -8   1 825.554 298.417  22
   5  -8   1 611.587 207.603  14
   5  -8   2 1304.57 281.350  16
   5  -8   2 1181.80 297.504  22
   5  -8   2 1192.68 302.652  14
   5  -8   3-160.915 128.891  16
   5  -8   3 53.1380 103.616  22
   5  -8   3 246.970 178.675  14
   5  -8   4 42.2649 88.9379  22
   5  -8   4-28.4039 108.806  14
   5  -8   5 315.890 136.697  14
   5  -7  -9 683.146 214.685  19
  -5  -7   9 1949.40 206.980  21
   5  -7  -8 1066.75 304.782  19
  -5  -7   8 2236.49 235.955  21
   5  -7  -7 881.412 285.834  19
  -5  -7   7 1843.63 230.731  21
   5  -7  -6 589.124 285.920  19
   5  -7  -5 357.506 228.834  19
   5  -7  -5 210.671 179.557  18
   5  -7  -4 1525.25 408.974  18
   5  -7  -4 1598.43 409.190  16
   5  -7  -4 1318.04 368.859  19
   5  -7  -3 1740.43 460.912  16
   5  -7  -3 1409.20 386.624  19
   5  -7  -2 345.453 151.909  16
   5  -7  -2 229.005 173.851  22
   5  -7  -2 520.717 203.748  19
   5  -7  -1 386.191 245.825  16
   5  -7  -1 571.318 294.668  22
   5  -7   0 8671.56 809.544  16
   5  -7   0 7523.20 801.576  22
   5  -7   1 796.791 254.747  16
   5  -7   1 1260.09 331.224  22
   5  -7   1 755.855 248.721  14
   5  -7   2 765.066 236.619  16
   5  -7   2 715.604 270.082  22
   5  -7   2 630.149 249.793  14
   5  -7   3 391.566 167.714  16
   5  -7   3 71.6536 101.646  22
   5  -7   3 400.271 186.303  14
   5  -7   4 58.1989 81.5229  16
   5  -7   4 77.4840 99.9823  14
   5  -7   5 370.599 139.235  14
  -5  -6   9 3544.51 253.237  21
   5  -6  -9 2931.94 398.843  19
  -5  -6   8 2184.22 237.031  21
   5  -6  -8 2237.66 420.897  19
  -5  -6   7 2977.82 294.564  21
   5  -6  -7 1995.53 415.905  19
   5  -6  -6 59.1621 142.357  19
   5  -6  -5 788.868 308.948  19
   5  -6  -5 730.996 250.007  16
   5  -6  -4 5992.51 667.912  16
   5  -6  -4 5321.39 667.360  19
   5  -6  -3 11973.0 972.729  16
   5  -6  -3 9981.87 912.049  19
   5  -6  -2 660.363 256.531  16
   5  -6  -2 438.992 244.671  22
   5  -6  -2 539.792 198.327  19
   5  -6  -1 1051.14 367.317  16
   5  -6  -1 825.138 289.352  22
   5  -6   0 2911.93 538.792  16
   5  -6   0 5102.35 695.692  22
   5  -6   1 1261.20 322.493  16
   5  -6   1 736.927 288.942  22
   5  -6   1 1007.55 285.530  14
   5  -6   2 601.475 226.265  16
   5  -6   2 251.474 177.235  22
   5  -6   2 542.406 225.423  14
   5  -6   3 2558.03 360.787  16
   5  -6   3 1756.97 311.874  22
   5  -6   3 2221.39 378.072  14
   5  -6   4 34.7226 78.9167  16
   5  -6   4 252.608 142.610  14
   5  -6   5 523.315 168.946  14
  -5  -5   9 2067.62 212.543  21
   5  -5  -9 1798.35 345.727  19
   5  -5  -8 490.039 225.738  19
  -5  -5   8 1616.36 208.431  21
   5  -5  -7 1885.01 417.381  19
  -5  -5   7 2024.50 246.735  21
   5  -5  -6 181.915 173.543  19
   5  -5  -5 1707.21 408.227  19
   5  -5  -5 1631.26 362.491  16
   5  -5  -4 1890.79 443.962  16
   5  -5  -4 2567.23 541.837  19
   5  -5  -3 2857.20 598.586  16
   5  -5  -3 4153.11 679.694  19
   5  -5  -2 2728.04 489.410  16
   5  -5  -2 2280.51 425.222  22
   5  -5  -2 2078.96 414.406  19
   5  -5  -1 5923.26 730.705  16
   5  -5  -1 4956.88 627.723  22
   5  -5  -1 3988.73 554.016  19
   5  -5   0 4034.46 552.384  16
   5  -5   0 4239.15 598.898  22
   5  -5   1 3597.81 489.078  16
   5  -5   1 3114.35 508.054  22
   5  -5   1 3279.18 474.418  14
   5  -5   2 2051.84 352.073  16
   5  -5   2 1879.76 358.357  22
   5  -5   2 2459.04 451.084  14
   5  -5   3 3636.34 446.674  16
   5  -5   3 2938.48 429.910  22
   5  -5   3 3308.00 473.190  14
   5  -5   4 765.925 173.916  16
   5  -5   4 929.665 225.006  14
   5  -5   5 553.492 173.511  14
   5  -4  -9 466.070 205.420  19
  -5  -4   9 792.316 147.065  21
   5  -4  -8 1007.03 267.002  19
  -5  -4   8 1397.55 176.431  21
   5  -4  -7 808.188 312.226  19
  -5  -4   7 779.039 152.308  21
   5  -4  -6 734.337 274.367  19
   5  -4  -5 782.411 344.009  19
   5  -4  -5 247.118 206.048  16
   5  -4  -4 951.966 290.388  16
   5  -4  -4 1015.58 357.560  19
   5  -4  -3 561.481 252.684  16
   5  -4  -3 745.501 304.167  19
   5  -4  -2 5240.24 664.107  16
   5  -4  -2 4287.04 593.575  19
   5  -4  -1 7854.26 800.584  16
   5  -4  -1 8477.28 819.154  22
   5  -4  -1 6072.31 691.221  19
   5  -4   0 1267.11 383.451  16
   5  -4   0 2443.72 456.773  22
   5  -4   1 1572.14 374.836  16
   5  -4   1 1900.18 434.162  22
   5  -4   1 1125.37 343.153  14
   5  -4   2 1045.82 290.739  16
   5  -4   2 1041.79 317.402  22
   5  -4   2 1328.13 365.424  14
   5  -4   3 2576.03 379.787  16
   5  -4   3 2441.47 415.766  14
   5  -4   4 1418.42 255.232  16
   5  -4   4 1694.51 313.453  14
   5  -4   5 142.822 113.749  14
   5  -3  -9 104.640 142.862  19
  -5  -3   9 1241.18 174.347  21
   5  -3  -8 858.249 260.863  19
  -5  -3   8 1067.65 172.150  21
   5  -3  -7 131.381 177.002  19
  -5  -3   7 645.265 142.378  21
   5  -3  -6 1315.50 376.057  19
   5  -3  -5 1221.12 407.119  19
   5  -3  -5 1412.75 315.891  16
   5  -3  -4 1854.49 402.100  16
   5  -3  -4 2247.79 475.030  19
   5  -3  -3 444.320 207.705  16
   5  -3  -3 550.443 263.988  19
   5  -3  -2 2712.52 518.201  16
   5  -3  -2 2621.17 530.781  19
   5  -3  -1 3281.42 577.124  16
   5  -3  -1 3463.32 559.595  19
   5  -3   0 176.164 220.164  16
   5  -3   0 764.547 308.148  22
   5  -3   1 1055.38 299.284  16
   5  -3   1 917.806 324.463  22
   5  -3   1 745.035 280.664  14
   5  -3   2 457.803 226.992  16
   5  -3   2 501.807 233.650  22
   5  -3   2 415.746 222.023  14
   5  -3   3 1370.67 292.376  16
   5  -3   3 1052.99 295.516  14
   5  -3   4 850.446 212.038  16
   5  -3   4 657.066 232.107  14
   5  -3   5 51.6702 85.0753  14
  -5  -2   9 1570.11 180.369  21
   5  -2  -9 1410.03 294.972  19
   5  -2  -8 109.885 145.051  19
  -5  -2   8 1303.53 206.249  21
   5  -2  -7 449.839 225.926  19
  -5  -2   7 1926.81 233.142  21
   5  -2  -6 2038.96 432.910  19
   5  -2  -5 5444.16 739.134  19
   5  -2  -4 4679.82 629.934  16
   5  -2  -4 5735.81 767.865  19
   5  -2  -3 132.487 131.596  16
   5  -2  -3 618.197 275.795  19
   5  -2  -2 2730.85 501.232  16
   5  -2  -2 2550.96 497.385  19
   5  -2  -1 2040.61 427.776  16
   5  -2  -1 2608.01 488.988  22
   5  -2  -1 1926.06 429.082  19
   5  -2   0 193.885 200.116  16
   5  -2   0 68.4722 152.173  22
   5  -2   0 288.370 199.276  19
   5  -2   1 5235.07 636.969  16
   5  -2   1 4835.03 618.538  14
   5  -2   2 1069.66 274.950  16
   5  -2   2 1140.02 318.131  14
   5  -2   3 1627.73 314.715  16
   5  -2   3 1155.11 306.045  14
   5  -2   4 361.572 173.981  16
   5  -2   4 210.202 138.642  14
   5  -2   5 326.487 151.597  14
  -5  -1   9 977.723 150.624  21
   5  -1  -9 564.416 221.151  19
   5  -1  -8 578.313 261.989  19
  -5  -1   8 2514.16 266.710  21
   5  -1  -7 1976.27 408.958  19
   5  -1  -6 1411.06 440.219  19
   5  -1  -5 2983.03 587.099  19
   5  -1  -4 21727.0 1233.12  16
   5  -1  -4 18987.5 1379.03  19
   5  -1  -3 381.075 202.740  16
   5  -1  -3 785.901 283.277  19
   5  -1  -2 9652.85 893.661  16
   5  -1  -2 7373.96 824.171  19
   5  -1  -1 1006.57 330.323  16
   5  -1  -1 737.924 307.975  22
   5  -1  -1 1075.91 351.284  19
   5  -1   0 1210.85 362.063  22
   5  -1   0 1046.29 362.395  19
   5  -1   1 10298.6 841.546  16
   5  -1   1 8550.81 772.771  22
   5  -1   1 10280.1 868.529  14
   5  -1   2 2021.15 362.632  16
   5  -1   2 2112.46 425.352  14
   5  -1   3 2157.18 351.860  16
   5  -1   3 1845.46 356.134  14
   5  -1   4 154.843 113.230  16
   5  -1   4 37.1127 103.395  14
   5  -1   5 405.623 136.168  16
   5  -1   5 890.958 212.899  14
  -5   0   9 472.087 146.107  21
   5   0  -9 62.1343 92.3759  19
  -5   0   8 2576.60 259.602  21
   5   0  -8 2690.31 460.519  19
   5   0  -7 1150.89 373.971  19
   5   0  -6 7673.89 844.970  19
   5   0  -5 591.071 294.764  19
   5   0  -4 38080.3 1588.82  16
   5   0  -4 37552.1 1897.21  19
   5   0  -3 295.441 184.864  16
   5   0  -3 634.843 317.084  19
   5   0  -2 14012.0 1046.65  16
   5   0  -2 13191.8 1087.06  19
   5   0  -1 383.911 204.748  16
   5   0  -1 289.906 198.260  19
   5   0   0 7579.46 740.263  16
   5   0   0 6636.47 688.843  22
   5   0   1 9038.65 816.152  16
   5   0   1 6558.84 714.265  22
   5   0   2 2503.14 412.630  16
   5   0   2 2212.32 434.264  14
   5   0   3 2107.71 364.291  16
   5   0   3 1355.58 310.142  14
   5   0   4 127.666 100.470  16
   5   0   4 103.059 104.344  14
   5   0   5 628.423 165.772  16
   5   0   5 592.791 183.530  14
  -5   1   9 942.469 156.730  21
   5   1  -9 317.014 161.712  19
   5   1  -8 1160.15 339.262  19
   5   1  -7 2124.50 427.733  19
   5   1  -6 3120.80 598.965  19
   5   1  -5 1124.94 371.955  19
   5   1  -4 23826.6 1261.54  16
   5   1  -4 30868.1 1737.44  19
   5   1  -3 483.988 241.194  16
   5   1  -3 692.428 293.746  19
   5   1  -2 9698.52 881.545  16
   5   1  -2 10333.6 1026.73  19
   5   1  -1 773.688 281.619  16
   5   1  -1 533.225 240.895  19
   5   1   0 4566.93 597.045  16
   5   1   0 3833.68 531.613  22
   5   1   1 9815.75 845.555  16
   5   1   1 6486.20 563.836  12
   5   1   2 2226.57 404.935  16
   5   1   2 2134.47 406.422  14
   5   1   2 1491.64 258.169  12
   5   1   3 2390.52 375.871  16
   5   1   3 2228.73 397.441  14
   5   1   4 43.3745 91.9414  16
   5   1   4 136.758 129.628  14
   5   1   5 610.960 160.758  16
  -5   2   9 1194.71 149.941  21
   5   2  -9 1488.55 272.975  19
   5   2  -8 168.095 135.932  19
   5   2  -7 592.129 253.699  19
   5   2  -6 2397.11 496.424  19
   5   2  -5 5779.71 738.815  19
   5   2  -4 12721.1 1146.16  19
   5   2  -3 220.442 175.551  16
   5   2  -3 400.644 230.132  19
   5   2  -2 3949.27 551.496  16
   5   2  -2 5064.94 738.349  19
   5   2  -1 1724.11 380.145  16
   5   2  -1 1499.89 383.430  19
   5   2   0 922.274 326.152  16
   5   2   1 6083.11 682.811  16
   5   2   1 2794.33 413.078  12
   5   2   2 913.149 219.869  12
   5   2   2 1219.11 320.380  16
   5   2   3 1795.93 336.614  16
   5   2   3 1913.78 395.577  14
   5   2   3 1818.29 269.242  12
   5   2   4 444.727 118.569  12
   5   2   4 266.242 140.797  16
   5   2   4 328.181 177.090  14
   5   2   5 354.998 132.130  16
   5   3  -9 414.989 181.083  19
   5   3  -8 610.970 233.531  19
   5   3  -7 69.7451 178.507  19
   5   3  -6 1701.42 411.104  19
   5   3  -5 2669.53 554.214  19
   5   3  -4 3936.69 634.785  19
   5   3  -3 408.136 221.752  16
   5   3  -3 356.287 204.169  19
   5   3  -2 2148.61 433.929  16
   5   3  -2 2245.08 517.003  19
   5   3  -1 2499.45 448.944  16
   5   3  -1 2700.16 508.118  19
   5   3   0 113.635 161.605  16
   5   3   1 1477.62 378.819  16
   5   3   1 1500.86 287.270  12
   5   3   2 1008.81 211.676  12
   5   3   2 573.510 244.156  16
   5   3   3 1571.96 326.199  16
   5   3   3 1987.78 279.660  12
   5   3   4 968.648 175.865  12
   5   3   4 972.400 214.800  16
   5   3   5 265.792 126.598  16
   5   4  -9 317.296 189.087  19
   5   4  -8 1244.80 332.073  19
   5   4  -7 404.528 227.030  19
   5   4  -6 968.731 346.883  19
   5   4  -5 413.199 285.087  19
   5   4  -4 1357.44 404.754  19
   5   4  -3 547.106 220.159  16
   5   4  -3 229.170 154.404  19
   5   4  -2 4578.33 565.286  16
   5   4  -2 4078.15 655.049  19
   5   4  -1 6222.86 662.412  16
   5   4  -1 5865.10 766.250  19
   5   4   0 923.125 301.220  16
   5   4   1 1624.88 339.697  16
   5   4   1 2407.58 347.226  12
   5   4   2 1073.28 290.023  16
   5   4   2 1633.74 275.834  12
   5   4   3 2656.94 414.081  16
   5   4   3 3025.42 347.734  12
   5   4   4 1450.34 256.992  16
   5   4   4 1149.40 198.368  12
   5   4   5 329.983 93.2976  12
   5   4   5 133.907 96.3283  16
   5   5  -9 1399.87 265.733  19
   5   5  -8 288.358 197.098  19
   5   5  -7 1820.56 380.776  19
   5   5  -6 228.141 238.264  19
   5   5  -5 1458.73 369.517  19
   5   5  -4 1518.05 469.081  19
   5   5  -3 1973.99 371.724  16
   5   5  -3 991.674 419.122  19
   5   5  -2 2703.87 462.206  16
   5   5  -2 3127.23 582.542  19
   5   5  -1 5632.48 657.158  16
   5   5  -1 6252.20 785.190  19
   5   5   0 3357.12 477.574  16
   5   5   1 3073.40 471.013  16
   5   5   1 1607.87 331.109  12
   5   5   2 1298.21 259.035  12
   5   5   2 2003.56 370.572  16
   5   5   3 3596.39 463.305  16
   5   5   3 2764.00 340.500  12
   5   5   4 383.358 130.740  12
   5   5   4 1122.32 230.414  16
   5   5   5 405.014 104.763  12
   5   5   5 170.428 97.1105  16
   5   6  -9 2715.70 352.030  19
   5   6  -8 2245.42 376.120  19
   5   6  -7 1922.22 415.326  19
   5   6  -6 52.0070 149.652  19
   5   6  -5 933.626 342.191  19
   5   6  -4 5491.77 742.970  19
   5   6  -3 9904.01 783.034  16
   5   6  -3 10221.2 1026.47  19
   5   6  -2 591.006 235.617  16
   5   6  -2 815.558 345.306  19
   5   6  -1 1539.60 394.544  16
   5   6  -1 1919.78 504.838  19
   5   6   0 2927.01 497.385  16
   5   6   1 756.267 210.696  12
   5   6   1 1393.20 372.128  16
   5   6   2 537.783 170.805  12
   5   6   2 835.190 292.025  16
   5   6   3 1037.71 225.943  12
   5   6   3 2776.20 402.366  16
   5   6   4 54.8376 79.0609  12
   5   6   4 189.170 113.518  16
   5   6   5 547.241 123.188  12
   5   7  -9 494.556 164.244  19
   5   7  -8 791.866 226.693  19
   5   7  -7 1060.04 304.895  19
   5   7  -6 682.408 293.011  19
   5   7  -5 485.723 255.308  19
   5   7  -4 1970.26 497.443  19
   5   7  -3 3418.33 666.937  19
   5   7  -2 175.819 166.205  16
   5   7  -2 301.612 209.536  19
   5   7  -1 399.310 220.201  16
   5   7  -1 308.384 238.010  19
   5   7   0 8093.37 733.680  16
   5   7   1 584.306 196.024  12
   5   7   1 982.959 287.488  16
   5   7   2 859.874 208.230  12
   5   7   2 874.101 273.205  16
   5   7   3 28.2782 72.9621  12
   5   7   3 589.413 218.478  16
   5   7   4 194.053 111.595  12
   5   7   4 3.56592 108.215  16
   5   7   5 231.328 91.9684  12
   5   8  -8 1415.38 296.921  19
   5   8  -7 36.5120 115.976  19
   5   8  -6 2087.85 425.411  19
   5   8  -5 578.008 318.628  19
   5   8  -4 947.687 310.133  19
   5   8  -3 1941.71 481.877  19
   5   8  -2 112.709 128.255  16
   5   8  -2 3.29311 141.243  19
   5   8  -1 1403.52 305.968  16
   5   8  -1 1271.03 276.445  15
   5   8  -1 999.316 363.329  19
   5   8   0 3455.15 512.699  16
   5   8   1 187.461 123.750  12
   5   8   1 660.521 228.176  16
   5   8   2 519.494 181.244  12
   5   8   2 1131.58 293.912  16
   5   8   3 115.201 101.446  12
   5   8   3 62.3731 130.211  16
   5   8   4 381.791 137.760  12
   5   8   4-0.25753 85.3961  16
   5   8   5 615.642 131.980  12
   5   9  -8 815.773 223.870  19
   5   9  -7 216.633 191.169  19
   5   9  -6 102.518 112.768  19
   5   9  -5 4230.40 630.745  19
   5   9  -4 913.782 339.998  19
   5   9  -3 3271.60 599.354  19
   5   9  -2 317.083 169.211  16
   5   9  -2 547.127 271.640  19
   5   9  -1 2238.74 404.574  16
   5   9  -1 1462.08 279.319  15
   5   9   0 479.311 217.129  16
   5   9   1 217.402 143.390  12
   5   9   1 206.367 189.569  16
   5   9   2 827.179 221.359  12
   5   9   2 534.244 208.398  16
   5   9   3 26.6175 93.1545  12
   5   9   3-179.795 137.444  16
   5   9   4 716.280 206.191  16
   5   9   4 2407.56 285.074  12
   5   9   5 275.394 97.4644  12
   5  10  -8 1015.00 254.686  19
   5  10  -7 723.892 226.824  19
   5  10  -6 2566.66 436.709  19
   5  10  -5 299.661 251.014  19
   5  10  -4 650.217 304.508  19
   5  10  -3 3637.32 617.406  19
   5  10  -2 294.320 181.677  16
   5  10  -2 405.354 265.887  19
   5  10  -1 439.203 227.443  16
   5  10  -1 204.478 119.985  15
   5  10   0 3056.91 451.736  16
   5  10   1 1555.91 292.299  12
   5  10   1 386.474 206.910  16
   5  10   2 937.050 297.385  16
   5  10   2 3375.31 402.770  12
   5  10   3 624.643 180.306  12
   5  10   3 288.344 160.184  16
   5  10   4 764.822 173.471  12
   5  10   4 2647.86 354.805  16
   5  10   5 96.9508 71.5748  12
   5  11  -7 404.334 157.105  19
   5  11  -6 1307.52 346.457  19
   5  11  -5 3481.66 576.705  19
   5  11  -4 375.761 204.917  19
   5  11  -3 879.615 331.050  19
   5  11  -2 3306.02 408.865  15
   5  11  -2 3393.34 605.709  19
   5  11  -1 226.533 158.352  16
   5  11  -1 228.409 125.318  15
   5  11   0 3753.86 482.774  16
   5  11   1 301.734 141.327  12
   5  11   1 2143.24 388.470  16
   5  11   2 871.146 231.031  12
   5  11   2 4202.75 502.242  16
   5  11   3 50.5314 70.4686  12
   5  11   3 575.760 179.874  16
   5  11   4 344.098 125.312  12
   5  11   4 471.509 164.772  16
   5  12  -7 467.922 185.690  19
   5  12  -6 1310.97 326.523  19
   5  12  -5 382.661 225.455  19
   5  12  -4 433.561 173.338  19
   5  12  -3 931.299 324.881  19
   5  12  -2 447.661 158.344  15
   5  12  -1 395.217 222.133  16
   5  12  -1 431.269 151.000  15
   5  12   0 72.8415 96.8159  16
   5  12   1 932.150 233.354  12
   5  12   1 194.660 175.641  16
   5  12   2 315.630 139.883  12
   5  12   2 659.372 236.241  16
   5  12   3 80.5209 109.526  12
   5  12   3-0.19835 97.4351  16
   5  12   4 120.841 88.6223  12
   5  13  -8 107.578 88.0614  15
   5  13  -7 3556.16 449.808  19
   5  13  -6 1.02603 111.007  19
   5  13  -5 1196.35 350.603  19
   5  13  -4 803.009 296.313  19
   5  13  -3 1862.71 418.584  19
   5  13  -2 843.784 245.644  15
   5  13  -1 1913.82 377.214  16
   5  13  -1 2618.46 350.749  15
   5  13   0 764.904 255.447  16
   5  13   0 691.141 185.968  15
   5  13   1 223.201 128.442  12
   5  13   1 1465.00 311.970  16
   5  13   2 50.5796 99.5811  12
   5  13   2 350.401 165.175  16
   5  13   3 209.417 121.080  12
   5  13   3 0.96971 85.5572  16
   5  13   4 71.4030 87.0403  12
   5  14  -8 217.673 111.294  15
   5  14  -6 1024.20 273.301  19
   5  14  -5 175.226 108.303  19
   5  14  -4 1678.16 388.367  19
   5  14  -3 60.1665 94.9377  15
   5  14  -2 4407.08 474.526  15
   5  14  -1 1012.77 257.771  16
   5  14  -1 1031.10 227.419  15
   5  14   0 2749.75 438.871  16
   5  14   0 3211.44 374.390  15
   5  14   1-33.0817 103.030  12
   5  14   1 324.533 170.055  16
   5  14   2 110.554 119.635  12
   5  14   2 104.437 128.907  16
   5  14   3 133.323 98.5735  12
   5  14   3-34.7507 120.862  16
   5  14   4 6.09759 66.8264  12
   5  15  -8 127.835 86.0236  15
   5  15  -7 935.969 219.901  15
   5  15  -6 2777.30 422.395  19
   5  15  -5 266.144 182.691  19
   5  15  -4 130.760 137.186  15
   5  15  -4 496.972 236.480  19
   5  15  -3-74.6473 130.940  15
   5  15  -2 12471.4 792.136  15
   5  15  -1-28.5323 89.8238  16
   5  15  -1-4.23037 100.259  15
   5  15   0 226.204 108.653  12
   5  15   0 127.863 109.188  16
   5  15   0 102.124 120.036  15
   5  15   1 1.62907 81.0594  12
   5  15   1 171.176 124.801  16
   5  15   2 151.112 112.663  12
   5  15   2-89.3549 128.425  16
   5  15   3 496.557 145.158  12
   5  15   4 21.1140 84.9924  12
   5  16  -8 121.544 84.9419  15
   5  16  -7 69.6499 84.9012  15
   5  16  -6-18.6905 89.2942  15
   5  16  -5-61.1311 89.5066  15
   5  16  -4 153.827 119.087  15
   5  16  -3 1720.56 293.887  15
   5  16  -2 316.619 200.986  15
   5  16  -1 4760.37 473.592  15
   5  16   0 94.5893 115.374  16
   5  16   0 41.6666 85.8479  15
   5  16   1 93.3929 92.9027  16
   5  16   1 1897.78 294.885  12
   5  16   2 16.7525 85.6346  12
   5  16   2 116.879 89.6697  16
   5  16   3-27.6022 83.2667  12
   5  17  -7 780.397 195.875  15
   5  17  -6 449.416 172.388  15
   5  17  -5 97.8516 83.9278  15
   5  17  -4 355.942 169.344  15
   5  17  -3 1125.12 235.878  15
   5  17  -2 4058.91 446.692  15
   5  17  -1 1649.29 290.199  15
   5  17   0 822.395 230.334  16
   5  17   0 1185.16 239.204  15
   5  17   1 204.084 117.989  12
   5  17   1 1464.80 298.243  16
   5  17   2 74.5652 86.9087  12
   5  17   3-196.999 98.6058  12
   5  18  -7 132.440 91.3671  15
   5  18  -6 335.496 152.553  15
   5  18  -5 154.382 119.916  15
   5  18  -4 507.858 194.285  15
   5  18  -3 557.549 202.753  15
   5  18  -2 496.768 161.345  15
   5  18  -1 673.801 196.260  15
   5  18   0 90.2959 84.9480  16
   5  18   0 108.940 86.6638  15
   5  18   1 4093.51 413.583  12
   5  18   2 17.9654 84.1587  12
   5  18   3 62.0218 74.9293  12
   5  19  -7 563.441 160.671  15
   5  19  -6 298.332 145.343  15
   5  19  -5-52.5568 75.4019  15
   5  19  -4 1273.54 256.721  15
   5  19  -3-9.34711 104.566  15
   5  19  -2 179.784 139.665  15
   5  19  -1 298.744 134.609  12
   5  19  -1-9.98870 98.6757  15
   5  19   0 69.8548 95.8188  12
   5  19   0 1388.44 244.242  15
   5  19   1 240.425 114.258  12
   5  19   1 5192.42 420.405  15
   5  19   2 781.949 177.152  12
   5  19   3 382.965 110.248  12
   5  20  -6 818.423 196.698  15
   5  20  -5 14.2125 75.9974  15
   5  20  -4 46.0612 82.0822  15
   5  20  -3 852.354 213.843  15
   5  20  -2 121.554 125.314  15
   5  20  -1 829.938 212.997  12
   5  20  -1 305.709 143.062  15
   5  20   0 791.465 190.971  12
   5  20   0 259.271 133.950  15
   5  20   1 19.9817 81.5595  12
   5  20   1 382.903 141.490  15
   5  20   2 407.523 121.490  12
   5  21  -6 42.3571 86.3766  15
   5  21  -5 959.581 189.038  15
   5  21  -4 94.1829 94.7660  15
   5  21  -3 231.406 126.957  15
   5  21  -2 100.543 117.314  15
   5  21  -1 552.090 167.608  12
   5  21  -1 1070.89 218.748  15
   5  21   0 87.0454 89.3122  12
   5  21   0 1456.44 236.107  15
   5  21   1 22.2148 76.6259  12
   5  21   1-42.9306 76.3290  15
   5  21   2 224.346 99.2616  12
   5  22  -6-54.3354 68.4313  15
   5  22  -5 163.948 101.630  15
   5  22  -4 302.811 125.018  15
   5  22  -3-64.4412 111.155  15
   5  22  -2 58.5204 82.9331  12
   5  22  -2 146.837 106.698  15
   5  22  -1 896.550 206.848  12
   5  22  -1 899.476 198.921  15
   5  22   0 471.250 143.216  12
   5  22   0 98.0889 101.347  15
   5  22   1 519.855 132.829  12
   5  22   1 158.003 108.291  15
   5  23  -5 164.509 82.7243  15
   5  23  -4 629.004 165.919  15
   5  23  -3 158.172 130.228  15
   5  23  -2 53.4594 92.6131  12
   5  23  -2-37.5756 85.8944  15
   5  23  -1 207.706 116.747  12
   5  23  -1 1332.94 230.397  15
   5  23   0 62.5628 87.2226  12
   5  23   0 737.823 161.790  15
   5  23   1 185.375 92.6513  12
   5  23   1 998.140 172.816  15
   5  24  -5 58.3490 63.5724  15
   5  24  -4 338.695 127.483  15
   5  24  -3-15.1223 81.6713  12
   5  24  -3 786.340 185.995  15
   5  24  -2 141.087 89.7041  12
   5  24  -2 152.840 99.0856  15
   5  24  -1 12.7150 61.9479  12
   5  24  -1-41.0859 81.1748  15
   5  24   0 38.6372 85.5202  12
   5  24   0 73.3151 79.9429  15
   5  24   1 225.346 98.9160  15
   5  25  -4 306.179 127.637  15
   5  25  -3 210.325 98.8538  15
   5  25  -2 178.072 103.135  12
   5  25  -2 186.098 102.467  15
   5  25  -1 6.04819 67.6526  12
   5  25  -1 316.695 125.099  15
   5  25   0 88.8529 85.7009  15
   5  26  -3 481.073 135.813  15
   5  26  -2 565.363 150.502  15
   5  26  -1 216.144 95.7395  15
   6 -14  -3 28.7104 62.8445  16
   6 -14  -2 52.0649 80.3429  16
   6 -13  -4 421.713 120.024  16
   6 -13  -3 246.690 123.299  16
   6 -13  -2 176.668 103.826  16
   6 -13  -1 1322.61 215.856  16
   6 -12  -4 53.0082 69.8808  16
   6 -12  -3 90.8528 93.3097  16
   6 -12  -2 231.631 95.1164  16
   6 -12  -1 168.625 87.6866  16
   6 -11  -5 72.3859 59.6608  16
   6 -11  -4 897.223 186.149  16
   6 -11  -3 481.005 167.130  16
   6 -11  -2-63.4886 88.4575  16
   6 -11  -1 341.849 130.816  16
   6 -11   0 599.077 150.052  16
   6 -10  -5 41.1031 66.8108  16
   6 -10  -5 66.0941 80.8510  19
   6 -10  -4 1512.34 255.694  16
   6 -10  -3 68.5864 110.005  16
   6 -10  -2 263.468 123.038  16
   6 -10  -1 1172.09 226.437  16
   6 -10   0-24.5436 79.9173  16
   6  -9  -5 122.944 86.5743  16
   6  -9  -5 56.9491 72.2325  19
   6  -9  -4 253.564 138.644  16
   6  -9  -3 66.3396 81.5807  16
   6  -9  -2 335.523 160.518  16
   6  -9  -1 740.804 202.195  16
   6  -9   0 252.011 109.110  16
   6  -8  -5 180.255 105.902  16
   6  -8  -5-67.3652 70.2074  19
   6  -8  -4 1145.65 227.831  16
   6  -8  -4 1012.18 207.202  19
   6  -8  -3 857.719 216.413  16
   6  -8  -2 871.515 208.978  16
   6  -8  -1 1170.65 229.051  16
   6  -8   0 4.65029 71.4004  16
   6  -8   1 342.221 116.122  16
   6  -7  -6 1916.90 275.376  19
   6  -7  -5 343.246 120.929  16
   6  -7  -5 208.686 101.767  19
   6  -7  -4 1119.42 224.809  16
   6  -7  -4 865.289 204.492  19
   6  -7  -3 434.604 178.289  16
   6  -7  -2 557.624 189.791  16
   6  -7  -1 2394.14 326.840  16
   6  -7   0 132.121 102.548  16
   6  -7   1 128.740 71.0797  16
   6  -6  -6 940.306 224.834  19
   6  -6  -5 334.602 141.375  16
   6  -6  -5 256.393 135.430  19
   6  -6  -4 340.525 132.197  16
   6  -6  -4 516.096 197.488  19
   6  -6  -3 144.984 100.931  16
   6  -6  -3 58.1978 121.381  19
   6  -6  -2 521.432 169.973  16
   6  -6  -1 2353.93 341.018  16
   6  -6   0 139.435 97.9589  16
   6  -6   1 205.494 82.9594  16
   6  -5  -6 305.567 152.438  19
   6  -5  -5 1299.45 261.155  19
   6  -5  -4 602.533 164.296  16
   6  -5  -4 544.151 184.683  19
   6  -5  -3 812.153 201.139  16
   6  -5  -3 582.036 199.537  19
   6  -5  -2 319.358 160.022  16
   6  -5  -1 1292.48 271.288  16
   6  -5   0 878.499 192.465  16
   6  -5   1 690.951 164.815  16
   6  -4  -6 72.0334 94.4911  19
   6  -4  -5 570.163 201.097  19
   6  -4  -4 409.415 144.221  16
   6  -4  -4 499.241 190.406  19
   6  -4  -3 1507.75 272.096  16
   6  -4  -3 1298.39 267.140  19
   6  -4  -2 1885.09 319.286  16
   6  -4  -1 676.394 202.308  16
   6  -4   0 2235.76 310.044  16
   6  -4   1 802.440 196.039  16
   6  -3  -6 69.6539 98.6818  19
   6  -3  -5 231.320 148.372  19
   6  -3  -4 233.391 131.585  16
   6  -3  -4 320.557 169.318  19
   6  -3  -3 2880.99 369.890  16
   6  -3  -3 1587.14 358.162  19
   6  -3  -2 5459.10 519.828  16
   6  -3  -1 412.887 153.807  16
   6  -3   0 1635.39 275.867  16
   6  -3   1 741.822 183.502  16
   6  -2  -6 139.117 126.245  19
   6  -2  -5 173.458 137.659  19
   6  -2  -4 222.610 121.834  16
   6  -2  -4 132.453 119.353  19
   6  -2  -3 4852.03 473.664  16
   6  -2  -3 4082.96 486.383  19
   6  -2  -2 6621.28 570.428  16
   6  -2  -1 676.901 189.743  16
   6  -2   0 3186.68 383.976  16
   6  -2   1 462.071 150.736  16
   6  -1  -6 736.311 238.668  19
   6  -1  -5 436.333 177.622  19
   6  -1  -4 701.976 164.711  16
   6  -1  -4 646.197 227.399  19
   6  -1  -3 2483.99 361.433  16
   6  -1  -3 2374.21 402.883  19
   6  -1  -2 10169.7 683.597  16
   6  -1  -1 674.733 210.435  16
   6  -1   0 5285.87 482.088  16
   6  -1   1 136.383 92.3138  16
   6   0  -6 2193.18 352.062  19
   6   0  -5 514.061 213.286  19
   6   0  -4 2013.41 351.482  19
   6   0  -3 787.341 237.692  16
   6   0  -3 1254.81 315.827  19
   6   0  -2 13315.7 789.617  16
   6   0  -1 722.613 184.391  16
   6   0   0 5229.94 495.672  16
   6   0   1 47.8247 81.2151  16
   6   1  -6 1604.92 320.931  19
   6   1  -5 663.925 228.505  19
   6   1  -4 1116.31 294.508  19
   6   1  -3 2044.55 309.802  16
   6   1  -3 1607.69 350.824  19
   6   1  -2 11017.2 708.302  16
   6   1  -1 772.993 202.307  16
   6   1   0 5812.33 509.025  16
   6   1   1 130.665 101.716  16
   6   2  -6 463.344 200.101  19
   6   2  -5 328.168 201.104  19
   6   2  -4 801.587 258.082  19
   6   2  -3 4721.16 422.312  16
   6   2  -2 8574.72 638.454  16
   6   2  -1 702.977 192.580  16
   6   2   0 3199.38 400.081  16
   6   2   1 210.303 99.4679  16
   6   3  -6 30.2122 85.9065  19
   6   3  -5 249.456 176.341  19
   6   3  -4 183.860 165.783  19
   6   3  -3 3095.00 345.142  16
   6   3  -2 328.663 119.748  12
   6   3  -2 6416.38 535.919  16
   6   3  -1 330.931 101.381  12
   6   3  -1 502.342 171.206  16
   6   3   0 2122.16 327.212  16
   6   3   1 539.822 176.296  16
   6   4  -6 114.010 144.563  19
   6   4  -5 605.162 230.434  19
   6   4  -4 161.079 93.1721  15
   6   4  -4 395.973 200.429  19
   6   4  -3 2014.97 276.859  16
   6   4  -2-193.161 107.046  12
   6   4  -2 2473.05 350.614  16
   6   4  -1 834.629 166.310  12
   6   4  -1 744.188 191.028  16
   6   4   0 104.413 61.0866  12
   6   4   0 1914.21 305.720  16
   6   4   1 636.157 160.269  16
   6   5  -6 242.702 139.620  19
   6   5  -5 1321.95 288.111  19
   6   5  -4 151.500 98.3143  15
   6   5  -4 465.007 205.641  19
   6   5  -2 67.0898 67.9881  12
   6   5  -2 410.146 159.053  16
   6   5  -1 1327.01 241.502  16
   6   5  -1 1490.58 216.546  12
   6   5   0-35.9881 73.5778  12
   6   5   0 784.902 211.354  16
   6   5   1 41.9185 57.6549  12
   6   5   1 642.402 169.438  16
   6   6  -6 596.687 195.475  19
   6   6  -5-16.9670 74.0299  15
   6   6  -5 595.928 215.836  19
   6   6  -4 291.909 129.729  15
   6   6  -3 77.3510 89.1632  15
   6   6  -2 323.891 121.350  12
   6   6  -2 505.657 160.424  16
   6   6  -1 894.192 171.609  12
   6   6  -1 2398.70 312.331  16
   6   6   0 0.42451 67.2200  12
   6   6   0 104.544 101.302  16
   6   6   1 111.209 67.4725  12
   6   6   1 392.674 146.429  16
   6   7  -6 1993.38 317.131  19
   6   7  -5-1.95901 86.7997  15
   6   7  -5 387.512 170.847  19
   6   7  -4 390.934 155.575  15
   6   7  -3 167.247 111.416  15
   6   7  -2 281.660 104.325  12
   6   7  -2 584.683 158.480  16
   6   7  -1 267.586 114.011  12
   6   7  -1 2458.79 310.065  16
   6   7   0 183.595 100.647  12
   6   7   0 59.9262 105.103  16
   6   7   1 131.075 111.910  16
   6   8  -5-3.16856 76.9658  15
   6   8  -4 109.297 107.138  15
   6   8  -3 146.306 97.3455  15
   6   8  -2 128.031 81.0970  12
   6   8  -2 604.378 152.628  16
   6   8  -1 365.711 131.851  12
   6   8  -1 1074.57 205.536  16
   6   8   0-14.8689 60.9498  12
   6   8   0 86.6241 95.4021  16
   6   8   1 473.192 149.963  16
   6   9  -5-35.4777 71.3362  15
   6   9  -4 492.195 141.884  15
   6   9  -3 159.168 93.7797  15
   6   9  -2 35.0355 66.6395  12
   6   9  -1 368.213 123.315  12
   6   9  -1 192.201 86.9544  16
   6   9   0 224.683 97.1291  12
   6   9   0 187.886 115.162  16
   6  10  -5 225.552 100.546  15
   6  10  -4 493.856 141.443  15
   6  10  -3 178.585 107.644  15
   6  10  -2 116.981 100.898  12
   6  10  -1 272.900 97.7466  12
   6  10  -1 1016.06 196.812  16
   6  10   0 56.1977 77.1909  12
   6  10   0 136.410 103.524  16
   6  11  -4 267.370 113.280  15
   6  11  -3 118.351 104.860  15
   6  11  -2 384.145 132.522  12
   6  11  -1 563.210 163.412  12
   6  11  -1 225.088 88.5580  16
   6  11   0 513.263 143.679  16
   6  12  -4 33.9544 68.0397  15
   6  12  -3 297.233 114.919  15
   6  12  -2 51.7219 85.8717  12
   6  13  -3 178.760 103.355  15
   0   0   0    0.00    0.00   0

TITL s17sip1 in P2(1)
REM P2(1) (#4 in standard setting)
CELL 1.54184   5.282869  35.811199  10.564437  90.0000 101.5883  90.0000
ZERR    5.00   0.000662   0.009225   0.001813   0.0000   0.0156   0.0000
LATT -1
SYMM -x, y+1/2,-z
SFAC C H N O S
UNIT 75.00 70.00 20.00 5.00 5.00
TREF
HKLF 4
END
;
_shelx_hkl_checksum   54339
