# Supplementary material for: Functional, Aromatic, and Fluorinated Monothiosemicarbazones: Investigations into Their Structures and Activity toward the Gallium-68 Incorporation by Microwave Irradiation
Source: ACS Omega. 2022 Apr 11;7(16):13750–77. doi: 10.1021/acsomega.1c07396 (PMC9088960; doi:10.1021/acsomega.1c07396)
Supplement: Supplementary file 2 — ao1c07396_si_017.zip [file ao1c07396_si_017.zip › cifs_completed/2130523_compound_4a_s16sip7_publication.cif]

 
data_s16sip7
 
_audit_creation_method            'SHELXL-2016/6'
_shelx_SHELXL_version_number      '2016/6'
_chemical_name_systematic         ?
_chemical_name_common             ?
_chemical_melting_point           ?
_chemical_formula_moiety          'C20 H14 F N3 O S'
_chemical_formula_sum
 'C20 H14 F N3 O S' 
_chemical_formula_weight          363.40

loop_
 _atom_type_symbol
 _atom_type_description
 _atom_type_scat_dispersion_real
 _atom_type_scat_dispersion_imag
 _atom_type_scat_source
 'C'  'C'   0.0181   0.0091
 'International Tables Vol C Tables 4.2.6.8 and 6.1.1.4'
 'H'  'H'   0.0000   0.0000
 'International Tables Vol C Tables 4.2.6.8 and 6.1.1.4'
 'N'  'N'   0.0311   0.0180
 'International Tables Vol C Tables 4.2.6.8 and 6.1.1.4'
 'O'  'O'   0.0492   0.0322
 'International Tables Vol C Tables 4.2.6.8 and 6.1.1.4'
 'F'  'F'   0.0727   0.0534
 'International Tables Vol C Tables 4.2.6.8 and 6.1.1.4'
 'S'  'S'   0.3331   0.5567
 'International Tables Vol C Tables 4.2.6.8 and 6.1.1.4'
 
_space_group_crystal_system       orthorhombic
_space_group_IT_number            19
_space_group_name_H-M_alt         'P 21 21 21'
_space_group_name_Hall            'P 2ac 2ab'
 
_shelx_space_group_comment
;
The symmetry employed for this shelxl refinement is uniquely defined
by the following loop, which should always be used as a source of
symmetry information in preference to the above space-group names.
They are only intended as comments.
;
 
loop_
 _space_group_symop_operation_xyz
 'x, y, z'
 '-x+1/2, -y, z+1/2'
 '-x, y+1/2, -z+1/2'
 'x+1/2, -y+1/2, -z'
 
_cell_length_a                    5.11830(10)
_cell_length_b                    12.2027(2)
_cell_length_c                    26.4044(3)
_cell_angle_alpha                 90
_cell_angle_beta                  90
_cell_angle_gamma                 90
_cell_volume                      1649.14(5)
_cell_formula_units_Z             4
_cell_measurement_temperature     150(2)
_cell_measurement_reflns_used   11869
_cell_measurement_theta_min     3.3130
_cell_measurement_theta_max     72.7010
 
_exptl_crystal_description        needle
_exptl_crystal_colour             yellow
_exptl_crystal_density_meas       ?
_exptl_crystal_density_method     ?
_exptl_crystal_density_diffrn     1.464          
_exptl_crystal_F_000              752
_exptl_transmission_factor_min    ?
_exptl_transmission_factor_max    ?
_exptl_crystal_size_max           0.450
_exptl_crystal_size_mid           0.060
_exptl_crystal_size_min           0.030
_exptl_absorpt_coefficient_mu     1.964
_shelx_estimated_absorpt_T_min    0.472
_shelx_estimated_absorpt_T_max    0.943
_exptl_absorpt_correction_T_min                   0.42048
_exptl_absorpt_correction_T_max                   1.00000
_exptl_absorpt_correction_type            multi-scan
_exptl_absorpt_process_details
;
CrysAlisPro 1.171.38.43 (Rigaku Oxford Diffraction, 2015)
Empirical absorption correction using spherical harmonics,
 implemented in SCALE3 ABSPACK scaling algorithm.
;
_oxdiff_exptl_absorpt_empirical_full_min           0.536
_oxdiff_exptl_absorpt_empirical_full_max           1.657
_oxdiff_exptl_absorpt_empirical_details
;
Empirical correction (ABSPACK) includes:
- Absorption correction using spherical harmonics
- Frame scaling
;
_diffrn_ambient_temperature 150.00(10) 
_diffrn_ambient_environment N~2~
_diffrn_source 'micro-focus sealed X-ray tube'
_diffrn_source_type 'SuperNova (Cu) X-ray Source'
_diffrn_radiation_probe x-ray
_diffrn_radiation_type 'Cu K\a'
_diffrn_radiation_wavelength 1.54184
_diffrn_radiation_monochromator mirror
_diffrn_measurement_device 'four-circle diffractometer'
_diffrn_measurement_device_type 'SuperNova, Dual, Cu at zero, EosS2'
_diffrn_detector 'CCD plate'
_diffrn_detector_type EosS2
_diffrn_reflns_number             19380
_diffrn_reflns_av_unetI/netI      0.0308
_diffrn_reflns_av_R_equivalents   0.0543
_diffrn_reflns_limit_h_min        -6
_diffrn_reflns_limit_h_max        4
_diffrn_reflns_limit_k_min        -15
_diffrn_reflns_limit_k_max        14
_diffrn_reflns_limit_l_min        -32
_diffrn_reflns_limit_l_max        30
_diffrn_reflns_theta_min          3.348
_diffrn_reflns_theta_max          73.029
_diffrn_reflns_theta_full         67.684
_diffrn_measured_fraction_theta_max   0.997
_diffrn_measured_fraction_theta_full  1.000
_diffrn_reflns_Laue_measured_fraction_max    0.997
_diffrn_reflns_Laue_measured_fraction_full   1.000
_diffrn_reflns_point_group_measured_fraction_max   0.995
_diffrn_reflns_point_group_measured_fraction_full  1.000
_reflns_number_total              3297
_reflns_number_gt                 3182
_reflns_threshold_expression      'I > 2\s(I)'
_reflns_Friedel_coverage          0.689
_reflns_Friedel_fraction_max      0.993
_reflns_Friedel_fraction_full     1.000
 
_reflns_special_details
;
 Reflections were merged by SHELXL according to the crystal
 class for the calculation of statistics and refinement.
 
 _reflns_Friedel_fraction is defined as the number of unique
 Friedel pairs measured divided by the number that would be
 possible theoretically, ignoring centric projections and
 systematic absences.
;
 
_computing_data_collection     'CrysAlisPro 1.171.38.43 (Rigaku OD, 2015)'
_computing_cell_refinement     'CrysAlisPro 1.171.38.43 (Rigaku OD, 2015)'
_computing_data_reduction      'CrysAlisPro 1.171.38.43 (Rigaku OD, 2015)'
_computing_structure_solution     
; 
 SHELXT
 Sheldrick, G. M. (2008). Acta Cryst. A64, 112-122.
;
_computing_structure_refinement   
;
 SHELXL-2016/6 (Sheldrick, 2016)
 Sheldrick GM (2008) Acta Crystallogr A64:112--122 and 
 C. B. H\"ubschle, G. M. Sheldrick and B. Dittrich
 ShelXle: a Qt graphical user interface for SHELXL
 J. Appl. Cryst., 44, (2011) 1281-1284.
;
_computing_molecular_graphics  

'ORTEP3 for Windows - Farrugia, L. J. J. Appl. Crystallogr. 1997, 30, 565'

_computing_publication_material    
;
 'WinGX publication routines, Farrugia, 
 L. J., J. Appl. Crystallogr., 1999, 32, 837-838
; 
_refine_special_details           
;
NH-hydrogen atoms have been found in the Difference Fourier map 
and were freely refined
;
_refine_ls_structure_factor_coef  Fsqd
_refine_ls_matrix_type            full
_refine_ls_weighting_scheme       calc
_refine_ls_weighting_details
'w=1/[\s^2^(Fo^2^)+(0.0504P)^2^+0.3368P] where P=(Fo^2^+2Fc^2^)/3'
_atom_sites_solution_primary      ?
_atom_sites_solution_secondary    ?
_atom_sites_solution_hydrogens    mixed
_refine_ls_hydrogen_treatment     mixed
_refine_ls_extinction_method      none
_refine_ls_extinction_coef        .
_refine_ls_abs_structure_details
;
 Flack x determined using 1268 quotients [(I+)-(I-)]/[(I+)+(I-)]
 (Parsons, Flack and Wagner, Acta Cryst. B69 (2013) 249-259).
;
_refine_ls_abs_structure_Flack    0.008(11)
_chemical_absolute_configuration  ?
_refine_ls_number_reflns          3297
_refine_ls_number_parameters      243
_refine_ls_number_restraints      0
_refine_ls_R_factor_all           0.0350
_refine_ls_R_factor_gt            0.0337
_refine_ls_wR_factor_ref          0.0879
_refine_ls_wR_factor_gt           0.0867
_refine_ls_goodness_of_fit_ref    1.041
_refine_ls_restrained_S_all       1.041
_refine_ls_shift/su_max           0.000
_refine_ls_shift/su_mean          0.000
 
loop_
 _atom_site_label
 _atom_site_type_symbol
 _atom_site_fract_x
 _atom_site_fract_y
 _atom_site_fract_z
 _atom_site_U_iso_or_equiv
 _atom_site_adp_type
 _atom_site_occupancy
 _atom_site_site_symmetry_order  
 _atom_site_calc_flag
 _atom_site_refinement_flags_posn
 _atom_site_refinement_flags_adp
 _atom_site_refinement_flags_occupancy
 _atom_site_disorder_assembly
 _atom_site_disorder_group
C1 C -0.0769(5) 0.5293(2) 0.37441(9) 0.0300(5) Uani 1 1 d . . . . .
C2 C -0.2949(5) 0.5637(2) 0.40864(8) 0.0291(5) Uani 1 1 d . . . . .
C3 C -0.4485(6) 0.5082(2) 0.44261(10) 0.0365(6) Uani 1 1 d . . . . .
H3 H -0.424445 0.432067 0.448561 0.044 Uiso 1 1 calc R U . . .
C4 C -0.6447(6) 0.5683(2) 0.46862(10) 0.0375(6) Uani 1 1 d . . . . .
H4 H -0.751564 0.531074 0.492498 0.045 Uiso 1 1 calc R U . . .
C5 C -0.6855(5) 0.6773(2) 0.46058(9) 0.0343(5) Uani 1 1 d . . . . .
H5 H -0.820392 0.714095 0.478523 0.041 Uiso 1 1 calc R U . . .
C6 C -0.5282(5) 0.7366(2) 0.42558(9) 0.0292(5) Uani 1 1 d . . . . .
C7 C -0.5466(5) 0.8489(2) 0.41314(10) 0.0329(5) Uani 1 1 d . . . . .
H7 H -0.674110 0.893535 0.429181 0.039 Uiso 1 1 calc R U . . .
C8 C -0.3800(5) 0.8938(2) 0.37779(11) 0.0351(6) Uani 1 1 d . . . . .
H8 H -0.396611 0.969435 0.369841 0.042 Uiso 1 1 calc R U . . .
C9 C -0.1835(5) 0.8312(2) 0.35269(9) 0.0313(5) Uani 1 1 d . . . . .
H9 H -0.069897 0.864078 0.328633 0.038 Uiso 1 1 calc R U . . .
C10 C -0.1641(5) 0.7223(2) 0.36440(8) 0.0280(5) Uani 1 1 d . . . . .
C11 C -0.3342(5) 0.6762(2) 0.40053(8) 0.0263(5) Uani 1 1 d . . . . .
C12 C 0.0028(5) 0.6326(2) 0.34648(8) 0.0275(5) Uani 1 1 d . . . . .
C13 C 0.5204(5) 0.5646(2) 0.26419(8) 0.0282(5) Uani 1 1 d . . . . .
C14 C 0.7722(5) 0.6951(2) 0.21256(9) 0.0322(5) Uani 1 1 d . . . . .
H14A H 0.924922 0.646926 0.218415 0.039 Uiso 1 1 calc R U . . .
H14B H 0.828370 0.771534 0.218843 0.039 Uiso 1 1 calc R U . . .
C15 C 0.6879(5) 0.6845(2) 0.15782(9) 0.0286(5) Uani 1 1 d . . . . .
C16 C 0.8362(6) 0.6232(2) 0.12431(10) 0.0356(5) Uani 1 1 d . . . . .
H16 H 0.985399 0.584733 0.136193 0.043 Uiso 1 1 calc R U . . .
C17 C 0.7680(6) 0.6176(2) 0.07328(11) 0.0428(7) Uani 1 1 d . . . . .
H17 H 0.872608 0.577842 0.049919 0.051 Uiso 1 1 calc R U . . .
C18 C 0.5473(7) 0.6706(2) 0.05765(10) 0.0412(7) Uani 1 1 d . . . . .
C19 C 0.3917(6) 0.7305(2) 0.08975(11) 0.0375(6) Uani 1 1 d . . . . .
H19 H 0.238009 0.765644 0.077774 0.045 Uiso 1 1 calc R U . . .
C20 C 0.4659(5) 0.7383(2) 0.14023(10) 0.0327(5) Uani 1 1 d . . . . .
H20 H 0.363960 0.780802 0.163003 0.039 Uiso 1 1 calc R U . . .
N1 N 0.1858(4) 0.64461(18) 0.31311(7) 0.0284(4) Uani 1 1 d . . . . .
N2 N 0.3225(4) 0.55461(18) 0.29925(7) 0.0295(4) Uani 1 1 d . . . . .
H2A H 0.290(7) 0.490(3) 0.3113(13) 0.042(9) Uiso 1 1 d . . . . .
N3 N 0.5676(4) 0.66661(18) 0.24869(8) 0.0312(4) Uani 1 1 d . . . . .
H3A H 0.482(7) 0.724(3) 0.2609(13) 0.037(8) Uiso 1 1 d . . . . .
O O 0.0192(4) 0.43904(16) 0.36888(7) 0.0372(4) Uani 1 1 d . . . . .
F F 0.4767(5) 0.66352(19) 0.00774(6) 0.0613(6) Uani 1 1 d . . . . .
S S 0.68102(13) 0.45223(5) 0.24583(2) 0.03422(16) Uani 1 1 d . . . . .
 
loop_
 _atom_site_aniso_label
 _atom_site_aniso_U_11
 _atom_site_aniso_U_22
 _atom_site_aniso_U_33
 _atom_site_aniso_U_23
 _atom_site_aniso_U_13
 _atom_site_aniso_U_12
C1 0.0338(11) 0.0344(13) 0.0219(10) -0.0018(9) -0.0021(9) -0.0010(10)
C2 0.0311(11) 0.0343(12) 0.0219(10) -0.0020(9) -0.0019(9) 0.0003(10)
C3 0.0457(15) 0.0359(13) 0.0278(12) 0.0014(10) 0.0009(11) -0.0028(11)
C4 0.0389(13) 0.0452(15) 0.0284(11) 0.0003(10) 0.0059(11) -0.0076(11)
C5 0.0292(11) 0.0484(15) 0.0253(11) -0.0048(10) 0.0026(10) -0.0034(12)
C6 0.0260(11) 0.0395(13) 0.0222(10) -0.0032(9) -0.0028(9) -0.0010(10)
C7 0.0286(11) 0.0383(13) 0.0317(12) -0.0042(10) 0.0003(10) 0.0038(10)
C8 0.0369(13) 0.0321(13) 0.0364(13) 0.0010(11) 0.0005(11) 0.0043(10)
C9 0.0312(11) 0.0344(13) 0.0284(11) 0.0021(9) 0.0015(10) 0.0009(11)
C10 0.0266(10) 0.0367(13) 0.0207(10) -0.0025(8) -0.0010(9) -0.0003(10)
C11 0.0254(10) 0.0338(12) 0.0197(9) -0.0017(8) -0.0045(9) -0.0029(10)
C12 0.0285(10) 0.0338(12) 0.0202(10) -0.0020(9) -0.0026(9) 0.0004(9)
C13 0.0261(10) 0.0398(13) 0.0186(9) -0.0030(9) -0.0027(8) 0.0014(10)
C14 0.0297(11) 0.0369(12) 0.0300(12) -0.0003(10) 0.0007(9) -0.0055(10)
C15 0.0294(10) 0.0286(11) 0.0279(11) 0.0013(9) 0.0027(10) -0.0047(10)
C16 0.0370(12) 0.0316(13) 0.0381(13) 0.0026(10) 0.0089(12) -0.0003(11)
C17 0.0558(18) 0.0380(14) 0.0345(14) -0.0051(10) 0.0180(13) -0.0067(12)
C18 0.0577(17) 0.0414(15) 0.0244(12) 0.0022(10) 0.0001(12) -0.0179(14)
C19 0.0404(14) 0.0360(13) 0.0360(13) 0.0095(11) -0.0048(11) -0.0084(11)
C20 0.0342(12) 0.0307(12) 0.0331(12) 0.0002(10) 0.0023(10) -0.0019(10)
N1 0.0295(9) 0.0343(10) 0.0216(8) -0.0035(8) -0.0010(8) 0.0020(9)
N2 0.0321(9) 0.0329(11) 0.0234(9) -0.0007(8) 0.0028(8) 0.0024(10)
N3 0.0336(10) 0.0349(11) 0.0250(9) -0.0021(9) 0.0029(9) 0.0014(8)
O 0.0462(10) 0.0327(9) 0.0328(9) -0.0007(7) 0.0048(8) 0.0048(8)
F 0.0872(15) 0.0707(13) 0.0259(8) 0.0002(8) -0.0054(9) -0.0248(12)
S 0.0377(3) 0.0344(3) 0.0305(3) -0.0011(2) 0.0070(2) 0.0046(3)
 
_geom_special_details
;
 All esds (except the esd in the dihedral angle between two l.s. planes)
 are estimated using the full covariance matrix.  The cell esds are taken
 into account individually in the estimation of esds in distances, angles
 and torsion angles; correlations between esds in cell parameters are only
 used when they are defined by crystal symmetry.  An approximate (isotropic)
 treatment of cell esds is used for estimating esds involving l.s. planes.
;
 
loop_
 _geom_bond_atom_site_label_1
 _geom_bond_atom_site_label_2
 _geom_bond_distance
 _geom_bond_site_symmetry_2
 _geom_bond_publ_flag
C1 O 1.215(3) . ?
C1 C2 1.496(3) . ?
C1 C12 1.517(3) . ?
C2 C3 1.372(4) . ?
C2 C11 1.405(4) . ?
C3 C4 1.420(4) . ?
C3 H3 0.9500 . ?
C4 C5 1.364(4) . ?
C4 H4 0.9500 . ?
C5 C6 1.424(4) . ?
C5 H5 0.9500 . ?
C6 C11 1.402(3) . ?
C6 C7 1.412(4) . ?
C7 C8 1.378(4) . ?
C7 H7 0.9500 . ?
C8 C9 1.426(4) . ?
C8 H8 0.9500 . ?
C9 C10 1.369(4) . ?
C9 H9 0.9500 . ?
C10 C11 1.408(3) . ?
C10 C12 1.466(3) . ?
C12 N1 1.294(3) . ?
C13 N3 1.333(3) . ?
C13 N2 1.378(3) . ?
C13 S 1.671(3) . ?
C14 N3 1.459(3) . ?
C14 C15 1.514(3) . ?
C14 H14A 0.9900 . ?
C14 H14B 0.9900 . ?
C15 C16 1.385(4) . ?
C15 C20 1.392(4) . ?
C16 C17 1.393(4) . ?
C16 H16 0.9500 . ?
C17 C18 1.366(5) . ?
C17 H17 0.9500 . ?
C18 F 1.369(3) . ?
C18 C19 1.374(5) . ?
C19 C20 1.389(4) . ?
C19 H19 0.9500 . ?
C20 H20 0.9500 . ?
N1 N2 1.352(3) . ?
N2 H2A 0.86(4) . ?
N3 H3A 0.88(4) . ?
 
loop_
 _geom_angle_atom_site_label_1
 _geom_angle_atom_site_label_2
 _geom_angle_atom_site_label_3
 _geom_angle
 _geom_angle_site_symmetry_1
 _geom_angle_site_symmetry_3
 _geom_angle_publ_flag
O C1 C2 129.0(2) . . ?
O C1 C12 125.9(2) . . ?
C2 C1 C12 105.1(2) . . ?
C3 C2 C11 120.0(2) . . ?
C3 C2 C1 133.2(2) . . ?
C11 C2 C1 106.8(2) . . ?
C2 C3 C4 117.8(3) . . ?
C2 C3 H3 121.1 . . ?
C4 C3 H3 121.1 . . ?
C5 C4 C3 122.5(3) . . ?
C5 C4 H4 118.8 . . ?
C3 C4 H4 118.8 . . ?
C4 C5 C6 120.7(3) . . ?
C4 C5 H5 119.7 . . ?
C6 C5 H5 119.7 . . ?
C11 C6 C7 116.6(2) . . ?
C11 C6 C5 116.1(2) . . ?
C7 C6 C5 127.3(2) . . ?
C8 C7 C6 120.2(2) . . ?
C8 C7 H7 119.9 . . ?
C6 C7 H7 119.9 . . ?
C7 C8 C9 122.5(3) . . ?
C7 C8 H8 118.7 . . ?
C9 C8 H8 118.7 . . ?
C10 C9 C8 117.8(2) . . ?
C10 C9 H9 121.1 . . ?
C8 C9 H9 121.1 . . ?
C9 C10 C11 119.7(2) . . ?
C9 C10 C12 133.9(2) . . ?
C11 C10 C12 106.3(2) . . ?
C6 C11 C2 122.9(2) . . ?
C6 C11 C10 123.2(2) . . ?
C2 C11 C10 113.9(2) . . ?
N1 C12 C10 123.9(2) . . ?
N1 C12 C1 128.3(2) . . ?
C10 C12 C1 107.8(2) . . ?
N3 C13 N2 115.0(2) . . ?
N3 C13 S 126.04(19) . . ?
N2 C13 S 119.0(2) . . ?
N3 C14 C15 113.5(2) . . ?
N3 C14 H14A 108.9 . . ?
C15 C14 H14A 108.9 . . ?
N3 C14 H14B 108.9 . . ?
C15 C14 H14B 108.9 . . ?
H14A C14 H14B 107.7 . . ?
C16 C15 C20 119.3(2) . . ?
C16 C15 C14 120.0(2) . . ?
C20 C15 C14 120.7(2) . . ?
C15 C16 C17 120.5(3) . . ?
C15 C16 H16 119.8 . . ?
C17 C16 H16 119.8 . . ?
C18 C17 C16 118.4(3) . . ?
C18 C17 H17 120.8 . . ?
C16 C17 H17 120.8 . . ?
C17 C18 F 118.6(3) . . ?
C17 C18 C19 123.0(3) . . ?
F C18 C19 118.3(3) . . ?
C18 C19 C20 118.0(3) . . ?
C18 C19 H19 121.0 . . ?
C20 C19 H19 121.0 . . ?
C19 C20 C15 120.7(3) . . ?
C19 C20 H20 119.6 . . ?
C15 C20 H20 119.6 . . ?
C12 N1 N2 117.8(2) . . ?
N1 N2 C13 119.4(2) . . ?
N1 N2 H2A 123(2) . . ?
C13 N2 H2A 118(2) . . ?
C13 N3 C14 123.6(2) . . ?
C13 N3 H3A 122(2) . . ?
C14 N3 H3A 114(2) . . ?
 
loop_
 _geom_torsion_atom_site_label_1
 _geom_torsion_atom_site_label_2
 _geom_torsion_atom_site_label_3
 _geom_torsion_atom_site_label_4
 _geom_torsion
 _geom_torsion_site_symmetry_1
 _geom_torsion_site_symmetry_2
 _geom_torsion_site_symmetry_3
 _geom_torsion_site_symmetry_4
 _geom_torsion_publ_flag
O C1 C2 C3 -0.3(5) . . . . ?
C12 C1 C2 C3 179.2(3) . . . . ?
O C1 C2 C11 -179.4(2) . . . . ?
C12 C1 C2 C11 0.1(2) . . . . ?
C11 C2 C3 C4 0.0(4) . . . . ?
C1 C2 C3 C4 -178.9(3) . . . . ?
C2 C3 C4 C5 0.6(4) . . . . ?
C3 C4 C5 C6 -0.7(4) . . . . ?
C4 C5 C6 C11 0.2(4) . . . . ?
C4 C5 C6 C7 179.9(3) . . . . ?
C11 C6 C7 C8 0.3(4) . . . . ?
C5 C6 C7 C8 -179.3(2) . . . . ?
C6 C7 C8 C9 -0.4(4) . . . . ?
C7 C8 C9 C10 0.5(4) . . . . ?
C8 C9 C10 C11 -0.5(4) . . . . ?
C8 C9 C10 C12 178.3(3) . . . . ?
C7 C6 C11 C2 -179.3(2) . . . . ?
C5 C6 C11 C2 0.4(3) . . . . ?
C7 C6 C11 C10 -0.4(4) . . . . ?
C5 C6 C11 C10 179.3(2) . . . . ?
C3 C2 C11 C6 -0.5(4) . . . . ?
C1 C2 C11 C6 178.7(2) . . . . ?
C3 C2 C11 C10 -179.5(2) . . . . ?
C1 C2 C11 C10 -0.3(3) . . . . ?
C9 C10 C11 C6 0.5(4) . . . . ?
C12 C10 C11 C6 -178.6(2) . . . . ?
C9 C10 C11 C2 179.5(2) . . . . ?
C12 C10 C11 C2 0.4(3) . . . . ?
C9 C10 C12 N1 1.7(4) . . . . ?
C11 C10 C12 N1 -179.4(2) . . . . ?
C9 C10 C12 C1 -179.2(3) . . . . ?
C11 C10 C12 C1 -0.3(3) . . . . ?
O C1 C12 N1 -1.3(4) . . . . ?
C2 C1 C12 N1 179.1(2) . . . . ?
O C1 C12 C10 179.6(2) . . . . ?
C2 C1 C12 C10 0.1(2) . . . . ?
N3 C14 C15 C16 -127.5(3) . . . . ?
N3 C14 C15 C20 54.3(3) . . . . ?
C20 C15 C16 C17 1.6(4) . . . . ?
C14 C15 C16 C17 -176.6(2) . . . . ?
C15 C16 C17 C18 -2.3(4) . . . . ?
C16 C17 C18 F -178.7(2) . . . . ?
C16 C17 C18 C19 1.0(4) . . . . ?
C17 C18 C19 C20 0.9(4) . . . . ?
F C18 C19 C20 -179.4(2) . . . . ?
C18 C19 C20 C15 -1.6(4) . . . . ?
C16 C15 C20 C19 0.4(4) . . . . ?
C14 C15 C20 C19 178.6(2) . . . . ?
C10 C12 N1 N2 -178.8(2) . . . . ?
C1 C12 N1 N2 2.3(4) . . . . ?
C12 N1 N2 C13 -179.4(2) . . . . ?
N3 C13 N2 N1 3.2(3) . . . . ?
S C13 N2 N1 -177.89(16) . . . . ?
N2 C13 N3 C14 178.7(2) . . . . ?
S C13 N3 C14 -0.1(3) . . . . ?
C15 C14 N3 C13 85.5(3) . . . . ?
 
loop_
 _geom_hbond_atom_site_label_D 
 _geom_hbond_atom_site_label_H 
 _geom_hbond_atom_site_label_A 
 _geom_hbond_distance_DH 
 _geom_hbond_distance_HA 
 _geom_hbond_distance_DA 
 _geom_hbond_angle_DHA 
 _geom_hbond_site_symmetry_A 
N2 H2A O  0.86(4) 2.15(4) 2.789(3) 131(3) .
N3 H3A S  0.88(4) 2.92(4) 3.713(2) 151(3) 3_655
 
_refine_diff_density_max    0.272
_refine_diff_density_min   -0.186
_refine_diff_density_rms    0.041

_shelx_res_file
;
TITL shelxt_a.res in P2(1)2(1)2(1)
    s16sip7.res
    created by SHELXL-2016/6 at 14:53:27 on 15-Nov-2016
CELL  1.54184   5.1183  12.2027  26.4044   90.000   90.000   90.000
ZERR  4.00   0.0001   0.0002   0.0003    0.000    0.000    0.000
LATT  -1
SYMM  1/2 - X, - Y, 1/2 + Z
SYMM  - X, 1/2 + Y, 1/2 - Z
SYMM  1/2 + X, 1/2 - Y, - Z
SFAC  C    H    N    O    F    S
UNIT 80 56 12 4 4 4
ACTA
FMAP   2
PLAN   10
BOND   $H
CONF
HTAB N2 O
EQIV $1 -x+1, y+1/2, -z+1/2
HTAB N3 S_$1
TEMP -123
SIZE 0.45 0.06 0.03
LIST   4
L.S.  10
WGHT    0.050400    0.336800
FVAR       5.48011
C1    1   -0.076901    0.529269    0.374405    11.00000    0.03382    0.03441 =
         0.02189   -0.00175   -0.00206   -0.00099
C2    1   -0.294893    0.563657    0.408641    11.00000    0.03106    0.03425 =
         0.02191   -0.00196   -0.00188    0.00033
C3    1   -0.448503    0.508182    0.442614    11.00000    0.04568    0.03594 =
         0.02776    0.00143    0.00093   -0.00278
AFIX  43
H3    2   -0.424445    0.432067    0.448561    11.00000   -1.20000
AFIX   0
C4    1   -0.644740    0.568258    0.468615    11.00000    0.03885    0.04522 =
         0.02837    0.00031    0.00590   -0.00756
AFIX  43
H4    2   -0.751564    0.531074    0.492498    11.00000   -1.20000
AFIX   0
C5    1   -0.685529    0.677311    0.460577    11.00000    0.02921    0.04841 =
         0.02526   -0.00479    0.00255   -0.00341
AFIX  43
H5    2   -0.820392    0.714095    0.478523    11.00000   -1.20000
AFIX   0
C6    1   -0.528157    0.736619    0.425577    11.00000    0.02599    0.03951 =
         0.02224   -0.00321   -0.00279   -0.00104
C7    1   -0.546565    0.848876    0.413142    11.00000    0.02861    0.03833 =
         0.03172   -0.00416    0.00031    0.00382
AFIX  43
H7    2   -0.674110    0.893535    0.429181    11.00000   -1.20000
AFIX   0
C8    1   -0.379961    0.893830    0.377793    11.00000    0.03693    0.03213 =
         0.03635    0.00100    0.00051    0.00433
AFIX  43
H8    2   -0.396611    0.969435    0.369841    11.00000   -1.20000
AFIX   0
C9    1   -0.183538    0.831232    0.352691    11.00000    0.03121    0.03438 =
         0.02840    0.00209    0.00155    0.00089
AFIX  43
H9    2   -0.069897    0.864078    0.328633    11.00000   -1.20000
AFIX   0
C10   1   -0.164120    0.722255    0.364401    11.00000    0.02660    0.03671 =
         0.02066   -0.00251   -0.00098   -0.00031
C11   1   -0.334231    0.676225    0.400527    11.00000    0.02545    0.03380 =
         0.01973   -0.00174   -0.00448   -0.00292
C12   1    0.002844    0.632631    0.346476    11.00000    0.02854    0.03376 =
         0.02018   -0.00202   -0.00262    0.00043
C13   1    0.520383    0.564588    0.264192    11.00000    0.02606    0.03984 =
         0.01856   -0.00305   -0.00275    0.00136
C14   1    0.772239    0.695095    0.212560    11.00000    0.02965    0.03695 =
         0.02999   -0.00034    0.00066   -0.00552
AFIX  23
H14A  2    0.924922    0.646926    0.218415    11.00000   -1.20000
H14B  2    0.828370    0.771534    0.218843    11.00000   -1.20000
AFIX   0
C15   1    0.687937    0.684484    0.157816    11.00000    0.02941    0.02864 =
         0.02790    0.00133    0.00273   -0.00471
C16   1    0.836160    0.623218    0.124308    11.00000    0.03702    0.03157 =
         0.03813    0.00260    0.00895   -0.00032
AFIX  43
H16   2    0.985399    0.584733    0.136193    11.00000   -1.20000
AFIX   0
C17   1    0.768015    0.617602    0.073280    11.00000    0.05585    0.03802 =
         0.03453   -0.00506    0.01799   -0.00673
AFIX  43
H17   2    0.872608    0.577842    0.049919    11.00000   -1.20000
AFIX   0
C18   1    0.547287    0.670618    0.057654    11.00000    0.05770    0.04139 =
         0.02439    0.00218    0.00012   -0.01791
C19   1    0.391739    0.730545    0.089747    11.00000    0.04037    0.03605 =
         0.03597    0.00954   -0.00481   -0.00836
AFIX  43
H19   2    0.238009    0.765644    0.077774    11.00000   -1.20000
AFIX   0
C20   1    0.465872    0.738310    0.140230    11.00000    0.03418    0.03071 =
         0.03312    0.00025    0.00226   -0.00188
AFIX  43
H20   2    0.363960    0.780802    0.163003    11.00000   -1.20000
AFIX   0
N1    3    0.185814    0.644606    0.313111    11.00000    0.02947    0.03428 =
         0.02155   -0.00353   -0.00102    0.00197
N2    3    0.322452    0.554608    0.299248    11.00000    0.03215    0.03289 =
         0.02343   -0.00068    0.00276    0.00239
H2A   2    0.289793    0.490499    0.311269    11.00000    0.04234
N3    3    0.567559    0.666612    0.248692    11.00000    0.03363    0.03492 =
         0.02505   -0.00209    0.00293    0.00136
H3A   2    0.482036    0.723704    0.260916    11.00000    0.03692
O     4    0.019236    0.439043    0.368879    11.00000    0.04621    0.03271 =
         0.03282   -0.00070    0.00475    0.00478
F     5    0.476697    0.663518    0.007741    11.00000    0.08724    0.07070 =
         0.02590    0.00020   -0.00539   -0.02483
S     6    0.681019    0.452232    0.245826    11.00000    0.03769    0.03443 =
         0.03053   -0.00108    0.00702    0.00464
HKLF    4


REM  shelxt_a.res in P2(1)2(1)2(1)
REM R1 =  0.0337 for    3182 Fo > 4sig(Fo)  and  0.0350 for all    3297 data
REM    243 parameters refined using      0 restraints

END

WGHT      0.0504      0.3367

REM Highest difference peak  0.272,  deepest hole -0.186,  1-sigma level  0.041
Q1    1   0.4854  0.4963  0.2510  11.00000  0.05    0.27
Q2    1   0.1890  0.7052  0.2941  11.00000  0.05    0.23
Q3    1  -0.0277  0.5809  0.3589  11.00000  0.05    0.23
Q4    1   0.4648  0.4229  0.2572  11.00000  0.05    0.21
Q5    1   0.6903  0.5159  0.2641  11.00000  0.05    0.19
Q6    1  -0.3373  0.7163  0.4229  11.00000  0.05    0.18
Q7    1  -0.4753  0.6969  0.4061  11.00000  0.05    0.18
Q8    1  -0.3167  0.6225  0.4107  11.00000  0.05    0.17
Q9    1   0.6685  0.3974  0.2695  11.00000  0.05    0.17
Q10   1   0.7136  0.6688  0.1871  11.00000  0.05    0.16
;
_shelx_res_checksum   42629

_shelx_hkl_file
;
   0   0  -2 31068.3 629.231   2
   0   0  -3 28.1371 43.7273   1
   0   0  -3 32.9453 31.3397   2
   0   0  -4 99199.9 1977.61   1
   0   0  -4 97196.5 1818.95   2
   0   0  -5 38.5359 66.0275   1
   0   0  -5-41.3410 46.1975   2
   0   0  -6 239508. 4263.78   2
   0   0  -6 250518. 4538.17   1
   0   0   6 252305. 4715.93   7
   0   0  -7-9.10454 49.2271   2
   0   0   7-114.389 134.837   7
   0   0  -7 7.05892 89.3107   1
   0   0   8 283329. 5509.22   7
   0   0  -8 273947. 5184.30   1
   0   0   9-31.0204 111.508   7
   0   0  -9 99.2796 118.366   1
   0   0  -9 11.7261 56.3298   2
   0   0 -10 155064. 3598.53   1
   0   0 -10 155453. 3188.97   2
   0   0 -11 52.9084 86.8143   1
   0   0 -11 81.1551 95.9762   2
   0   0  11 70.4093 186.387   7
   0   0 -12 27768.9 1314.82   1
   0   0 -12 27118.5 1050.25   2
   0   0  13-71.5782 136.444   7
   0   0 -13 12.0581 109.679   1
   0   0  14 13719.1 1232.86   7
   0   0 -14 11052.5 875.262   1
   0   0 -15 28.7041 122.744   1
   0   0  15 146.310 206.379   7
   0   0 -16 88743.8 3025.13   1
   0   0 -16 95180.0 3098.70   4
   0   0  17-234.599 307.049   7
   0   0 -17 8.58934 111.078   4
   0   0 -18 137495. 4162.38   4
   0   0  18 154256. 5521.92   7
   0   0  19 225.224 359.502   7
   0   0 -19-89.7783 229.696   5
   0   0 -19-37.7657 140.172   4
   0   0  20 39657.8 2869.99   7
   0   0 -20 37619.3 2682.02   5
   0   0 -21 69.1596 76.0752  17
   0   0 -21 84.3670 143.183  23
   0   0 -21 89.9849 94.5430  11
   0   0 -22 419.228 126.913  17
   0   0 -22 757.909 240.304  23
   0   0 -23 7.13093 80.1031  27
   0   0 -23 22.4626 73.1247  17
   0   0 -23 0.20283 121.123  23
   0   0 -24 28189.2 1078.92  17
   0   0 -24 25804.4 1270.20  23
   0   0 -24 27367.1 1130.25  27
   0   0 -25 72.6340 148.699  23
   0   0 -25 52.3013 87.2256  17
   0   0 -25 77.3693 105.106  27
   0   0 -26 8304.01 582.621  27
   0   0 -26 7537.27 650.074  23
   0   0 -26 8816.57 559.619  17
   0   0 -27 55.4630 143.959  23
   0   0 -27-33.9899 99.2870  27
   0   0 -27 22.4635 86.8938  17
   0   0 -28 155.937 150.576  23
   0   0 -28-7.39598 68.0114  17
   0   0 -28 151.119 104.451  27
   0   0 -29 41.1959 87.4014  27
   0   0 -29-116.389 91.1466  17
   0   0 -29-28.0455 114.341  23
   0   0 -30 803.991 161.132  27
   0   0 -30 810.808 147.815  17
   0   0 -31-64.1778 51.2432  17
   0   0 -31-74.0418 62.6357  27
   0   0 -32 20939.7 701.364  27
   0  -1   0 46.0532 26.7996   5
   0   1   0 2.77787 34.4545   3
   0   1  -1 9538.77 347.296   3
   0  -1  -1 12158.0 379.138   5
   0   1  -2 75582.6 1521.59   3
   0   1   2 73008.4 1521.16   7
   0   1  -3 31856.2 718.489   6
   0   1   3 34892.7 939.895   7
   0   1  -3 35980.9 929.475   1
   0  -1  -3 33355.9 656.732   9
   0   1   4 4520.58 340.646   7
   0   1  -4 4702.20 258.365   2
   0   1  -4 3967.22 213.372   6
   0   1  -4 4528.49 312.065   1
   0  -1  -5 21950.3 701.544   2
   0   1  -5 24277.0 716.308   2
   0   1  -5 24208.3 695.936   6
   0   1   5 25048.5 937.319   7
   0   1  -5 23366.7 820.613   1
   0  -1  -6 25879.5 814.234   2
   0  -1  -6 25299.7 893.477   1
   0   1  -6 28029.1 816.754   2
   0   1   6 28985.3 1104.53   7
   0   1  -6 25809.1 924.837   1
   0   1  -7 9322.04 561.023   1
   0  -1  -7 9525.80 548.558   1
   0   1   7 10235.2 694.528   7
   0   1  -7 9854.19 466.079   2
   0  -1  -7 9210.82 479.116   2
   0  -1  -8 4817.74 417.307   1
   0   1  -8 5281.91 443.637   1
   0   1   8 5474.85 550.338   7
   0  -1  -8 5680.87 388.347   2
   0   1  -8 5173.61 344.139   2
   0  -1  -9 11155.4 677.229   1
   0   1  -9 10665.3 681.649   1
   0   1   9 12208.4 883.849   7
   0  -1   9 10569.4 751.503   7
   0   1  -9 10407.1 521.254   2
   0   1 -10 5981.95 408.526   2
   0  -1 -10 5684.20 513.749   1
   0   1 -10 6253.43 550.505   1
   0  -1  10 6330.02 617.565   7
   0   1  10 7766.61 751.690   7
   0   1 -11 450.988 121.609   2
   0  -1 -11 479.297 176.508   1
   0   1  11 702.788 282.594   7
   0   1 -11 662.940 201.800   1
   0  -1  11 349.332 142.733   7
   0   1 -12 18550.0 815.013   2
   0  -1  12 20943.2 1304.33   7
   0   1 -12 19451.5 1109.30   1
   0   1  13 32741.4 1875.53   7
   0  -1  13 30300.4 1715.99   7
   0   1 -13 31119.9 1493.39   1
   0  -1  14 31236.7 1842.43   7
   0   1 -14 28035.1 1487.07   1
   0   1 -15 35486.0 1623.80   4
   0   1  15 38162.9 2259.66   7
   0   1 -15 34070.9 1722.22   1
   0  -1  15 35463.4 2086.32   7
   0   1  16-9.68976 168.110   7
   0  -1 -16 109.480 176.264   4
   0  -1  16 303.621 333.677   7
   0   1 -16-15.5985 146.674   1
   0   1 -16-21.8513 88.3488   4
   0  -1 -17 13318.4 1117.57   4
   0  -1 -17 12468.3 1353.72   5
   0  -1  17 12962.7 1394.12   7
   0   1 -17 13211.1 1041.39   4
   0   1 -17 11748.1 1058.58   1
   0   1  17 13511.7 1467.34   7
   0  -1 -18 10673.3 1332.49   5
   0  -1 -18 11504.6 1091.18   4
   0  -1  18 12819.1 1468.30   7
   0   1  18 13442.9 1525.94   7
   0   1  19 28002.2 2306.66   7
   0  -1 -19 28954.1 2295.12   5
   0  -1 -19 26373.7 1747.73   4
   0  -1  19 29062.0 2345.36   7
   0  -1 -20 14122.4 1661.30   5
   0  -1  20 12841.2 1615.28   7
   0   1  20 13396.7 1639.82   7
   0  -1 -20 12806.8 1233.10   4
   0   1 -20 12161.4 1474.21   5
   0  -1 -21 10121.9 587.937  17
   0  -1 -21 9922.53 628.144  27
   0   1 -21 10096.8 598.674  17
   0   1 -21 9243.76 715.521  23
   0  -1 -21 9119.05 560.226  11
   0  -1 -21 9069.43 698.202  23
   0  -1 -22 373.994 119.047  17
   0   1 -22 464.677 168.874  23
   0  -1 -22 213.997 110.378  27
   0   1 -22 261.945 110.441  17
   0  -1 -22 450.724 194.216  23
   0  -1 -22 150.001 108.258  11
   0  -1 -23 5037.52 421.698  17
   0  -1 -23 4592.73 395.996  11
   0  -1 -23 4954.35 533.988  23
   0   1 -23 4894.34 418.903  17
   0   1 -23 4476.45 508.861  23
   0  -1 -23 4804.06 445.887  27
   0   1 -24 1462.17 232.519  17
   0   1 -24 1273.33 296.648  23
   0  -1 -24 1339.21 247.855  27
   0  -1 -24 1597.05 236.277  11
   0  -1 -24 1217.39 286.174  23
   0  -1 -24 1538.60 243.895  17
   0  -1 -25 1571.87 292.342  23
   0   1 -25 1768.01 258.844  17
   0  -1 -25 1335.39 207.958  11
   0   1 -25 1523.28 322.053  23
   0   1 -25 1529.85 261.694  27
   0  -1 -25 1426.26 238.665  17
   0  -1 -25 1516.76 256.274  27
   0  -1 -26 1634.53 234.087  17
   0  -1 -26 2149.32 301.816  27
   0   1 -26 1546.23 309.684  23
   0  -1 -26 2015.40 342.840  23
   0   1 -26 1985.19 293.584  27
   0  -1 -26 1853.16 233.197  11
   0   1 -26 1591.13 239.175  17
   0   1 -27 2468.73 315.028  27
   0   1 -27 2488.40 301.449  17
   0  -1 -27 2420.85 357.451  23
   0  -1 -27 2290.03 275.183  17
   0  -1 -27 2675.27 326.123  27
   0   1 -28 1011.22 235.925  23
   0  -1 -28 1483.41 238.570  27
   0  -1 -28 1439.31 266.473  23
   0   1 -28 1351.82 232.933  27
   0   1 -28 1448.26 229.482  17
   0  -1 -28 1593.70 226.203  17
   0   1 -29 869.545 229.073  23
   0  -1 -29 871.839 171.929  17
   0  -1 -29 746.048 171.143  27
   0   1 -29 838.310 183.565  27
   0   1 -29 778.971 160.129  17
   0  -1 -30 10496.4 509.648  17
   0   1 -30 10979.1 644.719  23
   0   1 -30 11650.0 560.343  17
   0  -1 -30 12055.3 591.669  27
   0   1 -30 11260.9 582.675  27
   0   1 -31 34.6191 69.3724  27
   0  -1 -31 75.7632 60.7494  17
   0   1 -31 158.509 80.5018  17
   0  -1 -31 47.7924 94.1575  27
   0  -1 -32 4333.89 290.730  27
   0   1 -32 4098.78 255.677  17
   0   1 -32 4517.02 297.025  27
   0  -2   0 23477.1 583.752   4
   0   2   0 18916.0 648.625   3
   0  -2  -1 340209. 5752.34   5
   0  -2   1 355130. 5546.65   4
   0   2  -2 76781.5 1794.45   3
   0  -2  -2 91682.2 1841.70   5
   0  -2  -3 58999.1 1184.83   9
   0   2  -3 57910.8 1507.11   1
   0   2  -3 55030.5 1429.06   3
   0   2   3 57004.7 1526.61   7
   0  -2  -3 60656.7 1474.22   5
   0  -2  -4 105926. 2351.47   5
   0   2  -4 115342. 2431.49   3
   0   2  -4 102389. 2041.15   6
   0   2   4 107937. 2431.57   7
   0  -2  -4 110818. 1969.47   9
   0   2  -4 113937. 2459.14   1
   0   2   5 67382.4 1773.69   7
   0  -2  -5 65587.7 1237.19   9
   0  -2  -5 66487.0 1694.83   5
   0   2   6 54255.6 1667.17   7
   0  -2   6 60651.8 1661.59   7
   0   2  -6 50886.0 1138.04   6
   0   2  -6 61103.8 1691.41   1
   0   2  -6 56261.5 1412.11   2
   0   2   7 117508. 2933.77   7
   0   2  -7 123350. 2547.58   2
   0   2  -7 119514. 2837.44   1
   0  -2   7 115770. 2817.99   7
   0  -2   8 40656.1 1487.57   7
   0   2  -8 44829.3 1274.11   2
   0   2  -8 41997.4 1490.51   1
   0   2   8 42650.1 1627.22   7
   0   2   9 9111.21 765.503   7
   0   2  -9 8385.13 503.183   2
   0   2  -9 8453.29 639.162   1
   0  -2   9 8412.89 674.360   7
   0   2  10 15556.2 1065.61   7
   0   2 -10 14111.9 889.402   1
   0   2 -10 14740.5 689.140   2
   0  -2  10 13123.7 903.002   7
   0   2  11 13698.9 1066.70   7
   0   2 -11 12751.1 875.445   1
   0   2 -11 12126.8 630.759   2
   0  -2  11 13006.1 950.000   7
   0   2 -12 17549.4 1089.37   1
   0  -2  12 18425.2 1220.10   7
   0   2  12 20377.9 1384.94   7
   0   2  13 1767.79 450.040   7
   0   2 -13 2185.72 399.321   1
   0  -2  13 1804.95 414.496   7
   0   2 -13 2001.94 319.558   4
   0  -2 -14 78759.2 3140.26   5
   0   2  14 86673.6 3366.20   7
   0   2 -14 77508.3 2737.26   1
   0  -2  14 78145.8 3024.47   7
   0  -2  15 8548.18 996.398   7
   0  -2 -15 8747.74 1048.55   5
   0   2  15 8951.13 1088.05   7
   0   2 -15 8147.80 837.858   1
   0   2  16 74606.0 3395.92   7
   0  -2 -16 73522.2 3313.43   5
   0   2 -16 66510.8 2707.99   1
   0  -2 -16 71837.1 2868.01   4
   0  -2  16 67611.6 3128.39   7
   0   2 -17 903.753 287.710   1
   0  -2 -17 749.329 298.724   4
   0  -2  17 556.727 298.522   7
   0   2  17 580.309 376.295   7
   0  -2 -17 560.768 340.288   5
   0  -2  18 3784.10 801.551   7
   0   2  18 4312.45 871.493   7
   0  -2 -18 4088.70 852.467   5
   0  -2 -18 3965.19 679.981   4
   0   2  19 315.321 253.861   7
   0  -2 -19 297.273 210.782   4
   0  -2 -19 3.36327 226.107   5
   0  -2  19 111.813 207.191   7
   0  -2 -20 127.799 120.613  23
   0  -2 -20 2.77069 171.280   4
   0  -2 -20 109.449 272.753   5
   0  -2  20 80.2727 293.105   7
   0   2 -20 189.233 151.693  23
   0  -2 -20 76.8400 84.5227  27
   0   2 -20 94.9618 299.772   5
   0   2 -20 42.4080 74.9155  17
   0   2  20-91.5918 261.168   7
   0   2 -21 4280.32 505.021  23
   0  -2 -21 4027.29 367.453  11
   0  -2 -21 4110.24 366.252  17
   0   2 -21 4225.87 383.127  17
   0  -2 -21 4425.04 433.420  21
   0  -2 -21 4029.38 406.758  27
   0  -2 -21 3733.40 444.509  23
   0  -2 -22 10715.5 663.936  27
   0  -2 -22 9636.87 582.557  17
   0   2 -22 8965.37 731.562  23
   0   2 -22 9902.89 605.681  17
   0  -2 -22 9478.08 636.231  21
   0  -2 -22 8697.76 691.946  23
   0  -2 -22 9736.34 584.744  11
   0  -2 -23 3511.74 344.781  11
   0  -2 -23 3468.15 441.259  23
   0   2 -23 2959.23 416.060  23
   0  -2 -23 3433.15 349.663  17
   0  -2 -23 3277.90 376.031  27
   0   2 -23 3622.19 371.624  17
   0  -2 -24 6250.14 583.255  23
   0  -2 -24 5925.88 500.582  27
   0   2 -24 5456.56 575.845  23
   0  -2 -24 5766.63 438.801  11
   0   2 -24 6283.33 488.730  17
   0  -2 -24 5448.59 436.839  17
   0  -2 -25 1819.84 239.372  11
   0   2 -25 2179.85 378.568  23
   0   2 -25 1772.24 267.999  17
   0  -2 -25 1848.58 253.286  17
   0  -2 -25 2200.45 303.107  27
   0  -2 -25 2280.60 363.677  23
   0   2 -26 2485.34 392.649  23
   0  -2 -26 3072.08 342.790  27
   0   2 -26 2399.52 324.829  27
   0   2 -26 2650.90 314.390  17
   0  -2 -26 2577.96 287.648  17
   0  -2 -26 2484.06 363.905  23
   0  -2 -26 2109.65 248.411  11
   0   2 -27 2774.31 309.427  17
   0  -2 -27 2510.81 257.453  11
   0  -2 -27 2936.25 338.834  27
   0   2 -27 2611.95 322.111  27
   0   2 -27 2145.91 352.795  23
   0  -2 -27 2530.29 281.012  17
   0   2 -28 6013.17 466.573  27
   0   2 -28 5585.59 515.105  23
   0  -2 -28 5682.92 401.010  17
   0   2 -28 6402.64 453.713  17
   0  -2 -28 6225.86 458.698  27
   0   2 -29 619.054 150.064  17
   0   2 -29 826.392 171.950  27
   0   2 -29 676.858 194.465  23
   0  -2 -29 932.080 176.994  27
   0  -2 -29 639.328 126.511  17
   0  -2 -30 297.858 95.9737  27
   0   2 -30 326.290 139.957  23
   0   2 -30 307.790 111.621  27
   0   2 -30 200.301 87.2840  17
   0   2 -31 921.119 150.688  27
   0  -2 -31 1017.35 158.558  27
   0   2 -31 765.755 132.800  17
   0   2 -31 615.391 153.578  23
   0  -2 -32 2308.90 201.866  27
   0   2 -32 2212.94 196.058  27
   0   2 -32 2119.82 184.613  17
   0   3   0-8.34968 90.6428   3
   0  -3   0 70.3312 61.2271   4
   0  -3  -1 36753.2 973.785   4
   0  -3   1 36904.3 834.592   4
   0  -3  -1 35068.2 988.765   5
   0   3  -1 34010.7 1102.38   3
   0  -3  -2 290201. 4726.43   5
   0   3  -2 283348. 4903.11   3
   0  -3  -3 73170.6 1438.13   5
   0   3  -3 67022.6 1457.93   3
   0   3  -4 25915.9 947.409   3
   0  -3  -4 28485.9 976.702   5
   0  -3  -4 25915.5 669.866   9
   0   3  -4 26962.6 1061.28   1
   0   3   5 54432.2 1624.31   7
   0   3   5 56971.2 1947.11   8
   0  -3  -5 57951.1 1539.06   5
   0  -3  -5 54616.5 1008.47   9
   0   3  -5 58772.8 1656.44   1
   0   3  -5 55963.9 1548.19   3
   0   3  -5 51675.4 1119.66   6
   0   3   6 117.308 115.898   7
   0  -3  -6 104.666 42.7594   9
   0   3  -6 64.4504 46.5236   6
   0   3   6 202.560 182.568   8
   0   3  -6 19.4732 111.946   1
   0  -3  -6 244.554 125.686   5
   0  -3   7 30078.9 1254.00   7
   0   3  -7 30765.8 741.507   4
   0   3   7 28904.1 1287.47   7
   0   3  -7 31421.9 1325.51   1
   0  -3  -7 29044.2 1260.11   5
   0  -3  -8 800.372 234.850   5
   0   3  -8 1113.16 134.624   4
   0   3  -8 1167.79 204.435   2
   0  -3   8 960.166 244.946   7
   0   3   8 1042.69 233.109   7
   0   3  -8 1177.87 259.187   1
   0   3  -9 18770.6 1069.33   1
   0   3  -9 19326.1 877.063   2
   0  -3   9 18068.7 1041.09   7
   0  -3  -9 18214.6 1099.83   5
   0   3   9 18621.7 1127.60   7
   0   3  10 7734.85 760.256   7
   0   3 -10 8602.35 569.957   2
   0   3 -10 8050.55 715.735   1
   0  -3  10 7985.53 719.815   7
   0  -3 -10 8161.21 762.305   5
   0   3  11 2067.36 420.736   7
   0  -3  11 2288.65 408.028   7
   0   3 -11 2558.90 430.350   1
   0  -3 -11 2415.21 455.088   5
   0   3  12 29993.1 1713.33   7
   0  -3  12 27297.3 1539.67   7
   0   3 -12 29353.1 1518.95   1
   0  -3 -12 30748.2 1711.62   5
   0   3  13 993.200 324.508   7
   0   3 -13 1285.98 328.777   1
   0  -3  13 1311.88 358.378   7
   0  -3 -13 1294.81 403.197   5
   0   3 -14 3162.03 521.596   1
   0  -3 -14 3397.08 584.334   4
   0  -3  14 3173.25 580.571   7
   0  -3 -14 2969.77 606.814   5
   0   3  14 3174.76 608.888   7
   0   3 -15 50798.4 2340.33   1
   0   3  15 53559.6 2732.05   7
   0  -3  15 52896.3 2592.57   7
   0  -3 -15 55728.6 2779.81   5
   0  -3 -15 62204.5 2644.67   4
   0   3  16 42185.7 2516.60   7
   0   3 -16 39018.5 2092.59   1
   0  -3  16 39931.3 2368.20   7
   0  -3 -16 43286.4 2571.88   5
   0  -3  17 6167.60 958.298   7
   0   3  17 5972.42 960.518   7
   0   3 -17 5656.22 788.008   1
   0  -3 -17 6989.11 1061.38   5
   0  -3 -17 6400.12 866.934   4
   0  -3 -18 6649.31 1083.30   5
   0  -3 -18 7467.93 975.421   4
   0   3  18 6602.13 1048.89   7
   0  -3  18 6482.31 1035.90   7
   0  -3 -19 195.220 296.090   5
   0   3  19 369.698 369.663   7
   0  -3  19-104.383 235.152   7
   0  -3 -19 164.940 171.981   4
   0   3  20 28316.3 2377.74   7
   0  -3 -20 24951.7 974.586  11
   0  -3  20 27857.0 1226.61  10
   0   3 -20 22796.9 1204.11  23
   0  -3 -20 26938.7 1060.16  27
   0  -3 -20 22993.9 1126.63  23
   0   3 -20 26491.1 1025.22  17
   0  -3 -20 26061.2 1084.88  21
   0  -3 -21 17389.9 849.414  27
   0  -3 -21 15736.9 767.339  11
   0  -3 -21 16688.8 870.386  21
   0   3 -21 17229.3 821.363  17
   0  -3 -21 15572.5 919.619  23
   0  -3  21 18352.1 979.943  10
   0   3 -21 15122.3 972.118  23
   0  -3 -22 1094.32 189.702  17
   0   3 -22 1010.90 215.593  17
   0  -3 -22 1030.01 231.928  21
   0  -3 -22 875.609 220.328  23
   0  -3 -22 944.235 195.513  11
   0  -3  22 930.236 230.792  10
   0  -3 -22 1140.71 221.041  27
   0   3 -22 838.172 252.192  23
   0  -3 -23 7095.68 491.794  11
   0  -3 -23 7896.09 520.679  17
   0  -3 -23 8221.33 600.800  21
   0   3 -23 7813.52 548.692  17
   0  -3 -23 7826.10 569.774  27
   0   3 -23 7768.58 690.390  23
   0  -3 -23 7863.46 636.585  23
   0  -3 -24 6832.23 478.615  11
   0   3 -24 6905.38 640.922  23
   0  -3 -24 6787.17 479.250  17
   0  -3 -24 7498.28 552.362  27
   0  -3 -24 6881.48 550.890  21
   0   3 -24 7229.41 530.286  17
   0   3 -25 6295.08 612.982  23
   0   3 -25 6852.89 508.954  17
   0  -3 -25 6314.23 447.410  11
   0  -3 -25 6248.72 504.054  21
   0  -3 -25 6515.91 512.665  27
   0  -3 -26 11541.9 670.141  27
   0  -3 -26 10241.1 559.164  11
   0   3 -26 11367.1 651.606  17
   0   3 -26 10247.6 763.602  23
   0  -3 -27 8070.80 472.189  11
   0   3 -27 9364.02 572.567  17
   0  -3 -27 9064.86 563.957  27
   0   3 -27 7515.13 628.289  23
   0   3 -27 8659.34 576.044  27
   0   3 -28 326.359 178.052  23
   0   3 -28 376.988 139.903  27
   0   3 -28 336.884 135.419  17
   0  -3 -28 302.580 103.197  27
   0  -3 -28 504.450 133.885  11
   0   3 -29 398.104 158.901  23
   0   3 -29 416.497 121.243  17
   0   3 -29 514.854 139.796  27
   0  -3 -29 519.794 115.879  11
   0  -3 -29 477.756 132.212  27
   0  -3 -30 4759.98 340.439  27
   0   3 -30 4888.25 347.136  17
   0   3 -30 4781.03 408.226  23
   0   3 -30 5085.42 362.945  27
   0   3 -31 1186.68 158.922  27
   0   3 -31 871.132 167.891  23
   0  -3 -31 1004.18 144.788  27
   0   3 -31 1085.32 151.486  17
   0   4   0 19692.5 1208.24   8
   0   4   0 21217.5 908.804   3
   0   4  -1 234438. 4577.33   3
   0  -4   1 238761. 4029.36   4
   0   4  -1 209135. 5184.61   8
   0   4   1 205924. 5146.90   8
   0  -4  -1 248082. 4286.29   4
   0   4   1 207496. 4389.40   3
   0  -4   2 6338.42 262.525   4
   0   4   2 5939.98 656.689   8
   0   4  -2 6138.01 495.823   3
   0  -4  -2 7106.34 449.872   4
   0  -4  -2 6431.36 430.134   5
   0   4  -2 5741.43 657.187   8
   0   4   2 6101.52 472.036   3
   0   4  -3 9768.77 633.150   3
   0   4  -3 7998.55 802.860   8
   0  -4  -3 9667.99 554.925   4
   0   4   3 8240.01 785.775   8
   0   4   3 10340.0 661.317   3
   0  -4  -3 9988.36 576.519   5
   0   4  -4 2122.37 355.652   1
   0  -4  -4 1997.16 224.954   9
   0   4  -4 1489.42 381.486   8
   0   4   4 1595.06 354.596   8
   0  -4  -4 1835.79 261.238   5
   0   4  -4 1848.35 300.566   3
   0   4  -5 23595.6 1448.16   8
   0  -4  -5 22935.1 792.197   9
   0  -4  -5 25201.8 1073.15   5
   0   4   5 24671.6 1457.09   8
   0   4  -5 25421.9 1274.81   1
   0   4  -5 24283.6 1094.05   3
   0   4  -6 36708.5 1581.90   1
   0   4  -6 33366.3 1774.27   8
   0  -4  -6 33394.1 934.728   9
   0   4   6 35095.8 1803.91   8
   0  -4  -6 34760.3 1362.61   5
   0   4   7 38597.8 1953.09   8
   0  -4  -7 38938.6 1548.09   5
   0   4  -7 40783.5 1722.05   1
   0   4   8 303.950 282.334   8
   0  -4   8 256.972 144.775   7
   0   4  -8 496.636 232.533   1
   0  -4  -8 303.232 166.957   5
   0   4   9 134680. 3816.17   7
   0  -4   9 136683. 3616.86   7
   0   4  -9 136103. 3244.77   2
   0   4   9 135789. 4334.66   8
   0  -4  -9 141268. 3739.39   5
   0   4  -9 145182. 3838.19   1
   0   4  10 12432.4 1026.86   7
   0   4 -10 13498.9 1030.34   1
   0  -4  10 12137.0 953.329   7
   0   4  10 12911.0 1234.58   8
   0  -4 -10 12758.4 995.452   5
   0   4  11 36617.3 2201.85   8
   0   4  11 34950.9 1854.99   7
   0   4 -11 39749.9 1855.57   1
   0  -4 -11 38270.3 1881.01   5
   0  -4  11 33156.1 1688.64   7
   0   4 -12 3490.99 554.088   1
   0   4  12 4133.43 762.311   8
   0  -4  12 3004.78 516.333   7
   0  -4 -12 4594.27 646.110   4
   0  -4 -12 4867.55 693.147   5
   0   4  12 4260.96 654.588   7
   0   4 -13 7896.44 869.632   1
   0   4  13 8407.36 1126.52   8
   0  -4  13 8424.92 902.969   7
   0   4  13 8932.10 1004.63   7
   0  -4 -13 10696.6 1032.02   4
   0  -4 -13 9398.26 1005.83   5
   0  -4  14 2880.32 590.579   7
   0   4  14 3676.53 788.552   8
   0  -4 -14 3279.95 613.838   4
   0  -4 -14 2621.45 556.559   5
   0   4  14 2651.14 564.931   7
   0   4 -14 2708.74 526.623   1
   0   4  15 36150.6 2256.30   7
   0  -4 -15 39292.1 2337.63   5
   0  -4  15 35838.2 2142.22   7
   0   4 -15 37216.6 2059.44   1
   0  -4 -15 43143.2 2253.45   4
   0  -4  16 531.376 356.141   7
   0  -4 -16 497.821 296.614   4
   0  -4 -16 130.475 200.593   5
   0   4 -16 509.128 302.194   1
   0   4  16-74.4889 207.096   8
   0   4  16 378.957 265.440   7
   0  -4  17 23886.5 1930.13   7
   0   4  17 26112.5 2318.20   8
   0  -4 -17 24988.3 2014.07   5
   0  -4 -17 30327.0 2025.25   4
   0  -4 -18 4500.65 867.009   5
   0  -4 -18 5677.15 899.983   4
   0   4  18 4921.67 1044.45   8
   0  -4  18 4401.38 883.274   7
   0   4 -19 1904.49 351.468  23
   0   4 -19 1505.29 242.755  17
   0  -4  19 2000.89 333.647  10
   0   4 -19 1811.35 295.684  15
   0  -4 -19 1378.41 520.360   5
   0  -4 -19 1802.75 302.902  21
   0  -4 -19 2043.39 271.051  27
   0  -4 -19 1504.05 230.563  11
   0  -4  20 86.0724 114.075  10
   0   4 -20-8.15991 151.754  23
   0  -4 -20 116.759 96.3481  11
   0  -4 -20-13.5147 84.4669  27
   0  -4 -20 105.866 120.826  21
   0   4 -20 131.263 110.883  17
   0  -4  21 25035.9 1185.30  10
   0   4 -21 21823.1 970.571  17
   0  -4 -21 21078.0 902.756  11
   0  -4 -21 22503.9 1039.59  21
   0  -4 -21 23041.3 988.221  27
   0   4 -21 19805.0 1150.17  23
   0   4 -22 459.690 172.900  17
   0  -4 -22 180.778 122.881  21
   0  -4  22 211.006 139.024  10
   0  -4 -22 259.808 124.864  11
   0  -4 -22 219.030 126.126  27
   0   4 -22 153.406 209.870  23
   0  -4  23 1434.59 256.295  10
   0  -4 -23 1271.59 238.068  21
   0  -4 -23 1455.54 232.321  11
   0  -4 -23 1271.32 223.211  27
   0   4 -23 1164.41 282.575  23
   0   4 -23 1479.51 247.783  17
   0  -4 -24 338.660 125.724  27
   0  -4 -24 505.447 156.438  21
   0  -4  24 361.155 182.366  10
   0   4 -24 210.039 119.692  17
   0  -4 -24 84.1788 70.4479  11
   0   4 -24 110.144 224.565  23
   0  -4 -25 23471.0 931.439  13
   0   4 -25 26249.6 1039.50  17
   0   4 -25 22398.1 1179.07  23
   0  -4 -25 25373.2 1022.28  27
   0  -4 -25 24408.8 1041.78  21
   0  -4 -25 23730.8 922.974  11
   0  -4 -26 10943.2 572.165  13
   0   4 -26 10192.5 752.076  23
   0  -4 -26 10895.3 633.851  27
   0  -4 -26 10794.2 637.350  21
   0  -4 -26 10751.6 571.946  11
   0   4 -26 11839.5 661.536  17
   0   4 -27 10326.4 716.132  23
   0  -4 -27 10746.3 552.046  11
   0   4 -27 11154.3 621.385  17
   0  -4 -27 11279.2 614.581  27
   0   4 -27 10819.7 623.804  27
   0  -4 -28 293.748 109.303  27
   0   4 -28 332.658 124.635  27
   0  -4 -28 310.744 98.6502  11
   0   4 -28 284.012 102.547  17
   0   4 -28-22.0856 112.712  23
   0   4 -29 13701.7 623.875  17
   0   4 -29 12033.1 692.596  23
   0   4 -29 13626.9 624.501  27
   0  -4 -29 13190.9 600.850  27
   0  -4 -29 13475.0 549.762  11
   0   4 -30 1938.16 209.919  17
   0  -4 -30 1968.72 209.717  27
   0   4 -30 2255.90 270.313  23
   0   4 -30 1848.61 204.550  27
   0  -4 -31 1506.90 159.259  27
   0   4 -31 1346.60 184.375  23
   0   4 -31 1404.65 160.513  17
   0  -4 -31 1226.01 164.581  30
   0   4 -31 1460.24 158.803  27
   0   5   0 34.4361 174.018   8
   0  -5   0 71.7579 73.7744   4
   0   5   0-105.562 120.424   3
   0  -5  -1 11849.6 605.434   4
   0  -5   1 11086.1 482.490   4
   0   5  -1 11507.7 724.744   3
   0   5   1 10889.6 690.210   3
   0   5   1 9652.83 942.999   8
   0   5  -1 10687.9 1009.87   8
   0   5   2 7116.54 551.629   3
   0   5  -2 8198.85 612.727   3
   0  -5  -2 7976.77 516.672   4
   0   5   2 7906.68 869.415   8
   0   5  -2 7533.27 857.305   8
   0  -5  -3 83146.6 2092.95   4
   0   5   3 76407.7 2929.01   8
   0   5  -3 79471.5 2264.60   3
   0  -5  -3 80425.6 2030.69   5
   0   5  -3 76092.6 2965.08   8
   0   5   3 76237.0 2199.56   3
   0   5   4 69731.5 2813.67   8
   0  -5  -4 71137.6 1899.14   9
   0  -5  -4 73774.4 1994.11   5
   0   5   4 67509.4 2136.84   3
   0   5  -4 67877.3 2094.40   3
   0   5  -4 69117.0 2848.41   8
   0   5  -4 76736.9 2593.24   1
   0  -5  -4 71274.1 1988.36   4
   0   5  -5 45675.1 2294.33   8
   0  -5  -5 44200.1 1359.37   9
   0  -5  -5 46613.6 1582.25   5
   0  -5  -5 46241.0 1595.96   4
   0   5   5 45766.0 1761.68   3
   0   5   5 45915.8 2255.15   8
   0   5  -5 51524.9 2079.52   1
   0   5  -5 46138.8 1675.68   3
   0   5  -6 11971.5 1159.85   8
   0   5  -6 13868.2 1072.44   1
   0   5   6 11760.6 1138.07   8
   0  -5  -6 11929.1 789.562   5
   0  -5  -6 12769.9 821.700   4
   0   5   7 32836.1 1967.04   8
   0   5  -7 33390.5 1997.04   8
   0  -5  -7 35945.0 1495.98   4
   0  -5  -7 32830.7 1437.59   5
   0   5  -7 38446.1 1842.12   1
   0  -5   8 3849.04 530.454   7
   0   5  -8 4244.23 619.313   1
   0  -5  -8 3366.13 468.224   5
   0  -5  -8 3980.15 512.981   4
   0   5   8 3990.00 715.044   8
   0  -5   9 33415.0 1626.84   7
   0  -5  -9 37752.2 1722.09   4
   0   5  -9 37694.6 1907.06   1
   0  -5  -9 32404.3 1575.77   5
   0   5   9 36929.1 2219.56   8
   0  -5 -10 847.237 274.218   5
   0   5 -10 376.269 266.703   1
   0  -5  10 1269.03 305.853   7
   0   5  10 594.811 361.908   8
   0  -5 -10 917.426 300.910   4
   0  -5 -11 3883.59 583.777   5
   0  -5  11 3607.24 581.276   7
   0   5  11 4107.71 801.734   8
   0  -5 -11 4264.65 632.704   4
   0   5 -11 4754.74 685.435   1
   0   5 -12 799.829 319.399   1
   0   5  12 1130.33 435.119   8
   0  -5 -12 1692.74 408.171   5
   0  -5  12 1185.32 350.580   7
   0  -5 -12 2016.42 456.104   4
   0   5  13 12167.6 1452.18   8
   0   5 -13 12740.7 1187.52   1
   0  -5  13 12346.1 1158.67   7
   0  -5 -13 15731.7 1284.64   4
   0  -5 -13 12872.4 1181.23   5
   0  -5 -14 48612.6 2426.42   4
   0   5  14 43637.0 2887.88   8
   0  -5  14 38720.0 2207.96   7
   0   5 -14 41483.7 2259.82   1
   0  -5 -14 40684.8 2268.87   5
   0  -5 -15 2761.97 587.242   5
   0  -5 -15 3320.43 643.752   4
   0   5  15 2963.46 765.534   8
   0  -5  15 2406.15 563.526   7
   0   5 -15 1858.76 490.095   1
   0   5  16 3543.74 895.008   8
   0   5 -16 2602.59 591.676   1
   0  -5 -16 3503.01 704.858   4
   0  -5 -16 2823.67 628.029   5
   0  -5  16 2673.38 625.911   7
   0  -5 -17 40120.8 2540.27   5
   0   5 -17 38172.0 1305.38  17
   0   5 -17 34718.7 1516.82  23
   0   5  17 39760.9 3022.92   8
   0  -5  17 35405.4 2412.06   7
   0   5 -18 13551.1 930.502  23
   0  -5 -18 14897.8 1592.78   5
   0   5 -18 14240.0 875.246  15
   0   5 -18 15472.0 794.952  17
   0  -5 -18 14580.0 802.587  21
   0  -5 -18 14339.4 710.704  11
   0  -5  18 15049.2 672.054  26
   0  -5  18 15654.1 917.053  10
   0  -5 -18 15385.5 768.274  27
   0   5 -19 1566.36 308.149  15
   0  -5 -19 2058.45 303.321  21
   0  -5  19 2260.34 378.829  10
   0   5 -19 2090.06 305.710  17
   0  -5 -19 1823.33 250.731  11
   0  -5 -19 1982.31 284.220  27
   0   5 -19 1811.50 359.953  23
   0  -5  19 1771.98 225.371  26
   0   5 -20 47.1659 131.133  15
   0  -5 -20-68.4619 77.0878  11
   0   5 -20 112.555 115.044  17
   0  -5  20 65.5419 153.759  10
   0  -5 -20 72.7739 94.9811  27
   0  -5 -20 115.177 137.064  21
   0   5 -20 72.5895 182.852  23
   0  -5 -21 2310.49 299.051  27
   0  -5  21 2325.10 379.597  10
   0  -5 -21 2091.99 319.474  21
   0  -5 -21 1993.79 269.919  11
   0   5 -21 2197.67 391.947  23
   0   5 -21 1986.72 295.954  17
   0   5 -22 6586.93 658.075  23
   0   5 -22 7041.38 536.969  17
   0  -5 -22 6879.91 520.524  27
   0  -5 -22 6937.21 494.218  11
   0  -5 -22 6720.10 560.486  21
   0  -5  22 7365.96 633.630  10
   0  -5 -23 8744.25 628.875  21
   0  -5  23 9721.34 712.176  10
   0   5 -23 8337.32 719.684  23
   0   5 -23 9815.56 629.034  17
   0  -5 -23 8814.81 554.412  11
   0  -5 -23 9384.60 601.343  27
   0  -5 -24-0.23555 79.4918  11
   0  -5 -24 40.5797 115.044  21
   0  -5  24 139.977 147.492  10
   0   5 -24-25.2842 95.8492  17
   0  -5 -24-26.4145 81.5217  27
   0   5 -24 61.5333 150.683  23
   0  -5  25 18711.4 920.754  10
   0   5 -25 20130.3 892.783  17
   0  -5 -25 18373.6 820.492  13
   0  -5 -25 19400.2 850.531  27
   0   5 -25 17454.3 1006.26  23
   0  -5 -25 18044.7 872.132  21
   0  -5 -25 18770.2 804.501  11
   0  -5  26 68.2986 77.3629  10
   0   5 -26 322.713 188.997  23
   0   5 -26 292.585 140.239  17
   0  -5 -26 159.725 89.1209  11
   0  -5 -26 130.249 94.3416  27
   0  -5 -26 183.846 106.714  13
   0  -5 -26-5.28699 81.0715  21
   0  -5 -27 14512.8 670.291  27
   0   5 -27 13437.5 795.296  23
   0   5 -27 15014.5 697.534  17
   0  -5 -27 12801.5 611.250  13
   0  -5 -27 14674.1 640.096  11
   0  -5 -27 12897.7 641.808  21
   0   5 -27 14994.4 703.838  27
   0   5 -28 181.989 84.0095  17
   0  -5 -28 141.829 76.1785  27
   0   5 -28 203.697 98.1071  27
   0  -5 -28 166.653 70.5095  13
   0  -5 -28 165.601 104.845  30
   0  -5 -28 325.097 99.3333  11
   0   5 -28 242.499 146.409  23
   0  -5 -29 7645.35 467.331  30
   0   5 -29 8441.97 449.472  17
   0  -5 -29 7866.71 390.709  11
   0  -5 -29 8260.83 426.246  27
   0   5 -29 8067.66 433.416  27
   0   5 -29 7287.07 501.119  23
   0  -5 -30 49.8208 59.3713  30
   0  -5 -30 52.7353 60.5936  27
   0   5 -30-19.7085 53.9772  17
   0   5 -30-77.3108 82.3243  23
   0   5 -30-2.89992 58.8884  27
   0   6   0 16499.5 1397.35   8
   0   6   1 103.777 194.194   8
   0   6  -1-137.171 192.146   8
   0   6   2 4899.72 794.674   8
   0   6  -2 5446.68 831.460   8
   0  -6  -2 5069.51 456.328   4
   0   6  -3 68746.1 3060.03   8
   0   6   3 65939.0 2992.83   8
   0   6  -3 76695.3 2821.46   1
   0  -6  -3 70453.4 2027.24   4
   0   6  -4 23057.7 1732.77   8
   0  -6  -4 24870.3 1125.93   4
   0   6  -4 28419.7 1653.00   1
   0   6   4 24541.6 1771.53   8
   0   6  -5 455.043 307.781   8
   0   6   5 719.844 360.889   8
   0  -6  -5 487.911 179.546   4
   0   6  -5 596.344 241.790   1
   0   6  -6 23036.4 1552.48   1
   0   6  -6 20279.0 1640.93   8
   0  -6  -6 20705.9 1107.10   4
   0   6   6 20995.1 1668.44   8
   0   6   7 7960.30 1045.18   8
   0   6  -7 8665.57 948.006   1
   0   6  -7 7269.21 983.132   8
   0  -6  -7 8541.11 727.866   4
   0  -6   8 7263.37 757.562   7
   0   6   8 7423.05 1035.19   8
   0  -6  -8 6953.37 709.385   4
   0   6  -8 8385.69 956.081   1
   0  -6  -9 40963.3 1835.99   4
   0   6  -9 41194.5 2197.18   1
   0  -6   9 35602.0 1799.83   7
   0   6   9 38983.2 2453.39   8
   0  -6  10 189.207 165.445   7
   0   6  10 144.086 377.820   8
   0   6 -10 531.678 273.410   1
   0  -6 -10 204.010 143.861   4
   0   6  11 53104.9 3091.60   8
   0   6 -11 56999.8 2688.21   1
   0  -6 -11 56353.6 2435.73   4
   0  -6  11 49060.5 2317.66   7
   0   6 -12 9486.74 1077.37   1
   0  -6  12 8078.53 924.885   7
   0  -6 -12 10261.5 1035.56   4
   0   6  12 9428.53 1309.62   8
   0  -6  13 14553.4 1312.57   7
   0   6  13 17531.8 1856.64   8
   0  -6 -13 20519.5 1534.74   4
   0   6 -13 19071.3 1574.12   1
   0   6 -14 539.251 302.972   1
   0   6  14 1035.33 457.934   8
   0  -6 -14 505.662 300.863   4
   0  -6  14 837.108 336.459   7
   0  -6  15 26901.0 1964.18   7
   0  -6 -15 35380.6 2197.43   4
   0   6 -15 29792.6 2069.06   1
   0   6  15 34575.6 2793.62   8
   0  -6 -16 114.217 220.205   4
   0   6 -16 35.2455 184.540   1
   0   6 -16 253.572 177.007  23
   0   6 -16 273.612 142.169  17
   0  -6  16 133.095 87.5739  26
   0   6  16 451.161 344.871   8
   0   6 -16 222.709 181.549  15
   0  -6  16 120.263 149.397   7
   0  -6 -16 232.310 122.961  11
   0  -6 -16 120.692 107.947  21
   0  -6 -16 154.269 119.844  27
   0   6 -17 20270.7 1161.65  23
   0  -6 -17 22955.0 955.990  27
   0   6 -17 23830.8 1026.04  17
   0  -6 -17 20216.1 981.353  21
   0  -6  17 23133.2 869.656  26
   0  -6  17 24111.6 1152.04  10
   0  -6 -17 21693.5 911.964  11
   0   6 -17 20350.6 1087.33  15
   0  -6 -18 23670.0 974.660  11
   0  -6  18 26221.5 956.363  26
   0  -6  18 26894.6 1242.69  10
   0   6 -18 24324.4 1300.51  23
   0  -6 -18 25244.6 1025.63  27
   0   6 -18 23378.4 1195.40  15
   0  -6 -18 23283.2 1076.06  21
   0   6 -18 26931.0 1111.12  17
   0  -6  19 438.216 135.348  26
   0   6 -19 496.411 217.716  15
   0  -6  19 378.566 174.250  10
   0  -6 -19 377.315 122.185  27
   0  -6 -19 465.365 147.816  11
   0   6 -19 502.641 173.981  17
   0  -6 -19 296.091 142.196  21
   0   6 -19 332.709 195.539  23
   0  -6  20 26624.9 994.539  26
   0   6 -20 23729.5 1286.96  23
   0  -6 -20 25265.3 1023.77  11
   0  -6  20 26957.4 1258.93  10
   0  -6 -20 23496.1 1086.89  21
   0   6 -20 26974.0 1118.24  17
   0   6 -20 22989.7 1186.74  15
   0  -6 -20 24526.2 1017.74  27
   0   6 -21 9355.40 714.705  15
   0  -6 -21 10036.4 613.581  11
   0  -6 -21 9693.00 612.930  27
   0   6 -21 8759.49 767.063  23
   0  -6  21 9934.95 748.244  10
   0  -6  21 10624.3 601.164  26
   0   6 -21 10244.6 663.043  17
   0  -6 -21 9124.08 658.235  21
   0   6 -22 165.190 187.090  23
   0  -6 -22 174.258 136.297  21
   0  -6 -22 157.157 114.551  11
   0  -6  22 210.956 148.782  10
   0   6 -22 168.132 118.478  17
   0  -6 -22 272.704 135.386  27
   0  -6  23 2412.68 356.124  10
   0   6 -23 2561.08 413.240  23
   0  -6 -23 2623.83 306.171  11
   0   6 -23 2762.16 326.911  17
   0  -6 -23 2577.11 331.542  21
   0  -6 -23 2736.92 310.057  27
   0  -6 -24 1544.12 240.377  13
   0  -6 -24 1623.89 268.789  21
   0   6 -24 1429.44 239.137  17
   0   6 -24 1462.24 312.529  23
   0  -6 -24 1559.27 237.431  27
   0  -6  24 1308.53 259.403  10
   0  -6 -24 1380.07 219.388  11
   0  -6 -25 155.494 96.1389  27
   0   6 -25 87.2729 125.769  23
   0  -6 -25 231.424 96.9559  13
   0  -6 -25 104.655 92.6420  21
   0  -6 -25 322.008 137.580  30
   0  -6  25 143.147 106.469  10
   0  -6 -25 220.750 96.4750  11
   0   6 -25 71.5896 98.6144  17
   0  -6  26-54.8637 103.662  10
   0  -6 -26-45.0008 68.4200  13
   0  -6 -26-108.105 84.3577  11
   0   6 -26 22.1144 78.5432  17
   0  -6 -26 7.67575 95.6895  30
   0   6 -26 99.7522 155.638  23
   0  -6 -26-13.7245 76.4142  27
   0  -6 -27 1772.40 210.595  27
   0  -6 -27 1935.54 215.471  11
   0  -6 -27 2150.07 256.341  30
   0   6 -27 1801.76 223.756  27
   0   6 -27 1662.80 268.502  23
   0  -6 -27 1817.84 219.993  13
   0   6 -27 1954.69 235.660  17
   0   6 -28 51.1536 62.8987  17
   0   6 -28 47.6830 55.6985  27
   0  -6 -28-47.4741 72.0421  30
   0   6 -28 109.528 124.500  23
   0  -6 -28-10.7556 57.7268  27
   0  -6 -28 46.0447 51.6645  13
   0  -6 -28-13.0551 52.2043  11
   0   6 -29 9066.86 404.220  27
   0   6 -29 10259.5 458.290  17
   0   6 -29 9197.65 514.054  23
   0  -6 -29 10409.4 418.465  11
   0   6 -30 4259.85 300.686  23
   0   6 -30 4259.54 253.754  17
   0   7   0 164.444 226.883   8
   0   7   1 8483.65 1119.29   8
   0   7  -1 8311.84 1111.01   8
   0   7   2 19321.1 1707.55   8
   0   7  -2 18823.1 1676.91   8
   0   7  -3 5111.95 881.349   8
   0   7   3 5341.38 903.328   8
   0   7  -3 6946.16 895.353   1
   0   7   4 16083.4 1569.62   8
   0   7  -4 15991.1 1575.04   8
   0   7  -4 18861.7 1473.77   1
   0   7  -5 16214.2 1578.67   8
   0   7  -5 16575.9 1403.39   1
   0   7   5 16110.2 1577.18   8
   0   7  -6 2993.68 618.028   1
   0  -7  -6 2491.56 404.808   4
   0   7   6 2698.30 655.757   8
   0   7  -6 2554.37 620.912   8
   0   7   7 10204.1 1289.41   8
   0  -7   7 9174.39 875.857   7
   0   7  -7 11414.3 1197.60   1
   0  -7  -7 9861.45 825.529   4
   0   7  -7 8554.01 1174.48   8
   0  -7   8 1826.23 415.161   7
   0   7   8 1908.90 598.654   8
   0   7  -8 1892.38 521.430   1
   0  -7  -8 2056.35 400.965   4
   0  -7  -9 5004.39 659.867   4
   0   7  -9 5782.83 879.469   1
   0   7   9 4623.12 902.099   8
   0  -7   9 4384.09 641.336   7
   0  -7  10 15112.4 1229.39   7
   0   7 -10 19998.7 1641.24   1
   0  -7 -10 17848.6 1289.99   4
   0   7  10 16051.9 1733.04   8
   0  -7  11 1381.33 382.289   7
   0   7  11 945.837 449.742   8
   0  -7 -11 941.639 303.011   4
   0   7 -11 1348.07 457.138   1
   0   7  12-115.493 323.775   8
   0  -7 -12 39.9303 129.390   4
   0   7 -12-9.66115 213.518   1
   0  -7  12 101.940 116.368   7
   0  -7  13 2751.68 581.469   7
   0  -7 -13 2684.49 573.936   4
   0   7  13 1753.32 673.224   8
   0   7 -13 2852.30 645.906   1
   0  -7  14 303.769 96.5680  26
   0  -7 -14 403.369 173.710  21
   0   7  14 552.036 400.600   8
   0  -7 -14 159.206 84.9862  11
   0   7 -14 332.383 141.830  17
   0   7 -14 255.709 235.310   1
   0   7 -14 315.670 193.608  23
   0  -7  14 438.023 285.411   7
   0  -7 -14 329.227 127.039  27
   0  -7 -14 285.748 199.995   4
   0   7 -14 437.018 187.974  15
   0  -7 -15 8423.43 548.433  27
   0   7 -15 7556.31 691.597  23
   0   7 -15 8943.43 622.372  17
   0  -7 -15 7182.11 559.653  21
   0  -7  15 8254.95 480.777  26
   0   7 -15 7767.48 648.265  15
   0  -7 -15 8245.01 555.511  11
   0  -7 -16 9930.81 671.077  21
   0  -7 -16 10478.1 627.182  27
   0   7 -16 11826.3 722.994  17
   0  -7  16 10580.4 566.959  26
   0   7 -16 9714.89 759.081  15
   0   7 -16 10459.3 824.925  23
   0  -7 -16 10656.8 643.742  11
   0   7 -17 3086.59 462.354  23
   0  -7 -17 3402.03 392.398  21
   0   7 -17 3976.90 425.642  17
   0  -7  17 3913.68 344.380  26
   0   7 -17 4111.92 497.236  15
   0  -7  17 4319.64 485.185  10
   0  -7 -17 3774.35 375.883  27
   0  -7 -17 4170.80 402.762  11
   0  -7  18 2815.32 398.022  10
   0  -7 -18 3073.58 388.328  21
   0  -7 -18 3303.15 354.041  27
   0   7 -18 3044.88 472.142  23
   0  -7  18 3098.81 326.590  26
   0   7 -18 2579.41 404.273  15
   0  -7 -18 2842.87 324.263  11
   0   7 -18 3623.65 407.773  17
   0  -7 -19 11312.8 670.281  11
   0  -7  19 11649.2 637.716  26
   0  -7 -19 11444.0 662.573  27
   0  -7  19 10923.0 781.276  10
   0   7 -19 11536.6 722.149  17
   0  -7 -19 10038.5 697.562  21
   0   7 -19 10854.5 860.442  23
   0   7 -19 10649.5 781.676  15
   0   7 -20 3516.64 387.452  17
   0  -7  20 3639.88 448.022  10
   0  -7 -20 3481.20 372.818  11
   0   7 -20 3572.64 497.094  23
   0  -7 -20 3110.58 339.247  27
   0  -7 -20 3250.72 392.570  21
   0  -7  20 3660.74 356.209  26
   0  -7 -20 3419.94 392.550  30
   0   7 -20 3166.51 418.121  15
   0   7 -21 14710.6 970.987  23
   0  -7  21 16290.1 932.701  10
   0  -7 -21 13937.8 807.682  21
   0   7 -21 12852.2 849.324  15
   0  -7  21 16887.5 771.446  26
   0  -7 -21 14475.4 735.859  27
   0  -7 -21 15517.9 782.943  11
   0   7 -21 16122.1 824.935  17
   0  -7 -21 15126.2 823.563  30
   0  -7 -22 4776.33 418.864  13
   0  -7  22 4467.08 468.784  10
   0  -7 -22 3994.78 406.550  30
   0   7 -22 3971.23 496.149  23
   0  -7 -22 3805.26 362.330  27
   0  -7 -22 4053.33 381.623  11
   0   7 -22 4059.15 405.036  17
   0  -7 -22 3523.73 389.740  21
   0  -7  22 4294.52 371.369  26
   0  -7 -23 628.736 163.403  11
   0  -7 -23 619.215 160.793  30
   0  -7 -23 901.843 191.760  13
   0  -7 -23 580.674 137.839  27
   0   7 -23 486.340 224.817  23
   0   7 -23 617.418 162.238  17
   0  -7  23 614.478 198.226  10
   0  -7  24 461.344 163.701  10
   0   7 -24 475.922 209.663  23
   0  -7 -24 457.191 128.695  13
   0  -7 -24 508.110 140.972  11
   0  -7 -24 386.936 116.142  27
   0  -7 -24 341.065 132.832  30
   0   7 -24 293.699 114.355  17
   0  -7  25 917.688 199.732  10
   0  -7 -25 714.105 160.749  13
   0  -7 -25 1080.97 189.090  11
   0   7 -25 1146.34 185.509  17
   0   7  25 1478.34 249.234  20
   0   7 -25 1019.93 247.851  23
   0  -7 -26 2016.41 226.953  13
   0  -7 -26 1764.12 207.363  11
   0   7 -26 1510.01 248.468  23
   0  -7  26 1809.78 241.560  10
   0   7  26 2013.50 283.271  20
   0   7 -26 1620.86 214.251  17
   0   7 -27 1784.29 189.484  27
   0   7 -27 1782.52 253.888  23
   0  -7 -27 1914.15 200.775  11
   0   7  27 2029.97 260.774  20
   0  -7 -27 1794.97 196.347  13
   0   7 -27 1781.74 204.649  17
   0   7  28 2342.14 240.034  20
   0  -7 -28 2205.49 187.357  11
   0  -7 -28 1867.54 174.087  13
   0   7 -28 2035.38 193.138  17
   0   7 -28 2025.27 239.727  23
   0  -7 -28 1903.78 216.846  14
   0   7 -29 2974.49 206.503  17
   0   7 -29 2589.98 230.088  23
   0   8   0 61815.9 3428.25   8
   0   8  -1 1952.45 646.634   8
   0   8   1 2474.22 695.295   8
   0   8  -2 27270.0 1920.72   1
   0   8  -2 29061.4 2311.32   8
   0   8   2 28221.7 2284.16   8
   0   8   3 403.130 337.870   8
   0   8  -3-53.0630 222.703   8
   0   8  -3 268.444 238.592   1
   0   8  -4 61600.7 3493.75   8
   0   8   4 70225.8 3697.48   8
   0   8  -4 73896.1 3306.57   1
   0   8  -5 1388.40 524.780   8
   0   8   5 1403.05 576.145   8
   0   8  -5 1507.37 490.772   1
   0   8  -6 5834.60 1049.31   8
   0   8   6 7893.71 1229.34   8
   0   8  -6 7528.58 1033.00   1
   0   8   7 20370.5 2001.39   8
   0   8  -7 20504.7 1965.63   8
   0   8  -7 22083.0 1815.45   1
   0   8   8 25609.5 2280.31   8
   0   8  -8 29355.6 2115.22   1
   0   8  -9 1508.53 478.802   1
   0   8   9 2072.37 691.146   8
   0   8 -10 5873.96 960.023   1
   0   8  10 6024.04 1150.88   8
   0  -8 -11 23064.8 974.041  11
   0   8 -11 19754.0 1082.27  23
   0   8 -11 18512.9 1025.10  15
   0   8 -11 22230.0 1869.84   1
   0   8  11 21483.8 2206.54   8
   0  -8  11 18635.9 711.187  26
   0   8 -12 1001.17 262.619  15
   0  -8  12 990.510 163.430  26
   0   8 -12 1081.87 234.558  17
   0   8 -12 925.556 236.443  23
   0  -8 -12 976.226 213.134  11
   0   8 -13 906.249 257.049  15
   0  -8  13 1041.80 169.332  26
   0  -8 -13 1378.07 242.297  11
   0   8 -13 1261.96 245.146  17
   0   8 -13 1036.81 285.872  23
   0   8 -14 20717.6 980.362  17
   0  -8 -14 20800.7 936.678  11
   0  -8  14 18502.0 758.962  26
   0   8 -14 17467.2 1017.78  15
   0   8 -14 17931.0 1077.41  23
   0  -8  15 10574.1 573.425  26
   0   8 -15 10596.1 822.587  23
   0   8  15 10437.9 739.831  20
   0  -8 -15 11946.8 702.420  11
   0   8 -15 11609.1 718.342  17
   0   8 -15 9863.36 756.857  15
   0   8 -16 1458.04 298.471  15
   0   8  16 1662.26 314.044  20
   0   8 -16 1474.20 322.589  23
   0  -8 -16 1778.34 276.117  11
   0   8 -16 1924.66 297.256  17
   0  -8  16 1899.80 250.736  26
   0   8 -17 2629.07 387.515  15
   0   8 -17 2574.20 427.963  23
   0  -8  17 3153.85 413.148  10
   0   8 -17 2733.33 346.982  17
   0  -8  17 3068.40 318.667  26
   0  -8 -17 3137.29 353.534  11
   0   8  17 3095.08 401.998  20
   0  -8  18 5738.30 439.326  26
   0  -8  18 5254.32 531.680  10
   0   8 -18 5239.66 601.776  23
   0  -8 -18 5834.53 484.933  11
   0   8 -18 6410.59 527.665  17
   0   8 -18 4623.95 531.837  15
   0   8  18 5461.18 530.322  20
   0  -8 -19 14024.0 750.774  11
   0   8  19 14102.4 859.538  20
   0   8 -19 11719.3 818.035  15
   0  -8  19 14179.6 872.098  10
   0   8 -19 12541.6 915.042  23
   0  -8  19 13669.2 701.810  26
   0   8 -19 13962.1 766.860  17
   0  -8  20 24996.3 969.195  26
   0   8 -20 23780.0 1011.09  17
   0  -8 -20 25053.1 1016.97  11
   0   8  20 22995.6 1113.54  20
   0   8 -20 21982.3 1188.12  23
   0   8 -20 20584.1 1063.70  15
   0  -8 -20 27263.1 1044.11  13
   0  -8  20 23496.2 1130.84  10
   0   8  21 3107.21 380.921  20
   0  -8 -21 3297.03 342.772  11
   0  -8  21 2849.45 386.486  10
   0   8 -21 2544.36 407.695  23
   0  -8 -21 3553.92 358.214  13
   0   8 -21 3066.35 339.625  17
   0   8 -21 2739.30 374.798  15
   0  -8  21 3202.52 321.325  26
   0  -8 -22 2047.40 268.620  13
   0  -8  22 2018.44 246.491  26
   0   8 -22 1919.54 346.584  23
   0   8 -22 1937.85 255.640  17
   0  -8  22 2140.97 313.331  10
   0   8  22 1608.88 287.515  20
   0  -8 -22 1874.42 257.778  11
   0  -8 -23 1398.49 214.142  11
   0  -8 -23 1673.06 230.378  13
   0   8  23 1741.70 285.951  20
   0   8 -23 1420.28 217.754  17
   0  -8  23 1577.87 262.736  10
   0   8 -23 1089.67 258.565  23
   0   8 -24 5509.31 493.957  23
   0   8 -24 5734.05 394.789  17
   0  -8 -24 6109.94 420.940  13
   0  -8  24 5861.03 460.127  10
   0   8  24 5800.23 465.571  20
   0  -8 -24 5803.58 399.708  11
   0  -8 -25 122.107 72.7493  11
   0   8 -25 18.3823 58.0180  17
   0  -8  25 138.839 97.2013  10
   0  -8 -25 203.682 124.834  14
   0   8  25 348.879 143.691  20
   0   8 -25 105.677 114.058  23
   0  -8 -25 120.220 68.6295  13
   0  -8  26 5520.65 376.053  10
   0  -8 -26 5980.06 412.293  14
   0   8 -26 4742.44 395.305  23
   0  -8 -26 5927.56 345.699  11
   0  -8 -26 5974.41 356.336  13
   0   8 -26 5582.97 338.188  17
   0   8 -27 4506.67 274.493  17
   0  -8 -27 4433.70 280.157  13
   0   8 -27 4166.77 334.028  23
   0  -8 -27 4527.61 325.563  14
   0  -8 -27 4765.16 274.621  11
   0   9   0 70.6529 279.812   8
   0   9   0 124.656 229.272   1
   0   9  -1 1083.44 433.444   1
   0   9  -1 347.111 284.788   8
   0   9   1 819.258 538.927   8
   0   9  -2 11642.5 1609.10   8
   0   9   2 11615.6 1617.10   8
   0   9  -2 13182.2 1419.41   1
   0   9  -3 14532.6 1526.70   1
   0   9  -3 13209.5 1701.39   8
   0   9   3 12738.5 1700.23   8
   0   9  -4 544.951 455.326   8
   0   9   4 150.717 314.231   8
   0   9  -4 443.818 376.301   1
   0   9  -5 4501.86 1015.34   8
   0   9  -5 4855.77 901.522   1
   0   9   5 3256.98 883.365   8
   0   9  -6 4016.78 345.795  18
   0  -9  -6 4179.45 392.936  11
   0   9  -6 4615.62 878.267   1
   0   9  -6 4125.44 969.332   8
   0   9   6 2659.10 821.976   8
   0  -9   6 3788.60 287.722  26
   0  -9   7 806.369 137.208  26
   0  -9  -7 764.877 208.278  14
   0  -9  -7 1017.91 205.149  11
   0   9  -7 1118.10 493.666   1
   0   9   7 802.918 408.416   8
   0   9  -7 731.739 215.354  15
   0   9  -8 9230.02 703.958  15
   0   9  -8 10786.3 794.337  23
   0  -9  -8 11557.3 720.108  14
   0  -9   8 10241.1 505.013  26
   0  -9  -9 3824.75 392.775  11
   0  -9   9 3562.35 292.023  26
   0   9  -9 3120.14 441.657  23
   0  -9  -9 3375.34 385.259  14
   0   9  -9 3152.40 427.767  15
   0  -9  10 4744.68 349.352  26
   0   9 -10 5333.55 467.457  17
   0  -9 -10 5732.76 480.731  11
   0  -9 -10 5324.99 489.934  14
   0   9 -10 4498.32 519.582  23
   0   9 -10 4438.89 488.718  15
   0  -9 -11 13.8555 97.1879  11
   0  -9  11-50.6342 54.8883  26
   0   9 -11 74.9044 150.943  15
   0  -9 -11-0.97143 95.4724  14
   0   9 -11-81.4861 105.440  17
   0   9 -11-92.2257 133.017  23
   0  -9 -12 22590.2 1065.64  14
   0  -9  12 21896.5 826.861  26
   0  -9 -12 25337.4 1058.09  11
   0   9 -12 19797.2 1147.36  23
   0   9 -12 23690.2 1029.54  17
   0   9 -12 20223.6 1092.37  15
   0  -9  13 2330.58 261.009  26
   0   9 -13 2573.54 337.777  17
   0   9 -13 2132.02 373.215  23
   0   9 -13 2267.93 368.579  15
   0  -9 -13 2889.02 350.584  11
   0  -9 -13 2516.54 364.736  14
   0   9 -14 5200.74 592.303  23
   0   9 -14 5897.82 514.349  17
   0  -9 -14 5949.50 498.423  11
   0   9 -14 5298.91 546.773  15
   0  -9  14 5305.36 400.647  26
   0  -9  15 1596.48 226.508  26
   0   9 -15 1455.96 301.126  15
   0  -9 -15 1977.30 290.807  11
   0   9 -15 2028.17 302.512  17
   0   9 -15 2090.46 382.255  23
   0  -9 -16 375.328 147.078  11
   0   9 -16 505.490 219.376  23
   0   9 -16 393.469 155.200  17
   0  -9  16 391.339 115.800  26
   0   9 -16 363.267 185.601  15
   0  -9 -17 1040.90 211.247  11
   0  -9 -17 1073.28 212.862  13
   0  -9  17 499.096 178.393  10
   0   9 -17 782.356 230.720  15
   0   9 -17 1014.76 210.396  17
   0   9 -17 463.636 193.665  23
   0  -9  17 837.757 173.047  26
   0   9 -18 1820.05 261.922  17
   0   9 -18 1464.51 300.085  15
   0  -9  18 1385.17 272.762  10
   0  -9 -18 1653.08 255.412  11
   0  -9 -18 1818.77 263.431  13
   0  -9  18 1783.48 248.238  26
   0   9 -18 1512.73 326.536  23
   0  -9  19 43.7109 111.799  10
   0  -9 -19 199.289 142.086  14
   0  -9  19 195.837 98.1394  26
   0   9 -19-44.0474 136.605  15
   0   9 -19-157.316 153.663  23
   0   9 -19-10.0182 78.3318  17
   0  -9 -19 110.846 125.723  13
   0  -9 -19 75.3821 86.7573  11
   0  -9 -20 6018.28 507.749  14
   0  -9  20 6685.97 456.624  26
   0  -9 -20 6357.80 463.776  13
   0   9 -20 4592.66 457.594  15
   0   9 -20 5865.26 442.967  17
   0  -9  20 4805.74 466.855  10
   0   9 -20 5418.14 554.825  23
   0  -9 -20 5590.01 434.091  11
   0  -9 -21 788.727 191.636  13
   0   9 -21 867.492 170.664  17
   0   9 -21 669.498 232.046  23
   0  -9  21 780.926 188.293  10
   0  -9  21 738.755 157.606  26
   0  -9 -21 872.653 172.883  11
   0  -9 -21 697.172 183.086  14
   0  -9  22 13077.2 723.322  10
   0  -9 -22 14874.0 676.195  13
   0  -9 -22 13601.7 726.741  14
   0   9 -22 12589.5 763.027  23
   0  -9 -22 13731.7 640.800  11
   0   9 -22 13126.6 613.856  17
   0   9 -23 539.486 120.437  17
   0   9 -23 469.926 170.729  23
   0  -9 -23 641.796 165.634  14
   0  -9  23 639.019 174.656  10
   0  -9 -23 707.649 144.649  13
   0  -9 -23 640.986 131.657  11
   0  -9 -24 17.1818 64.3286  13
   0   9 -24 184.188 128.760  23
   0   9 -24-4.71678 56.4870  17
   0  -9 -24 57.9838 100.593  14
   0  -9 -24 9.64318 52.3022  11
   0  -9  24 85.8084 77.9158  10
   0   9 -25 1179.32 200.283  23
   0  -9 -25 1321.55 163.716  13
   0   9 -25 1295.95 152.046  17
   0  -9  25 1270.26 184.699  10
   0  -9 -25 1320.63 186.461  14
   0   9 -26 26.4212 85.1899  23
   0  -9 -26 22.9882 65.9106  14
   0  -9 -26 52.2726 50.6313  13
   0  10   0 75074.6 2354.29  15
   0  10  -1 338.728 189.256  15
   0  10   1 106.540 198.754  15
   0  10  -2 16900.0 663.170  18
   0  10   2 17231.4 1016.01  15
   0 -10  -2 18225.6 914.554  14
   0  10  -2 17413.0 1008.85  15
   0  10  -3 16861.1 673.582  18
   0  10   3 15112.7 843.188  10
   0 -10  -3 18412.1 918.746  14
   0  10   3 16178.9 985.918  15
   0  10  -3 15944.0 966.104  15
   0  10  -4 7877.62 676.031  15
   0  10   4 8600.59 612.972  10
   0 -10  -4 8361.08 616.366  14
   0 -10   4 8015.29 449.614  26
   0  10   4 8141.26 688.264  15
   0  10   5 31562.3 1237.35  10
   0 -10  -5 36411.1 1360.27  14
   0 -10   5 34832.5 1038.24  26
   0  10  -5 34010.6 1446.18  15
   0  10   5 34074.4 1479.30  15
   0  10  -6 7508.32 649.056  15
   0  10   6 7972.40 687.489  15
   0 -10  -6 8335.77 618.633  14
   0 -10   6 7806.85 449.694  26
   0  10   7 585.270 235.814  15
   0 -10  -7 421.788 176.851  14
   0  10  -7 244.148 169.609  15
   0  10  -7 518.328 245.614  23
   0 -10   7 524.021 125.823  26
   0 -10  -8 15394.2 854.512  14
   0  10  -8 13946.0 921.506  23
   0 -10   8 14458.8 632.800  26
   0  10  -8 13330.8 868.711  15
   0  10  -9 72.9431 139.100  15
   0 -10  -9 89.0025 143.618  14
   0 -10   9-55.4454 61.8117  26
   0  10  -9-120.878 136.602  23
   0  10 -10 3350.01 457.341  23
   0 -10 -10 3468.40 408.027  14
   0 -10  10 3304.70 302.353  26
   0  10 -10 3152.72 418.390  15
   0  10 -11 479.709 215.267  23
   0 -10 -11 643.415 195.767  14
   0 -10 -11 512.055 177.300  11
   0 -10  11 460.683 119.855  26
   0 -10 -11 845.771 163.475  13
   0  10 -11 697.267 255.698  15
   0  10 -12 21813.6 949.578  17
   0 -10  12 20594.6 820.117  26
   0 -10 -12 24550.8 905.815  13
   0 -10 -12 23571.6 1009.81  11
   0  10 -12 20105.1 1137.10  23
   0  10 -12 18692.4 1039.15  15
   0 -10 -12 22035.1 1054.72  14
   0 -10 -13 26764.0 1076.56  11
   0  10 -13 23646.4 988.392  17
   0  10 -13 20695.2 1101.66  15
   0 -10 -13 27337.4 975.630  13
   0 -10  13 23200.4 895.697  26
   0 -10 -13 24089.0 1099.84  14
   0  10 -13 21838.1 1196.05  23
   0  10 -14 4895.57 521.249  15
   0 -10 -14 6321.85 455.298  13
   0 -10  14 5556.50 417.302  26
   0  10 -14 5360.31 584.618  23
   0 -10 -14 5410.01 511.863  14
   0  10 -14 6097.86 473.779  17
   0 -10 -14 5884.34 486.122  11
   0 -10 -15 2946.23 310.659  13
   0 -10 -15 2744.58 325.020  11
   0  10 -15 2631.01 368.099  15
   0 -10 -15 2489.79 336.739  14
   0 -10  15 2563.43 288.297  26
   0  10 -15 2810.93 322.085  17
   0  10 -15 2584.72 411.397  23
   0 -10  16 7261.95 482.606  26
   0  10 -16 7069.42 497.960  17
   0 -10  16 6834.26 578.506  10
   0  10 -16 5804.14 554.236  15
   0  10 -16 6488.16 624.504  23
   0 -10 -16 8243.49 509.047  13
   0 -10 -16 7605.16 529.364  11
   0 -10 -16 6896.59 560.943  14
   0 -10 -17 13012.7 650.443  13
   0  10 -17 10772.8 713.652  15
   0 -10 -17 11535.4 723.759  14
   0  10 -17 11297.2 618.755  17
   0 -10 -17 12070.2 660.015  11
   0 -10  17 11241.1 733.949  10
   0 -10  17 12373.1 637.763  26
   0  10 -17 10765.6 787.454  23
   0 -10  18 35126.2 1334.69  10
   0  10 -18 35751.1 1151.82  17
   0 -10 -18 35256.5 1302.98  14
   0  10 -18 31744.1 1264.90  15
   0 -10  18 38362.9 1198.29  26
   0 -10 -18 37014.8 1221.53  11
   0 -10 -18 40540.4 1222.21  13
   0  10 -18 33908.8 1425.77  23
   0 -10  19 1713.65 232.870  26
   0  10 -19 1493.21 298.890  23
   0  10 -19 1798.74 234.273  17
   0 -10  19 1821.52 291.528  10
   0 -10 -19 1978.12 252.434  11
   0 -10 -19 1791.09 283.681  14
   0  10 -19 1411.30 260.713  15
   0 -10 -19 2370.97 276.218  13
   0  10 -20 9100.91 646.485  23
   0 -10  20 10219.1 537.753  26
   0 -10 -20 9701.54 530.055  11
   0  10 -20 9153.14 486.961  17
   0 -10  20 10025.6 623.189  10
   0  10 -20 7777.53 529.517  15
   0 -10 -20 10610.2 543.252  13
   0 -10 -20 9179.38 580.820  14
   0  10 -21 6323.93 515.222  23
   0 -10 -21 7448.01 411.130  25
   0 -10 -21 6851.29 476.533  14
   0  10 -21 6432.48 380.083  17
   0 -10  21 7068.14 496.258  10
   0 -10 -21 7471.40 441.409  13
   0 -10  22 134.535 98.9787  10
   0 -10 -22 100.544 72.9687  13
   0  10 -22 217.748 138.253  23
   0  10 -22 93.0713 76.3911  17
   0 -10 -22 268.880 118.480  14
   0  10 -23 194.709 71.6124  17
   0 -10 -23 39.3083 65.5004  14
   0 -10  23 20.1723 64.4697  10
   0  10 -23 117.223 98.3135  23
   0 -10 -23 33.0613 60.7237  13
   0 -10 -24 1102.98 154.413  14
   0 -10 -24 1343.56 154.643  13
   0  10 -24 1368.78 187.333  23
   0 -10  24 1321.92 165.203  10
   0  11   0 4.32134 157.874  15
   0  11  -1 98.3875 148.652  15
   0  11   1 93.9569 158.016  15
   0  11   2 4997.58 561.885  15
   0  11  -2 4689.13 527.117  15
   0 -11  -3 319.432 137.116  14
   0  11   3 650.204 231.941  15
   0  11  -3 180.033 164.522  15
   0 -11  -4 14303.5 797.696  14
   0  11   4 13878.0 914.606  15
   0  11  -4 13035.0 867.568  15
   0  11  -5 795.869 258.778  15
   0 -11   5 835.615 152.181  26
   0 -11  -5 954.192 221.482  14
   0  11  -5 926.699 283.867  23
   0  11   5 1015.20 304.898  15
   0  11  -6 340.451 209.658  23
   0 -11  -6 94.8142 112.275  14
   0  11  -6 96.5583 120.019  15
   0 -11   6 67.3315 54.8380  26
   0  11   6 188.439 172.480  15
   0  11  -7 18124.0 1017.06  15
   0  11   7 20386.4 1118.19  15
   0 -11  -7 20446.6 973.493  14
   0 -11   7 19429.8 769.085  26
   0  11  -8 4577.68 527.005  23
   0 -11  -8 4537.73 449.250  14
   0  11   8 5066.29 554.676  15
   0  11  -8 3682.56 447.551  15
   0 -11   8 4860.15 365.336  26
   0  11  -9-0.19825 126.720  23
   0  11  -9-17.9187 116.374  15
   0 -11  -9-41.7758 104.127  14
   0  11   9 222.828 208.650  15
   0 -11   9 138.035 87.8368  26
   0  11 -10 78.9898 116.079  15
   0  11  10 91.5526 171.988  15
   0 -11 -10 134.986 113.453  14
   0  11 -10 103.715 142.911  23
   0 -11  10 221.546 89.7322  26
   0 -11 -11 5090.77 476.316  14
   0  11 -11 5220.49 547.587  23
   0  11  11 5194.90 561.456  15
   0  11 -11 4831.92 500.165  15
   0 -11  11 5119.11 380.574  26
   0 -11 -12 756.417 187.526  14
   0  11 -12 993.023 247.009  15
   0  11 -12 1018.20 263.452  23
   0  11  12 1020.95 283.246  15
   0 -11  12 814.535 163.458  26
   0  11 -13 1478.34 305.838  23
   0 -11  13 1069.44 183.125  26
   0 -11 -13 1440.62 200.358  13
   0  11  13 1306.69 297.136  15
   0  11 -13 1042.14 238.761  15
   0 -11 -13 1082.06 224.000  14
   0 -11  14 2428.77 268.545  26
   0 -11 -14 2245.08 325.515  14
   0 -11 -14 2737.06 273.802  13
   0  11 -14 2194.96 365.840  23
   0  11 -14 2093.20 321.408  15
   0 -11 -15 8467.06 488.203  13
   0  11 -15 6913.06 553.659  15
   0 -11  15 7882.00 600.739  10
   0  11 -15 7486.05 626.424  23
   0 -11 -15 7528.58 542.589  14
   0 -11  15 7985.80 483.647  26
   0 -11  16 8283.21 484.948  26
   0  11 -16 6636.20 515.079  15
   0 -11 -16 8377.91 476.889  13
   0  11 -16 7431.46 611.938  23
   0  11 -16 6846.39 418.357  17
   0 -11  16 7466.54 560.850  10
   0 -11 -16 7385.93 524.019  14
   0 -11  17 8341.00 575.508  10
   0 -11 -17 8782.18 479.840  13
   0  11 -17 7634.58 426.728  17
   0  11 -17 6866.36 510.249  15
   0 -11 -17 8352.25 543.499  14
   0 -11  17 8706.58 490.121  26
   0  11 -17 7956.48 610.887  23
   0  11 -18 45.4501 99.1508  15
   0 -11 -18 229.753 120.169  14
   0  11 -18 22.8659 54.3244  17
   0 -11  18 137.833 117.545  10
   0  11 -18-26.9658 111.008  23
   0 -11 -18 2.61894 83.7022  13
   0 -11  18 11.7258 68.0919  26
   0 -11 -19 863.350 144.179  13
   0  11  19 1182.65 232.595  15
   0  11 -19 761.245 122.419  17
   0 -11 -19 920.857 177.851  14
   0 -11  19 1020.83 195.953  10
   0  11 -19 942.211 203.239  23
   0 -11 -20 3520.65 267.505  13
   0  11 -20 3145.23 323.704  23
   0 -11 -20 3408.17 259.799  25
   0 -11  20 3325.39 317.338  10
   0  11 -20 3137.64 222.514  17
   0  11  20 3196.20 327.213  15
   0 -11 -20 3584.96 304.415  14
   0 -11  21 121.097 87.2396  10
   0 -11 -21 112.023 71.8457  13
   0 -11 -21 89.0307 92.1909  14
   0 -11 -21 40.0800 48.2411  25
   0  11  21 130.754 111.100  15
   0  11 -21 83.1588 94.3474  23
   0 -11 -22 339.041 80.4007  13
   0 -11  22 316.328 96.3060  10
   0  11 -22 433.868 109.770  23
   0 -11 -22 375.094 89.7578  14
   0  12   0 393.909 176.329  15
   0  12   1-67.4085 133.171  15
   0  12  -1 103.423 131.045  15
   0  12  -2 13961.9 875.124  15
   0  12   2 14953.6 916.162  15
   0  12   3 110.602 189.386  15
   0  12  -3 304.265 149.531  15
   0  12  -3 178.992 145.444  23
   0  12   4 224.340 187.494  15
   0  12  -4 397.153 195.150  23
   0  12  -4 531.374 216.681  15
   0  12  -5 1127.90 276.575  23
   0  12  -5 1112.04 244.623  15
   0  12   5 1323.78 284.306  15
   0 -12  -5 1262.88 229.115  14
   0  12  -6 1299.73 282.369  23
   0  12   6 1134.35 282.760  15
   0 -12   6 1551.15 201.404  26
   0 -12  -6 1464.93 251.463  14
   0  12  -6 1299.59 264.081  15
   0 -12  -7 1462.46 250.853  14
   0  12  -7 1280.35 291.991  23
   0  12  -7 1188.82 264.055  15
   0 -12   7 1302.46 190.578  26
   0  12   7 1735.34 329.484  15
   0  12  -8 4557.59 486.866  23
   0  12  -8 5149.18 498.345  15
   0 -12  -8 5232.86 443.649  14
   0  12   8 5117.74 542.451  15
   0 -12   8 5165.18 369.995  26
   0  12  -9 2335.08 334.530  15
   0  12   9 2459.71 385.889  15
   0  12  -9 2735.31 402.484  23
   0 -12   9 2600.24 266.206  26
   0 -12  -9 2486.85 311.658  14
   0  12 -10-82.1718 123.160  23
   0  12  10 229.840 162.742  15
   0 -12  10 269.724 93.2072  26
   0 -12 -10 232.761 123.366  14
   0  12 -10 308.334 164.087  15
   0 -12  11 1994.11 229.554  26
   0  12  11 1854.25 316.033  15
   0  12 -11 1836.73 310.602  23
   0  12 -11 1726.56 272.462  15
   0 -12 -11 1885.09 265.352  14
   0  12 -12 27.8743 109.592  23
   0 -12 -12 53.5887 98.5511  14
   0  12  12 49.8198 131.302  15
   0 -12  12-12.7619 65.5896  26
   0  12 -12 73.2962 107.690  15
   0 -12 -13-24.9552 98.1741  14
   0  12 -13-50.6799 105.207  23
   0 -12  13-46.9692 67.3063  26
   0  12  13 137.989 150.565  15
   0  12 -13-136.957 139.772  15
   0 -12  14 992.617 198.834  10
   0 -12  14 808.718 146.987  26
   0  12 -14 785.677 188.420  23
   0  12  14 922.069 217.731  15
   0  12 -14 1050.92 215.711  15
   0 -12 -14 1009.35 183.722  14
   0 -12  15 1965.74 271.573  10
   0 -12 -15 1503.85 210.029  14
   0 -12  15 1671.15 196.324  26
   0  12 -15 1715.74 243.317  15
   0  12 -15 1678.73 271.136  23
   0  12  15 1682.31 279.905  15
   0  12  16 4121.76 395.026  15
   0 -12  16 4348.23 379.032  10
   0  12 -16 3939.11 392.125  23
   0 -12 -16 4264.91 282.401  13
   0 -12 -16 4189.21 331.440  14
   0 -12  16 4452.46 313.040  26
   0  12 -16 3691.34 322.322  15
   0  12 -17 589.971 127.335  15
   0 -12 -17 654.352 131.050  14
   0 -12  17 794.011 156.030  10
   0  12  17 686.519 162.232  15
   0 -12 -17 628.492 110.995  13
   0  12 -17 1036.20 197.690  23
   0 -12 -18 2589.09 227.002  25
   0 -12  18 2009.24 231.272  10
   0  12  18 2319.08 269.027  15
   0 -12 -18 2199.24 185.354  13
   0  12 -18 1937.01 243.289  23
   0 -12 -18 1768.64 197.041  14
   0 -12  19 403.042 109.903  10
   0 -12 -19 586.200 102.923  25
   0 -12 -19 510.264 103.389  14
   0  12 -19 418.981 120.723  23
   0  13   0 194.216 154.159  23
   0  13   0-149.344 135.258  15
   0  13  -1 17.9798 142.165  15
   0  13   1-66.1255 125.014  15
   0  13  -1-41.4019 105.889  23
   0  13  -2 1969.68 303.703  15
   0  13   2 1817.68 299.269  15
   0  13  -2 1979.83 304.738  23
   0  13   3 232.120 137.867  15
   0  13  -3 95.6089 120.574  23
   0  13  -3 103.701 108.743  15
   0  13  -4 238.403 123.176  15
   0  13  -4 328.134 164.061  23
   0  13   4 280.702 165.289  15
   0  13  -5 6519.36 532.678  23
   0  13   5 7812.90 596.864  15
   0  13  -5 6590.95 519.932  15
   0  13  -6 1431.02 249.913  15
   0  13  -6 1446.94 264.739  23
   0  13   6 1487.39 291.764  15
   0  13   7 1099.38 251.080  15
   0  13  -7 1139.56 226.904  15
   0  13  -7 931.103 214.815  23
   0 -13   7 1281.39 170.685  26
   0 -13  -8 211.390 99.3538  14
   0 -13   8 144.504 68.7036  26
   0  13   8 142.063 126.101  15
   0  13  -8 212.285 143.949  15
   0  13  -8 73.2534 114.401  23
   0  13  -9 233.467 126.135  23
   0 -13   9 141.876 66.5683  26
   0 -13  -9 159.979 95.5544  16
   0 -13  -9 330.911 111.470  14
   0  13  -9 128.783 111.092  15
   0  13   9 351.924 157.627  15
   0 -13 -10 316.259 114.946  14
   0 -13 -10 344.326 97.7922  16
   0  13 -10 410.558 143.160  15
   0  13  10 346.539 147.819  15
   0 -13  10 271.524 81.4274  26
   0  13 -10 342.586 138.207  23
   0  13 -11 728.870 166.302  15
   0 -13 -11 841.154 154.025  14
   0  13  11 689.047 200.834  15
   0  13 -11 558.901 152.830  23
   0 -13  12 2322.67 265.387  10
   0 -13 -12 2238.44 239.211  14
   0  13  12 2115.73 287.504  15
   0  13 -12 1894.91 235.737  15
   0  13 -12 2011.11 263.642  23
   0 -13  13 3940.95 335.296  10
   0  13  13 3847.59 359.890  15
   0 -13 -13 3218.72 266.812  14
   0  13 -13 3269.19 322.143  23
   0  13 -13 3337.44 281.740  15
   0  13  14 184.944 110.503  15
   0 -13  14 423.196 121.016  10
   0 -13 -14 264.741 94.3260  14
   0  13 -14 128.395 100.726  23
   0  13 -15 1435.32 197.632  23
   0 -13  15 1494.99 191.365  10
   0 -13 -15 1914.68 196.848  25
   0 -13 -15 1329.37 156.903  14
   0  13  15 1384.14 201.030  15
   0 -13 -16 541.809 103.912  25
   0 -13  16 358.322 94.6030  10
   0  14   0 1215.31 202.308  23
   0  14   0 1745.31 234.479  15
   0  14  -1 1309.31 203.729  15
   0  14   1 1116.40 190.855  15
   0  14   1 1058.68 176.703  23
   0  14  -1 719.020 160.309  23
   0  14  -2 170.032 90.8026  23
   0  14  -2 106.916 101.489  15
   0  14   2 197.046 113.247  15
   0  14  -3 422.240 131.485  15
   0  14   3 350.641 136.979  15
   0  14  -3 327.145 112.112  23
   0  14  -4 84.8043 86.9258  23
   0  14  -4-108.393 103.590  15
   0  14  -5 3991.42 341.193  23
   0  14  -5 4550.50 349.608  15
   0  14   5 4736.40 381.587  15
   0  14   6 1179.38 209.282  15
   0  14  -6 1032.79 184.416  23
   0 -14  -6 1359.07 175.398  16
   0  14   7 5651.96 409.487  15
   0  14  -7 4832.73 361.153  23
   0  14   8 2523.82 270.881  15
   0  14  -8 2539.33 260.871  23
   0 -14  -8 3188.26 243.742  16
   0 -14  -9 8257.74 395.753  25
   0 -14   9 6527.60 379.588  10
   0  14   9 6859.68 416.300  15
   0  14  -9 5126.12 360.803  23
   0 -14  -9 6712.55 324.771  16
   0 -14  10 1882.22 198.303  10
   0  14 -10 1725.64 200.194  23
   0 -14 -11 5050.21 293.582  25
   0 -14  11 4044.38 281.977  10
   0 -14  12 290.158 85.8916  10
   0 -14 -12 186.866 57.2190  25
   0 -15   0-50.0783 59.0979  16
   0 -15   1 1170.72 141.528  16
   0 -15  -1 1326.10 147.633  16
   0 -15  -2 4493.60 265.887  16
   0 -15   2 4176.72 262.524  16
   0 -15   3 1269.53 142.541  16
   0 -15  -3 1410.33 147.010  16
  -1   0   0 87.1317 103.906   3
   1   0   0 41.1669 71.3739   1
  -1   0   0 16.6587 160.149   6
  -1   0   0 2.53245 71.4274   9
   1   0   0 52.3476 77.3901   2
   1   0  -1 182309. 3333.38   1
   1   0   1 176200. 3251.43   2
   1   0  -1 177684. 3384.05   2
  -1   0   1 171086. 3362.63   9
   1   0   1 179759. 3060.54   1
  -1   0  -1 178100. 3550.23   5
  -1   0  -2 2148.04 266.099   4
   1   0  -2 2184.95 249.823   1
  -1   0  -2 1770.23 254.340   3
   1   0  -2 2061.11 240.781   2
   1   0   2 1872.28 184.047   2
  -1   0   2 1745.74 205.376   9
  -1   0   2 1915.79 260.106   7
  -1   0  -2 1803.81 249.022   5
  -1   0   3 15699.2 785.903   7
  -1   0  -3 16705.2 814.264   5
  -1   0  -3 16296.1 783.310   3
  -1   0  -3 16170.4 740.863   4
  -1   0   3 15578.6 650.348   9
   1   0  -3 16224.6 734.528   1
  -1   0  -4 54113.4 1861.87   6
  -1   0  -4 54965.9 1637.78   3
  -1   0   4 54798.8 1431.66   9
  -1   0  -4 57206.6 1571.71   4
  -1   0   4 54934.1 1710.81   7
  -1   0  -4 55812.4 1726.18   5
  -1   0  -4 54398.2 1527.62   9
   1   0  -4 56197.3 1614.81   1
  -1   0  -5 982029. 5655.10   4
  -1   0  -5 960223. 7226.95   6
  -1   0  -5 984121. 6448.17   5
  -1   0   5 999999. 5010.79   9
  -1   0  -5 978381. 5994.51   3
  -1   0   5 979128. 6631.75   7
  -1   0  -5 981976. 5515.82   9
  -1   0  -6 542220. 5463.77   6
  -1   0  -6 545962. 4721.69   3
  -1   0  -6 537501. 4988.61   5
  -1   0  -6 549890. 4408.55   4
  -1   0   6 558324. 3846.23   9
   1   0  -6 561079. 4645.66   2
  -1   0   6 547643. 5294.99   7
  -1   0  -7 28147.3 1278.55   5
  -1   0  -7 29039.5 1369.09   6
   1   0   7 33302.5 1219.08   7
  -1   0   7 30007.3 1018.95   9
   1   0  -7 27996.3 1246.98   1
   1   0  -7 29455.7 1203.35   2
  -1   0  -7 28550.9 1147.89   4
  -1   0  -7 30731.1 1251.89   3
  -1   0   7 29876.1 1390.23   7
  -1   0   8 1417.50 322.669   7
  -1   0  -8 1326.12 307.669   6
  -1   0  -8 1665.84 288.251   4
   1   0   8 1244.38 246.698   7
   1   0  -8 1209.07 260.587   2
   1   0  -8 1188.19 252.889   1
  -1   0  -8 907.806 270.487   5
  -1   0   9 3046.76 479.833   7
  -1   0  -9 2973.16 440.441   6
  -1   0  -9 3324.44 407.726   4
  -1   0  -9 3068.16 458.869   5
   1   0  -9 2937.89 415.096   1
   1   0  -9 3218.59 408.392   2
   1   0   9 3616.72 429.792   7
  -1   0 -10 52.3150 100.810   4
   1   0  10 49.9463 113.573   7
   1   0 -10 179.061 144.670   2
  -1   0 -10 194.320 173.277   5
  -1   0 -10-67.1943 168.489   6
   1   0 -10-85.9932 126.029   1
  -1   0  10 146.257 203.777   7
  -1   0  11 68595.3 2676.13   7
  -1   0 -11 71783.0 2523.86   6
  -1   0 -11 73225.4 2334.69   4
  -1   0 -11 68482.6 2544.61   5
   1   0 -11 68287.4 2423.94   1
   1   0 -11 73167.5 2293.01   2
   1   0  11 74833.9 2443.10   7
  -1   0  12 207.580 193.853   7
   1   0 -12 173.524 148.168   2
   1   0  12-8.00962 125.982   7
   1   0 -12 67.1411 180.199   1
  -1   0 -12 179.852 154.341   4
  -1   0 -12 19.6292 141.139   5
   1   0 -13 118445. 3274.06   2
  -1   0 -13 123775. 3446.90   4
   1   0 -13 111344. 3502.36   1
  -1   0  13 115247. 3946.83   7
   1   0  13 125941. 3725.61   7
  -1   0 -13 113125. 3786.41   5
  -1   0  14 7237.95 930.511   7
   1   0 -14 7352.84 804.257   1
   1   0  14 8733.09 933.019   7
  -1   0 -14 7734.16 780.173   4
  -1   0 -14 8037.57 972.936   5
   1   0 -14 7929.20 732.267   2
   1   0  15 1069.73 375.263   7
   1   0 -15 977.755 267.878   2
  -1   0  15 755.500 317.428   7
   1   0 -15 790.704 302.333   1
  -1   0 -15 773.144 336.948   5
  -1   0 -15 905.697 283.962   4
   1   0 -16 624.303 244.986   2
   1   0 -16 752.459 286.984   1
   1   0  16 1046.37 401.847   7
  -1   0  16 1356.45 483.944   7
  -1   0 -16 893.464 299.001   4
  -1   0 -16 1141.17 394.884   5
  -1   0 -17 7114.46 807.704   4
   1   0  17 7779.48 1066.31   7
   1   0 -17 5964.41 704.814   2
  -1   0  17 6467.13 1027.20   7
  -1   0 -17 7066.40 1033.91   5
   1   0 -17 6815.35 861.216   1
  -1   0 -18 4322.05 656.825   4
   1   0  18 5917.59 987.713   7
  -1   0  18 4817.26 926.563   7
   1   0 -18 4849.29 757.432   1
  -1   0 -18 4329.50 846.612   5
   1   0  19 7995.99 1216.64   7
  -1   0  19 7279.23 1179.38   7
  -1   0 -19 8068.81 1179.68   5
   1   0 -20 74.2106 91.5833  27
  -1   0  20 198.185 133.359  10
   1   0 -20 103.906 119.599  21
  -1   0  20-145.777 242.902   7
   1   0  20 190.237 291.763   7
  -1   0 -20 41.6807 108.356  11
  -1   0 -20 211.999 333.450   5
   1   0 -20 248.744 129.962  17
  -1   0 -20 29.8273 110.728  23
   1   0 -21 25841.2 1019.92  17
   1   0 -21 25311.3 1018.84  27
  -1   0 -21 24331.8 1060.86  11
  -1   0 -21 23873.4 1226.33  23
   1   0 -21 25961.3 1102.14  21
  -1   0  21 26735.2 1217.88  10
  -1   0 -22 1395.96 255.336  11
  -1   0 -22 1438.14 327.533  23
   1   0 -22 1509.89 275.283  21
   1   0 -22 1705.02 252.701  17
   1   0 -22 1325.08 270.555  23
   1   0 -22 1505.48 245.750  27
  -1   0  22 1726.48 324.686  10
   1   0 -23 80.8964 100.911  17
  -1   0 -23 39.5489 84.2580  11
  -1   0 -23 65.1519 153.495  23
   1   0 -23 168.998 124.840  23
  -1   0  23 255.411 201.968  10
   1   0 -23 52.0717 120.058  21
   1   0 -23 85.5414 96.2293  27
  -1   0 -24 38876.0 1379.44  11
   1   0 -24 35229.4 1413.34  23
   1   0 -24 38876.3 1344.55  17
   1   0 -24 39685.8 1439.15  21
   1   0 -24 38442.5 1341.89  27
  -1   0 -24 39110.1 1630.10  23
  -1   0 -25 5328.10 569.928  23
   1   0 -25 4405.12 461.294  23
   1   0 -25 5536.94 464.677  17
  -1   0 -25 5572.72 478.271  27
   1   0 -25 5095.40 447.121  27
  -1   0 -25 5116.03 455.648  11
  -1   0  25 5517.05 541.160  10
   1   0 -25 5453.22 508.359  21
   1   0 -26 1424.44 232.569  27
   1   0 -26 1355.54 231.868  17
  -1   0  26 1358.22 267.037  10
   1   0 -26 1183.68 217.688  21
  -1   0 -26 1372.74 240.716  11
   1   0 -26 1147.54 251.438  23
  -1   0 -26 1557.55 321.686  23
  -1   0 -26 1470.09 241.339  27
  -1   0 -27 213.586 161.433  23
   1   0 -27 93.5674 98.0712  21
  -1   0  27-7.87609 106.628  10
   1   0 -27 215.446 168.800  23
   1   0 -27 244.924 114.283  17
   1   0 -27 12.7784 103.723  27
  -1   0 -27 227.737 125.539  27
  -1   0 -27 54.1090 86.2856  11
  -1   0 -28-9.46033 72.2676  27
  -1   0 -28 35.5784 81.7081  11
   1   0 -28 64.3216 108.295  17
   1   0 -28 14.4650 73.8691  27
  -1   0 -28-62.5580 155.689  23
   1   0 -28 83.3842 98.4825  21
  -1   0 -29 591.001 144.773  27
   1   0 -29 628.108 140.547  17
   1   0 -29 586.622 137.169  27
  -1   0 -29 630.699 130.092  11
   1   0 -29 609.207 149.119  21
   1   0 -30 4119.18 324.458  17
  -1   0 -30 3537.58 267.271  11
   1   0 -30 3854.25 315.074  27
  -1   0 -30 4329.69 337.649  27
  -1   0 -31 198.146 81.2115  27
   1   0 -31 227.682 85.3611  17
   1   0 -31 241.490 84.9393  27
   1   0 -32 445.790 89.8714  27
  -1   0 -32 442.643 88.1441  27
   1   1 -32 3801.52 249.119  17
  -1  -1 -32 3378.97 276.381  30
   1   1 -31 75.5768 61.9236  17
   1   1 -31 53.7149 64.3443  27
  -1  -1 -31-0.70157 49.1879  27
  -1  -1 -31 44.1295 38.9245  11
  -1  -1 -30 2894.00 243.203  11
   1   1 -30 2658.07 268.752  17
   1   1 -30 2867.89 265.041  27
  -1  -1 -30 3073.52 279.327  27
  -1  -1 -29 1469.36 192.065  11
   1   1 -29 1612.71 217.941  17
   1   1 -29 1785.55 224.977  27
   1   1 -29 1461.39 228.208  23
  -1  -1 -29 1677.97 223.283  27
   1   1 -28 1365.13 238.586  23
  -1  -1 -28 1712.14 246.855  27
   1   1 -28 1750.24 236.389  27
   1   1 -28 1694.33 243.030  17
   1   1 -28 1614.33 244.508  21
  -1  -1 -28 1307.36 201.861  11
   1   1 -27 2436.62 311.481  21
  -1  -1 -27 2175.72 281.705  27
  -1  -1 -27 2063.38 266.234  11
   1   1 -27 2582.53 303.442  17
  -1  -1 -27 2105.09 356.758  23
   1   1 -27 2030.89 267.217  27
   1   1 -27 1733.45 284.260  23
  -1   1  26 16283.6 894.717  10
   1   1 -26 13054.6 798.261  23
   1   1 -26 14863.5 757.245  27
   1   1 -26 14882.3 767.206  17
  -1  -1 -26 16333.6 810.266  27
  -1  -1 -26 14975.6 762.277  11
   1   1 -26 15439.4 800.778  21
  -1  -1 -26 15286.3 946.680  23
  -1  -1 -25 2004.16 363.451  23
   1   1 -25 2087.66 323.854  23
   1   1 -25 1962.15 273.063  27
   1   1 -25 2144.41 291.627  17
  -1   1  25 2175.72 336.566  10
  -1  -1 -25 2072.08 298.425  11
  -1  -1 -25 2341.10 312.630  27
   1   1 -25 1729.84 289.934  21
  -1   1  24 16626.3 950.028  10
  -1  -1 -24 15758.0 815.365  27
   1   1 -24 14823.0 817.865  21
   1   1 -24 15290.8 785.812  17
   1   1 -24 13993.9 854.557  23
   1   1 -24 14927.0 777.793  27
  -1  -1 -24 14747.8 794.762  11
  -1  -1 -24 14563.9 952.130  23
  -1   1  23 3602.10 445.455  10
  -1  -1 -23 3599.82 475.314  23
   1   1 -23 2890.88 333.328  27
   1   1 -23 2964.15 399.659  23
  -1  -1 -23 3016.42 358.223  11
   1   1 -23 2931.37 333.950  17
  -1  -1 -23 2907.85 342.774  27
   1   1 -23 3348.72 385.426  21
  -1  -1 -22 25739.7 1087.74  11
   1   1 -22 26066.2 1040.51  17
  -1  -1 -22 25614.5 1277.81  23
  -1   1  22 29311.1 1280.23  10
   1   1 -22 23442.3 1138.89  23
   1   1 -22 27592.8 1145.43  21
   1   1 -22 25644.2 1044.57  27
  -1  -1 -21 1668.01 327.564  23
   1   1 -21 1311.41 232.854  21
   1   1 -21 1588.28 245.275  17
  -1  -1 -21 1742.30 272.479  11
   1   1 -21 1680.47 253.662  27
   1   1 -21 1460.79 294.366  23
  -1   1  21 1886.50 306.947  10
   1   1 -20 8969.19 557.687  17
   1   1 -20 7554.32 600.891  23
  -1  -1 -20 8628.08 695.765  23
  -1   1  20 8961.05 658.988  10
   1   1 -20 9325.37 621.973  21
   1   1 -20 8715.66 555.723  27
   1   1 -20 9182.94 1118.78   1
  -1  -1 -20 8534.73 997.416   4
  -1  -1 -20 8268.62 580.931  11
  -1  -1 -19 9639.63 1335.55   5
  -1   1  19 9083.26 1353.01   7
   1  -1  19 10262.7 1370.11   7
  -1  -1 -19 8710.98 979.107   4
   1   1 -19 8482.48 1053.80   1
  -1  -1 -18 1788.34 446.332   4
   1  -1  18 1685.40 546.900   7
   1   1 -18 1880.66 487.007   1
  -1   1  18 1952.35 639.015   7
  -1  -1 -18 2397.23 659.123   5
   1  -1  17 7131.09 1019.59   7
  -1  -1 -17 6321.96 783.234   4
   1   1 -17 5920.80 832.851   1
  -1   1  17 6157.19 1022.62   7
  -1  -1 -17 8037.23 1125.33   5
  -1  -1 -16 17115.0 1586.05   5
  -1  -1 -16 15557.0 1210.46   4
   1   1 -16 15388.9 1085.77   2
  -1   1  16 17405.4 1650.14   7
   1   1 -16 15652.6 1307.03   1
   1  -1  16 17970.7 1532.63   7
  -1  -1 -15 33190.0 2080.48   5
   1   1 -15 31980.9 1841.29   1
   1  -1  15 33339.2 1994.56   7
  -1  -1 -15 31962.4 1718.06   4
  -1   1  15 32997.4 2201.49   7
   1   1 -15 30373.3 1535.85   2
  -1  -1 -14 6895.32 759.980   4
   1   1 -14 7077.66 701.111   2
  -1  -1 -14 8109.25 977.751   5
   1  -1  14 7945.51 892.897   7
  -1   1  14 6847.18 933.801   7
   1   1 -14 7557.16 842.426   1
  -1  -1 -13 38396.9 2036.07   5
  -1   1  13 39347.9 2207.03   7
   1   1 -13 36959.2 1870.96   1
   1  -1  13 41834.5 1995.36   7
   1   1 -13 37722.4 1653.56   2
  -1  -1 -13 38047.6 1792.23   4
   1  -1  12 112421. 3339.22   7
  -1   1  12 102798. 3652.72   7
  -1  -1 -12 101626. 3403.75   5
  -1  -1 -12 108373. 3231.75   4
   1   1 -12 108082. 3029.00   2
   1   1 -12 103513. 3285.42   1
  -1   1  11 1557.18 390.006   7
  -1  -1 -11 1998.24 379.441   4
   1  -1  11 1626.15 347.709   7
   1   1 -11 1805.23 371.406   1
   1   1 -11 1575.49 323.662   2
  -1  -1 -11 1712.99 386.511   5
  -1  -1 -10 46704.3 1981.60   5
  -1  -1 -10 53652.7 1954.41   4
   1  -1  10 55797.5 2019.13   7
  -1   1  10 52443.9 2267.29   7
  -1  -1 -10 56564.9 2169.57   6
   1   1 -10 53800.2 2043.01   1
   1   1 -10 52730.4 1878.18   2
   1   1  -9 30565.9 1339.92   2
  -1   1   9 31021.4 923.454   9
  -1  -1  -9 34145.0 1589.07   6
   1  -1   9 34605.5 1469.23   7
  -1   1   9 30442.0 1607.53   7
  -1  -1  -9 31494.4 1398.25   4
   1   1  -9 29722.1 1420.97   1
  -1  -1  -9 28591.3 1425.14   5
  -1  -1  -8 197799. 4261.16   4
   1   1  -8 194058. 4220.30   2
  -1   1   8 193710. 4695.07   7
  -1  -1  -8 195286. 4557.49   6
   1   1  -8 185531. 4335.39   1
  -1   1   8 190452. 3492.69   9
  -1   1   7 195137. 4610.00   7
   1   1  -7 195724. 4318.35   1
   1   1  -7 198855. 4223.86   2
  -1  -1  -7 198782. 4536.70   6
  -1  -1  -7 189713. 3960.74   9
  -1  -1  -7 196924. 4209.09   4
  -1   1   7 195037. 3538.80   9
  -1  -1  -7 183115. 4364.33   5
  -1   1   6 93357.3 3739.13   7
   1   1  -6 363990. 4835.07   2
  -1  -1  -6 369918. 5351.71   6
  -1  -1  -6 360224. 4548.70   9
   1   1  -6 277453. 4541.41   1
  -1  -1  -6 39949.7 3283.48   5
  -1   1   6 352739. 3837.98   9
  -1  -1  -6 363233. 4799.55   4
  -1   1   5 121157. 1450.08   9
   1   1  -5 121811. 2139.66   2
   1   1  -5 115884. 2116.13   1
  -1  -1  -5 129303. 1976.05   3
  -1  -1  -5 123334. 2022.08   9
   1   1  -4 54961.1 1438.45   1
  -1  -1  -4 56600.3 1279.90   3
  -1   1   4 53336.7 1050.90   9
  -1  -1  -4 55128.2 1394.59   9
   1  -1   3 69966.3 1363.00   2
  -1  -1  -3 74887.9 1902.56   9
  -1   1   3 71497.4 1605.36   9
   1   1  -3 73392.8 1853.19   1
  -1  -1  -3 69985.4 1697.21   3
  -1   1   3 75271.3 2121.34   7
  -1   1   2 28536.6 977.756   8
  -1   1   2 30726.0 907.603   9
  -1  -1  -2 31617.8 1262.03   6
  -1  -1  -2 29462.0 927.030   3
   1   1  -2 29761.3 996.593   1
   1  -1   2 29697.7 769.528   2
  -1  -1  -1 86758.7 2314.87   6
  -1   1   1 84325.0 1904.61   8
  -1  -1  -1 89174.3 1926.99   3
   1   1  -1 85532.7 1917.03   1
  -1   1   1 87241.5 1914.12   9
   1  -1   1 87454.1 1794.73   2
   1  -1   0 113348. 2223.07   2
  -1   1   0 107784. 2201.60   8
   1   1   0 111658. 2193.20   1
  -1   1   0 113059. 2314.45   9
  -1  -1   0 109788. 2625.61   6
  -1  -1   0 109593. 2274.88   3
  -1  -1   1 85265.1 1866.57   7
   1  -1  -1 86108.1 1896.57   2
   1   1   1 83150.5 1707.42   1
  -1   1  -1 91253.7 2014.15   5
  -1  -1   1 78387.8 2106.82   6
   1   1   1 82480.0 1628.14   8
  -1   1  -1 85265.3 1842.51   8
  -1   1  -1 87545.4 1967.28   9
   1   1   2 27466.5 686.566   1
   1  -1  -2 27798.8 936.921   2
   1   1   2 26654.8 748.307   8
  -1  -1   2 28231.5 1007.99   9
  -1   1  -2 26305.5 859.417   8
  -1  -1   2 26354.8 908.471   7
  -1   1  -2 27899.9 946.980   5
  -1  -1   2 24018.2 988.798   6
  -1  -1   3 75363.7 1855.98   9
   1   1   3 67807.0 1314.22   1
  -1  -1   3 69621.3 1804.23   7
  -1  -1   3 65915.8 1834.15   6
  -1   1  -3 73212.8 1852.56   5
  -1   1  -3 70919.2 2221.93   6
   1  -1  -3 73178.6 1795.08   2
   1  -1  -3 70722.4 1836.27   1
  -1   1  -3 80214.5 1865.92   4
  -1   1  -4 51767.2 1374.36   4
  -1  -1   4 48054.9 1350.41   9
  -1  -1   4 47152.8 1423.38   7
   1  -1  -4 47413.8 1419.50   1
  -1   1  -4 45233.3 1663.97   6
  -1   1  -4 51485.4 1490.17   5
  -1   1  -5 128798. 1268.26   1
  -1   1  -5 125351. 2648.35   6
  -1   1  -5 135049. 2029.05   4
  -1   1  -5 68688.8 1829.54   3
   1  -1  -5 4869.58 505.781   1
  -1  -1   5 126113. 2267.01   7
   1   1   5 137776. 1717.99   7
  -1   1  -5 131974. 2308.12   5
  -1   1  -6 364064. 4814.09   1
  -1   1  -6 372621. 6080.78   3
  -1  -1   6 360406. 5913.79   7
  -1   1  -6 374159. 5486.91   4
  -1   1  -6 367746. 6297.02   6
   1  -1  -6 348728. 5594.81   2
   1   1   6 382721. 5321.94   7
  -1   1  -6 371551. 5856.72   5
  -1   1  -7 195731. 4369.58   5
  -1   1  -7 195182. 4624.85   6
  -1  -1   7 195974. 4460.33   7
  -1   1  -7 198205. 3577.10   1
  -1   1  -7 197181. 4509.05   3
  -1   1  -7 200770. 4042.63   4
   1  -1  -7 204270. 4228.23   2
   1  -1  -7 197218. 4360.91   1
   1   1   7 206685. 4016.10   7
  -1   1  -8 203598. 4169.73   4
   1  -1  -8 217988. 4430.50   2
   1   1   8 209594. 4240.57   7
  -1   1  -8 200494. 3724.31   1
   1  -1  -8 201892. 4522.80   1
  -1   1  -8 214587. 4683.50   3
  -1   1  -8 186827. 4495.97   5
  -1  -1   8 200030. 4679.14   7
  -1   1  -8 192737. 4652.27   6
   1  -1  -9 28969.9 1256.23   2
   1   1   9 29083.2 1235.13   7
  -1   1  -9 27881.9 1153.11   4
  -1   1  -9 27030.7 1360.58   6
  -1   1  -9 28709.2 926.692   1
  -1  -1   9 28114.0 1448.22   7
  -1   1  -9 26345.4 1357.76   5
   1  -1  -9 28130.4 1347.40   1
  -1   1 -10 52626.7 1739.29   4
  -1   1 -10 50003.6 1410.85   1
  -1   1 -10 49398.3 2014.24   5
   1   1  10 54123.8 1888.93   7
   1  -1 -10 52806.4 1973.59   1
  -1  -1  10 53141.5 2144.74   7
  -1   1 -10 48801.7 1917.33   6
   1  -1 -10 53316.6 1820.60   2
  -1  -1  11 1712.32 392.555   7
   1   1  11 1552.05 344.856   7
   1  -1 -11 1463.20 327.077   1
  -1   1 -11 1346.13 327.307   6
  -1   1 -11 1452.14 369.295   5
  -1   1 -11 1629.62 298.889   4
   1  -1 -11 1405.88 301.385   2
  -1   1 -12 100419. 3112.78   6
   1   1  12 109920. 3250.88   7
  -1  -1  12 98302.3 3393.36   7
   1  -1 -12 105413. 2948.90   2
  -1   1 -12 102896. 2862.90   4
  -1   1 -12 96336.9 3344.33   5
   1  -1 -12 99983.8 3129.18   1
  -1  -1  13 38558.0 2075.61   7
   1  -1 -13 36461.4 1816.19   1
   1  -1 -13 39774.2 1684.41   2
  -1   1 -13 37591.3 2010.12   5
   1   1  13 41296.1 1959.60   7
  -1   1 -13 40612.5 1687.32   4
  -1   1 -14 6171.34 847.100   5
   1  -1 -14 6361.90 753.132   1
   1  -1 -14 6476.93 675.506   2
  -1  -1  14 6047.03 846.410   7
  -1   1 -14 6515.56 663.560   4
   1   1  14 6600.69 806.018   7
  -1  -1  15 32957.8 2090.03   7
  -1   1 -15 32630.7 2056.13   5
  -1   1 -15 34653.3 1667.53   4
   1  -1 -15 32857.3 1639.66   2
   1   1  15 35360.5 2031.31   7
   1   1  16 19777.6 1590.00   7
   1  -1 -16 20073.2 1284.75   2
  -1  -1  16 17380.5 1583.53   7
  -1   1 -16 18812.4 1598.20   5
   1   1  17 7255.41 1014.25   7
   1  -1 -17 6899.00 768.838   2
  -1   1 -17 6679.11 984.572   5
  -1  -1  17 6676.53 1014.90   7
  -1  -1  18 2911.08 684.237   7
   1   1  18 3073.68 674.217   7
  -1   1 -18 2769.69 669.102   5
  -1   1 -19 9064.52 1243.00   5
   1   1  19 9094.76 1250.42   7
  -1  -1  19 9178.26 1286.86   7
  -1  -1  20 10790.8 740.464  10
   1  -1 -20 10729.7 626.147  17
  -1   1 -20 9979.39 573.758  17
  -1   1 -20 10141.2 651.604  11
   1  -1 -20 10716.0 693.486  21
   1  -1 -20 10566.0 626.453  27
  -1   1 -20 9556.30 730.504  23
  -1   1 -20 10897.0 1383.88   5
   1  -1 -21 1376.27 247.950  21
  -1   1 -21 1498.13 222.354  17
  -1   1 -21 1281.11 289.666  23
  -1  -1  21 1886.74 313.704  10
  -1   1 -21 1434.78 255.843  11
   1  -1 -21 1297.40 221.972  17
   1  -1 -21 1657.17 261.574  27
   1  -1 -22 24328.9 1017.05  17
   1  -1 -22 22977.1 1002.49  27
  -1   1 -22 24061.8 953.242  17
  -1   1 -22 22644.7 1199.12  23
  -1   1 -22 23254.8 1042.77  11
   1  -1 -22 23840.0 1088.55  21
  -1  -1  22 25893.1 1224.98  10
  -1   1 -23 3173.37 373.812  11
   1  -1 -23 3745.02 426.983  21
   1  -1 -23 3341.79 366.823  17
  -1   1 -23 3234.42 333.473  17
  -1   1 -23 3723.22 493.333  23
  -1  -1  23 4438.02 506.067  10
   1  -1 -23 3444.33 375.174  27
   1  -1 -24 17210.0 856.468  17
  -1   1 -24 15987.8 999.467  23
  -1  -1  24 18624.5 1038.23  10
  -1   1 -24 17064.5 787.253  17
  -1   1 -24 15552.6 831.891  11
   1  -1 -24 17815.3 927.648  21
   1  -1 -24 16857.8 848.094  27
   1  -1 -25 1612.14 284.435  21
   1  -1 -25 1959.57 287.289  17
   1  -1 -25 1936.79 284.661  27
  -1   1 -25 1587.58 331.690  23
  -1   1 -25 1973.68 259.594  17
  -1  -1  25 1896.69 337.390  10
  -1   1 -25 1645.21 264.159  11
  -1   1 -26 14694.7 794.906  27
   1  -1 -26 15959.0 796.948  27
   1  -1 -26 15505.9 835.552  21
  -1  -1  26 17504.2 954.952  10
  -1   1 -26 14689.5 764.988  11
  -1   1 -26 15644.1 727.806  17
   1  -1 -26 16059.9 792.032  17
  -1   1 -26 16175.5 976.151  23
  -1  -1  27 2122.64 307.255  10
  -1   1 -27 2114.94 351.914  23
  -1   1 -27 1614.23 240.335  11
  -1   1 -27 1695.36 230.521  17
  -1   1 -27 1879.10 276.143  27
   1  -1 -27 1962.45 296.794  21
   1  -1 -27 1901.66 256.451  17
   1  -1 -27 1793.84 252.999  27
  -1   1 -28 2264.39 263.975  11
  -1   1 -28 2308.68 358.444  23
  -1  -1  28 2388.99 304.007  10
  -1   1 -28 2271.13 283.892  27
   1  -1 -28 1842.13 249.611  27
   1  -1 -28 2065.53 259.689  17
   1  -1 -28 2184.05 284.728  21
  -1   1 -28 2237.21 250.000  17
  -1   1 -29 1667.01 204.799  11
   1  -1 -29 2153.52 247.695  17
  -1   1 -29 1890.13 293.813  23
  -1   1 -29 2060.71 255.773  27
   1  -1 -29 2062.26 246.945  27
   1  -1 -29 2364.17 269.210  21
  -1   1 -30 2937.82 281.551  27
   1  -1 -30 2986.42 263.875  21
   1  -1 -30 2875.03 263.352  17
   1  -1 -30 2987.07 272.115  27
  -1   1 -30 2584.32 223.072  11
  -1   1 -31 87.3375 81.4997  27
   1  -1 -31 114.006 77.0839  27
  -1   1 -32 3399.89 235.254  27
   1  -1 -32 3460.92 235.594  27
  -1  -2 -32 861.047 139.686  30
   1   2 -32 841.892 117.906  17
  -1  -2 -31 574.383 104.574  27
   1   2 -31 545.245 106.639  27
   1   2 -31 732.578 134.991  17
  -1  -2 -31 588.258 101.447  11
  -1  -2 -31 754.830 158.641  30
   1   2 -30 9710.07 506.780  17
  -1  -2 -30 10418.8 494.573  27
  -1  -2 -30 8659.94 427.825  11
   1   2 -30 9821.90 485.854  27
   1   2 -30 7986.29 473.425  23
   1   2 -29 2643.10 280.823  17
   1   2 -29 2472.83 259.439  27
   1   2 -29 2078.74 264.160  23
  -1  -2 -29 2041.84 225.693  11
  -1  -2 -29 2304.69 251.411  27
   1   2 -28 5981.06 483.634  23
  -1  -2 -28 6199.15 418.910  11
   1   2 -28 6336.97 456.641  17
   1   2 -28 6349.04 443.805  27
  -1  -2 -28 6314.37 445.331  27
   1   2 -27 11223.6 635.853  17
   1   2 -27 11145.4 629.259  21
  -1  -2 -27 12220.5 654.349  27
   1   2 -27 10550.4 687.076  23
  -1  -2 -27 11438.5 613.472  11
   1   2 -27 10606.1 612.769  27
   1   2 -26 1196.89 212.070  21
  -1  -2 -26 1401.54 231.428  27
   1   2 -26 1420.27 281.786  23
   1   2 -26 1381.63 235.839  17
   1   2 -26 1537.04 250.031  27
  -1  -2 -26 1312.24 218.392  11
  -1  -2 -25 4132.59 395.797  29
  -1  -2 -25 4702.26 422.486  27
  -1  -2 -25 5075.56 433.521  11
   1   2 -25 4132.39 406.321  21
   1   2 -25 4486.64 407.742  17
  -1  -2 -25 4760.44 527.842  23
   1   2 -25 3972.38 458.422  23
  -1   2  25 4638.64 469.962  10
   1   2 -25 4518.83 410.607  27
   1   2 -24 1882.36 314.219  23
  -1  -2 -24 2239.33 375.647  23
  -1   2  24 2461.92 358.473  10
   1   2 -24 2311.17 318.519  21
   1   2 -24 2411.62 309.880  17
  -1  -2 -24 2345.08 310.324  27
   1   2 -24 2037.52 285.199  27
  -1  -2 -24 2196.37 297.386  11
  -1  -2 -24 2337.17 310.630  29
  -1  -2 -23 326.527 143.767  11
   1   2 -23 555.051 153.314  17
   1   2 -23 600.907 164.667  27
  -1  -2 -23 211.817 201.072  23
   1   2 -23 527.874 177.832  21
  -1  -2 -23 552.201 164.249  27
   1   2 -23 378.801 181.754  23
  -1   2  23 598.328 183.589  10
   1   2 -22 7935.40 554.425  27
  -1   2  22 9331.34 695.799  10
   1   2 -22 9097.31 626.797  21
  -1  -2 -22 8717.11 594.038  11
   1   2 -22 8707.09 568.272  17
   1   2 -22 8209.51 662.908  23
  -1  -2 -22 8969.47 742.334  23
  -1  -2 -22 8807.06 587.028  27
  -1  -2 -21 14346.8 930.197  23
   1   2 -21 12604.2 828.562  23
  -1  -2 -21 14724.8 759.976  27
   1   2 -21 15235.5 820.539  21
   1   2 -21 13848.1 721.344  17
  -1   2  21 15327.0 885.281  10
  -1  -2 -21 14838.9 787.004  11
  -1  -2 -20 14793.9 667.473  12
   1   2 -20 12638.2 820.172  23
   1   2 -20 14282.9 711.715  17
   1   2 -20 15640.6 820.466  21
  -1  -2 -20 13795.3 753.480  11
  -1  -2 -20 14066.0 899.150  23
  -1   2  20 14113.5 835.149  10
  -1  -2 -20 13837.2 716.891  27
  -1   2  19 610.189 450.761   7
   1  -2  19 1096.82 489.002   7
  -1  -2 -19 1335.70 403.937   4
   1   2 -19 1443.15 499.809   1
  -1  -2 -19 830.395 244.092  23
   1   2 -19 1393.08 219.635  17
  -1  -2 -19 856.052 482.496   5
   1  -2  18 3088.36 705.889   7
  -1   2  18 2248.14 678.905   7
  -1  -2 -18 2395.67 671.508   5
   1   2 -18 2229.52 534.834   1
  -1  -2 -18 2333.83 491.680   4
  -1  -2 -17 7147.73 1065.62   5
  -1  -2 -17 7060.90 864.163   4
   1  -2  17 7742.75 1060.34   7
  -1   2  17 7518.13 1181.86   7
   1   2 -17 6737.43 908.912   1
   1  -2  16 5369.01 845.587   7
  -1   2  16 6317.12 1060.20   7
  -1  -2 -16 5133.89 712.891   4
  -1  -2 -16 5393.45 866.678   5
   1   2 -16 5337.74 778.144   1
   1   2 -15 29544.8 1820.12   1
   1  -2  15 29201.1 1865.82   7
  -1  -2 -15 27132.5 1636.48   4
  -1  -2 -15 29449.2 1978.15   5
   1   2 -15 29371.0 1531.90   2
  -1   2  15 33349.6 2286.90   7
   1  -2  14 2055.35 473.021   7
  -1  -2 -14 2420.78 542.922   5
  -1  -2 -14 2347.74 467.184   4
   1   2 -14 1974.36 384.903   2
  -1   2  14 2855.34 654.043   7
   1   2 -14 2363.36 506.971   1
   1   2 -13 18831.1 1168.27   2
  -1  -2 -13 21066.0 1484.00   5
   1   2 -13 21005.0 1413.44   1
   1  -2  13 21260.4 1419.87   7
  -1   2  13 22716.7 1704.46   7
  -1  -2 -13 16620.6 1197.21   4
  -1  -2 -12 4458.21 661.198   5
   1   2 -12 4255.63 529.918   2
  -1  -2 -12 2704.64 473.464   4
   1   2 -12 3977.86 590.935   1
  -1   2  12 4849.08 767.995   7
   1  -2  12 4635.17 637.521   7
   1   2 -11 19578.4 1129.21   2
   1  -2  11 18793.9 1213.40   7
   1   2 -11 18119.2 1208.03   1
  -1  -2 -11 16786.5 1197.82   5
  -1   2  11 18123.4 1394.17   7
  -1   2  10 3542.56 581.705   7
  -1  -2 -10 4206.37 554.344   5
   1   2 -10 4126.68 548.806   1
   1  -2  10 4610.42 576.539   7
  -1  -2 -10 3469.94 477.701   4
   1   2 -10 3844.22 488.234   2
   1   2  -9 35913.7 1613.98   1
  -1   2   9 36391.6 1832.64   7
  -1  -2  -9 33768.3 1596.88   5
   1   2  -9 35798.5 1505.32   2
  -1  -2  -9 32572.4 1489.65   4
  -1   2   8 6477.29 727.753   7
   1   2  -8 6933.12 616.863   2
  -1  -2  -8 5728.73 568.909   4
   1   2  -8 6611.52 632.039   1
  -1  -2  -8 6704.98 514.030   9
  -1  -2  -8 5878.12 618.972   5
   1   2  -7 14041.5 860.885   2
   1   2  -7 14306.6 907.445   1
  -1  -2  -7 15270.5 1017.08   6
  -1  -2  -7 13638.0 838.292   4
  -1  -2  -7 14517.1 766.682   9
  -1   2   7 13429.4 998.390   7
  -1  -2  -7 13300.6 911.878   5
  -1   2   6 10862.2 861.472   7
  -1  -2  -6 10413.0 814.647   6
   1   2  -6 10581.3 719.004   2
   1   2  -6 10050.6 723.650   1
  -1  -2  -6 10372.0 700.541   4
  -1  -2  -6 10171.0 779.508   5
  -1  -2  -6 11205.4 668.327   9
  -1  -2  -5 107484. 2579.66   9
   1   2  -5 105588. 2693.24   1
  -1  -2  -5 102126. 2814.72   5
  -1  -2  -5 107079. 2895.09   6
  -1  -2  -5 104859. 2641.98   4
   1   2  -5 105356. 2683.41   2
  -1   2   5 102446. 2965.74   7
  -1  -2  -4 125400. 2915.40   4
  -1  -2  -4 126454. 2885.33   9
  -1  -2  -4 127640. 3125.66   5
  -1   2   4 119478. 3066.92   8
  -1  -2  -4 116965. 3073.82   6
   1   2  -4 124491. 2936.91   1
   1   2  -4 127858. 2987.61   2
  -1  -2  -3 227095. 4784.84   6
  -1   2   3 219831. 4650.00   8
  -1  -2  -3 230121. 4531.27   4
   1   2  -3 223699. 4470.53   1
  -1  -2  -3 219999. 4450.88   9
  -1  -2  -3 224903. 4695.82   5
  -1  -2  -2 29773.3 1121.68   9
  -1   2   2 31054.6 1213.47   8
  -1  -2  -2 32725.9 1175.35   4
  -1  -2  -2 33028.2 1271.52   6
   1   2  -2 29926.5 1081.24   1
  -1  -2  -2 30699.9 1231.61   5
   1   2  -2 28277.8 1060.79   8
   1   2  -1 103801. 2303.46   1
  -1  -2  -1 104189. 2586.42   5
  -1  -2  -1 92474.2 1797.08   3
   1  -2   1 101234. 2023.46   2
  -1  -2  -1 105351. 2541.35   6
  -1  -2  -1 104578. 2445.68   9
  -1   2   1 101421. 2475.76   8
   1   2  -1 98686.7 2312.04   8
  -1  -2  -1 110450. 2469.87   4
   1  -2   0 54348.8 1334.17   2
  -1  -2   0 56970.6 1649.94   6
  -1   2   0 54387.3 1626.84   8
  -1  -2   0 53269.2 1126.21   3
   1   2   0 54308.9 1527.60   8
  -1  -2   0 59029.4 1638.72   4
   1   2   0 55292.5 1454.72   1
  -1  -2   1 115055. 2163.28   3
   1   2   1 109233. 2475.83   8
  -1   2  -1 108214. 2618.74   8
   1   2   1 108982. 2316.89   1
  -1  -2   1 107497. 2523.53   6
   1  -2  -1 111206. 2321.12   2
  -1  -2   1 108275. 2116.28   7
  -1   2  -2 31969.3 1216.26   8
   1   2   2 30402.8 928.824   1
  -1   2  -2 33776.8 973.382   5
   1   2   2 30747.6 1077.34   8
  -1  -2   2 30439.8 926.021   7
  -1  -2   2 30791.2 1075.83   6
   1  -2  -2 30879.0 1009.99   2
   1   2   3 219572. 2700.78   8
  -1  -2   3 222433. 2459.81   7
  -1  -2   3 223895. 2475.62   6
  -1   2  -3 223696. 3085.73   8
   1   2   3 222773. 2133.23   1
   1  -2  -3 234151. 2619.09   2
  -1   2  -3 237458. 2467.35   5
   1  -2  -4 126410. 2097.13   2
  -1   2  -4 120653. 2376.27   8
  -1  -2   4 124889. 1801.53   6
  -1   2  -4 124362. 2828.46   6
   1   2   4 120314. 1343.47   7
  -1  -2   4 125314. 2101.17   7
   1   2   4 116957. 2152.22   8
   1   2   5 101322. 2669.90   8
  -1   2  -5 119676. 2484.18   4
   1   2   5 114763. 2239.75   7
  -1  -2   5 107370. 2663.69   7
  -1   2  -5 104668. 3066.37   6
  -1  -2   5 104417. 2224.14   6
   1  -2  -5 108711. 2585.60   2
  -1   2  -5 120251. 2696.71   5
  -1   2  -5 111738. 3043.16   3
  -1   2  -5 111718. 2418.53   1
  -1   2  -6 9781.36 659.331   5
  -1   2  -6 8293.67 751.678   6
  -1  -2   6 8804.16 644.990   7
   1   2   6 9548.20 509.325   7
  -1   2  -6 9159.04 527.962   1
  -1  -2   6 7678.84 374.040   6
  -1   2  -6 10106.8 559.905   4
  -1   2  -6 9807.75 784.204   3
   1  -2  -6 9206.91 617.590   2
  -1   2  -7 14893.0 719.505   4
  -1   2  -7 13457.3 964.702   6
  -1   2  -7 14064.3 666.355   1
  -1  -2   7 12818.1 830.980   7
  -1   2  -7 14311.9 974.014   3
  -1   2  -7 13878.3 840.259   5
   1   2   7 14166.9 703.260   7
   1  -2  -7 14301.5 798.368   2
  -1  -2   8 6852.38 659.494   7
   1   2   8 8143.53 582.367   7
  -1   2  -8 7506.17 500.618   1
  -1   2  -8 6978.69 700.255   6
  -1   2  -8 9042.18 797.025   3
   1  -2  -8 8133.36 621.212   2
  -1   2  -8 8369.53 556.390   4
  -1   2  -8 7835.43 685.175   5
  -1   2  -9 33374.9 1232.55   4
   1   2   9 34397.2 1376.66   7
  -1   2  -9 31533.0 1538.22   6
  -1  -2   9 33003.2 1556.83   7
   1  -2  -9 35137.0 1412.09   2
  -1   2  -9 36388.8 1684.20   3
  -1   2  -9 33643.7 1186.05   1
  -1  -2  10 5020.61 615.568   7
   1  -2 -10 5048.28 531.466   2
  -1   2 -10 4587.67 547.993   6
  -1   2 -10 3656.21 538.823   5
  -1   2 -10 5069.64 440.497   1
   1   2  10 5327.23 554.232   7
  -1   2 -10 5169.11 467.121   4
   1  -2 -11 22738.6 1194.43   2
   1   2  11 21337.7 1215.71   7
  -1   2 -11 19535.4 973.983   4
  -1  -2  11 18825.2 1282.45   7
  -1   2 -11 18775.1 1143.40   6
   1  -2 -12 4833.43 559.438   2
  -1   2 -12 4345.65 468.147   4
  -1   2 -12 4514.12 559.867   6
  -1   2 -12 3426.45 588.901   5
   1   2  12 4904.08 601.522   7
  -1  -2  12 4168.92 632.041   7
  -1  -2  13 20174.9 1465.32   7
  -1   2 -13 16296.8 1308.85   5
   1   2  13 21183.8 1364.34   7
   1  -2 -13 20508.0 1223.25   2
  -1   2 -14 2156.06 501.056   5
  -1  -2  14 2343.99 531.471   7
   1  -2 -14 2290.07 425.396   2
   1   2  14 2714.25 504.567   7
  -1  -2  15 27677.2 1906.58   7
  -1   2 -15 25074.0 1786.71   5
   1   2  16 5846.85 831.810   7
  -1  -2  16 5626.55 885.044   7
  -1   2 -16 4874.38 812.418   5
  -1   2 -17 6519.76 960.697   5
  -1  -2  17 5994.00 960.421   7
  -1   2 -18 1996.47 560.736   5
  -1  -2  18 2535.27 653.199   7
  -1  -2  19 1785.83 562.849   7
  -1   2 -19 1494.32 280.341  23
  -1   2 -19 916.743 395.753   5
   1  -2 -20 15833.5 792.449  27
  -1  -2  20 16720.3 956.302  10
  -1   2 -20 14224.0 909.689  23
   1  -2 -20 16097.8 795.985  17
  -1   2 -20 13523.5 778.813  11
  -1   2 -20 16097.0 769.115  17
   1  -2 -20 15684.2 841.376  21
  -1   2 -21 13325.1 778.887  11
   1  -2 -21 15043.3 788.892  27
   1  -2 -21 15682.6 796.878  17
  -1   2 -21 13641.6 906.345  23
  -1  -2  21 16054.8 951.618  10
  -1   2 -21 15460.1 756.381  17
   1  -2 -21 15189.6 847.323  21
  -1   2 -22 9159.39 577.709  17
   1  -2 -22 9291.43 609.676  17
  -1   2 -22 8521.35 617.259  11
  -1   2 -22 8282.82 708.487  23
   1  -2 -22 9662.50 630.391  27
  -1  -2  22 9772.54 743.743  10
   1  -2 -22 9525.84 682.267  21
  -1   2 -23 774.718 229.785  23
   1  -2 -23 430.683 178.669  21
  -1   2 -23 694.734 162.187  17
   1  -2 -23 583.015 168.718  27
  -1   2 -23 439.975 170.296  11
  -1  -2  23 567.568 205.592  10
   1  -2 -23 724.176 180.282  17
  -1   2 -24 2196.25 310.672  11
  -1  -2  24 2494.28 366.235  10
  -1   2 -24 2422.06 291.038  17
  -1   2 -24 2100.62 366.128  23
   1  -2 -24 1923.53 271.850  17
   1  -2 -24 1998.45 310.971  21
   1  -2 -24 2083.00 293.622  27
   1  -2 -25 4500.21 414.401  17
  -1   2 -25 4252.79 378.419  17
  -1   2 -25 4220.60 505.744  23
   1  -2 -25 4480.79 423.753  27
  -1  -2  25 4556.05 500.335  10
   1  -2 -25 4443.20 452.918  21
  -1   2 -25 3851.34 394.776  11
  -1   2 -26 1710.31 241.292  17
   1  -2 -26 2204.16 310.001  21
  -1   2 -26 1860.85 277.431  11
   1  -2 -26 2024.63 283.159  27
  -1   2 -26 1651.31 335.247  23
   1  -2 -26 1857.23 267.332  17
  -1  -2  26 2537.08 356.973  10
  -1  -2  27 11788.8 748.216  10
  -1   2 -27 11333.4 597.148  17
  -1   2 -27 10861.3 608.497  11
   1  -2 -27 11132.6 635.939  27
   1  -2 -27 10945.0 616.481  17
   1  -2 -27 11788.5 692.089  21
  -1   2 -27 11926.0 682.958  27
  -1   2 -27 10338.1 744.717  23
  -1   2 -28 7424.38 511.874  27
  -1   2 -28 6750.96 563.128  23
   1  -2 -28 6610.22 446.591  17
  -1   2 -28 6952.58 438.277  17
  -1  -2  28 7213.84 535.700  10
  -1   2 -28 6472.65 430.587  11
   1  -2 -28 7440.71 508.008  21
   1  -2 -28 6854.17 474.452  27
  -1   2 -29 1799.03 294.568  23
   1  -2 -29 1781.40 215.106  17
  -1   2 -29 2186.35 267.965  27
   1  -2 -29 1582.36 221.992  21
  -1  -2  29 2029.19 257.967  10
  -1   2 -29 1901.66 214.049  17
   1  -2 -29 2075.29 244.343  27
   1  -2 -30 9188.92 479.390  27
  -1   2 -30 8337.46 548.260  23
  -1   2 -30 8262.56 412.206  17
   1  -2 -30 8147.23 445.105  21
  -1   2 -30 9430.47 502.389  27
  -1   2 -31 540.276 118.787  27
   1  -2 -31 750.299 128.312  27
   1  -2 -32 683.072 104.243  27
  -1   2 -32 629.892 103.193  27
  -1  -3 -31 78.5147 63.4048  30
   1   3 -31 15.1730 67.0272  17
  -1  -3 -31 54.0398 51.3305  11
  -1  -3 -30 4511.72 381.018  30
   1   3 -30 4722.56 310.283  27
  -1  -3 -30 4828.68 308.509  11
   1   3 -30 4763.27 338.318  17
  -1  -3 -30 4566.76 301.532  27
   1   3 -30 4042.92 326.144  23
   1   3 -29 5039.37 404.607  23
   1   3 -29 5847.62 385.941  27
  -1  -3 -29 6057.67 372.538  11
   1   3 -29 5737.12 407.044  17
  -1  -3 -29 6167.86 389.324  27
   1   3 -28 8859.08 598.826  23
  -1  -3 -28 9663.30 516.214  11
   1   3 -28 10741.8 588.761  17
   1   3 -28 10282.9 560.535  27
  -1  -3 -28 10388.8 551.447  27
   1   3 -27 7673.20 588.975  23
   1   3 -27 8349.58 523.791  27
  -1  -3 -27 9107.31 540.938  27
  -1  -3 -27 8391.20 509.438  11
   1   3 -27 8904.82 555.867  17
   1   3 -26 5739.12 446.190  27
  -1  -3 -26 4855.22 404.332  29
   1   3 -26 4824.92 485.946  23
   1   3 -26 5165.59 431.980  17
   1   3 -26 4685.17 411.290  21
  -1  -3 -26 5281.56 418.141  11
  -1  -3 -26 5549.46 436.047  27
  -1  -3 -25 361.769 134.047  27
  -1  -3 -25 452.423 132.153  11
   1   3 -25 436.060 144.622  17
  -1  -3 -25 455.527 141.991  29
   1   3 -25 394.895 120.700  27
   1   3 -25 660.452 220.408  23
   1   3 -25 554.202 164.633  21
   1   3 -24 978.972 207.231  27
  -1  -3 -24 756.444 180.051  29
   1   3 -24 894.072 232.264  23
  -1  -3 -24 911.644 191.851  27
  -1  -3 -24 759.643 182.727  11
   1   3 -24 982.175 200.912  17
   1   3 -24 888.170 202.527  21
   1   3 -23 3369.13 442.360  23
  -1   3  23 3494.96 416.274  10
  -1  -3 -23 3505.66 360.357  27
   1   3 -23 3791.63 380.432  27
   1   3 -23 3544.20 386.697  21
  -1  -3 -23 3620.50 379.352  29
   1   3 -23 3464.04 361.430  17
  -1  -3 -23 3172.95 355.121  11
  -1  -3 -22 1945.65 247.437  13
   1   3 -22 2032.86 369.517  23
  -1  -3 -22 2203.90 309.993  29
  -1  -3 -22 1975.91 291.928  11
  -1   3  22 2373.30 342.256  10
   1   3 -22 1906.93 268.649  17
  -1  -3 -22 2432.46 306.177  27
   1   3 -22 2314.69 313.322  21
  -1  -3 -21 21673.1 831.207  12
  -1  -3 -21 18189.2 1056.15  23
   1   3 -21 19367.2 865.037  17
  -1  -3 -21 19141.0 870.694  27
  -1  -3 -21 19370.9 798.233  13
  -1   3  21 19449.4 1004.33  10
  -1  -3 -21 19526.0 908.759  11
  -1  -3 -21 17890.8 889.352  29
   1   3 -21 20038.5 955.918  21
   1   3 -21 16853.1 999.868  23
  -1  -3 -20 22535.5 858.663  13
  -1   3  20 23076.9 1085.27  10
  -1  -3 -20 23802.8 1001.85  11
  -1  -3 -20 21815.3 1139.37  23
  -1  -3 -20 23071.6 951.490  27
   1   3 -20 20812.6 899.211  17
   1   3 -20 21475.7 1129.87  23
  -1  -3 -20 24963.5 909.217  12
   1   3 -20 23474.9 1041.86  21
  -1  -3 -20 21088.7 956.616  29
  -1   3  19 29549.2 2651.27   7
   1   3 -19 24165.8 1191.00  23
  -1  -3 -19 26639.0 1056.76  11
  -1  -3 -19 26148.0 1008.38  27
  -1  -3 -19 30458.2 991.295  12
   1   3 -19 25684.6 986.308  17
   1   3 -19 25780.4 1996.77   1
  -1  -3 -19 26712.1 932.558  13
  -1  -3 -19 28943.0 2324.14   5
   1   3 -19 27760.7 1130.62  21
  -1   3  19 24568.5 1129.90  10
   1  -3  19 28558.1 2315.70   7
  -1  -3 -19 25027.9 1815.98   4
  -1  -3 -19 24984.6 1209.29  23
  -1  -3 -18 8840.31 1048.44   4
   1  -3  18 11442.3 1373.52   7
  -1  -3 -18 11471.5 1398.02   5
   1   3 -18 10435.3 1229.78   1
  -1   3  18 11045.8 1561.00   7
   1  -3  17 3434.60 738.280   7
   1   3 -17 4423.73 772.658   1
  -1   3  17 5454.05 1057.04   7
  -1  -3 -17 4281.78 842.154   5
  -1  -3 -17 3540.44 633.766   4
  -1   3  16 13776.0 1622.48   7
   1   3 -16 12975.5 1280.13   1
  -1  -3 -16 12800.0 1349.42   5
   1  -3  16 14583.3 1396.84   7
  -1  -3 -16 12203.2 1162.68   4
   1   3 -15 12750.2 1228.17   1
   1  -3  15 11918.5 1207.62   7
  -1  -3 -15 11300.7 1209.56   5
  -1   3  15 13326.1 1516.01   7
  -1  -3 -15 10933.2 1064.52   4
  -1  -3 -14 25323.3 1578.62   4
   1   3 -14 25674.2 1706.01   1
   1  -3  14 28166.5 1784.86   7
  -1  -3 -14 24401.2 1707.49   5
  -1   3  14 28200.9 2093.49   7
   1   3 -14 25878.4 1456.32   2
   1   3 -13 28138.1 1711.35   1
  -1   3  13 28256.1 2009.37   7
   1   3 -13 26672.4 1458.97   2
  -1  -3 -13 24206.3 1629.66   5
  -1  -3 -13 23926.1 1502.81   4
   1  -3  13 28758.8 1717.77   7
  -1  -3 -12 6698.16 736.908   4
  -1   3  12 7295.30 964.042   7
   1  -3  12 7953.78 854.468   7
   1   3 -12 7530.47 739.418   2
   1   3 -12 7012.69 812.982   1
  -1  -3 -12 7444.92 835.948   5
   1   3 -11 20577.8 1228.98   2
  -1   3  11 22215.7 1609.06   7
   1  -3  11 21489.0 1370.98   7
  -1  -3 -11 19496.2 1226.96   4
  -1  -3 -11 18890.6 1313.98   5
   1   3 -11 21304.0 1372.38   1
  -1  -3 -10 85214.6 2785.78   4
  -1   3  10 94140.7 3392.85   7
   1   3 -10 93682.6 3025.76   1
  -1  -3 -10 82783.3 2905.08   5
   1   3 -10 98975.7 2908.66   2
  -1  -3  -9 35006.6 1565.39   4
  -1  -3  -9 34804.0 1689.82   5
  -1   3   9 38210.2 1968.26   7
   1   3  -9 39638.0 1773.44   1
  -1  -3  -9 35556.4 1343.19   9
   1   3  -9 41532.2 1709.13   2
  -1   3   8 5586.56 715.735   7
  -1  -3  -8 5112.11 593.090   5
   1   3  -8 5777.84 600.735   2
   1   3  -8 5668.95 619.035   1
  -1  -3  -8 5320.18 477.919   9
  -1  -3  -8 5434.34 563.949   4
  -1  -3  -7 13930.3 787.971   9
  -1  -3  -7 13460.4 870.018   4
   1   3  -7 14569.2 940.965   2
   1   3  -7 13746.6 941.508   1
  -1   3   7 14105.9 1087.17   8
  -1  -3  -7 13787.5 965.243   5
  -1   3   6 26334.4 1451.01   8
   1   3  -6 28623.3 1312.37   2
  -1  -3  -6 27873.5 1156.66   9
   1   3  -6 26739.3 1291.29   1
  -1  -3  -6 25548.4 1196.73   4
  -1  -3  -6 26514.8 1344.50   5
  -1   3   5 42489.6 1825.30   8
  -1  -3  -5 42443.6 1708.07   5
  -1  -3  -5 42164.8 1536.14   4
  -1  -3  -5 44480.4 1513.52   9
   1   3  -5 42085.5 1609.50   1
  -1  -3  -4 27470.4 1181.31   4
  -1  -3  -4 27342.0 1146.31   9
   1   3  -4 26802.8 1207.40   1
  -1  -3  -4 28599.2 1315.71   5
  -1   3   4 28014.5 1410.35   8
   1   3  -3 274118. 5519.93   1
  -1   3   3 283755. 6035.48   3
  -1  -3  -3 271942. 5441.71   9
  -1  -3  -3 289930. 5547.04   4
  -1   3   3 283479. 5959.53   8
  -1  -3  -3 276881. 5697.16   5
   1   3  -3 265625. 5677.17   8
   1   3  -2 120487. 3120.31   8
  -1  -3  -2 124982. 2970.61   9
   1   3  -2 121330. 2924.43   1
  -1  -3  -2 127310. 2966.30   4
  -1  -3  -2 123144. 3111.60   5
  -1   3   2 120284. 3303.01   3
  -1   3   2 123923. 3262.06   8
  -1  -3  -1 128270. 3157.67   5
   1   3  -1 122156. 3118.36   8
   1   3  -1 124401. 2895.02   1
  -1  -3  -1 126015. 2995.60   9
  -1   3   1 121186. 3272.69   3
  -1  -3  -1 112609. 2822.28   4
  -1   3   1 117306. 3157.01   8
  -1  -3   0 84.2858 118.530   9
   1   3   0-5.05941 82.3252   1
  -1  -3   0 20.1614 98.5540   6
  -1   3   0 166.687 151.758   3
   1   3   0-30.6797 136.319   8
  -1  -3   0 257.167 128.133   4
  -1   3   0 112.315 191.886   8
  -1   3  -1 125779. 3257.96   8
  -1   3  -1 128481. 3317.62   3
  -1  -3   1 117900. 2315.33   7
  -1  -3   1 126389. 2986.21   9
   1   3   1 129789. 3163.62   8
   1   3   1 130598. 2872.40   1
  -1  -3   2 122327. 2495.89   7
   1   3   2 128978. 3163.87   8
   1   3   2 130495. 2856.03   1
  -1   3  -2 130594. 3361.40   3
  -1   3  -2 130632. 3355.73   8
  -1   3  -3 289581. 4804.40   5
   1   3   3 264164. 5548.64   8
  -1  -3   3 255672. 4949.38   7
  -1   3  -3 277302. 5875.53   8
  -1   3  -3 278989. 5886.71   3
   1   3   4 27793.0 1263.23   8
  -1   3  -4 29203.3 940.598   5
  -1  -3   4 26171.9 1010.41   7
   1  -3  -4 29481.6 1133.45   2
  -1   3  -4 26882.1 1367.27   8
  -1   3  -4 27938.4 1403.36   3
  -1   3  -5 49087.0 1964.62   3
   1   3   5 44716.8 1728.37   8
  -1   3  -5 48524.1 1995.54   6
  -1   3  -5 47196.9 1902.53   8
  -1  -3   5 45672.6 1517.11   7
  -1   3  -5 51083.2 1467.83   5
   1  -3  -5 47191.0 1573.81   2
  -1   3  -6 23692.5 1360.13   3
  -1   3  -6 25084.0 1074.57   1
   1   3   6 22938.4 801.572   7
  -1  -3   6 21567.8 1041.10   7
  -1   3  -6 23597.6 1340.72   6
   1   3   6 21652.9 1196.94   8
   1  -3  -6 24311.4 1096.04   2
  -1   3  -6 26394.7 1081.91   5
  -1   3  -7 16857.9 934.397   5
   1  -3  -7 16627.8 923.379   2
  -1   3  -7 14931.9 1066.66   6
  -1   3  -7 17230.1 1167.51   3
  -1   3  -7 16469.8 875.441   1
   1   3   7 15698.2 723.231   7
  -1  -3   7 15381.7 925.408   7
   1   3   7 15690.1 1056.55   8
  -1   3  -8 6397.55 550.811   1
  -1   3  -8 6436.72 738.270   3
   1   3   8 6445.46 683.484   8
  -1  -3   8 5592.59 599.225   7
  -1   3  -8 7079.53 649.848   5
  -1   3  -8 5899.41 668.516   6
   1  -3  -8 6205.38 589.434   2
   1   3   8 6097.25 485.121   7
  -1   3  -9 35976.6 1706.99   6
   1   3   9 35824.6 1392.78   7
  -1  -3   9 34057.5 1613.32   7
   1  -3  -9 40264.2 1605.97   2
  -1   3  -9 40454.1 1887.17   3
  -1   3  -9 38352.3 1448.06   1
  -1   3  -9 37595.0 1664.41   5
  -1   3 -10 111033. 3444.72   3
  -1  -3  10 95402.4 3065.54   7
  -1   3 -10 90945.3 2941.97   6
  -1   3 -10 99637.7 2681.22   1
  -1   3 -10 96792.6 3095.26   5
   1   3  10 94501.4 2711.04   7
   1  -3 -10 108582. 2970.22   2
  -1   3 -11 18402.3 1260.51   5
  -1  -3  11 15962.2 1195.69   7
  -1   3 -11 16953.3 980.678   1
  -1  -3  12 7326.29 840.952   7
  -1   3 -12 8716.89 906.765   5
  -1  -3  13 30384.5 1847.71   7
  -1   3 -13 29511.5 1808.35   5
  -1   3 -14 25089.9 1710.12   5
  -1  -3  14 25617.3 1769.64   7
  -1  -3  15 10300.7 1174.41   7
  -1   3 -15 10204.5 1115.37   5
  -1   3 -16 13782.3 1342.36   5
  -1  -3  16 12181.4 1323.68   7
  -1  -3  17 4612.16 852.460   7
  -1   3 -17 3871.90 735.648   5
  -1  -3  18 10211.8 1309.73   7
  -1   3 -18 9759.93 1226.85   5
  -1   3 -19 28095.4 929.915  24
  -1   3 -19 22842.8 1050.16  11
   1  -3 -19 25749.7 1031.32  17
  -1   3 -19 24181.1 1212.06  23
   1  -3 -19 27069.3 2241.72   5
  -1   3 -19 23889.4 1146.16  15
  -1   3 -19 26683.4 1045.14  17
   1  -3 -19 26763.2 1053.68  27
  -1  -3  19 26318.5 2215.07   7
   1  -3 -19 26333.6 1123.81  21
  -1   3 -19 23689.3 1952.14   5
  -1  -3  19 25657.5 1202.33  10
   1  -3 -20 25550.2 1051.79  27
  -1   3 -20 25872.2 1043.73  17
  -1  -3  20 27580.0 1267.16  10
  -1   3 -20 22261.1 1050.26  11
   1  -3 -20 25882.8 1044.52  17
  -1   3 -20 23295.6 1217.92  23
   1  -3 -20 26741.8 1154.11  21
   1  -3 -21 21506.1 970.352  27
  -1   3 -21 19987.1 1115.61  23
  -1   3 -21 21839.2 947.757  17
  -1   3 -21 18133.9 946.292  11
  -1  -3  21 22078.1 1139.73  10
   1  -3 -21 21771.0 1039.54  21
   1  -3 -21 20947.0 942.843  17
  -1   3 -22 2122.59 392.743  23
   1  -3 -22 2884.38 376.578  21
   1  -3 -22 2842.11 340.081  17
  -1   3 -22 2622.34 348.461  11
  -1   3 -22 2731.24 325.442  17
   1  -3 -22 3015.80 362.868  27
  -1  -3  22 3161.53 425.928  10
  -1   3 -23 3780.28 490.865  23
  -1   3 -23 4530.97 415.878  17
   1  -3 -23 4914.20 485.607  21
   1  -3 -23 4693.64 428.561  17
  -1   3 -23 3642.97 404.674  11
  -1  -3  23 5183.54 539.077  10
   1  -3 -23 4664.70 439.637  27
   1  -3 -24 289.087 131.950  21
  -1   3 -24 801.666 277.276  23
   1  -3 -24 589.554 157.481  17
  -1   3 -24 480.270 169.346  11
  -1   3 -24 312.898 122.157  17
  -1  -3  24 748.814 237.916  10
   1  -3 -24 652.917 184.711  27
  -1   3 -25 347.050 138.700  11
   1  -3 -25 280.600 150.236  21
  -1  -3  25 102.382 137.115  10
   1  -3 -25 260.589 144.156  27
  -1   3 -25 137.522 104.193  17
  -1   3 -25 650.131 258.612  23
   1  -3 -25 266.045 117.066  17
  -1   3 -26 5761.14 435.745  17
  -1   3 -26 6097.90 579.575  23
   1  -3 -26 5820.73 441.902  17
  -1  -3  26 6691.82 579.757  10
   1  -3 -26 6050.88 480.815  27
  -1   3 -26 5843.33 465.630  11
   1  -3 -26 6247.49 518.131  21
  -1   3 -27 8788.45 676.182  23
  -1   3 -27 8477.07 514.202  17
   1  -3 -27 8660.98 583.771  21
  -1   3 -27 8264.14 505.488  11
   1  -3 -27 9441.50 542.633  17
  -1  -3  27 9759.90 663.599  10
   1  -3 -27 9210.18 570.804  27
   1  -3 -28 10849.8 587.339  27
   1  -3 -28 11248.8 626.376  21
  -1   3 -28 10600.6 706.593  23
  -1  -3  28 11613.0 678.273  10
  -1   3 -28 10986.9 618.492  27
  -1   3 -28 10854.6 556.673  17
  -1   3 -29 5524.08 405.358  27
   1  -3 -29 5656.88 404.203  21
  -1   3 -29 5614.42 361.770  17
  -1  -3  29 5093.73 403.799  10
  -1   3 -29 4822.42 437.290  23
   1  -3 -29 5316.68 382.198  27
   1  -3 -30 3774.16 287.718  21
  -1   3 -30 4257.99 320.372  27
   1  -3 -30 4523.67 321.547  27
  -1   3 -30 4053.45 278.617  17
  -1   3 -30 4242.49 377.222  23
   1  -3 -31-7.21412 49.4589  27
  -1   3 -31 56.5792 105.611  23
  -1   3 -31 28.9538 58.1306  27
  -1  -4 -31 2978.10 248.221  30
   1   4 -31 2861.58 217.926  17
  -1  -4 -30 5631.37 394.276  30
   1   4 -30 4485.07 328.466  23
  -1  -4 -30 4906.33 279.861  27
   1   4 -30 5382.45 341.360  17
  -1  -4 -30 5274.73 309.712  11
   1   4 -29 371.507 99.4150  27
   1   4 -29 389.406 111.297  17
  -1  -4 -29 431.821 106.929  27
   1   4 -29 232.484 100.491  23
  -1  -4 -29 361.244 136.599  30
  -1  -4 -29 381.247 104.612  11
  -1  -4 -28 4138.89 316.849  27
  -1  -4 -28 4085.14 317.054  11
   1   4 -28 4339.85 336.742  27
   1   4 -28 4038.74 347.538  17
   1   4 -28 3781.87 379.020  23
   1   4 -27 340.759 130.106  17
  -1  -4 -27 329.464 112.591  11
   1   4 -27 450.802 131.470  27
  -1  -4 -27 368.784 117.455  27
   1   4 -27 238.320 147.331  23
   1   4 -26 1420.35 282.854  23
  -1  -4 -26 1422.35 217.829  29
  -1  -4 -26 1422.89 212.656  27
  -1  -4 -26 1337.29 209.999  11
   1   4 -26 1424.33 219.025  27
   1   4 -26 1505.93 238.552  17
   1   4 -25 8250.57 548.250  21
   1   4 -25 9103.88 588.590  17
   1   4 -25 9612.90 584.215  27
   1   4 -25 6852.03 602.683  23
  -1  -4 -25 8479.23 541.427  11
  -1  -4 -25 9443.93 533.631  13
  -1  -4 -25 8609.46 552.926  29
  -1  -4 -25 9203.21 558.585  27
  -1  -4 -24 3167.60 348.744  29
   1   4 -24 3041.56 334.813  27
   1   4 -24 3052.04 350.036  21
  -1  -4 -24 3125.66 332.123  27
  -1  -4 -24 3247.76 337.811  11
  -1  -4 -24 3619.95 338.518  13
   1   4 -24 3251.32 353.727  17
   1   4 -24 2968.58 403.241  23
   1   4 -23 692.763 173.821  21
  -1  -4 -23 881.947 177.491  13
  -1  -4 -23 876.865 199.965  29
  -1  -4 -23 858.626 192.766  11
  -1  -4 -23 832.970 183.066  27
   1   4 -23 830.710 255.743  23
   1   4 -23 782.653 172.425  27
   1   4 -23 778.280 181.160  17
  -1  -4 -22 7212.36 527.598  11
   1   4 -22 7165.79 547.338  21
   1   4 -22 6521.51 614.763  23
  -1  -4 -22 6856.99 539.208  29
  -1   4  22 7730.38 609.563  10
  -1  -4 -22 7811.84 506.437  13
   1   4 -22 7173.85 523.936  17
  -1  -4 -22 7499.26 522.988  27
  -1  -4 -21 2866.21 306.365  13
   1   4 -21 2590.02 324.032  21
  -1  -4 -21 3198.53 350.478  11
  -1  -4 -21 2801.92 345.080  29
   1   4 -21 3140.14 337.607  17
  -1   4  21 2810.86 374.828  10
   1   4 -21 2763.58 418.310  23
  -1  -4 -21 2879.25 320.836  27
  -1  -4 -20 18192.2 781.010  13
   1   4 -20 15520.1 987.953  23
   1   4 -20 15988.3 785.381  17
  -1  -4 -20 17555.6 844.071  11
   1   4 -20 17610.3 896.243  21
  -1   4  20 16498.8 908.985  10
  -1  -4 -20 16725.4 854.717  29
  -1  -4 -20 17417.6 808.075  27
  -1   4  19 2264.40 327.498  10
   1   4 -19 2414.20 319.150  21
  -1  -4 -19 2432.02 290.342  27
  -1  -4 -19 2231.67 292.952  11
  -1  -4 -19 2623.29 275.913  13
   1   4 -19 2554.10 301.143  17
  -1  -4 -19 2429.12 277.917  12
  -1  -4 -19 2321.23 306.932  29
   1   4 -19 2190.22 370.288  23
  -1  -4 -18 6010.22 422.015  12
  -1  -4 -18 4825.75 909.032   5
   1  -4  18 5963.09 1007.21   7
  -1   4  18 5351.29 1119.71   8
   1   4 -18 4850.02 402.635  17
  -1  -4 -18 5306.60 396.810  13
  -1  -4 -18 5012.11 430.551  11
   1   4 -18 5331.48 894.293   1
  -1  -4 -18 4727.93 433.006  29
  -1   4  18 4422.19 454.799  10
   1   4 -18 5350.72 475.709  21
   1   4 -18 5380.50 567.290  23
  -1   4  18 5615.04 1185.70   7
  -1  -4 -18 4511.18 784.874   4
  -1   4  17 2836.67 833.081   8
   1   4 -17 2061.08 553.385   1
  -1   4  17 2349.04 765.588   7
  -1  -4 -17 1643.13 471.341   4
   1  -4  17 2170.82 576.284   7
  -1  -4 -17 1486.12 541.708   5
  -1   4  16 19665.6 1972.51   7
   1   4 -16 16730.9 1524.20   1
   1  -4  16 17667.6 1564.22   7
  -1  -4 -16 15175.2 1504.31   5
  -1  -4 -16 17190.1 1441.51   4
  -1   4  16 18648.2 1931.36   8
  -1  -4 -15 12446.8 1164.13   4
   1  -4  15 11237.6 1198.04   7
  -1   4  15 13034.0 1558.46   8
   1   4 -15 12448.0 1266.74   1
  -1  -4 -15 12466.7 1281.39   5
  -1   4  15 12962.5 1522.31   7
  -1  -4 -14 7680.83 878.243   4
  -1   4  14 8381.59 1210.69   8
   1  -4  14 8211.68 977.030   7
   1   4 -14 7915.06 980.842   1
  -1  -4 -14 7320.47 944.947   5
  -1   4  14 7423.18 1118.36   7
  -1  -4 -13 19182.7 1477.15   5
  -1   4  13 20860.3 1819.01   8
   1   4 -13 22044.1 1574.32   1
   1  -4  13 21047.9 1518.27   7
   1   4 -13 19813.3 1323.53   2
  -1   4  13 20942.1 1789.50   7
  -1  -4 -13 22068.8 1452.51   4
  -1  -4 -12 33540.1 1746.00   4
   1   4 -12 34139.6 1923.69   1
   1  -4  12 35976.9 1939.05   7
  -1   4  12 36476.5 2327.86   8
   1   4 -12 33273.9 1727.07   2
  -1  -4 -12 31009.2 1815.13   5
  -1  -4 -11 41755.3 1893.98   4
  -1   4  11 40646.0 2372.73   8
   1   4 -11 43437.5 2111.53   1
  -1  -4 -11 40335.5 2017.82   5
   1   4 -11 43162.1 1959.54   2
   1   4 -10 19080.5 1241.79   2
  -1  -4 -10 16072.0 1095.56   4
   1   4 -10 16792.8 1236.42   1
  -1  -4 -10 15372.2 1165.29   5
  -1   4  10 17654.4 1460.07   8
   1   4  -9 14985.0 1068.14   2
   1   4  -9 12903.8 1048.06   1
  -1   4   9 12848.5 1205.09   8
  -1  -4  -9 12833.7 770.755   9
  -1  -4  -9 11510.9 973.043   5
  -1  -4  -9 12206.7 906.364   4
  -1   4   8 16442.0 1317.16   8
   1   4  -8 15741.0 1116.17   1
   1   4  -8 16521.2 1105.79   2
  -1  -4  -8 14929.9 858.951   9
  -1  -4  -8 14058.2 1046.24   5
  -1  -4  -8 15318.2 987.925   4
  -1  -4  -7 9014.85 731.494   4
  -1   4   7 9616.16 979.816   8
  -1  -4  -7 9126.90 809.336   5
  -1  -4  -7 9492.76 678.018   9
   1   4  -7 9176.29 830.283   1
   1   4  -7 10555.1 853.149   2
  -1  -4  -6 7410.06 607.451   9
  -1  -4  -6 6981.17 621.044   4
   1   4  -6 7394.32 718.885   1
  -1  -4  -6 7018.66 692.961   5
  -1   4   6 6964.71 812.554   8
   1   4  -5 9526.38 788.562   1
  -1   4   5 9487.05 927.225   8
  -1  -4  -5 9015.97 772.953   5
  -1  -4  -5 9107.73 699.811   4
  -1  -4  -5 9188.23 681.216   9
  -1  -4  -4 34365.3 1395.58   4
  -1   4   4 33921.9 1760.70   8
  -1   4   4 34221.6 1710.56   3
  -1  -4  -4 33801.0 1516.79   5
   1   4  -4 33810.1 1503.00   1
   1   4  -4 32296.6 1636.91   8
  -1  -4  -4 33721.6 1390.37   9
  -1  -4  -3 23862.8 1131.25   4
   1   4  -3 22147.1 1173.20   1
  -1  -4  -3 24100.9 1239.00   5
   1   4  -3 23469.0 1364.75   8
  -1   4   3 23004.6 1363.06   3
  -1  -4  -3 23001.4 1129.13   9
  -1   4   3 23237.5 1408.46   8
  -1   4   2 65725.4 2399.49   3
  -1  -4  -2 65395.5 2083.93   9
  -1  -4  -2 65753.3 2030.01   4
  -1   4   2 64184.2 2426.51   8
   1   4  -2 67471.7 2161.17   1
   1   4  -2 66333.2 2436.57   8
  -1  -4  -2 69947.7 2249.40   5
  -1   4   1 24694.6 1404.26   8
  -1  -4  -1 25119.5 1178.13   9
  -1  -4  -1 22496.0 1057.70   4
   1   4  -1 24582.3 1187.39   1
  -1   4   1 23765.6 1336.67   3
   1   4  -1 25445.1 1399.50   8
  -1  -4   0 40802.6 1548.69   9
  -1   4   0 41004.9 1784.15   3
   1   4   0 42706.6 1830.37   8
  -1  -4   0 41203.2 1430.11   4
   1   4   0 42125.1 1585.20   1
  -1   4   0 39048.2 1791.36   8
  -1  -4   1 24162.1 1020.19   4
  -1  -4   1 20103.9 648.003   7
   1   4   1 24684.9 1138.69   1
   1   4   1 24136.5 1323.43   8
  -1   4  -1 23170.5 1287.95   3
  -1   4  -1 23003.4 1351.41   8
  -1   4  -2 62723.0 2344.31   8
   1   4   2 61516.6 2202.55   8
  -1   4  -2 61914.1 2222.69   3
  -1  -4   2 54714.4 1404.36   7
  -1   4  -3 22465.7 1379.41   8
   1   4   3 21690.5 1249.86   8
  -1  -4   3 19922.9 808.740   7
  -1   4  -3 22671.5 1294.80   3
   1   4   4 37128.2 1669.52   8
  -1  -4   4 31690.9 1152.14   7
  -1   4  -4 35932.2 1793.97   8
   1  -4  -4 32419.0 984.208   5
  -1   4  -4 35870.6 1690.05   3
  -1  -4   5 7928.62 577.167   7
  -1   4  -5 8982.25 894.361   8
  -1   4  -5 8748.29 838.610   3
   1   4   5 8603.43 787.752   8
  -1   4  -6 7673.82 836.302   8
  -1  -4   6 7034.14 587.077   7
  -1   4  -6 7461.85 798.690   3
   1   4   6 7891.33 787.554   8
  -1   4  -6 7643.04 793.271   6
  -1   4  -6 7842.22 689.084   1
  -1   4  -7 8164.33 812.258   6
  -1   4  -7 9675.59 764.864   1
   1   4   7 9294.43 884.616   8
  -1   4  -7 10058.7 954.948   3
  -1  -4   7 8284.62 690.036   7
  -1   4  -8 17411.1 1052.09   1
   1   4   8 16683.7 1239.32   8
  -1   4  -8 18037.4 1280.68   3
  -1   4  -8 14898.9 1114.53   6
  -1  -4   8 13745.2 949.290   7
   1   4   9 13301.4 1159.72   8
  -1   4  -9 14189.5 971.262   1
  -1  -4   9 12324.5 955.717   7
  -1   4  -9 14138.9 1179.01   3
  -1   4 -10 19238.9 1159.27   1
   1   4  10 18975.5 1459.66   8
  -1   4 -10 19654.7 1463.85   3
  -1  -4  10 15925.0 1144.42   7
   1   4  11 44634.5 2394.06   8
  -1   4 -11 45220.6 1876.50   1
  -1  -4  11 40449.0 2001.35   7
   1   4  12 33132.3 2115.58   8
  -1  -4  12 31071.7 1808.14   7
  -1  -4  13 19501.9 1495.56   7
   1   4  13 21070.6 1749.90   8
  -1  -4  14 7621.94 978.998   7
   1   4  14 9538.79 1209.95   8
   1  -4 -14 8236.93 969.948   5
   1  -4 -15 10517.0 1158.74   5
  -1  -4  15 8737.20 1089.79   7
   1   4  15 10101.0 1292.22   8
  -1  -4  16 15296.9 1511.01   7
   1  -4 -16 17291.4 1573.85   5
   1   4  16 17941.4 1790.71   8
  -1  -4  17 1556.44 519.676   7
   1  -4 -17 1547.60 511.046   5
   1   4  17 2059.92 587.996   8
  -1   4 -18 4597.12 498.989  15
  -1   4 -18 5332.57 457.235  17
   1  -4 -18 4528.91 884.434   5
  -1  -4  18 4291.65 864.692   7
  -1   4 -18 5735.52 410.259  24
  -1   4 -18 4707.22 523.526  23
   1  -4 -18 5279.17 447.034  27
   1  -4 -18 4978.62 421.185  17
   1  -4 -18 5032.98 464.854  21
  -1  -4  18 5382.91 523.611  10
   1   4  18 5101.62 1016.84   8
   1  -4 -19 3085.85 341.564  17
  -1   4 -19 2427.85 409.690  23
   1  -4 -19 3060.72 304.458  11
  -1   4 -19 2787.38 361.057  11
  -1   4 -19 3384.61 365.100  17
  -1   4 -19 3130.87 318.232  24
  -1   4 -19 2575.52 373.466  15
   1  -4 -19 3172.95 350.508  27
   1  -4 -19 3035.06 372.698  21
  -1  -4  19 3197.65 427.581  10
  -1   4 -20 14760.8 922.669  15
   1  -4 -20 16873.3 914.137  21
  -1  -4  20 17123.4 994.556  10
  -1   4 -20 17585.2 863.192  17
   1  -4 -20 14905.5 700.633  11
  -1   4 -20 13998.9 827.789  11
  -1   4 -20 15431.0 987.408  23
   1  -4 -20 16269.4 807.238  17
   1  -4 -20 16953.9 848.726  27
  -1   4 -21 2953.03 447.709  23
   1  -4 -21 3370.24 380.443  27
   1  -4 -21 2892.90 307.720  11
  -1  -4  21 3466.35 446.419  10
  -1   4 -21 3217.21 393.359  11
   1  -4 -21 3310.87 352.702  17
  -1   4 -21 3524.21 385.527  17
   1  -4 -21 3433.92 413.551  21
  -1   4 -22 6090.93 615.312  23
   1  -4 -22 7855.68 626.717  21
  -1   4 -22 5988.59 521.340  11
   1  -4 -22 6952.39 515.138  17
   1  -4 -22 7773.44 573.672  27
  -1   4 -22 7186.49 540.236  17
  -1  -4  22 7802.99 670.585  10
   1  -4 -23 561.577 162.477  27
  -1  -4  23 957.810 267.096  10
  -1   4 -23 713.207 195.380  11
   1  -4 -23 582.430 164.606  17
  -1   4 -23 640.986 177.196  17
  -1   4 -23 642.662 223.081  23
   1  -4 -23 632.484 205.178  21
  -1  -4  24 3463.48 440.891  10
  -1   4 -24 2782.82 340.185  11
  -1   4 -24 2821.20 411.518  23
   1  -4 -24 3892.80 439.246  21
   1  -4 -24 3026.69 350.745  27
  -1   4 -24 3566.84 367.238  17
   1  -4 -25 8663.23 626.028  21
  -1   4 -25 8374.86 545.545  17
  -1   4 -25 7397.10 645.483  23
  -1   4 -25 7581.37 532.249  11
  -1  -4  25 8607.25 664.624  10
   1  -4 -25 8040.80 560.423  27
  -1   4 -26 1410.25 218.811  17
   1  -4 -26 1596.19 265.506  21
  -1   4 -26 1445.90 292.862  23
  -1  -4  26 1631.79 274.597  10
   1  -4 -26 1541.12 236.280  27
  -1   4 -27 472.374 186.898  23
  -1  -4  27 358.560 150.416  10
   1  -4 -27 595.709 165.512  21
  -1   4 -27 580.650 136.621  17
   1  -4 -27 532.238 161.328  27
   1  -4 -28 4267.63 346.523  27
  -1  -4  28 3935.23 379.351  10
  -1   4 -28 3740.25 312.038  17
   1  -4 -28 3777.56 342.937  21
  -1   4 -28 3373.07 384.649  23
   1  -4 -29 677.057 132.847  27
  -1  -4  29 526.271 132.996  10
  -1   4 -29 555.481 133.913  27
  -1   4 -29 853.576 203.641  23
  -1   4 -29 604.685 126.341  17
   1  -4 -29 678.086 141.817  21
  -1   4 -30 5026.83 334.094  27
  -1   4 -30 4975.10 296.837  17
   1  -4 -30 5448.57 333.063  27
  -1   4 -30 5131.25 391.654  23
   1  -4 -30 4716.18 305.762  21
  -1   4 -31 2909.68 218.168  27
  -1   4 -31 2553.09 241.941  23
   1   5 -30 1282.14 152.687  17
  -1   5  30 1649.78 226.626  20
  -1  -5 -30 1296.42 142.791  11
  -1  -5 -30 1418.57 176.035  30
  -1  -5 -29 1428.06 172.113  11
   1   5 -29 1435.83 182.125  17
   1   5 -29 1090.21 182.857  23
  -1  -5 -29 1360.05 204.716  30
  -1   5  29 1449.02 246.445  20
   1   5 -28 140.202 113.112  23
  -1  -5 -28 110.362 86.4548  14
  -1  -5 -28 95.3215 74.1325  11
  -1  -5 -28 23.3309 82.2709  30
   1   5 -28 55.6853 85.1371  17
   1   5 -27 6527.47 513.881  23
  -1  -5 -27 7032.68 411.731  27
  -1  -5 -27 7295.81 440.387  11
   1   5 -27 7180.27 464.631  17
  -1  -5 -27 7727.80 559.174  30
  -1  -5 -27 7731.69 433.453  13
   1   5 -26 4304.22 444.810  23
  -1  -5 -26 5301.97 382.874  13
  -1  -5 -26 4755.54 370.711  29
  -1  -5 -26 5477.18 493.089  30
  -1  -5 -26 4971.22 364.355  27
  -1  -5 -26 4477.86 367.379  11
   1   5 -26 5429.79 422.427  17
  -1  -5 -25 1488.12 229.249  29
  -1  -5 -25 1525.60 220.310  11
   1   5 -25 1466.78 237.758  17
  -1  -5 -25 1970.94 244.905  13
   1   5 -25 1610.74 300.657  23
  -1  -5 -25 1772.15 234.717  27
   1   5 -24 8191.22 549.423  17
  -1  -5 -24 7058.94 484.613  11
   1   5 -24 6536.87 488.977  21
  -1  -5 -24 7104.07 478.927  27
  -1  -5 -24 7181.88 518.892  29
  -1  -5 -24 8028.48 509.158  13
   1   5 -24 6989.69 609.426  23
   1   5 -23 16947.4 1019.28  23
  -1  -5 -23 18317.0 815.637  27
  -1  -5 -23 18528.2 879.430  29
  -1  -5 -23 18284.8 817.917  13
  -1  -5 -23 17425.4 807.377  11
   1   5 -23 18928.4 874.194  17
   1   5 -23 18040.7 864.067  21
   1   5 -22 16275.3 806.082  17
  -1  -5 -22 16707.9 785.668  13
   1   5 -22 15674.0 821.478  21
  -1  -5 -22 15899.5 830.372  29
   1   5 -22 15468.4 984.050  23
  -1  -5 -22 16171.0 766.821  27
  -1  -5 -22 15810.8 785.854  11
  -1  -5 -21 30847.6 1147.81  11
  -1  -5 -21 32913.9 1155.06  13
   1   5 -21 29915.5 1426.63  23
  -1  -5 -21 31843.5 1231.56  29
   1   5 -21 30522.9 1155.33  17
   1   5 -21 32670.0 1257.32  21
   1   5 -20 1765.28 258.215  17
  -1  -5 -20 1733.79 255.258  13
   1   5 -20 1475.24 261.644  21
  -1   5  20 1607.86 291.550  10
  -1  -5 -20 1550.60 259.094  11
  -1  -5 -20 1483.05 262.932  29
   1   5 -20 1722.79 369.688  23
   1   5 -19 13079.7 710.831  17
  -1  -5 -19 15389.1 728.655  13
  -1  -5 -19 12489.9 695.456  11
  -1   5  19 14039.3 825.233  10
   1   5 -19 13194.6 922.692  23
  -1  -5 -19 13747.1 779.434  29
   1   5 -19 13860.5 806.269  21
  -1  -5 -18 12931.6 693.471  11
  -1   5  18 12745.4 774.567  10
   1   5 -18 12132.0 878.691  23
   1   5 -18 13851.6 796.802  21
  -1  -5 -18 12120.2 726.313  29
  -1  -5 -18 13412.9 686.537  13
   1  -5  18 13580.0 596.766  26
   1   5 -18 12928.3 696.454  17
  -1  -5 -17 7347.09 484.930  13
   1   5 -17 6361.74 621.755  23
   1   5 -17 6397.46 471.460  17
  -1  -5 -17 6323.03 511.437  29
  -1  -5 -17 6790.24 488.577  11
  -1   5  17 6535.24 550.671  10
   1  -5  17 6947.31 412.211  26
  -1  -5 -17 6026.67 982.470   5
   1   5 -17 6802.76 1048.55   1
  -1  -5 -16 138.424 208.584   4
   1  -5  16 0.51569 147.035   7
  -1  -5 -16 16.2643 189.368   5
   1   5 -16 133.594 171.702   1
  -1   5  16 174.426 239.732   8
  -1  -5 -15 2065.15 497.946   4
   1  -5  15 2514.97 596.250   7
  -1   5  15 2712.91 735.088   8
  -1  -5 -15 2096.02 524.173   5
   1   5 -15 1762.88 512.372   1
   1  -5  14 2568.15 580.337   7
  -1  -5 -14 2171.92 513.418   4
  -1  -5 -14 2576.24 578.907   5
  -1   5  14 2580.98 737.507   8
   1   5 -14 2850.52 608.192   1
   1   5 -13 12203.6 1240.99   1
  -1  -5 -13 9428.27 1043.17   5
  -1  -5 -13 9985.53 1006.94   4
  -1   5  13 11336.8 1421.14   8
   1  -5  13 11623.2 1157.86   7
   1   5 -12 15247.2 1203.29   2
   1  -5  12 16099.8 1325.60   7
   1   5 -12 14928.2 1337.57   1
  -1   5  12 14152.1 1512.46   8
  -1  -5 -12 12647.1 1167.65   5
  -1  -5 -12 13251.7 1112.59   4
   1   5 -11 30227.0 1710.57   2
  -1  -5 -11 24816.3 1495.07   4
  -1   5  11 26034.0 2009.98   8
   1   5 -11 29643.7 1835.35   1
  -1  -5 -11 24563.7 1587.20   5
  -1  -5 -10 1209.56 322.571   4
   1   5 -10 1142.90 335.415   2
   1   5 -10 1164.23 376.970   1
  -1  -5 -10 1113.09 319.167   5
  -1   5  10 1023.24 407.372   8
  -1   5   9 35622.4 2212.59   8
  -1  -5  -9 30550.4 1552.89   4
   1   5  -9 36356.5 1845.85   2
   1   5  -9 36458.8 1941.03   1
  -1  -5  -9 32319.4 1724.54   5
  -1  -5  -8 12191.7 1010.99   5
   1   5  -8 15493.6 1155.81   2
   1   5  -8 13797.8 1151.98   1
  -1  -5  -8 10999.2 871.584   4
  -1   5   8 13345.9 1303.94   8
  -1  -5  -7 31126.8 1465.10   4
  -1   5   7 33751.0 2024.97   8
  -1  -5  -7 30601.9 1364.48   9
  -1  -5  -7 31530.1 1619.33   5
   1   5  -7 33238.9 1771.72   1
  -1  -5  -6 44083.7 1708.66   9
  -1  -5  -6 42513.5 1714.48   4
  -1  -5  -6 42075.8 1870.17   5
   1   5  -6 47388.5 2086.82   1
  -1   5   6 45911.5 2199.58   3
  -1   5   6 46336.8 2359.26   8
  -1   5   5 42344.5 2217.60   8
  -1  -5  -5 40331.5 1651.09   4
  -1  -5  -5 41902.0 1835.18   5
   1   5  -5 40826.3 2125.93   8
  -1   5   5 43318.4 2089.55   3
   1   5  -5 43145.0 1968.02   1
  -1  -5  -5 41458.3 1675.00   9
   1   5  -4 6899.99 853.977   8
  -1  -5  -4 7586.34 664.871   4
  -1   5   4 6514.61 835.602   8
  -1  -5  -4 6917.81 651.506   9
  -1   5   4 7024.01 802.037   3
  -1  -5  -4 7335.54 721.846   5
   1   5  -4 6951.15 747.631   1
  -1  -5  -3 25718.4 1248.00   4
  -1  -5  -3 25434.6 1298.85   9
  -1   5   3 24386.2 1493.13   3
   1   5  -3 26703.8 1673.37   8
   1   5  -3 26882.1 1467.08   1
  -1   5   3 24449.1 1618.01   8
   1   5  -2 37954.7 1991.37   8
  -1   5   2 37538.3 2004.12   8
   1   5  -2 38997.2 1766.69   1
  -1  -5  -2 37557.1 1614.76   9
  -1   5   2 39524.2 1901.17   3
  -1  -5  -2 38818.6 1534.30   4
   1   5  -1 89948.2 2808.00   1
   1   5  -1 83357.1 3095.55   8
  -1   5   1 89804.9 2995.11   3
  -1   5   1 81798.7 3091.35   8
  -1  -5  -1 82007.2 2387.47   4
  -1  -5  -1 84761.8 2606.64   9
  -1  -5   0 9293.70 659.024   4
  -1   5   0 9139.36 943.412   8
   1   5   0 8546.19 916.591   8
  -1   5   0 9057.05 856.905   3
  -1  -5   0 8276.57 712.149   9
   1   5   0 9249.37 796.444   1
   1   5   1 83862.9 2620.34   1
  -1  -5   1 83167.8 2264.18   4
   1   5   1 81582.3 2982.68   8
  -1   5  -1 81086.7 2809.19   3
  -1   5  -1 81870.2 3070.77   8
  -1   5  -2 38035.6 2001.41   8
  -1   5  -2 36388.1 1778.07   3
   1   5   2 36747.3 1887.65   8
  -1   5  -3 24587.4 1454.13   3
   1   5   3 26079.9 1565.27   8
  -1   5  -3 25500.5 1657.15   8
  -1   5  -4 7604.46 897.320   8
  -1   5  -4 7333.09 795.481   3
  -1  -5   4 5438.47 458.996   7
   1   5   4 6589.92 789.492   8
   1   5   5 41556.7 2017.62   8
  -1   5  -5 40711.4 2149.96   8
  -1   5  -5 41437.5 1967.74   3
   1   5   6 42612.0 2121.08   8
  -1   5  -6 45098.4 2311.70   8
  -1   5  -6 48309.2 2186.31   3
  -1   5  -6 50555.9 1995.73   1
  -1   5  -6 43382.7 2121.71   6
   1   5   7 32998.9 1880.32   8
  -1   5  -7 37955.7 1738.89   1
  -1   5  -7 36475.0 1910.94   3
  -1  -5   8 11093.2 868.855   7
   1   5   8 12303.1 1161.83   8
  -1   5  -8 14165.6 1193.51   3
  -1   5  -8 15422.4 1109.09   1
  -1   5  -9 34518.2 1746.19   1
   1   5   9 31340.9 1961.50   8
  -1   5  -9 36709.0 1989.67   3
  -1   5 -10 1420.26 362.130   1
  -1   5 -10 1339.25 422.082   3
   1   5  10 1157.96 368.112   8
  -1  -5  10 671.279 254.279   7
  -1   5 -11 28312.2 1606.42   1
  -1  -5  11 24411.8 1539.25   7
   1   5  11 28845.4 2015.07   8
   1   5  12 13446.6 1423.82   8
  -1  -5  12 12971.2 1169.90   7
   1   5  13 9198.17 1211.99   8
  -1  -5  13 8205.67 964.899   7
   1   5  14 3098.71 747.101   8
  -1  -5  14 2267.94 536.316   7
   1   5  15 2083.42 670.474   8
  -1  -5  15 3095.19 670.577   7
  -1  -5  16-59.1963 147.850   7
   1   5  16 87.5751 302.994   8
   1   5  17 7460.86 1213.70   8
   1  -5 -17 7380.04 572.952  21
   1  -5 -17 6178.11 435.670  11
  -1  -5  17 6940.88 485.788  26
  -1   5 -17 7701.95 501.141  24
  -1   5 -17 7357.91 553.763  17
  -1  -5  17 6578.24 1040.29   7
  -1   5 -17 6352.66 624.097  23
   1  -5 -17 7189.50 526.105  27
  -1  -5  17 7782.35 661.366  10
  -1   5 -17 6118.41 580.750  15
  -1   5 -18 12586.3 893.390  23
  -1  -5  18 14169.5 879.617  10
  -1   5 -18 14737.5 687.463  24
   1  -5 -18 14505.1 839.453  21
  -1  -5  18 14362.5 721.890  26
  -1   5 -18 13730.0 897.298  15
  -1   5 -18 14385.4 794.886  17
   1  -5 -18 12710.2 650.024  11
   1  -5 -18 14002.9 765.114  27
  -1   5 -19 12353.3 876.385  23
   1  -5 -19 12127.5 716.676  27
  -1   5 -19 11325.2 822.419  15
  -1   5 -19 13764.0 775.744  17
   1  -5 -19 11182.4 614.873  11
   1  -5 -19 12531.5 782.440  21
  -1  -5  19 12395.2 826.865  10
  -1  -5  20 1526.63 305.229  10
   1  -5 -20 1606.64 301.918  21
  -1   5 -20 1323.67 245.436  17
  -1   5 -20 1266.11 261.940  11
  -1   5 -20 1307.90 313.817  15
  -1   5 -20 1207.60 291.124  23
   1  -5 -20 1505.67 229.768  11
   1  -5 -20 1606.81 272.005  27
  -1   5 -21 27841.6 1188.48  11
  -1   5 -21 28293.9 1388.23  23
  -1   5 -21 32261.1 1228.64  17
  -1   5 -21 29092.3 1344.28  15
   1  -5 -21 30925.7 1092.44  11
  -1  -5  21 31967.3 1391.10  10
   1  -5 -21 31903.2 1317.36  21
   1  -5 -21 31930.3 1223.24  27
  -1   5 -22 14167.6 943.676  23
  -1  -5  22 16402.4 957.946  10
   1  -5 -22 15082.2 723.384  11
  -1   5 -22 13431.8 783.308  11
  -1   5 -22 17333.0 856.848  17
   1  -5 -22 15856.9 901.919  21
   1  -5 -22 16424.2 844.302  27
  -1  -5  23 19155.7 1032.62  10
  -1   5 -23 16367.5 846.049  11
  -1   5 -23 20918.6 926.300  17
   1  -5 -23 19592.7 994.486  21
   1  -5 -23 19411.4 919.858  27
   1  -5 -23 18773.1 796.290  11
  -1   5 -23 17385.0 1026.83  23
   1  -5 -24 7933.42 606.231  21
  -1   5 -24 7122.49 632.407  23
   1  -5 -24 7764.60 547.332  27
  -1  -5  24 7375.74 617.133  10
   1  -5 -24 6902.54 449.922  11
  -1   5 -24 7653.55 530.826  17
   1  -5 -25 1216.57 250.589  21
  -1  -5  25 1512.90 280.374  10
  -1   5 -25 1271.84 285.568  23
  -1   5 -25 1513.46 238.756  17
   1  -5 -25 1389.64 241.802  27
   1  -5 -26 4743.51 427.664  21
  -1   5 -26 4692.45 381.493  17
  -1   5 -26 4331.89 453.013  23
  -1  -5  26 4363.82 438.375  10
   1  -5 -26 4889.87 401.337  27
   1  -5 -27 6725.21 477.817  21
  -1   5 -27 6249.95 515.972  23
  -1  -5  27 6835.58 507.612  10
  -1   5 -27 6850.77 431.911  17
   1  -5 -27 7067.49 452.498  27
   1  -5 -28 261.131 101.915  21
  -1   5 -28 256.309 149.148  23
  -1  -5  28 252.645 116.924  10
   1  -5 -28 27.3805 54.9992  13
   1  -5 -28 166.374 89.7708  27
  -1   5 -28 122.728 74.5297  17
   1  -5 -29 1301.44 170.921  27
   1  -5 -29 961.890 151.741  21
  -1   5 -29 1007.05 141.390  17
  -1   5 -29 880.027 150.000  27
  -1  -5  29 1010.66 171.122  10
  -1   5 -29 1218.89 219.630  23
  -1   5 -30 1308.29 139.820  17
  -1   5 -30 1222.48 150.383  27
  -1   5 -30 1355.60 185.524  23
  -1   6  29 126.961 106.679  20
  -1  -6 -29 114.859 57.3932  11
   1   6 -29 90.5660 51.8533  17
  -1  -6 -29 169.236 83.0439  30
   1   6 -29 124.530 79.8690  23
  -1  -6 -28 3409.95 246.768  13
   1   6 -28 3010.77 296.525  23
  -1  -6 -28 4048.94 287.558  11
   1   6 -28 3997.70 296.743  17
  -1  -6 -28 4012.28 339.517  30
  -1   6  28 4505.87 407.567  20
  -1  -6 -28 3103.83 256.026  14
  -1  -6 -27 2485.15 297.256  30
  -1   6  27 3097.81 367.925  20
   1   6 -27 2063.05 274.684  23
   1   6 -27 2482.58 253.678  17
  -1  -6 -27 2615.65 240.584  13
  -1  -6 -27 2561.40 249.304  11
  -1  -6 -27 2120.50 244.667  14
  -1  -6 -26 4492.11 342.518  13
   1   6 -26 3573.14 384.984  23
   1   6 -26 4135.85 346.658  17
  -1  -6 -26 4151.46 410.555  30
  -1  -6 -26 3818.80 325.874  11
  -1  -6 -26 3600.91 349.916  14
   1   6 -25 8696.81 646.434  23
  -1  -6 -25 12006.3 600.882  13
  -1  -6 -25 9712.10 543.861  11
  -1  -6 -25 10486.1 572.869  29
   1   6 -25 10260.6 584.582  17
  -1  -6 -25 11384.3 711.401  30
   1   6 -24 2013.92 329.379  23
  -1  -6 -24 2600.22 295.900  13
   1   6 -24 2466.75 292.612  17
  -1  -6 -24 2274.76 275.896  11
  -1  -6 -24 2587.76 365.132  30
  -1  -6 -24 2544.19 297.317  29
  -1  -6 -23 3287.45 338.672  11
  -1  -6 -23 3624.66 437.567  30
   1   6 -23 3743.02 368.117  17
  -1  -6 -23 3888.08 364.713  13
   1   6 -23 3289.70 447.190  23
  -1  -6 -23 3697.76 371.715  29
   1   6 -23 3042.12 334.452  21
   1   6 -22 2809.67 328.885  17
  -1  -6 -22 3098.78 328.485  13
   1   6 -22 2447.66 309.110  21
  -1  -6 -22 2866.68 314.555  11
  -1  -6 -22 2898.25 344.103  29
   1   6 -22 2529.74 407.517  23
  -1  -6 -22 2890.77 388.836  30
  -1  -6 -21 11111.5 776.463  30
   1   6 -21 10630.5 668.883  21
  -1  -6 -21 9692.40 599.669  11
  -1  -6 -21 10594.3 673.010  29
   1   6 -21 9982.13 802.142  23
   1   6 -21 11152.8 660.078  17
  -1  -6 -21 11613.1 658.454  13
  -1  -6 -20 1767.05 260.570  13
  -1  -6 -20 1480.91 237.413  11
   1   6 -20 1659.29 280.905  21
  -1  -6 -20 1855.78 291.946  29
   1   6 -20 1426.23 235.483  17
   1  -6  20 1809.28 221.935  26
   1   6 -20 1923.96 370.607  23
   1  -6  19 26191.7 905.998  26
  -1  -6 -19 23791.4 983.258  11
  -1  -6 -19 26938.0 1131.26  29
  -1  -6 -19 27492.9 1048.59  13
   1   6 -19 25932.4 1318.68  23
   1   6 -19 26225.5 1052.66  17
  -1   6  19 24014.7 1112.92  10
   1   6 -19 24894.1 1111.81  21
   1  -6  18 713.077 143.498  26
  -1  -6 -18 969.160 193.908  13
   1   6 -18 488.395 201.470  23
   1   6 -18 707.118 167.139  17
  -1   6  18 775.685 199.017  10
  -1  -6 -18 700.649 165.484  11
   1  -6  18 860.701 237.293  10
  -1  -6 -18 731.751 196.727  29
   1   6 -17 15868.2 1012.34  23
  -1   6  17 15760.3 882.332  10
   1   6 -17 15977.9 788.442  17
  -1  -6 -17 16522.8 865.827  29
  -1  -6 -17 19434.5 843.595  13
   1  -6  17 16901.6 688.723  26
  -1  -6 -17 16135.9 778.137  11
  -1  -6 -16 5231.99 425.045  11
   1   6 -16 4593.33 527.708  23
  -1  -6 -16 5271.20 479.761  29
   1  -6  16 6021.28 390.524  26
  -1  -6 -16 6359.41 459.778  13
  -1  -6 -16 3689.66 763.207   5
   1   6 -16 4893.54 414.676  17
  -1   6  16 4930.92 491.503  10
  -1  -6 -15 2711.18 582.098   4
  -1  -6 -15 3333.02 331.673  13
  -1  -6 -15 2578.98 284.245  11
   1   6 -15 2686.38 414.145  23
   1  -6  15 2209.99 572.714   7
  -1  -6 -15 1871.53 510.372   5
  -1  -6 -15 2836.06 344.226  29
   1   6 -15 2453.59 631.326   1
  -1   6  15 3577.29 909.093   8
  -1   6  14 6365.40 1172.99   8
   1  -6  14 5535.09 863.675   7
   1   6 -14 5218.95 906.065   1
  -1  -6 -14 5354.49 819.916   5
  -1  -6 -14 5207.56 783.920   4
  -1   6  13 835.177 421.984   8
  -1  -6 -13 918.391 346.185   4
   1   6 -13 747.333 318.947   1
  -1  -6 -13 565.065 294.325   5
   1  -6  13 961.816 362.254   7
  -1   6  12 1222.03 566.189   8
  -1  -6 -12 1224.30 361.881   4
   1  -6  12 1180.93 386.745   7
  -1  -6 -12 1103.12 357.776   5
   1   6 -12 1533.29 482.238   1
  -1  -6 -11 191.109 123.691   5
  -1   6  11 258.739 320.971   8
   1   6 -11 125.350 184.814   2
  -1  -6 -11 268.353 153.879   4
   1   6 -11 254.489 172.439   1
  -1  -6 -10 2772.83 493.536   4
   1   6 -10 2319.21 559.971   1
  -1  -6 -10 1882.53 414.217   5
   1   6 -10 2570.51 528.720   2
  -1   6  10 2097.11 544.023   3
  -1   6  10 2117.80 602.760   8
   1   6  -9 10308.2 1115.35   1
  -1  -6  -9 7367.71 825.419   5
  -1   6   9 7012.54 1025.50   8
  -1  -6  -9 7972.87 798.674   4
  -1   6   9 9326.76 1079.73   3
   1   6  -9 8856.42 957.210   2
  -1   6   8 4813.30 755.346   3
  -1  -6  -8 4707.34 612.037   4
   1   6  -8 5203.03 779.647   1
  -1  -6  -8 4920.09 659.254   5
  -1   6   8 4257.93 798.994   8
   1   6  -7 1732.57 460.282   1
  -1   6   7 2265.83 521.409   3
  -1  -6  -7 1958.02 383.742   4
  -1  -6  -7 1635.06 370.041   5
  -1   6   7 1861.04 539.905   8
   1   6  -6 202.947 215.342   1
  -1   6   6 263.368 223.680   8
  -1   6   6 180.438 183.668   3
  -1  -6  -6 236.813 138.614   5
  -1  -6  -6 95.7685 97.7239   4
   1   6  -5 59432.8 2903.79   8
  -1  -6  -5 60178.2 2363.25   5
   1   6  -5 66420.3 2783.37   1
  -1  -6  -5 63208.9 2287.21   9
  -1   6   5 59930.3 2954.17   8
  -1   6   5 60920.5 2684.91   3
  -1  -6  -5 56362.2 2134.92   4
  -1   6   4 34668.0 2189.30   8
  -1  -6  -4 34812.8 1580.68   4
  -1   6   4 34530.3 1950.99   3
  -1  -6  -4 37266.9 1708.77   9
   1   6  -4 39174.8 2061.86   1
   1   6  -4 34427.9 2160.86   8
   1   6  -3 16388.2 1275.92   1
   1   6  -3 14448.3 1359.66   8
  -1   6   3 13665.6 1334.10   8
  -1   6   3 14804.8 1236.37   3
  -1  -6  -3 12802.9 917.136   4
  -1  -6  -3 14346.6 1043.17   9
  -1  -6  -2 5783.09 587.646   4
  -1  -6  -2 6382.52 688.746   9
   1   6  -2 6654.03 804.541   1
  -1   6   2 6350.02 786.402   3
  -1   6   2 5656.58 849.506   8
   1   6  -2 5730.72 856.232   8
  -1  -6  -1 15538.4 1089.25   9
   1   6  -1 15009.4 1359.22   8
  -1   6   1 16980.1 1463.01   8
  -1   6   1 14526.5 1178.23   3
   1   6  -1 17031.2 1247.43   1
  -1  -6  -1 15109.0 928.282   4
  -1  -6   0 81121.6 2710.34   9
   1   6   0 77521.3 3243.98   8
   1   6   0 83148.9 2894.35   1
  -1   6   0 75936.9 2877.56   3
  -1   6   0 75014.6 3262.21   8
  -1  -6   1 16171.5 1111.51   9
  -1   6  -1 15632.5 1196.58   3
   1   6   1 16400.8 1399.49   8
   1   6   1 15821.7 1141.39   1
  -1   6  -1 16146.5 1429.83   8
   1   6   2 7014.44 897.821   8
  -1   6  -2 7092.10 934.854   8
   1   6   2 7574.24 763.406   1
  -1   6  -2 6819.36 792.317   3
   1   6   3 13516.5 1253.62   8
  -1   6  -3 14405.8 1355.82   8
  -1   6  -3 14093.0 1154.70   3
  -1   6  -4 35924.8 1904.87   3
   1   6   4 35413.1 2080.20   8
  -1   6  -4 37054.3 2244.83   8
  -1   6  -5 59758.3 2562.67   3
  -1   6  -5 62296.9 2994.78   8
   1   6   5 57450.4 2721.10   8
   1   6   6 382.751 225.835   8
  -1   6  -6 693.551 329.094   8
  -1   6  -6 460.339 226.987   1
  -1   6  -6 613.743 291.898   3
   1   6   7 1878.30 520.316   8
  -1   6  -7 1588.65 402.934   3
  -1   6  -7 1639.87 530.059   8
  -1   6  -7 1758.60 416.116   1
   1   6   8 5097.22 815.415   8
  -1   6  -8 5347.84 736.296   1
   1   6   9 8831.72 1114.71   8
  -1   6  -9 9478.28 987.707   1
  -1   6  -9 11016.3 1129.43   3
   1   6  10 2597.27 637.159   8
  -1   6 -10 2491.36 541.844   1
  -1   6 -11 595.196 252.251   1
  -1  -6  11 304.297 209.635   7
   1   6  11 550.229 290.814   8
   1   6  12 908.099 432.994   8
  -1  -6  12 771.200 284.454   7
  -1  -6  13 497.225 262.611   7
   1   6  13 585.064 314.207   8
   1   6  14 5909.39 1044.80   8
  -1  -6  14 4515.01 773.064   7
  -1  -6  15 2476.00 595.798   7
   1   6  15 4076.55 904.077   8
  -1   6 -15 3632.38 335.403  24
   1  -6 -15 3424.38 388.550  21
   1  -6 -15 3070.09 307.935  11
   1  -6 -15 3256.85 352.695  27
  -1   6 -15 2957.32 413.987  15
  -1  -6  15 2843.55 367.978  10
  -1   6 -15 3018.43 420.024  23
  -1   6 -15 3292.42 374.193  17
  -1  -6  15 3312.58 322.124  26
  -1   6 -16 4956.72 542.740  15
   1  -6 -16 5403.49 418.366  11
  -1  -6  16 5489.90 432.522  26
   1   6  16 5853.96 1081.14   8
  -1   6 -16 6094.80 457.733  24
  -1   6 -16 5078.68 561.706  23
  -1  -6  16 5506.48 527.818  10
  -1   6 -16 5402.91 480.748  17
   1  -6 -16 5552.02 511.022  21
   1  -6 -16 5357.28 461.127  27
  -1   6 -17 16514.8 997.212  15
  -1  -6  17 16334.5 941.244  10
   1  -6 -17 15982.2 889.318  21
  -1   6 -17 15610.0 1010.57  23
   1  -6 -17 15672.2 752.733  11
  -1   6 -17 19279.5 797.522  24
  -1   6 -17 17336.3 896.277  17
   1  -6 -17 17772.9 873.745  27
  -1  -6  17 17640.1 818.581  26
  -1   6 -18 501.683 199.924  23
  -1  -6  18 688.975 184.430  26
   1  -6 -18 523.803 163.667  27
  -1   6 -18 685.222 272.707  15
   1  -6 -18 644.401 181.795  11
  -1   6 -18 609.668 181.314  17
   1  -6 -18 592.797 178.326  21
  -1  -6  18 673.970 219.656  10
  -1   6 -19 24391.4 1252.16  15
  -1   6 -19 24188.2 1284.01  23
   1  -6 -19 27325.3 1210.68  21
   1  -6 -19 24891.7 990.843  11
  -1   6 -19 27515.6 1146.09  17
  -1  -6  19 27089.8 1252.90  10
   1  -6 -19 27183.0 1114.67  27
  -1  -6  19 27752.3 1075.64  26
   1  -6 -20 2260.28 345.905  21
   1  -6 -20 2574.51 338.816  27
  -1  -6  20 2180.51 345.412  10
  -1   6 -20 1966.89 372.537  23
  -1   6 -20 1525.36 268.016  11
  -1   6 -20 2203.45 326.315  17
  -1   6 -20 2115.65 369.570  15
   1  -6 -20 2201.42 275.251  11
  -1   6 -21 10484.6 813.109  23
   1  -6 -21 10741.0 732.661  21
  -1  -6  21 10980.9 766.710  10
  -1   6 -21 12538.0 730.887  17
  -1   6 -21 9180.10 635.767  11
   1  -6 -21 11711.0 698.152  27
  -1   6 -21 11067.7 799.030  15
   1  -6 -21 11497.2 633.322  11
  -1   6 -22 2641.06 416.794  23
  -1   6 -22 2792.34 337.138  17
   1  -6 -22 2577.85 345.796  21
   1  -6 -22 3004.74 351.463  27
  -1  -6  22 3009.43 406.612  10
   1  -6 -22 2525.35 291.100  11
  -1   6 -23 3049.63 435.657  23
  -1   6 -23 2759.47 320.954  17
   1  -6 -23 3434.83 360.001  27
   1  -6 -23 2836.79 366.872  21
  -1  -6  23 2572.50 362.422  10
   1  -6 -23 2684.36 289.443  11
   1  -6 -24 2388.10 335.215  21
   1  -6 -24 2456.71 274.358  11
  -1  -6  24 1992.94 314.872  10
  -1   6 -24 2428.53 299.970  17
   1  -6 -24 2313.21 287.742  27
  -1   6 -24 1954.06 334.953  23
  -1   6 -25 9869.91 695.849  23
   1  -6 -25 10300.9 516.008  11
  -1   6 -25 11854.1 615.782  17
   1  -6 -25 11057.6 610.799  27
   1  -6 -25 11330.4 674.452  21
  -1  -6  25 10226.3 664.573  10
   1  -6 -26 4215.39 377.814  21
  -1   6 -26 3921.42 413.227  23
  -1   6 -26 4406.79 350.392  17
  -1  -6  26 4132.03 395.966  10
   1  -6 -26 4551.07 367.375  27
  -1   6 -27 2341.73 308.934  23
   1  -6 -27 2529.88 270.735  21
  -1   6 -27 2649.10 251.281  17
  -1  -6  27 2591.44 291.761  10
  -1   6 -28 3375.87 329.349  23
  -1   6 -28 3714.91 272.564  17
  -1  -6  28 3490.04 304.442  10
  -1   6 -29 28.2157 50.1630  27
  -1   6 -29 145.473 98.8728  23
  -1   6 -29 148.837 66.5677  17
   1   7 -28 3809.94 291.768  23
  -1  -7 -28 4546.11 297.770  30
   1   7 -28 4370.37 263.219  17
  -1  -7 -28 4461.71 271.772  11
  -1  -7 -27 1320.89 174.424  14
  -1  -7 -27 1466.52 202.816  30
  -1  -7 -27 1659.03 180.398  13
   1   7 -27 1326.62 207.786  23
   1   7 -27 1703.44 185.280  17
  -1  -7 -27 1469.77 173.493  11
  -1   7  27 1908.93 261.740  20
  -1  -7 -26 1684.83 199.175  13
  -1   7  26 1719.82 270.086  20
   1   7 -26 1454.53 190.400  17
  -1  -7 -26 1556.05 231.045  30
  -1  -7 -26 1432.01 201.264  14
   1   7 -26 1200.78 217.075  23
  -1  -7 -26 1574.19 193.477  11
  -1  -7 -25 5098.78 375.625  13
  -1  -7 -25 5502.80 385.506  11
   1   7 -25 5168.91 379.247  17
  -1   7  25 5604.48 506.537  20
   1   7 -25 4034.85 405.646  23
  -1  -7 -25 4897.93 404.869  14
  -1  -7 -25 5372.44 433.759  30
  -1  -7 -24 318.699 136.290  14
  -1  -7 -24 233.281 108.673  13
  -1  -7 -24 183.221 110.912  11
   1   7 -24 156.265 95.6456  17
   1   7 -24 77.6794 118.540  23
  -1  -7 -24 178.772 118.320  30
  -1   7  24 250.680 167.275  20
  -1  -7 -23 13864.6 793.829  30
  -1  -7 -23 13167.7 755.497  14
  -1   7  23 14004.3 884.754  20
  -1  -7 -23 13535.4 675.123  11
   1   7 -23 13907.8 692.824  17
  -1  -7 -23 15541.1 735.943  13
  -1  -7 -22 3509.55 350.908  13
   1   7 -22 3424.75 343.206  17
   1   7 -22 2926.74 420.748  23
  -1  -7 -22 3086.77 328.005  11
  -1  -7 -22 3416.02 403.049  30
  -1  -7 -22 3512.81 363.694  29
   1  -7  22 3008.10 285.942  26
  -1  -7 -21 159.642 124.399  13
  -1  -7 -21 257.516 118.353  11
   1   7 -21 139.489 111.793  17
  -1  -7 -21 143.460 151.314  30
  -1  -7 -21 245.622 129.793  29
   1   7 -21 37.7654 106.071  21
   1  -7  21 28.4859 73.5097  26
   1   7 -21 75.4854 166.238  23
   1   7 -20 14886.3 804.492  21
   1   7 -20 15891.9 787.521  17
   1   7 -20 13898.9 951.167  23
   1  -7  20 15972.6 898.560  10
  -1  -7 -20 16774.3 857.024  29
  -1  -7 -20 15151.1 752.976  11
   1  -7  20 15950.1 697.846  26
  -1  -7 -20 17812.9 843.284  13
  -1  -7 -20 15609.9 907.158  30
  -1  -7 -19 1068.27 220.131  13
   1   7 -19 784.209 285.395  23
   1   7 -19 819.157 205.849  21
   1  -7  19 1153.04 261.791  10
  -1  -7 -19 1078.11 223.138  29
  -1  -7 -19 1062.14 196.424  11
   1   7 -19 772.689 173.122  17
   1  -7  19 1196.00 196.057  26
  -1  -7 -19 963.043 250.958  30
  -1  -7 -19 1149.13 220.816  25
  -1  -7 -18 11945.2 675.685  13
   1   7 -18 9430.65 796.593  23
  -1   7  18 9227.15 662.810  10
   1  -7  18 11455.0 776.379  10
   1   7 -18 10033.0 621.441  17
   1  -7  18 10673.7 561.083  26
  -1  -7 -18 10720.6 750.492  30
  -1  -7 -18 10696.7 695.770  29
  -1  -7 -18 10238.9 615.349  11
  -1  -7 -17 21495.6 920.312  11
   1   7 -17 19986.2 1167.00  23
  -1  -7 -17 24532.3 990.114  13
  -1   7  17 20533.1 1029.38  10
  -1  -7 -17 23003.9 1047.53  29
   1   7 -17 21357.6 922.730  17
   1  -7  17 22634.1 845.977  26
  -1  -7 -17 22772.1 1108.63  30
   1  -7  16 1108.86 174.021  26
  -1  -7 -16 1326.92 235.781  13
   1   7 -16 676.263 223.754  23
  -1  -7 -16 1152.34 211.183  11
  -1   7  16 752.321 210.160  10
  -1  -7 -16 1080.92 234.563  29
   1   7 -16 986.217 199.588  17
  -1  -7 -16 777.957 214.480  30
  -1  -7 -15 29056.5 1060.94  13
  -1   7  15 25879.3 1169.31  10
  -1  -7 -15 29935.5 1203.89  29
  -1  -7 -15 26815.9 1032.20  11
   1   7 -15 25509.5 1000.08  17
   1   7 -15 24710.2 1268.94  23
  -1  -7 -15 26569.6 1182.36  30
   1  -7  15 29669.0 969.509  26
   1   7 -14 4767.89 537.089  23
  -1  -7 -14 5606.66 523.240  30
  -1  -7 -14 5693.67 436.655  13
  -1  -7 -14 4924.24 412.930  11
  -1   7  14 4666.32 476.283  10
  -1  -7 -14 5515.25 485.910  29
   1   7 -13 4850.12 897.267   1
  -1   7  13 5155.01 1058.91   8
  -1   7  13 4758.41 482.080  10
  -1  -7 -13 5825.08 432.416  11
   1   7 -13 4417.71 501.074  23
  -1  -7 -13 5538.47 410.344  13
  -1  -7 -13 5789.14 496.324  29
  -1  -7 -13 4674.63 473.671  30
   1  -7  13 5117.03 832.006   7
  -1  -7 -13 4625.35 741.875   4
   1  -7  12 7072.15 964.249   7
   1   7 -12 7446.29 1089.91   1
  -1  -7 -12 6708.70 853.221   4
  -1   7  12 7796.18 1279.71   8
  -1  -7 -11 10284.0 1030.01   4
  -1   7  11 10712.5 1453.67   8
   1  -7  11 10110.3 1141.80   7
   1   7 -11 12684.7 1403.06   1
  -1  -7 -10 1683.31 406.232   4
   1   7 -10 2141.48 571.057   1
  -1   7  10 1627.34 570.966   8
  -1  -7  -9 10124.8 959.864   4
  -1   7   9 11160.8 1418.21   8
   1   7  -9 11539.2 1304.52   1
   1   7  -9 12367.4 1217.28   2
  -1   7   8 3355.85 784.398   8
   1   7  -8 4183.53 787.942   1
  -1  -7  -8 3678.37 560.824   4
  -1  -7  -7 8512.88 837.819   4
  -1   7   7 11341.9 1379.45   8
   1   7  -7 10670.5 1218.02   1
  -1  -7  -6 461.215 211.283   4
  -1   7   6 795.408 442.076   8
   1   7  -6 107.252 148.879   1
  -1   7   5 45418.7 2379.02   3
   1   7  -5 46469.5 2775.95   8
  -1  -7  -5 44142.0 1941.29   4
  -1   7   5 44737.7 2780.68   8
   1   7  -5 52587.8 2713.87   1
  -1   7   4 2495.10 538.277   3
  -1   7   4 3362.46 734.596   8
   1   7  -4 3075.54 712.407   8
   1   7  -4 4201.23 740.439   1
  -1  -7  -3 16681.0 1206.72   9
  -1   7   3 18468.6 1720.99   8
   1   7  -3 18626.7 1527.96   1
  -1   7   3 15981.3 1343.49   3
   1   7  -3 17426.6 1643.00   8
   1   7  -2 25796.6 1744.97   1
   1   7  -2 23114.3 1889.13   8
  -1   7   2 20853.2 1511.35   3
  -1   7   2 23354.6 1935.91   8
  -1  -7  -2 22188.8 1425.40   9
  -1   7   1 3972.79 809.305   8
   1   7  -1 4253.58 797.682   8
  -1   7   1 4582.48 680.942   3
  -1  -7  -1 4924.84 655.668   9
   1   7  -1 5055.77 750.816   1
  -1   7   0 3764.01 768.518   8
  -1   7   0 3836.45 613.888   3
   1   7   0 4451.10 828.752   8
   1   7   0 4458.86 686.654   1
  -1  -7   0 4841.47 660.192   9
  -1  -7   1 3289.52 557.993   9
  -1   7  -1 3537.79 771.945   8
   1   7   1 3654.26 608.375   1
   1   7   1 4101.99 770.454   8
  -1   7  -1 2933.78 544.465   3
   1   7   2 20976.2 1753.63   8
  -1   7  -2 20516.6 1468.27   3
   1   7   2 20248.3 1383.86   1
  -1  -7   2 22830.9 1488.99   9
  -1   7  -2 21990.6 1865.19   8
   1   7   3 18272.2 1264.11   1
   1   7   3 18999.1 1670.60   8
  -1   7  -3 17579.7 1352.76   3
  -1   7  -3 17945.4 1715.24   8
  -1   7  -4 3060.17 704.405   8
   1   7   4 1855.77 526.669   8
  -1   7  -4 2946.35 555.895   3
  -1   7  -5 46093.8 2298.08   3
   1   7   5 41024.2 2506.29   8
  -1   7  -5 43037.1 2686.86   8
  -1   7  -5 42991.7 2238.03   1
  -1   7  -6 337.184 217.276   3
  -1   7  -6 77.2616 198.938   1
   1   7   6 271.825 233.507   8
  -1   7  -6-6.92503 244.090   8
  -1   7  -7 8302.40 970.281   3
  -1   7  -7 8348.33 969.680   1
  -1   7  -7 8495.23 1169.88   8
   1   7   7 7427.04 1070.98   8
   1   7   8 3433.43 716.782   8
  -1   7  -8 3918.55 677.097   1
  -1   7  -8 3492.14 648.657   3
   1   7   9 9325.69 1246.32   8
  -1   7  -9 10847.6 1142.80   1
   1   7  10 1658.89 509.667   8
  -1   7 -10 2384.40 558.189   1
   1   7  11 13760.6 1582.87   8
   1   7  12 8906.98 1291.17   8
   1  -7 -12 9189.99 1088.44   4
   1  -7 -13 3969.91 421.061  21
   1  -7 -13 3751.62 359.848  11
  -1  -7  13 3678.81 421.074  14
  -1   7 -13 3702.94 467.650  15
   1   7  13 4148.36 900.648   8
  -1  -7  13 3390.68 318.870  26
   1  -7 -13 4186.53 409.486  27
  -1   7 -13 3731.19 470.740  23
  -1   7 -13 4706.40 407.946  18
  -1   7 -13 4017.82 337.239  24
   1  -7 -13 4709.15 801.509   4
  -1   7 -13 3629.57 434.023  20
  -1   7 -13 3717.01 400.050  17
   1  -7 -14 4944.19 452.412  27
   1   7  14 5126.23 1018.87   8
  -1   7 -14 4618.97 513.738  15
  -1   7 -14 4941.78 369.556  24
  -1  -7  14 4090.78 358.040  26
  -1   7 -14 3932.90 483.701  23
  -1   7 -14 4338.29 430.688  17
   1  -7 -14 4412.63 382.893  11
  -1  -7  14 4932.68 493.652  10
  -1  -7  14 4371.66 457.654  14
   1  -7 -14 4899.93 476.582  21
   1  -7 -15 26971.1 1104.31  27
  -1  -7  15 24359.2 965.743  26
  -1   7 -15 23807.1 1244.50  23
  -1   7 -15 23882.4 1212.68  15
   1  -7 -15 23389.2 959.985  11
  -1   7 -15 25368.8 1102.59  17
  -1  -7  15 25567.0 1176.99  10
   1  -7 -15 24301.4 1119.69  21
  -1   7 -15 28227.4 980.557  24
  -1   7 -16 1059.40 227.383  17
   1  -7 -16 817.476 176.561  11
  -1   7 -16 1090.94 286.733  15
  -1  -7  16 1190.67 269.594  10
   1  -7 -16 1108.52 230.451  27
  -1  -7  16 937.448 187.064  26
   1  -7 -16 784.577 208.898  21
  -1   7 -16 840.423 254.301  23
  -1  -7  17 20539.0 1067.96  10
   1  -7 -17 21502.8 1051.96  21
  -1   7 -17 20276.0 1172.17  23
   1  -7 -17 20563.9 896.696  11
  -1  -7  17 23087.9 956.309  26
  -1   7 -17 22212.7 1028.25  17
   1  -7 -17 22552.1 1007.81  27
  -1   7 -17 19730.8 1111.30  15
   1  -7 -18 10892.2 746.011  21
  -1  -7  18 11514.5 789.507  10
  -1   7 -18 11236.0 713.567  17
   1  -7 -18 10560.3 626.719  11
  -1  -7  18 12548.1 694.866  26
  -1   7 -18 10844.0 822.315  15
   1  -7 -18 12683.6 735.258  27
  -1   7 -18 10478.3 834.149  23
  -1   7 -19 1167.21 287.462  15
   1  -7 -19 1050.09 220.245  27
   1  -7 -19 1209.40 210.760  11
  -1  -7  19 1048.89 253.084  10
  -1   7 -19 1125.43 237.194  17
   1  -7 -19 1014.31 238.411  21
  -1   7 -19 933.050 252.812  23
  -1   7 -20 14319.1 940.587  23
   1  -7 -20 14242.0 770.445  27
   1  -7 -20 14457.2 726.067  11
   1  -7 -20 14414.7 846.688  21
  -1   7 -20 12958.9 877.850  15
  -1   7 -20 14225.9 786.855  17
  -1  -7  20 14046.6 865.302  10
   1  -7 -21 110.912 105.587  11
   1  -7 -21 17.4466 105.556  21
  -1  -7  21 48.8656 114.784  10
  -1   7 -21 113.005 110.960  17
  -1   7 -21 61.4968 159.657  15
   1  -7 -21 20.2123 82.6228  27
  -1   7 -21-41.8943 135.676  23
   1  -7 -22 2470.71 348.518  21
   1  -7 -22 2436.38 276.722  11
   1  -7 -22 2394.97 292.503  27
  -1  -7  22 2423.82 336.841  10
  -1   7 -22 2355.75 297.362  17
  -1   7 -22 2182.99 361.577  23
  -1   7 -22 2060.41 341.740  15
  -1  -7  23 11163.6 704.685  10
   1  -7 -23 10985.6 687.423  21
   1  -7 -23 11031.1 575.590  11
  -1   7 -23 10862.0 757.488  23
  -1   7 -23 12116.9 652.929  17
   1  -7 -24 341.366 144.084  21
  -1   7 -24 296.567 153.285  23
   1  -7 -24 185.797 88.1015  11
  -1   7 -24 325.626 116.202  17
  -1  -7  24 258.450 159.804  10
   1  -7 -25 4221.15 377.968  21
  -1   7 -25 3875.27 409.936  23
  -1   7 -25 4138.93 338.534  17
  -1  -7  25 3922.04 375.773  10
   1  -7 -25 3470.94 278.454  11
  -1   7 -26 1943.40 268.303  23
  -1   7 -26 1856.54 212.539  17
   1  -7 -26 1272.69 188.623  13
  -1  -7  26 1586.28 220.284  10
  -1   7 -27 2044.40 200.753  17
  -1  -7  27 1745.59 219.562  10
  -1   7 -27 1863.37 240.384  23
  -1   7 -28 3860.37 298.915  23
  -1   7 -28 4304.86 260.254  17
  -1   7 -28 3942.50 256.169  27
  -1  -7  28 4093.63 285.499  10
   1   8 -27 1423.81 177.050  23
  -1  -8 -27 1805.33 162.391  11
   1   8 -26 3110.14 294.453  23
  -1  -8 -26 3676.52 277.192  30
  -1  -8 -26 3518.03 260.717  11
  -1  -8 -26 4105.08 282.345  13
   1   8 -26 3336.32 239.416  17
  -1   8  26 3749.85 337.984  20
  -1  -8 -26 2828.91 254.495  14
   1   8 -25 2251.36 279.869  23
   1   8 -25 2189.68 215.471  17
  -1  -8 -25 2397.01 250.696  30
  -1  -8 -25 1875.66 228.273  14
  -1  -8 -25 2711.94 249.289  13
  -1   8  25 2270.35 292.737  20
  -1  -8 -25 2189.00 223.752  11
  -1  -8 -24 4164.86 329.384  13
  -1  -8 -24 3812.44 311.415  11
   1   8 -24 3079.28 358.399  23
  -1   8  24 3795.08 397.052  20
   1   8 -24 3911.44 308.646  17
  -1  -8 -24 3389.69 326.107  30
  -1  -8 -24 4196.37 364.454  14
  -1  -8 -23 1451.53 233.936  14
   1  -8  23 1757.80 209.151  26
  -1   8  23 1770.02 290.715  20
  -1  -8 -23 1496.63 211.762  11
   1   8 -23 1508.92 293.005  23
   1   8 -23 1554.05 206.853  17
  -1  -8 -23 1560.05 219.886  13
  -1  -8 -23 1599.35 248.602  30
  -1  -8 -22 297.963 183.919  14
  -1  -8 -22 274.461 129.131  13
   1   8 -22-19.1628 123.833  23
  -1  -8 -22 191.407 112.215  11
  -1  -8 -22 159.649 134.286  30
   1   8 -22 173.862 112.067  17
  -1   8  22 197.836 129.108  20
   1  -8  22 241.662 89.1678  26
  -1   8  21 9491.22 705.977  20
   1  -8  21 10289.6 678.032  10
   1   8 -21 8759.04 694.399  23
  -1  -8 -21 9342.82 564.110  11
   1  -8  21 9960.84 532.270  26
   1   8 -21 9129.60 540.297  17
  -1  -8 -21 11005.6 630.898  13
  -1  -8 -21 8980.17 631.789  14
  -1  -8 -21 9521.45 643.592  30
  -1  -8 -20 2908.03 315.592  25
  -1  -8 -20 2845.87 366.348  14
   1   8 -20 2475.93 311.050  21
  -1  -8 -20 3223.66 384.240  30
  -1  -8 -20 3091.98 324.754  11
   1   8 -20 2672.21 296.019  17
  -1  -8 -20 3216.83 344.880  13
  -1   8  20 2869.43 410.062  20
   1  -8  20 2868.24 293.218  26
   1  -8  20 2772.29 365.489  10
   1   8 -20 2320.07 393.544  23
  -1  -8 -19 3146.20 334.738  25
  -1  -8 -19 2680.90 363.181  30
  -1  -8 -19 2932.26 319.966  11
   1  -8  19 3251.61 402.783  10
  -1   8  19 2841.15 421.215  20
   1   8 -19 2621.35 432.075  23
   1  -8  19 2825.75 293.157  26
   1   8 -19 2546.33 293.058  17
   1   8 -19 2410.49 320.110  21
  -1  -8 -19 2712.84 322.477  13
  -1  -8 -19 2901.53 367.095  14
   1  -8  18 7942.59 649.051  10
  -1   8  18 7238.53 660.613  20
   1   8 -18 6675.61 651.617  23
  -1  -8 -18 7651.65 533.482  11
  -1  -8 -18 6597.14 561.023  14
   1   8 -18 7574.36 508.927  17
   1  -8  18 7708.79 477.913  26
  -1  -8 -18 8128.56 562.538  13
  -1  -8 -18 8042.13 623.702  30
   1   8 -17 4274.83 522.142  23
  -1  -8 -17 5254.97 445.911  11
  -1  -8 -17 5321.11 449.861  13
  -1  -8 -17 4919.02 487.546  14
  -1   8  17 4788.47 540.828  20
   1   8 -17 4737.39 400.805  17
  -1   8  17 4726.71 473.864  10
   1  -8  17 5123.88 382.981  26
  -1  -8 -17 4782.22 482.905  30
  -1  -8 -16 3606.42 428.936  30
  -1  -8 -16 3493.15 406.612  14
  -1  -8 -16 3923.45 387.600  13
  -1   8  16 3815.61 488.388  20
   1   8 -16 3108.84 463.727  23
   1  -8  16 3423.32 324.210  26
  -1   8  16 3540.52 416.779  10
  -1  -8 -16 3606.95 367.466  11
  -1  -8 -15 3525.11 402.088  14
  -1  -8 -15 4115.15 386.913  13
  -1   8  15 3522.56 450.767  20
  -1   8  15 3523.92 415.059  10
   1   8 -15 3932.51 499.256  23
  -1  -8 -15 3662.62 425.924  30
  -1  -8 -15 4403.66 407.516  11
   1  -8  15 4372.88 347.070  26
  -1  -8 -14 435.524 155.927  14
  -1  -8 -14 602.361 174.171  13
  -1  -8 -14 594.901 195.398  30
  -1   8  14 596.040 226.376  20
   1  -8  14 560.751 136.911  26
   1   8 -14 307.953 209.051  23
  -1  -8 -14 615.087 173.113  11
  -1   8  14 493.878 185.230  10
  -1  -8 -13 21869.7 940.489  11
   1   8 -13 18679.5 1096.94  23
   1  -8  13 22039.5 812.370  26
  -1   8  13 18991.8 1050.41  20
  -1  -8 -13 20711.6 861.779  13
  -1  -8 -13 21719.6 1034.21  30
  -1   8  13 18818.0 1002.99  10
  -1  -8 -13 18691.0 951.963  14
  -1   8  12 3561.85 438.271  20
  -1  -8 -12 4418.91 371.456  13
  -1   8  12 4059.34 455.114  10
  -1  -8 -12 5044.03 428.550  11
  -1  -8 -12 3899.23 421.019  30
   1   8 -12 3794.23 483.813  23
  -1  -8 -12 4166.51 430.946  14
  -1  -8 -11 1902.30 273.585  16
  -1  -8 -11 1330.63 247.135  14
   1   8 -11 1544.47 324.368  23
  -1  -8 -11 1791.25 253.493  11
  -1   8  11 1509.67 285.887  10
  -1  -8 -11 1625.65 224.148  13
  -1  -8 -11 1558.68 274.631  30
  -1   8  11 1720.29 301.899  20
   1   8 -10 9190.62 733.987  23
  -1  -8 -10 9134.10 627.923  14
  -1  -8 -10 9767.74 531.027  13
  -1   8  10 8788.35 673.291  20
  -1  -8 -10 9322.54 644.644  30
  -1  -8 -10 10852.8 618.852  11
  -1   8  10 10190.2 700.043  10
   1  -8  10 10762.2 1194.30   7
   1   8 -10 11748.9 1443.11   1
  -1   8  10 11314.0 1562.24   8
   1   8  -9 10611.6 1356.55   1
  -1   8   9 9317.86 1407.43   8
  -1  -8  -9 8379.25 598.869  14
  -1   8   8 4923.34 1026.86   8
   1   8  -8 5476.85 973.902   1
   1   8  -7 1591.00 504.321   1
  -1   8   7 1081.69 485.506   8
   1   8  -6 25903.9 2065.20   1
  -1   8   6 19522.3 1977.90   8
   1   8  -5 16842.8 1759.90   8
  -1   8   5 17629.6 1865.74   8
   1   8  -5 18248.7 1708.06   1
   1   8  -4 14889.8 1512.44   1
  -1   8   4 13034.4 1593.67   8
   1   8  -4 12660.0 1522.76   8
   1   8  -3 25218.3 2164.45   8
  -1   8   3 28147.3 2345.21   8
   1   8  -3 32063.9 2200.84   1
  -1   8   2 3321.29 824.199   8
   1   8  -2 4540.19 798.161   1
   1   8  -2 4243.24 872.880   8
  -1  -8  -1 9243.20 982.751   9
  -1   8   1 10042.2 1397.68   8
   1   8  -1 9345.91 1118.57   1
   1   8  -1 7810.20 1209.27   8
   1   8   0 122.509 152.530   1
  -1  -8   0 450.854 266.937   9
   1   8   0-13.2594 233.116   8
  -1  -8   1 9259.63 1014.39   9
  -1   8  -1 9682.56 1335.04   8
   1   8   1 8692.48 1011.57   1
   1   8   1 8543.09 1192.09   8
  -1  -8   2 4553.92 717.670   9
   1   8   2 4351.06 691.675   1
  -1   8  -2 4672.40 971.197   8
   1   8   2 4107.88 848.928   8
   1   8   3 25056.0 2133.14   8
  -1  -8   3 27053.7 1798.09   9
   1   8   3 22607.9 1553.00   1
  -1   8  -3 26582.9 2261.83   8
  -1   8  -4 11668.2 1481.37   8
   1   8   4 10041.0 993.790   1
   1   8   4 11081.3 1389.93   8
  -1   8  -4 13051.6 1292.79   1
  -1   8  -5 12869.5 1568.82   8
   1   8   5 14397.2 1580.66   8
  -1   8  -5 14763.7 1389.06   1
   1   8   5 11550.1 1034.02   1
  -1   8  -6 19666.5 1928.37   8
   1   8   6 19130.4 1852.24   8
  -1   8  -6 21077.8 1675.48   1
   1   8   6 14604.2 1142.27   1
  -1   8  -7 2173.44 532.304   1
   1   8   7 1871.79 598.091   8
   1   8   8 3763.58 822.222   8
  -1   8  -8 4838.61 819.685   1
   1   8   9 8500.14 1292.75   8
   1  -8  -9 8990.19 567.566  11
  -1   8  -9 11129.5 612.737  18
  -1   8  -9 8930.95 705.365  15
  -1  -8   9 8735.40 485.416  26
  -1   8  -9 9892.13 1171.24   1
  -1   8 -10 9484.90 1159.92   1
  -1   8 -10 7825.84 645.210  23
  -1   8 -10 8143.79 651.491  20
  -1   8 -10 8856.75 480.619  24
   1   8  10 8746.41 1335.73   8
   1  -8 -10 9019.01 576.599  11
   1  -8 -10 8589.93 603.301  21
  -1  -8  10 7858.26 469.832  26
  -1   8 -10 11257.5 618.788  18
  -1  -8  10 10624.9 729.357  14
  -1   8 -10 8146.13 673.968  15
  -1   8 -11 1736.79 220.740  24
  -1   8 -11 1983.24 266.725  18
   1  -8 -11 1525.41 266.801  21
   1   8  11 2054.51 726.586   8
   1  -8 -11 1564.70 253.695  11
  -1   8 -11 1148.81 286.921  15
  -1   8 -11 1371.19 292.812  23
  -1  -8  11 1308.27 265.946  14
  -1  -8  11 1213.09 184.195  26
  -1   8 -11 1217.56 246.641  20
   1  -8 -12 4218.37 428.386  21
  -1   8 -12 3340.22 440.348  15
  -1  -8  12 5030.17 501.195  14
  -1   8 -12 4493.57 406.095  18
  -1   8 -12 4539.44 508.576  20
  -1   8 -12 4154.67 492.270  23
  -1  -8  12 3753.63 332.484  26
   1  -8 -12 4455.31 400.752  11
   1  -8 -13 19415.2 981.709  21
  -1   8 -13 17856.6 1040.95  15
  -1   8 -13 18699.1 1072.82  23
  -1   8 -13 18959.1 937.819  17
   1  -8 -13 18375.7 858.187  11
  -1  -8  13 17521.7 775.333  26
  -1   8 -13 18016.2 1005.82  20
  -1  -8  14 1162.09 258.460  14
  -1  -8  14 617.725 148.162  26
   1  -8 -14 688.640 204.599  21
   1  -8 -14 686.552 186.877  11
  -1   8 -14 754.577 201.405  17
  -1   8 -14 678.376 209.602  15
  -1   8 -14 725.148 244.071  23
  -1  -8  14 805.199 225.079  10
   1  -8 -15 3959.83 437.652  21
  -1  -8  15 3602.69 429.482  10
  -1   8 -15 3934.80 496.623  15
   1  -8 -15 3881.20 378.654  11
  -1  -8  15 3907.14 362.027  26
  -1   8 -15 4133.59 438.315  17
  -1   8 -15 3566.32 479.857  23
   1  -8 -16 2575.41 309.044  11
  -1   8 -16 2858.73 429.425  15
  -1  -8  16 3085.72 409.279  10
  -1   8 -16 2975.74 442.050  23
  -1   8 -16 3200.78 385.152  17
   1  -8 -16 2610.20 363.244  21
  -1  -8  16 2717.86 311.513  26
  -1   8 -17 4833.78 547.307  23
   1  -8 -17 5808.03 527.636  21
   1  -8 -17 5607.99 448.804  11
  -1  -8  17 5597.43 546.940  10
  -1  -8  17 5865.66 466.094  26
  -1   8 -17 5841.39 587.929  15
  -1   8 -17 5694.65 495.475  17
  -1   8 -18 8040.51 712.397  23
  -1   8 -18 7476.58 654.227  15
   1  -8 -18 7555.81 603.953  21
   1  -8 -18 8146.31 540.705  11
  -1  -8  18 8030.77 549.726  26
  -1  -8  18 7371.57 612.549  10
  -1   8 -18 8021.29 586.072  17
   1  -8 -19 2241.97 332.873  21
  -1   8 -19 2665.70 333.660  17
   1  -8 -19 2156.01 274.972  11
  -1   8 -19 2087.44 386.163  23
  -1  -8  19 2419.01 365.162  10
  -1   8 -19 2076.24 340.500  15
   1  -8 -20 2566.42 289.915  11
  -1   8 -20 2257.38 376.581  23
  -1  -8  20 2283.39 336.030  10
   1  -8 -20 2400.75 330.506  21
  -1   8 -20 2565.76 322.411  17
  -1   8 -20 2259.54 363.782  15
  -1   8 -21 7694.96 645.979  23
   1  -8 -21 7383.06 559.019  21
  -1   8 -21 8076.45 539.665  17
   1  -8 -21 8407.97 511.850  11
  -1  -8  21 7696.54 591.699  10
  -1   8 -21 7284.57 605.353  15
  -1   8 -22 326.721 193.044  23
   1  -8 -22 294.918 105.824  11
  -1   8 -22 225.547 130.163  17
  -1  -8  22 181.985 112.618  10
  -1   8 -23 1255.65 248.456  23
   1  -8 -23 1380.55 188.033  11
  -1   8 -23 1072.82 186.048  17
  -1  -8  23 1349.32 230.492  10
  -1   8 -24 3557.59 369.614  23
  -1   8 -24 3638.16 310.650  17
  -1  -8  24 3159.89 321.992  10
   1  -8 -24 3174.46 310.037  13
   1  -8 -25 1975.52 227.824  13
  -1   8 -25 2439.67 287.290  23
  -1   8 -25 2635.52 245.332  17
  -1  -8  25 2689.28 279.248  10
   1  -8 -26 2369.18 209.791  13
  -1   8 -26 3370.14 253.222  17
  -1   8 -26 3021.53 283.348  23
  -1  -8  26 3081.92 278.194  10
   1  -8 -26 3180.59 281.044  14
  -1   8 -27 2030.19 173.347  17
   1  -8 -27 1534.00 176.848  14
  -1  -8  27 1977.63 195.759  10
  -1  -9 -25 688.282 117.899  13
  -1  -9 -25 621.046 122.619  14
  -1  -9 -25 637.184 109.825  11
   1   9 -25 397.186 112.640  23
  -1   9  25 594.413 147.069  20
  -1  -9 -24 2507.46 251.470  14
  -1  -9 -24 2413.01 218.527  11
  -1   9  24 2451.26 278.294  20
   1   9 -24 1967.83 255.548  23
  -1  -9 -24 3081.51 258.780  13
  -1   9  23 279.774 149.420  20
  -1  -9 -23 263.637 119.538  14
  -1  -9 -23 375.852 112.395  30
  -1  -9 -23 206.229 92.3060  13
  -1  -9 -23 218.738 87.8864  11
   1  -9  23 265.375 97.8457  26
   1   9 -23 217.553 129.258  23
  -1  -9 -22 1066.42 195.894  14
  -1  -9 -22 1131.19 188.934  30
   1  -9  22 1460.15 189.332  26
   1   9 -22 1222.71 255.498  23
  -1  -9 -22 1135.75 176.046  11
   1  -9  22 1453.74 223.729  10
  -1  -9 -22 1541.44 210.482  13
  -1   9  22 1358.63 245.431  20
  -1  -9 -21 3848.09 343.877  13
  -1   9  21 2741.56 360.457  20
  -1  -9 -21 3034.57 283.162  25
  -1  -9 -21 2998.97 317.038  30
   1  -9  21 3247.60 358.544  10
   1   9 -21 2702.74 363.971  23
  -1  -9 -21 3577.35 320.772  11
  -1  -9 -21 3222.03 354.753  14
   1  -9  21 3270.32 297.479  26
   1  -9  20 7176.90 447.408  26
  -1  -9 -20 6946.46 530.250  14
  -1   9  20 7741.55 613.163  20
  -1  -9 -20 7313.25 479.566  11
   1  -9  20 7358.87 564.828  10
  -1  -9 -20 6988.77 512.747  30
  -1  -9 -20 7757.91 504.968  13
   1   9 -20 7150.84 612.484  23
  -1  -9 -20 7859.77 492.951  25
  -1  -9 -19 3866.97 366.596  13
   1   9 -19 3739.39 460.130  23
  -1   9  19 3745.93 435.413  20
  -1  -9 -19 3770.47 354.197  11
   1   9 -19 3860.56 396.002  21
  -1  -9 -19 3823.94 360.375  25
   1  -9  19 3731.96 321.614  26
  -1  -9 -19 3567.50 376.378  30
  -1  -9 -19 3289.15 374.390  14
   1  -9  19 3699.42 415.547  10
  -1  -9 -18 468.701 172.707  14
  -1  -9 -18 648.360 182.056  13
   1  -9  18 627.739 145.382  26
   1   9 -18 463.407 142.009  21
  -1   9  18 501.382 196.242  20
  -1  -9 -18 470.072 156.879  30
  -1  -9 -18 601.044 174.352  25
  -1  -9 -18 605.861 153.287  11
   1  -9  18 554.658 220.555  10
   1   9 -18 226.560 169.369  23
  -1  -9 -17 10890.9 713.383  14
  -1  -9 -17 12585.2 682.216  13
   1   9 -17 9818.21 789.103  23
  -1  -9 -17 11053.9 708.009  30
   1  -9  17 11675.4 593.247  26
  -1   9  17 11319.1 795.919  20
  -1  -9 -17 11819.3 657.970  11
  -1  -9 -16 440.483 181.904  14
  -1  -9 -16 341.375 135.147  13
  -1   9  16 358.285 168.880  20
  -1  -9 -16 610.083 183.146  11
  -1  -9 -16 438.453 169.109  30
   1   9 -16 315.971 193.840  23
   1  -9  16 557.519 142.596  26
  -1   9  16 383.672 154.906  10
  -1  -9 -15 7481.44 516.809  13
   1  -9  15 6910.22 440.830  26
  -1  -9 -15 6487.92 548.983  30
  -1  -9 -15 7086.59 521.224  11
  -1  -9 -15 6914.23 577.017  14
  -1   9  15 7081.88 589.584  10
   1   9 -15 6096.80 625.131  23
  -1   9  15 6683.96 614.577  20
  -1  -9 -14 20186.8 862.746  13
  -1  -9 -14 19887.5 981.041  30
  -1   9  14 18609.6 1049.07  20
   1  -9  14 19503.4 769.585  26
  -1  -9 -14 18511.6 956.316  14
  -1   9  14 17548.0 956.481  10
   1   9 -14 16763.0 1054.91  23
  -1  -9 -14 20276.2 911.972  11
  -1  -9 -13 7569.11 597.876  30
   1   9 -13 6657.39 652.925  23
   1  -9  13 8370.96 477.034  26
  -1   9  13 7389.63 654.312  20
  -1  -9 -13 8343.32 568.979  11
  -1  -9 -13 7218.86 605.137  14
  -1   9  13 7509.79 624.743  10
  -1  -9 -13 7678.81 515.383  13
   1   9 -12 30311.9 1444.33  23
  -1  -9 -12 34268.5 1151.84  13
  -1  -9 -12 36149.1 1257.08  11
   1  -9  12 35419.9 1087.84  26
  -1  -9 -12 31035.1 1286.32  14
  -1   9  12 33292.3 1382.17  10
  -1  -9 -12 34050.1 1333.87  30
  -1  -9 -12 36625.9 1268.28  16
  -1   9  12 31456.4 1392.82  20
  -1  -9 -11 2710.45 291.115  13
  -1  -9 -11 2777.38 371.720  14
  -1   9  11 2170.36 373.365  20
  -1  -9 -11 2578.60 355.796  30
   1   9 -11 2533.06 421.252  23
  -1   9  11 2574.95 365.976  10
  -1  -9 -11 3155.40 354.544  16
  -1  -9 -11 2844.65 329.784  11
   1  -9  11 2732.49 274.331  26
  -1  -9 -10 7183.88 512.824  11
   1  -9  10 7700.54 445.870  26
  -1  -9 -10 7019.43 567.948  30
  -1   9  10 6787.03 604.796  20
  -1   9  10 7032.85 606.788  10
  -1  -9 -10 6459.92 545.906  14
   1   9 -10 6042.40 628.682  23
  -1  -9 -10 6503.31 443.045  13
  -1   9   9 2645.27 396.132  20
  -1  -9  -9 2816.84 321.462  11
  -1   9   9 2556.40 367.791  10
  -1  -9  -9 2502.61 271.697  13
  -1  -9  -9 2489.52 326.993  14
   1   9  -9 2840.28 435.574  23
  -1  -9  -8 17584.5 741.071  13
  -1   9   8 15654.2 928.027  20
  -1  -9  -8 18968.1 842.329  11
  -1   9   8 18294.9 978.612  10
  -1  -9  -8 16887.0 900.094  14
  -1  -9  -7 2257.26 283.625  11
  -1   9   7 2336.98 385.057  20
  -1  -9  -7 2542.76 345.248  14
  -1   9   7 2071.59 330.592  10
  -1   9   6 37507.8 1502.37  20
  -1   9   6 39455.0 1474.34  10
  -1  -9  -6 37830.2 1399.89  14
  -1   9   5 78.0866 103.257  10
  -1  -9  -5 8.70402 126.880  14
  -1   9   5 368.992 202.515  20
  -1  -9  -4 8741.43 627.137  14
  -1   9   4 8578.17 642.907  10
   1   9  -4 10006.0 1329.21   1
  -1   9   4 8872.35 1436.41   8
  -1   9   4 8609.93 677.518  20
  -1   9   4 8087.88 677.694  15
   1   9  -4 7624.14 1260.77   8
   1   9  -3 13578.3 1513.63   1
  -1   9   3 10311.8 1532.39   8
  -1  -9  -3 12251.3 752.406  14
   1   9  -3 11848.8 1562.78   8
  -1   9   3 11120.1 721.270  10
  -1   9   3 10991.5 801.050  15
   1   9  -2 13449.6 1675.75   8
  -1   9   2 14330.4 820.701  10
  -1   9   2 13213.4 888.905  15
  -1   9   2 15050.9 1858.48   8
   1   9  -2 15241.5 1570.73   1
  -1   9   1 17696.2 1029.08  15
   1   9  -1 18595.1 1979.23   8
   1   9  -1 17545.5 1638.44   1
  -1   9   1 18025.2 932.683  10
  -1   9   1 19274.8 2090.59   8
  -1   9   0 1556.36 590.039   8
   1   9   0 764.592 414.725   8
   1   9   0 1944.48 547.618   1
  -1   9   0 1488.45 277.081  15
  -1   9  -1 17657.7 1050.60  15
  -1   9  -1 18542.0 2040.70   8
   1   9   1 19646.3 2005.33   8
  -1   9  -1 18552.0 952.157  10
  -1  -9   1 17898.4 1515.93   9
   1   9   1 18236.6 1585.96   1
  -1  -9   2 16524.7 1483.41   9
  -1   9  -2 17696.2 2002.00   8
   1   9   2 13970.3 1338.33   1
  -1   9  -2 16000.2 885.872  10
  -1   9  -2 15601.3 973.138  15
   1   9   2 14790.1 1769.62   8
   1   9   3 8273.54 1005.00   1
  -1  -9   3 10348.7 1184.70   9
   1   9   3 9735.71 1412.09   8
  -1   9  -3 11441.9 1299.76   1
  -1   9  -3 9861.23 774.302  15
  -1   9  -3 12089.8 627.028  18
  -1   9  -3 10717.5 725.137  10
  -1   9  -3 9918.71 1486.14   8
  -1  -9   4 11340.2 1261.09   9
  -1   9  -4 10857.5 1553.54   8
   1   9   4 11503.9 1526.40   8
  -1   9  -4 12251.1 631.682  18
  -1   9  -4 9878.67 725.181  20
  -1  -9   4 11689.7 746.608  14
  -1   9  -4 9911.99 771.189  15
   1   9   4 8127.26 957.000   1
  -1   9  -4 12554.0 1369.50   1
  -1  -9   5 101.994 101.818  14
   1   9   5 114.886 130.511   1
  -1   9  -5 161.936 175.985  15
  -1   9  -5 8.96130 127.921  20
  -1  -9   5 78.4984 161.325   9
  -1   9  -5 289.653 135.296  18
  -1   9  -5 15.0111 306.806   8
   1   9   5 236.880 244.616   8
  -1   9  -5 309.177 317.765   1
  -1  -9   5 24.8331 72.5505  26
  -1  -9   6 37206.0 1162.85  26
  -1   9  -6 36219.7 1552.07  15
  -1   9  -6 47079.2 1351.75  18
  -1  -9   6 43844.6 1553.06  14
  -1   9  -6 36020.9 1470.66  20
   1   9   6 37635.7 2846.67   8
  -1   9  -7 3125.93 323.742  18
  -1   9  -7 2039.37 341.624  20
  -1   9  -7 2049.76 355.168  15
  -1  -9   7 2992.69 392.121  14
  -1  -9   7 2377.02 266.095  26
  -1   9  -8 14565.4 953.423  15
  -1  -9   8 15823.6 706.716  26
  -1   9  -8 15541.3 928.784  20
  -1  -9   8 20203.6 1021.87  14
  -1   9  -8 21634.2 874.491  18
  -1  -9   9 2079.19 254.770  26
  -1   9  -9 3081.10 334.906  18
  -1   9  -9 2287.17 382.020  15
  -1   9  -9 2471.02 374.939  20
  -1  -9   9 2992.60 392.869  14
  -1   9  -9 2513.86 378.461  23
  -1   9 -10 7544.48 654.859  23
  -1   9 -10 8428.96 709.781  15
  -1  -9  10 10695.7 738.306  14
  -1   9 -10 10270.2 607.107  18
  -1  -9  10 8295.03 501.551  26
  -1   9 -10 8018.24 652.838  20
   1  -9 -10 9323.99 637.155  14
  -1   9 -11 2262.48 370.867  23
  -1   9 -11 2313.54 383.817  20
  -1  -9  11 2470.95 346.405  14
  -1   9 -11 1797.68 336.874  15
  -1   9 -11 2665.85 314.624  18
  -1  -9  11 2125.40 256.262  26
  -1  -9  12 29187.8 1039.19  26
  -1   9 -12 28814.6 1306.98  20
  -1   9 -12 30145.2 1385.56  15
  -1   9 -12 30501.5 1215.94  17
  -1   9 -12 30570.5 1379.93  23
  -1   9 -13 6592.86 630.157  23
  -1  -9  13 8178.63 640.716  14
  -1   9 -13 7245.88 567.381  17
  -1   9 -13 6389.23 585.634  20
  -1   9 -13 7044.57 653.052  15
   1  -9 -13 7800.87 555.573  11
  -1  -9  13 6613.52 465.098  26
  -1   9 -14 17406.3 1044.81  23
   1  -9 -14 19034.5 886.070  11
  -1  -9  14 18975.4 1001.15  10
  -1  -9  14 17773.4 797.024  26
  -1   9 -14 18475.0 919.110  17
  -1   9 -14 18508.7 1062.13  15
  -1   9 -15 5313.86 567.176  23
  -1   9 -15 5431.60 584.801  15
   1  -9 -15 5826.45 468.399  11
  -1  -9  15 5493.91 535.588  10
  -1   9 -15 6119.78 511.250  17
  -1  -9  15 5711.26 447.896  26
  -1   9 -16 523.203 202.953  23
  -1  -9  16 362.555 132.476  26
   1  -9 -16 487.312 166.286  11
  -1   9 -16 464.167 209.336  15
  -1  -9  16 326.084 177.221  10
  -1   9 -16 482.185 166.910  17
  -1   9 -17 11094.8 814.037  23
   1  -9 -17 11486.9 652.744  11
  -1   9 -17 11763.5 809.808  15
  -1   9 -17 11703.1 689.398  17
  -1  -9  17 12004.4 651.123  26
  -1  -9  17 11704.7 764.879  10
  -1   9 -18 315.932 222.232  15
  -1   9 -18 462.993 156.313  17
  -1  -9  18 385.399 220.534  10
  -1   9 -18 257.185 218.660  23
   1  -9 -18 329.171 133.796  11
  -1   9 -19 2897.10 326.600  17
  -1  -9  19 2759.11 357.150  10
  -1   9 -19 3035.55 404.871  23
  -1   9 -19 3310.53 408.736  15
  -1   9 -20 7746.47 505.403  17
  -1  -9  20 6940.28 542.698  10
  -1   9 -20 6367.38 553.140  15
  -1   9 -20 7093.57 583.999  23
  -1   9 -21 2623.12 285.865  17
  -1   9 -21 2329.13 319.259  15
  -1  -9  21 2520.65 318.422  10
  -1   9 -21 2388.44 331.427  23
   1  -9 -22 1314.07 209.715  13
  -1   9 -22 1038.06 173.516  17
   1  -9 -22 1379.94 216.137  14
  -1  -9  22 1309.96 220.045  10
  -1   9 -22 1148.99 230.197  23
   1  -9 -23 331.190 103.868  14
  -1   9 -23 154.161 122.042  23
  -1   9 -23 314.004 104.188  17
   1  -9 -23 275.744 98.9657  13
  -1  -9  23 79.8494 73.8408  10
   1  -9 -24 2175.56 211.370  13
  -1   9 -24 2027.58 244.036  23
  -1   9 -24 2145.67 214.332  17
  -1  -9  24 2340.58 252.212  10
   1  -9 -24 2405.73 241.735  14
   1  -9 -25 277.539 90.4151  14
  -1  -9  25 501.603 123.106  10
  -1   9 -25 448.285 117.144  23
   1  -9 -25 448.725 97.6918  13
  -1   9 -25 514.115 99.0793  17
  -1 -10 -24 2773.39 204.613  13
  -1  10  24 2559.12 257.621  15
   1  10 -23 407.341 135.826  23
  -1 -10 -23 572.505 109.390  13
  -1  10  23 421.590 131.939  20
  -1 -10 -23 486.421 113.294  14
  -1 -10 -22 2734.68 244.761  13
  -1 -10 -22 2366.55 252.194  14
   1 -10  22 2543.42 222.630  26
   1  10 -22 1915.41 256.861  23
  -1 -10 -22 2283.43 210.070  11
  -1  10  22 2240.92 270.307  20
   1 -10  22 2043.07 220.218  10
  -1 -10 -21 591.164 134.562  13
  -1 -10 -21 435.690 100.302  25
  -1  10  21 692.774 173.744  20
   1  10 -21 566.275 181.618  23
  -1 -10 -21 493.594 113.741  11
  -1 -10 -21 523.405 143.185  14
   1 -10  21 740.870 138.556  26
   1 -10  21 616.657 147.264  10
  -1 -10 -20 2784.33 277.049  13
  -1  10  20 2374.68 309.109  20
  -1 -10 -20 2609.43 254.715  11
   1  10 -20 2450.57 333.343  23
  -1 -10 -20 2935.96 270.643  25
   1 -10  20 2792.79 317.665  10
   1 -10  20 2759.79 262.313  26
  -1 -10 -20 2838.54 315.848  14
   1 -10  19 5572.29 384.498  26
  -1 -10 -19 4635.54 412.754  14
  -1 -10 -19 5186.64 391.197  25
   1  10 -19 4424.17 461.522  23
  -1 -10 -19 4877.89 364.130  11
  -1 -10 -19 5253.19 389.995  13
   1 -10  19 5053.39 453.718  10
  -1  10  19 4066.20 412.453  20
   1  10 -18 4862.12 513.870  23
  -1 -10 -18 5352.19 408.334  13
  -1  10  18 5228.19 492.953  20
   1 -10  18 5703.05 395.690  26
  -1 -10 -18 5847.31 435.449  25
   1 -10  18 5589.57 491.487  10
  -1 -10 -18 5587.47 406.766  11
  -1 -10 -18 5377.68 465.565  14
  -1 -10 -17 5924.37 438.537  13
  -1  10  17 5520.76 506.605  20
   1 -10  17 6007.63 406.557  26
   1 -10  17 6354.16 549.676  10
  -1 -10 -17 6710.37 491.970  25
  -1 -10 -17 5940.93 433.075  11
  -1 -10 -17 5655.38 486.582  14
   1  10 -17 5669.94 569.195  23
  -1 -10 -16 3043.33 312.215  13
  -1  10  16 2575.41 362.127  20
   1  10 -16 3059.18 439.742  23
  -1 -10 -16 3076.02 316.251  11
   1 -10  16 3013.97 288.239  26
  -1 -10 -16 2974.03 359.467  14
   1  10 -15 767.896 269.186  23
  -1 -10 -15 719.559 171.490  13
  -1 -10 -15 850.667 217.769  14
  -1 -10 -15 804.907 185.179  11
  -1  10  15 615.272 177.345  10
  -1  10  15 847.054 247.398  20
   1 -10  15 695.808 149.298  26
  -1 -10 -14 3083.07 319.639  13
  -1  10  14 3554.75 408.023  10
  -1 -10 -14 3204.52 385.839  14
  -1  10  14 3211.86 423.843  20
   1  10 -14 2872.25 433.706  23
   1 -10  14 2926.48 284.325  26
  -1 -10 -14 3244.17 339.466  11
   1 -10  13 8518.42 480.620  26
   1  10 -13 8281.08 732.862  23
  -1 -10 -13 8597.04 531.975  13
  -1 -10 -13 9450.66 584.478  11
  -1 -10 -13 7749.01 600.203  14
  -1  10  13 7817.94 657.113  20
  -1  10  13 8546.77 638.841  10
   1  10 -12 1594.21 387.948  23
  -1 -10 -12 1523.42 280.196  14
  -1 -10 -12 1327.51 213.644  13
  -1  10  12 1674.30 301.017  10
  -1  10  12 1552.16 313.120  20
  -1 -10 -12 1492.18 247.948  11
   1 -10  12 1273.26 196.037  26
  -1 -10 -12 1562.24 228.919  16
   1  10 -11 11807.6 884.949  23
  -1 -10 -11 12539.8 639.844  13
  -1 -10 -11 12838.3 693.305  11
   1 -10  11 12615.8 589.518  26
  -1  10  11 12707.4 814.321  10
  -1 -10 -11 11761.1 745.082  14
  -1 -10 -11 13755.1 736.374  16
  -1  10  11 12859.5 850.574  20
   1  10 -10 3747.78 517.972  23
  -1  10  10 3688.07 458.350  20
  -1  10  10 3954.83 463.490  10
  -1 -10 -10 3628.64 408.663  14
  -1 -10 -10 3941.66 377.050  11
   1 -10  10 3548.72 308.544  26
  -1 -10 -10 4322.76 362.767  13
  -1 -10 -10 4364.68 421.441  16
   1  10  -9 3310.15 468.363  23
  -1 -10  -9 3011.98 306.671  13
  -1 -10  -9 3133.34 332.754  11
  -1  10   9 2844.58 393.130  10
  -1  10   9 2871.05 426.733  20
   1 -10   9 3058.41 289.591  26
  -1 -10  -9 2927.53 374.582  14
   1  10  -8 15574.9 1016.79  23
  -1  10   8 14702.8 915.583  20
  -1  10   8 16094.6 927.912  10
   1 -10   8 15773.3 656.570  26
  -1 -10  -8 13961.6 826.339  14
  -1  10   7 6775.83 641.807  15
  -1  10   7 7006.86 626.995  20
   1 -10   7 7759.78 445.974  26
  -1  10   7 7032.92 610.451  10
  -1 -10  -7 6866.69 573.009  14
  -1  10   6 2855.01 451.952  15
  -1  10   6 2630.17 382.631  10
   1 -10   6 3515.55 295.094  26
  -1  10   6 3130.85 423.903  20
  -1 -10  -6 2853.56 372.630  14
  -1  10   5 19501.1 1122.78  15
  -1 -10  -5 20403.7 1008.74  14
  -1  10   5 19721.0 1045.64  10
   1 -10   5 21786.9 763.989  26
  -1  10   5 20195.9 1091.45  20
  -1  10   4 1193.49 276.577  20
  -1  10   4 1166.63 272.939  10
  -1 -10  -4 1340.66 255.743  14
   1 -10   4 1460.75 189.378  26
  -1  10   4 1149.38 291.475  15
  -1  10   3 3697.97 467.219  20
   1 -10   3 4471.60 322.341  26
  -1  10   3 4281.88 470.730  10
  -1 -10  -3 4321.75 457.516  14
  -1  10   3 3998.50 499.257  15
  -1  10   2 1200.80 196.466  18
  -1  10   2 959.339 248.837  10
  -1  10   2 693.523 189.995  15
  -1  10   2 817.635 217.141  20
  -1 -10  -2 1158.25 244.275  14
  -1  10   1 3495.85 496.799  15
  -1  10   1 2776.37 402.394  20
  -1  10   1 3185.11 414.311  10
  -1  10   1 3545.17 322.457  18
  -1 -10  -1 3133.59 406.238  14
  -1  10   0 33304.0 1439.69  20
  -1  10   0 32765.4 1392.54  10
  -1  10   0 34600.3 1561.94  15
  -1 -10   0 35772.6 1411.09  14
  -1 -10   1 4026.64 449.890  14
  -1  10  -1 4507.44 377.768  18
  -1  10  -1 3427.47 433.000  10
  -1  10  -1 3511.12 491.654  15
  -1  10  -1 3686.47 458.760  20
  -1 -10   2 953.075 240.961  14
  -1  10  -2 1334.32 225.549  18
  -1  10  -2 1033.36 282.078  15
  -1  10  -2 1000.05 263.251  20
  -1  10  -3 4538.66 549.050  15
  -1  10  -3 5206.33 418.346  18
  -1  10  -3 4255.30 485.144  20
  -1 -10   3 5209.16 519.344  14
  -1 -10   4 1519.33 288.209  14
  -1  10  -4 1495.17 345.231  15
  -1  10  -4 1108.36 272.288  20
  -1  10  -4 1541.02 234.756  18
  -1  10  -5 19374.2 1055.51  20
  -1 -10   5 21355.4 854.634  26
  -1  10  -5 20545.0 1165.10  15
  -1 -10   5 22653.9 1098.12  14
  -1  10  -6 3365.99 350.151  18
  -1 -10   6 2704.88 290.863  26
  -1 -10   6 3377.71 416.928  14
  -1  10  -6 3013.06 426.578  20
  -1  10  -6 2849.23 441.718  15
  -1  10  -7 6226.69 636.065  15
  -1  10  -7 6336.86 590.080  20
  -1  10  -7 7802.65 538.911  18
  -1 -10   7 7829.67 623.873  14
  -1 -10   7 6870.54 465.176  26
  -1 -10   8 14657.5 697.467  26
  -1 -10   8 18570.9 971.730  14
  -1  10  -8 14858.9 907.045  20
  -1  10  -8 18959.0 835.977  18
  -1  10  -8 15161.7 978.224  15
  -1  10  -9 1988.50 341.481  23
  -1  10  -9 2224.11 384.230  15
  -1 -10   9 2169.36 259.327  26
  -1  10  -9 2548.99 375.305  20
  -1 -10   9 2536.62 361.586  14
  -1 -10  10 4084.27 353.441  26
  -1  10 -10 3497.79 435.783  20
  -1  10 -10 4133.47 507.465  15
  -1  10 -10 4619.66 414.817  18
  -1  10 -10 4006.82 488.585  23
  -1 -10  10 4901.85 485.595  14
  -1  10 -11 12025.2 858.060  15
  -1  10 -11 12170.5 801.802  20
  -1 -10  11 14233.0 827.744  14
  -1  10 -11 12554.3 743.381  17
   1 -10 -11 13667.7 778.055  14
  -1 -10  11 12688.8 645.718  26
  -1  10 -11 12701.8 856.879  23
  -1 -10  12 1424.91 275.109  14
   1 -10 -12 1396.11 248.161  14
  -1  10 -12 850.418 235.897  20
  -1  10 -12 1256.39 289.924  23
  -1  10 -12 1152.93 247.487  17
  -1  10 -12 1312.70 299.012  15
  -1 -10  12 1116.37 194.679  26
  -1  10 -13 7576.14 654.045  23
   1 -10 -13 8488.12 597.626  14
  -1 -10  13 8351.22 631.113  10
  -1  10 -13 8159.44 580.450  17
  -1  10 -13 7418.06 655.258  15
  -1 -10  13 7906.94 504.552  26
  -1  10 -14 3003.15 413.881  23
   1 -10 -14 3695.94 397.657  14
  -1  10 -14 3100.84 427.627  15
  -1  10 -14 3406.20 371.441  17
  -1 -10  14 3534.12 416.029  10
  -1 -10  14 2928.24 313.092  26
   1 -10 -15 931.263 219.909  14
  -1  10 -15 1074.97 273.182  23
  -1  10 -15 764.259 191.517  17
  -1 -10  15 823.715 206.586  10
  -1  10 -15 808.249 219.996  15
  -1 -10  15 901.336 176.433  26
  -1 -10  16 2945.45 369.104  10
  -1  10 -16 3165.12 349.437  17
  -1  10 -16 2821.63 405.083  23
  -1  10 -16 3166.44 417.190  15
   1 -10 -16 3426.80 363.285  14
   1 -10 -17 4942.49 434.200  14
  -1  10 -17 4422.72 469.963  23
  -1  10 -17 5195.47 424.762  17
  -1 -10  17 4948.58 463.496  10
  -1  10 -17 5366.19 516.366  15
  -1  10 -18 4983.13 489.974  15
  -1  10 -18 5295.74 416.417  17
  -1 -10  18 5197.35 465.309  10
  -1  10 -18 4612.66 457.245  23
   1 -10 -18 5404.44 437.468  14
  -1  10 -19 4319.35 433.125  23
   1 -10 -19 4703.53 365.066  13
  -1 -10  19 4586.98 424.353  10
   1 -10 -19 4587.04 388.191  14
  -1  10 -19 4377.26 359.713  17
  -1  10 -19 4106.52 424.779  15
  -1  10 -20 2833.27 323.416  23
   1 -10 -20 2703.58 274.594  13
  -1  10 -20 2957.98 277.741  17
  -1  10 -20 2514.24 318.240  15
  -1 -10  20 2690.18 307.125  10
   1 -10 -20 2782.07 288.342  14
   1 -10 -21 566.227 130.922  14
   1 -10 -21 527.346 124.040  13
  -1  10 -21 567.964 120.742  17
  -1  10 -21 680.173 163.735  23
  -1 -10  21 557.813 144.339  10
  -1  10 -22 1882.79 230.692  23
  -1 -10  22 2370.24 252.440  10
  -1  10 -22 2312.97 218.038  17
   1 -10 -22 2316.46 227.654  13
   1 -10 -22 2230.34 227.396  14
   1 -10 -23 314.366 89.5971  14
  -1  10 -23 226.066 82.3034  23
   1 -10 -23 523.825 102.988  13
  -1  10 -23 383.169 94.2107  17
  -1 -10  23 369.090 102.615  10
  -1 -10  24 2277.59 202.517  10
  -1 -11 -21 5445.60 305.436  13
  -1  11  21 4892.14 376.229  15
   1  11 -21 4115.55 334.075  23
  -1 -11 -21 4703.88 315.734  14
  -1 -11 -20 2927.96 241.193  13
   1  11 -20 2534.80 297.866  23
  -1  11  20 2536.92 260.220  20
   1 -11  20 2775.99 258.928  10
  -1  11  20 3004.94 320.251  15
   1 -11  20 3052.08 243.788  26
  -1 -11 -20 2804.93 227.859  25
  -1 -11 -20 2744.24 258.992  14
   1  11 -19 1064.17 223.470  23
  -1 -11 -19 1452.04 184.745  13
   1 -11  19 1186.13 188.730  10
  -1  11  19 1362.08 251.646  15
  -1  11  19 1198.44 206.313  20
   1 -11  19 1602.76 191.674  26
  -1 -11 -19 1330.16 178.046  25
  -1 -11 -19 1164.98 188.196  14
  -1 -11 -18 4243.30 361.168  14
  -1 -11 -18 4776.58 337.378  13
   1  11 -18 4068.35 418.685  23
  -1 -11 -18 5278.73 375.493  25
   1 -11  18 4129.38 372.469  10
  -1  11  18 4197.86 378.720  20
   1 -11  18 4423.01 322.006  26
  -1  11  18 4368.92 430.155  15
   1 -11  17 3751.90 372.368  10
  -1 -11 -17 4039.62 319.033  13
   1  11 -17 3746.53 427.448  23
  -1  11  17 3057.99 352.172  20
  -1 -11 -17 3870.80 342.421  25
   1 -11  17 3645.75 304.477  26
  -1 -11 -17 3282.49 338.334  14
  -1  11  17 3853.87 434.448  15
  -1 -11 -16 7365.74 447.294  13
   1 -11  16 6785.14 529.272  10
  -1  11  16 6023.03 496.958  20
  -1 -11 -16 8123.32 509.918  25
   1  11 -16 6541.85 568.970  23
   1 -11  16 7128.10 425.512  26
  -1 -11 -16 6719.65 492.954  14
  -1  11  16 7189.67 597.430  15
   1  11 -15 894.162 268.079  23
  -1 -11 -15 887.125 201.794  14
  -1 -11 -15 882.108 163.793  13
  -1  11  15 1046.46 228.876  20
   1 -11  15 800.790 152.058  26
  -1  11  15 1112.57 268.124  15
  -1 -11 -15 1272.65 216.081  25
  -1 -11 -14 3645.89 316.284  13
  -1 -11 -14 3613.81 384.340  14
  -1  11  14 3259.43 397.010  20
  -1  11  14 3832.90 469.568  15
   1  11 -14 3628.25 475.468  23
   1 -11  14 3774.86 314.264  26
  -1 -11 -13 2177.02 296.430  14
  -1 -11 -13 2340.70 255.724  13
  -1  11  13 2129.93 335.628  20
  -1  11  13 1900.20 307.145  10
   1  11 -13 2164.73 364.615  23
  -1  11  13 2044.81 368.209  15
   1 -11  13 2134.74 236.770  26
  -1  11  12 1118.22 251.617  10
   1  11 -12 1010.27 272.104  23
  -1 -11 -12 1035.71 184.945  13
  -1 -11 -12 1343.54 213.464  16
  -1  11  12 1264.79 279.626  20
  -1  11  12 785.360 240.066  15
   1 -11  12 1082.89 173.250  26
  -1 -11 -12 1063.52 231.392  14
  -1 -11 -11 3878.35 332.569  13
  -1  11  11 3679.20 486.750  15
   1  11 -11 3992.67 514.587  23
  -1  11  11 3211.97 401.166  10
  -1 -11 -11 4737.32 403.046  16
  -1 -11 -11 3838.32 405.753  14
  -1  11  11 4061.74 458.533  20
   1 -11  11 3986.56 324.642  26
   1  11 -10 14464.6 956.284  23
  -1  11  10 13724.5 909.588  15
  -1 -11 -10 17126.7 808.916  16
  -1  11  10 14380.8 883.853  20
  -1 -11 -10 13561.9 783.631  14
  -1  11  10 15149.1 868.824  10
   1 -11  10 14919.4 641.484  26
   1  11  -9 327.983 225.487  23
  -1  11   9 1.03527 216.521  15
  -1  11   9-36.4216 117.363  20
  -1  11   9 95.9587 142.506  10
  -1 -11  -9 184.970 99.1947  16
  -1 -11  -9-4.26184 131.919  14
   1 -11   9 161.052 105.201  26
  -1  11   8 20593.9 1133.13  15
  -1  11   8 20189.7 1069.80  20
  -1  11   8 21625.8 1083.91  10
   1  11  -8 20226.5 1165.94  23
   1 -11   8 21224.0 775.983  26
  -1 -11  -8 20470.0 987.513  14
   1  11  -7 1822.45 371.689  23
  -1 -11  -7 1485.05 275.733  14
  -1  11   7 1398.47 289.375  20
  -1  11   7 1567.49 307.859  10
  -1  11   7 1492.60 353.638  15
   1 -11   7 1540.27 194.366  26
  -1 -11  -6 5704.46 515.562  14
   1 -11   6 6428.82 399.629  26
  -1  11   6 6470.32 589.321  10
  -1  11   6 6783.01 644.201  15
  -1  11   6 6336.85 580.841  20
   1 -11   5 1727.44 203.610  26
  -1  11   5 1591.91 314.267  20
  -1 -11  -5 1220.41 244.555  14
  -1  11   5 1493.99 293.730  10
  -1  11   5 1530.96 323.421  15
  -1  11   4 4137.64 465.811  10
  -1  11   4 3647.58 492.674  15
  -1  11   4 3184.65 413.348  20
   1 -11   4 4005.41 302.496  26
  -1 -11  -4 4018.11 435.015  14
  -1  11   3 3833.85 461.312  20
  -1  11   3 4093.96 512.644  15
  -1 -11  -3 4130.96 440.045  14
  -1  11   3 3911.56 468.763  10
  -1  11   2 1343.39 292.240  10
  -1  11   2 948.253 244.488  20
  -1  11   2 1292.24 207.222  18
  -1 -11  -2 1313.17 269.003  14
  -1  11   2 1552.36 348.092  15
  -1 -11  -1 8035.90 626.711  14
  -1  11   1 7227.87 630.109  20
  -1  11   1 7564.66 648.027  10
  -1  11   1 9186.39 519.803  18
  -1  11   1 7128.13 693.234  15
  -1 -11   0 1755.49 303.403  14
  -1  11   0 2431.74 281.220  18
  -1  11   0 2494.47 378.638  20
  -1  11   0 1912.89 376.046  15
  -1  11  -1 6950.48 612.397  20
  -1  11  -1 7734.14 713.092  15
  -1  11  -1 8759.50 529.930  18
  -1 -11   1 7858.43 612.740  14
  -1  11  -2 1810.05 313.415  20
  -1  11  -2 2405.77 288.584  18
  -1 -11   2 1858.80 319.290  14
  -1  11  -2 1285.83 305.545  15
  -1  11  -3 4650.67 404.623  18
  -1  11  -3 3562.71 440.962  20
  -1  11  -3 4136.83 533.426  15
  -1 -11   3 4077.87 449.674  14
  -1 -11   4 4554.88 479.396  14
  -1  11  -4 4463.89 379.789  18
  -1  11  -4 3948.29 506.489  15
  -1  11  -4 3137.78 413.192  20
  -1 -11   5 1707.67 302.399  14
  -1 -11   5 1812.58 231.999  26
  -1  11  -5 2257.92 283.650  18
  -1  11  -5 1583.99 311.343  20
  -1  11  -5 1587.82 334.516  15
  -1 -11   6 7081.27 577.148  14
  -1  11  -6 5532.65 600.703  15
  -1 -11   6 5944.39 423.944  26
  -1  11  -6 5849.78 557.932  20
  -1  11  -7 2069.83 276.046  18
  -1  11  -7 1644.97 343.753  15
  -1  11  -7 1812.58 360.533  20
  -1 -11   7 1839.52 300.078  14
  -1 -11   7 1530.52 219.108  26
  -1 -11   8 21408.2 848.181  26
  -1  11  -8 19010.0 1012.12  20
  -1  11  -8 20413.7 1132.88  15
  -1 -11   9 169.860 136.181  14
  -1  11  -9 201.280 202.015  15
  -1  11  -9 176.360 146.916  20
  -1  11  -9 148.442 121.992  17
  -1 -11   9 165.329 112.104  26
  -1  11 -10 14432.6 931.845  15
  -1 -11  10 15546.3 805.844  14
  -1  11 -10 13390.5 812.663  20
  -1 -11  10 13723.0 661.996  26
  -1  11 -10 13393.6 729.280  17
  -1  11 -10 13831.7 839.832  23
  -1  11 -11 3132.19 410.779  23
  -1  11 -11 3396.49 352.934  17
  -1  11 -11 3680.28 471.107  15
  -1 -11  11 3563.64 325.305  26
  -1 -11  12 1030.82 225.094  10
  -1  11 -12 674.821 202.746  23
  -1  11 -12 906.205 261.473  15
  -1  11 -12 974.575 195.790  17
  -1  11 -13 1762.86 302.739  15
  -1 -11  13 1724.25 272.771  10
  -1  11 -13 2099.04 275.506  17
   1 -11 -13 1794.65 253.883  14
  -1  11 -13 2238.74 340.784  23
  -1  11 -14 4020.45 434.051  23
   1 -11 -14 4902.78 351.626  13
   1 -11 -14 4217.70 381.570  14
  -1 -11  14 4512.15 427.887  10
  -1  11 -14 4021.28 370.402  17
  -1  11 -14 4555.51 473.722  15
  -1  11 -15 644.479 165.468  17
   1 -11 -15 906.808 174.799  14
  -1  11 -15 808.123 211.189  23
   1 -11 -15 936.081 158.755  13
  -1  11 -15 957.684 249.884  15
  -1 -11  15 926.489 204.026  10
  -1  11 -16 6041.36 503.293  23
   1 -11 -16 6579.06 450.017  14
  -1 -11  16 6020.53 481.393  10
  -1  11 -16 6634.67 546.146  15
  -1  11 -16 6252.05 429.403  17
   1 -11 -16 7076.23 410.746  13
   1 -11 -17 3962.51 302.916  13
  -1  11 -17 3860.85 397.039  15
   1 -11 -17 3654.29 318.531  14
  -1  11 -17 4003.89 391.738  23
  -1 -11  17 3506.54 356.357  10
  -1  11 -17 3748.99 318.659  17
  -1 -11  18 3550.79 343.860  10
  -1  11 -18 3301.91 334.852  23
   1 -11 -18 4203.57 296.361  13
   1 -11 -18 3885.11 312.547  14
  -1  11 -18 4010.39 314.204  17
  -1  11 -18 3453.58 362.151  15
   1 -11 -19 1081.71 162.724  14
  -1  11 -19 786.680 161.020  23
  -1  11 -19 926.884 201.111  15
  -1  11 -19 1254.40 175.533  17
   1 -11 -19 1194.51 156.010  13
  -1 -11  19 1156.46 193.387  10
  -1  11 -20 2932.50 262.505  23
   1 -11 -20 3468.03 242.437  13
  -1 -11  20 3243.91 285.302  10
   1 -11 -20 3173.24 246.844  14
  -1  11 -20 3680.94 258.600  17
   1 -11 -21 3976.54 244.571  13
  -1  11 -21 3901.72 248.226  17
  -1 -11  21 4081.22 294.872  10
  -1 -12 -19 263.231 89.8935  14
   1  12 -19 266.906 95.6568  23
  -1  12  19 222.893 106.385  15
  -1 -12 -18 837.484 118.132  13
  -1 -12 -18 1035.24 136.357  25
   1 -12  18 862.761 142.143  10
  -1 -12 -18 784.135 133.534  14
   1  12 -18 763.736 156.357  23
  -1  12  18 954.134 191.434  15
   1 -12  18 866.728 127.723  26
  -1 -12 -17 620.082 108.079  13
  -1 -12 -17 606.482 119.199  25
   1  12 -17 617.258 164.661  23
  -1  12  17 576.399 164.360  15
   1 -12  17 621.151 117.275  26
   1 -12  17 446.157 115.274  10
  -1 -12 -17 374.461 111.467  14
  -1 -12 -16 715.970 152.452  14
  -1 -12 -16 679.080 121.023  13
   1 -12  16 701.804 158.497  10
  -1 -12 -16 823.003 145.259  25
   1 -12  16 743.132 128.496  26
  -1  12  16 699.799 179.896  15
   1  12 -16 430.540 160.855  23
  -1 -12 -15 606.307 125.983  13
   1 -12  15 558.621 124.309  26
   1 -12  15 675.152 175.870  10
  -1 -12 -15 688.020 164.117  14
   1  12 -15 853.850 208.396  23
  -1  12  15 509.926 175.975  15
  -1 -12 -15 775.075 143.408  25
  -1 -12 -14 1703.10 236.627  14
  -1 -12 -14 2020.03 244.897  25
   1  12 -14 1701.00 301.024  23
  -1  12  14 1485.70 272.257  15
   1 -12  14 1686.30 196.029  26
  -1  12  13 5718.30 514.333  15
  -1 -12 -13 5546.37 440.061  14
   1  12 -13 4565.84 488.531  23
   1 -12  13 5245.32 346.682  26
  -1 -12 -13 6514.86 451.170  25
   1  12 -12 3497.30 432.657  23
  -1  12  12 3755.17 438.570  15
  -1  12  12 3379.48 350.608  10
  -1 -12 -12 4381.09 372.070  25
  -1 -12 -12 3781.75 315.828  16
   1 -12  12 3628.96 291.173  26
  -1 -12 -12 3515.05 357.109  14
  -1 -12 -11 1846.69 230.737  16
  -1  12  11 1333.01 262.236  20
  -1 -12 -11 1703.46 265.419  14
  -1  12  11 1879.28 331.187  15
  -1  12  11 1734.30 268.308  10
   1  12 -11 1523.85 295.085  23
   1 -12  11 1456.86 181.407  26
   1  12 -10 663.789 231.001  23
   1 -12  10 806.585 142.533  26
  -1 -12 -10 695.823 193.045  14
  -1  12  10 831.201 214.686  20
  -1  12  10 1067.04 215.237  10
  -1 -12 -10 798.241 171.262  16
  -1  12  10 1032.69 262.281  15
  -1 -12  -9 794.650 182.813  14
  -1  12   9 812.030 211.515  10
  -1 -12  -9 1032.65 195.097  16
  -1  12   9 916.754 199.777  20
   1  12  -9 641.723 250.939  23
   1 -12   9 738.248 143.130  26
  -1  12   9 829.760 260.422  15
  -1  12   8 4714.32 467.995  20
  -1 -12  -8 5598.08 451.376  16
  -1  12   8 5433.87 546.319  15
   1  12  -8 4885.88 527.993  23
  -1  12   8 5279.58 500.646  10
  -1 -12  -8 4932.73 438.926  14
   1 -12   8 5216.74 353.387  26
   1  12  -7 257.142 160.995  23
  -1 -12  -7 224.289 124.945  14
  -1  12   7 107.651 133.144  20
  -1  12   7 266.632 140.193  10
  -1 -12  -7 54.2974 88.1150  16
  -1  12   7 38.8249 167.463  15
   1 -12   7 240.743 89.3253  26
  -1 -12  -6-78.4249 112.636  14
   1  12  -6 41.5172 177.590  23
  -1  12   6-23.1214 120.265  20
   1 -12   6-45.5034 56.6576  26
  -1  12   6 250.026 181.561  15
   1  12  -5 2563.89 407.893  23
  -1  12   5 2399.60 344.334  20
   1 -12   5 2652.40 244.022  26
  -1  12   5 2506.62 394.340  15
  -1 -12  -5 2580.15 322.564  14
  -1  12   4 1597.65 286.724  20
  -1 -12  -4 1851.85 283.827  14
  -1  12   4 1688.29 339.959  15
  -1 -12  -3 7830.42 579.368  14
  -1  12   3 6404.96 554.667  20
  -1  12   3 7663.07 678.824  15
  -1  12   2 1646.06 276.605  20
  -1 -12  -2 2089.42 304.238  14
  -1  12   2 2106.86 386.213  15
  -1  12   1 5099.53 370.057  18
  -1  12   1 4148.91 518.783  15
  -1  12   1 3517.04 408.353  20
  -1 -12  -1 4248.51 432.472  14
  -1 -12   0 3144.07 370.238  14
  -1  12   0 1907.84 307.595  20
  -1  12   0 3188.63 305.490  18
  -1  12   0 2478.52 418.817  15
  -1  12  -1 4694.75 369.495  18
  -1  12  -1 3219.25 391.637  20
  -1  12  -1 3526.52 459.402  15
  -1 -12   1 3644.74 401.676  14
  -1  12  -2 3216.34 307.790  18
  -1  12  -2 2084.06 371.740  15
  -1 -12   2 2773.70 344.437  14
  -1  12  -3 7549.70 683.571  15
  -1 -12   3 8161.48 596.112  14
  -1  12  -4 1447.29 309.017  15
  -1 -12   4 2176.79 308.608  14
  -1 -12   5 3394.49 367.912  14
  -1  12  -5 2588.72 399.306  15
  -1  12  -6 67.6251 159.337  15
  -1 -12   6 40.0991 82.9363  14
  -1  12  -7 374.274 201.570  15
  -1  12  -7 498.272 133.240  17
  -1 -12   7 242.613 123.778  14
  -1  12  -8 5749.56 552.535  15
  -1  12  -8 4743.69 387.223  17
  -1  12  -9 824.660 243.397  15
  -1  12  -9 567.788 144.448  17
  -1  12 -10 676.931 159.503  17
  -1  12 -10 762.198 220.672  15
  -1 -12  10 621.502 158.622  10
  -1  12 -11 1577.92 305.761  15
  -1  12 -11 1112.78 183.281  17
  -1 -12  11 1262.98 209.464  10
  -1 -12  12 3147.41 325.580  10
  -1  12 -12 3269.34 397.415  15
  -1  12 -12 3034.16 289.040  17
  -1 -12  13 4655.27 383.197  10
  -1  12 -13 4672.31 347.277  17
  -1  12 -13 4730.35 453.974  15
  -1 -12  14 1432.39 223.379  10
  -1  12 -14 1624.36 197.714  17
  -1  12 -14 1329.71 245.021  15
  -1  12 -15 508.872 150.415  15
  -1 -12  15 631.114 160.191  10
  -1  12 -15 452.860 107.680  17
  -1  12 -16 594.019 113.560  17
  -1 -12  16 763.733 156.960  10
  -1  12 -16 496.064 133.870  15
  -1 -12  17 614.548 129.995  10
  -1  12 -17 631.240 108.417  17
  -1  12 -17 271.970 110.617  15
  -1  12 -18 854.134 113.415  17
  -1 -12  18 946.228 149.020  10
  -1  12 -18 812.097 153.551  15
  -1 -12  19 174.955 70.9360  10
  -1  13  15 2386.70 261.574  15
   1 -13  15 2092.84 210.847  10
   1  13 -15 2146.13 245.855  23
  -1 -13 -15 2164.13 200.713  14
   1 -13  15 2536.22 192.169  26
  -1 -13 -15 2415.14 201.154  25
  -1 -13 -14 435.523 108.122  14
   1 -13  14 482.798 117.914  10
  -1  13  14 364.694 131.515  15
   1 -13  14 370.676 86.0999  26
  -1 -13 -14 488.975 110.276  25
   1  13 -14 580.172 159.680  23
   1  13 -13 2020.39 275.057  23
   1 -13  13 2087.13 243.800  10
  -1 -13 -13 2280.06 222.044  25
  -1 -13 -13 2163.05 226.901  14
  -1  13  13 1949.51 267.816  15
   1 -13  13 2152.64 196.424  26
   1  13 -12 2755.25 322.178  23
  -1 -13 -12 2989.95 264.227  25
  -1 -13 -12 2482.78 254.138  14
  -1  13  12 2377.52 296.884  15
   1 -13  12 2745.55 223.992  26
  -1 -13 -11 3691.52 293.467  25
  -1 -13 -11 2945.75 286.103  14
  -1  13  11 3302.83 371.524  15
  -1 -13 -11 3313.72 259.968  16
   1 -13  11 3248.52 247.584  26
   1  13 -11 2786.78 342.240  23
   1  13 -10 3407.05 379.027  23
  -1 -13 -10 3974.68 335.440  14
  -1 -13 -10 4254.83 323.288  25
  -1  13  10 3728.83 402.751  15
   1 -13  10 4164.93 287.363  26
  -1 -13 -10 4094.00 309.064  16
   1  13  -9 1462.92 271.464  23
  -1 -13  -9 1468.38 222.257  14
   1 -13   9 1392.87 167.669  26
  -1 -13  -9 1400.02 191.397  16
  -1  13   9 1333.88 268.608  15
  -1 -13  -9 1528.71 198.873  25
   1  13  -8 449.979 197.930  23
  -1 -13  -8 780.049 160.545  14
  -1 -13  -8 1012.89 168.475  16
  -1 -13  -8 725.033 141.275  25
  -1  13   8 672.335 205.773  15
   1 -13   8 739.245 129.985  26
  -1 -13  -7 891.620 176.943  14
   1  13  -7 598.595 195.640  23
  -1 -13  -7 1133.32 185.530  16
  -1  13   7 1069.89 251.849  15
   1 -13   7 969.955 141.346  26
  -1 -13  -7 883.555 157.721  25
  -1  13   6 1143.62 237.242  15
  -1 -13  -6 940.594 182.581  14
  -1 -13  -6 1237.63 184.847  25
  -1 -13  -6 1375.38 210.215  16
   1  13  -6 1073.13 246.454  23
  -1 -13  -5 730.359 165.753  14
   1  13  -5 794.876 221.010  23
  -1 -13  -5 515.707 116.548  25
  -1 -13  -5 1006.45 187.179  16
  -1  13   5 581.134 206.611  15
  -1 -13  -4 1285.44 208.000  16
  -1  13   4 811.091 236.984  15
  -1 -13  -4 841.048 177.182  14
   1  13  -4 650.443 218.158  23
  -1 -13  -4 768.289 143.193  25
  -1  13   3 3303.53 398.396  15
   1  13  -3 3324.14 430.511  23
  -1 -13  -3 3575.05 346.918  14
   1  13  -2 3989.86 455.478  23
  -1 -13  -2 4265.51 381.228  14
  -1  13   2 3533.65 424.782  15
  -1  13   1 6615.88 575.779  15
  -1 -13  -1 7245.58 498.047  14
  -1  13   0 10235.9 714.809  15
  -1 -13   0 11072.5 615.989  14
  -1  13  -1 7167.55 594.513  15
  -1 -13   1 7598.86 508.433  14
  -1 -13   2 4369.39 374.315  14
  -1  13  -2 3995.00 442.163  15
  -1  13  -3 3579.66 420.060  15
  -1 -13   3 3846.70 344.166  14
  -1  13  -4 900.602 215.298  15
  -1 -13   4 1004.13 175.480  14
  -1  13  -5 289.124 158.772  15
  -1 -13   6 748.447 142.587  10
  -1  13  -6 1175.25 253.305  15
  -1  13  -7 459.428 180.779  15
  -1 -13   7 514.537 130.712  10
  -1 -13   8 666.260 137.693  10
  -1  13  -8 775.342 202.869  15
  -1  13  -9 1411.94 251.899  15
  -1 -13   9 1490.85 179.268  16
  -1 -13   9 1346.60 193.587  10
  -1 -13  10 3456.95 294.448  10
  -1  13 -10 4358.65 406.068  15
  -1  13 -11 2708.67 319.125  15
  -1 -13  11 2092.85 228.549  10
  -1 -13  12 2264.12 228.874  10
  -1  13 -12 2466.38 291.361  15
  -1 -13  13 1774.17 196.444  10
  -1  13 -13 1864.43 240.002  15
  -1  13 -14 537.416 132.090  15
  -1 -13  14 286.724 80.3893  10
  -1 -13  15 1924.00 182.765  10
  -1  13 -15 2078.00 218.098  15
   1  14 -11 210.772 94.2429  23
   1 -14  11 288.511 89.8817  10
  -1  14  10 2371.72 247.807  15
   1  14 -10 2282.60 248.259  23
  -1 -14 -10 2557.52 205.056  14
  -1 -14 -10 2780.13 200.827  25
   1  14  -9 925.047 174.381  23
  -1 -14  -9 986.881 137.078  14
  -1  14   9 1292.18 204.576  15
  -1 -14  -9 1213.53 136.124  16
  -1 -14  -9 1251.28 141.325  25
  -1 -14  -8 248.336 78.4971  14
   1  14  -8 299.233 133.473  23
  -1 -14  -8 269.860 83.3530  16
  -1 -14  -8 215.229 61.1312  25
  -1  14   8 210.187 122.163  15
   1  14  -7 193.921 110.372  23
  -1 -14  -7 132.334 70.9986  16
  -1 -14  -7 37.3337 50.8385  14
  -1 -14  -7 80.6312 54.8127  25
  -1  14   7 116.199 106.205  15
  -1 -14  -6 1440.45 176.955  16
  -1 -14  -6 1169.85 135.821  25
  -1 -14  -6 1373.45 170.540  14
   1  14  -6 1225.46 210.287  23
  -1  14   6 1115.21 207.021  15
  -1 -14  -5 1074.27 154.145  14
   1  14  -5 758.818 169.275  23
  -1  14   5 862.912 190.575  15
  -1 -14  -5 1200.74 160.804  16
   1  14  -4 1242.50 215.724  23
  -1 -14  -4 1718.35 199.533  16
  -1 -14  -4 1225.33 164.947  14
  -1  14   4 1252.84 213.829  15
   1  14  -3 655.247 171.801  23
  -1 -14  -3 861.519 148.985  16
  -1 -14  -3 488.051 114.094  14
  -1  14   3 437.143 139.549  15
   1  14  -2 142.919 111.533  23
  -1 -14  -2 51.9497 62.2045  16
  -1 -14  -2 100.674 83.6194  14
  -1  14   2-28.0874 97.6093  15
  -1 -14  -1 2666.01 259.281  16
  -1 -14  -1 2319.56 224.701  14
   1  14  -1 1947.52 267.988  23
  -1  14   1 2094.12 280.689  15
  -1 -14   0 4298.48 319.812  16
  -1  14   0 3819.84 366.787  15
   1  14   0 3375.64 342.157  23
  -1 -14   1 2500.12 251.169  16
   1  14   1 1969.40 284.296  23
  -1  14  -1 1690.42 248.976  15
   1  14   2 75.8921 109.246  23
  -1 -14   2 62.8455 58.5377  16
  -1  14  -2 239.993 145.336  15
  -1 -14   3 669.650 135.317  16
  -1  14  -3 736.380 175.177  15
  -1 -14   4 1181.92 155.417  16
  -1  14  -4 875.760 170.617  15
  -1 -14   5 989.127 147.165  16
  -1  14  -5 747.265 173.222  15
  -1  14  -6 1579.98 223.356  15
  -1 -14   6 1270.60 153.132  16
  -1 -14   7 100.481 62.3971  16
  -1  14  -7 27.9184 85.4899  15
  -1  14  -8 135.808 104.093  15
  -1  14  -9 1158.45 181.038  15
  -1  14 -10 2379.88 236.534  15
  -2   0   0 1824.40 307.340   9
   2   0   0 1865.11 300.305   2
  -2   0   0 1992.97 390.778   3
  -2   0   0 1977.08 450.220   6
   2   0   0 2035.36 270.251   1
   2   0  -1 1690.38 292.666   2
  -2   0  -1 1599.45 298.575   9
  -2   0   1 1422.61 283.690   9
  -2   0  -1 1628.20 463.928   6
   2   0  -1 1490.05 269.930   1
  -2   0  -1 1696.25 340.747   3
   2   0   1 1577.63 271.045   2
  -2   0   1 2461.29 535.739   6
  -2   0   1 1500.27 335.632   3
  -2   0   2 61865.6 2026.79   9
   2   0   2 66800.0 1923.85   2
   2   0  -2 63456.7 2050.43   2
  -2   0  -2 63518.9 2262.20   3
  -2   0  -2 63782.3 2704.94   6
  -2   0   2 64919.5 2377.12   3
  -2   0   2 63323.5 2621.33   6
   2   0  -2 68711.1 2021.24   1
  -2   0  -2 63741.9 2093.12   9
  -2   0  -3 1929.65 379.758   5
  -2   0   3 2292.52 427.486   3
  -2   0  -3 2183.22 408.059   3
  -2   0  -3 2110.55 357.156   9
   2   0  -3 2426.60 375.295   2
  -2   0  -3 2310.26 510.596   6
   2   0   3 2223.34 308.325   2
  -2   0   3 2102.05 480.827   6
  -2   0   3 2300.58 355.153   9
   2   0  -3 2743.66 377.262   1
   2   0  -4 9630.18 753.567   2
   2   0   4 10107.9 616.448   2
  -2   0  -4 10517.6 800.090   9
  -2   0  -4 9998.68 816.528   4
   2   0  -4 9193.86 724.920   1
  -2   0  -4 9248.89 817.229   3
  -2   0  -4 10146.8 1045.80   6
  -2   0   4 8529.04 683.845   9
  -2   0  -4 8785.73 787.688   5
  -2   0  -5 36098.0 1612.61   4
   2   0  -5 33818.4 1523.40   2
   2   0   5 37824.6 1238.24   2
  -2   0  -5 37307.7 1713.59   3
  -2   0  -5 36184.1 2031.83   6
   2   0  -5 36889.7 1593.78   1
  -2   0  -5 34701.8 1669.21   5
  -2   0  -5 37557.9 1609.17   9
  -2   0   5 36013.9 1487.53   9
  -2   0  -6 1622.56 383.742   3
  -2   0  -6 1373.65 317.686   9
  -2   0   6 949.520 225.729   9
   2   0  -6 1185.03 295.552   1
  -2   0  -6 1553.29 462.361   6
  -2   0  -6 1132.36 313.130   5
   2   0  -6 1203.53 302.277   2
  -2   0   6 1207.76 343.478   7
  -2   0  -6 1123.19 284.628   4
  -2   0  -7 1600.24 360.190   3
  -2   0  -7 2163.37 416.074   5
  -2   0  -7 2256.88 515.562   6
  -2   0  -7 1911.58 359.167   4
  -2   0   7 1924.21 430.431   7
   2   0  -7 1648.53 330.215   2
   2   0  -7 1318.11 318.692   1
  -2   0   7 1764.87 327.560   9
  -2   0  -8 35539.4 1648.70   4
  -2   0   8 36441.3 1944.98   7
   2   0  -8 36550.2 1758.27   1
  -2   0   8 37125.9 1541.84   9
  -2   0  -8 34452.1 2021.93   6
  -2   0  -8 36940.2 1769.20   3
  -2   0  -8 32178.3 1702.17   5
   2   0  -8 36773.9 1677.41   2
   2   0  -9 32890.2 1628.68   2
  -2   0  -9 31373.3 1572.27   4
   2   0  -9 31403.3 1692.08   1
  -2   0  -9 34138.8 1717.71   3
  -2   0   9 32777.7 1898.77   7
   2   0   9 38119.4 1635.46   7
  -2   0   9 35592.8 1510.72   9
  -2   0  -9 32142.1 1953.18   6
  -2   0  -9 29068.7 1651.39   5
  -2   0 -10 17646.1 1188.97   4
   2   0 -10 18341.0 1220.95   2
  -2   0  10 17042.8 1395.98   7
   2   0  10 21281.3 1228.80   7
   2   0 -10 17389.9 1271.41   1
  -2   0 -10 19615.5 1511.07   6
  -2   0 -10 16195.7 1245.47   5
  -2   0 -11 39140.4 1877.25   4
   2   0 -11 43244.4 1963.98   2
  -2   0 -11 36138.2 1957.23   5
  -2   0  11 39368.4 2253.31   7
   2   0  11 45067.2 1914.56   7
  -2   0 -11 42485.6 2303.33   6
   2   0 -11 41030.3 2073.00   1
  -2   0 -12 1554.26 473.649   6
  -2   0 -12 1563.56 409.427   5
   2   0 -12 2015.31 454.120   1
  -2   0  12 2335.14 567.831   7
  -2   0 -12 1919.30 409.836   4
   2   0 -12 1891.01 418.855   2
   2   0  12 1838.04 387.297   7
  -2   0 -13 2940.31 584.484   5
   2   0 -13 3414.05 565.407   2
  -2   0 -13 2646.13 496.868   4
   2   0  13 3124.47 540.576   7
  -2   0  13 3018.25 660.967   7
  -2   0 -13 3446.09 674.099   6
   2   0 -13 3396.37 621.429   1
  -2   0 -14 34208.2 1947.01   4
  -2   0  14 39553.9 2484.32   7
   2   0 -14 39991.2 2046.97   2
  -2   0 -14 43072.0 2474.94   6
   2   0 -14 39915.5 2216.98   1
  -2   0 -14 32392.7 2077.36   5
  -2   0 -15 1075.25 398.001   5
   2   0 -15 878.453 346.764   1
  -2   0 -15 559.692 257.446   4
   2   0 -15 548.738 242.747   2
  -2   0  15 540.124 356.274   7
   2   0 -16 12561.5 1152.18   2
  -2   0 -16 9687.29 1051.50   4
   2   0 -16 11700.5 1239.77   1
  -2   0  16 10634.4 1364.88   7
  -2   0 -16 9843.91 1200.02   5
  -2   0  17 3460.90 813.304   7
   2   0 -17 4384.47 780.623   1
   2   0 -17 3553.72 617.800   2
  -2   0 -17 3649.73 772.617   5
   2   0 -18 9068.28 1021.82   2
  -2   0 -18 7900.92 1161.85   5
  -2   0 -18 9352.30 590.046  12
   2   0 -18 8826.65 603.794  21
  -2   0 -18 8599.32 617.330  11
  -2   0  18 8954.86 689.733  10
  -2   0 -18 9790.25 552.082  19
   2   0 -18 8918.71 565.175  17
  -2   0 -18 8127.31 641.483  23
   2   0 -19 2397.79 323.281  21
  -2   0 -19 2553.40 302.526  12
  -2   0 -19 2127.84 351.631  23
  -2   0 -19 2082.93 318.715  11
   2   0 -19 2015.52 273.691  17
  -2   0  19 2496.36 383.098  10
   2   0 -19 2068.85 270.945  27
   2   0 -20 5595.65 498.942  21
  -2   0 -20 5460.28 442.446  12
  -2   0 -20 5249.15 545.278  23
  -2   0 -20 5376.13 501.570  11
  -2   0  20 5958.63 576.431  10
   2   0 -20 5629.19 466.616  17
   2   0 -20 5856.75 470.438  27
  -2   0 -21 44.0115 132.099  23
  -2   0 -21 240.407 154.123  11
   2   0 -21 379.944 169.746  17
   2   0 -21 288.687 111.645  27
   2   0 -21 261.743 152.520  21
  -2   0  21 170.646 158.069  10
  -2   0 -21 216.838 113.825  12
  -2   0 -22 6811.17 633.791  23
  -2   0 -22 7579.70 599.913  11
   2   0 -22 7294.88 537.827  17
  -2   0  22 8506.16 711.950  10
   2   0 -22 7458.91 588.353  21
   2   0 -22 7961.57 552.819  27
   2   0 -23 9031.84 648.233  21
  -2   0 -23 8567.16 640.789  11
   2   0 -23 8700.22 595.089  17
  -2   0 -23 8757.89 715.338  23
  -2   0  23 9460.19 748.017  10
   2   0 -23 8833.98 576.706  27
  -2   0  24 2158.19 382.681  10
   2   0 -24 2044.01 279.031  27
  -2   0 -24 1888.34 290.294  11
   2   0 -24 2045.29 285.210  17
  -2   0 -24 2226.32 366.558  23
   2   0 -24 2004.76 305.201  21
   2   0 -25 10287.2 663.952  21
  -2   0 -25 9903.57 644.030  11
   2   0 -25 9107.28 583.238  17
  -2   0  25 11136.5 782.878  10
  -2   0 -25 9363.83 705.477  23
   2   0 -25 9111.64 556.084  27
  -2   0 -25 9481.08 588.935  27
  -2   0  26 193.224 148.815  10
  -2   0 -26 247.562 131.866  11
   2   0 -26 293.558 104.779  17
   2   0 -26 374.787 133.179  27
  -2   0 -26 235.120 106.913  27
   2   0 -26 284.480 147.357  21
   2   0 -27 32.0314 71.5634  27
  -2   0 -27 50.6426 84.2754  11
   2   0 -27 109.564 88.3702  17
  -2   0 -27 69.3564 81.8309  27
   2   0 -27 99.2929 116.079  21
  -2   0  27 73.9425 150.464  10
  -2   0 -28 6427.99 445.446  29
   2   0 -28 7270.44 455.595  17
  -2   0 -28 6942.45 449.601  11
  -2   0  28 7957.10 564.054  10
   2   0 -28 6898.74 410.464  27
  -2   0 -28 7461.21 444.507  27
   2   0 -28 7522.79 500.499  21
  -2   0 -29 7902.29 434.505  11
   2   0 -29 8063.01 476.159  21
  -2   0  29 8528.45 527.384  10
  -2   0 -29 7383.91 428.544  29
   2   0 -29 7549.10 393.406  27
  -2   0 -29 7472.71 405.292  27
  -2   0 -29 7262.14 449.673  30
   2   0 -30 770.567 139.990  21
  -2   0 -30 639.817 120.251  11
  -2   0 -30 513.550 120.591  30
  -2   0  30 666.772 132.078  10
  -2   0 -30 495.192 104.552  29
  -2   0 -30 637.645 106.814  27
  -2  -1 -30 233.855 86.6901  30
   2   1 -30 286.432 88.7028  21
  -2  -1 -30 237.571 82.7863  11
  -2   1  30 244.820 106.527  10
  -2  -1 -29 3722.40 295.509  29
  -2  -1 -29 3238.83 247.468  27
   2   1 -29 4061.33 313.811  17
  -2   1  29 4465.68 372.795  10
   2   1 -29 3885.42 320.303  21
  -2  -1 -29 3704.30 289.164  11
  -2  -1 -29 3723.82 332.549  30
   2   1 -28 2333.74 276.193  21
  -2  -1 -28 2375.65 260.441  11
   2   1 -28 2411.98 258.526  17
  -2   1  28 3002.48 336.501  10
  -2  -1 -28 2806.55 333.283  30
  -2  -1 -28 2478.75 268.559  29
  -2  -1 -28 2595.68 245.777  27
   2   1 -27 5085.19 433.601  21
   2   1 -27 5016.94 392.682  17
  -2  -1 -27 5025.45 402.743  11
  -2   1  27 5469.12 495.336  10
   2   1 -27 4769.74 351.846  27
  -2  -1 -27 5008.96 371.080  27
  -2  -1 -27 4762.45 405.126  29
   2   1 -26 137.324 109.792  21
  -2  -1 -26 334.848 131.429  11
  -2   1  26 638.210 196.174  10
   2   1 -26 406.609 119.758  27
  -2  -1 -26 343.272 135.807  29
  -2  -1 -26 417.564 124.732  27
   2   1 -26 273.385 118.549  17
   2   1 -25 7115.81 546.684  21
  -2  -1 -25 7126.64 531.242  11
   2   1 -25 7494.89 518.873  17
  -2   1  25 8113.46 663.455  10
   2   1 -25 6875.52 473.244  27
  -2  -1 -25 7205.30 495.922  27
  -2  -1 -24 11862.5 584.783  12
   2   1 -24 10706.4 692.860  21
  -2  -1 -24 11173.5 643.393  27
  -2  -1 -24 10608.7 680.762  11
   2   1 -24 10515.0 641.979  17
  -2   1  24 11558.5 820.517  10
   2   1 -24 10695.5 613.760  27
  -2  -1 -23 3209.70 426.436  23
  -2  -1 -23 3944.17 345.963  12
   2   1 -23 4356.66 446.481  21
  -2  -1 -23 3598.26 398.861  11
   2   1 -23 3932.10 388.371  17
  -2   1  23 4432.01 509.493  10
   2   1 -23 3861.36 368.287  27
  -2  -1 -23 3744.89 371.296  27
  -2  -1 -22 2377.53 386.084  23
   2   1 -22 2875.35 366.747  21
  -2  -1 -22 2746.59 307.571  12
  -2  -1 -22 2678.83 359.792  11
   2   1 -22 2729.93 333.607  17
  -2   1  22 2976.79 426.822  10
   2   1 -22 2717.74 315.722  27
  -2  -1 -21 45245.9 1738.55  23
  -2  -1 -21 47359.5 1438.22  12
   2   1 -21 47068.2 1601.96  21
  -2  -1 -21 46976.4 1601.41  11
   2   1 -21 46768.6 1501.26  17
  -2   1  21 48426.7 1795.89  10
  -2  -1 -20 1374.06 303.524  23
   2   1 -20 1582.73 270.632  21
  -2  -1 -20 987.062 193.109  12
  -2  -1 -20 1093.94 241.951  11
   2   1 -20 1457.93 245.944  17
  -2   1  20 1352.67 272.237  10
  -2  -1 -19 12317.7 672.090  12
   2   1 -19 10789.0 702.999  21
  -2  -1 -19 10669.9 698.830  11
   2   1 -19 11811.8 672.657  17
  -2   1  19 12780.6 851.366  10
  -2  -1 -19 11206.3 784.935  23
  -2  -1 -18 22163.4 1111.68  23
   2   1 -18 26434.8 1759.23   2
  -2  -1 -18 23852.9 1798.62   4
  -2  -1 -18 25073.7 1085.29  11
  -2  -1 -18 26843.2 1038.66  12
  -2  -1 -18 27958.5 966.739  19
   2   1 -18 25744.5 1011.66  17
  -2   1  18 27169.5 1242.86  10
   2   1 -18 25574.4 1089.38  21
   2   1 -17 2267.09 508.149   2
   2   1 -17 1571.06 487.104   1
  -2  -1 -17 2856.16 680.831   5
  -2   1  17 2602.88 715.106   7
   2  -1  17 3001.29 650.632   7
  -2  -1 -17 2805.58 593.855   4
  -2  -1 -16 3278.38 704.185   5
   2   1 -16 3571.16 636.714   2
  -2  -1 -16 3996.84 715.001   4
  -2   1  16 3904.52 871.788   7
   2  -1  16 4444.78 779.753   7
   2   1 -16 4397.68 776.819   1
   2   1 -15 8542.70 961.087   2
  -2   1  15 9479.86 1287.67   7
   2  -1  15 9531.49 1079.05   7
   2   1 -15 9416.91 1111.27   1
  -2  -1 -15 8406.81 992.581   4
  -2  -1 -15 8037.31 1044.11   5
  -2  -1 -14 15836.5 1343.14   4
   2   1 -14 15475.3 1249.56   2
   2   1 -14 17498.0 1475.98   1
  -2   1  14 16030.2 1618.08   7
   2  -1  14 16496.6 1367.35   7
  -2  -1 -14 13582.3 1293.78   5
   2   1 -13 57744.5 2475.51   2
   2   1 -13 57595.4 2697.14   1
  -2  -1 -13 56658.9 2561.23   4
   2  -1  13 60276.8 2589.28   7
  -2  -1 -13 60802.5 2960.91   6
  -2   1  13 58907.0 3092.58   7
  -2  -1 -12 90052.7 3235.83   4
   2   1 -12 92852.5 3444.81   1
  -2   1  12 91324.0 3819.41   7
   2  -1  12 102487. 3356.33   7
  -2  -1 -12 91847.3 3640.62   6
   2   1 -12 90240.1 3148.69   2
   2   1 -11 127212. 3808.43   2
  -2   1  11 129852. 4560.08   7
   2  -1  11 151329. 4107.63   7
  -2  -1 -11 132301. 4370.67   6
  -2  -1 -11 124247. 3877.90   4
   2   1 -11 127783. 4063.63   1
  -2  -1 -11 107046. 3763.45   5
   2   1 -10 18145.8 1320.19   1
  -2  -1 -10 21181.2 1367.52   4
   2   1 -10 18845.4 1265.24   2
  -2  -1 -10 18042.3 1448.37   6
  -2   1  10 17751.7 1510.62   7
  -2  -1 -10 15334.2 1209.19   5
   2   1  -9 6732.37 771.422   1
  -2  -1  -9 5372.31 657.928   4
   2   1  -9 6378.95 697.577   2
  -2  -1  -9 5592.61 789.397   6
  -2   1   9 6610.72 909.200   7
  -2  -1  -9 5777.58 716.116   5
   2   1  -8 11225.4 966.237   1
  -2  -1  -8 10541.5 886.559   4
  -2   1   8 11974.6 1161.97   7
  -2  -1  -8 11320.1 873.396   3
  -2  -1  -8 10836.9 1075.09   6
  -2  -1  -8 10533.5 957.340   5
   2   1  -8 10331.7 898.871   2
  -2  -1  -8 11260.1 904.156   9
  -2   1   7 73335.2 2126.29   9
  -2  -1  -7 71700.6 2494.13   4
   2   1  -7 74431.3 2569.34   1
  -2  -1  -7 71090.5 2655.79   5
  -2  -1  -7 79350.5 2561.31   9
   2   1  -7 75778.4 2574.56   2
  -2  -1  -7 74186.6 2961.59   6
  -2  -1  -7 71955.6 2375.75   3
  -2  -1  -6 21902.5 1257.74   4
   2   1  -6 23498.3 1301.54   1
  -2  -1  -6 21955.7 1366.41   5
   2   1  -6 23268.2 1308.82   2
  -2  -1  -6 21849.6 1195.08   3
  -2  -1  -6 22579.2 1545.63   6
  -2  -1  -6 24798.2 1312.13   9
  -2   1   6 22659.3 1061.56   9
   2   1  -5 57579.2 2038.22   1
  -2   1   5 54060.3 1853.45   8
  -2  -1  -5 55986.0 2088.43   4
   2   1  -5 54824.8 2077.74   2
  -2  -1  -5 56009.9 2244.52   5
  -2  -1  -5 55010.1 1971.15   3
  -2  -1  -5 59316.1 2544.45   6
  -2  -1  -5 59705.3 2110.03   9
  -2   1   5 54162.7 1771.70   9
  -2  -1  -4 4641.56 563.930   4
   2   1  -4 5318.17 562.168   1
   2  -1   4 5266.69 386.559   2
   2   1  -4 5146.94 587.512   2
  -2  -1  -4 5188.43 551.130   3
  -2  -1  -4 4587.22 608.414   5
  -2  -1  -4 4943.33 716.792   6
  -2   1   4 5957.15 743.934   3
  -2   1   4 4233.07 429.736   8
  -2  -1  -4 5733.72 602.088   9
  -2   1   4 4557.35 460.636   9
  -2  -1  -3 42087.3 1849.40   5
  -2  -1  -3 44444.9 1812.31   4
   2   1  -3 42091.8 1604.52   1
   2  -1   3 44056.7 1346.39   2
  -2   1   3 43298.7 1383.33   8
  -2   1   3 42877.5 1537.41   9
   2   1  -3 44673.3 1766.13   2
  -2  -1  -3 42185.0 1644.21   3
  -2  -1  -3 44130.5 2145.87   6
  -2   1   3 43862.2 2053.96   3
  -2  -1  -3 42421.2 1716.99   9
   2  -1   2 24315.9 992.370   2
   2   1  -2 24188.5 1111.05   1
  -2   1   2 23697.8 1100.64   9
   2   1  -2 24022.4 1231.12   2
  -2  -1  -2 24064.3 1202.28   3
  -2  -1  -2 23696.4 1531.88   6
  -2   1   2 24512.7 1462.78   3
  -2  -1  -2 23040.8 1215.60   9
  -2  -1  -1 44112.2 1742.84   9
   2   1  -1 46562.5 1547.67   1
   2  -1   1 43804.7 1463.98   2
   2   1  -1 46311.8 1728.42   2
  -2  -1  -1 46461.5 1718.09   3
  -2  -1  -1 45713.1 2141.91   6
  -2   1   1 44532.6 1976.02   3
  -2   1   1 45241.6 1616.21   9
   2   1   0 67429.6 1868.03   1
  -2  -1   0 64052.0 2165.29   9
   2  -1   0 64307.5 1911.95   2
  -2   1   0 66706.2 2806.93   6
   2   1   0 64249.7 2087.58   2
  -2  -1   0 69768.6 2182.25   3
  -2   1   0 64406.3 2427.81   3
  -2  -1   0 64395.7 2565.28   6
  -2   1   0 62833.6 2007.15   9
   2   1   1 42835.6 1319.96   1
  -2  -1   1 40357.1 1657.23   9
   2   1   1 40712.0 1554.17   2
  -2   1  -1 40923.3 1862.83   3
  -2  -1   1 40871.8 1977.74   6
   2  -1  -1 41052.0 1484.02   2
  -2   1  -1 40799.9 2174.80   6
  -2  -1   1 41413.5 1664.91   3
  -2   1  -1 41682.8 1575.39   9
  -2  -1   2 25351.6 1282.90   9
   2  -1  -2 25347.4 1157.12   2
   2   1   2 25244.1 1156.49   2
  -2  -1   2 25980.6 1332.43   3
  -2   1  -2 25091.2 1430.31   3
  -2   1  -2 23863.8 1182.82   9
  -2  -1   2 24528.9 1497.33   6
  -2   1  -2 25378.9 1710.02   6
   2   1   2 26460.6 884.010   1
  -2  -1   3 45951.5 1800.84   9
   2  -1  -3 45278.2 1659.10   2
  -2  -1   3 48575.0 1924.18   3
   2   1   3 45299.4 1584.05   2
  -2   1  -3 46541.2 2017.56   3
  -2  -1   3 40539.7 1957.24   6
  -2   1  -3 44682.8 2311.04   6
  -2   1  -3 45249.4 1795.34   5
  -2   1  -3 48370.4 1768.75   9
   2  -1  -4 5735.23 566.308   2
  -2  -1   4 6284.84 633.398   9
   2   1   4 5672.36 501.738   2
  -2   1  -4 5651.87 675.824   3
  -2   1  -4 5846.49 815.805   6
  -2  -1   4 5337.07 687.730   6
  -2   1  -4 5711.77 603.406   5
  -2  -1   5 50792.3 1944.13   9
   2  -1  -5 54147.8 1919.20   2
  -2  -1   5 51953.2 2034.16   7
  -2   1  -5 57494.6 2294.26   3
   2   1   5 52347.9 1666.46   2
  -2   1  -5 53558.6 2023.56   5
  -2   1  -5 56053.1 2628.94   6
  -2  -1   5 49499.7 2138.12   6
  -2   1  -6 21795.9 1233.72   4
  -2  -1   6 22339.0 1219.68   9
   2  -1  -6 22875.7 1282.56   1
  -2  -1   6 21425.0 1286.30   7
  -2   1  -6 24785.3 1467.86   3
   2   1   6 20275.8 939.349   2
  -2   1  -6 23075.5 1665.69   6
   2  -1  -6 21572.1 1194.38   2
  -2  -1   6 20245.9 1301.83   6
  -2   1  -6 21190.5 1247.32   5
  -2  -1   7 82110.9 2575.46   9
  -2   1  -7 80767.8 2593.52   4
  -2   1  -7 75722.9 2640.23   5
   2  -1  -7 80192.2 2555.60   2
  -2  -1   7 73808.9 2682.65   7
  -2   1  -7 84250.7 2938.35   3
   2  -1  -7 81875.6 2692.83   1
   2   1   7 87252.0 2239.45   7
   2   1   7 73087.9 2034.41   2
  -2   1  -7 81061.8 3310.40   6
  -2  -1   7 72312.3 2657.18   6
  -2   1  -8 9076.45 786.872   4
  -2  -1   8 9534.42 911.993   7
   2  -1  -8 9671.17 823.291   2
  -2  -1   8 9260.17 779.406   9
   2  -1  -8 10178.2 900.511   1
  -2   1  -8 11517.5 1022.70   3
   2   1   8 9655.44 667.808   7
  -2  -1   8 8841.25 836.103   6
  -2   1  -8 11038.2 1161.22   6
  -2   1  -8 8659.66 837.133   5
  -2  -1   9 4620.63 552.101   9
  -2   1  -9 4501.45 568.182   4
   2  -1  -9 4533.66 571.616   2
  -2  -1   9 4167.30 629.902   7
  -2   1  -9 4655.50 671.227   3
  -2   1  -9 5175.99 814.754   6
  -2   1  -9 3678.47 561.456   5
   2  -1  -9 4161.03 592.709   1
  -2   1 -10 17780.4 1156.09   4
  -2  -1  10 18305.7 1127.44   9
   2  -1 -10 18730.9 1217.81   2
  -2  -1  10 18222.6 1387.22   7
   2  -1 -10 19327.0 1334.04   1
  -2   1 -10 18916.2 1376.86   3
  -2   1 -10 18557.5 1520.39   6
  -2   1 -10 16448.1 1249.39   5
  -2   1 -11 119479. 3514.95   4
   2  -1 -11 128794. 3695.49   2
  -2  -1  11 122806. 3426.03   9
  -2  -1  11 123084. 4133.57   7
   2  -1 -11 123021. 3885.70   1
  -2   1 -11 111959. 3800.71   5
  -2   1 -11 125398. 4296.82   6
   2  -1 -12 96274.0 3141.29   2
  -2   1 -12 84505.8 2901.31   4
  -2   1 -12 88527.0 3558.86   6
  -2  -1  12 89827.0 3572.88   7
   2  -1 -12 91111.8 3330.08   1
  -2   1 -12 80920.0 3254.35   5
  -2   1 -13 56730.9 2336.40   4
  -2  -1  13 55851.8 2850.60   7
  -2   1 -13 60565.9 2893.49   6
   2  -1 -13 65210.9 2549.68   2
  -2   1 -13 49887.5 2566.30   5
   2  -1 -14 17354.5 1313.83   2
  -2   1 -14 15073.0 1172.94   4
  -2   1 -14 17626.2 1544.03   6
  -2  -1  14 15917.3 1528.92   7
  -2   1 -14 13363.6 1315.27   5
  -2  -1  15 10537.5 1278.17   7
   2  -1 -15 9685.52 994.958   2
  -2   1 -15 9929.75 1173.67   6
  -2   1 -16 3009.39 684.883   5
   2  -1 -16 5057.35 731.440   2
  -2  -1  16 5517.45 967.957   7
  -2   1 -17 1550.84 519.841   5
  -2  -1  17 2462.90 658.459   7
   2  -1 -17 2230.12 520.585   2
  -2   1 -18 21082.1 1082.47  23
   2  -1 -18 25044.7 1056.38  21
  -2   1 -18 24873.5 1008.02  12
  -2   1 -18 24265.1 1099.80  11
   2  -1 -18 23839.9 974.366  17
   2  -1 -18 24581.1 1754.85   2
  -2  -1  18 27015.9 1221.15  10
  -2   1 -18 25117.6 940.838  19
   2  -1 -18 25423.2 983.608  27
  -2   1 -18 20801.0 1880.62   5
  -2   1 -19 10946.6 775.179  23
   2  -1 -19 11107.8 698.548  21
  -2   1 -19 10832.6 727.100  11
   2  -1 -19 10937.8 650.526  17
  -2  -1  19 11407.1 790.426  10
   2  -1 -19 12207.4 668.582  27
  -2   1 -20 1349.33 290.064  23
   2  -1 -20 1228.12 247.605  21
  -2   1 -20 1239.33 255.654  11
   2  -1 -20 1421.17 238.118  17
   2  -1 -20 1688.25 257.638  27
  -2  -1  20 1636.26 307.780  10
  -2   1 -21 41090.6 1649.52  23
   2  -1 -21 43549.1 1532.06  21
  -2   1 -21 42543.5 1547.29  11
   2  -1 -21 42802.7 1436.02  17
  -2  -1  21 45319.9 1715.02  10
   2  -1 -21 45076.4 1444.39  27
  -2   1 -22 3132.25 427.979  23
   2  -1 -22 3346.24 401.033  21
  -2   1 -22 2674.75 360.761  11
   2  -1 -22 2541.73 325.531  17
  -2  -1  22 3092.82 432.917  10
   2  -1 -22 2917.59 332.885  27
  -2   1 -23 4194.02 489.401  23
   2  -1 -23 4318.92 453.576  21
  -2   1 -23 3838.42 429.314  11
   2  -1 -23 4340.40 421.474  17
  -2  -1  23 4359.16 512.463  10
   2  -1 -23 4163.58 389.977  27
  -2   1 -24 10292.9 759.125  23
   2  -1 -24 9870.77 678.740  21
  -2   1 -24 10856.1 700.641  11
   2  -1 -24 10424.3 619.981  27
   2  -1 -24 10454.4 642.784  17
  -2  -1  24 12040.2 830.849  10
  -2   1 -25 7361.29 632.321  23
   2  -1 -25 8280.09 552.332  17
  -2   1 -25 8618.36 602.984  11
   2  -1 -25 8559.79 611.863  21
  -2  -1  25 9439.74 715.913  10
   2  -1 -25 7798.60 516.882  27
  -2   1 -26 559.533 210.393  23
   2  -1 -26 573.692 150.184  17
  -2   1 -26 428.804 143.966  27
  -2  -1  26 600.978 206.125  10
   2  -1 -26 430.341 136.728  27
   2  -1 -26 341.721 153.842  21
  -2   1 -26 502.785 164.497  11
  -2   1 -27 4905.11 469.215  23
   2  -1 -27 5597.83 454.936  21
   2  -1 -27 4586.04 352.441  27
  -2   1 -27 5142.73 413.975  11
   2  -1 -27 4762.16 388.302  17
  -2  -1  27 5743.11 517.888  10
  -2   1 -27 5151.25 395.749  27
   2  -1 -28 2094.25 262.126  21
  -2   1 -28 2515.94 269.110  11
  -2  -1  28 2687.61 328.957  10
   2  -1 -28 2108.68 227.065  27
  -2   1 -28 2519.05 258.518  27
  -2   1 -29 3446.11 281.727  11
  -2  -1  29 4013.40 365.057  10
   2  -1 -29 3823.45 326.896  21
  -2   1 -29 3090.08 271.131  29
  -2   1 -29 2704.77 251.349  30
   2  -1 -29 3301.57 258.067  27
  -2   1 -29 3427.46 274.190  27
  -2  -1  30 469.341 128.370  10
  -2   1 -30 446.662 96.3580  11
   2  -1 -30 401.910 102.414  21
   2  -1 -30 389.597 86.7717  27
  -2   1 -30 333.462 79.5524  27
   2   2 -30 2372.28 214.575  21
  -2  -2 -30 2212.48 194.512  11
   2   2 -30 2592.57 220.835  17
  -2  -2 -30 2581.71 249.752  30
  -2   2  30 2294.50 230.636  20
   2   2 -29 3722.45 298.525  21
  -2  -2 -29 3497.09 278.979  11
  -2  -2 -29 4002.58 345.498  30
  -2   2  29 3916.70 329.297  10
   2   2 -29 3784.88 299.329  17
  -2  -2 -29 3597.13 280.512  29
   2   2 -28 3555.28 322.008  21
  -2  -2 -28 4250.30 389.976  30
   2   2 -28 3771.55 320.478  17
  -2   2  28 3666.22 364.928  10
  -2  -2 -28 3796.75 313.502  11
  -2  -2 -28 3916.08 329.481  29
   2   2 -27 1718.62 246.937  21
  -2  -2 -27 1684.63 231.769  11
   2   2 -27 1703.95 236.587  17
  -2  -2 -27 2148.97 308.859  30
  -2   2  27 2288.72 310.167  10
  -2  -2 -27 1646.96 242.446  29
   2   2 -26 157.071 125.123  21
  -2  -2 -26 419.840 142.210  29
  -2   2  26 324.382 160.018  10
  -2  -2 -26 228.924 119.143  11
   2   2 -26 218.736 104.930  17
   2   2 -25 1453.36 249.462  21
  -2  -2 -25 1606.09 254.041  11
  -2  -2 -25 1531.69 250.515  29
   2   2 -25 1755.53 261.450  17
  -2   2  25 1786.78 311.033  10
  -2  -2 -24 5346.98 389.436  12
  -2  -2 -24 4488.58 435.316  11
   2   2 -24 4494.90 407.660  17
  -2   2  24 4693.23 507.294  10
  -2  -2 -24 4679.35 451.590  29
   2   2 -24 4375.05 437.246  21
   2   2 -23 1617.30 278.513  21
  -2  -2 -23 1828.87 280.007  11
   2   2 -23 1765.15 265.539  17
  -2  -2 -23 2017.84 253.171  12
  -2   2  23 1951.20 336.043  10
  -2  -2 -22 12100.4 635.514  12
   2   2 -22 11464.4 733.046  21
  -2  -2 -22 11414.0 713.683  11
   2   2 -22 10188.6 643.269  17
  -2   2  22 11960.3 838.069  10
  -2  -2 -21 29469.0 1065.56  12
   2   2 -21 28729.6 1199.30  21
  -2  -2 -21 26723.4 1144.14  11
   2   2 -21 26872.2 1083.30  17
  -2   2  21 28415.9 1319.90  10
  -2  -2 -20 10776.2 783.333  23
   2   2 -20 12288.1 753.664  21
  -2  -2 -20 12450.1 672.028  12
   2   2 -20 11274.0 675.908  17
  -2   2  20 12446.7 846.237  10
  -2  -2 -20 12103.5 738.793  11
  -2  -2 -19 1887.93 329.766  23
   2   2 -19 1602.71 278.372  21
  -2  -2 -19 1739.63 250.562  12
  -2   2  19 1981.08 348.842  10
  -2  -2 -19 1807.44 288.300  11
   2   2 -19 1776.92 256.916  17
  -2  -2 -18 13922.7 857.151  23
   2   2 -18 15339.0 765.828  17
   2   2 -18 15724.4 846.832  21
  -2  -2 -18 15531.7 823.246  11
   2  -2  18 17162.0 1703.51   7
  -2  -2 -18 15952.5 775.589  12
  -2   2  18 16363.2 954.262  10
  -2  -2 -17 2372.32 333.259  23
   2   2 -17 2675.19 342.708  21
  -2  -2 -17 2510.68 295.646  12
  -2  -2 -17 2445.25 577.038   4
  -2  -2 -17 2471.39 319.459  11
  -2   2  17 3949.13 948.326   7
   2  -2  17 2857.39 652.654   7
   2   2 -17 2117.82 473.488   2
  -2   2  17 2648.48 370.906  10
   2   2 -17 2846.08 647.116   1
  -2  -2 -17 1827.77 553.920   5
  -2   2  16 4271.36 922.785   7
   2   2 -16 4617.21 730.995   2
  -2  -2 -16 4142.49 735.069   4
   2   2 -16 4877.52 834.444   1
   2  -2  16 5057.71 838.359   7
  -2  -2 -16 4048.92 757.084   5
   2   2 -15 4853.99 716.324   2
  -2  -2 -15 4591.15 753.388   4
   2   2 -15 4416.96 770.093   1
   2  -2  15 4968.69 795.474   7
  -2   2  15 5085.43 1000.60   7
  -2  -2 -15 3874.55 732.816   5
   2   2 -14 19460.0 1452.81   2
  -2   2  14 22713.0 2044.98   7
   2  -2  14 22645.2 1671.87   7
  -2  -2 -14 19234.1 1532.52   4
   2   2 -14 21031.7 1658.24   1
  -2  -2 -14 17024.0 1472.84   5
   2   2 -13 8640.82 1027.34   1
   2   2 -13 8693.99 930.976   2
   2  -2  13 9876.46 1054.88   7
  -2  -2 -13 7971.90 956.618   4
  -2   2  13 8221.45 1180.62   7
  -2  -2 -13 7151.22 903.459   5
  -2  -2 -12 69935.0 2908.44   4
  -2   2  12 76541.6 3637.01   7
   2  -2  12 80964.5 3107.07   7
   2   2 -12 74547.1 2881.95   2
   2   2 -12 73625.5 3057.60   1
  -2  -2 -11 55370.1 2476.72   4
  -2   2  11 64683.1 3224.51   7
   2   2 -11 56478.8 2577.91   1
   2   2 -11 58121.0 2474.83   2
  -2  -2 -11 65581.3 2954.12   6
  -2  -2 -11 50701.6 2408.84   5
  -2  -2 -10 14287.7 1157.68   4
   2   2 -10 13383.4 1171.73   1
  -2  -2 -10 13443.5 1276.64   6
   2   2 -10 13558.8 1112.37   2
  -2  -2 -10 11506.5 1051.62   5
   2   2  -9 127360. 3792.14   2
  -2  -2  -9 123567. 3752.21   4
  -2  -2  -9 133107. 4264.56   6
   2   2  -9 124094. 3831.43   1
  -2  -2  -9 134520. 3679.96   9
  -2  -2  -8 28121.7 1574.67   4
   2   2  -8 31817.2 1678.04   1
  -2   2   8 31438.7 1703.03   8
   2   2  -8 32316.3 1686.96   2
  -2  -2  -8 31812.3 1585.02   9
  -2  -2  -8 33761.6 1920.45   6
  -2  -2  -8 28904.6 1662.13   5
  -2  -2  -7 9107.04 841.856   4
   2   2  -7 9119.97 847.590   1
  -2  -2  -7 9322.17 826.602   9
  -2  -2  -7 10320.1 1017.51   6
  -2  -2  -7 8890.94 893.622   5
  -2   2   7 8742.18 831.998   8
   2   2  -7 10403.9 924.058   2
  -2  -2  -6 31316.1 1581.70   4
   2   2  -6 31711.6 1547.01   1
  -2  -2  -6 31871.5 1548.07   9
   2   2  -6 33586.8 1671.67   2
  -2  -2  -6 32851.0 1730.29   5
  -2  -2  -6 32370.5 1806.76   6
  -2   2   6 32949.8 1202.33   9
  -2   2   6 30232.4 1531.05   8
  -2   2   5 27411.4 1109.93   9
  -2   2   5 24916.8 1319.10   8
   2   2  -5 25504.0 1323.55   1
  -2   2   5 29778.9 1801.04   3
  -2  -2  -5 26956.6 1140.95   3
   2   2  -5 27252.7 1458.48   2
  -2  -2  -5 26893.9 1613.34   6
  -2  -2  -5 26747.5 1421.96   4
  -2  -2  -5 27727.4 1422.96   9
  -2  -2  -5 27309.9 1557.54   5
  -2  -2  -4 36209.3 1790.33   5
  -2   2   4 34523.5 1492.65   8
   2   2  -4 34280.1 1498.87   1
  -2  -2  -4 35417.9 1645.67   4
  -2  -2  -4 35370.1 1306.33   3
   2   2  -4 35367.5 1658.50   2
  -2  -2  -4 35547.5 1857.60   6
  -2   2   4 38983.9 2031.72   3
  -2   2   4 36947.4 1340.54   9
  -2  -2  -4 35400.8 1620.90   9
  -2   2   3 76742.6 2899.14   3
  -2  -2  -3 74496.4 2651.07   5
  -2  -2  -3 71799.4 2450.73   4
  -2  -2  -3 74243.2 2459.16   9
  -2  -2  -3 71041.0 1998.90   3
   2  -2   3 69697.0 1769.67   2
   2   2  -3 67247.7 2169.24   1
   2   2  -3 74191.3 2476.34   2
  -2  -2  -3 73242.2 2717.79   6
  -2   2   3 70367.2 2178.92   8
  -2   2   3 77356.5 2123.29   9
   2  -2   2 3549.37 353.788   2
  -2  -2  -2 3897.74 517.791   4
  -2   2   2 4152.26 435.009   8
   2   2  -2 3817.53 429.980   1
   2   2  -2 3891.69 512.172   2
  -2  -2  -2 4150.58 411.451   3
  -2  -2  -2 4308.23 533.266   9
  -2  -2  -2 3692.41 577.107   6
  -2   2   2 4159.35 443.907   9
  -2   2   2 4259.43 645.903   3
  -2  -2  -1 652.827 232.821   9
  -2   2   1 850.317 203.304   8
   2   2  -1 892.191 210.144   1
  -2  -2  -1 925.223 217.382   3
   2   2  -1 665.463 226.544   2
   2  -2   1 747.338 175.874   2
  -2  -2  -1 577.393 201.178   6
  -2   2   1 656.063 269.227   3
  -2   2   0 3729.34 386.128   8
   2   2   0 3670.36 376.180   1
  -2  -2   0 4076.51 531.971   9
   2   2   0 3908.99 489.086   2
  -2  -2   0 3941.76 404.105   3
  -2  -2   0 4457.14 621.155   6
  -2   2   0 4030.30 617.835   3
   2  -2   0 3547.28 392.927   2
  -2  -2   1 1054.20 275.449   9
  -2  -2   1 976.472 236.472   3
  -2   2  -1 970.829 322.839   3
  -2   2  -1 1006.38 191.556   8
  -2  -2   1 1022.53 307.335   6
   2   2   1 1204.41 283.572   2
   2  -2  -1 1065.94 234.108   2
   2   2   1 921.022 176.313   1
  -2   2  -2 6044.73 856.158   6
   2  -2  -2 5060.29 494.153   2
   2   2   2 4861.87 379.862   1
  -2   2  -2 5228.37 684.582   3
  -2  -2   2 4922.93 632.300   6
  -2  -2   2 5207.33 515.956   3
  -2  -2   2 6134.39 661.834   9
  -2  -2   3 75143.2 2502.80   9
   2  -2  -3 74168.6 2219.32   2
  -2  -2   3 71476.2 2280.95   3
  -2   2  -3 75837.0 2797.14   3
  -2  -2   3 70435.3 2532.56   6
  -2   2  -3 71775.0 3085.89   6
  -2  -2   4 35971.9 1645.48   9
  -2   2  -4 35335.7 1509.23   5
  -2   2  -4 38491.4 1915.14   3
   2  -2  -4 35761.3 1482.15   2
  -2  -2   4 34318.5 1458.55   7
  -2  -2   4 33542.7 1629.38   6
  -2   2  -4 34663.6 2089.70   6
  -2  -2   5 26622.6 1384.90   9
   2  -2  -5 25307.5 1248.07   2
  -2   2  -5 25257.2 1270.63   5
  -2  -2   5 22182.7 1190.98   7
  -2   2  -5 27662.6 1635.87   3
  -2  -2   5 26371.3 1392.54   6
  -2   2  -5 24423.1 1739.03   6
  -2  -2   6 30109.7 1502.81   9
   2  -2  -6 31416.3 1431.64   2
  -2   2  -6 28932.5 1409.76   5
  -2  -2   6 26341.3 1354.09   7
  -2   2  -6 32699.1 1809.63   3
  -2  -2   6 29248.5 1453.86   6
  -2   2  -6 31192.6 1999.77   6
  -2  -2   7 8111.74 765.673   9
  -2  -2   7 7682.43 740.562   7
  -2   2  -7 9763.64 987.967   3
  -2   2  -7 9347.79 1090.63   6
   2  -2  -7 8388.08 743.714   2
  -2   2  -7 7866.80 732.511   5
  -2  -2   8 30725.2 1638.72   7
  -2  -2   8 35912.7 1682.55   9
   2  -2  -8 36892.8 1661.78   2
  -2   2  -8 38942.7 2052.06   3
  -2   2  -8 37908.3 2244.33   6
  -2   2  -8 33277.1 1644.34   5
  -2  -2   9 120787. 3529.03   9
  -2   2  -9 118329. 3591.31   5
   2  -2  -9 125290. 3551.54   2
  -2  -2   9 113074. 3645.38   7
  -2   2  -9 127792. 4469.89   6
   2  -2 -10 12266.8 979.949   2
  -2  -2  10 11086.1 935.512   9
  -2   2 -10 10791.6 901.322   4
  -2   2 -10 11729.1 1229.79   6
  -2   2 -10 10941.6 983.211   5
  -2   2 -10 12374.5 1178.06   3
  -2  -2  10 10727.6 1038.17   7
   2  -2 -11 66128.3 2483.28   2
  -2  -2  11 60311.8 2382.62   9
  -2  -2  11 56853.4 2653.21   7
  -2   2 -11 60625.2 2929.22   6
  -2   2 -11 59023.1 2564.98   5
  -2  -2  12 66122.0 2545.62   9
  -2  -2  12 65250.7 2977.30   7
   2  -2 -12 73634.2 2731.13   2
  -2   2 -12 70044.2 3154.49   6
  -2   2 -12 67083.9 2848.10   5
  -2  -2  13 8390.16 1056.15   7
   2  -2 -13 9936.53 963.297   2
  -2   2 -13 9887.20 1135.31   6
  -2   2 -13 10086.2 1101.93   5
  -2  -2  14 21287.0 1767.27   7
  -2   2 -14 20303.4 1657.01   6
   2  -2 -14 23151.2 1533.05   2
  -2   2 -14 21926.9 1715.42   5
  -2  -2  15 4386.58 814.938   7
   2  -2 -15 4923.97 726.496   2
  -2   2 -15 4309.21 772.382   5
  -2   2 -16 4242.46 775.600   5
  -2  -2  16 3960.90 811.730   7
   2  -2 -16 4149.24 710.245   2
  -2   2 -17 2031.27 567.292   5
   2  -2 -17 3067.93 349.455  21
  -2   2 -17 3371.41 342.827  19
  -2   2 -17 2529.31 348.382  11
  -2  -2  17 2592.11 672.418   7
   2  -2 -17 2896.92 324.398  17
   2  -2 -17 3045.19 625.497   2
  -2  -2  17 3439.62 410.044  10
  -2   2 -18 13689.9 847.421  23
   2  -2 -18 14252.5 789.379  21
  -2   2 -18 13489.5 827.890  11
   2  -2 -18 14621.4 747.817  17
  -2  -2  18 14781.1 877.868  10
   2  -2 -18 14837.6 730.168  27
  -2   2 -19 1099.57 268.608  23
   2  -2 -19 1403.86 272.304  21
  -2   2 -19 1136.28 263.744  11
   2  -2 -19 1298.33 230.308  17
   2  -2 -19 1254.91 218.109  27
  -2  -2  19 1334.83 261.437  10
  -2   2 -20 10315.8 765.696  23
  -2   2 -20 11155.4 755.825  11
   2  -2 -20 12148.3 706.414  17
   2  -2 -20 12256.3 752.461  21
  -2  -2  20 12696.8 836.384  10
   2  -2 -20 11714.3 674.168  27
  -2   2 -21 25880.4 1257.92  23
  -2   2 -21 26818.4 1201.30  11
   2  -2 -21 26060.7 1096.66  17
   2  -2 -21 27965.0 1094.64  27
  -2  -2  21 28223.5 1300.82  10
   2  -2 -21 28817.5 1198.36  21
  -2   2 -22 11399.9 820.136  23
  -2   2 -22 11046.5 738.542  11
   2  -2 -22 10836.7 669.697  17
  -2  -2  22 11522.3 813.079  10
   2  -2 -22 10907.6 657.411  27
   2  -2 -22 11423.8 738.627  21
   2  -2 -23 1415.66 271.595  21
  -2   2 -23 1211.82 276.211  23
   2  -2 -23 1416.94 246.115  17
  -2   2 -23 1360.56 282.279  11
  -2  -2  23 1578.63 325.449  10
   2  -2 -23 1349.61 234.939  27
  -2   2 -24 3751.04 456.548  23
   2  -2 -24 3837.93 426.042  21
  -2   2 -24 3731.94 409.583  11
  -2  -2  24 4352.82 491.640  10
   2  -2 -24 3740.62 380.652  17
   2  -2 -24 3830.96 371.192  27
   2  -2 -25 1151.87 214.739  17
  -2   2 -25 1556.12 315.722  23
  -2   2 -25 1376.02 245.607  11
  -2  -2  25 1714.48 310.007  10
   2  -2 -25 1421.24 216.847  27
   2  -2 -25 1746.14 285.845  21
  -2   2 -26 462.297 184.270  23
   2  -2 -26 204.882 115.721  21
  -2   2 -26 245.307 115.679  11
  -2  -2  26 86.6121 119.989  10
   2  -2 -26 202.855 86.5375  27
  -2   2 -27 1601.94 276.156  23
   2  -2 -27 1816.82 267.190  21
  -2   2 -27 1422.19 228.765  11
   2  -2 -27 1641.08 210.457  27
  -2  -2  27 1341.70 263.227  10
  -2   2 -27 1356.39 214.517  27
  -2   2 -28 2969.28 332.394  23
   2  -2 -28 3460.54 286.042  27
  -2   2 -28 3387.22 304.758  11
  -2  -2  28 3331.56 355.674  10
   2  -2 -28 3463.63 334.692  21
  -2   2 -28 3254.07 297.752  27
   2  -2 -29 4209.90 334.600  21
  -2   2 -29 3827.08 287.794  11
  -2  -2  29 4080.07 360.314  10
  -2   2 -29 3166.52 270.167  29
   2  -2 -29 3846.47 276.532  27
  -2   2 -29 4174.40 304.501  27
   2  -2 -30 2291.88 220.989  21
  -2   2 -30 2233.25 189.229  11
  -2  -2  30 2341.89 237.606  10
  -2   2 -30 2242.29 196.202  27
  -2  -3 -30 8.48113 54.4950  30
  -2   3  30 10.2522 62.8050  20
  -2  -3 -30 115.704 57.7046  11
   2   3 -30 83.6515 57.9770  17
   2   3 -29 1141.00 158.416  21
  -2   3  29 1289.43 206.413  20
  -2  -3 -29 1166.04 152.569  11
  -2   3  29 1047.88 157.494  10
   2   3 -29 1143.98 160.314  17
  -2  -3 -29 1365.37 204.352  30
  -2  -3 -29 1149.09 156.161  29
  -2  -3 -28 1711.13 249.500  30
   2   3 -28 1417.91 200.222  21
  -2  -3 -28 1675.09 207.714  29
  -2  -3 -28 1328.13 177.700  11
  -2   3  28 1537.51 224.435  10
   2   3 -28 1582.38 199.260  17
   2   3 -27 828.182 174.707  21
  -2  -3 -27 941.316 169.524  11
   2   3 -27 1078.90 183.475  17
  -2  -3 -27 1113.94 220.510  30
  -2  -3 -27 889.029 172.121  29
  -2   3  27 1159.61 232.442  10
   2   3 -26 3240.46 341.070  21
  -2  -3 -26 3582.41 339.499  11
   2   3 -26 3082.04 317.706  17
  -2   3  26 3868.11 409.253  10
  -2  -3 -26 3429.20 355.640  29
  -2  -3 -26 3788.89 407.816  30
   2   3 -25 4193.46 412.110  21
  -2  -3 -25 3947.15 373.320  11
   2   3 -25 3860.74 364.500  17
  -2   3  25 4207.24 450.977  10
  -2  -3 -25 3834.75 387.628  29
  -2  -3 -25 4605.34 469.106  30
   2   3 -24 12176.5 725.070  21
  -2  -3 -24 11991.3 684.447  11
   2   3 -24 10825.7 639.557  17
  -2   3  24 12833.2 821.134  10
  -2  -3 -24 11354.5 709.402  29
  -2  -3 -23 1431.88 258.005  29
  -2  -3 -23 1999.65 248.230  12
   2   3 -23 1515.14 273.712  21
  -2   3  23 1695.09 311.549  10
  -2  -3 -23 1500.59 252.256  11
   2   3 -23 1735.64 249.684  17
  -2  -3 -22 22423.1 881.281  12
   2   3 -22 20006.0 990.885  21
  -2  -3 -22 19176.2 977.228  29
  -2  -3 -22 19409.3 918.507  11
   2   3 -22 18941.3 888.538  17
  -2   3  22 20729.9 1088.79  10
  -2  -3 -21 1546.51 229.215  13
  -2   3  21 2353.88 380.179  10
  -2  -3 -21 1509.90 276.283  29
  -2  -3 -21 1885.52 257.608  12
   2   3 -21 1841.56 308.559  21
  -2  -3 -21 1683.22 278.016  11
   2   3 -21 1617.90 265.310  17
  -2  -3 -20 9066.69 551.295  13
  -2  -3 -20 9394.01 572.302  12
   2   3 -20 9428.66 666.736  21
  -2  -3 -20 8869.04 614.734  11
   2   3 -20 8724.46 582.766  17
  -2   3  20 8839.38 699.164  10
  -2  -3 -19 1342.02 202.846  13
  -2   3  19 1292.18 283.596  10
  -2  -3 -19 1499.07 237.427  12
   2   3 -19 1038.24 226.820  21
  -2  -3 -19 1323.33 244.444  11
   2   3 -19 1195.51 231.494  17
  -2  -3 -18 20123.9 862.048  13
   2   3 -18 21325.9 1022.02  21
  -2  -3 -18 19818.3 936.886  11
   2   3 -18 21909.2 934.900  17
  -2   3  18 21742.6 1101.23  10
  -2  -3 -18 23041.3 926.927  12
  -2  -3 -17 2409.35 282.457  13
  -2  -3 -17 2656.98 304.615  12
   2   3 -17 2490.19 334.613  21
  -2  -3 -17 2303.41 299.046  11
  -2   3  17 3439.15 912.199   8
   2  -3  17 1730.00 545.340   7
   2   3 -17 2069.03 269.353  17
  -2   3  17 2432.56 357.327  10
   2   3 -16 9801.66 1220.69   1
   2   3 -16 10263.7 1090.41   2
  -2  -3 -16 7394.13 1000.55   4
  -2   3  16 10122.0 1446.32   8
   2  -3  16 10827.1 1278.00   7
   2   3 -16 10063.4 662.613  21
  -2  -3 -16 7802.15 1072.89   5
  -2  -3 -15 1495.05 475.682   5
  -2   3  15 1641.32 568.785   8
   2   3 -15 2125.14 579.387   1
   2  -3  15 2128.04 579.062   7
   2   3 -15 1545.66 428.769   2
  -2  -3 -15 1751.43 481.787   4
   2   3 -14 15838.0 1466.44   1
   2   3 -14 15674.2 1347.61   2
  -2   3  14 16818.6 1712.10   8
   2  -3  14 18866.3 1587.67   7
  -2  -3 -14 14270.3 1348.97   5
  -2  -3 -13 2809.64 573.286   5
  -2  -3 -13 3906.70 683.129   4
  -2   3  13 4088.58 821.641   8
   2  -3  13 4167.14 736.456   7
   2   3 -13 3237.46 644.194   1
   2   3 -13 3445.97 619.399   2
  -2   3  12 5693.48 921.848   8
  -2  -3 -12 3946.57 674.344   5
   2   3 -12 4871.64 783.195   1
  -2  -3 -12 4000.62 671.338   4
   2   3 -12 5260.30 761.670   2
  -2  -3 -11 5980.95 784.259   4
   2   3 -11 5802.47 799.420   1
  -2   3  11 5764.85 892.846   8
   2   3 -11 5296.45 750.655   2
  -2  -3 -11 5119.07 735.017   5
  -2  -3 -10 14154.9 1069.80   9
  -2   3  10 15556.2 1371.65   8
   2   3 -10 14040.6 1184.95   2
  -2  -3 -10 12998.1 1155.74   5
  -2  -3 -10 13329.4 1145.93   4
   2   3 -10 13373.1 1178.91   1
  -2  -3  -9 15067.8 1191.13   4
   2   3  -9 17627.7 1310.11   1
   2   3  -9 18192.8 1332.84   2
  -2   3   9 16674.3 1370.41   8
  -2  -3  -9 21071.5 1604.04   6
  -2  -3  -9 16317.2 1288.86   5
  -2  -3  -9 17926.9 1195.92   9
   2   3  -8 3336.60 554.883   1
  -2  -3  -8 3238.33 550.880   4
   2   3  -8 3517.63 592.016   2
  -2  -3  -8 3435.42 650.924   6
  -2   3   8 3328.45 589.025   8
  -2  -3  -8 2721.65 518.585   5
  -2  -3  -8 3188.06 493.834   9
  -2  -3  -7 17563.1 1234.64   4
  -2   3   7 19097.5 1354.49   8
   2   3  -7 19798.4 1296.16   1
   2   3  -7 20682.7 1373.38   2
  -2  -3  -7 21587.8 1535.26   6
  -2  -3  -7 20366.8 1256.25   9
  -2  -3  -7 19148.7 1370.56   5
  -2  -3  -6 6441.51 707.849   4
  -2  -3  -6 5696.28 730.021   5
  -2   3   6 5899.58 717.222   8
  -2  -3  -6 6354.37 687.516   9
   2   3  -6 6579.70 749.851   2
  -2   3   6 7115.31 945.136   3
  -2  -3  -6 6540.94 818.948   6
   2   3  -6 6213.07 684.666   1
  -2  -3  -5 28488.6 1497.83   9
  -2   3   5 26307.4 1484.16   8
   2   3  -5 25319.1 1376.34   1
  -2  -3  -5 24681.7 1429.24   4
   2   3  -5 25678.6 1480.57   2
  -2   3   5 25534.8 1766.75   3
  -2  -3  -5 26758.8 1637.39   6
  -2  -3  -5 26953.5 1607.00   5
  -2   3   4 92003.7 3431.97   3
  -2  -3  -4 88341.7 2879.72   9
  -2  -3  -4 87168.2 2862.59   4
  -2   3   4 83788.1 2804.28   8
   2   3  -4 83411.3 2649.66   1
  -2  -3  -4 87910.8 3073.16   5
  -2  -3  -4 93434.0 3135.70   6
   2   3  -4 86719.8 2887.12   2
  -2  -3  -3 226.023 167.349   9
  -2  -3  -3 428.946 248.523   6
   2   3  -3 406.427 180.728   1
  -2   3   3 465.508 218.230   8
  -2  -3  -3 325.149 177.991   4
   2   3  -3 427.738 188.338   2
  -2   3   3 423.537 264.673   3
  -2  -3  -2 14148.0 1049.88   9
  -2   3   2 13486.7 964.270   8
  -2  -3  -2 14239.6 1026.64   4
   2   3  -2 12866.5 851.455   1
   2   3  -2 13809.5 1013.99   2
  -2  -3  -2 13837.6 1072.79   6
  -2   3   2 12334.4 1142.36   3
  -2  -3  -1 9047.79 828.736   9
  -2   3   1 7870.58 724.733   8
   2   3  -1 7620.00 629.790   1
  -2  -3  -1 7722.46 782.733   6
  -2   3   1 8489.51 920.315   3
   2  -3   1 8118.45 578.343   2
  -2  -3   0 5602.17 651.958   9
   2  -3   0 5055.40 469.846   2
  -2   3   0 4903.37 567.213   8
   2   3   0 4259.83 446.033   1
  -2   3   0 4472.13 670.111   3
  -2  -3   0 4461.48 589.847   6
  -2  -3   1 7060.00 729.272   9
  -2  -3   1 6535.49 686.354   6
   2  -3  -1 7822.99 602.408   2
   2   3   1 6563.82 522.362   1
  -2   3  -1 7533.09 882.688   3
  -2   3  -1 7243.74 682.879   8
  -2  -3   2 13173.7 1003.05   9
  -2   3  -2 14995.1 969.396   8
   2  -3  -2 14867.6 883.387   2
   2   3   2 13250.5 720.614   1
  -2   3  -2 15469.6 1241.31   3
  -2  -3   2 13318.8 958.365   6
  -2  -3   3 300.474 193.666   6
  -2  -3   3 483.059 223.551   9
  -2   3  -3 351.145 165.061   8
  -2   3  -3 235.875 261.196   6
   2  -3  -3 298.501 167.577   2
  -2   3  -3-17.4534 239.862   3
   2  -3  -4 86389.2 2516.81   2
  -2  -3   4 79592.3 2685.92   9
  -2   3  -4 87306.7 3192.49   3
  -2   3  -4 84387.6 3510.90   6
  -2  -3   5 24821.9 1391.94   9
   2  -3  -5 26896.8 1313.95   2
  -2   3  -5 25795.0 1676.54   3
  -2   3  -5 27012.1 1889.10   6
  -2  -3   6 8091.30 784.756   9
  -2   3  -6 7866.09 917.869   3
  -2  -3   6 7553.46 659.287   7
  -2   3  -6 8552.56 1071.12   6
   2  -3  -6 8375.16 744.853   2
   2  -3  -7 17743.8 1118.85   2
  -2  -3   7 17423.1 1180.09   9
  -2  -3   7 15273.6 1009.40   7
  -2   3  -7 19964.5 1489.01   3
  -2   3  -7 18064.9 1560.03   6
   2  -3  -8 4059.70 550.319   2
  -2   3  -8 3906.91 741.713   6
  -2  -3   8 3096.28 525.174   9
  -2  -3   8 3591.81 520.699   7
  -2   3  -8 4030.35 677.153   3
  -2  -3   9 17007.8 1224.88   9
  -2  -3   9 15491.5 1172.18   7
  -2   3  -9 18892.7 1486.32   3
  -2   3  -9 17936.5 1572.16   6
   2  -3  -9 17763.5 1184.87   2
  -2  -3  10 15462.7 1199.57   9
  -2  -3  10 12976.8 1136.16   7
  -2   3 -10 17935.8 1475.97   3
   2  -3 -10 17133.8 1197.34   2
  -2   3 -10 16413.2 1507.52   6
  -2  -3  11 7077.03 822.530   9
  -2  -3  11 6627.94 858.919   7
  -2   3 -11 8891.73 1052.33   3
  -2   3 -11 6389.45 933.147   6
   2  -3 -11 8103.16 844.964   2
  -2  -3  12 3876.34 620.215   9
  -2  -3  12 3931.91 694.772   7
  -2   3 -12 4669.52 804.472   3
  -2   3 -12 3786.68 731.802   6
   2  -3 -12 4334.90 636.192   2
   2  -3 -13 4851.55 705.631   2
  -2  -3  13 3960.84 722.834   7
  -2  -3  13 3486.05 605.064   9
  -2  -3  14 14268.7 1242.58   9
   2  -3 -14 17060.8 1363.14   2
  -2  -3  14 14306.1 1453.50   7
  -2  -3  15 2827.14 672.336   7
   2  -3 -15 2753.50 555.223   2
  -2  -3  16 8670.15 1209.11   7
   2  -3 -16 10270.9 611.112  17
   2  -3 -17 2575.43 332.269  21
  -2   3 -17 2297.16 348.857  23
  -2  -3  17 2292.16 627.209   7
   2  -3 -17 2760.60 320.392  17
  -2   3 -17 2711.89 319.830  17
  -2  -3  17 2729.30 365.089  10
  -2   3 -17 2797.97 379.941  15
   2  -3 -17 2651.08 312.786  27
  -2   3 -17 2872.55 287.421  24
  -2   3 -18 21235.2 1081.34  23
   2  -3 -18 21563.5 1004.90  21
  -2   3 -18 20617.9 1058.22  15
   2  -3 -18 20872.2 947.429  17
  -2   3 -18 23801.1 971.572  17
  -2  -3  18 20420.0 1052.80  10
   2  -3 -18 20128.6 892.629  27
   2  -3 -19 810.385 229.820  21
  -2   3 -19 1195.84 271.083  23
   2  -3 -19 1138.19 229.621  17
  -2   3 -19 1084.67 202.167  17
  -2   3 -19 927.056 240.320  11
  -2   3 -19 878.027 171.276  24
   2  -3 -19 813.152 186.608  27
  -2  -3  19 1147.04 265.567  10
  -2   3 -20 9092.55 701.857  23
   2  -3 -20 9713.27 673.700  21
  -2   3 -20 8021.69 649.126  11
   2  -3 -20 9156.98 610.903  17
  -2   3 -20 10179.4 617.199  17
  -2  -3  20 9547.58 717.005  10
   2  -3 -20 9798.53 614.472  27
  -2   3 -20 10961.3 582.709  24
   2  -3 -21 1868.85 277.857  27
   2  -3 -21 1691.68 294.171  21
  -2   3 -21 1379.86 278.639  11
   2  -3 -21 1937.99 285.490  17
  -2   3 -21 980.875 253.358  23
  -2   3 -21 1730.17 243.217  17
  -2   3 -21 1832.63 231.110  24
  -2  -3  21 1865.19 342.719  10
  -2   3 -22 17135.1 993.147  23
   2  -3 -22 19994.5 986.444  21
  -2   3 -22 18018.2 971.785  11
   2  -3 -22 20823.7 943.292  17
  -2   3 -22 19439.5 853.561  17
  -2  -3  22 19642.9 1056.81  10
   2  -3 -22 18994.1 884.588  27
  -2   3 -23 1746.44 310.812  23
   2  -3 -23 2452.55 350.749  21
  -2   3 -23 2129.75 319.105  11
   2  -3 -23 2107.41 293.538  17
  -2   3 -23 1680.12 240.301  17
   2  -3 -23 1774.14 264.428  27
  -2  -3  23 2287.87 364.122  10
  -2   3 -24 10257.8 726.220  23
   2  -3 -24 9673.94 590.923  27
   2  -3 -24 10606.4 688.570  21
  -2   3 -24 9838.41 662.200  11
  -2  -3  24 11035.2 751.006  10
  -2   3 -24 9984.79 555.811  17
  -2   3 -25 4043.58 445.452  23
  -2   3 -25 3876.89 403.236  11
  -2   3 -25 3831.36 323.233  17
  -2  -3  25 4650.90 485.729  10
   2  -3 -25 4097.53 416.453  21
   2  -3 -25 4361.24 378.865  27
  -2   3 -26 3817.43 411.490  23
  -2   3 -26 3883.93 382.904  11
   2  -3 -26 4302.16 403.288  21
  -2  -3  26 4414.22 451.997  10
   2  -3 -26 4156.35 351.745  27
  -2   3 -27 810.030 203.477  23
   2  -3 -27 803.144 176.302  21
  -2   3 -27 919.694 188.768  11
  -2  -3  27 964.309 219.286  10
   2  -3 -27 815.344 155.333  27
   2  -3 -28 1772.69 204.856  27
  -2   3 -28 1926.91 256.904  23
   2  -3 -28 2020.03 252.601  21
  -2   3 -28 1548.14 201.239  11
  -2  -3  28 1782.88 253.778  10
  -2   3 -28 1635.66 214.164  27
   2  -3 -29 1105.48 169.835  21
  -2   3 -29 1098.04 146.908  11
  -2  -3  29 1174.07 187.386  10
  -2   3 -29 1219.27 163.494  27
   2  -3 -30 104.719 53.5018  21
  -2  -3  30 133.217 69.4451  10
  -2   3 -30 192.012 64.1321  27
  -2   4  29 437.284 128.186  20
  -2  -4 -29 646.116 114.514  11
   2   4 -29 534.501 105.105  17
  -2  -4 -29 749.956 148.348  30
  -2  -4 -29 616.545 112.832  29
  -2   4  28 852.079 170.738  10
   2   4 -28 831.751 140.887  21
  -2   4  28 831.792 189.286  20
  -2  -4 -28 881.816 139.383  11
  -2  -4 -28 1008.17 182.355  30
  -2  -4 -28 810.351 145.138  29
  -2  -4 -27 661.365 145.935  29
  -2  -4 -27 671.629 136.695  11
   2   4 -27 568.858 142.657  17
  -2  -4 -27 522.215 147.449  30
  -2   4  27 450.473 138.589  10
   2   4 -27 560.971 143.178  21
   2   4 -26 2937.65 314.970  21
  -2  -4 -26 3027.47 283.485  11
  -2  -4 -26 2681.35 299.495  29
   2   4 -26 2806.62 290.100  17
  -2   4  26 3115.57 346.649  10
  -2  -4 -26 2993.73 356.153  30
   2   4 -25 2740.77 321.344  21
  -2  -4 -25 2734.67 299.516  11
  -2  -4 -25 3268.43 401.479  30
   2   4 -25 2631.55 294.135  17
  -2   4  25 2840.75 358.392  10
  -2  -4 -25 2718.79 317.083  29
   2   4 -24 4220.51 415.122  21
  -2  -4 -24 4566.67 485.329  30
  -2  -4 -24 3940.44 372.387  11
   2   4 -24 4217.29 384.296  17
  -2   4  24 4554.60 461.981  10
  -2  -4 -24 4349.65 427.846  29
  -2  -4 -24 4731.93 371.561  13
  -2  -4 -23 4230.61 400.944  11
  -2  -4 -23 3979.74 355.720  13
   2   4 -23 4458.89 441.874  21
   2   4 -23 4044.78 378.707  17
  -2   4  23 4173.32 457.149  10
  -2  -4 -23 3749.19 404.446  29
  -2  -4 -23 4548.13 485.173  30
  -2  -4 -22 2826.66 301.098  13
  -2  -4 -22 3138.90 315.027  12
  -2  -4 -22 2586.30 322.991  11
   2   4 -22 3060.06 337.105  17
  -2   4  22 2743.09 386.157  10
  -2  -4 -22 2904.68 401.909  30
   2   4 -22 3138.08 375.715  21
  -2  -4 -22 2530.30 344.130  29
  -2  -4 -21 868.596 173.448  13
   2   4 -21 1024.38 235.358  21
  -2  -4 -21 979.965 223.906  29
  -2  -4 -21 834.065 199.071  11
   2   4 -21 1001.36 202.170  17
  -2   4  21 1181.07 272.483  10
  -2  -4 -21 1210.50 205.084  12
  -2  -4 -20 11180.3 731.871  29
  -2  -4 -20 11667.9 636.817  13
  -2  -4 -20 13938.9 695.763  12
   2   4 -20 12376.6 778.446  21
  -2  -4 -20 11746.7 682.182  11
   2   4 -20 12446.2 692.636  17
  -2   4  20 11965.2 816.270  10
  -2  -4 -19 9914.35 592.562  13
   2   4 -19 11342.2 746.981  21
  -2  -4 -19 10067.1 636.856  11
   2   4 -19 10129.2 616.165  17
  -2   4  19 10652.3 765.827  10
  -2  -4 -19 9299.71 664.826  29
  -2  -4 -19 11764.4 639.639  12
  -2  -4 -18 1883.53 247.874  13
  -2  -4 -18 2348.48 288.759  12
   2   4 -18 1973.77 321.683  21
  -2   4  18 1585.81 313.145  10
   2   4 -18 2044.25 274.131  17
  -2  -4 -18 1571.97 271.243  29
  -2  -4 -18 1998.15 277.831  11
  -2  -4 -17 12617.4 671.260  13
  -2  -4 -17 13378.1 684.108  12
   2   4 -17 12908.1 797.586  21
  -2  -4 -17 11142.3 717.079  29
  -2  -4 -17 12541.7 695.584  11
   2   4 -17 12218.6 675.342  17
  -2   4  17 11768.6 787.531  10
  -2  -4 -16 13681.6 709.368  13
  -2  -4 -16 16381.1 757.689  12
  -2   4  16 16131.6 1902.10   8
  -2  -4 -16 14943.5 750.490  11
   2   4 -16 14504.6 732.325  17
  -2   4  16 13490.7 838.000  10
  -2  -4 -16 13925.7 791.067  29
   2   4 -15 11953.9 1350.71   1
  -2  -4 -15 10548.3 1194.98   4
  -2  -4 -15 14041.7 692.325  12
   2   4 -15 13406.7 1323.90   2
  -2   4  15 12918.1 1655.37   8
   2  -4  15 16413.9 1582.92   7
  -2   4  15 12443.6 778.665  10
  -2  -4 -15 12546.5 734.807  29
  -2  -4 -15 11575.9 1290.66   5
   2   4 -14 5552.14 903.034   1
  -2  -4 -14 5348.13 832.824   4
  -2   4  14 6348.96 1118.46   8
   2   4 -14 6724.04 914.217   2
  -2  -4 -14 5817.76 872.279   5
   2  -4  14 7002.03 1010.67   7
  -2  -4 -13 14420.7 1354.17   5
  -2  -4 -13 14007.3 1320.76   4
   2   4 -13 15482.8 1453.53   1
  -2   4  13 16893.4 1723.12   8
   2   4 -13 17981.9 1484.24   2
   2  -4  13 19380.1 1649.91   7
   2   4 -12 38553.8 2250.95   1
  -2   4  12 40519.7 2593.46   8
   2   4 -12 40834.6 2251.89   2
  -2  -4 -12 32226.4 1957.44   4
  -2  -4 -12 31124.3 1980.22   5
  -2  -4 -11 4305.59 666.880   4
  -2   4  11 4123.70 796.755   8
   2   4 -11 4600.93 750.462   1
   2   4 -11 4781.73 727.093   2
  -2  -4 -11 4675.17 725.219   5
  -2  -4 -11 4805.72 620.108   9
  -2   4  10 3103.66 647.495   8
  -2  -4 -10 3295.84 522.560   9
  -2  -4 -10 2593.62 516.782   4
   2   4 -10 3140.81 608.422   2
  -2  -4 -10 3491.32 621.662   5
   2   4 -10 2482.85 518.379   1
  -2   4   9 16887.9 1479.00   8
   2   4  -9 16200.3 1303.72   1
  -2  -4  -9 15175.8 1277.70   5
   2   4  -9 16936.6 1349.89   2
  -2  -4  -9 13857.5 1162.99   4
  -2  -4  -9 17143.4 1198.14   9
  -2  -4  -8 21843.6 1534.48   5
  -2  -4  -8 28711.1 1655.01   4
  -2   4   8 26235.8 1786.05   8
  -2   4   8 27207.9 2046.58   3
   2   4  -8 23581.0 1536.58   1
   2   4  -8 26575.4 1676.04   2
  -2  -4  -8 24589.6 1453.56   9
  -2  -4  -7 8412.27 866.765   4
  -2   4   7 11336.2 1130.23   8
  -2  -4  -7 11616.5 982.207   9
  -2   4   7 10888.4 1229.74   3
  -2  -4  -7 10447.7 1034.36   5
   2   4  -7 10953.9 1000.46   1
   2   4  -7 11497.2 1068.84   2
  -2  -4  -6 4843.05 641.010   4
  -2   4   6 4423.91 673.404   8
  -2   4   6 4669.44 787.117   3
   2   4  -6 4015.28 594.348   1
   2   4  -6 4780.62 683.052   2
  -2  -4  -6 4266.13 656.901   5
  -2  -4  -6 4383.88 611.545   9
  -2  -4  -5 12883.4 1048.83   9
  -2  -4  -5 11389.6 981.910   4
  -2   4   5 12781.0 1133.84   8
   2   4  -5 11597.3 978.601   1
   2   4  -5 14530.4 1143.49   2
  -2  -4  -5 11894.9 1099.79   5
  -2   4   5 12400.5 1246.97   3
  -2  -4  -4 36858.1 1832.65   9
  -2   4   4 31932.0 1792.41   8
   2   4  -4 36072.1 1822.29   2
   2   4  -4 32431.6 1637.40   1
  -2  -4  -4 38835.6 2000.89   6
  -2  -4  -4 31590.0 1679.71   4
  -2   4   4 34259.1 2084.96   3
  -2  -4  -3 68486.3 2560.67   4
  -2  -4  -3 73261.5 2712.09   9
  -2   4   3 69099.5 2704.71   8
  -2  -4  -3 78997.2 2876.10   6
   2   4  -3 67891.3 2438.83   1
  -2   4   3 68482.9 3012.41   3
  -2  -4  -2 23631.5 1394.96   4
  -2   4   2 23728.0 1485.03   8
  -2  -4  -2 26693.3 1548.73   9
  -2  -4  -2 27514.1 1592.80   6
   2   4  -2 25441.1 1358.98   1
  -2   4   2 25419.7 1737.75   3
  -2  -4  -1 7578.76 807.073   9
  -2   4   1 7676.24 814.538   8
  -2  -4  -1 8547.36 837.002   6
  -2   4   1 7294.63 915.212   3
   2   4  -1 8194.04 734.445   1
  -2  -4   0 1348.30 336.717   9
  -2  -4   0 1413.01 359.108   6
  -2   4   0 1234.29 338.849   8
  -2   4   0 1303.33 346.941   3
   2   4   0 1107.87 269.158   1
  -2  -4   1 7458.00 777.981   9
  -2   4  -1 7127.59 799.759   8
  -2  -4   1 7392.01 757.669   6
  -2   4  -1 7132.83 893.519   3
   2   4   1 7533.13 665.240   1
  -2  -4   2 23194.4 1401.05   9
  -2   4  -2 24250.2 1472.32   8
   2   4   2 24009.9 1193.88   1
  -2  -4   2 25759.1 1367.71   6
  -2   4  -2 23424.6 1635.33   3
  -2  -4   3 60502.3 2359.25   9
  -2   4  -3 65872.5 2554.12   8
  -2   4  -3 67425.8 2877.85   3
  -2   4  -4 35242.5 2285.51   6
  -2  -4   4 29417.5 1580.33   9
  -2   4  -4 33471.6 1976.99   3
  -2   4  -4 31543.4 1696.08   8
   2  -4  -5 14820.9 1020.46   2
  -2  -4   5 11564.2 981.935   9
  -2   4  -5 12482.7 1212.47   3
  -2   4  -5 12411.0 1345.47   6
  -2  -4   6 4301.19 598.771   9
  -2   4  -6 5155.12 786.512   3
  -2   4  -6 4657.01 819.114   6
   2  -4  -6 5197.58 627.026   2
  -2  -4   7 11431.2 1007.04   9
   2  -4  -7 12966.2 1019.42   2
  -2   4  -7 13208.9 1267.24   3
  -2   4  -7 13529.9 1388.90   6
  -2  -4   8 20709.2 1412.04   9
   2  -4  -8 25998.3 1480.30   2
  -2   4  -8 24063.4 1884.01   6
  -2   4  -8 24585.5 1763.61   3
  -2  -4   9 13181.0 1142.41   9
  -2   4  -9 14727.1 1373.64   3
  -2   4  -9 13880.6 1408.02   6
   2  -4  -9 15966.1 1189.28   2
  -2   4 -10 2617.68 632.184   6
  -2   4 -10 3433.20 686.652   3
  -2  -4  10 3098.42 577.579   9
  -2  -4  11 3830.41 640.340   9
  -2   4 -11 4182.64 784.068   3
  -2   4 -12 41607.6 2518.30   3
  -2  -4  12 37306.9 2133.88   9
  -2  -4  13 17121.0 1449.33   9
  -2  -4  14 5336.40 816.489   9
  -2  -4  15 12929.8 1278.68   9
  -2  -4  16 15130.1 862.791  10
   2  -4 -16 16772.2 855.104  21
  -2   4 -16 16437.4 822.602  17
  -2   4 -16 14302.4 877.477  15
   2  -4 -16 15080.5 740.222  27
  -2   4 -16 18228.3 754.834  24
  -2   4 -17 8573.47 664.965  23
   2  -4 -17 10858.7 688.948  21
  -2   4 -17 9404.54 710.584  15
  -2   4 -17 11435.8 594.284  24
  -2   4 -17 10838.9 666.760  17
  -2  -4  17 9862.49 700.438  10
   2  -4 -17 9930.34 600.856  27
  -2   4 -18 2391.47 283.247  24
   2  -4 -18 2423.94 336.926  21
  -2  -4  18 2347.20 352.963  10
  -2   4 -18 2299.40 309.969  17
  -2   4 -18 2024.04 332.321  23
  -2   4 -18 2224.24 356.796  15
   2  -4 -18 2218.03 292.539  27
  -2   4 -19 7357.37 625.006  23
   2  -4 -19 8544.25 634.670  21
  -2   4 -19 10165.0 558.132  24
  -2   4 -19 9271.65 620.266  17
  -2  -4  19 8481.62 669.940  10
   2  -4 -19 8556.10 570.978  27
  -2   4 -19 8655.00 677.690  15
  -2   4 -20 9382.23 713.434  23
  -2   4 -20 12954.5 634.647  24
   2  -4 -20 10845.4 714.681  21
  -2   4 -20 10147.0 730.346  11
  -2   4 -20 11487.8 685.899  17
  -2  -4  20 10359.8 748.268  10
   2  -4 -20 10555.0 647.119  27
  -2   4 -21 1295.77 285.796  23
   2  -4 -21 1571.20 271.639  21
  -2   4 -21 1320.60 257.668  11
  -2   4 -21 1225.48 232.113  17
  -2   4 -21 1373.93 206.055  24
   2  -4 -21 1623.96 259.233  27
  -2  -4  21 1617.50 309.501  10
  -2   4 -22 2532.52 368.084  23
   2  -4 -22 2752.94 362.306  21
  -2   4 -22 2652.81 306.414  17
  -2  -4  22 2792.49 388.806  10
  -2   4 -22 2700.57 368.067  11
   2  -4 -22 2815.92 325.589  27
  -2   4 -23 4288.12 466.106  23
   2  -4 -23 4484.86 449.102  21
  -2   4 -23 3649.21 409.005  11
  -2   4 -23 3956.49 366.567  17
  -2  -4  23 4056.17 446.549  10
   2  -4 -23 4175.26 390.741  27
  -2   4 -24 3674.83 412.763  23
   2  -4 -24 3563.83 385.929  21
  -2   4 -24 3252.19 377.479  11
   2  -4 -24 3610.55 351.842  27
  -2   4 -24 3792.27 340.281  17
  -2  -4  24 3694.55 424.421  10
  -2   4 -25 1970.21 299.043  23
   2  -4 -25 2352.97 299.511  21
  -2   4 -25 1879.21 267.401  11
  -2   4 -25 2165.89 247.972  17
   2  -4 -25 2081.40 262.679  27
  -2  -4  25 2390.91 329.330  10
  -2   4 -26 2592.08 330.394  23
   2  -4 -26 2649.44 310.954  21
  -2   4 -26 2598.64 290.016  11
  -2   4 -26 2432.74 241.491  17
  -2  -4  26 2658.86 331.358  10
   2  -4 -26 2559.43 270.765  27
  -2   4 -27 583.678 173.086  23
   2  -4 -27 452.288 133.572  21
  -2   4 -27 565.792 135.671  11
  -2   4 -27 597.888 112.515  17
   2  -4 -27 677.140 145.881  27
  -2  -4  27 823.430 194.702  10
  -2   4 -28 1240.50 202.122  23
  -2   4 -28 1110.91 158.826  11
  -2  -4  28 1155.11 192.384  10
  -2   4 -28 1033.09 161.208  27
   2  -4 -28 1040.83 178.459  21
   2  -4 -29 647.162 120.100  21
  -2   4 -29 405.330 84.8513  11
  -2   4 -29 617.788 118.361  27
  -2  -4  29 473.479 116.410  10
  -2   5  29 597.040 127.755  22
  -2   5  29 583.641 133.191  20
  -2  -5 -29 488.958 90.1777  11
  -2  -5 -29 612.220 124.215  30
   2   5 -28 842.621 126.935  21
  -2   5  28 948.792 185.629  20
  -2  -5 -28 1056.42 152.521  11
   2   5 -28 1053.52 143.483  17
  -2  -5 -28 1052.52 180.943  30
   2   5 -27 3917.95 305.709  21
  -2   5  27 5676.77 454.574  20
  -2  -5 -27 5230.37 347.496  11
   2   5 -27 5104.16 346.526  17
  -2   5  27 5143.94 375.680  10
  -2  -5 -27 5711.46 433.315  30
  -2  -5 -27 5225.70 360.182  29
  -2  -5 -26 5874.45 361.742  13
   2   5 -26 4717.90 365.348  21
  -2   5  26 5661.06 496.264  20
  -2  -5 -26 5326.79 369.112  11
  -2  -5 -26 5842.50 471.596  30
   2   5 -26 5273.02 374.521  17
  -2   5  26 5104.24 416.323  10
  -2  -5 -26 5914.01 415.953  29
  -2  -5 -25 1316.46 208.975  29
  -2   5  25 1165.51 265.501  20
  -2   5  25 983.185 200.235  10
  -2  -5 -25 1195.94 181.725  11
   2   5 -25 1300.12 199.765  17
  -2  -5 -25 1489.34 264.731  30
   2   5 -25 1334.53 226.074  21
  -2  -5 -25 1470.87 199.473  13
  -2  -5 -24 1573.02 249.945  29
  -2  -5 -24 1583.57 223.310  13
   2   5 -24 1554.88 241.798  21
  -2  -5 -24 1645.37 289.795  30
  -2  -5 -24 1343.95 207.343  11
   2   5 -24 2069.62 261.792  17
  -2   5  24 1511.26 263.570  10
  -2  -5 -23 1781.11 274.663  29
  -2  -5 -23 1707.99 234.921  13
  -2  -5 -23 1557.89 291.908  30
   2   5 -23 1514.37 265.117  21
  -2  -5 -23 1423.46 224.898  11
   2   5 -23 1462.73 221.223  17
  -2   5  23 1861.06 303.618  10
  -2  -5 -22 6196.36 448.828  13
  -2  -5 -22 6289.88 526.238  29
  -2  -5 -22 6001.56 458.060  11
   2   5 -22 5732.72 440.598  17
  -2   5  22 5906.76 542.930  10
  -2  -5 -22 6068.06 559.450  30
   2   5 -22 6105.05 523.871  21
  -2  -5 -21 4120.06 374.450  13
   2   5 -21 4622.59 470.239  21
  -2  -5 -21 4178.02 394.136  11
   2   5 -21 4278.37 382.352  17
  -2   5  21 4345.78 479.101  10
  -2  -5 -21 4517.38 455.014  29
  -2  -5 -21 5039.97 515.084  30
   2   5 -20 7159.54 631.131  23
  -2  -5 -20 8193.01 538.470  13
   2   5 -20 8670.34 654.356  21
  -2  -5 -20 8962.26 572.936  11
   2   5 -20 8099.68 533.408  17
  -2   5  20 8016.00 645.926  10
  -2  -5 -20 8661.06 633.061  29
  -2  -5 -20 8357.50 671.574  30
  -2  -5 -20 10618.9 593.296  12
   2   5 -19 862.937 234.545  23
  -2  -5 -19 1219.89 212.119  13
  -2  -5 -19 1549.34 237.339  12
   2   5 -19 1105.94 242.737  21
  -2  -5 -19 1026.66 233.829  29
  -2  -5 -19 1055.00 215.268  11
   2   5 -19 1112.95 201.478  17
  -2   5  19 1104.02 269.023  10
  -2  -5 -19 1104.58 267.417  30
  -2  -5 -18 19819.5 991.033  29
   2   5 -18 19185.7 1054.09  23
  -2  -5 -18 18788.9 857.482  13
   2   5 -18 21068.7 1052.31  21
  -2  -5 -18 19547.1 887.731  11
   2   5 -18 18506.4 829.987  17
  -2   5  18 19260.4 1031.73  10
  -2  -5 -18 18835.5 1013.61  30
   2   5 -17 16226.5 982.473  23
  -2  -5 -17 17122.3 822.554  13
  -2  -5 -17 21094.0 859.846  12
   2   5 -17 19512.6 1013.90  21
  -2  -5 -17 18129.6 841.109  11
  -2  -5 -17 18096.7 827.453  25
  -2   5  17 16206.1 942.651  10
  -2  -5 -17 17866.7 928.060  29
  -2  -5 -17 17699.7 963.565  30
  -2  -5 -16 18140.4 844.125  13
   2   5 -16 18228.5 1022.44  23
  -2  -5 -16 19696.9 875.629  11
  -2  -5 -16 20253.6 874.103  25
  -2  -5 -16 22522.1 899.205  12
  -2   5  16 18268.8 991.142  10
  -2  -5 -16 19909.1 978.765  29
  -2  -5 -16 19309.0 988.801  30
  -2  -5 -15 1362.96 225.419  14
  -2   5  15 1537.99 297.565  10
  -2  -5 -15 1782.72 283.532  29
  -2  -5 -15 1769.81 282.161  30
  -2  -5 -15 1520.37 231.803  13
  -2  -5 -15 1865.68 247.748  12
  -2  -5 -15 1688.55 247.876  11
  -2  -5 -15 1647.94 233.556  25
  -2   5  14 15257.0 1775.29   8
  -2  -5 -14 13557.2 702.754  13
  -2  -5 -14 17295.7 756.448  12
   2   5 -14 12701.8 1408.33   1
   2   5 -14 14935.8 1420.99   2
  -2  -5 -14 14366.4 711.566  11
   2  -5  14 16610.4 1610.96   7
  -2   5  14 13811.0 828.123  10
  -2  -5 -14 13340.7 1383.27   5
  -2  -5 -14 13597.4 1340.26   4
  -2  -5 -14 15338.3 827.596  29
  -2  -5 -14 15271.8 732.002  25
  -2  -5 -14 14048.6 806.855  30
   2   5 -13 513.329 293.769   1
  -2  -5 -13 109.466 126.103   4
   2  -5  13 359.459 232.668   7
  -2  -5 -13 327.941 256.502   5
   2   5 -13 514.526 230.316   2
  -2   5  13 455.035 248.342   8
  -2  -5 -12 1733.24 471.900   5
   2   5 -12 1911.98 507.363   2
  -2  -5 -12 1884.90 463.507   4
   2   5 -12 1841.28 528.796   1
  -2   5  12 1547.21 572.013   3
  -2   5  12 1874.05 601.482   8
  -2  -5 -11 2941.68 546.079   4
   2   5 -11 4952.50 803.610   2
  -2   5  11 4587.50 866.518   8
   2   5 -11 3540.52 673.698   1
  -2  -5 -11 3434.92 651.410   5
  -2   5  11 4721.22 963.487   3
  -2  -5 -10 8712.56 953.216   4
  -2   5  10 8957.39 1191.76   8
   2   5 -10 8780.33 1045.34   1
   2   5 -10 11013.7 1181.36   2
  -2  -5 -10 9420.58 1048.03   5
  -2   5  10 11715.7 1446.27   3
  -2  -5  -9 1854.68 415.177   9
   2   5  -9 1788.37 453.907   1
  -2   5   9 2237.87 599.076   8
  -2  -5  -9 2049.33 461.215   4
   2   5  -9 2062.29 514.330   2
  -2  -5  -9 2174.40 502.256   5
  -2   5   9 2844.57 699.138   3
  -2  -5  -8 6232.57 768.549   4
  -2   5   8 8813.84 1104.58   8
   2   5  -8 9129.35 1047.46   2
   2   5  -8 7457.90 913.465   1
  -2  -5  -8 7903.69 947.392   5
  -2   5   8 8162.21 1145.88   3
  -2  -5  -8 8672.52 883.429   9
  -2  -5  -7 5095.77 698.290   4
  -2   5   7 5106.97 825.307   8
  -2  -5  -7 4203.48 695.261   5
   2   5  -7 5242.81 772.944   2
   2   5  -7 5248.62 738.488   1
  -2   5   7 5020.59 869.224   3
  -2  -5  -7 5455.46 702.990   9
  -2  -5  -6 14554.0 1178.93   4
  -2  -5  -6 15817.0 1239.23   9
  -2   5   6 16587.7 1458.61   8
   2   5  -6 19091.8 1440.70   2
   2   5  -6 16512.6 1301.83   1
  -2   5   6 15566.5 1494.54   3
  -2  -5  -6 15089.0 1291.85   5
  -2  -5  -5 20745.2 1433.54   9
  -2   5   5 19588.1 1547.76   8
  -2  -5  -5 18263.6 1301.80   4
   2   5  -5 21507.2 1512.74   2
   2   5  -5 18287.2 1342.16   1
  -2   5   5 18198.5 1591.89   3
  -2  -5  -4 13878.6 1165.76   9
  -2   5   4 13806.3 1275.56   8
   2   5  -4 12765.7 1108.53   1
  -2   5   4 14166.7 1384.65   3
  -2  -5  -4 13067.5 1082.85   4
  -2  -5  -3 40794.5 1964.09   4
  -2   5   3 41067.5 2239.02   8
  -2  -5  -3 44718.4 2166.54   9
  -2   5   3 41496.9 2379.51   3
   2   5  -3 42282.5 2032.65   1
  -2  -5  -2 38818.7 1919.39   4
  -2   5   2 45045.4 2308.50   8
   2   5  -2 47347.2 2119.66   1
  -2   5   2 43655.9 2422.31   3
  -2  -5  -2 43598.9 2141.46   9
  -2   5   1 6088.28 809.314   8
  -2  -5  -1 5493.78 735.012   9
  -2   5   1 6170.68 884.706   3
   2   5  -1 6115.71 724.998   1
  -2  -5   0 116438. 3753.25   9
  -2   5   0 122781. 4119.68   8
  -2   5   0 121751. 4296.22   3
   2   5   0 133080. 3790.38   1
  -2  -5   1 5657.13 703.881   9
   2   5   1 6407.63 720.782   1
  -2   5  -1 5959.46 806.819   8
  -2   5  -1 6068.53 885.452   3
  -2  -5   2 38851.9 1934.84   9
  -2   5  -2 42180.4 2253.54   8
   2   5   2 46350.3 1987.23   1
  -2   5  -2 42128.2 2360.07   3
  -2  -5   3 38337.1 1900.97   9
  -2   5  -3 41200.8 2223.13   8
  -2   5  -3 41280.2 2336.94   3
  -2  -5   4 13371.5 1099.47   9
  -2   5  -4 15161.9 1319.48   8
  -2   5  -4 15432.0 1398.20   3
  -2  -5   5 16426.6 1238.46   9
  -2   5  -5 18152.7 1442.18   8
  -2   5  -5 18857.3 1566.89   3
  -2   5  -5 18237.3 1710.32   6
  -2  -5   6 15064.0 1204.21   9
  -2   5  -6 18435.4 1558.51   3
  -2   5  -6 16763.3 1652.79   6
  -2  -5   7 4903.25 699.025   9
  -2   5  -7 4735.34 814.280   3
  -2   5  -7 5091.86 901.689   6
  -2   5  -8 9636.45 1136.34   3
  -2   5  -8 9258.92 1196.90   6
  -2  -5   8 8092.98 912.171   9
  -2   5  -9 2206.39 561.264   3
  -2  -5   9 1358.08 390.196   9
  -2  -5  10 7068.87 905.988   9
  -2   5 -10 10292.8 1221.64   3
  -2  -5  11 2652.02 583.851   9
  -2   5 -11 4938.24 854.326   3
  -2  -5  12 1441.24 437.777   9
  -2   5 -12 1991.30 561.823   3
  -2  -5  13 123.849 162.197   9
  -2  -5  14 11580.8 1244.06   9
  -2   5 -14 13954.7 865.234  15
  -2  -5  14 12769.6 770.353  10
   2  -5 -14 14253.0 782.644  21
  -2   5 -14 13810.1 868.618  20
   2  -5 -14 14476.5 732.680  27
  -2   5 -14 16488.1 730.163  24
  -2  -5  15 1763.63 498.295   9
  -2   5 -15 2098.16 360.737  15
   2  -5 -15 1775.80 256.362  27
   2  -5 -15 2007.64 302.597  21
  -2   5 -15 2246.94 314.242  17
  -2  -5  15 1877.87 307.253  10
  -2   5 -15 1930.57 246.447  24
  -2  -5  16 17711.3 954.369  10
   2  -5 -16 18224.2 927.145  21
  -2   5 -16 18892.1 925.797  17
  -2   5 -16 17555.1 1001.79  15
   2  -5 -16 17930.3 851.119  27
   2  -5 -17 17601.7 919.574  21
  -2  -5  17 15948.5 918.833  10
  -2   5 -17 16136.5 963.745  15
  -2   5 -17 17706.0 898.493  17
   2  -5 -17 16516.2 822.203  27
  -2   5 -18 16176.5 927.574  23
   2  -5 -18 19329.2 970.952  21
  -2  -5  18 17433.4 972.967  10
  -2   5 -18 19619.5 943.205  17
  -2   5 -18 17827.6 1014.84  15
   2  -5 -18 17749.1 858.825  27
  -2   5 -19 1039.99 184.509  24
  -2  -5  19 891.088 243.439  10
  -2   5 -19 880.813 236.516  23
   2  -5 -19 1012.74 236.753  21
  -2   5 -19 1246.36 245.284  17
  -2   5 -19 836.740 222.242  15
   2  -5 -19 1217.28 226.835  27
  -2   5 -20 5625.59 525.050  23
  -2   5 -20 7097.33 597.545  11
  -2   5 -20 7677.45 562.137  17
  -2   5 -20 8173.73 491.734  24
  -2  -5  20 7257.97 610.525  10
   2  -5 -20 7715.75 557.136  27
   2  -5 -20 7016.43 565.912  21
  -2   5 -20 6881.38 615.750  15
  -2   5 -21 4282.05 469.959  23
   2  -5 -21 4212.40 443.600  21
  -2   5 -21 3868.62 447.611  11
  -2   5 -21 5277.55 449.918  17
  -2  -5  21 4870.38 498.093  10
   2  -5 -21 4666.85 423.600  27
  -2   5 -21 5066.35 381.016  24
  -2   5 -22 4475.77 462.831  23
   2  -5 -22 5373.56 493.450  21
  -2   5 -22 5119.24 486.332  11
  -2   5 -22 5858.27 459.230  17
  -2  -5  22 5537.55 518.330  10
   2  -5 -22 5770.99 464.914  27
  -2   5 -23 1863.11 308.338  23
   2  -5 -23 1991.69 289.679  21
  -2   5 -23 1573.46 271.327  11
  -2   5 -23 1696.02 239.519  17
   2  -5 -23 1685.97 253.936  27
  -2  -5  23 1774.41 301.582  10
  -2   5 -24 1197.62 236.050  23
   2  -5 -24 1511.00 254.961  21
  -2   5 -24 1225.39 223.511  11
  -2   5 -24 1433.30 211.729  17
   2  -5 -24 1378.30 222.111  27
  -2  -5  24 1302.53 247.387  10
  -2   5 -25 1193.28 228.882  23
   2  -5 -25 750.699 187.174  21
  -2   5 -25 991.838 190.787  11
  -2   5 -25 1100.34 173.325  17
   2  -5 -25 1013.01 180.335  27
  -2  -5  25 851.629 209.614  10
  -2   5 -26 4560.37 397.512  23
  -2   5 -26 4647.24 359.124  11
  -2   5 -26 5155.10 340.344  17
  -2  -5  26 5479.13 445.360  10
   2  -5 -26 4803.21 394.104  21
  -2   5 -27 4367.18 360.113  23
   2  -5 -27 4418.19 350.678  21
  -2   5 -27 4325.21 314.930  11
  -2   5 -27 4543.01 292.318  17
  -2  -5  27 4645.06 376.853  10
  -2   5 -28 882.055 153.903  23
   2  -5 -28 822.573 151.549  21
  -2   5 -28 758.192 114.807  11
  -2  -5  28 1232.89 178.607  10
   2  -5 -29 445.913 95.8412  21
  -2   5 -29 456.789 90.6920  27
  -2   6  28 2284.98 242.192  20
  -2  -6 -28 2335.92 188.486  11
  -2  -6 -28 2307.86 223.122  30
  -2  -6 -27 409.641 89.2021  13
  -2   6  27 434.241 139.030  20
  -2  -6 -27 479.427 130.460  30
  -2  -6 -27 613.126 118.334  11
   2   6 -27 413.598 92.1733  17
   2   6 -27 445.846 98.6959  21
  -2  -6 -26 3982.50 287.985  13
   2   6 -26 2913.70 263.657  21
  -2   6  26 3916.96 396.268  20
  -2  -6 -26 3970.17 298.638  11
   2   6 -26 3541.72 272.563  17
  -2   6  26 3510.60 307.124  10
  -2  -6 -26 3629.97 346.937  30
  -2  -6 -25 1998.72 222.514  13
   2   6 -25 1476.34 207.075  21
  -2   6  25 2086.34 311.969  20
  -2  -6 -25 1836.49 222.167  11
  -2   6  25 1609.86 233.496  10
  -2  -6 -25 1592.53 254.689  30
   2   6 -25 1529.08 191.598  17
  -2  -6 -25 1852.67 236.326  29
   2   6 -24 1827.54 244.521  21
  -2  -6 -24 2077.56 267.457  29
  -2   6  24 1843.91 267.483  10
  -2  -6 -24 2436.40 264.889  13
  -2   6  24 2712.78 384.686  20
  -2  -6 -24 2112.20 246.404  11
   2   6 -24 1971.68 225.637  17
  -2  -6 -24 2180.36 310.823  30
   2   6 -23 2443.90 318.208  23
   2   6 -23 2722.99 319.022  21
  -2   6  23 3288.15 429.014  20
  -2  -6 -23 2657.03 286.778  11
  -2  -6 -23 2553.69 319.946  29
  -2  -6 -23 3088.06 389.518  30
   2   6 -23 2812.48 276.438  17
  -2   6  23 2565.24 322.976  10
  -2  -6 -23 2915.06 299.595  13
  -2  -6 -22 6810.04 568.896  30
   2   6 -22 5942.48 527.824  23
  -2  -6 -22 6707.72 521.594  29
  -2  -6 -22 6652.77 463.829  13
   2   6 -22 6497.23 514.486  21
  -2   6  22 6870.07 625.325  20
  -2  -6 -22 5868.49 430.824  11
   2   6 -22 5916.64 413.426  17
  -2   6  22 6342.86 535.322  10
   2   6 -21 96.1257 129.752  21
  -2  -6 -21 95.0373 95.1922  14
  -2  -6 -21 142.911 161.432  30
  -2  -6 -21 95.3252 83.8316  13
  -2   6  21 143.295 137.800  10
  -2   6  21 203.117 219.250  20
  -2  -6 -21 138.147 113.441  29
  -2  -6 -21 110.922 98.0950  11
   2   6 -21 171.948 95.1868  17
   2   6 -21 132.154 132.346  23
  -2  -6 -20 3494.87 396.167  29
  -2  -6 -20 3151.88 340.634  13
   2  -6  20 3360.82 286.741  26
  -2  -6 -20 2859.31 339.814  14
  -2   6  20 3462.00 482.244  20
  -2  -6 -20 2812.98 309.057  11
  -2   6  20 2927.59 384.808  10
   2   6 -20 2673.12 382.775  23
   2   6 -20 2825.76 365.192  21
  -2  -6 -20 3342.12 414.935  30
  -2  -6 -19 170.031 120.779  14
   2   6 -19 350.067 187.506  23
  -2   6  19 9.52610 110.484  10
  -2  -6 -19 37.6361 98.3971  13
   2   6 -19 44.9649 143.134  21
  -2   6  19 82.6823 202.151  20
  -2  -6 -19 179.153 114.933  11
  -2  -6 -19 54.1313 101.731  29
  -2  -6 -19 79.2490 141.737  30
   2  -6  19 156.357 106.405  26
  -2  -6 -19 56.7115 65.8028  25
  -2  -6 -18 975.768 200.788  14
   2   6 -18 852.000 242.449  23
  -2  -6 -18 1436.39 257.020  29
  -2  -6 -18 1258.26 222.903  13
   2   6 -18 1538.47 292.227  21
  -2  -6 -18 1277.92 218.695  11
  -2  -6 -18 1487.51 280.026  30
  -2   6  18 1023.06 237.222  10
  -2  -6 -18 1295.32 222.349  25
   2   6 -17 16776.0 1015.87  23
  -2  -6 -17 18780.6 958.648  29
  -2  -6 -17 17311.5 807.963  11
  -2   6  17 16524.8 950.867  10
  -2  -6 -17 18069.2 861.665  13
  -2  -6 -17 16894.0 806.154  25
  -2  -6 -17 17848.0 984.056  30
  -2  -6 -17 15905.4 831.086  14
   2   6 -16 8825.88 729.133  23
  -2  -6 -16 8511.85 570.661  13
  -2  -6 -16 11106.0 612.707  12
  -2  -6 -16 9137.07 566.191  11
  -2   6  16 8376.17 668.785  10
  -2  -6 -16 8813.46 671.557  30
  -2  -6 -16 8886.38 652.030  29
  -2  -6 -16 9060.18 571.686  25
  -2  -6 -16 7961.80 570.787  14
   2   6 -15 16842.6 1001.66  23
  -2  -6 -15 18049.2 844.352  13
  -2  -6 -15 17924.4 828.085  25
  -2  -6 -15 15685.0 815.767  14
  -2  -6 -15 17596.5 799.782  11
  -2  -6 -15 19056.6 959.480  29
  -2   6  15 17732.2 977.146  10
  -2  -6 -15 17271.7 951.876  30
  -2   6  15 19038.8 1088.82  20
  -2  -6 -14 11600.4 684.601  14
   2   6 -14 14057.6 892.210  23
  -2  -6 -14 13515.5 713.493  13
  -2   6  14 14157.4 937.477  20
  -2  -6 -14 14461.7 704.724  11
  -2  -6 -14 13698.3 825.109  30
  -2  -6 -14 17696.6 766.955  12
  -2   6  14 13790.1 842.384  10
  -2  -6 -14 15951.8 859.791  29
  -2  -6 -14 14766.2 738.921  25
   2   6 -13 11010.7 787.007  23
  -2  -6 -13 12134.3 664.866  25
  -2  -6 -13 9956.90 1194.03   5
  -2  -6 -13 14687.7 685.571  12
   2   6 -13 11995.6 1323.74   2
  -2   6  13 12533.1 850.417  20
  -2  -6 -13 12833.9 642.742  11
  -2   6  13 11804.5 770.672  10
  -2  -6 -13 12113.3 649.238  13
  -2  -6 -13 12277.9 669.785  16
  -2  -6 -13 11884.6 745.162  30
  -2  -6 -13 13281.7 768.272  29
  -2  -6 -13 9584.40 605.091  14
  -2  -6 -12 6871.72 897.543   4
  -2  -6 -12 10710.5 565.583  12
  -2   6  12 7309.49 1215.19   8
  -2   6  12 8148.57 663.263  20
   2   6 -12 8170.36 1102.14   2
   2   6 -12 8642.64 1154.32   1
  -2  -6 -12 8305.41 611.062  30
  -2  -6 -12 8226.49 518.534  13
  -2   6  12 8055.61 622.461  10
  -2  -6 -12 9511.80 639.158  29
  -2  -6 -12 6364.81 932.764   5
  -2  -6 -12 8257.29 537.893  25
  -2   6  12 8706.79 1339.88   3
  -2  -6 -12 6613.22 490.331  14
  -2  -6 -11 25506.9 1728.92   4
  -2   6  11 26168.7 2267.17   3
  -2   6  11 24606.3 2170.73   8
   2   6 -11 24196.8 1914.98   1
  -2  -6 -11 22293.8 1726.63   5
   2   6 -11 26575.7 1982.12   2
   2   6 -10 2693.23 616.139   2
   2   6 -10 2623.35 616.188   1
  -2  -6 -10 1711.70 433.431   4
  -2   6  10 3160.51 767.260   8
  -2   6  10 1954.92 631.420   3
  -2  -6 -10 1792.73 473.987   5
   2   6  -9 1041.06 385.283   1
  -2   6   9 1805.24 580.216   8
  -2  -6  -9 853.952 323.028   4
   2   6  -9 1070.60 446.861   2
  -2  -6  -9 805.279 352.370   5
  -2   6   9 1317.62 531.974   3
  -2  -6  -8 8510.83 930.126   4
  -2   6   8 10227.4 1284.20   8
  -2  -6  -8 8091.82 1004.68   5
   2   6  -8 9218.53 1088.00   1
   2   6  -8 9594.09 1146.25   2
  -2   6   8 10179.7 1302.07   3
  -2  -6  -7 17914.3 1350.31   4
  -2   6   7 19425.2 1745.00   8
   2   6  -7 21203.1 1685.59   2
   2   6  -7 19518.7 1576.42   1
  -2   6   7 20937.2 1826.14   3
  -2  -6  -7 20650.0 1465.40   9
  -2  -6  -6 7978.59 922.620   9
  -2  -6  -6 6012.25 768.569   4
  -2   6   6 7003.60 1030.69   8
   2   6  -6 8510.42 1051.76   2
   2   6  -6 6833.68 898.143   1
  -2   6   6 7639.07 1077.47   3
  -2  -6  -5 44056.6 2166.15   4
  -2   6   5 47608.8 2717.56   8
  -2  -6  -5 47327.0 2349.46   9
   2   6  -5 50301.1 2608.57   2
  -2   6   5 48414.8 2755.20   3
   2   6  -5 48112.6 2437.22   1
  -2  -6  -4 28027.2 1792.10   9
  -2  -6  -4 24659.3 1574.07   4
  -2   6   4 26504.1 1968.99   8
  -2   6   4 27880.7 2045.45   3
   2   6  -4 27995.9 1794.55   1
  -2  -6  -3 7017.98 802.816   4
  -2   6   3 6003.30 915.184   8
  -2   6   3 6664.69 987.609   3
   2   6  -3 7482.03 905.005   1
  -2  -6  -3 7178.51 880.898   9
  -2  -6  -2 26031.6 1701.98   9
  -2  -6  -2 22898.3 1477.34   4
  -2   6   2 25856.7 1907.81   8
  -2   6   2 25903.3 1945.23   3
   2   6  -2 24394.5 1632.93   1
  -2  -6  -1 6445.18 826.979   9
  -2   6   1 6647.28 968.001   8
  -2   6   1 6596.47 985.184   3
   2   6  -1 5851.90 781.147   1
  -2  -6   0 219.604 183.710   9
  -2   6   0-67.5909 293.528   3
  -2   6   0-225.463 237.750   8
   2   6   0-56.4076 139.067   1
   2   6   1 6349.96 786.511   1
  -2  -6   1 5143.69 723.453   9
  -2   6  -1 4762.72 820.734   8
  -2   6  -1 5452.57 875.815   3
   2   6   2 25935.9 1592.57   1
  -2  -6   2 23233.7 1558.27   9
  -2   6  -2 25164.7 1901.82   8
  -2   6  -2 25743.7 1939.73   3
  -2  -6   3 4592.08 689.495   9
  -2   6  -3 5736.03 893.247   8
  -2   6  -3 6244.24 942.567   3
  -2  -6   4 24299.5 1618.80   9
  -2   6  -4 28770.9 2028.36   8
  -2   6  -4 27939.8 2027.35   3
  -2   6  -5 51508.4 3108.22   6
  -2  -6   5 43722.4 2243.24   9
  -2   6  -5 49290.2 2725.67   3
  -2   6  -5 49725.2 2718.06   8
  -2  -6   6 6930.16 872.081   9
  -2   6  -6 7510.25 1042.12   3
  -2   6  -6 6453.35 1071.08   6
  -2  -6   7 17606.0 1424.54   9
  -2   6  -7 21542.6 1785.39   3
  -2  -6   8 7875.89 968.358   9
  -2   6  -8 9218.70 1150.47   3
  -2  -6   9 1407.81 430.797   9
  -2   6  -9 991.208 421.497   3
  -2  -6  10 1527.78 443.913   9
  -2   6 -10 2662.70 646.028   3
  -2  -6  11 18679.9 1571.58   9
  -2   6 -11 26251.1 2034.93   3
  -2  -6  12 8046.57 1030.34   9
  -2   6 -12 8329.75 681.932  20
   2  -6 -12 9588.74 634.357  21
  -2  -6  12 9430.42 707.489  14
  -2   6 -12 8643.62 679.948  15
  -2  -6  12 8188.13 596.180  10
  -2   6 -12 10402.2 558.101  24
  -2  -6  13 12285.5 797.409  14
   2  -6 -13 11077.5 700.339  21
   2  -6 -13 8823.28 504.234  11
  -2   6 -13 12481.5 615.196  18
  -2   6 -13 10369.6 764.114  15
  -2  -6  13 9953.95 676.785  10
  -2   6 -13 10571.5 773.434  20
  -2   6 -13 12858.8 627.518  24
   2  -6 -14 15272.5 796.950  27
  -2   6 -14 13927.8 894.251  15
   2  -6 -14 14450.7 814.746  21
  -2   6 -14 13337.4 892.185  20
   2  -6 -14 12092.6 615.786  11
  -2  -6  14 15714.1 932.091  14
  -2   6 -14 17978.8 758.287  24
  -2  -6  14 13454.9 810.449  10
   2  -6 -15 16638.5 894.781  21
  -2   6 -15 16995.3 887.845  17
  -2   6 -15 16775.7 998.221  15
  -2  -6  15 16013.9 905.156  10
   2  -6 -15 17317.7 864.189  27
   2  -6 -16 9547.93 666.868  21
  -2   6 -16 9996.25 759.783  15
  -2  -6  16 8289.71 650.583  10
  -2   6 -16 9335.22 649.308  17
  -2   6 -16 11345.4 590.603  24
   2  -6 -16 9041.27 610.749  27
   2  -6 -17 17531.5 933.001  21
  -2  -6  17 16951.1 955.405  10
  -2   6 -17 18021.0 912.704  17
  -2   6 -17 16558.0 1001.40  15
   2  -6 -17 17579.8 876.534  27
   2  -6 -18 1191.16 257.131  21
  -2   6 -18 1035.79 177.389  24
  -2   6 -18 1107.21 236.438  17
  -2   6 -18 968.280 265.664  15
   2  -6 -18 1115.02 213.559  27
  -2  -6  18 870.746 225.722  10
  -2   6 -19 94.8270 81.5880  24
  -2   6 -19-105.485 126.775  15
   2  -6 -19 127.546 123.063  21
  -2   6 -19 60.8206 122.936  23
  -2   6 -19 207.345 106.365  17
  -2  -6  19 272.003 178.871  10
   2  -6 -19 183.834 113.140  27
  -2   6 -20 2997.83 372.085  23
   2  -6 -20 3586.15 401.901  21
  -2  -6  20 3964.05 449.689  10
  -2   6 -20 3706.94 383.999  17
  -2   6 -20 3350.76 437.661  15
   2  -6 -20 3372.86 363.379  27
  -2   6 -20 3608.21 345.164  24
   2  -6 -21 166.216 149.140  21
  -2   6 -21-93.6112 114.573  11
  -2   6 -21 111.937 147.179  23
  -2   6 -21-105.747 83.8202  17
  -2   6 -21 318.501 145.654  15
  -2  -6  21-129.440 122.019  10
  -2   6 -22 5812.13 556.951  23
   2  -6 -22 6586.79 521.475  21
  -2   6 -22 5371.16 483.479  11
  -2   6 -22 6774.59 483.617  17
  -2  -6  22 5524.01 509.739  10
  -2   6 -23 2549.58 312.512  23
   2  -6 -23 3111.36 349.512  21
  -2   6 -23 2870.73 333.995  11
  -2   6 -23 3252.38 318.095  17
  -2  -6  23 2936.98 355.614  10
  -2   6 -24 2227.62 289.888  23
   2  -6 -24 2483.30 310.850  21
  -2   6 -24 2450.50 267.080  17
  -2  -6  24 2316.97 309.788  10
  -2   6 -24 1994.89 253.961  11
  -2   6 -25 973.668 188.918  23
   2  -6 -25 1342.84 223.383  21
  -2   6 -25 926.937 164.153  11
  -2   6 -25 1290.56 180.164  17
  -2  -6  25 889.891 178.769  10
  -2   6 -26 3372.14 306.643  23
   2  -6 -26 3939.19 326.953  21
  -2   6 -26 2833.84 254.832  11
  -2   6 -26 3729.34 270.836  17
  -2  -6  26 3790.37 332.178  10
  -2   6 -27 244.302 97.6819  23
   2  -6 -27 315.766 106.857  21
  -2   6 -27 247.158 76.5535  11
  -2   6 -27 230.818 71.4861  17
  -2  -6  27 420.717 107.604  10
  -2   6 -28 1355.72 152.042  27
  -2  -6  28 1731.46 182.554  10
  -2  -7 -27 524.188 113.285  30
  -2   7  27 597.866 141.124  20
  -2   7  27 446.295 118.187  22
  -2  -7 -27 435.290 84.1895  11
  -2  -7 -26 1583.85 168.647  13
   2   7 -26 1043.10 134.232  21
  -2   7  26 1658.09 250.915  20
  -2  -7 -26 1443.13 162.347  11
  -2  -7 -26 1452.73 196.931  30
  -2  -7 -25 3007.02 255.934  13
  -2  -7 -25 3011.41 307.766  30
   2   7 -25 2506.35 237.902  21
  -2   7  25 3110.87 347.793  20
  -2  -7 -25 3073.24 255.536  11
   2   7 -24 3479.07 332.246  23
  -2  -7 -24 4629.66 342.830  13
   2   7 -24 3841.96 320.266  21
  -2   7  24 5055.93 471.376  20
  -2  -7 -24 4190.37 322.362  11
  -2   7  24 4206.98 364.720  10
  -2  -7 -24 4638.93 406.363  30
  -2  -7 -23 4554.85 387.590  29
   2   7 -23 3198.87 355.739  23
  -2  -7 -23 4328.09 350.826  13
   2   7 -23 3963.30 350.094  21
  -2   7  23 3850.30 377.370  10
  -2  -7 -23 4014.38 338.060  14
  -2  -7 -23 4277.37 338.214  11
  -2  -7 -23 3844.64 396.012  30
  -2   7  23 4392.13 471.271  20
  -2  -7 -22 1613.99 237.203  14
   2   7 -22 1337.66 260.424  23
  -2  -7 -22 1782.36 239.756  13
   2   7 -22 1485.35 240.812  21
  -2  -7 -22 1802.40 258.211  29
  -2   7  22 1895.63 348.187  20
  -2  -7 -22 1747.28 226.204  11
  -2   7  22 1601.48 271.795  10
  -2  -7 -22 1704.83 276.142  30
  -2  -7 -21 1690.83 246.761  14
  -2  -7 -21 1696.52 285.859  30
  -2  -7 -21 1331.25 219.241  13
  -2   7  21 1718.75 277.484  10
   2   7 -21 1560.95 263.239  21
  -2   7  21 1585.68 343.990  20
  -2  -7 -21 1745.79 232.841  11
  -2  -7 -21 1938.19 277.209  29
   2   7 -21 1354.40 275.683  23
   2  -7  21 1892.53 209.025  26
  -2  -7 -20 947.695 198.025  14
  -2  -7 -20 1391.01 237.887  13
   2   7 -20 1289.66 250.200  21
  -2   7  20 1627.24 346.134  20
  -2  -7 -20 1103.84 201.692  11
   2   7 -20 1049.11 264.656  23
  -2  -7 -20 1306.21 245.773  29
   2  -7  20 1269.17 177.052  26
  -2  -7 -20 1014.84 240.450  30
  -2   7  20 1076.12 239.217  10
  -2  -7 -20 1544.91 225.749  25
  -2  -7 -19 1550.76 249.493  14
  -2   7  19 1414.70 291.186  10
  -2  -7 -19 1481.31 231.681  13
   2   7 -19 1608.17 292.217  21
  -2   7  19 1872.33 387.806  20
  -2  -7 -19 1777.15 240.340  11
  -2  -7 -19 1707.72 285.156  29
  -2  -7 -19 1554.03 287.554  30
  -2  -7 -19 1552.26 232.049  25
   2   7 -19 1638.26 314.370  23
   2  -7  19 1987.79 230.252  26
   2   7 -18 10098.4 785.849  23
  -2  -7 -18 12130.4 687.171  13
  -2  -7 -18 10692.0 667.110  14
  -2  -7 -18 12191.5 746.865  29
  -2  -7 -18 11585.3 771.541  30
  -2   7  18 11832.9 872.970  20
  -2  -7 -18 11001.6 619.361  11
  -2   7  18 10173.8 725.935  10
   2   7 -18 12038.2 768.391  21
   2  -7  18 12845.8 598.829  26
  -2  -7 -18 11400.0 642.241  25
  -2  -7 -17 914.637 199.882  14
  -2  -7 -17 1019.87 208.106  13
  -2  -7 -17 936.200 192.411  25
  -2   7  17 1038.46 292.942  20
  -2  -7 -17 1016.44 192.265  11
   2   7 -17 880.074 262.368  23
  -2  -7 -17 923.915 239.876  30
  -2   7  17 685.950 213.391  10
  -2  -7 -17 825.477 224.450  29
   2   7 -16 6424.94 645.278  23
  -2  -7 -16 7237.82 530.188  13
  -2   7  16 7908.98 705.537  20
  -2  -7 -16 6825.44 592.923  30
  -2  -7 -16 6787.39 481.069  11
  -2   7  16 7169.38 625.275  10
  -2  -7 -16 7337.56 519.321  25
  -2  -7 -16 7782.69 608.053  29
  -2  -7 -16 6065.51 508.094  14
  -2  -7 -15 1779.43 281.514  14
  -2  -7 -15 1873.44 261.975  13
  -2   7  15 1932.08 369.330  20
  -2   7  15 1616.48 299.899  10
  -2  -7 -15 1858.65 254.863  11
  -2  -7 -15 2060.23 320.920  29
   2   7 -15 1750.75 368.657  23
  -2  -7 -15 1834.98 311.335  30
  -2  -7 -15 1882.44 265.531  25
  -2  -7 -14 3054.59 379.920  29
  -2  -7 -14 1996.91 277.356  13
  -2   7  14 2434.36 409.002  20
  -2  -7 -14 2529.06 287.929  11
  -2  -7 -14 2342.63 291.605  25
  -2  -7 -14 2368.53 293.362  16
   2   7 -14 2204.90 382.537  23
  -2  -7 -14 2431.88 358.960  30
  -2   7  14 2161.02 356.960  10
  -2  -7 -14 2098.52 292.361  14
   2   7 -13 3107.99 428.960  23
  -2  -7 -13 3466.64 349.319  13
  -2  -7 -13 3593.03 406.537  29
  -2  -7 -13 3476.00 420.336  30
  -2  -7 -13 3333.88 350.548  25
  -2   7  13 3356.05 457.748  20
  -2  -7 -13 3206.28 321.659  11
  -2   7  13 3032.16 406.170  10
  -2  -7 -13 3237.12 346.415  16
  -2  -7 -13 2517.86 316.626  14
   2   7 -12 2939.30 419.027  23
  -2  -7 -12 2749.06 301.672  13
  -2  -7 -12 2845.75 327.021  25
  -2   7  12 3047.83 416.281  20
  -2  -7 -12 3144.95 307.249  11
  -2   7  12 2932.87 388.318  10
  -2  -7 -12 2757.23 325.743  14
  -2  -7 -12 3368.13 353.854  16
  -2  -7 -12 3338.98 395.216  29
  -2  -7 -12 3407.81 410.048  30
  -2  -7 -12 3924.07 357.131  12
  -2  -7 -11 2720.17 299.866  12
  -2  -7 -11 2501.65 358.786  30
   2   7 -11 2270.04 382.718  23
  -2  -7 -11 2600.86 294.188  13
  -2  -7 -11 2773.53 342.687  29
  -2   7  11 2246.51 341.690  10
  -2   7  11 2458.24 380.531  20
  -2  -7 -11 2638.73 309.669  25
  -2  -7 -11 2406.23 308.220  14
  -2  -7 -11 2635.40 313.576  16
   2   7 -10 2950.90 414.937  23
  -2  -7 -10 2484.05 274.677  13
   2   7 -10 2332.80 615.305   2
  -2  -7 -10 2964.09 326.564  16
  -2   7  10 2611.35 702.678   3
  -2  -7 -10 2277.06 523.340   4
  -2   7  10 2782.70 774.031   8
  -2   7  10 2762.95 396.899  20
  -2  -7 -10 2250.62 293.148  14
  -2   7  10 2719.17 361.310  10
  -2  -7 -10 3570.43 397.661  29
  -2  -7 -10 3786.18 337.358  12
  -2  -7 -10 2890.84 365.324  30
  -2  -7 -10 3050.11 331.382  25
  -2  -7  -9 5011.06 740.076   4
  -2   7   9 5744.24 1087.07   8
  -2  -7  -9 6435.27 474.798  16
  -2   7   9 5888.37 566.797  20
   2   7  -9 7621.38 1093.59   2
   2   7  -9 6533.24 1015.82   1
  -2   7   9 6309.03 544.566  10
  -2   7   9 6688.24 1105.19   3
  -2  -7  -9 5765.68 420.409  13
  -2  -7  -9 6795.59 562.328  30
  -2  -7  -9 7351.39 555.776  29
  -2  -7  -9 5985.44 482.519  14
  -2  -7  -8 12217.1 1164.41   4
  -2   7   8 15206.3 1683.65   8
   2   7  -8 15142.0 1557.93   2
   2   7  -8 13860.1 1449.17   1
  -2   7   8 13557.2 1536.93   3
  -2   7   7 12975.8 1537.91   8
  -2  -7  -7 12237.0 1141.62   4
   2   7  -7 15239.7 1536.53   2
   2   7  -7 14476.1 1457.09   1
  -2   7   7 14027.3 1539.12   3
  -2  -7  -6 3892.27 635.815   4
  -2   7   6 4407.64 887.675   8
   2   7  -6 5225.02 908.345   2
   2   7  -6 4638.31 805.048   1
  -2   7   6 4184.30 835.480   3
  -2  -7  -5 464.208 277.105   9
  -2   7   5 444.474 324.620   8
  -2  -7  -5 245.599 184.017   4
   2   7  -5 579.492 286.380   1
  -2   7   5 362.669 283.024   3
  -2  -7  -4 14791.2 1361.43   9
  -2   7   4 14166.1 1515.02   3
  -2   7   4 14673.6 1589.91   8
   2   7  -4 14823.5 1388.39   1
  -2  -7  -3 10668.5 1153.97   9
  -2   7   3 11313.9 1381.23   8
  -2   7   3 10651.2 1295.83   3
   2   7  -3 11148.5 1179.31   1
  -2  -7  -2 4278.68 743.519   9
  -2   7   2 4640.06 891.689   8
  -2   7   2 3960.46 780.904   3
   2   7  -2 4847.46 760.777   1
  -2   7   1 19842.5 1827.46   8
   2   7  -1 17029.6 1423.98   1
  -2   7   1 20610.0 1828.72   3
  -2  -7  -1 18767.2 1531.87   9
  -2  -7   0 3738.25 678.466   9
  -2   7   0 3123.51 706.780   3
  -2   7   0 2362.86 611.664   8
   2   7   0 2792.67 559.357   1
   2   7   1 19716.4 1468.68   1
  -2  -7   1 17915.7 1480.30   9
  -2   7  -1 20333.3 1869.55   8
  -2   7  -1 21548.3 1858.63   3
  -2  -7   2 4902.24 763.290   9
  -2   7  -2 5768.72 1014.40   8
  -2   7  -2 4478.07 847.337   3
  -2  -7   3 10606.1 1132.34   9
  -2   7  -3 8929.60 1218.00   8
  -2   7  -3 10628.2 1295.32   3
  -2  -7   4 12859.7 1263.67   9
  -2   7  -4 14668.8 1576.23   8
  -2   7  -4 15403.4 1556.76   3
  -2   7  -5 365.221 308.764   8
  -2  -7   5 195.651 252.432   9
  -2   7  -5 84.3334 192.265   3
  -2  -7   6 3521.48 672.228   9
  -2   7  -6 3675.69 757.624   3
  -2  -7   7 13770.7 1354.82   9
  -2   7  -7 15011.1 1569.28   3
  -2  -7   8 12284.0 1284.49   9
  -2   7  -8 12970.2 1439.80   3
  -2  -7   9 5887.95 891.958   9
  -2  -7   9 6726.12 565.507  14
  -2   7  -9 4897.47 903.154   3
  -2   7  -9 6891.02 468.750  18
  -2   7  -9 5877.45 563.614  15
  -2   7  -9 5865.77 571.087  20
  -2   7  -9 6901.04 458.739  24
   2  -7 -10 2279.49 320.452  21
  -2   7 -10 2315.69 365.367  20
  -2   7 -10 2128.84 273.819  18
  -2   7 -10 2055.49 599.321   3
  -2  -7  10 1975.69 290.149  10
  -2   7 -10 2111.72 351.457  15
  -2  -7  10 2415.21 350.101  14
  -2   7 -10 2422.08 262.469  24
  -2  -7  11 2192.16 361.978  14
  -2  -7  11 1761.51 287.552  10
   2  -7 -11 2007.96 301.328  21
  -2   7 -11 1966.81 343.585  20
  -2   7 -11 2243.63 287.605  18
  -2   7 -11 2348.14 372.713  15
  -2   7 -11 2100.77 258.003  24
   2  -7 -12 3437.84 391.623  21
  -2   7 -12 3082.73 419.022  20
  -2  -7  12 3764.43 438.280  14
  -2  -7  12 2630.60 350.294  10
  -2   7 -12 3414.85 336.077  18
  -2   7 -12 3926.98 356.582  24
  -2   7 -12 3311.87 442.050  15
  -2  -7  13 3180.30 387.689  10
   2  -7 -13 3692.85 409.674  21
  -2  -7  13 3728.08 452.643  14
  -2   7 -13 3919.62 363.303  18
  -2   7 -13 3323.82 454.009  15
  -2   7 -13 2742.80 412.812  20
  -2   7 -13 4209.22 376.345  24
  -2  -7  14 1789.08 306.385  10
  -2   7 -14 1917.79 360.171  20
  -2   7 -14 2494.14 291.711  24
   2  -7 -14 2278.95 330.279  21
  -2   7 -14 2312.53 269.081  18
  -2   7 -14 2054.03 320.551  17
  -2   7 -14 1911.18 351.746  15
  -2  -7  14 2315.99 381.292  14
   2  -7 -15 1176.89 238.113  21
  -2   7 -15 1535.68 230.461  24
  -2   7 -15 1672.93 246.122  18
  -2   7 -15 1372.64 263.972  17
  -2  -7  15 1200.61 261.362  10
  -2   7 -15 1377.15 294.472  15
   2  -7 -16 6614.37 568.022  21
  -2   7 -16 8261.07 506.328  24
  -2   7 -16 5874.90 508.105  17
  -2  -7  16 6732.82 574.920  10
  -2   7 -16 6943.22 642.517  15
  -2   7 -17 1264.84 202.774  24
   2  -7 -17 1035.38 243.570  21
  -2   7 -17 1306.45 250.161  17
  -2   7 -17 1432.63 300.735  15
  -2  -7  17 1135.70 245.819  10
  -2   7 -18 9206.63 723.475  15
   2  -7 -18 9641.03 672.734  21
  -2   7 -18 11378.4 599.430  24
  -2   7 -18 9894.80 654.390  17
  -2  -7  18 9414.74 690.369  10
   2  -7 -19 2041.76 312.064  21
  -2  -7  19 1987.09 311.914  10
  -2   7 -19 2399.27 312.741  17
  -2   7 -19 1931.78 340.949  15
   2  -7 -20 683.861 182.446  21
  -2   7 -20 842.590 188.092  17
  -2  -7  20 902.261 220.996  10
  -2   7 -20 962.722 261.179  15
   2  -7 -21 1554.36 262.415  21
  -2   7 -21 1654.10 290.154  15
  -2   7 -21 1341.68 246.512  23
  -2   7 -21 1201.19 253.912  11
  -2   7 -21 1583.95 243.620  17
  -2  -7  21 1617.89 268.895  10
   2  -7 -22 1423.86 238.910  21
  -2   7 -22 1160.45 224.694  11
  -2   7 -22 1573.96 229.697  17
  -2   7 -22 1425.48 230.905  23
  -2  -7  22 1551.43 260.394  10
  -2   7 -23 3313.70 329.022  23
   2  -7 -23 3512.42 349.044  21
  -2   7 -23 3189.79 322.011  11
  -2   7 -23 3951.26 329.566  17
  -2  -7  23 3741.36 371.844  10
  -2   7 -24 3679.87 333.697  23
   2  -7 -24 4178.26 356.898  21
  -2   7 -24 3216.60 297.899  11
  -2   7 -24 4176.28 318.522  17
  -2  -7  24 3855.37 359.708  10
   2  -7 -25 2286.57 245.801  21
  -2   7 -25 1950.28 206.645  11
  -2   7 -25 2528.63 225.055  17
  -2  -7  25 2535.71 275.911  10
  -2   7 -26 1092.89 136.361  17
  -2  -7  26 951.708 155.253  10
  -2  -7  27 369.843 86.3258  10
  -2  -8 -25 7326.94 368.918  13
  -2   8  25 7799.85 493.754  20
  -2   8  25 7727.80 466.358  22
  -2  -8 -25 7117.09 413.533  30
  -2  -8 -25 7237.48 351.901  11
   2   8 -24 730.704 155.439  23
  -2  -8 -24 1183.34 172.104  13
   2   8 -24 848.660 135.696  21
  -2   8  24 1329.82 245.310  20
  -2  -8 -24 1419.59 168.197  11
  -2  -8 -24 1031.85 177.866  30
   2   8 -23 2292.85 274.570  23
  -2  -8 -23 3015.95 278.872  13
  -2   8  23 2523.38 334.359  20
  -2  -8 -23 2847.95 252.223  11
  -2   8  23 2686.56 278.430  10
  -2  -8 -23 2652.86 301.303  30
  -2  -8 -23 2381.74 239.704  14
   2   8 -23 2288.29 247.825  21
   2   8 -22 3735.10 381.744  23
  -2  -8 -22 5832.32 414.988  13
  -2   8  22 5477.99 519.708  20
  -2  -8 -22 5377.57 367.319  11
  -2   8  22 5241.08 415.296  10
   2   8 -22 4916.88 379.362  21
  -2  -8 -22 5369.89 440.813  30
   2  -8  22 5979.35 350.934  26
  -2  -8 -22 5082.75 382.306  14
  -2  -8 -21 8836.03 529.816  13
   2   8 -21 7219.73 497.425  21
  -2   8  21 8183.00 653.311  20
  -2  -8 -21 7882.04 474.105  11
  -2   8  21 7749.01 539.317  10
  -2  -8 -21 8135.21 569.070  30
  -2  -8 -21 7597.86 502.642  14
   2   8 -21 6551.65 530.611  23
   2  -8  21 8459.79 443.717  26
  -2  -8 -21 7976.26 463.782  25
   2   8 -20 12469.0 782.241  23
  -2  -8 -20 16592.1 766.351  13
   2   8 -20 13960.7 739.874  21
  -2   8  20 15632.4 945.291  20
  -2  -8 -20 14884.3 687.838  25
  -2  -8 -20 14671.2 678.750  11
  -2  -8 -20 13500.6 711.083  14
  -2  -8 -20 14940.8 812.218  30
  -2   8  20 12970.3 749.725  10
   2  -8  20 15627.3 630.128  26
  -2  -8 -19 1104.84 216.340  14
   2   8 -19 857.893 260.845  23
  -2  -8 -19 1125.77 209.061  13
   2   8 -19 995.392 217.703  21
  -2   8  19 1031.81 238.838  10
  -2   8  19 1098.31 298.789  20
  -2  -8 -19 1100.05 192.478  11
  -2  -8 -19 1178.82 248.632  30
   2  -8  19 1154.09 178.096  26
  -2  -8 -19 1128.90 186.389  25
  -2  -8 -18 2334.60 361.116  30
   2   8 -18 1917.48 344.142  23
  -2  -8 -18 2790.79 333.271  13
   2   8 -18 2556.51 344.318  21
  -2   8  18 3026.89 463.129  20
  -2  -8 -18 2814.19 301.744  11
   2  -8  18 2709.12 263.446  26
  -2   8  18 2420.08 342.450  10
  -2  -8 -18 2594.50 338.271  29
  -2  -8 -18 2621.21 297.323  25
  -2  -8 -18 2577.15 315.812  14
  -2  -8 -17 1997.19 289.856  14
   2   8 -17 2201.94 363.725  23
  -2  -8 -17 2117.86 283.513  13
  -2  -8 -17 2066.94 311.062  30
  -2   8  17 2454.23 423.156  20
  -2  -8 -17 2376.12 281.838  11
  -2  -8 -17 2492.55 329.368  29
  -2   8  17 2250.53 341.950  10
   2  -8  17 2785.94 276.236  26
  -2  -8 -17 2020.40 272.177  25
   2   8 -16 12295.3 859.781  23
  -2  -8 -16 13364.6 722.567  13
  -2  -8 -16 12522.8 792.112  30
  -2   8  16 14003.4 938.040  20
  -2  -8 -16 13444.3 682.444  11
  -2   8  16 12583.9 814.189  10
  -2  -8 -16 11219.4 698.032  14
   2  -8  16 15200.3 669.412  26
  -2  -8 -16 12640.2 693.776  25
  -2  -8 -16 14855.2 829.296  29
   2   8 -15 2333.55 384.955  23
  -2  -8 -15 2948.39 332.018  13
  -2   8  15 2841.75 443.213  20
  -2  -8 -15 3091.12 314.466  11
  -2  -8 -15 2651.39 362.721  29
  -2   8  15 2602.73 387.701  10
  -2  -8 -15 2802.99 387.162  30
  -2  -8 -15 3187.91 351.284  25
  -2  -8 -15 2392.01 327.825  14
  -2  -8 -14 1110.72 221.039  14
   2   8 -14 1063.61 273.054  23
  -2  -8 -14 997.654 191.441  13
  -2  -8 -14 1230.53 269.894  29
  -2  -8 -14 1364.77 218.203  11
  -2  -8 -14 1232.80 218.735  16
  -2   8  14 1238.43 295.131  10
  -2  -8 -14 1082.64 252.715  30
  -2   8  14 962.457 301.067  20
  -2  -8 -14 1429.89 251.106  25
  -2  -8 -13 1483.75 256.335  14
   2   8 -13 1194.50 285.812  23
  -2  -8 -13 1620.53 258.822  16
  -2  -8 -13 1507.45 242.433  13
  -2   8  13 1579.05 306.320  10
  -2  -8 -13 1542.43 247.071  25
  -2  -8 -13 2169.02 324.621  29
  -2   8  13 1621.31 342.194  20
  -2  -8 -13 1738.60 246.920  11
  -2  -8 -13 1698.36 311.029  30
  -2  -8 -12 2723.20 333.212  25
   2   8 -12 2380.93 399.086  23
  -2  -8 -12 2185.99 277.953  13
  -2   8  12 2541.35 401.375  20
  -2  -8 -12 2393.73 342.245  30
  -2  -8 -12 2291.02 317.989  14
  -2   8  12 2461.61 382.040  10
  -2  -8 -12 2881.07 335.847  16
  -2  -8 -12 2950.04 371.725  29
   2   8 -11 9715.03 764.375  23
  -2  -8 -11 10047.6 585.288  13
  -2   8  11 10264.2 797.061  20
  -2  -8 -11 11166.3 663.051  16
  -2   8  11 9864.03 728.302  10
  -2  -8 -11 11739.8 742.041  29
  -2  -8 -11 10629.7 655.839  25
  -2  -8 -11 9531.95 635.383  14
  -2  -8 -11 10809.9 733.618  30
  -2  -8 -10 1250.23 237.486  14
   2   8 -10 1394.63 306.953  23
  -2  -8 -10 1068.78 188.949  13
  -2   8  10 1093.87 279.869  20
  -2  -8 -10 1582.18 251.804  16
  -2  -8 -10 1397.82 279.416  30
  -2  -8 -10 1506.87 275.309  29
  -2  -8 -10 1386.79 236.265  25
  -2   8  10 1557.05 303.902  10
   2   8  -9 23117.8 1184.07  23
  -2  -8  -9 23616.2 919.888  13
  -2  -8  -9 25290.0 1154.44  30
  -2   8   9 22427.5 1161.83  20
  -2  -8  -9 26299.4 1039.75  16
  -2   8   9 24444.2 1154.30  10
  -2  -8  -9 21570.3 1001.88  14
  -2  -8  -9 25292.3 1026.32  25
  -2  -8  -8 742.632 183.009  14
  -2  -8  -8 874.034 176.498  13
  -2   8   8 913.475 252.823  20
  -2  -8  -8 862.997 224.451  30
  -2   8   8 770.698 186.400  18
  -2  -8  -8 851.657 191.662  16
  -2   8   8 807.139 220.017  10
  -2  -8  -7 2670.19 286.698  13
  -2   8   7 2489.28 381.951  20
  -2   8   7 3163.06 351.072  18
  -2  -8  -7 2853.53 385.191  30
  -2   8   7 2614.61 374.208  10
  -2  -8  -7 2655.10 316.175  16
  -2  -8  -7 2721.86 341.719  14
  -2  -8  -6 490.476 180.142  14
  -2  -8  -6 370.169 118.432  13
  -2   8   6 227.916 369.872   8
  -2   8   6 465.865 185.125  20
  -2   8   6 405.227 153.435  18
  -2  -8  -6 348.576 135.761  16
  -2   8   6 347.505 155.052  10
  -2  -8  -5 6242.74 439.382  13
  -2   8   5 5554.31 1058.50   8
  -2   8   5 6070.29 483.464  18
   2   8  -5 6464.35 1089.54   2
  -2   8   5 6038.53 543.641  10
   2   8  -5 5205.84 873.550   1
  -2  -8  -5 6357.98 468.907  16
  -2   8   5 5527.96 559.763  20
  -2   8   5 5453.81 552.878  15
  -2  -8  -5 5208.06 476.283  14
  -2  -8  -4 2085.39 260.124  25
  -2  -8  -4 1958.81 273.604  16
  -2   8   4 1775.38 296.840  10
  -2   8   4 1577.33 564.218   8
  -2   8   4 1984.14 330.919  20
  -2   8   4 1964.85 273.815  18
   2   8  -4 1484.43 464.528   1
  -2   8   4 1142.00 423.512   3
  -2   8   4 1627.00 323.647  15
  -2  -8  -4 1984.20 307.102  14
  -2  -8  -3 8179.95 1057.49   9
   2   8  -3 7067.97 990.526   1
  -2   8   3 7662.13 1265.10   8
  -2   8   3 8789.91 695.028  20
  -2   8   3 9400.00 596.365  18
  -2   8   3 9153.56 1252.87   3
  -2   8   3 9102.46 664.305  10
  -2  -8  -3 8724.66 623.191  14
  -2   8   3 7585.89 656.943  15
  -2   8   2 4378.10 959.551   8
  -2   8   2 3756.75 459.534  20
  -2   8   2 3782.13 467.847  15
   2   8  -2 3570.95 668.143   1
  -2  -8  -2 4503.49 445.168  14
  -2   8   2 4219.80 451.625  10
  -2  -8  -2 4999.09 823.206   9
  -2   8   2 3292.01 722.558   3
  -2  -8  -1 11162.2 1231.39   9
  -2   8   1 11098.7 1488.26   8
  -2   8   1 8995.36 713.973  20
  -2   8   1 9583.56 1290.68   3
  -2   8   1 9623.30 696.509  10
   2   8  -1 8376.47 1011.79   1
  -2  -8  -1 11104.9 714.123  14
  -2  -8   0 16461.0 1516.42   9
  -2   8   0 17210.7 1841.27   8
  -2   8   0 14689.0 916.954  20
  -2   8   0 14878.1 1601.25   3
   2   8   0 13552.3 1271.83   1
  -2  -8   0 15925.4 868.744  14
  -2  -8   1 11706.5 1274.63   9
  -2   8  -1 11369.8 1481.19   8
  -2   8  -1 11165.5 786.514  20
  -2  -8   1 11273.9 724.967  14
  -2   8  -1 11240.1 636.625  18
  -2   8  -1 12031.5 1441.10   3
  -2  -8   2 3878.01 740.229   9
  -2   8  -2 3439.24 780.357   3
  -2   8  -2 3488.75 830.088   8
  -2   8  -2 3533.57 442.173  20
  -2   8  -2 3960.73 368.494  18
  -2  -8   2 3584.58 407.748  14
  -2   8  -2 4129.32 450.174  10
  -2   8  -2 2904.09 403.966  15
  -2  -8   3 10640.7 1226.98   9
  -2   8  -3 9078.92 1340.73   8
  -2   8  -3 9740.17 742.700  15
  -2   8  -3 9003.63 711.773  20
  -2   8  -3 11166.7 620.381  18
  -2   8  -3 9216.90 1263.44   3
  -2   8  -3 9433.50 688.403  10
  -2  -8   3 10791.2 708.164  14
  -2  -8   4 1649.08 283.644  14
  -2  -8   4 1131.69 424.447   9
  -2   8  -4 1664.44 636.346   8
  -2   8  -4 1275.44 276.557  20
  -2   8  -4 1489.51 242.740  18
  -2   8  -4 1803.09 548.346   3
  -2   8  -4 1364.05 264.363  10
  -2   8  -4 1095.78 262.065  15
  -2   8  -5 7106.92 1090.59   3
  -2   8  -5 7114.85 510.259  18
  -2   8  -5 7325.04 590.328  10
  -2   8  -5 6478.73 614.182  20
  -2  -8   5 7302.24 581.900  14
  -2   8  -5 6334.90 607.001  15
  -2  -8   6 790.621 196.652  14
  -2   8  -6 522.432 343.876   3
  -2   8  -6 433.868 169.887  20
  -2   8  -6 678.677 164.191  18
  -2   8  -6 647.731 231.542  15
  -2   8  -6 594.148 135.701  24
  -2   8  -7 2630.07 407.458  20
  -2   8  -7 2462.88 306.115  18
  -2  -8   7 2809.93 377.994  14
  -2   8  -7 2340.45 372.358  15
  -2   8  -7 3215.77 309.610  24
  -2  -8   8 792.909 218.354  14
  -2   8  -8 857.550 191.639  18
  -2   8  -8 1091.75 190.994  24
  -2   8  -8 907.691 241.519  15
  -2   8  -8 800.396 259.133  20
   2  -8  -9 22363.1 1017.25  21
  -2  -8   9 19349.6 936.877  10
  -2   8  -9 22791.8 1186.65  15
  -2   8  -9 22405.7 1173.01  20
  -2   8  -9 27339.8 1009.53  18
  -2   8  -9 30926.7 1016.01  24
  -2  -8   9 24821.1 1159.34  14
   2  -8 -10 1289.72 246.435  21
  -2   8 -10 1753.12 244.680  24
  -2   8 -10 1464.78 327.793  20
  -2   8 -10 1540.15 239.596  18
  -2  -8  10 1238.67 278.412  14
  -2  -8  10 1328.58 240.616  10
  -2   8 -10 1107.99 285.967  15
  -2   8 -11 9846.68 770.237  20
  -2   8 -11 10852.6 798.788  15
   2  -8 -11 10608.1 689.424  21
  -2  -8  11 9645.99 658.286  10
  -2   8 -11 13151.2 689.710  18
  -2  -8  11 11966.5 797.167  14
  -2   8 -11 14391.7 665.843  24
   2  -8 -12 2556.49 350.856  21
  -2   8 -12 2767.40 407.721  20
  -2   8 -12 3436.56 341.254  18
  -2   8 -12 2166.45 378.997  15
  -2  -8  12 2790.78 389.621  14
  -2   8 -12 3230.18 321.501  24
  -2  -8  12 2615.86 341.845  10
  -2   8 -13 1219.96 309.435  15
   2  -8 -13 1016.25 234.223  21
  -2   8 -13 1862.60 245.661  24
  -2   8 -13 981.766 278.081  20
  -2  -8  13 1200.94 254.506  14
  -2  -8  13 1024.56 229.824  10
  -2   8 -13 1194.79 210.667  18
  -2   8 -14 822.316 166.841  24
  -2   8 -14 937.121 252.092  15
   2  -8 -14 838.173 209.339  21
  -2   8 -14 1136.69 281.451  20
  -2  -8  14 846.443 219.049  10
  -2   8 -14 1108.40 210.062  18
  -2   8 -14 962.455 240.556  17
  -2  -8  14 976.740 238.604  14
  -2  -8  15 2254.59 332.947  10
   2  -8 -15 2698.92 350.164  21
  -2   8 -15 2160.34 332.119  17
  -2   8 -15 2510.96 400.347  15
  -2   8 -15 2988.59 305.610  24
   2  -8 -16 12186.1 741.699  21
  -2   8 -16 12470.8 742.354  17
  -2  -8  16 11067.8 727.739  10
  -2   8 -16 11833.2 826.563  15
  -2   8 -16 14108.6 670.744  24
   2  -8 -17 1980.01 303.076  21
  -2   8 -17 2095.10 304.342  17
  -2   8 -17 1738.54 318.421  15
  -2  -8  17 1905.22 305.555  10
   2  -8 -18 2354.58 325.467  21
  -2   8 -18 2572.60 334.652  17
  -2   8 -18 2493.98 376.064  15
  -2  -8  18 2252.29 319.036  10
   2  -8 -19 1347.57 244.456  21
  -2   8 -19 1219.40 230.435  17
  -2   8 -19 1626.47 307.527  15
  -2  -8  19 1533.97 271.581  10
  -2  -8  20 13513.3 752.139  10
   2  -8 -20 12261.5 690.225  21
  -2   8 -20 14669.7 713.748  17
  -2   8 -20 12533.7 759.468  15
   2  -8 -21 6163.94 461.120  21
  -2   8 -21 7171.03 464.273  17
  -2  -8  21 6434.16 496.426  10
  -2   8 -21 6155.54 508.672  15
  -2   8 -22 3603.55 322.883  11
  -2   8 -22 4946.46 363.912  17
  -2  -8  22 4482.44 393.972  10
  -2   8 -23 2814.18 254.319  17
  -2  -8  23 2909.88 297.643  10
  -2   8 -24 1260.00 164.336  17
  -2  -8  24 1148.66 178.934  10
  -2   8 -25 6279.35 314.487  17
  -2  -8  25 6181.33 365.556  10
  -2  -9 -24 1770.06 169.418  13
  -2   9  24 1818.50 225.193  20
  -2  -9 -23 419.440 94.5964  14
   2   9 -23 393.015 114.305  23
  -2   9  23 507.215 136.937  22
  -2  -9 -23 505.332 104.153  13
  -2   9  23 429.124 141.998  20
  -2  -9 -23 414.824 89.8089  11
   2   9 -23 276.950 74.6017  21
  -2  -9 -22 151.266 66.3996  14
  -2  -9 -22 175.894 73.0733  13
  -2   9  22 332.705 117.653  22
   2   9 -22 267.374 93.7487  21
  -2   9  22 152.690 142.336  20
   2   9 -22 187.901 89.1199  23
  -2  -9 -22 239.532 80.6680  11
  -2   9  22 254.132 90.6824  10
   2  -9  22 262.158 81.3236  26
  -2  -9 -21 814.701 137.302  25
  -2  -9 -21 1015.02 177.324  14
   2   9 -21 590.776 157.032  23
  -2  -9 -21 851.088 164.746  13
  -2   9  21 774.798 183.422  22
   2   9 -21 828.700 156.036  21
  -2   9  21 703.353 154.191  10
  -2   9  21 1274.18 265.172  20
  -2  -9 -21 916.435 180.969  30
  -2  -9 -21 706.326 135.718  11
   2  -9  21 873.418 134.020  26
   2   9 -20 3983.06 397.223  23
  -2  -9 -20 5301.15 389.918  13
  -2  -9 -20 4633.18 405.071  30
   2   9 -20 4070.52 357.530  21
  -2  -9 -20 4395.92 335.525  25
  -2   9  20 4954.50 491.205  20
  -2  -9 -20 4047.04 310.496  11
  -2   9  20 3841.69 368.817  10
   2  -9  20 4548.90 314.438  26
  -2  -9 -20 3863.88 344.654  14
  -2  -9 -19 5307.57 453.009  30
   2   9 -19 4827.96 465.456  23
  -2  -9 -19 5491.56 415.430  13
  -2   9  19 5578.06 542.985  20
  -2  -9 -19 4867.06 356.563  11
  -2   9  19 4806.54 429.880  10
   2   9 -19 5553.08 440.614  21
  -2  -9 -19 5109.43 383.786  25
   2  -9  19 5326.00 352.786  26
  -2  -9 -19 4775.75 399.223  14
  -2  -9 -18 1149.53 244.127  30
  -2  -9 -18 1477.16 236.160  14
  -2   9  18 1006.41 219.609  10
  -2  -9 -18 1422.56 229.756  13
   2   9 -18 1208.55 226.211  21
  -2   9  18 1112.92 260.751  20
  -2  -9 -18 1446.44 206.822  11
   2   9 -18 1307.78 278.837  23
  -2  -9 -18 1200.30 196.927  25
   2  -9  18 1545.75 198.720  26
   2   9 -17 7940.39 641.036  23
  -2  -9 -17 9290.38 573.653  13
  -2   9  17 9927.41 757.440  20
  -2  -9 -17 8330.38 496.822  11
  -2  -9 -17 9285.34 634.307  30
  -2   9  17 7931.30 600.567  10
  -2  -9 -17 7885.27 548.889  14
   2  -9  17 9220.31 489.946  26
  -2  -9 -17 9080.15 558.166  25
  -2  -9 -16 439.114 155.876  14
   2   9 -16 706.052 243.115  23
  -2  -9 -16 529.741 142.122  13
   2  -9  16 649.955 146.908  26
  -2   9  16 446.654 213.515  20
  -2   9  16 549.764 218.784  10
  -2  -9 -16 348.822 126.507  11
  -2  -9 -16 763.688 198.270  30
  -2  -9 -16 614.921 167.010  25
  -2  -9 -15 2713.09 367.726  30
   2   9 -15 2476.79 388.731  23
  -2  -9 -15 2775.62 321.664  13
  -2   9  15 2478.14 393.870  20
  -2  -9 -15 2527.73 285.395  11
  -2   9  15 2193.51 360.558  10
   2  -9  15 3423.85 307.326  26
  -2  -9 -15 2778.28 323.272  25
  -2  -9 -15 2437.89 316.561  14
  -2  -9 -14 249.136 113.122  14
  -2  -9 -14 292.086 134.991  25
   2   9 -14 285.214 182.774  23
  -2  -9 -14 145.548 95.1740  13
   2  -9  14 296.113 110.001  26
  -2   9  14 195.192 144.208  20
  -2  -9 -14 362.445 119.893  11
  -2  -9 -14 217.630 112.536  16
  -2  -9 -14 201.325 143.469  30
  -2   9  14 129.813 130.492  10
   2   9 -13 4053.48 492.718  23
  -2  -9 -13 4582.52 401.036  13
  -2   9  13 4518.92 534.180  20
  -2  -9 -13 5128.36 496.346  30
  -2   9  13 4479.48 499.120  10
  -2  -9 -13 5305.14 452.598  25
  -2  -9 -13 5746.01 455.875  16
  -2  -9 -13 4235.78 422.122  14
   2   9 -12 6214.61 613.795  23
  -2  -9 -12 6758.79 482.856  13
  -2   9  12 7062.91 663.636  20
  -2   9  12 7048.80 621.995  10
  -2  -9 -12 7990.23 554.971  16
  -2  -9 -12 6411.89 517.780  14
  -2  -9 -12 7920.97 563.609  25
  -2  -9 -12 7820.73 622.689  30
   2   9 -11 12529.7 877.347  23
  -2  -9 -11 13406.6 675.976  13
  -2   9  11 13798.4 919.151  20
  -2   9  11 13987.9 881.498  10
  -2  -9 -11 14293.5 755.985  16
  -2  -9 -11 13684.7 831.159  30
  -2  -9 -11 11964.5 731.443  14
  -2  -9 -11 14468.1 772.383  25
   2   9 -10 10940.3 811.643  23
  -2  -9 -10 10866.3 604.658  13
  -2   9  10 10939.9 811.857  20
  -2  -9 -10 12266.4 697.764  16
  -2   9  10 10746.0 778.162  10
  -2  -9 -10 11465.9 682.141  25
  -2  -9 -10 10026.0 667.698  14
   2   9  -9 9501.98 758.110  23
  -2  -9  -9 9309.90 555.319  13
  -2   9   9 9596.73 758.617  20
  -2   9   9 9747.62 738.186  10
  -2  -9  -9 10423.5 639.246  16
  -2  -9  -9 10167.4 637.517  25
  -2  -9  -9 8508.79 613.622  14
  -2  -9  -8 11351.0 621.213  13
  -2  -9  -8 12669.5 714.566  16
  -2   9   8 11393.3 832.757  20
  -2   9   8 11675.2 808.700  10
  -2   9   8 12255.6 870.702  15
  -2  -9  -8 12815.9 714.216  25
  -2  -9  -8 11621.8 724.057  14
  -2   9   8 13593.0 710.074  18
  -2  -9  -7 44975.7 1378.97  13
  -2   9   7 43351.2 1714.38  20
  -2   9   7 52261.4 1534.93  18
  -2   9   7 46005.7 1689.21  10
  -2   9   7 46863.7 1794.70  15
  -2  -9  -7 47246.1 1478.48  25
  -2  -9  -7 43930.6 1545.57  14
  -2  -9  -7 49340.5 1539.38  16
  -2   9   6 17733.5 1066.60  15
  -2   9   6 17739.8 1040.01  20
  -2  -9  -6 19171.3 818.310  13
  -2   9   6 20277.4 898.103  18
  -2   9   6 18596.9 1005.00  10
  -2  -9  -6 19668.9 905.687  16
  -2  -9  -6 18371.8 842.434  25
  -2  -9  -6 16927.6 900.794  14
  -2  -9  -5 14931.6 771.688  16
  -2   9   5 12866.9 879.869  20
  -2   9   5 13206.5 905.023  15
  -2   9   5 15547.4 795.566  18
  -2   9   5 13041.8 845.191  10
  -2  -9  -5 14165.8 712.956  25
  -2  -9  -5 12685.3 771.553  14
  -2   9   4 20895.5 1156.26  15
  -2   9   4 21068.3 1138.32  20
  -2  -9  -4 23128.4 999.159  16
  -2   9   4 25512.2 1019.06  18
  -2   9   4 23278.1 1119.59  10
  -2  -9  -4 21535.9 903.051  25
  -2  -9  -4 22159.8 1049.40  14
  -2  -9  -3 926.549 211.265  14
  -2   9   3 614.434 222.349  20
  -2   9   3 1031.55 211.840  18
  -2   9   3 1067.48 255.198  10
  -2   9   3 713.699 210.808  15
  -2  -9  -3 1045.76 193.457  25
  -2  -9  -2 2098.32 319.465  14
  -2   9   2 2005.43 341.901  20
  -2   9   2 2570.23 335.973  18
  -2   9   2 2370.58 365.365  10
  -2   9   2 1820.28 353.714  15
  -2  -9  -2 2238.54 269.748  25
  -2  -9  -1 41509.0 1290.10  25
  -2   9   1 41517.9 1664.89  20
  -2   9   1 46459.5 1456.30  18
  -2   9   1 44844.8 1630.62  10
  -2  -9  -1 44435.4 1577.98  14
  -2   9   1 41908.3 1700.83  15
  -2   9   0 5575.10 593.008  20
  -2   9   0 7361.70 529.536  18
  -2   9   0 6006.46 571.509  10
  -2   9   0 6405.35 629.140  15
  -2  -9   0 6466.03 571.498  14
  -2   9  -1 40835.4 1658.98  20
  -2   9  -1 46092.2 1436.78  18
  -2   9  -1 43812.3 1615.63  10
  -2   9  -1 40400.5 1665.32  15
  -2  -9   1 43553.8 1576.14  14
  -2   9  -2 2228.41 367.948  20
  -2   9  -2 2770.46 327.905  18
  -2   9  -2 2467.40 384.512  10
  -2   9  -2 2063.93 359.855  15
  -2  -9   2 2523.78 365.132  14
  -2   9  -3 1927.12 336.803  10
  -2   9  -3 1712.15 331.271  20
  -2   9  -3 1811.57 264.975  18
  -2  -9   3 2125.01 338.694  14
  -2   9  -3 1570.79 294.719  15
  -2   9  -4 20048.8 1139.38  15
  -2   9  -4 22077.8 1180.11  20
  -2   9  -4 24424.4 979.566  18
  -2   9  -4 23729.5 1155.07  10
  -2  -9   4 23002.1 1109.83  14
  -2   9  -5 15206.7 972.167  20
  -2   9  -5 15167.0 979.474  15
  -2   9  -5 17386.5 807.442  18
  -2  -9   5 17199.0 944.173  14
  -2   9  -6 18006.4 1071.23  20
  -2  -9   6 20399.4 1040.14  14
  -2   9  -6 18528.9 1082.80  15
  -2   9  -7 43071.9 1765.04  15
  -2   9  -7 43878.0 1780.76  20
  -2  -9   7 50888.1 1765.38  14
  -2   9  -7 57175.4 1616.27  18
  -2   9  -7 61025.4 1509.55  24
  -2   9  -8 11949.4 865.906  15
  -2   9  -8 12614.0 890.018  20
  -2   9  -8 15229.5 774.072  18
  -2  -9   8 14184.5 865.029  14
  -2   9  -8 16422.7 715.781  24
  -2  -9   9 7938.50 566.935  10
  -2   9  -9 10030.5 783.466  20
  -2   9  -9 12686.8 681.032  18
  -2   9  -9 9374.14 754.809  15
  -2  -9   9 10345.8 732.905  14
  -2   9  -9 14215.9 648.629  24
  -2   9 -10 13522.6 639.566  24
  -2   9 -10 10151.5 785.422  20
  -2   9 -10 12823.5 679.104  18
  -2   9 -10 9308.74 754.035  15
  -2  -9  10 7898.12 575.531  10
  -2  -9  10 10674.8 748.845  14
  -2   9 -11 13092.0 897.652  15
  -2  -9  11 10907.4 691.866  10
  -2   9 -11 13020.6 884.949  20
  -2   9 -11 16299.5 769.834  18
  -2   9 -11 17180.6 736.106  24
  -2  -9  11 14122.9 861.710  14
  -2   9 -12 6205.17 616.086  15
  -2   9 -12 6319.75 611.375  20
  -2  -9  12 8367.38 647.675  14
  -2  -9  12 6004.50 504.507  10
  -2   9 -12 8818.19 554.080  18
  -2   9 -12 8450.09 501.911  24
  -2  -9  13 3892.68 410.601  10
  -2   9 -13 5688.11 445.165  18
  -2   9 -13 4450.16 518.878  20
  -2   9 -13 4769.19 476.236  17
  -2   9 -13 4125.59 492.217  15
  -2  -9  13 4943.57 504.689  14
  -2   9 -13 5193.08 393.989  24
  -2   9 -14 104.320 134.112  17
  -2  -9  14 75.9393 99.1346  10
  -2   9 -14 32.9762 153.084  15
  -2   9 -15 2509.17 334.512  17
  -2   9 -15 2560.34 386.027  15
  -2  -9  15 2478.17 329.218  10
  -2  -9  16 486.343 165.980  10
  -2   9 -16 412.580 179.393  15
  -2   9 -16 665.510 194.127  17
  -2   9 -17 8098.06 644.657  15
  -2  -9  17 7654.24 560.557  10
  -2   9 -17 7645.45 548.659  17
  -2   9 -18 1097.02 210.904  17
  -2   9 -18 1344.46 266.725  15
  -2  -9  18 1030.50 214.197  10
  -2  -9  19 4532.68 403.538  10
  -2   9 -19 5112.43 406.013  17
  -2   9 -19 4318.07 430.028  15
  -2   9 -20 2810.58 291.904  11
  -2   9 -20 4615.65 363.650  17
  -2  -9  20 3552.27 353.362  10
  -2   9 -20 3472.74 370.582  15
   2  -9 -20 4073.84 324.477  14
   2  -9 -21 974.331 156.069  14
  -2   9 -21 555.198 127.525  11
  -2   9 -21 906.859 159.437  17
  -2  -9  21 1139.45 192.141  10
   2  -9 -22 195.148 82.1577  14
  -2   9 -22 279.465 96.1982  11
  -2   9 -22 381.932 111.026  17
  -2  -9  22 297.272 105.623  10
  -2   9 -23 558.536 104.147  17
  -2  -9  23 501.353 114.834  10
  -2   9 -24 1558.55 147.753  17
  -2  -9  24 1688.71 177.923  10
  -2 -10 -22 1205.52 144.818  13
  -2  10  22 1242.91 186.736  20
  -2 -10 -21 222.259 82.4224  14
  -2 -10 -21 412.573 101.476  13
   2  10 -21 233.691 104.254  23
   2  10 -21 150.210 73.2181  21
  -2  10  21 349.911 136.931  20
  -2  10  21 384.679 144.229  15
   2 -10  21 400.016 90.1584  26
  -2 -10 -21 321.053 80.4222  25
  -2  10  20 5138.47 441.431  15
   2  10 -20 3303.22 320.450  23
  -2 -10 -20 4515.70 321.095  13
   2  10 -20 3722.70 287.530  21
  -2  10  20 4302.72 399.664  20
  -2 -10 -20 4154.30 289.383  25
  -2 -10 -20 3740.14 297.058  14
  -2  10  20 3647.92 303.477  10
   2 -10  20 4795.57 299.380  26
   2  10 -19 2399.43 290.455  23
  -2 -10 -19 2634.89 260.309  13
   2  10 -19 2480.87 257.884  21
  -2 -10 -19 2280.90 258.834  14
  -2 -10 -19 2210.13 203.476  11
  -2  10  19 2136.47 309.027  20
  -2  10  19 2910.86 352.626  15
  -2  10  19 2073.88 245.519  10
   2 -10  19 2591.81 226.398  26
  -2 -10 -19 2449.71 243.684  25
  -2 -10 -18 850.684 169.241  14
   2  10 -18 894.055 199.668  23
  -2 -10 -18 1190.87 191.515  13
   2  10 -18 862.777 172.966  21
  -2  10  18 1244.95 238.630  20
  -2 -10 -18 956.739 145.287  11
  -2  10  18 1106.36 200.786  10
  -2  10  18 1101.27 247.557  15
   2 -10  18 1085.45 155.005  26
  -2 -10 -18 1500.48 207.754  25
  -2 -10 -17 2400.43 266.119  13
   2  10 -17 1972.66 306.597  23
  -2  10  17 2847.22 381.137  20
  -2 -10 -17 2314.13 229.504  11
  -2  10  17 1979.78 270.388  10
  -2  10  17 2601.58 382.078  15
   2 -10  17 2546.67 236.132  26
  -2 -10 -17 2746.34 287.127  25
   2  10 -17 2445.17 290.826  21
  -2 -10 -17 2366.55 284.746  14
  -2 -10 -16 4314.88 361.327  13
  -2  10  16 4349.22 479.456  20
   2  10 -16 3756.95 426.746  23
  -2 -10 -16 3814.27 299.160  11
  -2  10  16 4043.12 410.002  10
   2 -10  16 4303.75 313.841  26
  -2 -10 -16 4451.26 383.277  25
  -2 -10 -16 4152.83 378.886  14
  -2  10  16 4784.68 506.889  15
  -2 -10 -15 1289.24 226.206  14
   2  10 -15 1582.43 296.692  23
  -2 -10 -15 1269.10 203.675  13
  -2  10  15 1692.47 329.640  20
  -2  10  15 1615.47 277.753  10
  -2  10  15 1272.54 284.930  15
   2 -10  15 1283.86 189.132  26
  -2 -10 -15 1350.09 237.244  25
  -2  10  14 11306.3 804.738  15
   2  10 -14 10105.8 724.525  23
  -2 -10 -14 11352.3 607.947  13
  -2  10  14 11117.2 788.437  20
  -2  10  14 10162.1 698.681  10
  -2 -10 -14 12296.6 612.290  16
   2 -10  14 11516.3 553.692  26
  -2 -10 -14 12289.9 671.413  25
  -2 -10 -14 9563.46 614.765  14
  -2 -10 -13 40.1770 96.3085  14
   2  10 -13 86.7463 134.994  23
  -2 -10 -13 60.7301 91.9793  13
  -2  10  13 209.636 212.105  20
  -2 -10 -13-99.9529 95.3977  16
  -2  10  13 82.8013 125.967  10
  -2  10  13 240.065 217.333  15
   2 -10  13 164.015 104.028  26
  -2 -10 -13 41.3752 114.971  25
  -2  10  12 647.725 203.002  10
  -2 -10 -12 800.088 188.935  14
   2  10 -12 491.874 218.307  23
  -2 -10 -12 988.084 188.074  16
  -2 -10 -12 896.114 178.948  13
  -2  10  12 646.718 228.200  20
   2 -10  12 856.123 173.274  26
  -2  10  12 751.276 271.604  15
  -2 -10 -12 882.241 210.746  25
  -2 -10 -11 2002.95 258.839  13
   2  10 -11 2066.11 368.425  23
  -2  10  11 1736.44 331.231  20
  -2  10  11 2155.98 364.481  10
  -2 -10 -11 2242.06 298.898  16
  -2  10  11 1914.17 362.533  15
  -2 -10 -11 2215.66 291.750  25
  -2 -10 -11 2065.24 296.144  14
  -2 -10 -10 602.663 174.818  14
   2  10 -10 572.277 236.710  23
  -2 -10 -10 474.404 134.518  13
  -2  10  10 586.717 223.920  20
  -2  10  10 842.716 230.326  10
  -2 -10 -10 816.299 185.036  16
  -2  10  10 550.068 241.950  15
  -2 -10 -10 765.510 192.406  25
  -2 -10  -9 894.037 214.470  14
   2  10  -9 1021.39 275.797  23
  -2  10   9 1013.45 288.445  15
  -2 -10  -9 1001.42 182.990  13
  -2  10   9 1010.74 273.748  20
  -2 -10  -9 1206.61 218.913  16
  -2  10   9 666.653 210.307  10
  -2 -10  -9 1149.72 215.952  25
  -2 -10  -8 1251.14 255.891  14
   2  10  -8 653.857 254.570  23
  -2 -10  -8 1034.30 184.889  13
  -2  10   8 1309.21 288.711  20
  -2  10   8 1069.59 266.802  10
  -2 -10  -8 1251.41 229.960  16
  -2  10   8 1089.39 310.743  15
  -2 -10  -8 1249.79 224.797  25
  -2 -10  -7 1960.76 301.679  14
  -2  10   7 1994.38 355.935  20
  -2  10   7 2160.55 276.071  18
  -2 -10  -7 2434.42 313.530  16
  -2  10   7 2117.64 362.422  10
  -2  10   7 2020.91 366.977  15
  -2 -10  -7 2099.67 286.655  25
  -2  10   6 8775.55 745.103  15
  -2  10   6 7933.35 681.884  20
  -2  10   6 9114.25 568.141  18
  -2  10   6 7559.49 655.262  10
  -2 -10  -6 8994.71 611.110  16
  -2 -10  -6 7704.79 528.178  25
  -2 -10  -6 7393.84 587.705  14
  -2 -10  -5 2004.02 313.801  14
  -2  10   5 1632.82 346.921  20
  -2  10   5 1918.15 283.296  18
  -2  10   5 1828.33 328.355  10
  -2  10   5 1487.75 312.308  15
  -2 -10  -5 1525.57 239.824  25
  -2 -10  -5 2057.42 310.340  16
  -2  10   4 5841.80 596.099  20
  -2 -10  -4 6858.35 539.686  16
  -2  10   4 7050.61 516.607  18
  -2  10   4 5543.35 607.808  15
  -2  10   4 6033.70 584.210  10
  -2 -10  -4 5373.68 421.060  25
  -2 -10  -4 6147.65 540.899  14
  -2 -10  -3 3570.63 384.370  16
  -2  10   3 2899.70 423.477  20
  -2  10   3 3665.78 383.778  18
  -2 -10  -3 3382.82 401.004  14
  -2  10   3 3322.16 439.902  10
  -2  10   3 3469.49 465.142  15
  -2 -10  -3 3012.71 310.433  25
  -2 -10  -2 3434.02 370.019  16
  -2  10   2 2634.36 391.559  20
  -2  10   2 3726.59 383.013  18
  -2  10   2 3553.70 455.962  10
  -2  10   2 2850.97 437.529  15
  -2 -10  -2 3059.24 393.610  14
  -2 -10  -2 3448.76 322.181  25
  -2 -10  -1 3327.84 371.845  16
  -2 -10  -1 2996.81 387.464  14
  -2  10   1 2539.62 390.478  20
  -2  10   1 3334.49 362.467  18
  -2  10   1 3164.60 433.045  10
  -2  10   1 2539.26 407.328  15
  -2 -10  -1 2606.50 283.700  25
  -2 -10   0 1625.88 290.732  14
  -2  10   0 1644.07 329.056  20
  -2  10   0 1566.42 265.952  18
  -2  10   0 1523.85 311.312  10
  -2  10   0 1814.84 365.421  15
  -2  10  -1 2703.74 431.151  20
  -2  10  -1 3625.62 369.993  18
  -2  10  -1 3637.27 484.303  10
  -2  10  -1 3047.29 445.820  15
  -2 -10   1 3362.67 419.283  14
  -2  10  -2 3430.88 460.199  20
  -2  10  -2 3941.20 388.637  18
  -2  10  -2 3434.18 442.238  10
  -2  10  -2 3210.06 456.076  15
  -2 -10   2 3540.72 427.319  14
  -2  10  -3 3285.17 463.060  20
  -2  10  -3 4367.36 398.768  18
  -2  10  -3 2869.49 439.726  15
  -2 -10   3 3833.14 445.496  14
  -2  10  -4 6059.02 606.710  20
  -2  10  -4 7371.36 530.765  18
  -2 -10   4 6402.84 577.516  14
  -2  10  -4 5865.83 602.519  15
  -2 -10   5 1848.62 315.538  14
  -2  10  -5 1708.78 334.992  20
  -2  10  -5 2050.48 287.251  18
  -2  10  -5 1501.81 332.445  15
  -2  10  -6 6704.36 641.183  15
  -2  10  -6 7426.33 667.665  20
  -2 -10   6 6407.07 454.444  16
  -2 -10   6 7825.62 634.703  14
  -2  10  -7 2764.91 410.190  20
  -2 -10   7 2194.00 259.409  16
  -2  10  -7 2946.80 341.215  18
  -2 -10   7 2380.69 354.179  14
  -2  10  -7 2101.98 364.430  15
  -2 -10   8 1805.03 306.934  14
  -2  10  -8 1634.96 338.712  20
  -2  10  -8 1677.56 268.193  18
  -2  10  -8 1750.96 319.111  15
  -2 -10   9 1513.89 290.681  14
  -2  10  -9 1415.13 305.717  20
  -2  10  -9 1549.24 229.860  18
  -2  10  -9 1232.64 278.767  15
  -2 -10   9 928.881 176.585  10
  -2 -10  10 875.099 225.909  14
  -2  10 -10 969.290 282.537  20
  -2 -10  10 668.727 174.642  10
  -2  10 -10 835.791 199.068  18
  -2  10 -10 766.675 259.574  15
  -2 -10  11 1645.71 239.200  10
  -2  10 -11 1899.75 350.521  20
  -2  10 -11 2907.83 316.294  18
  -2  10 -11 2509.09 399.422  15
  -2 -10  11 2469.52 349.036  14
  -2 -10  12 796.865 218.995  14
  -2  10 -12 1133.92 265.562  20
  -2  10 -12 790.385 172.661  18
  -2  10 -12 704.720 203.966  17
  -2  10 -12 987.491 277.059  15
  -2 -10  12 856.451 186.871  10
  -2 -10  13 89.7347 104.773  14
  -2 -10  13 24.5933 72.5427  10
  -2  10 -13 161.648 158.302  15
  -2  10 -13-48.4854 88.8612  17
  -2  10 -14 10130.1 724.518  15
  -2 -10  14 9400.16 587.704  10
  -2  10 -14 11159.2 666.921  17
  -2  10 -15 1265.91 277.142  15
  -2  10 -15 1567.07 250.905  17
  -2 -10  15 1254.62 215.063  10
  -2 -10  16 3212.30 330.226  10
  -2  10 -16 3666.29 371.103  17
  -2  10 -16 3754.38 420.299  15
  -2  10 -17 2804.94 303.293  17
  -2  10 -17 2373.57 328.700  15
  -2 -10  17 2652.70 298.298  10
  -2  10 -18 1047.95 219.787  15
  -2  10 -18 1109.32 191.963  17
  -2 -10  18 825.862 159.776  10
  -2  10 -19 2017.95 267.536  15
  -2  10 -19 2034.02 235.326  17
  -2 -10  19 1683.08 222.901  10
  -2  10 -20 3300.52 313.042  15
  -2  10 -20 3865.40 292.655  17
  -2 -10  20 3562.01 296.649  10
   2 -10 -21 213.444 74.0934  13
  -2  10 -21 538.002 108.659  17
  -2 -10  21 483.974 112.469  10
  -2  10 -22 1265.07 140.329  17
  -2 -10  22 1034.70 141.742  10
  -2 -11 -19 447.592 96.8194  14
   2  11 -19 178.370 97.3361  23
  -2 -11 -19 385.619 86.9987  13
  -2  11  19 299.094 122.016  20
  -2 -11 -19 454.321 95.4156  25
  -2  11  19 184.270 108.941  15
   2 -11  19 398.223 87.3914  26
   2 -11  18 2328.06 200.767  26
   2  11 -18 2106.00 245.030  23
  -2 -11 -18 2123.05 200.493  13
  -2  11  18 2119.68 267.616  20
  -2  11  18 1749.43 203.281  10
   2  11 -18 1989.75 205.631  21
  -2  11  18 2077.69 276.560  15
  -2 -11 -18 2412.28 217.012  25
  -2 -11 -18 2032.36 214.614  14
  -2 -11 -17 1172.01 175.426  14
  -2 -11 -17 1638.19 185.815  13
  -2  11  17 1057.10 182.338  10
   2  11 -17 1378.41 186.785  21
  -2  11  17 1374.42 241.576  20
   2  11 -17 1252.73 210.423  23
  -2  11  17 1458.08 256.222  15
   2 -11  17 1422.54 166.510  26
  -2 -11 -17 1750.57 209.060  25
   2  11 -16 2889.30 334.894  23
  -2 -11 -16 3164.99 265.780  13
   2  11 -16 3088.94 303.000  21
  -2  11  16 3444.41 383.704  20
  -2  11  16 3138.66 382.351  15
  -2  11  16 2451.13 281.312  10
   2 -11  16 2838.70 284.492  10
   2 -11  16 3353.31 259.814  26
  -2 -11 -16 3454.27 298.534  25
  -2 -11 -16 3092.69 294.432  14
   2  11 -15 7017.89 539.188  23
  -2 -11 -15 8504.02 455.478  13
  -2 -11 -15 7694.03 485.994  14
   2 -11  15 8202.20 416.373  26
  -2  11  15 8025.96 589.832  20
  -2  11  15 7647.78 516.744  10
  -2  11  15 8620.65 645.800  15
  -2 -11 -15 9524.86 520.604  25
  -2 -11 -14 313.335 127.162  14
   2  11 -14 267.025 128.813  23
  -2 -11 -14 432.114 128.069  13
  -2  11  14 265.181 160.014  20
  -2  11  14 157.011 119.269  10
  -2 -11 -14 296.247 93.3808  16
  -2  11  14 370.689 198.812  15
   2 -11  14 333.322 102.812  26
  -2 -11 -14 383.818 134.961  25
   2  11 -13 4648.44 470.393  23
  -2 -11 -13 5048.36 360.702  13
  -2  11  13 5059.25 498.585  20
  -2  11  13 5293.16 535.700  15
  -2  11  13 4855.27 451.556  10
   2 -11  13 5214.85 343.402  26
  -2 -11 -13 5342.57 380.384  16
  -2 -11 -13 5462.96 416.677  25
  -2 -11 -13 4513.63 395.304  14
  -2 -11 -12 660.610 171.397  14
   2  11 -12 735.572 212.881  23
  -2 -11 -12 689.772 140.401  13
  -2  11  12 541.200 179.066  20
   2 -11  12 635.989 126.138  26
  -2 -11 -12 853.282 165.740  16
  -2  11  12 690.972 192.733  10
  -2  11  12 587.293 206.586  15
  -2 -11 -12 782.167 163.366  25
  -2 -11 -11 1246.75 225.871  14
  -2 -11 -11 1672.55 210.059  13
   2  11 -11 1782.06 317.767  23
  -2  11  11 1454.01 293.134  20
  -2 -11 -11 2081.48 263.925  16
  -2  11  11 1409.82 264.403  10
  -2  11  11 2200.09 365.905  15
   2 -11  11 1697.02 198.689  26
  -2 -11 -11 1652.19 239.058  25
  -2 -11 -10 702.242 185.548  14
   2  11 -10 777.147 228.158  23
  -2 -11 -10 529.979 128.668  13
  -2  11  10 939.115 247.727  20
  -2 -11 -10 710.201 173.396  16
  -2  11  10 658.541 220.320  10
  -2  11  10 1126.19 269.388  15
   2 -11  10 920.710 154.423  26
  -2 -11 -10 734.772 166.861  25
   2  11  -9 1868.73 331.295  23
  -2  11   9 1877.53 333.086  20
  -2 -11  -9 2405.25 294.289  16
  -2 -11  -9 2185.71 272.561  25
  -2 -11  -9 1739.44 264.585  14
  -2  11   9 2254.36 346.035  10
  -2  11   9 2006.96 361.203  15
   2 -11   9 1895.16 218.985  26
   2  11  -8 40.5795 125.130  23
  -2 -11  -8 34.2203 106.814  14
  -2  11   8 167.951 154.266  20
  -2 -11  -8 82.6868 109.165  16
  -2  11   8 70.9458 113.088  10
  -2  11   8 76.6879 148.589  15
   2 -11   8 87.5927 80.6424  26
  -2 -11  -8 15.9624 65.9237  25
  -2 -11  -7 1265.75 237.068  14
   2  11  -7 1241.76 301.603  23
  -2  11   7 1350.96 297.980  20
  -2 -11  -7 1877.53 281.473  16
  -2  11   7 1482.35 306.198  10
  -2  11   7 1598.07 331.998  15
   2 -11   7 1525.71 200.247  26
  -2 -11  -7 1482.72 221.302  25
  -2 -11  -6 600.318 187.708  14
   2  11  -6 786.834 235.190  23
  -2  11   6 808.637 242.467  10
  -2  11   6 1085.30 297.354  20
   2 -11   6 835.152 155.271  26
  -2  11   6 879.460 173.310  18
  -2 -11  -6 1136.38 227.250  16
  -2  11   6 801.943 264.586  15
  -2 -11  -6 808.287 174.574  25
  -2  11   5 5907.88 591.640  15
  -2  11   5 6093.05 585.046  20
  -2 -11  -5 7311.51 546.344  16
  -2  11   5 8086.54 509.787  18
  -2  11   5 6905.35 603.871  10
   2 -11   5 7327.27 415.594  26
  -2 -11  -5 6132.85 439.760  25
  -2 -11  -5 6024.43 507.168  14
  -2  11   4 2633.29 418.906  20
  -2  11   4 4108.07 370.251  18
  -2  11   4 3262.33 423.484  10
  -2 -11  -4 3497.82 380.434  16
  -2  11   4 3144.96 454.563  15
  -2 -11  -4 2591.99 356.395  14
  -2 -11  -4 2938.28 298.580  25
  -2  11   3 12800.0 855.037  20
  -2  11   3 14033.5 873.885  10
  -2  11   3 12931.7 892.631  15
  -2 -11  -3 15404.9 787.464  16
  -2 -11  -3 13363.4 783.475  14
  -2 -11  -3 13024.2 642.725  25
  -2 -11  -2 715.280 199.848  14
  -2  11   2 887.418 251.389  10
  -2  11   2 317.081 215.877  20
  -2  11   2 922.180 199.838  18
  -2 -11  -2 517.339 164.709  16
  -2  11   2 806.248 255.540  15
  -2 -11  -2 611.204 140.519  25
  -2  11   1 10756.1 787.736  20
  -2  11   1 13539.3 695.217  18
  -2  11   1 11487.3 779.885  10
  -2  11   1 10621.1 805.546  15
  -2 -11  -1 11189.9 724.296  14
  -2 -11  -1 12159.1 688.799  16
  -2 -11   0 651.529 186.129  14
  -2 -11   0 1017.18 207.778  16
  -2  11   0 528.687 212.535  20
  -2  11   0 724.584 218.558  10
  -2  11   0 1228.80 224.811  18
  -2  11   0 784.904 261.520  15
  -2  11  -1 8743.82 721.827  15
  -2 -11   1 9629.54 593.371  16
  -2  11  -1 8847.02 715.286  20
  -2 -11   1 9517.29 670.329  14
  -2 -11   2 616.407 191.324  14
  -2  11  -2 446.974 198.749  20
  -2 -11   2 502.293 149.167  16
  -2  11  -2 448.863 205.161  15
  -2  11  -3 12868.6 866.812  20
  -2 -11   3 12922.4 668.244  16
  -2  11  -3 11477.2 832.014  15
  -2 -11   3 14086.0 832.252  14
  -2  11  -4 2794.23 410.457  20
  -2 -11   4 2793.22 297.711  16
  -2  11  -4 3235.04 350.087  18
  -2 -11   4 2933.88 374.306  14
  -2  11  -4 2238.55 378.562  15
  -2 -11   5 6045.87 434.390  16
  -2  11  -5 5838.48 583.300  15
  -2  11  -5 6128.66 595.800  20
  -2 -11   5 6888.77 572.856  14
  -2 -11   6 686.363 213.100  14
  -2  11  -6 1098.01 272.647  20
  -2  11  -6 1315.74 236.718  18
  -2 -11   6 703.133 151.508  16
  -2  11  -6 728.582 239.499  15
  -2 -11   7 2002.14 309.935  14
  -2  11  -7 1898.43 347.344  20
  -2 -11   7 1640.81 220.204  16
  -2  11  -7 2500.53 288.057  18
  -2  11  -7 1824.79 338.304  15
  -2  11  -8 173.187 144.933  20
  -2  11  -8 92.0925 85.3113  18
  -2 -11   8-9.60382 109.026  14
  -2  11  -8 336.732 198.324  15
  -2 -11   9 2056.76 304.543  14
  -2  11  -9 1805.28 333.052  20
  -2  11  -9 2111.87 270.673  18
  -2  11  -9 1783.19 319.839  15
  -2 -11  10 804.537 200.434  14
  -2 -11  10 722.124 158.902  10
  -2  11 -10 916.455 242.693  20
  -2  11 -10 1125.07 199.493  18
  -2  11 -10 959.223 243.811  15
  -2 -11  11 952.111 216.291  14
  -2  11 -11 1113.92 257.087  20
  -2  11 -11 1011.16 217.927  17
  -2 -11  11 944.707 177.354  10
  -2  11 -11 942.140 261.717  15
  -2  11 -12 776.951 230.571  15
  -2 -11  12 763.600 191.890  14
  -2  11 -12 695.148 164.502  17
  -2 -11  12 635.590 137.169  10
  -2 -11  13 4120.60 343.748  10
  -2  11 -13 5099.66 426.449  17
  -2  11 -13 4838.06 473.139  15
  -2  11 -14 370.787 127.582  17
  -2  11 -14 499.638 178.788  15
  -2 -11  14 218.534 91.2777  10
  -2  11 -15 8053.64 564.419  15
  -2 -11  15 6898.44 433.795  10
  -2 -11  16 2580.64 252.550  10
  -2  11 -16 3187.59 343.715  15
   2 -11 -16 2711.03 215.630  13
  -2  11 -16 3425.78 303.989  17
   2 -11 -17 1401.24 151.013  13
  -2  11 -17 1379.22 190.865  17
  -2 -11  17 1229.34 169.428  10
  -2  11 -17 1321.79 222.421  15
  -2  11 -18 1729.35 226.156  15
  -2  11 -18 2079.68 209.879  17
  -2 -11  18 1864.16 194.756  10
  -2  11 -19 559.033 106.143  17
  -2 -11  19 621.421 108.663  10
   2 -12  17 1394.28 138.693  26
  -2 -12 -16 10389.2 463.513  14
   2  12 -16 8983.56 483.872  23
   2  12 -16 9453.52 425.703  21
  -2  12  16 9365.17 498.877  20
  -2  12  16 11822.3 606.882  15
  -2 -12 -16 11342.7 465.514  25
   2 -12  16 11824.4 440.801  26
  -2 -12 -15 944.242 151.704  14
  -2 -12 -15 1225.95 138.754  13
   2  12 -15 815.689 168.089  23
  -2  12  15 1021.72 161.350  10
   2  12 -15 885.345 143.255  21
  -2  12  15 893.194 167.917  20
  -2  12  15 1280.01 231.965  15
   2 -12  15 1164.25 141.009  26
  -2 -12 -15 1359.30 169.152  25
   2 -12  15 894.863 136.722  10
  -2 -12 -14 777.000 143.778  14
   2  12 -14 742.527 176.436  23
  -2  12  14 710.677 171.697  20
  -2  12  14 645.206 153.923  10
  -2 -12 -14 903.538 149.628  25
  -2  12  14 891.017 206.709  15
   2 -12  14 731.997 148.896  10
   2 -12  14 824.754 121.958  26
  -2 -12 -13 872.883 160.423  14
   2  12 -13 658.361 178.611  23
  -2  12  13 724.178 179.629  20
  -2 -12 -13 645.255 113.596  16
  -2  12  13 440.512 130.776  10
  -2  12  13 611.451 188.809  15
   2 -12  13 674.263 108.995  26
  -2 -12 -13 655.775 129.950  25
   2  12 -12 1367.48 244.733  23
  -2  12  12 1734.98 262.253  20
  -2 -12 -12 1816.51 199.526  16
  -2  12  12 1562.91 234.820  10
  -2  12  12 1811.41 308.189  15
   2 -12  12 1731.38 179.962  26
  -2 -12 -12 1837.86 220.947  25
  -2 -12 -12 1615.15 215.935  14
   2  12 -11 2952.63 364.492  23
  -2  12  11 3518.88 376.009  20
   2 -12  11 3544.60 256.459  26
  -2  12  11 3426.01 353.190  10
  -2 -12 -11 3729.55 306.721  16
  -2  12  11 3518.43 403.309  15
  -2 -12 -11 3251.60 296.524  25
  -2 -12 -11 3521.28 324.469  14
  -2 -12 -10 1023.94 194.577  14
   2  12 -10 1117.40 231.475  23
   2 -12  10 1267.90 164.385  26
  -2  12  10 1686.25 281.581  20
  -2  12  10 1280.57 237.017  10
  -2 -12 -10 1218.53 180.914  16
  -2  12  10 1069.62 251.607  15
  -2 -12 -10 1272.06 190.184  25
  -2  12   9 2657.79 334.760  20
  -2 -12  -9 2560.66 297.166  14
  -2  12   9 3203.32 370.090  10
   2  12  -9 2521.84 345.156  23
  -2 -12  -9 3215.79 304.005  16
  -2  12   9 3060.30 398.551  15
   2 -12   9 3067.19 242.839  26
  -2 -12  -9 3154.85 291.640  25
  -2 -12  -8 778.649 176.622  14
   2  12  -8 736.248 222.109  23
  -2  12   8 437.190 164.913  20
  -2 -12  -8 1215.95 200.229  16
  -2  12   8 724.150 194.327  10
  -2  12   8 1103.71 259.289  15
   2 -12   8 958.947 144.662  26
  -2 -12  -8 737.666 148.830  25
  -2 -12  -7 504.937 152.185  14
   2  12  -7 508.034 204.904  23
  -2  12   7 553.006 187.179  20
  -2 -12  -7 706.179 169.018  16
  -2  12   7 421.332 166.124  10
   2 -12   7 551.821 115.811  26
  -2  12   7 565.974 223.854  15
  -2 -12  -7 563.928 129.432  25
   2  12  -6 8608.88 668.089  23
  -2  12   6 8817.63 639.961  20
  -2  12   6 10454.4 733.815  15
  -2 -12  -6 12077.3 630.128  16
  -2  12   6 10387.6 680.101  10
  -2 -12  -6 8474.39 559.498  14
   2 -12   6 9959.70 450.563  26
  -2 -12  -6 9726.79 513.982  25
  -2 -12  -5 1585.84 257.197  14
   2  12  -5 1366.07 295.846  23
  -2  12   5 1438.06 302.964  20
  -2 -12  -5 1650.69 240.729  16
  -2  12   5 1693.62 289.007  10
  -2  12   5 1504.48 291.202  15
   2 -12   5 1507.53 173.723  26
  -2 -12  -5 1333.01 187.455  25
  -2  12   4 6751.56 597.927  15
   2  12  -4 6687.04 599.426  23
  -2  12   4 6428.32 549.235  20
  -2 -12  -4 8871.25 549.942  16
  -2  12   4 9182.66 486.717  18
  -2  12   4 8127.09 613.935  10
   2 -12   4 7304.51 378.285  26
  -2 -12  -4 6727.04 416.116  25
  -2 -12  -4 6574.56 504.781  14
  -2  12   3 2160.47 326.891  20
  -2  12   3 3696.86 319.179  18
  -2  12   3 2372.13 366.170  15
  -2 -12  -3 2548.28 249.147  25
  -2 -12  -3 2761.61 333.406  14
  -2 -12  -3 3179.23 330.876  16
  -2 -12  -2 2742.50 299.882  16
  -2  12   2 1782.85 310.739  20
  -2  12   2 2658.01 278.424  18
  -2  12   2 1719.27 314.413  15
  -2 -12  -2 2074.75 295.818  14
  -2 -12  -1 581.297 171.645  14
  -2  12   1 225.488 181.792  20
  -2  12   1 794.797 170.840  18
  -2 -12  -1 723.842 178.487  16
  -2  12   1 491.477 224.914  15
  -2 -12   0 11198.2 607.131  16
  -2  12   0 9464.94 706.809  15
  -2  12   0 8634.03 655.047  20
  -2 -12   0 10549.4 663.342  14
  -2 -12   1 755.500 207.803  14
  -2  12  -1 328.586 165.787  20
  -2  12  -1 1093.25 196.452  18
  -2 -12   1 715.157 170.046  16
  -2  12  -1 660.227 190.088  15
  -2  12  -2 2354.92 342.483  20
  -2  12  -2 3563.30 330.676  18
  -2 -12   2 2864.06 341.286  14
  -2 -12   2 2447.12 283.832  16
  -2  12  -2 2368.71 347.139  15
  -2  12  -3 2376.34 351.017  20
  -2 -12   3 2697.04 292.166  16
  -2 -12   3 2919.09 344.411  14
  -2  12  -3 2672.34 393.529  15
  -2  12  -4 6736.21 580.907  15
  -2  12  -4 7081.03 585.043  20
  -2 -12   4 6798.45 438.482  16
  -2 -12   4 7399.26 546.767  14
  -2 -12   5 1581.60 258.273  14
  -2  12  -5 1593.46 302.091  20
  -2  12  -5 2201.71 263.652  18
  -2 -12   5 1176.69 181.921  16
  -2  12  -5 1579.68 290.826  15
  -2 -12   6 8090.34 458.545  16
  -2  12  -6 8690.18 642.202  15
  -2  12  -6 8712.50 631.818  20
  -2  12  -6 10810.3 573.689  18
  -2 -12   6 9947.66 618.255  14
  -2 -12   7 535.360 159.121  14
  -2  12  -7 614.954 208.923  20
  -2  12  -7 609.486 147.672  18
  -2 -12   7 513.229 114.948  16
  -2  12  -7 301.450 167.928  15
  -2 -12   8 1049.93 198.080  14
  -2  12  -8 1006.26 231.389  20
  -2  12  -8 688.878 164.791  17
  -2  12  -8 1203.02 263.166  15
  -2  12  -9 2913.91 352.435  20
  -2  12  -9 2602.76 286.999  17
  -2  12  -9 2661.77 349.731  15
  -2 -12   9 3266.70 329.811  14
  -2 -12  10 874.745 185.723  14
  -2  12 -10 763.875 166.721  17
  -2  12 -10 939.706 205.232  15
  -2  12 -11 3486.31 318.569  17
  -2  12 -11 3438.89 375.851  15
  -2  12 -12 1428.20 200.429  17
  -2  12 -12 1446.11 234.660  15
  -2  12 -13 709.717 143.129  17
  -2 -12  13 672.472 121.619  28
  -2 -12  13 520.569 103.645  10
  -2  12 -14 1013.36 191.372  15
  -2  12 -14 1026.69 156.106  17
  -2 -12  14 891.571 132.649  10
  -2  12 -15 974.869 144.435  17
  -2  12 -15 799.647 167.326  15
  -2 -12  15 678.003 108.736  10
  -2  12 -16 10070.0 429.136  17
  -2  12 -16 9768.63 496.055  15
  -2  12 -17 1022.30 154.498  15
  -2 -13 -13 3247.53 217.499  25
  -2  13  13 3477.67 299.479  15
  -2 -13 -13 3111.95 229.212  14
  -2 -13 -12-33.2499 47.9979  14
   2  13 -12 242.163 100.334  23
   2 -13  12-15.4460 50.1342  10
  -2  13  12 342.440 140.152  15
   2 -13  12 85.8571 43.0558  26
  -2 -13 -12 61.7105 45.7201  25
   2  13 -11 1799.16 228.432  23
  -2  13  11 2465.09 283.876  15
  -2 -13 -11 2277.90 198.185  25
  -2  13  11 1884.94 218.790  20
  -2 -13 -11 2304.80 188.117  16
   2 -13  11 2261.71 177.079  26
  -2 -13 -11 2117.67 209.821  14
   2  13 -10 905.353 191.825  23
  -2  13  10 1079.36 180.592  20
  -2 -13 -10 1000.60 156.920  14
  -2 -13 -10 1397.36 153.270  16
  -2  13  10 1429.66 230.324  15
   2 -13  10 1293.30 135.053  26
  -2 -13 -10 1249.41 150.102  25
  -2 -13  -9 1144.44 173.936  14
   2  13  -9 751.350 191.598  23
  -2  13   9 1080.86 185.068  20
  -2 -13  -9 1261.16 162.192  16
  -2  13   9 1203.43 225.568  15
   2 -13   9 1126.33 128.887  26
  -2 -13  -9 1086.25 147.660  25
  -2  13   8 2475.10 304.396  15
   2  13  -8 2042.67 279.020  23
  -2  13   8 1893.13 244.330  20
  -2 -13  -8 2369.45 211.277  25
  -2 -13  -8 2441.28 231.434  16
   2 -13   8 2231.81 181.365  26
  -2 -13  -8 1914.54 224.944  14
   2  13  -7 393.550 151.088  23
  -2  13   7 678.232 162.264  20
  -2 -13  -7 774.574 141.674  16
  -2 -13  -7 611.120 146.773  14
  -2  13   7 584.971 186.148  15
   2 -13   7 490.109 88.5257  26
  -2 -13  -7 610.872 114.168  25
   2  13  -6 3046.00 352.613  23
  -2 -13  -6 3330.80 248.391  25
  -2  13   6 3059.16 317.411  20
  -2 -13  -6 4315.99 322.861  16
  -2  13   6 3614.20 382.003  15
   2 -13   6 3147.87 215.125  26
  -2 -13  -6 3057.50 285.061  14
  -2 -13  -5 672.654 134.373  16
   2  13  -5 431.443 164.127  23
  -2  13   5 440.391 155.975  20
  -2 -13  -5 564.837 139.696  14
  -2  13   5 647.163 175.882  15
  -2 -13  -5 653.253 110.635  25
   2  13  -4 909.415 209.755  23
  -2  13   4 777.646 176.673  20
  -2 -13  -4 962.893 179.653  14
  -2 -13  -4 1206.03 179.528  16
  -2  13   4 1164.87 222.703  15
   2  13  -3 1374.72 247.793  23
  -2  13   3 1193.50 214.855  20
  -2 -13  -3 1520.12 218.793  14
  -2 -13  -3 1298.24 188.119  16
  -2  13   3 1444.97 255.418  15
   2  13  -2 3703.52 400.028  23
  -2 -13  -2 4555.19 348.407  16
  -2  13   2 3731.23 366.269  20
  -2  13   2 5200.57 327.762  18
  -2  13   2 3710.76 388.101  15
  -2 -13  -2 4402.13 359.761  14
  -2  13   1-143.995 96.3376  20
  -2 -13  -1 124.973 84.7897  16
  -2  13   1 16.2902 110.670  15
  -2 -13  -1 48.7469 78.5687  14
  -2 -13   0 5386.51 374.249  16
  -2  13   0 4703.68 410.157  20
  -2  13   0 4718.58 433.374  15
  -2 -13   0 5406.49 402.597  14
  -2  13  -1 284.663 127.899  20
  -2  13  -1 274.992 96.7690  18
  -2 -13   1 148.655 81.9476  16
  -2 -13   1 147.658 83.9937  14
  -2  13  -1 255.626 166.679  15
  -2  13  -2 4348.61 391.573  20
  -2 -13   2 4739.30 336.348  16
  -2  13  -2 4619.81 419.555  15
  -2 -13   2 4380.98 357.320  14
  -2 -13   3 1188.76 183.340  14
  -2  13  -3 1350.27 227.226  20
  -2 -13   3 1043.24 157.723  16
  -2  13  -3 1474.84 255.380  15
  -2 -13   4 1496.10 210.438  14
  -2  13  -4 1111.79 205.190  20
  -2 -13   4 1107.08 163.621  16
  -2  13  -4 1067.64 230.525  15
  -2 -13   5 736.886 144.993  14
  -2  13  -5 692.477 170.627  20
  -2  13  -5 554.374 127.148  17
  -2 -13   5 764.021 129.572  16
  -2  13  -5 739.382 175.516  15
  -2 -13   6 2662.10 220.883  16
  -2  13  -6 2870.28 301.489  20
  -2  13  -6 2579.96 248.607  17
  -2  13  -6 3132.61 338.327  15
  -2 -13   6 2939.68 284.062  14
  -2 -13   7 472.539 132.602  14
  -2  13  -7 402.460 148.836  15
  -2  13  -7 392.109 109.015  17
  -2  13  -8 1842.15 253.657  15
  -2  13  -8 2127.17 217.717  17
  -2 -13   8 1937.80 214.386  14
  -2  13  -9 840.139 136.602  17
  -2  13  -9 953.291 191.107  15
  -2  13 -10 1095.41 145.455  17
  -2  13 -10 1228.97 202.132  15
  -2  13 -11 2399.24 257.194  15
  -2  13 -11 2377.30 200.225  17
  -2 -13  11 2302.12 189.899  28
  -2  13 -12 146.567 83.1396  15
  -2  13 -12 82.7891 53.6605  17
  -2  13 -13 3023.82 255.514  15
  -2  14   7 636.188 131.115  15
  -2 -14  -6 567.934 104.209  14
   2  14  -6 385.478 120.248  23
  -2 -14  -5 928.267 130.167  14
   2  14  -5 838.857 156.252  23
  -2 -14  -5 1154.34 137.804  16
  -2  14   5 975.154 164.812  15
  -2 -14  -4 157.029 71.0013  14
   2  14  -4 132.759 93.0623  23
  -2 -14  -4 301.289 87.6725  16
  -2  14   4 119.257 94.2111  15
  -2 -14  -3 4545.90 278.094  16
  -2  14   3 4252.89 333.731  15
  -2 -14  -3 3843.31 265.113  14
  -2 -14  -2 496.910 104.411  14
   2  14  -2 448.754 126.118  23
  -2 -14  -2 497.801 95.0966  16
  -2  14   2 508.230 145.839  15
   2  14  -1 358.934 117.083  23
  -2 -14  -1 846.554 128.251  14
  -2 -14  -1 776.716 121.304  16
  -2  14   1 619.190 146.087  15
   2  14   0 1493.22 219.057  23
  -2 -14   0 2427.04 199.664  16
  -2  14   0 1756.92 218.828  15
  -2 -14   0 2183.32 199.064  14
   2  14   1 608.532 157.445  23
  -2 -14   1 628.135 113.859  14
  -2 -14   1 829.947 118.597  16
  -2  14  -1 611.798 130.831  15
  -2 -14   2 467.337 96.3767  14
   2  14   2 495.035 145.030  23
  -2 -14   2 523.190 100.089  16
  -2  14  -2 451.395 127.334  15
  -2  14  -3 3938.73 311.548  15
  -2 -14   3 3755.12 229.838  16
  -2 -14   3 3440.06 236.066  14
   2  14   4 122.765 109.595  23
  -2  14  -4 214.584 93.0587  15
  -2  14  -5 842.039 147.696  15
  -2  14  -6 401.826 104.111  15
  -2  14  -7 597.049 123.021  15
  -3   0   0 19.8420 115.831   9
  -3   0   0 50.7991 241.231   6
   3   0   0-97.1439 136.259   2
  -3   0   0 188.781 223.584   3
  -3   0  -1 10282.1 965.001   9
  -3   0   1 11035.1 989.453   9
   3   0  -1 11165.9 943.586   2
   3   0   1 11156.6 896.333   2
  -3   0  -1 11114.2 1107.90   3
  -3   0   1 11071.0 1118.00   3
  -3   0  -1 12681.7 1455.42   6
  -3   0   1 10841.4 1312.32   6
   3   0  -2 16318.7 1176.53   2
   3   0   2 17046.8 1091.69   2
  -3   0  -2 17874.4 1404.11   3
  -3   0   2 12408.4 1231.16   3
  -3   0  -2 20026.9 1873.63   6
  -3   0   2 16895.2 1629.58   6
  -3   0  -2 17592.2 1266.71   9
  -3   0   2 18036.5 1268.25   9
   3   0  -3 5242.42 669.548   2
  -3   0  -3 5073.62 745.082   3
  -3   0   3 4536.89 738.987   3
  -3   0   3 5129.52 896.223   6
  -3   0  -3 4880.21 934.659   6
  -3   0  -3 5102.45 684.336   9
  -3   0   3 5332.12 686.869   9
   3   0  -4 7488.60 821.946   2
  -3   0  -4 7008.67 878.717   3
  -3   0  -4 6551.99 1087.16   6
  -3   0   4 8500.15 1026.02   3
  -3   0   4 6585.34 1001.01   6
  -3   0  -4 8092.37 868.543   9
  -3   0   4 7424.74 812.558   9
   3   0  -5 3159.19 542.531   2
  -3   0  -5 2565.45 520.567   3
  -3   0  -5 2818.99 720.271   6
  -3   0   5 2561.22 662.490   6
  -3   0   5 3047.22 527.803   9
  -3   0   5 2071.21 548.286   3
  -3   0  -5 2889.49 531.896   9
  -3   0   6 397.856 186.710   9
  -3   0  -6 394.579 273.421   3
   3   0  -6 232.421 218.851   2
  -3   0   6 389.775 361.237   6
  -3   0  -6 389.158 219.688   6
  -3   0   6 857.928 347.495   3
   3   0  -7 7623.15 895.142   2
  -3   0   7 6511.04 901.034   3
  -3   0  -7 7719.20 939.749   3
  -3   0  -7 8748.60 1262.43   6
  -3   0   7 7858.08 1073.21   6
  -3   0   7 7418.38 816.800   9
   3   0  -8 42.0089 117.199   2
  -3   0  -8 22.7414 136.310   3
  -3   0   8 207.201 196.917   6
  -3   0  -8 42.4092 228.333   6
  -3   0   8 369.070 245.993   3
  -3   0  -8 16.7916 125.329   5
   3   0  -9 13788.4 1231.08   2
  -3   0  -9 15073.5 1327.95   3
  -3   0   9 13279.5 1333.06   3
  -3   0  -9 12379.9 1246.79   5
  -3   0  -9 14698.5 1627.64   6
   3   0 -10 4763.37 745.171   2
  -3   0 -10 5160.31 793.188   3
  -3   0 -10 4526.94 919.207   6
  -3   0 -10 5119.76 823.746   5
  -3   0  10 5190.23 860.147   3
  -3   0 -11 7.70093 147.219   5
  -3   0 -11 176.298 328.158   6
   3   0 -11 26.9816 134.840   2
  -3   0 -12 95.0327 120.594   5
  -3   0 -12-96.9338 170.315   6
   3   0 -12 0.85672 123.211   2
   3   0 -13 29398.3 1943.77   2
  -3   0 -13 28255.0 1185.41  12
  -3   0 -13 24571.8 1958.67   5
  -3   0 -13 34259.0 1045.49  19
  -3   0 -13 29948.2 2404.21   6
  -3   0 -14 4877.90 510.296  22
  -3   0 -14 4471.99 444.690  12
  -3   0 -14 5201.70 391.198  19
  -3   0 -14 4004.97 422.712  11
   3   0 -14 3130.91 307.847  17
  -3   0 -14 4160.01 360.041  16
  -3   0  14 3917.69 427.293  10
  -3   0 -14 2672.42 686.261   5
   3   0 -14 4174.98 411.664  21
  -3   0 -14 3891.53 852.635   6
   3   0 -15 8393.79 586.232  21
  -3   0 -15 7712.93 595.603  12
  -3   0 -15 8588.13 498.307  19
  -3   0 -15 7192.23 578.340  11
   3   0 -15 6500.11 466.359  17
  -3   0 -15 9051.48 536.864  16
  -3   0  15 7700.17 620.605  10
   3   0 -16 105.019 121.998  21
  -3   0 -16 358.765 236.018  12
  -3   0 -16 103.561 104.472  19
  -3   0 -16 331.481 155.900  16
  -3   0 -16 194.928 141.594  11
   3   0 -16 56.4081 85.0325  17
  -3   0  16 268.937 161.953  10
   3   0 -17 7694.03 577.045  21
  -3   0 -17 7897.82 596.823  12
  -3   0 -17 8545.06 533.447  19
  -3   0 -17 7355.07 599.329  11
   3   0 -17 7343.72 534.080  17
  -3   0  17 7693.51 640.148  10
   3   0 -18 1637.14 271.204  21
  -3   0 -18 1779.57 291.539  12
  -3   0 -18 2274.59 293.825  19
  -3   0 -18 1606.25 301.080  11
   3   0 -18 1855.34 282.320  17
  -3   0  18 1660.83 301.436  10
   3   0 -19 29178.7 1197.55  21
  -3   0 -19 30565.3 1198.68  12
  -3   0 -19 32444.5 1095.72  19
  -3   0 -19 31593.7 1283.19  11
   3   0 -19 29722.8 1174.45  17
  -3   0  19 29930.3 1337.06  10
  -3   0  20 872.717 204.063  22
   3   0 -20 1069.24 234.106  21
  -3   0 -20 1367.19 246.611  12
  -3   0 -20 1040.76 230.063  11
   3   0 -20 971.712 202.671  17
  -3   0  20 1154.24 273.751  10
  -3   0  21 6441.17 507.684  22
  -3   0 -21 7735.17 537.246  12
   3   0 -21 7385.61 561.792  21
  -3   0 -21 7895.20 598.640  11
   3   0 -21 8634.17 586.710  17
  -3   0  21 7746.49 646.775  10
   3   0 -22 59.7446 112.353  21
  -3   0 -22-80.9626 80.2842  12
  -3   0 -22 178.478 115.535  11
   3   0 -22 104.558 107.699  17
  -3   0  22 46.9639 143.747  10
  -3   0 -23 24562.5 900.779  12
   3   0 -23 24125.1 1018.57  21
  -3   0 -23 24296.4 1032.53  11
  -3   0  23 23724.8 1115.45  10
   3   0 -24 0.51244 122.071  21
  -3   0 -24-11.7976 65.4835  12
  -3   0 -24 42.9660 91.7326  11
  -3   0  24-6.55368 105.071  10
  -3   0 -25 2634.48 231.044  12
   3   0 -25 2829.50 314.055  21
  -3   0 -25 2761.67 301.831  11
  -3   0  25 3152.35 366.951  10
   3   0 -26 1134.25 202.199  21
  -3   0 -26 961.708 174.767  11
  -3   0  26 1362.19 237.644  10
  -3   0 -26 917.932 185.423  29
   3   0 -27 944.118 176.892  21
  -3   0 -27 893.937 152.660  11
  -3   0 -27 716.443 144.400  29
  -3   0  27 735.811 158.474  10
  -3   0 -28-3.74074 55.2661  29
   3   0 -28 305.869 101.196  21
  -3   0 -28 70.3690 46.8046  11
  -3   0  28 251.883 105.877  10
   3   1 -28 2135.64 213.139  21
  -3  -1 -28 2163.51 195.290  11
  -3   1  28 2083.12 228.269  10
  -3  -1 -28 2174.94 214.235  29
   3   1 -27 567.054 131.059  21
  -3  -1 -27 692.461 130.474  11
  -3  -1 -27 665.118 137.749  29
  -3   1  27 1027.45 183.937  10
   3   1 -26 1001.46 189.529  21
  -3  -1 -26 830.602 167.121  11
  -3  -1 -26 768.837 159.425  29
  -3   1  26 989.998 212.740  10
  -3   1  25 363.983 135.051  22
  -3  -1 -25 516.708 155.461  29
   3   1 -25 160.175 111.696  21
  -3   1  25 461.861 178.982  10
  -3  -1 -25 337.479 97.1074  12
  -3  -1 -25 306.012 121.818  11
  -3  -1 -25 369.497 119.279  30
   3   1 -24 814.284 182.797  21
  -3  -1 -24 797.220 153.455  12
  -3  -1 -24 884.280 208.765  11
  -3  -1 -24 713.212 160.300  30
  -3   1  24 839.833 201.227  22
  -3   1  24 986.465 229.289  10
  -3  -1 -24 729.550 178.290  29
  -3   1  23 7086.71 530.006  22
  -3  -1 -23 7845.37 484.675  12
   3   1 -23 7971.43 561.857  21
  -3  -1 -23 7750.06 552.106  11
  -3   1  23 7994.28 555.827  18
   3   1 -23 7761.39 520.699  17
  -3   1  23 7683.91 623.749  10
  -3  -1 -23 7070.53 507.486  30
  -3   1  22 1650.32 269.982  22
   3   1 -22 1450.82 260.441  21
  -3  -1 -22 1520.43 234.873  12
  -3  -1 -22 1259.88 241.816  11
   3   1 -22 1347.89 227.356  17
  -3  -1 -22 1338.39 230.167  30
  -3   1  22 1666.45 323.176  10
  -3  -1 -21 2160.16 294.488  12
   3   1 -21 2075.38 292.462  21
  -3  -1 -21 2154.42 315.232  11
   3   1 -21 2147.50 298.626  17
  -3  -1 -21 1857.42 276.877  30
  -3   1  21 2389.37 374.935  10
  -3  -1 -20 3016.65 347.682  12
   3   1 -20 2745.36 340.671  21
  -3  -1 -20 2252.75 318.838  30
  -3  -1 -20 3224.78 386.336  11
   3   1 -20 2831.18 346.428  17
  -3   1  20 3103.62 415.343  10
  -3  -1 -19 3700.28 394.830  12
   3   1 -19 3871.84 414.110  21
  -3  -1 -19 4388.02 395.248  19
  -3  -1 -19 4042.97 432.199  11
   3   1 -19 4144.89 418.689  17
  -3   1  19 3736.57 458.525  10
  -3  -1 -19 3548.87 395.580  30
   3   1 -18 3504.57 406.845  21
  -3  -1 -18 3833.47 406.737  12
  -3  -1 -18 4148.27 375.217  19
  -3  -1 -18 4102.02 440.310  11
   3   1 -18 3422.95 376.072  17
  -3   1  18 4265.56 503.730  10
  -3  -1 -18 3321.52 383.872  30
   3   1 -17 31643.9 1246.11  21
  -3  -1 -17 32925.1 1262.99  12
  -3  -1 -17 33340.0 1113.12  19
  -3  -1 -17 30837.9 1260.16  11
   3   1 -17 30584.6 1181.59  17
  -3   1  17 30195.1 1365.23  10
   3   1 -16 4412.74 437.865  21
  -3  -1 -16 5000.81 464.512  12
  -3  -1 -16 4863.39 384.861  19
  -3  -1 -16 4185.24 429.905  11
   3   1 -16 4182.71 392.277  17
  -3   1  16 4949.49 522.648  10
  -3  -1 -16 4644.73 389.393  16
   3   1 -15 40510.7 1410.36  21
  -3  -1 -15 40042.9 1437.91  12
  -3  -1 -15 46256.6 1273.67  19
  -3  -1 -15 38257.7 1402.56  11
   3   1 -15 35608.5 1231.21  17
  -3   1  15 41091.9 1560.12  10
  -3  -1 -15 41415.8 1278.48  16
   3   1 -14 493.655 173.760  21
  -3  -1 -14 549.608 190.758  12
  -3  -1 -14 592.420 168.913  19
  -3  -1 -14 279.047 135.529  11
  -3  -1 -14 102.019 153.500  16
  -3   1  14 498.951 199.705  10
  -3  -1 -13 5496.47 535.110  22
   3   1 -13 4225.02 747.530   2
  -3  -1 -13 4644.72 946.942   6
  -3  -1 -13 4582.49 438.078  12
  -3  -1 -13 3594.01 701.641   4
  -3  -1 -13 5586.67 384.399  19
  -3  -1 -13 3595.68 735.815   5
  -3   1  13 4459.34 461.944  10
   3   1 -13 4039.28 757.870   1
  -3  -1 -12 5628.66 874.296   4
   3   1 -12 5683.26 847.510   2
  -3  -1 -12 6620.46 1116.55   6
  -3  -1 -12 5024.67 842.786   5
   3   1 -12 5936.19 883.642   1
   3   1 -11 1148.33 374.882   1
  -3  -1 -11 1075.41 397.197   4
   3   1 -11 1283.38 448.860   2
  -3  -1 -11 1379.46 432.819   5
  -3  -1 -11 1101.28 441.662   6
  -3   1  11 1506.10 483.113   3
   3   1 -10 15341.5 1349.41   2
  -3  -1 -10 16619.9 1696.59   6
  -3   1  10 14886.9 1528.03   3
  -3  -1 -10 12910.8 1314.20   5
   3   1 -10 15060.9 1325.23   1
  -3   1   9 14126.9 1441.63   3
   3   1  -9 14407.3 1298.42   2
  -3  -1  -9 13529.7 1331.43   5
  -3  -1  -9 14807.5 1593.33   6
   3   1  -9 13319.9 1208.98   1
  -3   1   9 13980.2 1495.28   6
  -3  -1  -8 3020.04 636.028   5
  -3   1   8 2688.13 640.212   6
   3   1  -8 1972.63 453.161   1
  -3  -1  -8 3304.81 780.914   6
   3   1  -8 2359.68 526.632   2
  -3   1   8 2169.82 564.176   3
   3   1  -7 7682.26 904.884   2
  -3  -1  -7 8022.38 1170.31   6
  -3   1   7 6613.88 965.704   3
  -3   1   7 6780.43 1053.12   6
   3   1  -7 7054.70 813.346   1
  -3  -1  -7 8224.66 922.919   9
   3   1  -6 3771.66 618.229   2
  -3   1   6 3595.89 779.003   6
  -3  -1  -6 4598.52 888.398   6
  -3   1   6 4028.76 746.379   3
   3   1  -6 3164.99 526.514   1
  -3  -1  -6 4218.82 660.189   9
  -3   1   5 3455.34 760.403   6
   3   1  -5 3962.49 638.077   2
  -3   1   5 4363.97 596.882   9
  -3  -1  -5 3935.23 821.164   6
  -3   1   5 3945.40 730.780   3
   3   1  -5 3393.39 542.838   1
  -3  -1  -5 3898.07 621.754   9
   3   1  -4 8518.62 922.857   2
  -3  -1  -4 9424.26 966.892   9
  -3  -1  -4 9868.64 1275.29   6
  -3   1   4 8164.19 1044.44   3
  -3   1   4 8188.01 1184.82   6
   3   1  -4 7683.91 764.053   1
  -3   1   4 9244.04 873.795   9
   3   1  -3 17572.9 1287.04   2
  -3  -1  -3 16982.3 1687.57   6
  -3   1   3 16304.0 1488.52   3
  -3   1   3 15794.2 1662.09   6
  -3   1   3 16839.9 1185.08   9
  -3  -1  -3 15900.8 1252.68   9
  -3   1   2 164.093 178.552   9
  -3  -1  -2 221.092 181.082   9
   3   1  -2 197.923 180.670   2
  -3  -1  -2 218.474 357.016   6
  -3   1   2 320.772 334.132   6
  -3   1   2-1.87183 189.001   3
   3  -1   1 35677.8 1601.30   2
   3   1  -1 35954.0 1821.56   2
  -3   1   1 37264.7 2247.40   3
  -3  -1  -1 38887.7 2530.43   6
  -3   1   1 38244.1 2573.31   6
  -3   1   1 35618.5 1764.79   9
  -3  -1  -1 34482.7 1884.66   9
  -3   1   0 328.373 172.105   9
  -3  -1   0 36.7247 119.473   9
  -3  -1   0 279.385 178.117   3
   3  -1   0 225.082 125.502   2
   3   1   0 166.316 182.354   2
  -3  -1   0 319.571 322.972   6
  -3   1   0 459.267 413.693   6
  -3   1   0 98.3442 209.465   3
   3  -1  -1 35600.0 1686.38   2
   3   1   1 37222.4 1780.91   2
  -3   1  -1 37895.6 2219.74   3
  -3  -1   1 37097.2 1956.83   3
  -3  -1   1 39352.6 2471.14   6
  -3   1  -1 37267.7 2604.43   6
  -3   1  -1 37272.2 1842.82   9
  -3  -1   1 39185.0 2010.69   9
  -3   1  -2 221.204 179.170   9
  -3  -1   2 110.942 156.479   9
  -3  -1   2-68.3331 121.665   3
   3  -1  -2 132.949 133.894   2
   3   1   2 312.762 191.445   2
  -3  -1   2 142.569 176.781   6
  -3   1  -2 176.080 271.886   6
  -3   1  -2 199.073 193.597   3
   3  -1  -3 16415.0 1166.76   2
   3   1   3 16078.7 1090.68   2
  -3  -1   3 18096.9 1347.78   9
  -3   1  -3 17646.3 1484.24   3
  -3  -1   3 16899.5 1346.36   3
  -3  -1   3 17837.7 1608.97   6
  -3   1  -3 17044.8 1752.26   6
   3  -1  -4 7899.11 825.070   2
  -3   1  -4 8120.87 984.351   3
  -3  -1   4 7635.53 915.396   3
  -3   1  -4 8679.13 1266.60   6
  -3  -1   4 6412.15 965.159   6
  -3  -1   4 9361.26 968.723   9
  -3  -1   5 4432.80 663.755   9
   3  -1  -5 3676.70 579.255   2
  -3   1  -5 4821.53 773.056   3
  -3  -1   5 4486.78 707.986   3
  -3   1  -5 3842.71 863.461   6
  -3  -1   5 3931.13 728.548   6
  -3  -1   6 4121.56 645.577   9
   3  -1  -6 3998.48 617.916   2
  -3   1  -6 3791.36 702.983   3
  -3  -1   6 4118.80 747.956   6
  -3   1  -6 4352.47 901.513   6
  -3  -1   6 3385.36 630.372   3
   3  -1  -7 8062.62 876.648   2
  -3   1  -7 8065.34 1020.18   3
  -3   1  -7 8890.17 1297.91   6
  -3  -1   7 7498.02 879.670   9
  -3  -1   7 7170.90 911.912   3
  -3   1  -8 2570.49 555.206   5
  -3  -1   8 2918.86 544.293   9
   3  -1  -8 2534.65 511.219   2
  -3   1  -8 2617.22 705.793   6
  -3   1  -8 2517.67 575.904   3
  -3  -1   8 2598.43 567.615   3
   3  -1  -9 14668.4 1238.65   2
  -3   1  -9 17531.4 1520.97   3
  -3  -1   9 13980.9 1325.61   3
  -3   1  -9 18396.1 1868.94   6
  -3   1  -9 13596.2 1273.56   5
   3  -1 -10 17154.0 1367.75   2
  -3   1 -10 20197.5 1662.21   3
  -3   1 -10 18095.7 1832.71   6
  -3   1 -10 14972.0 1363.69   5
  -3  -1  10 13983.0 1368.97   3
  -3   1 -11 1152.22 386.741   5
   3  -1 -11 889.423 360.722   2
  -3   1 -11 1386.98 513.923   6
  -3   1 -11 1389.24 443.539   3
  -3   1 -12 4728.42 951.091   6
   3  -1 -12 5410.81 792.915   2
  -3   1 -12 5247.11 846.172   5
  -3   1 -13 3883.37 738.029   5
   3  -1 -13 4607.46 758.227   2
  -3   1 -13 4565.94 458.795  12
  -3   1 -13 3790.27 842.100   6
  -3   1 -13 4680.88 380.353  19
  -3   1 -14 554.086 157.880  24
  -3   1 -14 414.650 188.375  22
  -3   1 -14 16.6858 275.974   6
   3  -1 -14 310.304 140.082  21
  -3   1 -14 464.662 143.556  12
  -3   1 -14 491.183 150.873  19
  -3   1 -14 398.988 164.583  11
   3  -1 -14 242.470 97.7198  17
  -3   1 -14 553.696 182.191  16
  -3  -1  14 306.781 143.446  10
   3  -1 -15 41546.9 1420.93  21
  -3   1 -15 41006.8 1505.76  12
  -3   1 -15 48026.7 1343.03  19
  -3   1 -15 38685.8 1485.61  11
   3  -1 -15 35066.0 1227.33  17
  -3   1 -15 49601.2 1387.12  16
  -3  -1  15 39146.6 1473.93  10
  -3   1 -15 48938.9 1292.05  24
   3  -1 -16 5390.23 475.122  21
  -3   1 -16 5074.07 486.410  12
  -3   1 -16 6076.87 435.339  19
  -3   1 -16 4610.63 475.130  11
   3  -1 -16 4709.08 408.248  17
  -3   1 -16 6643.98 483.196  16
  -3  -1  16 4796.65 486.783  10
  -3   1 -16 5675.97 400.953  24
   3  -1 -17 30087.1 1195.13  21
  -3   1 -17 30292.2 1237.61  12
  -3   1 -17 33847.1 1129.75  19
  -3   1 -17 30087.2 1268.78  11
   3  -1 -17 28855.1 1101.34  17
  -3  -1  17 28844.6 1263.23  10
  -3   1 -17 28689.6 994.669  24
   3  -1 -18 3212.37 384.552  21
  -3   1 -18 2973.31 367.994  12
  -3   1 -18 3640.69 385.799  19
  -3   1 -18 3207.25 407.655  11
   3  -1 -18 2847.00 344.125  17
  -3  -1  18 3512.83 430.235  10
   3  -1 -19 3468.25 388.366  21
  -3   1 -19 3950.77 410.574  12
  -3   1 -19 4091.33 382.872  19
  -3   1 -19 3591.43 429.012  11
   3  -1 -19 3582.65 371.598  17
  -3  -1  19 3786.98 454.723  10
  -3   1 -20 2714.44 332.578  12
  -3   1 -20 2887.46 381.954  11
   3  -1 -20 2744.02 351.675  21
  -3  -1  20 3039.28 398.255  10
  -3   1 -21 2552.11 300.386  12
   3  -1 -21 2190.47 305.142  21
  -3   1 -21 2190.32 323.709  11
  -3  -1  21 2162.34 331.484  10
   3  -1 -22 1464.48 263.405  21
  -3   1 -22 1579.88 230.288  12
  -3   1 -22 1269.86 255.990  11
  -3  -1  22 1273.21 255.287  10
  -3   1 -23 7220.22 451.665  12
   3  -1 -23 7502.29 542.972  21
  -3   1 -23 7847.94 570.507  11
  -3  -1  23 7515.16 599.208  10
   3  -1 -24 739.603 189.163  21
  -3   1 -24 587.955 171.792  11
  -3  -1  24 571.484 188.352  10
   3  -1 -25 601.322 159.411  21
  -3   1 -25 497.950 155.076  11
  -3  -1  25 619.030 168.976  10
   3  -1 -26 1129.44 198.566  21
  -3   1 -26 954.586 168.750  11
  -3  -1  26 1225.45 225.191  10
   3  -1 -27 672.675 153.958  21
  -3   1 -27 962.605 163.163  11
  -3   1 -27 683.295 146.702  29
  -3  -1  27 851.304 172.353  10
   3  -1 -28 2177.72 218.800  21
  -3   1 -28 1942.20 193.927  11
  -3  -1  28 2281.83 235.151  10
  -3   1 -28 1746.94 196.264  29
   3   2 -28 434.501 101.312  21
  -3  -2 -28 277.660 77.4447  11
  -3  -2 -28 233.236 80.4620  29
  -3   2  28 369.141 119.862  10
   3   2 -27 5978.88 389.709  21
  -3  -2 -27 4988.49 325.840  30
  -3  -2 -27 5548.67 336.539  11
  -3   2  27 5965.47 397.866  22
  -3  -2 -27 6027.86 387.208  29
  -3   2  27 6337.49 430.411  10
  -3   2  26 3017.91 319.700  22
   3   2 -26 3474.75 319.613  21
  -3  -2 -26 3092.78 274.565  11
  -3  -2 -26 2969.01 279.125  30
  -3   2  26 3424.26 347.419  10
  -3  -2 -26 3070.01 301.372  29
  -3   2  25 4877.18 419.755  22
   3   2 -25 5006.49 404.450  21
  -3  -2 -25 5046.93 333.936  12
  -3  -2 -25 4760.88 374.023  11
  -3   2  25 4589.92 432.869  10
  -3  -2 -25 4649.58 406.003  29
  -3  -2 -25 4936.69 389.829  30
  -3   2  24 4136.83 415.475  22
  -3  -2 -24 4832.51 350.597  12
   3   2 -24 4266.39 397.906  21
  -3  -2 -24 4989.99 406.815  11
   3   2 -24 4608.83 367.272  17
  -3   2  24 4590.97 461.789  10
  -3  -2 -24 4441.02 389.601  30
  -3  -2 -24 4393.31 419.325  29
  -3  -2 -23 3170.83 303.727  12
   3   2 -23 3098.29 353.485  21
  -3  -2 -23 2870.52 338.260  30
  -3  -2 -23 3253.63 339.925  11
   3   2 -23 3213.48 324.253  17
  -3   2  23 3469.08 410.661  10
  -3  -2 -23 3276.75 375.480  29
  -3   2  22 264.107 150.541  10
   3   2 -22 204.198 126.213  21
  -3  -2 -22 212.859 123.089  12
  -3  -2 -22 401.166 150.878  11
  -3   2  22 334.022 146.592  18
   3   2 -22 321.064 119.831  17
  -3  -2 -22 448.758 167.552  30
  -3  -2 -22 244.142 160.244  29
  -3   2  21 115.340 144.657  10
   3   2 -21 75.0987 102.779  21
  -3  -2 -21 223.455 123.507  12
  -3  -2 -21 233.764 112.826  11
  -3   2  21 225.279 136.304  18
   3   2 -21 345.046 147.817  17
  -3  -2 -21 214.263 121.272  30
  -3  -2 -20 7118.92 523.375  12
   3   2 -20 6049.18 515.490  21
  -3  -2 -20 6746.27 537.007  11
  -3   2  20 6837.74 561.648  18
   3   2 -20 6667.42 525.354  17
  -3   2  20 7643.96 657.544  10
  -3  -2 -20 5986.27 517.851  30
  -3  -2 -19 10045.2 634.385  12
   3   2 -19 8720.19 634.857  21
  -3  -2 -19 9858.48 554.622  19
  -3  -2 -19 9398.20 641.792  11
   3   2 -19 10167.1 650.171  17
  -3   2  19 10132.6 766.102  10
  -3  -2 -19 8122.49 618.865  30
  -3  -2 -18 7859.21 570.168  12
   3   2 -18 6804.69 553.983  21
  -3  -2 -18 7719.39 490.231  19
  -3  -2 -18 7242.35 562.997  11
   3   2 -18 7326.62 545.078  17
  -3   2  18 7620.67 670.353  10
  -3  -2 -18 6126.47 532.897  30
  -3  -2 -17 59094.4 1675.83  13
  -3  -2 -17 58178.2 1755.38  12
   3   2 -17 55222.5 1761.23  21
  -3  -2 -17 62107.4 1577.14  19
  -3  -2 -17 54547.7 1725.60  11
  -3   2  17 57866.8 1995.39  10
  -3  -2 -16 103905. 2476.68  13
  -3  -2 -16 105140. 2574.53  12
   3   2 -16 97465.9 2556.05  21
  -3  -2 -16 98133.6 2525.51  11
  -3   2  16 101774. 2813.23  10
  -3  -2 -16 105612. 2377.66  16
  -3  -2 -15 1500.32 166.086  16
  -3  -2 -15 1770.16 267.587  13
   3   2 -15 1821.63 286.706  21
  -3  -2 -15 1829.03 284.736  12
  -3  -2 -15 1887.24 240.749  19
  -3  -2 -15 1617.47 253.266  11
  -3  -2 -15 1595.35 261.571  30
  -3   2  15 1742.77 313.551  10
  -3  -2 -14 7026.05 524.052  13
  -3  -2 -14 6946.12 536.108  12
   3   2 -14 6186.99 512.443  21
  -3  -2 -14 8815.25 497.958  19
  -3  -2 -14 6710.63 516.572  11
  -3  -2 -14 6392.50 508.651  30
  -3   2  14 7298.93 627.059  10
  -3  -2 -14 6097.18 448.018  16
  -3  -2 -14 8313.17 571.508  25
  -3  -2 -13 3075.04 662.780   5
  -3  -2 -13 3441.05 363.388  13
   3   2 -13 3002.56 650.707   1
  -3  -2 -13 3315.09 370.844  12
   3   2 -13 3187.64 358.192  21
  -3  -2 -13 3255.22 708.223   4
  -3  -2 -13 3756.11 315.341  19
  -3  -2 -13 2969.39 340.839  11
  -3  -2 -13 3804.47 391.605  25
  -3   2  13 3023.77 389.083  10
   3   2 -13 3624.11 694.314   2
  -3  -2 -13 3483.87 344.730  16
  -3  -2 -13 2893.56 333.455  30
  -3   2  13 3584.92 866.706   3
   3   2 -12 3231.83 675.047   1
  -3  -2 -12 3186.10 667.600   4
   3   2 -12 3300.26 663.148   2
  -3  -2 -12 4710.49 957.588   6
  -3  -2 -12 2777.08 607.226   5
  -3   2  12 4320.43 914.086   3
  -3  -2 -11 1753.94 484.146   5
   3   2 -11 2385.21 555.060   1
  -3  -2 -11 2687.10 588.597   4
   3   2 -11 2639.48 576.786   2
  -3   2  11 2800.50 721.137   3
  -3  -2 -11 2682.44 705.982   6
  -3  -2 -10 1611.41 445.353   5
  -3  -2 -10 1513.62 464.787   4
   3   2 -10 1637.59 459.472   1
   3   2 -10 2202.81 520.785   2
  -3  -2 -10 2073.56 600.628   6
  -3   2  10 1744.47 573.844   3
  -3  -2  -9 16350.4 1421.42   4
   3   2  -9 16654.6 1436.14   2
  -3  -2  -9 19822.0 1825.32   6
  -3   2   9 16022.9 1630.37   3
   3   2  -9 16722.2 1374.43   1
  -3  -2  -9 14596.9 1409.92   5
   3   2  -8 33195.9 2030.03   2
  -3   2   8 33221.4 2328.29   3
   3   2  -8 32737.3 1905.28   1
  -3  -2  -8 34567.1 2393.24   6
  -3  -2  -8 30494.1 2055.06   5
  -3  -2  -8 35898.7 2028.44   9
   3   2  -7 11371.4 1150.66   2
  -3  -2  -7 11083.6 1333.90   6
  -3   2   7 11117.6 1316.59   3
  -3  -2  -7 11579.7 1126.18   9
   3   2  -7 10371.2 1002.69   1
  -3  -2  -6 7484.99 891.388   9
   3   2  -6 7676.19 918.546   2
  -3  -2  -6 7541.50 1097.96   6
  -3   2   6 6801.54 1040.81   3
   3   2  -6 6761.64 783.193   1
  -3  -2  -5 1752.30 436.281   9
   3   2  -5 1415.55 346.243   1
  -3  -2  -5 999.473 378.705   6
   3   2  -5 1545.66 413.116   2
  -3   2   5 1571.81 506.855   3
   3   2  -4 24717.3 1619.89   2
  -3  -2  -4 22768.6 1861.54   6
  -3   2   4 22942.5 1868.87   3
  -3   2   4 25106.3 2181.98   6
  -3  -2  -4 24788.7 1640.80   9
   3   2  -4 20834.3 1279.92   1
   3   2  -3 3958.08 636.316   2
  -3  -2  -3 4727.85 849.906   6
  -3   2   3 4368.26 903.449   6
  -3   2   3 4471.38 809.392   3
  -3  -2  -3 4102.31 650.660   9
   3   2  -2 13600.1 1166.98   2
  -3  -2  -2 14920.2 1476.70   6
  -3   2   2 14320.5 1436.17   3
  -3   2   2 15573.6 1711.02   6
  -3  -2  -2 15504.4 1299.77   9
   3   2  -1 73531.3 2834.84   2
  -3   2   1 77584.4 3488.85   3
  -3  -2  -1 77017.4 3463.64   6
  -3   2   1 77300.0 3924.51   6
  -3  -2  -1 75236.6 3055.88   9
  -3  -2   0 15188.9 1295.14   9
   3  -2   0 13708.2 965.879   2
   3   2   0 12729.2 1079.14   2
  -3   2   0 13563.7 1378.82   3
  -3  -2   0 13437.5 1395.76   6
  -3   2   0 12542.9 1544.62   6
   3  -2  -1 71577.5 2476.89   2
   3   2   1 69983.4 2669.61   2
  -3   2  -1 76920.1 3422.17   3
  -3  -2   1 75903.1 3366.32   6
  -3  -2   1 75980.6 3062.12   9
  -3   2  -1 75328.0 3907.50   6
  -3  -2   2 14973.3 1290.73   9
   3  -2  -2 15182.3 1068.75   2
   3   2   2 13470.2 1069.08   2
  -3   2  -2 16745.0 1527.62   3
  -3  -2   2 14641.7 1410.72   6
  -3   2  -2 17683.9 1837.80   6
  -3  -2   3 5779.87 809.812   9
   3  -2  -3 5464.24 651.500   2
   3   2   3 4951.27 625.338   2
  -3   2  -3 4935.20 832.322   3
  -3  -2   3 4835.83 804.072   6
  -3   2  -3 5142.23 996.963   6
   3  -2  -4 22259.7 1365.76   2
   3   2   4 19301.8 1237.01   2
  -3   2  -4 22857.0 1783.44   3
  -3  -2   4 21547.5 1678.95   6
  -3   2  -4 22029.3 2065.24   6
  -3  -2   4 23704.1 1638.11   9
  -3  -2   5 2034.53 484.966   9
   3  -2  -5 1752.08 398.142   2
  -3   2  -5 2472.17 741.897   6
  -3   2  -5 1969.14 550.133   3
  -3  -2   6 8074.70 950.022   9
   3  -2  -6 8236.07 860.765   2
  -3   2  -6 8317.45 1080.87   3
  -3   2  -6 8470.76 1318.67   6
   3  -2  -7 12231.2 1073.74   2
  -3  -2   7 10374.2 1087.66   9
  -3   2  -7 12774.0 1351.35   3
  -3   2  -7 11517.9 1520.08   6
  -3  -2   8 32025.4 1946.72   9
   3  -2  -8 33656.0 1865.09   2
  -3   2  -8 34428.1 2283.57   3
  -3   2  -8 36153.3 2716.10   6
  -3  -2   9 18051.7 1441.80   9
   3  -2  -9 18678.6 1388.56   2
  -3   2  -9 19104.2 1688.75   3
  -3   2  -9 17838.6 1902.07   6
  -3  -2  10 899.404 326.848   9
   3  -2 -10 1437.54 406.745   2
  -3   2 -10 1492.57 581.375   6
  -3   2 -10 1319.41 466.375   3
   3  -2 -11 1499.77 412.342   2
  -3   2 -11 2498.86 606.505   3
  -3   2 -11 1707.51 589.634   6
   3  -2 -12 5144.48 771.957   2
  -3   2 -12 4421.96 931.859   6
   3  -2 -13 3691.88 686.793   2
  -3   2 -13 4802.63 964.861   6
  -3   2 -13 4834.72 467.569  22
   3  -2 -13 4264.36 409.030  21
  -3   2 -13 4694.91 485.149  12
  -3   2 -13 5550.07 411.152  19
  -3   2 -13 5438.65 392.723  24
  -3   2 -13 6401.13 479.618  16
  -3  -2  13 3727.19 394.587  10
  -3   2 -14 6240.67 545.284  22
   3  -2 -14 5621.80 470.906  21
  -3   2 -14 5178.84 499.326  12
  -3   2 -14 6662.05 457.552  19
  -3  -2  14 4925.82 468.535  10
  -3   2 -14 7178.43 466.683  24
   3  -2 -15 1330.35 243.578  21
  -3   2 -15 1205.53 238.713  12
  -3   2 -15 1503.65 231.824  19
  -3  -2  15 1028.82 228.076  10
  -3   2 -15 1663.93 248.016  24
   3  -2 -16 94792.1 2449.17  21
  -3   2 -16 92021.2 2516.50  12
  -3   2 -16 109169. 2350.12  19
  -3   2 -16 91629.3 2564.16  11
  -3  -2  16 84982.6 2450.47  10
  -3   2 -16 101389. 2275.15  24
   3  -2 -17 53094.9 1680.84  21
  -3   2 -17 53423.0 1717.79  12
  -3   2 -17 49382.3 1745.65  11
  -3  -2  17 47664.3 1691.23  10
  -3   2 -17 48327.9 1422.78  24
   3  -2 -18 7002.50 569.109  21
  -3   2 -18 7797.67 489.269  24
  -3   2 -18 7853.74 593.478  12
  -3   2 -18 9046.52 561.121  19
  -3   2 -18 7789.85 631.978  11
  -3  -2  18 7339.25 608.954  10
   3  -2 -19 9435.55 644.337  21
  -3   2 -19 9376.21 625.611  12
  -3   2 -19 9342.69 693.217  11
  -3  -2  19 9003.09 676.245  10
  -3   2 -19 10506.9 553.519  24
   3  -2 -20 6677.48 546.313  21
  -3   2 -20 5920.05 484.500  12
  -3   2 -20 5717.17 535.997  11
  -3  -2  20 6391.93 558.852  10
  -3   2 -20 7066.85 426.237  24
   3  -2 -21 204.620 131.846  21
  -3   2 -21 503.754 147.501  12
  -3   2 -21 171.941 106.806  11
  -3  -2  21 362.280 150.344  10
   3  -2 -22 412.126 167.476  21
  -3   2 -22 350.442 113.644  12
  -3   2 -22 509.519 190.123  11
  -3  -2  22 523.151 195.216  10
   3  -2 -23 2837.40 327.370  21
  -3   2 -23 3098.23 359.906  11
  -3  -2  23 2955.25 363.404  10
   3  -2 -24 4362.53 405.714  21
  -3   2 -24 5286.58 442.207  11
  -3  -2  24 4942.96 451.376  10
   3  -2 -25 5061.07 411.787  21
  -3   2 -25 4991.58 409.525  11
  -3  -2  25 4858.24 434.227  10
   3  -2 -26 3510.17 316.156  21
  -3   2 -26 2753.13 278.742  11
  -3  -2  26 3138.22 329.115  10
   3  -2 -27 5298.39 364.074  21
  -3   2 -27 5185.10 347.965  11
  -3  -2  27 5260.78 385.250  10
   3  -2 -28 214.380 82.3233  21
  -3   2 -28 113.692 62.0322  11
  -3   2 -28 198.046 78.4854  29
  -3  -2  28 255.622 92.0068  10
   3   3 -28 1171.53 147.824  21
  -3  -3 -28 1316.10 152.807  29
  -3   3  27 190.571 102.616  22
   3   3 -27 361.287 108.393  21
  -3  -3 -27 305.442 91.9932  11
  -3   3  27 275.070 98.3816  10
  -3  -3 -27 312.583 98.8964  30
  -3  -3 -27 178.064 81.4158  29
   3   3 -26 3836.62 326.212  21
  -3  -3 -26 3909.32 287.286  11
  -3   3  26 4268.01 375.502  22
  -3   3  26 4449.53 381.572  10
  -3  -3 -26 4267.41 344.090  29
  -3  -3 -26 3515.61 310.985  30
  -3   3  25 2342.60 297.361  22
   3   3 -25 2053.90 260.469  21
  -3   3  25 1682.08 226.258  20
  -3  -3 -25 2486.81 251.945  11
  -3   3  25 2608.11 330.469  10
  -3  -3 -25 2299.58 268.721  30
  -3  -3 -25 2385.75 280.249  29
  -3   3  24 7305.38 546.022  22
  -3  -3 -24 8027.49 445.695  12
   3   3 -24 7641.83 521.323  21
  -3   3  24 5986.45 459.137  20
  -3  -3 -24 7501.05 469.956  11
   3   3 -24 6465.21 409.638  17
  -3   3  24 7622.28 572.828  10
  -3  -3 -24 6698.44 493.188  30
  -3  -3 -24 7534.17 529.986  29
   3   3 -23 1202.08 227.684  21
  -3  -3 -23 1220.88 188.748  12
  -3   3  23 1096.20 222.908  20
  -3   3  23 1556.78 289.920  10
  -3  -3 -23 1408.93 220.988  11
   3   3 -23 984.079 168.389  17
  -3  -3 -23 1306.66 238.619  30
  -3  -3 -23 1272.58 231.738  29
   3   3 -22 398.197 172.885  21
  -3  -3 -22 562.021 164.668  12
  -3   3  22 563.980 156.853  20
  -3  -3 -22 495.763 147.772  11
   3   3 -22 430.758 122.546  17
  -3  -3 -22 544.541 173.637  30
  -3  -3 -22 610.705 173.904  29
  -3   3  22 549.858 211.733  10
  -3  -3 -21 5341.81 501.474  29
  -3  -3 -21 5712.99 442.332  12
   3   3 -21 5393.21 486.705  21
  -3   3  21 4899.50 463.378  20
  -3  -3 -21 5927.41 475.079  11
   3   3 -21 4680.61 396.511  17
  -3   3  21 5695.50 554.290  10
  -3  -3 -21 5049.30 485.534  30
  -3  -3 -20 5416.83 420.661  13
  -3  -3 -20 5363.35 440.184  12
   3   3 -20 4898.07 475.778  21
  -3   3  20 4905.01 478.300  20
  -3  -3 -20 5536.39 463.395  11
  -3   3  20 5813.40 497.053  18
  -3  -3 -20 4742.90 469.882  30
  -3   3  20 5854.99 587.510  10
  -3  -3 -20 5157.57 494.106  29
  -3  -3 -19 3129.25 328.228  13
  -3  -3 -19 3434.37 361.561  12
   3   3 -19 3348.03 392.562  21
  -3   3  19 3094.23 396.050  20
  -3  -3 -19 3160.14 357.708  11
  -3   3  19 3781.62 419.727  18
  -3   3  19 3594.72 465.270  10
  -3  -3 -19 3410.34 401.108  30
  -3  -3 -19 3280.46 392.110  29
  -3  -3 -18 9500.67 596.692  13
  -3  -3 -18 10101.5 633.038  12
   3   3 -18 10345.3 692.561  21
  -3   3  18 8421.80 654.260  20
  -3  -3 -18 9963.78 643.771  11
  -3   3  18 9762.05 678.370  18
  -3   3  18 9548.17 753.192  10
  -3  -3 -18 8760.46 645.357  30
  -3  -3 -18 9196.65 674.989  29
  -3  -3 -17 4643.02 458.561  13
  -3  -3 -17 3925.07 397.548  12
   3   3 -17 3995.74 431.255  21
  -3   3  17 3900.44 452.715  20
  -3  -3 -17 4101.37 409.464  11
  -3   3  17 4409.95 458.369  18
  -3   3  17 4839.60 537.589  10
  -3  -3 -17 4013.09 427.657  30
  -3  -3 -16 2273.36 296.161  13
  -3  -3 -16 2249.30 314.661  12
   3   3 -16 1698.70 277.870  21
  -3   3  16 2167.39 332.084  20
  -3  -3 -16 1394.73 168.808  16
  -3  -3 -16 2159.82 295.183  11
  -3   3  16 1781.71 345.739  10
  -3   3  16 1870.25 305.665  18
  -3  -3 -16 2402.96 314.534  25
  -3  -3 -16 1741.84 295.318  30
  -3  -3 -15 6758.39 521.394  13
  -3  -3 -15 7154.62 540.036  12
   3   3 -15 6789.39 552.823  21
  -3   3  15 5392.11 523.108  20
  -3  -3 -15 6599.50 506.100  11
  -3  -3 -15 7292.72 543.893  25
  -3   3  15 5981.54 537.723  18
  -3   3  15 6755.55 614.939  10
  -3  -3 -15 6520.72 479.164  16
  -3  -3 -15 5493.56 494.957  30
  -3  -3 -14 13463.3 752.143  13
  -3  -3 -14 13697.7 758.873  12
   3   3 -14 12603.5 757.224  21
  -3  -3 -14 15407.4 653.232  19
  -3  -3 -14 12894.5 706.426  11
  -3   3  14 12656.0 788.698  18
  -3   3  14 13450.1 854.610  10
  -3  -3 -14 14526.7 728.051  16
  -3  -3 -14 11091.7 703.021  30
  -3  -3 -14 14851.3 778.303  25
  -3  -3 -13 13639.0 749.089  13
  -3  -3 -13 13351.8 739.387  12
   3   3 -13 13135.4 757.377  21
  -3  -3 -13 14962.1 638.429  19
  -3   3  13 11390.5 744.026  18
  -3   3  13 11866.4 794.497  10
  -3  -3 -13 13900.2 717.015  16
  -3  -3 -13 10740.2 676.508  30
  -3  -3 -13 13949.0 753.656  25
   3   3 -12 6010.44 925.872   1
  -3  -3 -12 6182.82 950.941   4
  -3  -3 -12 7422.00 539.158  13
   3   3 -12 6617.83 975.386   2
  -3  -3 -12 6529.84 508.779  12
   3   3 -12 6256.28 511.893  21
  -3  -3 -12 7477.53 437.619  19
  -3   3  12 5688.51 509.146  18
  -3  -3 -12 6975.79 521.163  25
  -3   3  12 5940.61 539.094  10
  -3  -3 -12 7355.02 512.871  16
  -3  -3 -12 6026.63 483.627  30
  -3  -3 -12 4985.15 828.650   5
  -3   3  12 6956.79 1241.28   3
   3   3 -11 4124.85 750.583   1
  -3  -3 -11 4377.45 790.095   4
   3   3 -11 4491.81 781.173   2
  -3  -3 -11 3575.66 720.144   5
  -3   3  11 3859.68 884.493   3
   3   3 -10 5903.17 880.430   1
  -3  -3 -10 5933.91 898.637   4
   3   3 -10 7094.20 974.419   2
  -3  -3 -10 5634.48 898.524   5
  -3   3  10 7645.42 1213.48   3
  -3  -3 -10 8304.24 1204.77   6
   3   3  -9 7437.63 954.204   1
  -3  -3  -9 6943.19 954.401   4
   3   3  -9 7463.65 981.587   2
  -3  -3  -9 7633.19 1147.12   6
  -3   3   9 7630.84 1196.03   3
  -3  -3  -9 7725.06 947.981   9
  -3  -3  -9 7099.96 976.224   5
  -3  -3  -8 1781.01 471.223   9
  -3  -3  -8 1427.36 455.022   4
   3   3  -8 1750.78 452.747   1
[truncated: 266,345 more chars]
