# Supplementary material for: Functional, Aromatic, and Fluorinated Monothiosemicarbazones: Investigations into Their Structures and Activity toward the Gallium-68 Incorporation by Microwave Irradiation
Source: ACS Omega. 2022 Apr 11;7(16):13750–77. doi: 10.1021/acsomega.1c07396 (PMC9088960; doi:10.1021/acsomega.1c07396)
Supplement: Supplementary file 2 — ao1c07396_si_017.zip [file ao1c07396_si_017.zip › cifs_completed/2130524_precursor_3a_publication s16sip5a.cif]

 
data_s16sip5a
 
_audit_creation_method            'SHELXL-2014/7'
_shelx_SHELXL_version_number      '2014/7'
_chemical_name_systematic         ?
_chemical_name_common             ?
_chemical_melting_point           ?
_chemical_formula_moiety          'C8 H10 F N3 S'
_chemical_formula_sum
 'C8 H10 F N3 S' 
_chemical_formula_weight          199.25

loop_
 _atom_type_symbol
 _atom_type_description
 _atom_type_scat_dispersion_real
 _atom_type_scat_dispersion_imag
 _atom_type_scat_source
 'C'  'C'   0.0181   0.0091
 'International Tables Vol C Tables 4.2.6.8 and 6.1.1.4'
 'H'  'H'   0.0000   0.0000
 'International Tables Vol C Tables 4.2.6.8 and 6.1.1.4'
 'N'  'N'   0.0311   0.0180
 'International Tables Vol C Tables 4.2.6.8 and 6.1.1.4'
 'S'  'S'   0.3331   0.5567
 'International Tables Vol C Tables 4.2.6.8 and 6.1.1.4'
 'F'  'F'   0.0727   0.0534
 'International Tables Vol C Tables 4.2.6.8 and 6.1.1.4'
 
_space_group_crystal_system       monoclinic
_space_group_IT_number            14
_space_group_name_H-M_alt         'P 21/c'
_space_group_name_Hall            '-P 2ybc'
 
_shelx_space_group_comment
;
The symmetry employed for this shelxl refinement is uniquely defined
by the following loop, which should always be used as a source of
symmetry information in preference to the above space-group names.
They are only intended as comments.
;
 
loop_
 _space_group_symop_operation_xyz
 'x, y, z'
 '-x, y+1/2, -z+1/2'
 '-x, -y, -z'
 'x, -y-1/2, z-1/2'
 
_cell_length_a                    4.74990(10)
_cell_length_b                    5.6068(2)
_cell_length_c                    34.4659(13)
_cell_angle_alpha                 90
_cell_angle_beta                  93.902(3)
_cell_angle_gamma                 90
_cell_volume                      915.76(5)
_cell_formula_units_Z             4
_cell_measurement_temperature     150(2)
_cell_measurement_reflns_used   6002
_cell_measurement_theta_min     5.1680
_cell_measurement_theta_max     73.3060
 
_exptl_crystal_description        cube
_exptl_crystal_colour             colourless
_exptl_crystal_density_meas       ?
_exptl_crystal_density_method     ?
_exptl_crystal_density_diffrn     1.445          
_exptl_crystal_F_000              416
_exptl_transmission_factor_min    ?
_exptl_transmission_factor_max    ?
_exptl_crystal_size_max           0.300
_exptl_crystal_size_mid           0.250
_exptl_crystal_size_min           0.070
_exptl_absorpt_coefficient_mu     2.932
_shelx_estimated_absorpt_T_min    0.473
_shelx_estimated_absorpt_T_max    0.821
_exptl_absorpt_correction_T_min                   0.56720
_exptl_absorpt_correction_T_max                   1.00000
_exptl_absorpt_correction_type            multi-scan
_exptl_absorpt_process_details
;
CrysAlisPro 1.171.38.43 (Rigaku Oxford Diffraction, 2015)
Empirical absorption correction using spherical harmonics,
 implemented in SCALE3 ABSPACK scaling algorithm.
;
_oxdiff_exptl_absorpt_empirical_full_min           0.732
_oxdiff_exptl_absorpt_empirical_full_max           1.423
_oxdiff_exptl_absorpt_empirical_details
;
Empirical correction (ABSPACK) includes:
- Absorption correction using spherical harmonics
- Frame scaling
;
_diffrn_ambient_temperature 150.00(10) 
_diffrn_ambient_environment N~2~
_diffrn_source 'micro-focus sealed X-ray tube'
_diffrn_source_type 'SuperNova (Cu) X-ray Source'
_diffrn_radiation_probe x-ray
_diffrn_radiation_type 'Cu K\a'
_diffrn_radiation_wavelength 1.54184
_diffrn_radiation_monochromator mirror
_diffrn_measurement_device 'four-circle diffractometer'
_diffrn_measurement_device_type 'SuperNova, Dual, Cu at zero, EosS2'
_diffrn_measurement_method '\w scans'
_diffrn_detector 'CCD plate'
_diffrn_detector_type EosS2
_diffrn_detector_area_resol_mean 8.1150
_diffrn_reflns_number             9108
_diffrn_reflns_av_unetI/netI      0.0133
_diffrn_reflns_av_R_equivalents   0.0196
_diffrn_reflns_limit_h_min        -5
_diffrn_reflns_limit_h_max        3
_diffrn_reflns_limit_k_min        -6
_diffrn_reflns_limit_k_max        6
_diffrn_reflns_limit_l_min        -41
_diffrn_reflns_limit_l_max        42
_diffrn_reflns_theta_min          8.316
_diffrn_reflns_theta_max          73.365
_diffrn_reflns_theta_full         67.684
_diffrn_measured_fraction_theta_max   0.997
_diffrn_measured_fraction_theta_full  0.998
_diffrn_reflns_Laue_measured_fraction_max    0.997
_diffrn_reflns_Laue_measured_fraction_full   0.998
_diffrn_reflns_point_group_measured_fraction_max   0.997
_diffrn_reflns_point_group_measured_fraction_full  0.998
_reflns_number_total              1809
_reflns_number_gt                 1745
_reflns_threshold_expression      'I > 2\s(I)'
_reflns_Friedel_coverage          0.000
_reflns_Friedel_fraction_max      .
_reflns_Friedel_fraction_full     .
 
_reflns_special_details
;
 Reflections were merged by SHELXL according to the crystal
 class for the calculation of statistics and refinement.
 
 _reflns_Friedel_fraction is defined as the number of unique
 Friedel pairs measured divided by the number that would be
 possible theoretically, ignoring centric projections and
 systematic absences.
;
 
_computing_data_collection     'CrysAlisPro 1.171.38.43 (Rigaku OD, 2015)'
_computing_cell_refinement     'CrysAlisPro 1.171.38.43 (Rigaku OD, 2015)'
_computing_data_reduction      'CrysAlisPro 1.171.38.43 (Rigaku OD, 2015)'
_computing_structure_solution     
; 
 SHELXT
 Sheldrick, G. M. (2008). Acta Cryst. A64, 112-122.
;
_computing_structure_refinement   
;
 SHELXL-2014/8 (Sheldrick, 2014)
 Sheldrick GM (2008) Acta Crystallogr A64:112--122 and 
 C. B. H\"ubschle, G. M. Sheldrick and B. Dittrich
 ShelXle: a Qt graphical user interface for SHELXL
 J. Appl. Cryst., 44, (2011) 1281-1284.
;
_computing_molecular_graphics  

'ORTEP3 for Windows - Farrugia, L. J. J. Appl. Crystallogr. 1997, 30, 565'

_computing_publication_material    
;
 'WinGX publication routines, Farrugia, 
 L. J., J. Appl. Crystallogr., 1999, 32, 837-838
; 
_refine_special_details           
;
all NH H-atoms have been located in the difference Fourier map
and were refined freely. 
;
_refine_ls_structure_factor_coef  Fsqd
_refine_ls_matrix_type            full
_refine_ls_weighting_scheme       calc
_refine_ls_weighting_details
'w=1/[\s^2^(Fo^2^)+(0.0611P)^2^+0.2665P] where P=(Fo^2^+2Fc^2^)/3'
_atom_sites_solution_primary      ?
_atom_sites_solution_secondary    ?
_atom_sites_solution_hydrogens    mixed
_refine_ls_hydrogen_treatment     mixed
_refine_ls_extinction_method      none
_refine_ls_extinction_coef        .
_refine_ls_number_reflns          1809
_refine_ls_number_parameters      134
_refine_ls_number_restraints      0
_refine_ls_R_factor_all           0.0319
_refine_ls_R_factor_gt            0.0287
_refine_ls_wR_factor_ref          0.1038
_refine_ls_wR_factor_gt           0.0887
_refine_ls_goodness_of_fit_ref    1.166
_refine_ls_restrained_S_all       1.166
_refine_ls_shift/su_max           0.001
_refine_ls_shift/su_mean          0.000
 
loop_
 _atom_site_label
 _atom_site_type_symbol
 _atom_site_fract_x
 _atom_site_fract_y
 _atom_site_fract_z
 _atom_site_U_iso_or_equiv
 _atom_site_adp_type
 _atom_site_occupancy
 _atom_site_site_symmetry_order  
 _atom_site_calc_flag
 _atom_site_refinement_flags_posn
 _atom_site_refinement_flags_adp
 _atom_site_refinement_flags_occupancy
 _atom_site_disorder_assembly
 _atom_site_disorder_group
C1 C 0.2288(3) 0.5284(2) 0.43874(4) 0.0203(3) Uani 1 1 d . . . . .
C2 C 0.1714(3) 0.6133(2) 0.36842(4) 0.0225(3) Uani 1 1 d . . . . .
H2A H 0.2548 0.7712 0.3750 0.027 Uiso 1 1 calc R U . . .
H2B H -0.0030 0.6402 0.3516 0.027 Uiso 1 1 calc R U . . .
C3 C 0.3776(3) 0.4718(2) 0.34586(4) 0.0204(3) Uani 1 1 d . . . . .
C4 C 0.4413(3) 0.5518(3) 0.30918(4) 0.0290(3) Uani 1 1 d . . . . .
H4 H 0.3546 0.6930 0.2989 0.035 Uiso 1 1 calc R U . . .
C5 C 0.6293(4) 0.4284(4) 0.28746(5) 0.0389(4) Uani 1 1 d . . . . .
H5 H 0.6738 0.4839 0.2626 0.047 Uiso 1 1 calc R U . . .
C6 C 0.7488(4) 0.2242(4) 0.30300(6) 0.0404(5) Uani 1 1 d . . . . .
C7 C 0.6909(3) 0.1386(3) 0.33888(5) 0.0351(4) Uani 1 1 d . . . . .
H7 H 0.7773 -0.0037 0.3488 0.042 Uiso 1 1 calc R U . . .
C8 C 0.5030(3) 0.2642(2) 0.36048(5) 0.0246(3) Uani 1 1 d . . . . .
H8 H 0.4605 0.2074 0.3854 0.029 Uiso 1 1 calc R U . . .
N1 N -0.0433(3) 0.1964(3) 0.45663(4) 0.0284(3) Uani 1 1 d . . . . .
N2 N 0.1543(2) 0.3784(2) 0.46648(3) 0.0247(3) Uani 1 1 d . . . . .
N3 N 0.0985(2) 0.4979(2) 0.40369(3) 0.0232(3) Uani 1 1 d . . . . .
S S 0.47086(7) 0.74643(6) 0.44948(2) 0.02694(17) Uani 1 1 d . . . . .
F F 0.9327(2) 0.1007(3) 0.28194(4) 0.0656(4) Uani 1 1 d . . . . .
H2 H 0.250(4) 0.381(4) 0.4887(6) 0.031(5) Uiso 1 1 d . . . . .
H3 H -0.024(4) 0.391(4) 0.4026(5) 0.033(5) Uiso 1 1 d . . . . .
H1A H -0.183(5) 0.202(4) 0.4726(7) 0.045(6) Uiso 1 1 d . . . . .
H1B H 0.041(5) 0.060(4) 0.4580(6) 0.042(6) Uiso 1 1 d . . . . .
 
loop_
 _atom_site_aniso_label
 _atom_site_aniso_U_11
 _atom_site_aniso_U_22
 _atom_site_aniso_U_33
 _atom_site_aniso_U_23
 _atom_site_aniso_U_13
 _atom_site_aniso_U_12
C1 0.0162(6) 0.0214(7) 0.0234(6) -0.0045(5) 0.0023(5) 0.0029(5)
C2 0.0233(7) 0.0211(7) 0.0226(6) 0.0011(5) -0.0021(5) 0.0027(5)
C3 0.0188(6) 0.0212(7) 0.0205(6) -0.0022(5) -0.0031(5) -0.0025(5)
C4 0.0307(7) 0.0331(8) 0.0228(7) 0.0011(6) -0.0015(6) -0.0046(6)
C5 0.0353(8) 0.0567(11) 0.0255(7) -0.0094(7) 0.0065(6) -0.0114(8)
C6 0.0244(8) 0.0546(11) 0.0428(10) -0.0282(8) 0.0073(7) -0.0034(7)
C7 0.0262(7) 0.0275(8) 0.0508(10) -0.0131(7) -0.0038(6) 0.0045(6)
C8 0.0227(7) 0.0222(7) 0.0283(7) -0.0008(5) -0.0019(6) -0.0002(5)
N1 0.0260(7) 0.0263(7) 0.0329(7) 0.0001(5) 0.0022(5) -0.0058(5)
N2 0.0245(6) 0.0280(7) 0.0214(6) -0.0016(5) -0.0007(5) -0.0039(5)
N3 0.0197(6) 0.0272(6) 0.0227(6) -0.0033(5) 0.0004(4) -0.0045(5)
S 0.0257(2) 0.0245(3) 0.0296(2) -0.00201(12) -0.00542(16) -0.00560(12)
F 0.0404(6) 0.0875(10) 0.0708(8) -0.0472(8) 0.0175(6) 0.0052(6)
 
_geom_special_details
;
 All esds (except the esd in the dihedral angle between two l.s. planes)
 are estimated using the full covariance matrix.  The cell esds are taken
 into account individually in the estimation of esds in distances, angles
 and torsion angles; correlations between esds in cell parameters are only
 used when they are defined by crystal symmetry.  An approximate (isotropic)
 treatment of cell esds is used for estimating esds involving l.s. planes.
;
 
loop_
 _geom_bond_atom_site_label_1
 _geom_bond_atom_site_label_2
 _geom_bond_distance
 _geom_bond_site_symmetry_2
 _geom_bond_publ_flag
C1 N3 1.3306(18) . ?
C1 N2 1.3387(19) . ?
C1 S 1.7018(14) . ?
C2 N3 1.4399(17) . ?
C2 C3 1.5158(18) . ?
C2 H2A 0.9900 . ?
C2 H2B 0.9900 . ?
C3 C8 1.387(2) . ?
C3 C4 1.3938(19) . ?
C4 C5 1.388(2) . ?
C4 H4 0.9500 . ?
C5 C6 1.371(3) . ?
C5 H5 0.9500 . ?
C6 F 1.3624(18) . ?
C6 C7 1.372(3) . ?
C7 C8 1.392(2) . ?
C7 H7 0.9500 . ?
C8 H8 0.9500 . ?
N1 N2 1.4120(18) . ?
N1 H1A 0.89(2) . ?
N1 H1B 0.86(2) . ?
N2 H2 0.87(2) . ?
N3 H3 0.84(2) . ?
 
loop_
 _geom_angle_atom_site_label_1
 _geom_angle_atom_site_label_2
 _geom_angle_atom_site_label_3
 _geom_angle
 _geom_angle_site_symmetry_1
 _geom_angle_site_symmetry_3
 _geom_angle_publ_flag
N3 C1 N2 116.01(12) . . ?
N3 C1 S 123.73(11) . . ?
N2 C1 S 120.24(10) . . ?
N3 C2 C3 113.50(11) . . ?
N3 C2 H2A 108.9 . . ?
C3 C2 H2A 108.9 . . ?
N3 C2 H2B 108.9 . . ?
C3 C2 H2B 108.9 . . ?
H2A C2 H2B 107.7 . . ?
C8 C3 C4 119.03(13) . . ?
C8 C3 C2 121.98(12) . . ?
C4 C3 C2 118.99(13) . . ?
C5 C4 C3 121.07(15) . . ?
C5 C4 H4 119.5 . . ?
C3 C4 H4 119.5 . . ?
C6 C5 C4 118.02(16) . . ?
C6 C5 H5 121.0 . . ?
C4 C5 H5 121.0 . . ?
F C6 C5 118.67(18) . . ?
F C6 C7 118.54(18) . . ?
C5 C6 C7 122.79(15) . . ?
C6 C7 C8 118.70(16) . . ?
C6 C7 H7 120.6 . . ?
C8 C7 H7 120.6 . . ?
C3 C8 C7 120.38(15) . . ?
C3 C8 H8 119.8 . . ?
C7 C8 H8 119.8 . . ?
N2 N1 H1A 109.6(15) . . ?
N2 N1 H1B 109.3(15) . . ?
H1A N1 H1B 111(2) . . ?
C1 N2 N1 119.07(12) . . ?
C1 N2 H2 118.2(13) . . ?
N1 N2 H2 121.8(13) . . ?
C1 N3 C2 125.80(12) . . ?
C1 N3 H3 114.4(13) . . ?
C2 N3 H3 119.4(13) . . ?
 
loop_
 _geom_torsion_atom_site_label_1
 _geom_torsion_atom_site_label_2
 _geom_torsion_atom_site_label_3
 _geom_torsion_atom_site_label_4
 _geom_torsion
 _geom_torsion_site_symmetry_1
 _geom_torsion_site_symmetry_2
 _geom_torsion_site_symmetry_3
 _geom_torsion_site_symmetry_4
 _geom_torsion_publ_flag
N3 C2 C3 C8 -6.32(18) . . . . ?
N3 C2 C3 C4 173.13(12) . . . . ?
C8 C3 C4 C5 -0.7(2) . . . . ?
C2 C3 C4 C5 179.88(13) . . . . ?
C3 C4 C5 C6 0.6(2) . . . . ?
C4 C5 C6 F 179.70(14) . . . . ?
C4 C5 C6 C7 -0.2(3) . . . . ?
F C6 C7 C8 -179.97(14) . . . . ?
C5 C6 C7 C8 -0.1(2) . . . . ?
C4 C3 C8 C7 0.4(2) . . . . ?
C2 C3 C8 C7 179.82(13) . . . . ?
C6 C7 C8 C3 0.0(2) . . . . ?
N3 C1 N2 N1 2.58(19) . . . . ?
S C1 N2 N1 -178.88(10) . . . . ?
N2 C1 N3 C2 -170.54(12) . . . . ?
S C1 N3 C2 10.96(19) . . . . ?
C3 C2 N3 C1 91.77(16) . . . . ?
 
loop_
 _geom_hbond_atom_site_label_D 
 _geom_hbond_atom_site_label_H 
 _geom_hbond_atom_site_label_A 
 _geom_hbond_distance_DH 
 _geom_hbond_distance_HA 
 _geom_hbond_distance_DA 
 _geom_hbond_angle_DHA 
 _geom_hbond_site_symmetry_A 
N2 H2 S  0.87(2) 2.53(2) 3.3687(13) 162.5(18) 3_666
N3 H3 N1  0.84(2) 2.165(19) 2.6091(19) 113.1(16) .
N1 H1B S  0.86(2) 2.73(2) 3.5315(16) 156.0(19) 1_545
 
_refine_diff_density_max    0.406
_refine_diff_density_min   -0.359
_refine_diff_density_rms    0.115

_shelx_res_file
;

    s16sip5a.res created by SHELXL-2014/7


TITL shelxt_a.res in P2(1)/c
CELL  1.54184   4.7499   5.6068  34.4659   90.000   93.902   90.000
ZERR     4.00   0.0001   0.0002   0.0013    0.000    0.003    0.000
LATT   1
SYMM  - X, 1/2 + Y, 1/2 - Z
SFAC  C    H    N    S    F
UNIT 32 40 12 4 4
ACTA
TEMP -123
SIZE 0.3 0.25 0.07
FMAP   2
PLAN   -10
BOND   $H
CONF
EQIV $1 -x+1, -y+1, -z+1
HTAB N2 S_$1
HTAB N3 N1
EQIV $2 x, y-1, z
HTAB N1 S_$2
LIST   4
L.S.  10
WGHT    0.061100    0.266500
FVAR       8.98902
C1    1    0.228766    0.528354    0.438745    11.00000    0.01617    0.02141 =
         0.02345   -0.00445    0.00231    0.00286
C2    1    0.171379    0.613318    0.368425    11.00000    0.02330    0.02108 =
         0.02263    0.00113   -0.00209    0.00273
AFIX  23
H2A   2    0.254800    0.771196    0.375029    11.00000   -1.20000
H2B   2   -0.003020    0.640240    0.351594    11.00000   -1.20000
AFIX   0
C3    1    0.377631    0.471819    0.345860    11.00000    0.01879    0.02124 =
         0.02050   -0.00224   -0.00311   -0.00245
C4    1    0.441267    0.551765    0.309179    11.00000    0.03067    0.03312 =
         0.02279    0.00114   -0.00148   -0.00457
AFIX  43
H4    2    0.354573    0.692957    0.298874    11.00000   -1.20000
AFIX   0
C5    1    0.629291    0.428412    0.287456    11.00000    0.03526    0.05669 =
         0.02547   -0.00942    0.00648   -0.01138
AFIX  43
H5    2    0.673793    0.483884    0.262558    11.00000   -1.20000
AFIX   0
C6    1    0.748821    0.224185    0.303004    11.00000    0.02443    0.05457 =
         0.04278   -0.02820    0.00727   -0.00341
C7    1    0.690885    0.138561    0.338879    11.00000    0.02616    0.02752 =
         0.05078   -0.01315   -0.00380    0.00446
AFIX  43
H7    2    0.777290   -0.003729    0.348789    11.00000   -1.20000
AFIX   0
C8    1    0.503044    0.264205    0.360476    11.00000    0.02271    0.02219 =
         0.02833   -0.00084   -0.00189   -0.00020
AFIX  43
H8    2    0.460494    0.207406    0.385378    11.00000   -1.20000
AFIX   0
N1    3   -0.043282    0.196387    0.456629    11.00000    0.02603    0.02631 =
         0.03293    0.00014    0.00217   -0.00580
N2    3    0.154288    0.378366    0.466479    11.00000    0.02446    0.02804 =
         0.02139   -0.00157   -0.00074   -0.00394
N3    3    0.098470    0.497867    0.403687    11.00000    0.01967    0.02722 =
         0.02270   -0.00329    0.00037   -0.00449
S     4    0.470863    0.746425    0.449478    11.00000    0.02568    0.02454 =
         0.02961   -0.00201   -0.00542   -0.00560
F     5    0.932721    0.100665    0.281939    11.00000    0.04044    0.08751 =
         0.07083   -0.04718    0.01746    0.00524
H2    2    0.250075    0.381254    0.488739    11.00000    0.03128
H3    2   -0.024052    0.390587    0.402571    11.00000    0.03303
H1A   2   -0.182859    0.202437    0.472577    11.00000    0.04518
H1B   2    0.040586    0.059933    0.457961    11.00000    0.04244
HKLF    4

REM  shelxt_a.res in P2(1)/c
REM R1 =  0.0287 for    1745 Fo > 4sig(Fo)  and  0.0319 for all    1809 data
REM    134 parameters refined using      0 restraints

END

WGHT      0.0611      0.2665

REM Highest difference peak  0.406,  deepest hole -0.359,  1-sigma level  0.115
Q1    1   0.4129  0.3503  0.3505  11.00000  0.05    0.41
Q2    1   0.5742  0.2201  0.3469  11.00000  0.05    0.39
Q3    1   0.4976  0.2483  0.3694  11.00000  0.05    0.32
Q4    1   0.3027  0.6626  0.4468  11.00000  0.05    0.31
Q5    1   0.6269  0.2514  0.4211  11.00000  0.05    0.28
Q6    1   0.1607  0.7648  0.4872  11.00000  0.05    0.28
Q7    1   0.3673  0.4602  0.3287  11.00000  0.05    0.26
Q8    1   0.1082  0.5730  0.4186  11.00000  0.05    0.26
Q9    1   0.2512  0.2729  0.2417  11.00000  0.05    0.26
Q10   1   0.5583  0.4928  0.3002  11.00000  0.05    0.24
;
_shelx_res_checksum    1443

_shelx_hkl_file
;
   0   0   8 494279. 2192.37  55
   0   0   9 26.2415 37.3108  55
   0   0  10 369421. 2126.81  55
   0   0  11 14.9386 32.4482  55
   0   0 -11 25.1493 31.3765   3
   0   0 -12 925865. 3282.98   3
   0   0  12 928859. 3724.55  55
   0   0 -13 4.25598 30.6790   3
   0   0  13 20.9670 41.2578  55
   0   0  14 11491.5 450.557  55
   0   0 -14 11263.4 395.844   3
   0   0  15-48.7143 63.8666  55
   0   0 -15-12.5800 46.2822   3
   0   0  16 92131.3 1362.96  55
   0   0  17 95.2192 71.6467  55
   0   0  18 23298.6 736.030  55
   0   0  19 29.2634 59.4987  55
   0   0  20 265025. 2680.94  55
   0   0  21 888.735 175.816  55
   0   0  22 77805.9 1542.42  55
   0   0  23 408.400 116.368  55
   0   0  24 3535.84 355.877  55
   0   0  25 15.8870 71.7786  55
   0   0  26 12380.2 696.262  55
   0   0  27 8.05250 91.1199  55
   0   0  28 23277.8 995.856  55
   0   0  28 24257.7 662.529  30
   0   0 -28 23371.4 961.929  50
   0   0  29 2.56459 41.4338  30
   0   0 -29 104.051 76.3627  50
   0   0  29 43.6501 53.6432  55
   0   0  30 6122.35 533.617  55
   0   0 -30 6697.16 524.927  50
   0   0  30 6304.87 349.995  30
   0   0  31-57.8018 78.6260  55
   0   0 -31 78.0465 77.5791  50
   0   0  31 20.5061 47.0199  30
   0   0  32 4884.03 308.620  30
   0   0  33 43.0203 52.4424  30
   0   0  34 17550.5 566.662  30
   0   0 -35 34.0464 40.4857  41
   0   0  35-24.5268 43.6808  30
   0   0 -36 1576.75 160.814  41
   0   0  36 1566.32 166.043  30
   0   0  37-1.98739 43.2836  30
   0   0 -37 16.4969 39.4587  41
   0   0  38 11070.7 391.958  30
   0   0  38 10735.0 363.864  46
   0   0 -38 11503.5 392.169  41
   0   0  39-20.1816 41.2764  31
   0   0 -39 53.7599 35.9832  41
   0   0  39 45.0407 46.7802  30
   0   0  40 670.370 86.8523  30
   0   0  40 698.955 96.7910  31
   0   0 -40 662.994 83.0694  41
   0   0  41 45.1810 35.9496  31
   0   0 -41 47.1302 31.4073  41
   0   0  42 4627.20 203.094  31
   0   1   2 53646.1 586.616   1
   0   1   3 34425.3 461.246   1
   0   1   4 361298. 1484.70   1
   0  -1   5 41244.3 590.071  55
   0   1   5 41728.6 507.622   1
   0  -1   5 41961.5 613.437  54
   0  -1  -6 12676.5 285.481   1
   0  -1   6 12855.8 346.838  55
   0  -1   7 1207.22 115.117  55
   0  -1  -7 995.864 83.8931   1
   0   1   7 1067.62 94.6017  55
   0  -1  -8 1563.05 105.440   1
   0   1   8 1538.09 102.688   3
   0   1   8 1563.70 121.518  55
   0  -1   8 1679.05 140.786  55
   0  -1   9 2113.86 166.530  55
   0   1   9 1922.31 143.198  55
   0   1   9 1730.37 111.981   3
   0  -1  -9 1943.51 120.961   1
   0   1  10 94916.1 1055.87  55
   0  -1 -10 95926.6 870.329   1
   0   1  11 6610.40 297.240  55
   0  -1 -11 6420.62 233.417   1
   0  -1  11 6701.32 329.184  55
   0  -1 -12 28667.4 508.513   1
   0   1  12 28471.0 643.261  55
   0  -1  12 28069.6 703.840  55
   0   1  13 10778.7 418.434  55
   0  -1  13 11614.8 471.289  55
   0  -1 -13 10565.9 317.105   1
   0   1  14 182219. 1792.66  55
   0  -1  14 183741. 1946.88  55
   0   1  15 5732.64 333.797  55
   0  -1  15 5718.11 355.725  55
   0   1  16 63535.7 1148.76  55
   0  -1  16 62153.6 1221.00  55
   0  -1  16 61606.1 1086.36  54
   0   1  17 18795.8 648.818  55
   0  -1  17 18806.7 701.092  55
   0  -1  17 17724.3 595.422  54
   0  -1  18 36364.7 858.501  54
   0  -1  18 35944.3 997.508  55
   0   1  18 36084.5 932.386  55
   0   1  19 2342.40 249.453  55
   0  -1  19 2381.37 271.655  55
   0   1  20 3032.46 289.728  55
   0  -1  20 3035.99 314.414  55
   0   1  21 34159.7 998.877  55
   0  -1  21 33065.5 1045.86  55
   0  -1  22 58377.5 1434.61  55
   0   1  22 57960.6 1346.79  55
   0  -1  23 13444.1 709.140  55
   0   1  23 15238.1 704.828  55
   0   1  24 65845.6 1510.70  55
   0  -1  24 65481.8 1598.18  55
   0  -1  25 7878.33 571.738  55
   0   1  25 7809.79 538.625  55
   0   1  26 48733.3 1363.20  55
   0  -1  26 46830.9 1424.72  55
   0  -1 -27 4598.71 275.070  40
   0  -1  27 5091.82 306.269  30
   0  -1  27 4487.07 454.889  55
   0   1  27 4676.71 433.505  55
   0  -1  27 4745.61 294.902  38
   0  -1  27 4602.91 279.695  48
   0  -1  28 1795.48 177.881  48
   0   1  28 1930.84 290.984  55
   0  -1  28 1827.68 292.632  55
   0  -1 -28 1841.03 177.630  40
   0  -1  28 1778.15 185.454  38
   0  -1  28 1866.17 191.898  30
   0  -1  29 1585.04 275.668  55
   0   1  29 2476.48 331.053  55
   0  -1 -29 1856.23 179.969  40
   0  -1 -29 1920.01 195.282  41
   0  -1  29 1894.14 196.383  30
   0  -1 -30 8401.29 404.237  41
   0  -1  30 9271.26 429.060  30
   0  -1  30 7585.44 612.699  55
   0   1 -30 8209.58 617.012  50
   0  -1 -30 7866.45 368.409  40
   0   1  30 8740.28 617.693  55
   0  -1 -31 20104.3 623.503  41
   0  -1 -31 19948.2 584.638  40
   0   1  31 19914.4 941.165  55
   0  -1  31 19548.3 985.453  55
   0   1 -31 19720.2 956.353  50
   0  -1  31 20949.9 648.148  30
   0  -1 -32 23435.7 628.105  40
   0  -1 -32 23515.9 667.553  41
   0  -1  32 24724.1 700.743  30
   0  -1 -33 17890.8 577.116  41
   0  -1 -33 17528.8 541.206  40
   0  -1  33 17842.9 587.898  30
   0  -1 -34 18917.0 584.647  41
   0  -1  34 19535.4 605.679  30
   0  -1 -34 18723.2 547.552  40
   0   1  35 2891.68 245.481  31
   0  -1  35 2904.95 232.830  30
   0  -1 -35 2942.42 226.279  41
   0  -1 -35 2758.62 205.218  40
   0  -1 -36 24480.2 630.262  41
   0  -1 -36 23484.6 572.861  40
   0   1  36 25014.4 684.590  31
   0  -1  36 24358.6 642.164  30
   0  -1  37-36.8269 45.3131  30
   0  -1 -37 3.17247 37.9246  41
   0   1  37 51.6574 63.0202  31
   0   1 -37 93.4029 45.1955  41
   0  -1 -37-0.05985 35.7309  40
   0   1  38 8705.25 370.130  31
   0   1 -38 8659.20 309.337  41
   0  -1  38 8769.53 353.242  30
   0  -1 -38 8893.14 348.621  41
   0   1  39 39.8503 44.0442  31
   0  -1  39 7.63710 33.7907  30
   0  -1 -39 40.2915 30.7719  41
   0  -1 -40 3284.31 184.479  41
   0  -1  40 3319.63 179.614  46
   0   1  40 3253.73 199.069  31
   0  -1  40 3097.79 185.047  30
   0  -1  41 1178.65 95.4102  46
   0   1  41 1335.11 119.381  31
   0  -1  41 1335.09 112.159  30
   0  -1  41 1375.05 117.906  31
   0  -1  42 6260.76 210.401  30
   0   1  42 6610.71 230.234  31
   0  -2   0 19390.7 555.740   4
   0  -2   0 18743.7 498.933  54
   0  -2   1 158936. 1581.83   4
   0  -2  -1 157046. 1585.15   4
   0  -2   1 157397. 1149.57  47
   0  -2   2 180292. 1685.51   4
   0  -2  -2 182646. 1728.05   4
   0  -2   2 180142. 1602.33  54
   0   2   3 1676.15 157.188   1
   0  -2   3 1618.48 165.789   4
   0  -2  -3 1528.43 163.027   4
   0  -2   3 1424.09 146.916  54
   0  -2   4 33118.1 590.082  45
   0  -2   4 34311.5 741.350   4
   0   2   4 35040.0 704.548   1
   0  -2  -4 33880.6 772.895   4
   0  -2   4 32915.8 715.051  54
   0  -2   5 11589.6 437.586   4
   0  -2  -5 11541.9 462.683   4
   0  -2   5 11558.9 437.529  54
   0   2   5 12426.6 415.803   1
   0  -2  -6 3266.45 188.385  47
   0  -2   6 3417.89 239.455   4
   0  -2  -6 3287.87 179.010  51
   0  -2  -6 3808.75 273.716   4
   0  -2   6 3191.81 239.208  54
   0  -2  -7 4202.47 295.787   4
   0   2   7 4848.42 255.755   1
   0  -2   7 4548.55 292.553  54
   0  -2  -7 4656.66 232.949  47
   0  -2   8 28693.3 747.576  54
   0  -2   8 27184.0 694.993   4
   0   2   8 27129.3 601.005  55
   0  -2  -8 26778.9 588.030  47
   0   2   9 3634.04 226.069  55
   0  -2   9 3154.17 246.077   4
   0  -2  -9 3854.96 235.518  47
   0  -2   9 3644.09 276.824  54
   0   2  10 251960. 1938.02  55
   0  -2  10 248883. 2189.96   4
   0  -2 -10 249145. 1946.02  47
   0  -2  10 253831. 2366.13  54
   0   2  11 6418.27 321.447  55
   0  -2 -11 5676.56 309.479  47
   0  -2  11 5824.04 373.887  54
   0  -2  12 199049. 2213.33  54
   0   2  12 199704. 1866.77  55
   0  -2  13 44647.8 1077.91  54
   0   2  13 46287.3 931.796  55
   0  -2  14 27301.9 855.183  55
   0   2  14 28881.2 772.340  55
   0  -2  14 27825.3 871.246  54
   0  -2  15 8515.22 491.722  54
   0  -2  15 8554.50 498.763  55
   0   2  15 8519.17 434.723  55
   0   2  16 56639.0 1165.30  55
   0  -2  16 55290.9 1307.29  55
   0  -2  16 55391.9 1271.72  54
   0   2  17 53.6869 63.5736  55
   0  -2  17 93.0944 88.2864  55
   0  -2  18 7683.91 519.651  55
   0  -2  18 8376.59 504.321  54
   0   2  18 8873.96 496.856  55
   0  -2  19 8988.06 524.627  54
   0   2  19 9602.15 532.703  55
   0  -2  19 8664.62 568.089  55
   0  -2  20 27118.3 1031.40  55
   0  -2  20 27557.3 931.023  54
   0  -2  21 562.350 155.402  55
   0  -2  21 435.258 118.272  54
   0   2  22 71133.8 1563.18  55
   0  -2  22 61101.6 1620.62  55
   0   2  23 11304.6 637.052  55
   0  -2  23 10446.7 687.211  55
   0   2  24 23532.0 938.073  55
   0  -2  24 20668.6 981.220  55
   0  -2 -25 3621.02 265.940  41
   0  -2  25 3602.53 245.112  48
   0  -2 -25 3443.22 254.049  40
   0   2  25 3535.38 372.689  55
   0  -2  25 3574.80 253.764  38
   0   2  25 3717.74 291.827  31
   0   2  26 340.634 99.7721  31
   0  -2  26 423.330 94.0210  48
   0  -2  26 268.547 76.3332  30
   0  -2  26 207.771 75.1992  38
   0  -2 -26 284.617 87.9601  41
   0  -2 -26 479.471 104.876  40
   0   2  26 263.499 122.646  55
   0  -2  27 11260.1 442.382  48
   0   2  27 11352.9 515.270  31
   0  -2 -27 10487.1 445.417  40
   0  -2  27 11205.2 462.977  38
   0  -2 -27 10980.3 473.137  41
   0   2  27 10903.4 668.285  55
   0  -2  27 11855.6 472.649  30
   0  -2  28 17142.6 573.559  30
   0   2  28 17241.4 845.877  55
   0  -2 -28 17093.7 588.852  41
   0  -2  28 16794.0 568.213  38
   0  -2 -28 16945.8 566.377  40
   0  -2  28 17523.0 555.080  48
   0   2  28 16999.1 633.206  31
   0  -2 -29 2329.53 213.542  40
   0   2  29 1990.12 298.677  55
   0  -2 -29 2354.59 337.154  51
   0   2  29 2020.62 218.303  31
   0  -2 -29 2126.37 210.171  41
   0  -2  29 2071.51 203.955  30
   0  -2  29 2076.84 193.428  48
   0  -2  29 2085.68 206.283  38
   0   2 -29 2119.11 318.662  50
   0  -2  30 14968.0 534.219  38
   0  -2  30 16205.7 553.852  30
   0  -2 -30 15086.1 549.250  41
   0   2  30 15857.9 602.978  31
   0  -2 -30 15730.3 540.257  40
   0  -2  30 14909.5 508.285  48
   0  -2  31 46.4264 54.6666  30
   0   2  31 194.094 96.2390  31
   0  -2 -31 147.590 85.4323  41
   0  -2  31 212.362 87.3257  38
   0  -2 -31 153.595 81.6823  40
   0  -2 -32 109903. 1443.35  41
   0   2  32 113040. 1562.80  31
   0  -2  32 110495. 1424.05  30
   0  -2 -32 109706. 1382.83  40
   0  -2 -33 6898.45 356.208  41
   0   2  33 7331.43 392.832  31
   0  -2 -33 7272.92 349.569  40
   0  -2  33 6918.65 354.700  30
   0  -2 -34 2884.13 225.121  41
   0   2  34 3248.90 254.665  31
   0  -2 -34 3092.49 221.372  40
   0  -2  34 3004.06 229.721  30
   0  -2 -35 20411.2 574.785  41
   0  -2  35 21346.1 579.794  30
   0  -2 -35 19401.2 528.275  40
   0   2  35 19674.2 598.022  31
   0   2  36 19143.5 564.543  31
   0  -2  36 17973.6 512.226  28
   0  -2 -36 18270.1 521.604  41
   0  -2  36 19431.9 532.283  30
   0  -2 -36 18730.7 495.626  40
   0  -2  37 284.515 62.7029  28
   0  -2 -37 290.206 65.4836  40
   0   2  37 400.224 84.7411  31
   0  -2  37 321.584 72.8746  30
   0  -2  38 2259.29 165.977  30
   0  -2 -38 2319.10 153.145  40
   0   2  38 2209.83 173.369  31
   0  -2  38 1989.67 147.549  28
   0   2  39 848.549 101.531  31
   0  -2 -39 714.394 77.9854  40
   0  -2  39 800.442 97.0830  30
   0  -2  39 777.448 84.2805  28
   0  -2 -40 14409.4 353.929  26
   0  -2  40 14694.0 355.043  30
   0   2  40 14826.8 369.493  31
   0  -3   0-46.0584 74.1697   4
   0  -3  -1 51138.8 1157.76   4
   0  -3   1 53701.7 1172.32   4
   0  -3  -2 6117.54 405.438   4
   0  -3   2 6790.45 421.480   4
   0  -3  -3 34718.6 970.777   4
   0  -3   3 35224.1 947.574   4
   0  -3  -4 54019.3 1229.46   4
   0  -3   4 52420.3 1168.27   4
   0  -3  -5 626.444 151.849   4
   0  -3   5 482.664 130.213   4
   0  -3   6 203340. 2333.15  54
   0  -3  -6 207686. 2479.85   4
   0  -3   6 207285. 2333.19   4
   0  -3   7 35173.0 998.307  54
   0  -3   7 36133.6 979.634   4
   0  -3  -7 37421.8 1070.37   4
   0  -3   8 3915.25 346.078  54
   0  -3  -8 3686.20 342.826   4
   0  -3   8 3264.91 303.357   4
   0   3   9 10519.4 459.146  55
   0  -3  -9 10433.4 586.084   4
   0  -3   9 10710.6 576.755  54
   0  -3   9 10816.9 546.544   4
   0  -3  10 10716.3 593.162  54
   0  -3  10 10449.3 545.639   4
   0  -3 -10 10561.7 602.508   4
   0   3  10 9848.66 453.206  55
   0  -3  11 8180.84 491.408   4
   0  -3 -11 8134.51 539.319   4
   0  -3  11 8289.12 535.578  54
   0   3  11 7484.08 407.362  55
   0  -3  12 33785.1 1101.60  54
   0  -3  12 36905.0 1063.10   4
   0  -3 -12 36055.3 1154.09   4
   0   3  12 34393.6 889.775  55
   0  -3 -13 7793.89 552.067   4
   0  -3  13 7990.52 547.685  54
   0   3  13 8239.75 450.618  55
   0  -3 -14 2955.35 349.133   4
   0   3  14 2947.00 278.699  55
   0  -3  14 2988.73 344.775  54
   0  -3  15 16249.6 815.194  54
   0  -3 -15 16620.3 846.454   4
   0   3  15 16178.0 667.187  55
   0   3  16 86470.8 1592.61  55
   0  -3 -16 85712.7 1967.67   4
   0  -3  16 88444.8 1918.78  54
   0  -3  17 2446.78 325.169  54
   0  -3 -17 2410.07 348.798   4
   0  -3 -18 94149.5 2169.38   4
   0  -3  18 88630.0 1948.08  54
   0  -3  19 27461.2 1087.58  54
   0  -3 -19 29301.1 1244.55   4
   0  -3  20 46364.7 1408.28  54
   0  -3 -20 47107.8 1605.03   4
   0  -3  21 5305.04 292.610  33
   0  -3 -21 5544.21 316.818  36
   0  -3 -21 5474.23 341.528  41
   0  -3  21 5598.16 317.610  38
   0  -3 -21 5520.60 341.021  40
   0  -3 -21 5638.16 569.789   4
   0   3  21 5066.51 348.988  31
   0  -3  21 5271.05 296.326  48
   0   3  22 3030.92 276.527  31
   0  -3 -22 2242.64 364.735   4
   0  -3 -22 2880.32 227.915  36
   0  -3  22 2932.57 233.176  38
   0  -3  22 2851.11 214.274  33
   0  -3 -22 2760.33 242.307  40
   0  -3  22 3447.09 243.684  48
   0  -3 -22 2721.57 243.922  41
   0  -3 -23 6195.60 371.277  41
   0  -3 -23 6790.29 382.145  40
   0   3  23 5904.04 386.945  31
   0  -3 -23 6247.97 329.916  36
   0  -3 -23 5512.08 581.883   4
   0  -3  23 6332.32 329.952  48
   0  -3  23 6432.25 349.497  38
   0  -3  23 6290.84 324.033  33
   0  -3 -24 21366.7 683.499  41
   0  -3  24 23059.6 633.365  30
   0  -3  24 21708.6 635.465  38
   0  -3 -24 21740.4 609.250  36
   0  -3 -24 21213.9 1140.06   4
   0  -3  24 21665.0 610.651  48
   0   3  24 20484.4 716.451  31
   0  -3 -24 20719.5 661.627  40
   0   3  25 247.470 83.0722  31
   0  -3  25 342.887 81.6058  48
   0  -3 -25 334.338 96.9314  41
   0  -3  25 384.725 91.1838  30
   0  -3  25 367.519 96.6893  38
   0  -3 -25 216.603 148.674   4
   0  -3 -25 362.232 95.3022  40
   0   3 -26 12614.6 753.572  50
   0  -3 -26 13225.3 895.959   4
   0  -3  26 14704.3 529.674  38
   0  -3  26 13386.9 483.775  30
   0   3  26 14500.8 604.719  31
   0  -3 -26 13051.3 533.661  41
   0  -3  26 13690.5 485.400  48
   0  -3 -26 13425.2 526.146  40
   0  -3  27 77.3950 57.6595  38
   0  -3  27 61.7813 60.6747  48
   0   3  27 53.8596 56.6900  31
   0  -3 -27 34.7912 47.6316  40
   0  -3 -27 120.924 66.1861  41
   0  -3  27 58.0631 44.1439  30
   0  -3  28 16975.3 537.285  30
   0  -3  28 16877.1 555.883  38
   0   3  28 16998.9 633.336  31
   0  -3  28 16442.0 523.215  48
   0  -3 -28 16370.2 567.925  40
   0  -3  29 16334.6 510.148  48
   0  -3  29 15669.6 531.986  38
   0  -3 -29 15222.3 534.732  40
   0   3  29 15951.8 599.212  31
   0  -3  29 15375.1 502.200  30
   0   3  30 206.055 79.6192  31
   0  -3 -30 72.2272 57.7792  40
   0  -3  30 129.710 53.4249  30
   0  -3  30 273.412 85.0416  38
   0  -3  30 233.275 74.5464  48
   0  -3 -31 9077.80 393.926  40
   0  -3  31 8747.57 355.450  48
   0   3  31 9448.27 436.644  31
   0  -3  31 9709.72 393.063  38
   0  -3  31 9270.04 377.751  30
   0  -3  32 38455.4 754.042  38
   0  -3 -32 36616.0 755.909  40
   0  -3  32 36441.8 724.633  30
   0  -3 -32 36583.1 798.814  26
   0   3  32 35842.0 749.647  25
   0   3  32 37366.6 832.415  31
   0  -3  33 392.421 80.7227  30
   0   3  33 380.135 81.7545  25
   0   3  33 431.304 92.2335  31
   0  -3 -33 342.008 76.3584  40
   0  -3 -33 424.748 92.7990  26
   0   3  34 106.692 61.6000  31
   0  -3 -34 77.6804 52.2293  26
   0   3  34 83.8661 39.8082  25
   0  -3 -34 146.824 59.8934  40
   0  -3  34 138.921 61.9465  28
   0  -3  34 102.368 53.0320  30
   0   3  35 4158.81 214.189  25
   0  -3 -35 4403.16 239.236  26
   0   3  35 4831.72 258.922  31
   0  -3  35 4585.83 248.596  28
   0  -3  35 4451.29 224.692  30
   0  -3 -35 4604.88 232.398  40
   0  -3  36 11564.8 340.473  30
   0  -3 -36 11778.9 343.702  40
   0  -3  36 11551.0 363.771  28
   0   3  36 11821.8 373.715  31
   0  -3 -36 11764.2 359.867  26
   0   3  37 1090.79 107.701  31
   0  -3  37 909.076 90.6210  30
   0  -3  37 1044.23 103.529  28
   0  -3 -37 896.121 93.9060  26
   0  -3 -37 916.546 91.2900  40
   0  -3  38 3356.48 160.229  28
   0  -3 -38 3443.28 159.388  26
   0  -4   0 90848.9 1852.01   4
   0  -4   1 920.196 216.768   4
   0  -4  -1 1033.23 215.677   4
   0  -4  -2 45901.8 1330.70   4
   0  -4   2 42800.2 1268.46   4
   0  -4  -3 868.455 198.584   4
   0  -4   3 1070.30 212.329   4
   0  -4   4 3728.78 377.403   4
   0  -4  -4 4233.64 417.267   4
   0  -4   5 2808.05 323.892   4
   0  -4  -5 2766.07 345.109   4
   0  -4   6 20910.5 887.640   4
   0  -4  -6 21988.1 960.335   4
   0  -4   7 8808.83 580.400   4
   0  -4  -7 7935.67 585.670   4
   0  -4  -8 74342.6 1806.43   4
   0  -4   8 73552.7 1665.71   4
   0  -4   9 6292.27 492.213   4
   0  -4  -9 6724.60 557.215   4
   0  -4 -10 31225.2 1201.75   4
   0  -4  10 31467.5 1106.36   4
   0  -4 -11 103.592 99.5374   4
   0  -4  11 90.7229 77.0353   4
   0  -4 -12 9731.52 419.494  36
   0  -4 -12 10502.5 716.399   4
   0  -4  12 9728.74 401.372  38
   0  -4 -13 1931.41 310.160   4
   0  -4 -13 2100.83 200.336  40
   0  -4 -13 1837.47 182.173   8
   0  -4  13 2007.72 184.772  38
   0  -4 -13 1938.96 195.454  26
   0  -4 -13 1850.03 191.523  36
   0  -4 -14 633.968 118.247  26
   0  -4  14 560.199 107.383  38
   0  -4 -14 635.891 193.063   4
   0   4  14 572.112 111.244  31
   0  -4 -14 513.236 106.203  36
   0  -4 -14 403.105 95.1119  40
   0  -4 -14 460.711 93.4876   8
   0   4  15 4.47870 44.0525  31
   0  -4 -15 47.2379 41.0465   8
   0  -4 -15 71.6193 56.4035  36
   0  -4 -15-19.9461 104.566   4
   0  -4  15 82.7682 59.2963  48
   0  -4  15 26.4105 33.2511  38
   0  -4  15 9.25215 54.9663  33
   0  -4 -15 105.183 71.7429  26
   0  -4 -15 25.1384 50.3884  40
   0  -4  16 19143.3 548.316  48
   0  -4 -16 19055.6 623.411  40
   0  -4 -16 18912.8 571.350   8
   0  -4  16 18609.2 540.087  33
   0  -4 -16 19466.6 620.904  36
   0  -4 -16 18404.8 1009.06   4
   0  -4  16 19956.5 591.049  38
   0   4  16 19107.5 644.847  31
   0  -4 -16 19238.1 634.314  26
   0  -4  17 26569.5 652.991  48
   0  -4 -17 27091.0 730.728  36
   0   4  17 27747.4 788.716  31
   0  -4 -17 26048.1 741.999  40
   0  -4  17 26010.6 691.409  38
   0  -4  17 27035.5 655.115  33
   0  -4 -17 26881.3 677.936   8
   0  -4 -17 25418.9 1195.52   4
   0  -4 -17 27456.6 766.765  26
   0  -4  18 14222.5 505.968  38
   0   4  18 14361.9 575.970  31
   0  -4 -18 13990.3 551.791  40
   0  -4 -18 14331.3 559.841  26
   0  -4 -18 13308.8 878.075   4
   0  -4  18 14251.7 479.311  33
   0  -4 -18 14652.8 496.003   8
   0  -4  18 13662.8 473.916  48
   0  -4 -18 13920.9 523.008  36
   0  -4 -19 3417.43 463.531   4
   0  -4  19 3996.90 259.777  48
   0  -4 -19 3954.58 257.911   8
   0  -4 -19 3801.61 280.396  36
   0  -4 -19 4166.59 311.052  26
   0   4  19 3884.48 312.646  31
   0  -4  19 3687.34 278.998  38
   0  -4 -19 3938.71 300.473  40
   0  -4  19 3592.16 250.095  33
   0   4  20 132154. 1779.99  31
   0  -4  20 135078. 1498.61  33
   0  -4 -20 135179. 1601.94  36
   0  -4 -20 136984. 1452.18   8
   0  -4  20 140965. 1614.18  38
   0  -4 -20 140667. 1777.44  26
   0  -4 -20 130175. 2785.94   4
   0  -4 -20 134096. 1703.91  40
   0  -4  20 138348. 1503.37  48
   0  -4 -21 106.513 96.2308  26
   0   4  21 52.4798 79.2183  31
   0  -4 -21 14.1842 52.5997  36
   0  -4  21 6.84980 62.2618  38
   0  -4  21 29.0072 54.6073  48
   0  -4  21 59.2830 71.7624  33
   0  -4 -21 99.4978 81.2103  40
   0  -4  22 16687.1 521.454  33
   0  -4 -22 16749.8 544.137  36
   0  -4 -22 15948.1 587.112  40
   0  -4  22 16648.9 560.638  38
   0  -4  22 16688.1 518.559  48
   0  -4 -22 16309.2 608.733  26
   0   4  22 15586.4 610.473  31
   0  -4 -23 2789.60 245.460  40
   0  -4 -23 2708.83 216.174  36
   0   4  23 2399.63 243.855  31
   0  -4  23 2600.68 204.961  48
   0  -4  23 3161.34 243.824  38
   0  -4  23 2725.06 213.339  33
   0  -4 -23 2747.59 249.084  26
   0   4  24 5287.79 350.057  31
   0  -4 -24 5403.64 293.358  36
   0  -4  24 5560.04 292.331  48
   0  -4 -24 5481.57 345.575  26
   0  -4 -24 5578.79 339.932  40
   0  -4  24 5103.45 310.408  38
   0   4  25 1205.53 167.722  31
   0  -4  25 1306.99 141.327  48
   0  -4 -25 1259.73 137.761  36
   0  -4  25 1331.54 156.377  38
   0  -4 -25 1238.11 168.560  26
   0  -4 -25 1305.68 165.688  40
   0  -4 -26 7662.68 324.342  36
   0  -4  26 8475.68 371.909  38
   0   4  26 8090.33 412.576  31
   0  -4 -26 8369.07 395.176  40
   0  -4 -26 7908.93 394.606  26
   0  -4  26 7759.10 330.074  48
   0  -4  26 8283.81 326.875  23
   0   4  27 8282.52 403.912  31
   0  -4  27 9196.58 422.710  28
   0  -4 -27 8559.87 393.937  26
   0  -4  27 8730.39 341.358  48
   0  -4  27 8373.56 360.077  38
   0  -4 -27 8530.74 388.204  40
   0  -4 -27 8233.12 320.455  36
   0  -4  28 25165.5 673.985  28
   0  -4  28 24591.7 549.403  48
   0  -4 -28 24460.7 631.318  40
   0   4  28 23481.8 653.459  31
   0  -4  28 26013.2 610.795  38
   0  -4 -28 24016.7 635.372  26
   0  -4  29 3131.30 189.778  48
   0  -4 -29 3266.00 228.096  26
   0  -4  29 3193.54 210.128  38
   0   4  29 3270.56 233.511  31
   0  -4  29 3411.93 240.989  28
   0  -4 -29 2986.90 212.651  40
   0  -4  30 17762.9 472.291  38
   0  -4  30 17738.9 424.921  48
   0  -4 -30 17456.7 485.438  40
   0  -4  30 18104.8 525.719  28
   0  -4 -30 17238.6 489.483  26
   0  -4 -31 281.868 74.3197  40
   0  -4  31 240.384 66.6180  28
   0  -4 -31 238.574 60.9919  26
   0  -4  31 270.928 67.2666  38
   0  -4  32 12227.6 349.620  38
   0  -4 -32 12022.6 360.647  40
   0  -4 -32 12414.6 363.768  26
   0  -4  32 12349.0 387.728  28
   0  -4 -33-18.2907 27.4054  40
   0  -4  33-4.93885 31.6298  28
   0  -4 -33 62.5617 37.2276  26
   0  -4 -34 448.311 62.7730  40
   0  -4  34 524.735 71.1685  28
   0  -4 -34 526.183 66.5422  26
   0  -5   0-5.32909 44.0075  36
   0  -5   0 35.8758 39.1059  38
   0  -5   0-131.339 80.8115   7
   0  -5   0 79.0853 61.9450   8
   0  -5   0 53.3463 97.2874   4
   0  -5   1 52.3495 52.0529  38
   0  -5   1 276.880 88.9418   7
   0  -5  -1 26.0341 41.1410  36
   0  -5  -1 29.8163 63.9312  38
   0  -5  -1 59.3643 42.8127   8
   0  -5  -1 86.1455 69.7157   7
   0  -5   1 12.5035 77.5636   4
   0  -5  -1 14.1043 74.3625   4
   0  -5   1 179.663 79.4419   8
   0  -5   1 136.553 61.7976  36
   0  -5  -2 8914.63 402.634   7
   0  -5  -2 9583.13 419.534  36
   0  -5   2 9011.87 394.811   8
   0  -5  -2 8865.34 400.266   8
   0  -5   2 8302.46 623.617   4
   0  -5  -2 9414.75 675.950   4
   0  -5   2 9136.87 405.309  38
   0  -5  -3 4515.18 288.384   8
   0  -5  -3 4552.69 299.172  36
   0  -5   3 4152.89 271.122   8
   0  -5  -3 4037.04 453.037   4
   0  -5  -3 4838.11 302.974   7
   0  -5   3 4138.96 440.518   4
   0  -5   3 4669.56 294.506  38
   0  -5   4 64629.7 1721.68   4
   0  -5  -4 62755.1 1075.51   7
   0  -5  -4 63767.8 1092.93  36
   0  -5  -4 64837.6 1078.39   8
   0  -5  -4 65460.8 1798.69   4
   0  -5   4 62209.7 1044.91  38
   0  -5   4 62991.9 1034.11   8
   0  -5   5 5108.11 302.262   8
   0  -5  -5 5253.49 323.667  36
   0  -5   5 6078.16 332.378  38
   0  -5   5 5130.66 494.786   4
   0  -5  -5 5178.03 316.713   7
   0  -5  -5 5717.95 544.388   4
   0  -5  -5 5393.31 323.167   8
   0  -5   6 79434.2 1885.27   4
   0  -5   6 78033.8 1162.50  38
   0  -5   6 79589.6 1147.40   8
   0  -5  -6 78673.6 1192.55   7
   0  -5  -6 80211.0 1235.76  36
   0  -5  -6 76858.2 1195.26   8
   0  -5  -6 82914.5 2038.73   4
   0  -5   7 1256.90 249.286   4
   0  -5  -7 1629.00 305.484   4
   0  -5  -7 1521.84 188.897  36
   0  -5  -7 1480.00 177.833   7
   0  -5  -7 1547.90 185.445   8
   0  -5   7 1361.75 186.581  38
   0  -5  -8 16860.0 555.081  40
   0  -5  -8 17273.4 568.189   8
   0  -5   8 16650.0 546.929  38
   0  -5   8 17841.2 891.207   4
   0  -5  -8 17529.5 559.827   7
   0  -5  -8 18930.7 985.442   4
   0  -5  -8 17897.1 589.952  36
   0  -5   9 30.6211 73.9585   4
   0  -5  -9 35.2212 59.2744   7
   0  -5   9 57.2559 64.1075  38
   0  -5  -9 13.5782 51.2657  36
   0  -5  -9 37.2113 58.2960   8
   0  -5  -9 22.0813 52.3650  40
   0  -5  -9-84.8302 123.258   4
   0  -5 -10 7112.08 372.788  36
   0  -5 -10 7356.06 371.902  40
   0  -5  10 7142.52 350.033  38
   0  -5 -10 7453.34 356.574   7
   0  -5 -10 7228.27 352.621   9
   0  -5 -10 7103.05 365.087   8
   0  -5 -11 2556.32 211.897   9
   0  -5 -11 3214.09 253.569  36
   0  -5  11 3183.50 235.890  38
   0  -5 -11 2920.90 240.582  40
   0  -5 -11 2805.26 215.391   7
   0  -5 -11 2893.17 234.591   8
   0  -5 -12 1894.61 190.979   8
   0  -5  12 1604.19 185.522  38
   0  -5 -12 1770.17 181.225   9
   0  -5  12 1725.87 158.759  48
   0  -5 -12 1779.59 192.916  36
   0  -5 -12 1735.97 189.295  40
   0  -5 -12 1893.01 177.820   7
   0  -5 -13 23914.7 659.246   8
   0  -5  13 24107.6 602.079  33
   0  -5 -13 24632.5 604.035   7
   0  -5 -13 24134.9 676.958  40
   0  -5 -13 22843.8 639.298   9
   0  -5 -13 24290.5 688.371  36
   0  -5  13 25451.7 655.448  38
   0  -5  13 23504.8 582.227  48
   0  -5 -14 20498.2 605.976   9
   0  -5 -14 21874.5 622.322   8
   0  -5 -14 22219.4 657.696  36
   0  -5 -14 21963.0 647.782  40
   0  -5  14 20822.6 547.354  48
   0  -5  14 21810.0 568.827  33
   0  -5  14 21731.0 615.532  38
   0  -5 -15 1200.78 170.536  36
   0  -5 -15 1043.95 150.434   8
   0  -5 -15 1227.54 161.840   9
   0  -5  15 1106.48 162.331  38
   0  -5 -15 1263.99 175.280  40
   0  -5  15 1117.20 129.472  48
   0  -5  15 1107.07 139.022  33
   0  -5  16 67405.6 1058.48  38
   0  -5  16 63250.1 962.808  33
   0  -5 -16 65105.8 1104.76  36
   0  -5 -16 63000.4 1062.99   9
   0  -5  16 63283.7 940.437  48
   0  -5 -16 64890.5 1114.63  40
   0  -5 -16 65481.0 1041.92   8
   0  -5  17 92.9418 65.9879  38
   0  -5 -17 203.460 93.8452  40
   0  -5 -17 88.3361 71.1677  36
   0  -5 -17 117.761 76.3101   8
   0  -5  17 132.751 68.9128  33
   0  -5 -17 219.426 83.7767   9
   0  -5  17 162.788 66.3167  48
   0  -5 -18 200.532 69.9287   8
   0  -5  18 198.547 70.9156  38
   0  -5  18 409.836 78.4942  48
   0  -5  18 256.167 75.9398  33
   0  -5 -18 207.839 75.0825  26
   0  -5 -18 252.375 81.8608   9
   0  -5 -18 281.570 84.3971  40
   0  -5 -18 125.187 48.6984  36
   0  -5  19 14126.0 424.425  48
   0  -5 -19 14884.6 516.719  26
   0  -5 -19 13123.4 476.005   9
   0  -5 -19 14292.5 441.088   8
   0  -5  19 14023.5 472.665  38
   0  -5  19 13887.7 436.196  33
   0  -5 -19 13724.0 476.317  36
   0  -5 -19 13872.8 504.281  40
   0  -5  20 325.158 84.7434  38
   0  -5  20 182.801 55.8121  33
   0  -5 -20 382.967 89.6679  36
   0  -5 -20 282.075 65.0194   8
   0  -5  20 305.429 65.8286  48
   0  -5 -20 291.163 86.9292  26
   0  -5 -20 324.772 95.8873  40
   0  -5 -20 329.331 86.6735   9
   0  -5  21 195.508 49.9503  48
   0  -5 -21 150.701 60.9129  26
   0  -5  21 139.393 47.8564  33
   0  -5  21 202.116 65.4454  38
   0  -5 -21 307.600 74.3071  36
   0  -5 -21 162.014 60.2174   9
   0  -5 -21 169.038 50.7158   8
   0  -5 -21 234.495 75.3606  40
   0  -5 -22 8772.60 370.012  26
   0  -5 -22 8655.02 338.864  36
   0  -5 -22 7997.56 350.186   9
   0  -5  22 9022.83 353.502  38
   0  -5 -22 8687.90 374.469  40
   0  -5  22 8228.53 308.161  33
   0  -5  22 8461.27 299.651  48
   0  -5  23 3171.71 210.203  28
   0  -5 -23 3156.65 211.983   9
   0  -5 -23 3143.83 196.444  36
   0  -5 -23 3445.06 232.290  40
   0  -5 -23 3460.37 227.830  26
   0  -5  23 3401.75 204.711  23
   0  -5  23 3457.68 214.250  38
   0  -5  23 3252.37 179.154  48
   0  -5  24 4557.74 241.437  28
   0  -5 -24 5044.34 233.675  36
   0  -5 -24 5116.61 259.555   9
   0  -5 -24 5247.93 271.617  40
   0  -5  24 5249.16 254.895  38
   0  -5  24 4746.26 227.264  23
   0  -5 -25 7659.06 302.057   9
   0  -5 -25 7770.36 269.574  36
   0  -5  25 6849.19 282.716  28
   0  -5  25 7851.87 273.660  23
   0  -5 -25 8156.21 325.170  40
   0  -5  25 7994.20 298.481  38
   0  -5 -26 6708.91 231.659  36
   0  -5  26 6170.86 254.380  28
   0  -5 -26 6585.08 266.435   9
   0  -5  26 7093.82 268.551  38
   0  -5 -26 7115.66 289.171  40
   0  -5  26 6841.86 236.061  23
   0  -5 -27 528.287 73.6633   9
   0  -5  27 467.669 58.0966  23
   0  -5 -27 593.052 82.8861  40
   0  -5  27 518.335 72.8413  38
   0  -5  27 387.338 63.9844  28
   0  -5 -28 5312.00 219.466  40
   0  -5  28 5332.62 205.353  38
   0  -5 -28 4882.73 198.010   9
   0  -5  29 2867.57 139.437  38
   0  -5 -29 2962.33 151.330  40
   0  -6   0 19219.3 529.962  38
   0  -6   1 1121.14 139.716  38
   0  -6  -1 1074.25 143.950  38
   0  -6   2 2881.50 215.331  38
   0  -6  -2 2880.70 210.490   8
   0  -6  -2 3146.54 227.025  38
   0  -6  -3 2141.99 186.149   8
   0  -6  -3 2136.50 186.993  38
   0  -6   3 2114.33 181.431  38
   0  -6  -4 3957.56 249.839   8
   0  -6   4 3708.89 232.967  38
   0  -6  -4 3994.64 275.787  38
   0  -6  -5 38170.6 751.735  38
   0  -6   5 37391.6 739.278  38
   0  -6  -5 37335.9 750.766   8
   0  -6  -6 303.120 97.5501   8
   0  -6   6 477.869 106.575  38
   0  -6   7 15622.4 464.537  38
   0  -6  -7 14898.3 470.911   8
   0  -6  -8 5764.87 293.406   8
   0  -6   8 5933.01 285.628  38
   0  -6   9 4038.09 215.324  33
   0  -6  -9 4104.65 243.630   8
   0  -6   9 4511.66 250.579  38
   0  -6 -10 13093.4 431.676  38
   0  -6  10 12651.9 416.499  38
   0  -6  10 12483.9 370.320  33
   0  -6 -10 12528.6 417.745   8
   0  -6 -11 5445.43 274.250   8
   0  -6  11 6264.09 287.837  38
   0  -6  11 5331.66 243.485  33
   0  -6 -11 5748.60 299.875  38
   0  -6 -12 37732.0 695.706   8
   0  -6  12 37301.0 618.179  33
   0  -6 -12 37935.5 723.595  36
   0  -6 -12 37660.5 715.481  38
   0  -6 -13 76.0384 57.9907  38
   0  -6 -13 195.405 68.7711   8
   0  -6  13 63.0545 58.7864  33
   0  -6 -13 124.194 68.9103  36
   0  -6  13 161.570 91.1471  38
   0  -6 -14 1928.02 170.120  38
   0  -6 -14 1901.72 150.692   8
   0  -6  14 1621.58 125.316  33
   0  -6  14 1800.83 150.584  38
   0  -6 -14 1786.57 155.340  36
   0  -6 -15 18497.7 439.035   8
   0  -6 -15 18186.5 466.477  36
   0  -6  15 17571.4 392.816  33
   0  -6  16 7826.07 290.163  38
   0  -6  16 7194.49 242.443  33
   0  -6 -16 7465.01 265.553   8
   0  -6 -17 118.493 43.0310   8
   0  -6  17 89.8765 29.5500  33
   0  -6  17 36.4962 35.0371  38
   0  -6  18 1020.96 101.081  38
   0  -6  18 888.920 96.7191  23
   0  -6 -18 1004.80 87.2807   8
   0  -6  19 2448.50 145.384  38
   0  -6 -19 2221.35 147.141  38
   0  -6  19 2453.30 147.281  23
   0  -6 -20 4471.96 194.611  38
   0  -6  20 5168.75 199.035  38
   0  -6  20 4821.16 193.028  23
   0  -6  21 15.9742 24.8802  23
   0  -6 -21-19.4580 23.7709  38
   0  -6  21 6.97306 24.8684  38
  -1   0 -41-6.85062 20.7506  41
   1   0  41-0.91452 20.5667  31
   1   0  40 569.957 79.1567  31
  -1   0 -40 362.645 55.7271  40
  -1   0 -40 549.063 75.3753  41
   1   0  39 2.61825 32.5370  31
  -1   0 -39-2.13190 24.2091  40
  -1   0 -39-5.68041 30.7909  41
  -1   0 -38 28485.3 604.414  41
  -1   0 -38 27500.7 543.334  40
  -1   0 -37 27.9289 44.8759  41
   1   0  37 83.8037 51.3066  30
  -1   0 -37 33.1804 31.0491  40
  -1   0 -36 9230.25 354.451  40
   1   0  36 8323.77 336.630  30
  -1   0 -35 36.7372 37.9630  40
   1   0  35 12.9784 40.3120  30
  -1   0 -34 6709.38 325.794  40
   1   0  34 6342.75 314.188  30
  -1   0 -33-9.04723 46.1785  40
   1   0  33 16.5950 45.6681  30
   1   0  32 28967.1 705.858  30
  -1   0 -32 29898.8 715.738  40
  -1   0 -31 17.4695 49.7384  40
   1   0  31-29.0277 44.2144  30
   1   0  30 22958.2 1031.54  55
  -1   0 -30 24205.5 1072.67  50
   1   0  30 25972.9 678.546  30
  -1   0 -30 23221.0 1109.64  51
   1   0  29-25.1727 65.6765  55
   1   0  29 25.1520 37.6049  30
  -1   0 -29 36.6381 69.9940  50
  -1   0 -29 106.225 101.698  51
  -1   0 -28 17618.1 944.886  51
   1   0  28 17214.1 874.503  55
  -1   0 -28 17390.2 895.137  50
   1   0  28 18195.5 569.910  30
  -1   0 -27-100.374 111.859  51
   1   0  27-15.4952 56.0535  55
  -1   0 -27 104.177 93.4244  50
  -1   0 -26 1309.55 256.683  51
   1   0  26 1597.56 265.044  55
  -1   0 -26 1314.00 244.622  50
   1   0  25-70.5789 75.8664  55
  -1   0 -25 38.1932 73.2868  50
  -1   0 -25 20.1531 72.6514  51
  -1   0 -24 15405.8 825.396  51
   1   0  24 16531.4 796.295  55
  -1   0 -24 16165.9 806.239  50
   1   0  23-16.8154 68.3026  55
  -1   0 -23 89.0408 86.5650  50
   1   0  22 9058.06 563.085  55
  -1   0 -22 8878.42 573.653  50
  -1   0 -21-17.2640 71.8269  50
   1   0  21 36.1356 83.5086  55
  -1   0 -20 229154. 2789.37  50
   1   0  20 227072. 2650.76  55
   1   0  19-55.6281 68.8291  55
  -1   0 -19 62.6505 95.5733  50
  -1   0 -18 1691.40 235.645  50
   1   0  18 1623.96 211.450  55
  -1   0 -17 154.788 79.2354  50
   1   0  17-50.9473 60.7428  55
  -1   0 -16 203659. 2367.79  50
   1   0  16 193450. 2138.87  55
  -1   0 -15 48.5102 70.7951  50
   1   0  15 36.7796 56.7754  55
   1   0  14 71083.2 1194.03  55
  -1   0 -14 72319.8 1347.66  50
   1   0  13-30.1373 42.3730  55
  -1   0 -13 35.2686 63.3372  50
   1   0  12 1554.61 163.212  55
  -1   0 -12 1445.01 185.101  50
  -1   0 -12 1644.20 123.793   1
   1   0  11 31.9061 38.6055  55
  -1   0 -11 10.1942 42.1101  50
   1   0  10 180157. 1560.89  55
  -1   0 -10 182727. 1878.52  51
  -1   0  -9-4.50161 21.6421   1
  -1   0  -9 66.5342 43.6367  50
  -1   0  -9 4.87257 36.3648  51
   1   0   9 87.3149 39.7179  55
  -1   0  -8 389834. 1793.18   1
  -1   0  -8 392805. 2453.00  50
   1   0   8 393443. 2047.10  55
   1   0   7 4.89148 19.8250  55
  -1   0  -7 14.5575 33.2688  51
  -1   0  -7 75.8939 42.5239  50
  -1   0  -7 6.78993 17.5459   1
  -1   0  -6 306933. 1988.73  51
  -1   0  -6 319864. 1998.07  50
  -1   0  -5-17.8875 38.1095  50
  -1   0  -5 628.987 89.0508  51
  -1   0  -4 771576. 2892.27  50
  -1   0  -4 774540. 2912.61  51
  -1   0  -3 309.897 63.4450  50
   1   0   3 21.7182 25.2887   1
  -1   0  -2 158642. 1234.94  50
  -1   0  -2 160678. 1222.66  52
   1   0   1 30.3430 28.8175   1
  -1   0  -1 7.38894 30.8527   3
  -1   0   0 62508.4 765.830   3
  -1   0   1 25.9048 25.8573   3
  -1   0   2 35680.3 616.970   3
  -1   0   3 15.8000 29.4977   3
  -1   0   4 277556. 1818.54   3
  -1   0   5 24.9673 42.0206   3
  -1   0   5 1333.75 117.552  45
  -1   0   6 14180.6 336.842  55
  -1   0   7 40.6794 25.7402  55
  -1   0   7 33.0142 24.3412  53
   1   0  -8 1046.90 141.079   3
  -1   0   8 813.716 85.0097  53
  -1   0   8 894.244 95.3228  55
  -1   0   9 10.2586 34.0795  53
  -1   0   9 55.7647 49.6679  55
  -1   0  10 155358. 1149.27  53
   1   0 -10 158710. 1739.30   3
  -1   0  11 35.1687 31.0711  53
  -1   0  11 69.2844 60.0509  55
  -1   0  12 1457.12 151.719  55
   1   0 -12 1460.29 189.333   3
  -1   0  13 26.8021 48.0020  55
   1   0 -13 427.188 107.316   3
   1   0 -14 385.352 112.607   3
  -1   0  14 62.4207 50.7177  55
  -1   0  15-26.4599 59.4960  55
  -1   0  16 121414. 1627.65  55
  -1   0  17 19.7729 50.6250  55
  -1   0  18 39617.6 996.366  55
  -1   0  19-11.0865 46.3054  55
  -1   0  20 32243.8 966.001  55
  -1   0  21 23.3683 55.4241  55
  -1   0  22 9149.20 546.589  55
  -1   0  23 42.5795 62.4220  55
  -1   0  24 329.725 134.561  55
  -1   0  25 28.5710 60.4017  55
  -1   0  26 2845.30 337.435  55
  -1   0  27-55.7692 61.9039  55
  -1   0  27 85.1965 68.9563  30
  -1   0  28 85157.4 1920.38  55
  -1   0  28 80832.7 1278.97  30
  -1   0  29 41.2753 96.8279  55
  -1   0  29 117.878 85.2924  30
  -1   0  30 110143. 1519.83  30
  -1   0  30 115537. 2290.81  55
  -1   0  31 101.696 68.5401  30
  -1   0  31 0.22428 82.1193  55
  -1   0  32 20207.4 653.040  30
  -1   0  33 97.6063 65.4814  30
  -1   0  34 5101.45 318.553  30
  -1   0  35 24.8908 44.0570  30
  -1   0  35-28.9290 57.2505  46
  -1   0  36 25369.1 671.409  30
  -1   0  36 26534.7 694.155  31
  -1   0  36 25874.1 668.990  46
  -1   0  37 22.2571 48.7309  31
  -1   0  37 73.7548 54.0612  30
  -1   0  37 48.1800 44.6597  46
  -1   0  38 27734.5 629.582  46
  -1   0  38 29299.3 670.220  31
  -1   0  39 67.1201 49.7550  46
  -1   0  39 56.1811 49.6960  31
  -1   0  40 15368.6 403.303  46
  -1   0  40 16775.5 445.084  31
  -1   0  41 77.7421 38.3074  46
  -1   0  41 22.8138 35.9558  31
  -1   0  42 15483.7 347.551  31
   1  -1  41 755.416 75.3386  31
  -1  -1 -41 862.528 80.2787  41
  -1   1 -40 117.783 32.7046  41
   1   1  40 42.2067 28.9869  31
   1  -1  40 9.81845 26.1076  30
  -1  -1 -40 14.6035 24.2305  40
  -1  -1 -40 48.9221 26.2224  41
  -1  -1 -39 2442.48 164.065  41
   1  -1  39 2342.46 151.498  30
  -1  -1 -39 2446.80 154.060  40
   1   1  39 2521.50 163.324  31
  -1   1 -39 2734.43 164.775  41
   1  -1  38 2267.76 162.599  30
   1   1  38 2542.11 177.111  31
  -1  -1 -38 2393.73 174.472  41
  -1  -1 -38 2537.00 169.085  40
  -1  -1 -37 699.630 99.1187  40
   1   1  37 846.823 111.801  31
  -1  -1 -37 888.474 115.431  41
   1  -1  37 813.405 106.176  30
   1   1  36 7795.66 351.012  31
  -1   1 -36 7397.96 294.025  40
  -1  -1 -36 7537.31 326.793  40
  -1  -1 -36 7577.12 341.627  41
   1  -1  36 6943.95 314.887  30
   1   1  35 5674.34 317.470  31
  -1  -1 -35 6346.25 312.753  40
   1  -1  35 6364.17 314.202  30
  -1   1 -35 6228.53 283.614  40
  -1  -1 -35 6091.56 321.417  41
  -1  -1 -34 32908.9 731.099  40
  -1  -1 -34 34059.9 777.441  41
   1  -1  34 33919.6 747.055  30
  -1   1 -34 33939.8 693.629  40
  -1  -1 -33 15031.8 529.145  41
  -1  -1 -33 14909.0 503.250  40
   1  -1  33 14826.0 508.129  30
   1  -1  32 11690.4 461.488  30
  -1  -1 -32 11401.8 448.380  40
   1  -1  31 1773.67 186.754  30
  -1  -1 -31 1990.44 191.102  40
   1  -1  30 2268.19 214.225  30
  -1  -1 -30 2041.57 193.349  40
  -1  -1 -29 314.940 136.791  51
  -1   1 -29 630.642 191.922  50
  -1  -1 -29 421.579 90.9965  40
  -1   1 -29 428.155 139.686  51
   1  -1  29 399.143 92.8528  48
  -1  -1 -28 6566.86 343.987  40
  -1  -1 -28 5585.26 553.736  51
   1  -1  28 6496.21 342.768  48
  -1   1 -28 6370.44 562.186  50
  -1   1 -28 5923.57 530.183  51
  -1   1 -27 12181.2 766.013  50
   1  -1  27 12873.9 474.763  48
  -1  -1 -27 12745.1 475.178  40
   1  -1  27 12892.6 495.433  38
  -1   1 -27 12035.4 753.913  51
  -1  -1 -27 11650.2 784.420  51
  -1   1 -26 20578.5 975.320  50
   1  -1  26 20379.3 980.600  55
   1  -1  26 20662.4 618.265  38
  -1   1 -26 21086.2 983.486  51
   1  -1  26 21718.4 609.868  48
  -1  -1 -26 20803.7 1031.34  51
  -1  -1 -26 22041.8 611.237  40
  -1   1 -25 9928.38 662.794  51
  -1  -1 -25 9084.24 675.893  51
   1  -1  25 8985.92 650.333  55
  -1   1 -25 10080.9 670.241  50
  -1  -1 -24 56347.2 1640.69  51
   1  -1  24 53520.0 1546.63  55
  -1   1 -24 53737.6 1518.29  51
   1   1  24 55530.6 1375.57  55
  -1   1 -24 56517.8 1560.59  50
  -1  -1 -23 1994.35 311.203  51
  -1   1 -23 2577.23 332.696  50
  -1   1 -23 1993.07 291.787  51
   1  -1  23 2311.86 322.922  55
   1   1  23 2283.21 275.922  55
  -1  -1 -22 7925.42 599.472  51
   1  -1  22 8930.48 606.529  55
  -1   1 -22 8674.80 583.741  51
   1   1  22 8347.07 508.045  55
  -1  -1 -22 8341.37 550.320  50
  -1   1 -22 9326.53 611.606  50
   1  -1  21 7894.83 559.168  55
  -1   1 -21 8216.03 560.974  50
  -1  -1 -21 7350.08 510.877  50
  -1  -1 -21 7827.41 581.218  51
   1   1  21 8436.66 491.828  55
   1  -1  20 4081.96 393.973  55
  -1   1 -20 4031.41 385.470  50
  -1  -1 -20 4089.45 369.599  50
  -1  -1 -20 4220.07 422.814  51
   1   1  20 4257.38 339.677  55
  -1  -1 -19 26703.0 1034.48  51
  -1  -1 -19 26550.1 920.885  50
   1  -1  19 26151.6 959.562  55
  -1   1 -19 26251.9 959.202  50
   1   1  19 26021.7 814.240  55
  -1   1 -18 31230.0 1026.23  50
  -1  -1 -18 31877.3 1095.96  51
  -1  -1 -18 31029.9 973.980  50
   1   1  18 30017.6 844.238  55
   1  -1  18 30679.7 1007.80  55
   1  -1  17 751.588 158.695  55
  -1  -1 -17 694.263 145.372  50
  -1   1 -17 735.750 168.084  50
  -1  -1 -17 865.120 181.959  51
  -1  -1 -16 143326. 1967.68  50
   1   1  16 144872. 1713.14  55
   1  -1  16 140899. 2023.63  55
  -1   1 -16 145704. 2107.42  50
  -1  -1 -15 12433.1 637.453  51
  -1  -1 -15 11876.8 551.346  50
  -1   1 -15 11915.0 588.838  50
   1  -1  15 11345.7 556.469  55
   1   1  15 11458.5 466.949  55
  -1  -1 -14 41271.8 1124.32  51
  -1   1 -14 41004.8 1064.81  50
  -1  -1 -14 40009.0 978.645  50
   1  -1  13 1142.65 166.184  55
   1   1  13 1023.24 131.082  55
  -1  -1 -13 1234.20 198.794  51
  -1   1 -13 900.861 167.910  50
  -1  -1 -13 960.006 157.323  50
  -1   1 -13 879.122 145.421   1
   1  -1  12 62313.1 1148.52  55
  -1  -1 -12 61578.8 1118.24  50
  -1   1 -12 63912.6 1241.41  50
  -1  -1 -12 60972.9 1276.03  51
   1   1  12 61669.5 939.535  55
  -1   1 -11 9190.32 334.787  49
   1   1  11 8997.05 341.099  55
  -1   1 -11 9142.05 413.441  51
  -1   1 -11 9491.43 470.679  50
  -1  -1 -11 9763.59 490.396  51
  -1  -1 -11 9474.06 418.844  50
  -1   1 -11 7978.56 410.120   1
  -1   1 -10 4666.33 319.597  50
  -1  -1 -10 4886.93 331.929  51
  -1   1 -10 5074.39 289.984  51
  -1  -1 -10 5400.11 301.981  50
  -1   1 -10 4409.56 299.392   1
   1   1  10 4578.89 231.271  55
  -1   1 -10 4910.32 245.089  49
  -1  -1  -9 11535.7 422.616  50
  -1   1  -9 11378.5 377.016  49
  -1   1  -9 10496.2 395.430  51
  -1   1  -9 10795.5 460.472  50
  -1   1  -9 10897.3 458.858   1
  -1  -1  -9 11595.4 481.626  51
   1   1   9 10232.0 323.896  55
  -1   1  -8 760.274 103.485  49
  -1  -1  -8 731.155 122.957  51
  -1   1  -8 701.997 120.436  50
  -1   1  -8 665.115 114.920   1
  -1   1  -8 805.898 107.894  51
  -1  -1  -7 209179. 1860.27  51
  -1  -1  -7 208484. 1833.81  47
  -1   1  -7 199938. 1550.02  51
  -1  -1  -7 203383. 1636.94  50
  -1   1  -7 199761. 1605.54  49
  -1   1  -7 196468. 1852.74   1
  -1   1  -7 199169. 1775.48  50
  -1  -1  -6 998781. 3866.47  51
  -1   1  -6 994471. 3256.31  51
  -1  -1  -6 995689. 3876.16  47
  -1   1  -6 999999. 3783.79  50
   1  -1   5 371121. 1978.62   4
  -1   1  -5 360837. 1889.14  51
  -1  -1  -5 372075. 2276.42  51
  -1  -1  -5 367111. 2294.88  47
  -1   1  -5 364784. 2178.41  50
  -1   1  -5 369106. 2428.94   1
  -1   1  -4 325397. 1961.97  50
  -1  -1  -4 328655. 2080.42  51
   1  -1   4 329485. 1773.14   4
  -1  -1  -4 327334. 2116.34  47
   1   1   4 324624. 1358.24   3
  -1   1  -4 322988. 2228.91   1
  -1   1  -3 465144. 2243.16  50
  -1  -1  -3 469017. 2478.30  47
  -1   1  -3 462751. 2621.71   1
   1  -1   3 467147. 2040.22   4
   1   1   2 7948.09 261.770   3
  -1   1  -2 8173.52 290.411  50
  -1   1  -2 8538.28 355.810   1
  -1  -1  -2 8968.58 339.339  45
  -1   1  -1 235549. 1496.38  50
   1   1   1 234821. 1525.87   3
  -1   1  -1 235409. 1834.70   1
  -1  -1   0 322440. 2007.49  45
  -1   1   0 326191. 2170.16   1
  -1   1   1 188162. 1644.39   1
  -1  -1   1 184172. 1526.53  45
  -1  -1   2 5.35974 19.9438  47
   1  -1  -2 20.0446 29.9362   1
  -1  -1   3 14803.8 442.440  45
   1  -1  -3 14130.5 449.190   1
   1  -1  -4 536624. 2814.67   1
  -1  -1   4 522802. 2681.03  45
  -1  -1   5 265323. 1773.34  47
  -1  -1   5 263585. 1950.59  45
   1  -1  -6 820139. 3639.63   1
  -1  -1   6 825208. 3553.69  45
  -1  -1   7 1018.55 96.9932  55
  -1   1   7 1094.34 137.013   3
   1  -1  -7 1074.32 136.448   1
  -1  -1   8 122751. 1150.86  55
   1  -1  -8 128059. 1518.59   1
  -1   1   8 123589. 1317.08  49
  -1   1   8 120598. 1008.90  52
  -1   1   8 128824. 1461.75   3
  -1   1   9 17699.8 490.677  49
  -1   1   9 19078.0 577.587   3
  -1  -1   9 17597.1 470.180  55
  -1   1   9 17231.3 484.700  55
   1  -1  -9 17538.2 577.868   1
  -1   1  10 2586.94 186.683  49
  -1   1  10 2658.84 222.258   3
   1  -1 -10 2669.20 233.486   1
  -1   1  10 2479.61 191.835  55
  -1  -1  10 2599.13 192.532  55
   1  -1 -11 103892. 1483.45   1
  -1  -1  11 99557.8 1235.99  55
  -1   1  11 104662. 1275.37  55
  -1   1  11 100063. 1139.98  49
  -1   1  11 105226. 1409.00   3
  -1   1  12 14795.3 544.986   3
   1  -1 -12 14900.9 578.497   1
  -1  -1  12 15160.3 504.379  55
  -1   1  12 15252.0 503.480  55
  -1   1  12 14187.3 420.363  49
   1  -1 -13 457.924 111.074   1
  -1  -1  13 505.629 104.923  55
  -1   1  13 548.050 109.127  55
  -1  -1  14 206205. 2013.43  55
  -1   1  14 212659. 2039.89  55
  -1  -1  15 39506.7 915.174  55
  -1   1  15 40505.6 926.394  55
  -1  -1  16 341539. 2797.77  55
  -1   1  16 340123. 2796.09  55
  -1   1  17 6944.51 416.971  55
  -1  -1  17 7224.87 423.047  55
  -1  -1  18 90839.6 1536.65  55
  -1   1  18 90689.3 1568.78  55
  -1  -1  19 3777.14 325.034  55
  -1   1  19 3100.84 303.363  55
  -1  -1  20 13119.4 626.306  55
  -1   1  20 14097.9 660.518  55
  -1  -1  21 661.246 148.668  55
  -1   1  21 729.271 158.839  55
  -1  -1  22 2414.70 287.263  55
  -1   1  22 2854.92 315.081  55
  -1   1  23 3689.05 370.129  55
  -1  -1  23 3353.81 349.471  55
  -1  -1  24 18607.8 838.204  55
  -1   1  24 19894.5 873.005  55
  -1   1  25 995.723 207.382  55
  -1  -1  25 1057.78 211.503  55
  -1   1  26 56812.8 1524.28  55
  -1  -1  26 51506.6 1467.15  55
  -1   1  27 13750.9 524.110  30
   1  -1 -27 13921.1 501.798  41
  -1  -1  27 13910.6 781.727  55
  -1  -1  27 14808.5 545.835  30
  -1   1  27 13880.7 774.978  55
  -1   1  27 14577.4 541.226  46
  -1  -1  28 97861.9 2110.61  55
   1  -1 -28 95593.9 1314.61  41
  -1  -1  28 98712.0 1414.51  30
  -1   1  28 94213.0 1376.38  30
  -1   1  28 98639.7 2084.80  55
  -1   1  28 95634.3 1389.54  46
  -1  -1  29 53272.3 1574.97  55
  -1   1  29 52055.5 1527.45  55
  -1  -1  29 53429.0 1055.76  30
   1  -1 -29 52677.0 981.587  41
  -1   1  29 52197.5 1028.32  30
  -1   1  29 53637.8 1040.59  46
  -1   1  30 1403.96 186.586  31
  -1   1  30 1287.15 172.505  46
  -1   1  30 1261.27 164.972  30
   1  -1 -30 1296.03 158.570  41
  -1   1  30 1649.97 283.680  55
  -1  -1  30 1411.13 183.402  30
  -1  -1  30 1491.56 270.414  55
  -1  -1  30 1176.45 159.287  28
   1  -1 -31 18215.6 575.396  41
  -1   1  31 18262.3 606.250  46
  -1   1  31 16911.5 582.534  30
  -1   1  31 19551.9 658.588  31
  -1  -1  31 18137.5 617.015  30
   1  -1 -32 720.389 116.716  41
  -1  -1  32 636.046 129.503  30
  -1   1  32 860.610 135.465  46
  -1   1  32 758.207 129.087  30
  -1   1  32 734.117 133.960  31
  -1   1  33 15923.1 583.043  31
   1  -1 -33 15958.6 520.000  41
  -1   1  33 14371.9 519.082  30
  -1   1  33 16026.3 542.187  46
  -1  -1  33 15998.9 570.325  30
  -1   1  34 394.687 91.4731  46
   1  -1 -34 364.665 83.3529  41
  -1  -1  34 306.829 87.7935  30
  -1   1  34 488.790 108.414  31
  -1   1  35 523.412 93.2825  46
   1  -1 -35 536.323 96.5987  41
  -1   1  35 727.043 127.346  31
  -1  -1  35 532.780 107.340  30
  -1   1  36 16075.7 491.673  46
  -1   1  36 16554.5 547.534  31
  -1  -1  36 16854.3 541.895  30
   1  -1 -36 15749.0 466.731  41
  -1   1  37 7881.25 326.588  46
  -1   1  37 9028.95 389.793  31
  -1  -1  37 8241.04 365.184  30
  -1   1  38 8531.22 316.606  46
  -1  -1  38 9596.71 371.686  46
  -1  -1  38 9242.94 367.400  30
  -1   1  38 9555.84 381.934  31
  -1  -1  39-35.9087 31.9080  46
  -1   1  39 21.4543 38.2144  31
  -1  -1  39 49.7866 45.8300  31
  -1   1  39 7.20143 26.6546  46
  -1  -1  39 28.8853 40.1950  30
  -1  -1  40 1195.94 116.748  46
  -1   1  40 1344.38 126.989  31
  -1  -1  40 1455.16 121.905  31
  -1  -1  41 2184.08 139.267  46
  -1   1  41 2409.75 154.375  31
  -1  -1  41 2163.80 132.046  31
  -1   1  42 4098.10 175.913  31
  -1   1  42 3986.10 174.118  25
   1  -2  39 1116.31 97.1538  30
  -1  -2 -39 1246.51 99.8429  40
  -1  -2 -39 1233.13 103.762  26
  -1  -2 -38 5416.70 227.678  40
  -1  -2 -38 5262.85 234.152  26
   1  -2  38 5164.11 224.151  30
  -1  -2 -37 3117.50 193.361  41
  -1  -2 -37 2999.88 184.421  40
   1  -2  37 3099.99 186.464  30
   1   2  37 3012.35 177.979  31
  -1  -2 -36 20886.1 526.384  41
   1   2  36 20195.4 496.293  31
   1  -2  36 19854.9 498.232  30
  -1  -2 -36 20177.1 505.553  40
   1  -2  35 234.896 69.3404  30
  -1  -2 -35 184.950 65.4674  40
  -1  -2 -35 214.405 63.9781  41
   1   2  35 170.191 56.1964  31
   1   2  34 3774.88 243.312  31
  -1  -2 -34 3986.38 252.645  41
  -1  -2 -34 3911.44 248.598  40
   1  -2  34 3745.98 239.569  30
   1  -2  33 275.793 76.5369  30
   1   2  33 150.633 66.2950  31
  -1  -2 -33 239.131 75.5021  40
  -1  -2 -33 183.577 62.3393  41
  -1  -2 -32 4711.39 285.973  40
  -1  -2 -32 4506.79 286.473  41
   1  -2  32 4836.97 289.605  30
   1   2  32 4691.44 292.943  31
  -1  -2 -31 1425.51 167.693  41
  -1  -2 -31 1408.69 160.072  40
   1   2  31 1247.44 155.768  31
   1  -2  31 1487.54 170.615  30
   1  -2  31 1475.64 162.542  48
  -1  -2 -30 28196.5 734.530  41
  -1  -2 -30 26879.6 706.281  40
   1  -2  30 26103.9 684.957  38
   1   2  30 27567.9 747.878  31
   1  -2  30 26787.3 675.604  48
  -1  -2 -29 1635.94 180.918  40
  -1  -2 -29 1752.86 192.368  41
   1  -2  29 1523.39 171.243  38
   1  -2  29 1760.51 180.683  48
   1   2  29 1680.30 191.042  31
  -1  -2 -28 25764.1 713.892  41
  -1   2 -28 23711.7 1099.35  50
  -1  -2 -28 25634.0 693.121  40
   1  -2  28 25324.9 669.908  48
   1   2  28 25805.4 739.750  31
  -1  -2 -28 25307.9 1136.86  47
   1  -2  28 25123.3 689.660  38
  -1  -2 -28 24184.2 1146.29  51
  -1  -2 -27 2729.16 380.024  47
  -1  -2 -27 2369.26 217.042  40
  -1  -2 -27 2454.09 227.974  41
   1  -2  27 2501.11 217.910  48
   1  -2  27 2259.67 213.779  38
   1   2  27 2337.07 227.551  31
  -1   2 -27 2380.08 361.038  50
  -1  -2 -27 2524.26 380.672  51
  -1  -2 -26 72156.1 1192.74  41
  -1  -2 -26 68848.6 1947.84  51
  -1  -2 -26 68524.8 1887.03  47
  -1  -2 -26 73398.4 1176.72  40
  -1   2 -26 68405.8 1837.32  50
   1  -2  26 72187.4 1158.99  38
   1  -2  26 71341.7 1127.12  48
   1   2  26 70068.5 1227.88  31
   1  -2  25 32654.2 757.610  48
  -1  -2 -25 33821.6 812.852  41
  -1  -2 -25 32163.4 1317.05  51
  -1  -2 -25 32718.8 1297.15  47
  -1  -2 -25 32070.2 773.375  40
   1   2  25 31817.7 824.949  31
   1  -2  25 33161.7 782.455  38
  -1   2 -25 32884.6 1261.64  50
  -1   2 -25 32300.8 721.291  27
  -1  -2 -24 4456.69 287.375  40
   1  -2  24 4491.60 287.987  38
   1  -2  24 4549.29 281.431  48
  -1   2 -24 3966.71 434.984  50
  -1   2 -24 4305.96 262.595  27
  -1  -2 -24 4198.33 480.615  51
   1  -2  24 3523.54 365.359  54
  -1  -2 -24 4327.24 290.287  41
  -1  -2 -24 4048.40 457.790  47
  -1  -2 -23 147.427 114.796  51
  -1   2 -23 230.170 125.581  50
   1  -2  23 84.7124 86.5021  54
   1  -2  23 48.7261 45.7501  38
  -1  -2 -23 96.8903 60.3059  41
   1  -2  23 179.528 74.9807  48
  -1  -2 -23 188.411 136.455  47
  -1  -2 -23 99.7857 57.3459  40
   1  -2  22 113010. 2037.80  54
  -1  -2 -22 118797. 2398.33  47
  -1  -2 -22 117398. 2456.39  51
  -1   2 -22 118434. 2298.82  50
  -1  -2 -21 4351.08 468.169  51
   1  -2  21 3795.45 375.672  54
  -1   2 -21 3993.13 424.160  50
  -1  -2 -21 4245.92 455.009  47
  -1  -2 -20 39439.7 1375.69  51
   1  -2  20 40699.4 1212.86  54
  -1   2 -20 41347.1 1314.31  50
  -1  -2 -19 12258.4 758.330  51
  -1  -2 -19 13171.1 759.742  47
  -1   2 -19 12488.1 708.798  50
  -1  -2 -18 18832.6 918.991  51
  -1  -2 -18 19780.0 910.121  47
  -1   2 -18 20205.9 883.407  50
  -1   2 -17 36831.4 1166.76  50
  -1  -2 -17 37818.7 1220.27  47
  -1  -2 -17 34272.6 1212.67  51
  -1  -2 -16 10907.9 638.010  47
  -1  -2 -16 10402.6 649.987  51
  -1   2 -16 10619.2 613.849  50
  -1   2 -15 16003.5 732.499  50
  -1  -2 -15 14783.4 751.863  51
  -1  -2 -15 16488.3 759.222  47
  -1  -2 -14 147.885 88.8792  51
  -1  -2 -14 336.021 117.112  47
  -1   2 -14 231.478 115.308  50
  -1  -2 -13 57738.5 1333.81  47
  -1  -2 -13 55210.6 1334.15  51
  -1   2 -13 57747.2 1318.55  50
  -1   2 -12 19439.3 743.107  50
  -1  -2 -12 18210.1 733.935  51
  -1  -2 -12 20199.5 758.301  47
  -1   2 -11 1139.05 179.254  50
  -1  -2 -11 1324.40 196.930  51
  -1  -2 -11 1204.31 184.355  47
  -1  -2 -10 130130. 1814.38  47
  -1   2 -10 128578. 1749.50  50
  -1  -2  -9 3756.48 295.670  51
  -1   2  -9 3940.87 295.498  50
   1  -2   9 3755.17 281.220   4
  -1  -2  -9 3388.08 288.979  47
  -1  -2  -8 2399.93 224.134  51
  -1  -2  -8 2069.20 217.100   4
  -1   2  -8 2361.59 221.088  50
  -1  -2  -8 2349.25 233.897  47
   1  -2   8 2537.16 226.440   4
   1  -2   7 1984.91 196.921   4
  -1   2  -7 1681.60 178.089  50
  -1  -2  -7 1857.42 205.687   4
  -1  -2  -7 1798.16 201.875  47
  -1   2  -6 52450.1 931.100  50
  -1  -2  -6 53224.3 1041.52   4
  -1  -2  -6 52959.2 1040.92  47
   1  -2   6 52569.2 972.643   4
  -1   2  -5 59512.9 954.235  50
  -1  -2  -5 63958.8 1102.96   4
  -1  -2  -5 61170.3 1087.18  47
   1  -2   5 64845.9 1060.88   4
  -1  -2  -4 8222.31 389.248   4
   1  -2   4 8158.97 372.430   4
  -1  -2  -4 8041.07 391.223  47
  -1   2  -4 7831.96 329.711  50
  -1  -2  -3 776.104 122.665  47
   1  -2   3 947.759 130.095   4
  -1   2  -3 1094.94 129.933  50
  -1  -2  -3 886.992 127.648   4
  -1  -2  -2 345805. 2399.79   4
  -1   2  -2 344574. 2014.16  50
   1  -2   2 342800. 2383.60   4
  -1  -2  -2 341105. 2429.59  47
  -1  -2  -1 120198. 1422.96  45
  -1  -2  -1 116094. 1398.91  47
   1  -2   1 119894. 1403.71   4
  -1  -2  -1 115013. 1365.99   4
  -1  -2   0 156876. 1618.32  45
  -1  -2   0 154478. 1603.47  47
   1  -2   0 161025. 1517.24  54
  -1  -2   0 158135. 1564.97   4
   1  -2   0 155302. 1596.48   4
  -1  -2   1 4489.07 264.153   4
   1  -2  -1 4453.33 273.610   4
  -1  -2   1 4608.97 285.219  45
  -1  -2   1 4191.61 268.598  47
   1  -2  -2 5776.99 273.381  54
  -1  -2   2 5700.64 309.645  47
  -1  -2   2 5309.28 305.519  45
  -1  -2   2 5973.24 301.779   4
   1  -2  -2 5676.06 308.239   4
  -1  -2   3 28319.1 685.545  47
   1  -2  -3 30841.9 608.889  54
  -1  -2   3 29572.0 669.736   4
  -1  -2   3 29613.9 730.948  45
   1  -2  -3 29603.6 713.186   4
   1  -2  -4 19241.1 582.712   4
  -1  -2   4 19045.6 596.728  45
   1  -2  -4 20859.4 483.524  54
  -1  -2   4 18682.7 558.830  47
  -1  -2   4 19583.9 548.085   4
  -1  -2   5 13041.5 452.275   4
   1  -2  -5 13864.3 383.443  54
  -1  -2   5 13633.4 478.624  47
  -1  -2   5 14213.2 526.645  45
   1  -2  -5 13708.4 497.566   4
  -1  -2   6 84579.9 1161.39   4
   1  -2  -6 89126.9 1296.50   4
  -1  -2   6 85165.2 1331.15  45
  -1  -2   6 90076.6 1260.33  47
   1  -2  -7 22972.7 670.368   4
  -1  -2   7 22785.3 702.737  45
  -1  -2   7 23915.5 621.798   4
   1  -2  -8 14998.4 554.192   4
  -1  -2   8 14597.8 579.158  45
  -1  -2   8 14555.1 494.121   4
  -1  -2   9 44181.2 1022.30  45
   1  -2  -9 44374.0 985.151   4
  -1  -2   9 42591.0 866.191   4
  -1  -2  10 607.912 116.904   4
   1  -2 -10 902.284 146.286   4
  -1  -2  10 682.648 137.438  45
  -1  -2  10 734.279 113.413  55
  -1  -2  11 1705.52 179.410  55
   1  -2 -11 1647.72 206.788   4
  -1  -2  11 1581.86 210.652  45
  -1   2  11 1689.40 188.898  55
  -1  -2  12 66499.5 1378.81  45
  -1  -2  12 67875.3 1164.65  55
  -1   2  12 65977.8 1196.56  55
  -1  -2  13 89379.5 1400.07  55
  -1   2  13 88892.1 1419.39  55
  -1   2  14 433.073 117.820  55
  -1  -2  14 335.411 96.4721  55
  -1   2  15 194632. 2235.35  55
  -1  -2  15 191847. 2249.43  55
  -1   2  16 168.073 78.5380  55
  -1  -2  16 113.677 71.0087  55
  -1  -2  17 480.840 121.645  55
  -1   2  17 524.642 133.299  55
  -1  -2  18 32778.5 1031.30  55
  -1   2  18 35033.1 1039.73  55
  -1   2  19 646.581 158.144  55
  -1  -2  19 612.355 146.762  55
  -1  -2  20 58349.7 1450.00  55
  -1   2  20 61451.2 1463.23  55
  -1   2  21 599.651 169.969  55
  -1  -2  21 314.094 125.032  55
  -1  -2  22 4272.31 414.879  55
  -1   2  22 4141.82 407.466  55
  -1  -2  23 3476.19 382.995  55
  -1   2  23 4067.52 411.832  55
  -1   2  24 8955.53 621.202  55
  -1  -2  24 8240.25 398.340  30
  -1   2  24 7488.21 418.697  31
  -1  -2  24 7702.93 580.456  55
   1  -2 -24 7784.09 399.431  41
  -1   2  25 99.2680 74.8041  55
   1  -2 -25 133.698 68.3450  41
  -1  -2  25 124.840 59.9730  38
   1  -2 -25 85.3976 54.8541  40
  -1   2  25 169.443 71.9964  31
  -1  -2  25-32.6338 96.8431  55
  -1  -2  25 74.1653 47.7785  30
  -1  -2  26 54910.3 974.790  38
   1  -2 -26 54826.7 1067.41  41
   1  -2 -26 54796.1 1006.77  40
  -1   2  26 58540.4 1615.15  55
  -1  -2  26 57194.8 1062.86  30
  -1   2  26 53291.5 1128.11  31
  -1  -2  26 54323.0 1587.36  55
  -1  -2  26 52322.6 900.924  48
  -1  -2  27 20106.3 973.636  55
  -1  -2  27 20879.0 601.571  38
  -1   2  27 21507.4 983.213  55
  -1  -2  27 20760.5 646.397  30
  -1   2  27 20604.1 707.275  31
   1  -2 -27 20083.1 644.850  41
   1  -2 -27 20333.7 612.935  40
  -1  -2  28 2515.71 225.595  30
  -1   2  28 2720.41 354.702  55
   1  -2 -28 2457.73 212.668  40
   1  -2 -28 2830.90 244.014  41
  -1   2  28 2442.93 250.168  31
  -1  -2  28 2127.93 320.138  55
  -1  -2  28 2426.37 212.382  38
   1  -2 -29 14480.2 542.801  41
  -1  -2  29 13650.9 492.802  38
  -1   2  29 14664.0 592.743  31
  -1  -2  29 14531.1 540.102  30
  -1  -2  29 12402.0 773.125  55
   1  -2 -29 13801.4 492.716  40
  -1  -2  29 14780.9 575.968  28
   1  -2 -30 1402.03 169.276  41
  -1  -2  30 1162.72 150.247  38
  -1  -2  30 1275.76 165.451  30
  -1   2  30 1271.58 178.852  31
  -1  -2  30 1451.12 155.661  19
  -1  -2  30 1231.37 167.331  28
   1  -2 -30 1430.22 157.295  40
   1  -2 -31 2841.21 236.316  41
  -1  -2  31 2545.92 234.110  28
  -1  -2  31 2919.55 239.385  30
  -1   2  31 2622.28 247.290  31
   1  -2 -31 2654.50 207.971  40
  -1  -2  32 40229.9 863.948  30
  -1   2  32 40833.7 944.852  31
  -1  -2  32 40608.9 893.267  28
  -1   2  33-8.00304 47.5469  31
  -1  -2  33-24.9494 56.0125  30
  -1  -2  33 17.0082 49.7693  28
  -1  -2  34 359.939 93.1053  28
  -1   2  34 263.324 85.8859  31
  -1  -2  34 407.145 89.3016  30
  -1  -2  35 840.599 119.606  30
  -1  -2  35 1110.29 134.370  28
  -1   2  35 1127.38 144.329  31
  -1   2  35 1042.64 129.527  24
  -1   2  36 7.68809 43.6685  31
  -1   2  36 133.819 57.0019  24
  -1  -2  36 72.2791 42.9914  30
  -1  -2  36 28.3737 33.1712  28
  -1   2  37 1108.76 118.720  24
  -1   2  37 1138.87 134.687  31
  -1  -2  37 1034.74 113.320  28
  -1  -2  37 1062.08 120.435  30
  -1   2  38 4542.74 219.213  24
  -1  -2  38 4572.65 228.726  30
  -1   2  38 4477.14 236.570  25
  -1   2  38 5005.80 256.205  31
  -1  -2  38 4355.90 204.379  28
   1  -2 -39-6.31164 22.5570  26
  -1   2  39 28.3489 33.3910  25
  -1  -2  39 56.7694 43.1836  46
  -1   2  39-13.9459 30.7371  31
  -1  -2  39 36.8571 30.6568  30
  -1   2  39-12.2068 24.7104  24
  -1   2  40 9760.37 300.513  31
  -1  -2  40 9814.84 287.511  46
   1  -3  37 4911.42 194.489  28
  -1  -3 -37 4977.81 191.833  40
   1  -3  37 4982.86 185.254  30
  -1  -3 -37 5165.82 198.934  26
  -1  -3 -36 13959.7 363.006  26
   1  -3  36 12976.4 326.832  30
  -1  -3 -36 13414.2 346.746  40
   1  -3  36 13349.4 356.691  28
   1  -3  35 4028.61 199.380  30
  -1  -3 -35 4001.04 212.841  26
  -1  -3 -35 3907.02 204.091  40
   1  -3  34 2077.18 152.660  30
  -1  -3 -34 2046.86 157.802  40
  -1  -3 -34 1986.79 164.034  26
  -1  -3 -33 5517.91 231.861  36
  -1  -3 -33 6005.53 283.444  40
   1  -3  33 6055.18 273.556  30
  -1  -3 -33 6056.93 299.100  26
  -1  -3 -32 27836.8 674.237  26
  -1  -3 -32 26439.7 545.503  36
   1  -3  32 29270.9 626.049  30
   1  -3  32 28048.6 600.722  48
  -1  -3 -32 28004.9 639.581  40
  -1  -3 -31 8019.49 359.379  40
  -1  -3 -31 7803.50 370.198  26
  -1  -3 -31 7248.69 303.596  36
   1  -3  31 8101.95 343.759  30
   1  -3  31 7184.26 325.545  38
   1  -3  31 7757.54 332.573  48
   1  -3  30 113.959 46.9830  48
  -1  -3 -30 191.415 63.5114  26
  -1  -3 -30 211.796 81.7289  40
   1  -3  30 298.500 77.4655  38
  -1  -3 -30 165.814 56.2669  36
   1  -3  30 307.287 78.9359  30
  -1  -3 -30 198.489 66.1799  41
   1  -3  29 37.8932 55.1979  38
  -1  -3 -29 17.9209 37.9493  36
   1  -3  29 31.7950 53.5843  30
  -1  -3 -29 58.3244 59.9684  40
  -1  -3 -29 14.0768 55.3135  26
  -1  -3 -29 17.0304 44.4862  41
   1  -3  29-1.49437 38.2934  48
  -1  -3 -28 3304.84 253.968  41
  -1  -3 -28 3211.98 248.502  40
  -1  -3 -28 2897.71 217.618  36
   1  -3  28 3174.39 233.510  48
   1  -3  28 3266.68 239.041  38
  -1  -3 -28 3023.25 260.735  26
  -1  -3 -27 3480.24 291.312  26
   1  -3  27 3551.80 252.615  48
  -1  -3 -27 3397.85 265.244  41
  -1  -3 -27 3649.51 273.591  40
   1  -3  27 3730.70 261.274  38
  -1   3 -27 3532.48 233.776  27
   1  -3  26 115801. 1448.46  38
  -1  -3 -26 111841. 1499.41  40
  -1  -3 -26 111841. 1502.28  41
   1  -3  26 115809. 1421.54  48
  -1   3 -26 116246. 1373.22  27
   1  -3  25 5231.24 313.313  48
  -1  -3 -25 4984.25 323.013  41
  -1  -3 -25 5404.80 336.630  40
   1  -3  25 5585.45 324.507  38
  -1   3 -25 5183.82 299.051  27
   1  -3  24 27085.9 710.302  38
  -1  -3 -24 26771.3 1281.61   4
  -1  -3 -24 27109.6 752.255  40
  -1   3 -24 25086.7 1110.77  50
   1  -3  24 27905.1 707.130  48
  -1  -3 -24 25929.1 733.784  41
   1  -3  24 25055.2 1045.44  54
   1  -3  23 36688.0 813.894  48
   1  -3  23 36909.4 830.495  38
  -1  -3 -23 35402.2 1471.67   4
  -1  -3 -23 36580.1 872.706  40
  -1  -3 -23 35593.4 861.968  41
   1  -3  23 35833.1 1264.74  54
  -1   3 -23 35913.9 1331.66  50
   1  -3  22 15022.8 518.688  48
  -1  -3 -22 14584.4 549.008  41
   1  -3  22 14033.0 799.214  54
   1  -3  22 14583.5 521.517  38
  -1  -3 -22 14276.4 930.521   4
  -1  -3 -22 13786.2 536.387  40
  -1   3 -22 14730.7 846.440  50
   1  -3  21 53080.5 980.271  38
  -1  -3 -21 52769.6 1768.88   4
   1  -3  21 51457.3 955.143  48
  -1   3 -21 50990.5 1557.28  50
  -1  -3 -21 51417.6 1026.52  40
  -1  -3 -21 52878.2 1037.08  41
   1  -3  21 52117.7 1543.02  54
   1  -3  20 35379.0 1273.88  54
  -1  -3 -20 36713.9 1453.92   4
   1  -3  20 36259.9 788.279  48
   1  -3  20 35960.3 802.926  38
  -1  -3 -20 35192.8 703.764   6
  -1  -3 -20 35308.8 838.007  41
  -1   3 -20 35335.2 1278.61  50
  -1  -3 -20 34699.7 835.034  40
  -1  -3 -20 35739.0 765.893  39
  -1  -3 -19 2089.59 203.898  41
  -1  -3 -19 2324.78 217.139  40
  -1  -3 -19 2424.91 203.676  39
   1  -3  19 2204.01 194.163  48
   1  -3  19 2121.11 195.953  38
  -1   3 -19 2267.98 325.988  50
   1  -3  19 2452.90 338.937  54
  -1  -3 -19 2396.87 186.329   6
  -1  -3 -19 2511.83 383.471   4
   1  -3  18 42143.0 1376.35  54
  -1  -3 -18 41168.8 1494.31   4
  -1   3 -18 42466.6 1367.85  50
  -1  -3 -17 477.341 172.757   4
  -1   3 -17 524.731 165.326  50
   1  -3  17 438.515 160.679  54
  -1   3 -16 91358.4 1927.89  50
   1  -3  16 97773.0 2071.89  54
  -1  -3 -16 95114.0 2167.07   4
   1  -3  15 3827.65 414.596  54
  -1   3 -15 3326.52 362.417  50
  -1  -3 -15 4192.26 448.450   4
  -1  -3 -14 132491. 2170.84  47
   1  -3  14 135801. 2386.51  54
  -1   3 -14 135246. 2205.29  50
  -1  -3 -14 139556. 2487.05   4
  -1  -3 -13 2242.34 279.362  47
  -1  -3 -13 2020.71 303.958   4
  -1   3 -13 1823.23 252.054  50
   1  -3  13 1995.80 297.437  54
   1  -3  12 50563.6 1403.68  54
  -1  -3 -12 53654.7 1469.87   4
  -1  -3 -12 51167.6 1290.17  47
  -1  -3 -11 23182.5 940.060   4
  -1  -3 -11 21726.4 816.532  47
   1  -3  11 21503.5 896.940  54
  -1  -3 -10 13632.1 707.464   4
   1  -3  10 14140.3 661.175   4
  -1  -3 -10 13448.7 626.556  47
   1  -3  10 12964.7 684.673  54
   1  -3   9 4601.52 370.197   4
  -1  -3  -9 4725.10 407.077   4
   1  -3   9 4985.66 419.209  54
  -1  -3  -9 5175.12 379.173  47
   1  -3   8 23475.1 823.568   4
  -1  -3  -8 23103.9 878.433   4
  -1  -3  -8 22760.0 782.567  47
   1  -3   8 24498.4 890.783  54
  -1  -3  -7 61344.5 1261.87  47
  -1  -3  -7 60065.9 1386.17   4
   1  -3   7 61575.4 1382.23  54
   1  -3   7 63175.3 1334.72   4
   1  -3   6 63168.5 1357.58  54
  -1  -3  -6 61035.7 1232.99  47
   1  -3   6 60897.8 1304.34   4
  -1  -3  -6 61097.2 1369.80   4
   1  -3   5 10923.5 553.525  54
   1  -3   5 10314.7 535.731   4
  -1  -3  -5 9958.13 493.610  47
  -1  -3  -5 10394.4 554.393   4
  -1  -3  -4 180828. 2068.29  47
   1  -3   4 190141. 2275.76   4
  -1  -3  -4 181251. 2268.91   4
   1  -3   4 189062. 2226.71  54
  -1  -3  -3 58362.1 1157.20  47
   1  -3   3 61695.8 1293.51   4
  -1  -3  -3 60287.4 1289.26   4
   1  -3   3 63352.8 1256.70  54
  -1  -3  -2 71938.8 1269.66  47
   1  -3   2 72991.4 1319.17  54
   1  -3   2 73563.6 1402.59   4
  -1  -3  -2 69137.0 1363.55   4
  -1  -3  -1 1217.46 166.805  47
  -1  -3  -1 1611.80 210.149   4
   1  -3   1 1762.37 204.207  54
   1  -3   1 1403.03 195.891   4
  -1  -3   0 48.6879 55.9670  47
  -1  -3   0 117.769 76.0841   4
   1  -3   0 62.8649 67.9129   4
   1  -3   0 8.25421 50.0354  54
   1  -3  -1 12624.2 582.617   4
  -1  -3   1 13632.9 541.061  47
   1  -3  -1 12463.6 519.651  54
  -1  -3   1 12429.8 563.665   4
   1  -3  -2 3412.57 305.372   4
  -1  -3   2 3009.17 254.197  47
   1  -3  -2 2761.67 240.747  54
  -1  -3   2 3007.22 275.677   4
  -1  -3   2 2969.63 262.333  45
   1  -3  -3 2326.55 216.711  54
  -1  -3   3 1829.88 208.438  45
   1  -3  -3 2153.96 250.772   4
  -1  -3   3 2146.41 240.900   4
  -1  -3   3 2346.53 230.279  47
   1  -3  -4 74143.9 1443.45   4
  -1  -3   4 71207.2 1343.28   4
  -1  -3   4 71073.0 1300.64  45
  -1  -3   5 13041.4 577.939   4
  -1  -3   5 12773.8 566.197  45
   1  -3  -5 13199.0 618.047   4
  -1  -3   6 21171.0 743.920  45
  -1  -3   6 22435.2 759.941   4
   1  -3  -6 22684.8 820.911   4
   1  -3  -7 1064.75 184.326   4
  -1  -3   7 1217.61 180.006   4
  -1  -3   7 1350.41 197.038  45
  -1  -3   8 76142.7 1412.23   4
   1  -3  -8 77768.3 1565.49   4
  -1  -3   8 74369.5 1453.58  45
  -1  -3   9 32100.8 925.692   4
   1  -3  -9 32378.1 1026.02   4
  -1  -3   9 31002.6 953.960  45
  -1  -3  10 791.784 149.537   4
   1  -3 -10 856.555 177.698   4
  -1  -3  10 850.869 165.429  45
  -1   3  11 2644.07 274.240  55
   1  -3 -11 2782.89 312.931   4
  -1  -3  11 2627.73 293.538  45
  -1  -3  11 2734.68 278.962   4
   1  -3 -12 25699.4 968.258   4
  -1   3  12 25366.1 857.370  55
  -1  -3  12 26305.6 943.669  45
   1  -3 -13 17.8363 53.4197   4
  -1  -3  13-34.7193 63.7198  45
  -1   3  14 2500.89 283.534  55
   1  -3 -14 2426.14 314.869   4
  -1  -3  14 2313.15 298.778  45
  -1   3  15 8740.74 530.168  55
  -1  -3  15 8740.08 594.623  45
   1  -3 -15 8660.91 597.946   4
   1  -3 -16 54159.4 1528.19   4
  -1  -3  16 54958.1 1535.76  45
  -1   3  16 54393.0 1350.84  55
  -1   3  17 1303.61 224.531  55
   1  -3 -17 1268.53 246.812   4
  -1  -3  17 981.970 218.559  45
  -1  -3  18 3773.72 430.295  45
  -1   3  18 4075.04 391.409  55
   1  -3 -18 3865.02 429.883   4
  -1  -3  19 1210.29 253.822  45
  -1   3  19 1238.37 227.975  55
   1  -3 -19 1232.89 253.541   4
   1  -3 -20 395.718 149.465   4
   1  -3 -20 308.585 84.9155  40
  -1  -3  20 443.710 91.1483  33
  -1   3  20 304.418 94.3159  31
  -1   3  20 275.298 84.0546  24
  -1  -3  20 153.547 94.8648  45
  -1   3  20 368.949 132.829  55
  -1  -3  20 253.899 67.8412  38
  -1  -3  21 918.358 126.969  33
  -1   3  21 972.630 157.810  31
   1  -3 -21 863.080 216.945   4
   1  -3 -21 1204.15 164.336  40
  -1   3  21 1045.75 149.953  24
  -1  -3  21 1033.70 139.487  38
  -1  -3  21 945.300 242.798  45
  -1   3  21 1280.00 238.786  55
   1  -3 -22 8835.33 694.315   4
  -1   3  22 8747.41 428.891  24
  -1   3  22 8757.05 466.357  31
  -1  -3  22 9874.98 413.700  38
  -1   3  22 9488.27 645.311  55
  -1  -3  22 8602.09 716.540  45
  -1  -3  22 9292.81 399.674  23
   1  -3 -22 8582.64 425.944  40
  -1  -3  22 9310.57 405.376  33
  -1  -3  23 337.663 84.7577  23
  -1  -3  23 288.993 75.2663  38
  -1   3  23 356.245 90.9384  24
  -1  -3  23 279.754 78.4976  33
  -1  -3  23 267.338 136.400  45
   1  -3 -23 376.580 153.936   4
  -1   3  23 349.881 133.891  55
  -1   3  23 417.280 110.887  31
   1  -3 -23 239.983 83.0869  40
   1  -3 -24 16105.9 581.535  40
  -1   3  24 14900.4 569.329  24
  -1  -3  24 15788.4 528.895  38
  -1  -3  24 15972.2 517.650  23
  -1  -3  24 14640.6 962.386  45
   1  -3 -24 15031.5 922.681   4
  -1   3  24 15220.1 628.198  31
  -1   3  24 15209.1 828.329  55
  -1  -3  24 16165.1 539.837  33
  -1  -3  24 16255.9 653.812  28
   1  -3 -25 4127.16 293.712  40
  -1   3  25 4054.55 295.349  24
   1  -3 -25 3965.35 472.894   4
  -1  -3  25 4056.68 505.307  45
  -1   3  25 4422.54 448.619  55
  -1  -3  25 4464.28 341.992  28
  -1  -3  25 4545.62 284.644  38
  -1   3  25 4216.50 332.619  31
  -1  -3  25 4295.31 264.282  23
  -1   3  26 19863.0 648.167  24
  -1  -3  26 20365.2 566.643  23
   1  -3 -26 19583.1 628.595  40
  -1   3  26 20416.0 721.992  31
  -1  -3  26 20673.6 718.682  28
  -1  -3  26 19954.7 593.691  38
   1  -3 -27 164.802 62.1053  40
  -1   3  27 422.429 120.759  31
  -1   3  27 314.455 92.4417  24
  -1  -3  27 193.768 67.8626  30
  -1  -3  27 259.475 80.4972  38
  -1  -3  27 336.980 105.751  28
   1  -3 -28 12357.5 477.686  40
  -1  -3  28 12416.8 536.714  28
  -1   3  28 12378.6 549.372  31
  -1  -3  28 11845.5 451.396  30
  -1  -3  28 12114.6 450.156  38
  -1   3  28 11887.4 514.816  25
  -1   3  28 12263.6 491.009  24
  -1   3  29 668.314 126.675  25
   1  -3 -29 558.174 96.0193  26
  -1   3  29 564.969 108.783  24
   1  -3 -29 631.715 106.964  40
  -1  -3  29 624.745 104.902  38
  -1   3  29 603.664 126.816  31
  -1  -3  29 522.572 96.6946  30
  -1  -3  29 744.882 138.180  28
   1  -3 -30 39.5924 43.5924  26
  -1   3  30-22.4363 49.7555  24
  -1   3  30 24.7683 50.6603  25
  -1   3  30 16.0339 60.4098  31
  -1  -3  30 0.42829 39.4460  38
  -1  -3  30 34.6772 38.7731  30
  -1  -3  30 117.986 60.1336  28
   1  -3 -30 15.5673 36.2091  40
  -1  -3  31 1550.15 152.301  38
   1  -3 -31 1444.80 149.384  40
  -1   3  31 1595.62 183.989  31
  -1   3  31 1677.40 180.447  25
  -1  -3  31 1574.00 155.475  30
  -1   3  31 1561.34 161.769  24
  -1  -3  31 1590.45 180.305  28
   1  -3 -31 1786.66 165.452  26
  -1   3  32 1982.61 199.079  31
  -1   3  32 1887.31 183.096  25
   1  -3 -32 1905.14 164.125  26
   1  -3 -32 1877.96 162.907  40
  -1  -3  32 1776.69 158.564  30
  -1  -3  32 1997.91 190.211  28
  -1  -3  32 1988.77 161.062  19
  -1   3  32 1834.61 163.735  24
  -1  -3  33 958.099 126.780  28
  -1   3  33 699.404 111.762  25
  -1   3  33 809.106 104.164  24
   1  -3 -33 656.992 90.9599  26
  -1   3  33 1019.15 141.157  31
  -1  -3  33 749.453 91.2559  19
  -1  -3  33 778.916 101.998  30
   1  -3 -33 791.397 102.647  40
   1  -3 -34 12050.7 359.812  26
  -1   3  34 12685.1 447.161  31
  -1   3  34 11952.1 415.584  25
  -1  -3  34 11884.9 411.138  28
   1  -3 -34 12095.6 361.952  40
  -1  -3  34 11776.8 365.782  30
  -1   3  35 4359.19 236.065  25
  -1  -3  35 4233.17 207.022  30
  -1   3  35 4784.85 259.152  31
  -1  -3  35 4488.06 237.818  28
   1  -3 -35 4350.82 201.927  40
  -1  -3  36 14044.4 387.023  28
  -1   3  36 14124.8 390.384  25
  -1   3  36 14881.7 425.836  31
  -1   3  37 1764.32 137.702  31
  -1  -3  37 1613.37 121.750  28
  -1   3  37 1678.96 124.235  25
  -1  -3  38 7184.23 225.330  46
  -1   3  38 7519.59 252.268  31
  -1  -4 -33 38.4625 24.9526  40
  -1  -4 -33 38.9166 25.4989  26
   1  -4  33-12.9741 25.3204  28
  -1  -4 -32 655.581 83.2478  26
  -1  -4 -32 553.725 76.1865  40
   1  -4  32 472.726 59.4870  30
  -1  -4 -32 547.406 61.5982  36
   1  -4  32 562.317 77.4435  28
   1  -4  31 5944.04 218.771  30
  -1  -4 -31 6121.20 219.296  36
   1  -4  31 6179.34 244.686  38
  -1  -4 -31 6578.03 272.977  26
   1  -4  31 6532.59 242.850  48
  -1  -4 -31 6622.12 263.572  40
   1  -4  30 4171.34 214.803  38
  -1  -4 -30 4516.99 232.605  40
  -1  -4 -30 4303.79 201.104  36
   1  -4  30 4284.81 209.678  48
   1  -4  30 4017.86 192.990  30
  -1  -4 -30 4205.92 234.415  26
  -1  -4 -29-52.4620 47.0604  26
  -1  -4 -29 99.4298 46.1938  40
  -1  -4 -29-3.22036 29.6531  36
   1  -4  29 40.2749 39.2400  48
   1  -4  29-39.5909 34.5289  38
   1  -4  29 75.7586 40.4501  30
   1  -4  28 11193.5 372.425  48
  -1  -4 -28 10691.5 359.945  36
  -1  -4 -28 10421.1 409.502  26
   1  -4  28 10657.3 374.820  38
   1  -4  28 10954.6 349.170  30
  -1  -4 -28 11076.7 399.398  40
  -1  -4 -27 352.682 76.2473  36
   1  -4  27 313.743 69.1349  48
  -1  -4 -27 565.349 100.772  40
   1  -4  27 405.443 83.1163  38
  -1  -4 -27 314.696 86.3719  26
   1  -4  27 433.129 76.0446  30
  -1   4 -27 337.744 66.8912  27
  -1   4 -26 1129.39 124.500  27
  -1  -4 -26 1231.41 144.878  40
  -1  -4 -26 1338.43 162.295  26
  -1  -4 -26 1037.08 111.100   8
   1  -4  26 1295.10 144.691  38
  -1  -4 -26 1137.45 130.305  36
   1  -4  26 1163.47 123.817  30
   1  -4  26 1300.16 139.864  48
  -1   4 -25 4746.64 265.082  27
  -1  -4 -25 4404.12 281.594  40
   1  -4  25 4868.25 281.390  38
  -1  -4 -25 4478.82 303.388  26
   1  -4  25 4970.64 276.527  48
  -1  -4 -25 4729.47 276.580  36
   1  -4  25 5010.92 262.877  30
  -1  -4 -24 1885.14 200.408  26
  -1  -4 -24 1832.73 186.710  40
   1  -4  24 1681.81 165.299  48
  -1  -4 -24 1734.84 174.746  36
   1  -4  24 1646.84 172.862  38
   1  -4  23 2830.01 219.390  48
   1  -4  23 3006.09 230.038  38
  -1  -4 -23 2868.42 228.377  36
  -1  -4 -23 2523.98 241.928  26
  -1  -4 -23 2637.87 229.478  40
  -1  -4 -22 2496.39 226.881  40
  -1  -4 -22 2793.94 233.738  36
   1  -4  22 2902.65 224.666  48
   1  -4  22 2505.44 219.202  38
  -1  -4 -22 3053.71 268.716  26
  -1  -4 -21 2643.23 252.238  26
  -1  -4 -21 2465.66 222.855  36
  -1  -4 -21 2565.44 229.294  40
   1  -4  21 2859.38 229.908  38
   1  -4  21 2572.69 213.990  48
  -1  -4 -20 711.126 129.195  36
  -1  -4 -20 812.089 136.422  40
   1  -4  20 664.801 127.784  38
   1  -4  20 701.930 117.297  48
  -1  -4 -20 820.598 149.632  26
   1  -4  19 8537.88 395.576  38
   1  -4  19 8735.42 392.225  48
  -1  -4 -19 8243.50 411.039  36
  -1  -4 -19 8075.96 410.032  40
  -1  -4 -19 8375.51 453.102  26
  -1  -4 -18 23676.4 755.421  26
   1  -4  18 21223.8 1047.13  54
  -1  -4 -18 22839.9 684.884  40
  -1  -4 -18 23130.6 1162.25   4
   1  -4  18 23569.1 666.038  38
  -1  -4 -18 22549.3 685.414  36
   1  -4  18 24092.5 649.690  48
   1  -4  17 11271.1 453.703  38
  -1  -4 -17 10555.1 426.602  37
  -1  -4 -17 10327.3 465.309  36
  -1  -4 -17 10935.7 512.210  26
   1  -4  17 11343.4 772.616  54
  -1  -4 -17 10106.1 452.588  40
   1  -4  17 10649.6 428.223  48
  -1  -4 -17 10391.2 776.669   4
  -1  -4 -16 25697.1 1205.98   4
  -1  -4 -16 24529.9 693.126  40
  -1  -4 -16 24885.5 583.264   7
   1  -4  16 25622.2 657.935  48
  -1  -4 -16 25279.1 722.951  36
  -1  -4 -16 25466.7 668.349  37
  -1  -4 -16 25588.7 776.243  26
   1  -4  16 25365.4 1153.25  54
   1  -4  16 25410.8 681.478  38
  -1  -4 -15 1256.39 168.266  26
   1  -4  15 1576.16 297.985  54
   1  -4  15 1650.50 176.040  38
  -1  -4 -15 1968.38 169.769   7
  -1  -4 -15 1696.81 175.304  37
  -1  -4 -15 1450.44 287.225   4
  -1  -4 -15 1578.19 182.843  36
  -1  -4 -15 1420.28 169.348  40
   1  -4  14 1498.89 286.108  54
   1  -4  14 1057.78 145.134  38
  -1  -4 -14 996.770 155.974  26
  -1  -4 -14 1172.59 150.263  40
  -1  -4 -14 1107.14 140.792  37
  -1  -4 -14 1152.26 132.320   7
  -1  -4 -14 1324.56 272.938   4
  -1  -4 -14 1154.76 155.378  36
  -1  -4 -13 54.7340 94.2828   4
   1  -4  13 40.8018 47.8088  38
  -1  -4 -13 66.0368 60.1555  36
  -1  -4 -13 5.08001 46.6150  37
  -1  -4 -13 59.6455 48.8913   7
  -1  -4 -13 8.39212 43.8913  40
   1  -4  13 50.6232 87.5575  54
  -1  -4 -13 45.1148 50.0876  26
  -1  -4 -12 24550.5 683.812  36
  -1  -4 -12 23366.8 707.593  26
   1  -4  12 24637.7 1103.96  54
   1  -4  12 23672.2 635.164  38
  -1  -4 -12 24708.4 1113.44   4
  -1  -4 -12 23333.8 633.769  37
   1  -4  11-2.79126 39.1410  38
  -1  -4 -11 30.9452 56.9486  26
   1  -4  11 131.813 105.010  54
  -1  -4 -11 75.5908 58.7946  37
  -1  -4 -11-15.7358 70.1514   4
  -1  -4 -11 149.332 68.2637  36
  -1   4 -10 27531.4 641.563  15
   1  -4  10 27005.6 1125.44  54
  -1  -4 -10 27657.3 708.126  36
   1  -4  10 27227.4 666.767  38
  -1  -4 -10 27525.6 681.336  37
   1  -4  10 27008.7 1057.75   4
  -1  -4 -10 27827.5 750.366  26
  -1  -4 -10 27955.1 1155.82   4
  -1  -4  -9 609.468 170.065   4
  -1  -4  -9 798.834 133.952  26
   1  -4   9 763.398 189.252   4
   1  -4   9 638.658 178.202  54
   1  -4   8 5537.77 491.252  54
   1  -4   8 5922.10 487.208   4
  -1  -4  -8 6768.81 554.110   4
  -1  -4  -7 261.235 115.503   4
   1  -4   7 222.143 96.2387   4
   1  -4   7 136.969 89.7147  54
  -1  -4  -6 429.451 144.706   4
   1  -4   6 328.360 125.438   4
   1  -4   6 313.789 128.104  54
   1  -4   5 5330.42 454.363   4
  -1  -4  -5 4831.03 449.783   4
   1  -4   5 4922.31 433.323  54
  -1  -4  -4 1877.75 283.402   4
   1  -4   4 1656.17 256.464   4
  -1  -4  -3 721.949 174.608   4
   1  -4   3 608.299 163.194   4
   1  -4   2 602.732 165.718   4
  -1  -4  -2 894.286 191.926   4
   1  -4   1 3026.81 347.094   4
  -1  -4  -1 2651.89 323.357   4
   1  -4   0 126664. 2211.02   4
  -1  -4   0 125497. 2175.33   4
   1  -4  -1 13050.2 717.191   4
  -1  -4   1 13777.3 717.326   4
   1  -4  -2 36198.7 1190.92   4
  -1  -4   2 37450.0 1179.77   4
  -1  -4   3 5193.78 435.460   4
   1  -4  -3 4808.31 441.310   4
  -1  -4   4 7606.80 529.625   4
   1  -4  -4 7124.54 535.254   4
   1  -4  -5 109.231 83.1989   4
  -1  -4   5 358.760 123.424   4
  -1  -4   6 769.365 175.063   4
   1  -4  -6 894.529 201.668   4
  -1  -4   7 16847.8 781.613   4
   1  -4  -7 16006.4 820.494   4
   1  -4  -8 16529.6 842.271   4
  -1  -4   8 17077.7 791.440   4
  -1  -4   9 3924.21 383.875   4
   1  -4  -9 4024.94 432.973   4
   1  -4 -10 194937. 1898.93  40
  -1  -4  10 202535. 2751.79   4
   1  -4 -10 190908. 1880.67   9
   1  -4 -10 199027. 2977.00   4
  -1   4  10 195782. 2620.77  55
  -1   4  11 69.9947 81.9519  55
   1  -4 -11 511.858 126.575  40
   1  -4 -11 368.185 119.284  36
  -1  -4  11 334.514 132.500   4
   1  -4 -11 252.787 150.754   4
  -1  -4  11 528.490 109.003  38
   1  -4 -12 127315. 1455.08   8
   1  -4 -12 130466. 1532.48  36
  -1   4  12 132382. 1552.76  25
   1  -4 -12 131125. 1603.94  40
   1  -4 -12 130538. 2463.83   4
  -1   4  12 131139. 2184.27  55
  -1  -4  12 130053. 1433.23  38
   1  -4 -13 11205.5 743.819   4
   1  -4 -13 11498.7 485.612  40
  -1   4  13 11641.6 464.195  25
  -1  -4  13 11643.1 432.015  38
  -1   4  13 11068.4 640.645  55
   1  -4 -13 12076.1 472.731  36
   1  -4 -13 11019.9 429.543   8
  -1   4  14 13511.7 508.679  25
  -1  -4  14 13191.5 516.588  28
  -1  -4  14 14106.7 474.870  38
   1  -4 -14 13501.3 498.070  36
   1  -4 -14 13871.8 530.117  40
   1  -4 -14 13305.0 811.460   4
  -1   4  14 14248.9 729.494  55
  -1  -4  15 24828.8 730.114  28
   1  -4 -15 25662.5 683.887  36
   1  -4 -15 26459.6 746.889  40
  -1   4  15 26317.8 1001.77  55
   1  -4 -15 25766.4 1136.19   4
  -1  -4  15 24584.1 639.272  38
  -1   4  15 24786.0 696.074  25
   1  -4 -16 1236.08 172.116  40
  -1  -4  16 1356.82 154.690  38
  -1  -4  16 1409.07 158.021  33
   1  -4 -16 1513.84 171.004  36
  -1   4  16 1213.29 225.631  55
  -1   4  16 1449.98 191.081  31
  -1   4  16 1399.82 166.636  25
   1  -4 -16 1438.09 281.472   4
  -1  -4  16 1515.14 192.186  28
  -1   4  17 17.3448 63.1864  55
  -1  -4  17 208.723 77.4687  33
   1  -4 -17 290.724 84.6009  36
  -1  -4  17 67.0441 53.0432  38
  -1   4  17 222.684 86.2841  31
   1  -4 -17 125.410 78.8511  40
   1  -4 -17 1.25739 67.0442   4
  -1  -4  17 211.150 76.8255  28
  -1   4  17 203.846 79.6493  25
  -1  -4  18 684.172 113.759  33
  -1   4  18 761.632 150.040  31
  -1   4  18 718.246 132.335  25
   1  -4 -18 626.108 125.202  40
  -1  -4  18 720.463 122.300  38
  -1   4  18 441.752 141.880  55
   1  -4 -18 738.429 228.479   4
  -1  -4  18 830.100 148.659  28
  -1   4  19 3779.91 284.642  25
  -1   4  19 3861.43 405.374  55
  -1  -4  19 3827.91 261.385  38
   1  -4 -19 3894.42 297.379  40
   1  -4 -19 4150.11 480.182   4
  -1   4  19 4076.84 324.739  31
  -1  -4  19 3914.61 310.533  28
  -1  -4  19 4030.37 266.227  33
  -1   4  20 51015.1 1046.37  25
  -1  -4  20 54345.3 963.378  38
  -1  -4  20 52591.7 1141.52  28
  -1   4  20 53584.6 1156.48  31
  -1  -4  20 53607.8 970.517  33
   1  -4 -20 51838.2 1066.73  40
  -1  -4  21 4892.77 294.989  38
   1  -4 -21 5217.34 340.798  40
  -1   4  21 5013.77 361.262  31
  -1   4  21 5143.80 336.126  25
  -1  -4  21 5177.48 305.662  33
  -1  -4  21 4747.80 347.423  28
  -1  -4  21 5147.73 304.101  23
  -1   4  22 58029.9 1113.77  25
  -1  -4  22 60373.1 1224.76  28
   1  -4 -22 60083.7 1127.57  40
  -1  -4  22 61110.4 1033.72  33
  -1  -4  22 61384.1 1024.22  23
  -1  -4  22 59812.9 1014.95  38
  -1   4  22 59157.1 1217.92  31
  -1  -4  23 4424.45 333.649  28
  -1  -4  23 4901.21 296.794  33
  -1  -4  23 4775.75 280.922  38
  -1   4  23 4510.86 340.568  31
  -1  -4  23 4368.68 273.252  23
   1  -4 -23 4471.03 307.382  40
  -1   4  23 4075.47 296.637  25
  -1  -4  24 3277.22 229.127  23
  -1  -4  24 3303.46 240.422  33
   1  -4 -24 3356.08 260.457  40
  -1  -4  24 3074.78 270.326  28
  -1  -4  24 3186.93 227.504  38
  -1   4  24 3175.08 279.437  31
  -1   4  24 3231.43 263.148  25
  -1   4  25 1323.06 162.513  25
   1  -4 -25 1282.23 157.549  40
  -1  -4  25 1312.20 149.330  38
  -1   4  25 1450.80 189.213  31
  -1  -4  25 1277.92 170.129  28
  -1  -4  25 1515.10 153.366  23
  -1   4  26 74.5279 74.2734  31
  -1  -4  26 107.500 43.5975  38
  -1   4  26-8.90713 38.1136  25
  -1  -4  26 69.9244 56.3508  28
   1  -4 -26 73.7414 44.7421  40
  -1  -4  26-20.0122 41.6373  23
  -1   4  27 5249.99 303.098  25
   1  -4 -27 5680.40 306.374  40
  -1  -4  27 5584.14 267.563  23
  -1   4  27 5551.08 341.696  31
  -1  -4  27 5554.59 332.895  28
  -1  -4  27 5615.45 275.206  38
   1  -4 -28 437.370 87.7541  40
  -1  -4  28 435.447 100.275  28
  -1  -4  28 551.170 95.2309  38
  -1  -4  28 535.261 82.9283  23
  -1   4  28 501.737 97.8137  25
  -1   4  28 578.500 117.857  31
   1  -4 -29 419.928 84.2822  40
  -1  -4  29 290.800 81.7964  28
  -1   4  29 244.627 71.3787  25
  -1  -4  29 380.315 78.2438  38
  -1  -4  29 357.679 67.9360  23
  -1   4  30 33412.0 659.931  25
  -1  -4  30 34413.3 718.687  28
   1  -4 -30 35161.6 661.739  40
  -1  -4  30 33644.3 586.054  38
  -1  -4  31 139.637 61.5326  28
  -1   4  31 201.401 57.1575  25
  -1  -4  31 108.173 42.8853  19
   1  -4 -31 157.995 52.2342  40
   1  -4 -32 15148.9 379.047  40
  -1   4  32 14503.5 373.375  25
  -1  -4  32 14543.3 354.751  19
  -1  -4  32 15642.1 429.363  28
  -1   4  33 1201.54 99.3672  25
   1  -4 -33 1230.85 100.388  40
   1  -4 -33 1208.75 106.628   9
  -1  -4  33 1136.77 91.7130  19
  -1  -4  33 1172.97 112.200  28
  -1  -4  34 139.665 37.8152  28
   1  -4 -34 174.432 40.1531   9
   1  -5  28 5793.77 191.406  38
  -1  -5 -27 211.986 46.0417  40
   1  -5  27 235.773 48.3223  38
  -1  -5 -27 195.604 42.8238  36
   1  -5  27 208.265 38.2552  48
   1  -5  26 14024.2 347.645  38
  -1  -5 -26 14260.4 341.707  36
  -1  -5 -26 14380.9 351.819  40
   1  -5  26 14161.9 330.741  48
  -1  -5 -25 6870.81 260.235  40
   1  -5  25 6674.67 254.636  38
   1  -5  25 6775.75 243.981  48
  -1  -5 -25 6640.27 251.398  36
  -1   5 -25 6652.49 228.219  27
  -1  -5 -25 6266.74 211.488   8
  -1  -5 -24 6681.90 268.521  36
  -1  -5 -24 6661.26 236.654   8
  -1  -5 -24 6607.13 271.713  40
   1  -5  24 6866.53 270.405  38
   1  -5  24 6432.10 251.122  48
  -1   5 -24 6562.67 248.549  27
   1  -5  23 367.295 73.4390  38
   1  -5  23 299.577 60.0365  48
  -1  -5 -23 358.345 74.0418  40
  -1  -5 -23 397.018 74.8508  36
  -1  -5 -23 410.712 67.8707   8
  -1   5 -23 404.532 74.1866  27
   1  -5  22 9793.56 351.706  38
  -1  -5 -22 10099.5 328.652   8
  -1  -5 -22 9999.38 362.882  40
  -1  -5 -22 10164.5 366.526  36
   1  -5  22 10356.1 346.270  48
  -1  -5 -21 1728.80 145.915   8
   1  -5  21 1818.88 159.323  38
  -1  -5 -21 1747.43 158.336  40
  -1  -5 -21 1738.99 160.960  36
   1  -5  21 1844.33 154.777  48
  -1  -5 -20 1735.20 164.949  36
   1  -5  20 1421.07 145.314  38
   1  -5  20 1525.27 143.472  48
  -1  -5 -20 1541.09 143.729   8
  -1  -5 -20 1487.98 151.221  40
  -1  -5 -19 52.6131 45.5089   8
   1  -5  19 20.3972 40.5911  38
   1  -5  19 63.9729 46.8348  48
  -1  -5 -19 38.1140 46.0074  36
  -1  -5 -19 12.0417 33.7535  40
  -1  -5 -18 1968.00 185.370  36
   1  -5  18 2049.98 171.672  48
  -1  -5 -18 1978.01 177.356  40
  -1  -5 -18 2144.44 180.936   8
   1  -5  18 2083.28 184.571  38
  -1  -5 -17 368.774 88.8614  40
   1  -5  17 223.386 73.1028  38
  -1  -5 -17 260.051 65.9059   7
   1  -5  17 184.820 56.0173  48
  -1  -5 -17 305.644 80.9931   8
  -1  -5 -17 311.988 91.1761  36
  -1  -5 -16 9617.99 362.306  37
  -1  -5 -16 9421.64 388.624  40
  -1  -5 -16 9583.61 398.611   8
   1  -5  16 9889.27 401.438  38
  -1  -5 -16 9801.38 424.416  36
  -1  -5 -16 9857.74 348.794   7
   1  -5  16 9444.92 377.993  48
  -1  -5 -15 89.3365 65.6670   8
   1  -5  15 172.175 68.8241  48
  -1  -5 -15 138.469 58.5372  37
   1  -5  15 18.5966 48.6856  38
  -1  -5 -15 98.1263 71.6919  36
  -1  -5 -15 122.373 59.8610   7
  -1  -5 -14 37844.8 730.657   7
  -1  -5 -14 37422.3 813.450   8
   1  -5  14 38491.5 771.495  48
  -1  -5 -14 38890.6 853.638  36
  -1  -5 -14 38138.9 764.865  37
   1  -5  14 39447.0 805.600  38
   1  -5  13 4290.54 275.559  38
  -1  -5 -13 4177.82 252.368   7
  -1  -5 -13 4390.28 287.138   8
  -1  -5 -13 4334.17 291.838  36
  -1  -5 -13 4233.91 264.117  37
  -1  -5 -12 16017.2 499.759   7
  -1  -5 -12 15619.5 541.113   8
   1  -5  12 15637.6 525.042  38
  -1  -5 -12 15438.5 506.350  37
  -1  -5 -12 15756.7 544.376  36
   1  -5  11 9010.18 390.550  38
  -1  -5 -11 8751.23 404.182   8
  -1  -5 -11 8893.99 381.127   7
  -1  -5 -11 8719.23 407.061  36
  -1  -5 -11 8514.31 380.518  37
   1  -5  10 2816.14 218.876  38
  -1  -5 -10 2733.60 230.638  36
  -1  -5 -10 2832.95 224.630   7
  -1  -5 -10 2999.97 239.100   8
  -1  -5 -10 2776.33 221.093  37
   1  -5   9 656.018 114.093  38
  -1  -5  -9 664.156 111.803  37
  -1  -5  -9 523.565 108.185  36
  -1  -5  -9 611.575 115.858   7
  -1  -5  -9 591.221 120.361   8
  -1  -5  -8 1636.38 174.456  37
  -1  -5  -8 1572.99 177.137  36
  -1  -5  -8 1531.55 169.969   7
  -1  -5  -8 1585.38 177.795   8
   1  -5   8 1276.20 162.667  38
  -1  -5  -7 5120.94 308.170  36
  -1  -5  -7 5821.45 324.692  37
  -1  -5  -7 5590.95 319.617   7
   1  -5   7 5310.45 307.925  38
  -1  -5  -7 5716.68 325.129   8
  -1  -5  -6 16063.0 541.331   8
  -1  -5  -6 16007.0 538.243   7
   1  -5   6 15723.8 518.983  38
  -1  -5  -6 15629.8 526.708  37
  -1  -5  -6 15414.0 535.436  36
  -1  -5  -5 334.761 118.151  37
  -1  -5  -5 84.6227 76.0455   8
  -1  -5  -5 106.366 81.6108  36
  -1  -5  -5 132.795 97.8648   7
   1  -5   5 64.0746 80.2589   4
  -1   5  -5 44.5959 65.7369  32
   1  -5   5 131.889 108.498  38
  -1   5  -4 57211.8 943.665  32
  -1  -5  -4 58552.4 1015.98   8
  -1  -5  -4 58425.8 1026.35  37
   1  -5   4 57860.1 994.845  38
  -1  -5  -4 58438.1 1025.04  36
  -1  -5  -4 60744.1 1036.64   7
  -1  -5  -4 56510.6 1636.37   4
   1  -5   4 54092.8 1563.95   4
  -1  -5  -3 688.361 139.122  37
  -1  -5  -3 317.321 164.756   4
  -1  -5  -3 656.426 137.170   7
   1  -5   3 285.939 158.440   4
  -1   5  -3 342.672 92.8674  32
  -1  -5  -3 449.635 119.348   8
  -1  -5  -3 618.292 129.133  36
   1  -5   3 350.335 96.0046  38
  -1  -5  -2 17524.6 552.952  38
  -1  -5  -2 17554.4 902.247   4
  -1  -5  -2 18150.9 557.945   8
  -1  -5  -2 18248.6 571.983  37
   1  -5   2 17357.7 548.887  38
   1  -5   2 17207.6 883.476   4
  -1  -5  -2 18856.2 577.263   7
  -1  -5  -2 17520.7 552.954  36
  -1   5  -2 18381.9 543.611  32
  -1  -5  -1 3393.99 395.865   4
  -1  -5  -1 3650.59 253.401   8
  -1  -5  -1 3613.63 251.116  36
   1  -5   1 3770.95 414.002   4
  -1  -5  -1 3736.78 258.106   7
  -1   5  -1 3704.78 245.899  32
   1  -5   1 3587.18 254.198  38
  -1  -5  -1 3447.78 250.540  38
  -1  -5   0 4103.19 274.904  38
   1  -5   0 4381.35 278.661  38
  -1  -5   0 5003.56 294.417   8
  -1  -5   0 4343.75 441.654   4
  -1  -5   0 4560.18 278.781  36
  -1  -5   0 4566.89 282.765   7
   1  -5   0 5023.26 478.216   4
  -1  -5   1 10897.7 695.160   4
  -1  -5   1 11061.9 430.877  36
  -1  -5   1 11939.7 444.559   8
   1  -5  -1 11961.9 469.853   8
   1  -5  -1 10353.9 694.223   4
   1  -5  -1 10752.4 436.361  38
  -1  -5   1 10478.5 430.164  38
  -1  -5   1 11396.1 437.782   7
  -1  -5   2 26.2889 68.3741   4
  -1  -5   2 130.688 60.8608   8
  -1  -5   2 55.6338 46.9052  38
  -1  -5   2 83.8265 47.8073  36
  -1  -5   2 72.2288 67.8555   7
   1  -5  -2 60.4851 79.1990   4
   1  -5  -2 142.320 71.3888   8
   1  -5  -2 157.620 63.7610  38
  -1  -5   3 2120.07 186.278  36
  -1  -5   3 1970.89 176.813   8
  -1  -5   3 1827.65 186.399  38
  -1  -5   3 2025.61 296.745   4
  -1  -5   3 2406.95 204.973   7
   1  -5  -3 1862.52 300.582   4
   1  -5  -3 2108.34 203.415   8
   1  -5  -3 1932.64 189.919  38
   1  -5  -4 2524.34 220.042   8
  -1  -5   4 2018.79 193.577  38
  -1  -5   4 2409.84 195.339   8
   1  -5  -4 2326.20 207.681  38
   1  -5  -4 2342.87 209.143   9
  -1  -5   4 2227.72 195.420   7
  -1  -5   4 1731.36 280.429   4
   1  -5  -4 2407.46 338.410   4
   1  -5  -5 2807.37 259.224   9
  -1  -5   5 2313.44 320.268   4
  -1  -5   5 2554.88 205.242   7
   1  -5  -5 2414.23 371.732   4
  -1  -5   5 2458.39 199.103   8
   1  -5  -5 2823.80 239.470   8
  -1  -5   5 2779.52 218.710  38
   1  -5  -6 69348.8 1137.60   9
  -1  -5   6 67102.2 1041.52  38
  -1  -5   6 66536.3 998.122   8
   1  -5  -6 67766.2 1123.98   8
  -1  -5   6 65014.6 999.062   7
   1  -5  -6 65046.0 1760.31   4
  -1  -5   7 10733.7 429.726  38
  -1  -5   7 10667.1 401.745   7
   1  -5  -7 11376.8 468.151  36
   1  -5  -7 11619.0 474.086   9
   1  -5  -7 10924.5 452.690   8
   1  -5  -8 23268.9 658.345   8
   1  -5  -8 23676.5 675.441  36
  -1  -5   8 22737.0 612.796  38
   1  -5  -8 24230.5 679.737   9
  -1  -5   8 22868.4 576.726   7
   1  -5  -9 50433.3 960.827   8
  -1  -5   9 48451.6 886.508  38
   1  -5  -9 51640.1 989.752  36
   1  -5  -9 47933.8 960.525   9
  -1  -5   9 46947.5 811.627   7
   1  -5 -10 9107.15 419.983  36
   1  -5 -10 9350.84 411.065   8
  -1  -5  10 9061.78 386.960  38
   1  -5 -10 8953.58 422.607   9
  -1  -5  11 23168.8 615.602  38
   1  -5 -11 22905.6 669.404   9
   1  -5 -11 22594.0 634.307   8
   1  -5 -11 23506.1 668.584  36
   1  -5 -12 9174.93 402.345   8
  -1  -5  12 9877.43 393.999  38
   1  -5 -12 9513.71 423.323  36
   1  -5 -12 8863.75 418.327   9
  -1  -5  13 1531.99 165.039  38
   1  -5 -13 1454.65 187.762   9
   1  -5 -13 1348.83 165.837  36
   1  -5 -13 1373.07 158.165   8
  -1  -5  14 32932.5 720.926  33
   1  -5 -14 32040.0 791.233   9
   1  -5 -14 32583.2 815.369  40
   1  -5 -14 33115.8 725.913   8
  -1  -5  14 32971.7 720.296  38
   1  -5 -14 32625.6 765.035  36
   1  -5 -15 134.840 60.6638   8
   1  -5 -15 244.226 112.082   9
  -1  -5  15 77.3980 71.0174  38
   1  -5 -15 87.0181 72.8061  36
   1  -5 -15 293.717 123.009  40
  -1  -5  15 82.8182 70.6325  33
   1  -5 -16 41377.7 892.005   9
  -1  -5  16 42216.5 798.064  38
   1  -5 -16 43302.8 927.030  40
  -1  -5  16 42126.3 810.334  33
   1  -5 -16 41744.8 834.678  36
  -1  -5  17 1153.87 148.440  38
   1  -5 -17 1226.63 146.513  36
   1  -5 -17 1411.11 176.001   9
  -1  -5  17 1387.11 152.727  33
   1  -5 -17 1513.87 182.345  40
  -1  -5  18 1256.74 149.225  23
  -1  -5  18 1208.45 137.307  38
   1  -5 -18 1365.37 162.675  40
  -1  -5  18 1284.55 144.423  33
   1  -5 -18 1307.25 143.003  36
   1  -5 -18 1398.88 161.352   9
   1  -5 -19 2088.85 203.771  40
  -1  -5  19 2152.95 186.727  23
  -1  -5  19 2048.85 172.760  38
   1  -5 -19 1926.32 165.110  36
  -1  -5  19 1814.92 168.100  33
   1  -5 -19 1816.78 182.585   9
   1  -5 -20 370.131 92.9798   9
   1  -5 -20 381.819 107.248  40
  -1  -5  20 183.379 53.1794  38
   1  -5 -20 285.239 74.0742  36
  -1  -5  20 215.151 64.7847  33
  -1  -5  20 340.361 81.0895  23
  -1  -5  21 18456.9 501.068  33
  -1  -5  21 19954.8 499.575  38
   1  -5 -21 19215.8 572.397  40
   1  -5 -21 19186.8 563.329   9
  -1  -5  21 17455.0 520.250  28
  -1  -5  21 18683.7 507.295  23
  -1  -5  22 8887.86 322.403  38
  -1  -5  22 8248.65 325.943  23
   1  -5 -22 8244.89 365.397  40
  -1  -5  22 8566.00 331.269  33
  -1  -5  22 8080.16 347.631  28
   1  -5 -22 8960.78 375.359   9
  -1  -5  23 2907.77 205.008  28
  -1  -5  23 3062.39 183.646  38
   1  -5 -23 3005.82 212.057   9
  -1  -5  23 2890.18 188.331  33
  -1  -5  23 3243.90 199.729  23
   1  -5 -23 3156.13 218.746  40
   1  -5 -24 13330.7 427.966  40
  -1  -5  24 13201.2 381.406  23
  -1  -5  24 13099.3 359.328  38
   1  -5 -24 13667.6 432.582   9
  -1  -5  24 12324.2 401.984  28
   1  -5 -25 4610.13 240.703   9
  -1  -5  25 4538.69 201.677  38
  -1  -5  25 4289.51 207.486  23
  -1  -5  25 4109.59 222.790  28
  -1  -5  26 28352.9 496.030  23
  -1  -5  26 28672.9 472.376  38
  -1  -5  27 1159.34 106.066  28
  -1  -5  27 1355.32 102.144  23
  -1  -5  27 1271.06 93.3831  38
   1  -5 -27 1327.03 116.424   9
   1  -5 -28 970.699 91.9031   9
  -1  -5  28 797.317 70.4757  23
  -1  -5  28 819.457 82.2490  19
  -1  -5  28 804.922 82.0819  28
  -1  -5  29 84.4039 28.1944  19
   1  -5 -29 146.819 37.0264   9
  -1  -6 -20 28687.5 429.914  36
   1  -6  19 2055.53 120.868  38
  -1  -6 -19 2026.79 113.740   8
  -1   6 -19 1993.67 115.834  27
  -1  -6 -19 2055.29 127.174  36
   1  -6  18 916.872 77.6849  48
  -1  -6 -18 1020.88 88.8962   8
  -1  -6 -18 980.547 95.4479  36
   1  -6  18 986.840 89.9773  38
  -1  -6 -18 862.150 82.4565  38
   1  -6  17 5121.09 208.494  38
  -1  -6 -17 5329.19 223.828  36
  -1  -6 -17 5013.62 203.800   8
  -1  -6 -17 4577.79 198.857  38
   1  -6  17 4819.22 183.730  48
   1  -6  16 5616.24 228.716  38
  -1  -6 -16 5478.74 226.728  38
  -1  -6 -16 5639.99 228.367   8
   1  -6  16 5720.62 211.485  48
  -1  -6 -16 5947.76 246.952  36
  -1  -6 -15 6415.68 253.277   8
   1  -6  15 6435.68 251.047  38
  -1  -6 -15 6569.96 269.381  36
   1  -6  15 6216.36 229.296  48
  -1  -6 -15 5839.38 242.705  38
  -1  -6 -14 153.492 56.0476  36
   1  -6  14 134.539 43.3145  48
  -1  -6 -14 227.124 61.2528   8
   1  -6  14 211.954 59.0182  38
  -1  -6 -14 207.812 59.6559  38
  -1  -6 -13 91.8457 45.1907   8
   1  -6  13 138.823 55.1504  38
  -1  -6 -13 108.907 47.7649  38
  -1  -6 -13 53.7340 42.0520  36
   1  -6  13 94.4255 41.8396  48
   1  -6  12 12539.1 372.853  38
  -1  -6 -12 12107.5 381.394   8
  -1  -6 -12 11272.6 363.938  38
   1  -6  12 11759.7 343.083  48
  -1  -6 -12 12343.5 391.228  36
  -1  -6 -11 1064.20 133.069  38
  -1  -6 -11 851.180 111.400   8
   1  -6  11 984.144 113.702  38
  -1  -6 -11 953.134 118.017  36
   1  -6  11 893.502 103.458  48
  -1  -6 -10 16318.2 457.188   8
  -1  -6 -10 16369.2 463.640  36
  -1  -6 -10 15143.8 435.237  38
   1  -6  10 15705.8 409.060  48
   1  -6  10 15551.8 433.988  38
   1  -6   9 10093.5 353.102  38
  -1  -6  -9 10482.9 373.678  36
  -1  -6  -9 10269.2 364.066  38
  -1  -6  -9 10578.9 374.754   8
   1  -6   9 10468.3 341.005  48
  -1  -6  -8 30374.7 635.944   8
   1  -6   8 29466.5 604.902  38
  -1  -6  -8 28866.6 609.799  38
  -1  -6  -8 29501.8 626.882  36
  -1  -6  -7 8201.17 334.611   8
   1  -6   7 7523.52 311.212  38
  -1  -6  -7 7102.63 310.972  36
  -1  -6  -7 7714.94 322.052  38
  -1  -6  -6 4853.38 259.258   8
   1  -6   6 4618.99 247.611  38
  -1  -6  -6 4708.98 251.372  36
  -1  -6  -6 4511.97 246.719  38
   1  -6   5 580.987 91.3513  38
  -1  -6  -5 580.826 98.1736  38
  -1  -6  -5 470.849 87.5432   8
  -1  -6  -4 38.9395 51.1016   8
  -1  -6  -4 83.0294 53.3522  38
   1  -6   4 84.3868 49.6528  38
  -1  -6  -3 131.240 56.3588   8
  -1  -6  -3 92.8624 50.5787  38
   1  -6   2 18298.6 495.369  38
  -1  -6  -2 18525.2 495.600  38
  -1  -6  -2 19059.3 503.363   8
   1  -6   1 2774.13 217.544  38
  -1  -6  -1 4466.09 270.507  38
   1  -6   0 38483.8 715.538  38
  -1  -6   0 39510.9 722.353  38
  -1  -6   0 39783.6 717.438   8
  -1   6   0 37599.5 652.872  32
  -1   6   1 1417.43 134.809  32
  -1  -6   1 1493.76 152.116   8
  -1   6   2 14335.3 415.573  32
  -1  -6   2 15759.4 449.399  38
   1  -6  -2 14814.5 445.236  38
  -1  -6   2 14713.4 427.003   8
  -1  -6   3 7675.50 317.168  38
   1  -6  -3 7836.07 323.395  38
  -1   6   3 7227.22 300.117  32
  -1  -6   4 651.936 97.4977  38
   1  -6  -4 713.366 106.671  38
  -1   6   4 573.036 87.4806  32
  -1  -6   5 511.083 82.4656  23
  -1  -6   5 540.319 89.5079  38
   1  -6  -5 539.563 95.2500  38
  -1   6   5 566.298 88.4637  32
  -1  -6   6 5247.73 264.125  23
   1  -6  -6 5007.58 256.902  38
  -1  -6   6 4667.93 240.286  38
  -1  -6   6 4836.82 237.400  18
  -1   6   6 4774.31 247.201  32
  -1  -6   7 74.0787 43.5781  18
  -1  -6   7 61.3361 41.7333  23
  -1  -6   7 116.332 87.2276  38
   1  -6  -7 41.5484 60.5138  38
  -1   6   7 29.2023 36.9368  32
  -1  -6   8 2238.82 177.805  23
  -1  -6   8 2035.59 159.235  38
   1  -6  -8 2111.32 167.085  38
  -1   6   8 2000.97 163.078  32
  -1  -6   8 2162.47 150.136  18
  -1  -6   9 815.791 104.731  33
  -1  -6   9 881.992 115.735  23
  -1  -6   9 768.455 101.126  38
  -1   6   9 864.706 114.938  32
   1  -6  -9 987.200 123.749  38
  -1  -6  10 12411.7 414.592  23
  -1  -6  10 12609.0 378.001  38
   1  -6 -10 12243.7 389.995  38
  -1  -6  10 12469.2 381.299  33
  -1  -6  11 848.284 103.505  38
   1  -6 -11 942.253 135.811  38
  -1  -6  11 715.307 104.972  23
  -1  -6  11 721.855 101.132  33
  -1  -6  12 14274.3 433.393  23
   1  -6 -12 13171.9 393.058  38
  -1  -6  12 13395.2 385.311  33
  -1  -6  12 14015.3 386.130  38
  -1  -6  13 319.445 72.5274  23
  -1  -6  13 284.483 61.5765  38
  -1  -6  13 311.912 67.7025  33
   1  -6 -13 479.765 87.1137  38
  -1  -6  14 4489.00 215.506  33
  -1  -6  14 4492.52 232.959  23
   1  -6 -14 4288.76 216.179  38
  -1  -6  14 4343.86 204.868  38
  -1  -6  15 78.3413 47.0577  23
  -1  -6  15-10.0234 25.7398  38
   1  -6 -15 20.4730 29.6633  38
  -1  -6  15 18.5067 26.2261  33
  -1  -6  16 29.1183 29.2923  23
   1  -6 -16 12.0324 28.1016  38
  -1  -6  16 34.3997 28.2064  38
  -1  -6  16 29.3099 30.5954  33
  -1  -6  17 1165.65 110.515  23
  -1  -6  17 1095.84 92.9529  38
   1  -6 -17 1123.50 104.088  38
  -1  -6  17 1106.99 101.062  33
  -1  -6  18 8330.73 259.466  33
   1  -6 -18 7833.28 254.727  38
  -1  -6  18 8376.71 238.003  38
  -1  -6  19 262.815 54.2999  23
   1  -6 -19 235.811 47.7316  38
  -1  -6  20 10854.0 279.692  23
  -2   0 -39 32.7874 24.2211  41
  -2   0 -38 16139.3 361.491  40
  -2   0 -38 17020.3 381.992  41
  -2   0 -37 39.4368 32.4666  41
  -2   0 -37 7.76048 28.2542  40
  -2   0 -36 10732.0 344.959  40
  -2   0 -36 11674.3 371.545  41
  -2   0 -35 1.36216 36.0641  40
  -2   0 -34 535.676 93.3202  40
  -2   0 -33-17.4626 29.8900  27
  -2   0 -33-17.9848 39.4884  40
  -2   0 -32 8278.34 364.677  40
  -2   0 -32 7721.54 321.601  27
  -2   0 -31-3.65820 35.7156  27
  -2   0 -30 54472.5 917.374  27
  -2   0 -29 15.1008 48.6365  27
  -2   0 -28 93864.0 1249.77  27
  -2   0 -27 98.3391 56.7944  10
  -2   0 -27 26.4361 117.728  50
  -2   0 -27 30.8258 93.9274  51
  -2   0 -27 2.67014 45.7729  27
  -2   0 -26 10609.4 785.139  51
  -2   0 -26 12432.7 820.115  50
  -2   0 -26 12731.7 445.050  10
  -2   0 -26 12019.1 454.980  27
  -2   0 -25 10.8367 76.0556  51
  -2   0 -25 84.0315 48.6987  27
  -2   0 -25 48.3160 119.264  50
  -2   0 -25 16.5163 44.6508  10
  -2   0 -24 633.407 194.713  50
  -2   0 -24 829.943 229.653  51
  -2   0 -24 676.963 112.851  27
  -2   0 -24 509.749 95.1608  10
  -2   0 -23-8.95032 70.1155  50
  -2   0 -23-47.3607 52.3304  27
  -2   0 -23 0.07520 37.5761  10
  -2   0 -23-56.8188 107.864  51
  -2   0 -22 38308.9 1478.82  51
  -2   0 -22 40147.0 1457.72  50
  -2   0 -21-79.5286 83.4241  51
  -2   0 -21-59.1625 99.0975  50
  -2   0 -20 48592.9 1582.04  50
  -2   0 -20 47833.5 1615.81  51
  -2   0 -19 42.9833 85.7386  50
  -2   0 -19-34.9190 75.8787  51
  -2   0 -18 35195.4 1311.38  50
  -2   0 -18 35035.3 1331.03  51
  -2   0 -17-25.2587 68.4976  51
  -2   0 -17 59.3640 74.5170  50
  -2   0 -16 1930.64 301.507  51
  -2   0 -16 1764.19 290.329  50
  -2   0 -15-31.3755 58.3683  51
  -2   0 -15-17.1780 79.8353  50
  -2   0 -14 3539.04 375.827  51
  -2   0 -14 2969.00 354.090  50
  -2   0 -13-58.2378 72.4592  50
  -2   0 -13 11.8783 44.4517  52
  -2   0 -13-27.6115 62.2419  51
  -2   0 -12 20169.1 670.461  52
  -2   0 -12 20023.1 840.135  50
  -2   0 -11 39.3002 71.6724  50
  -2   0 -11 65.9328 64.1244  52
  -2   0 -11-9.81590 39.7115  53
  -2   0 -10 25163.0 832.565  47
  -2   0 -10 26473.4 708.846  53
  -2   0 -10 27016.0 774.712  52
  -2   0 -10 27417.8 911.937  50
  -2   0  -9 17.6001 66.4227  50
  -2   0  -9-38.1488 64.6397  53
  -2   0  -9 99.7734 60.0811  52
  -2   0  -8 68838.1 1247.79  52
  -2   0  -8 69932.2 1284.22  47
  -2   0  -8 72263.7 1182.10  53
  -2   0  -7 15.9962 51.9586  47
  -2   0  -7-42.8583 61.6479  53
  -2   0  -7 60.5220 67.8919  52
  -2   0  -6 184887. 2021.13  52
  -2   0  -6 182967. 1902.79  53
   2   0   6 186554. 1652.94   1
  -2   0  -5-51.1186 55.7486  53
  -2   0  -5 7.49667 36.8969  47
  -2   0  -5 152.892 68.6899   3
  -2   0  -5 212.677 101.111  52
   2   0   5 44.9878 39.9915   1
  -2   0  -4 63163.5 1159.11  52
  -2   0  -4 57860.9 1043.55  47
   2   0   4 60987.2 987.065   1
  -2   0  -4 57243.1 1091.60   3
  -2   0  -4 60294.2 1111.34  53
  -2   0  -3-33.1829 61.0407  53
   2   0   3 17.9720 39.5432   1
  -2   0  -3 16.4346 54.9949  52
  -2   0  -3 28.7593 55.1071   3
  -2   0  -3 55.1767 45.5732  47
  -2   0  -2 75045.9 1260.31  53
  -2   0  -2 76870.9 1258.80  52
  -2   0  -2 73867.3 1132.40  47
  -2   0  -2 72855.9 1247.21   3
   2   0   2 74419.8 1153.37   1
  -2   0  -1 151.315 104.886  53
  -2   0  -1 18.9902 81.2606   3
  -2   0  -1 65.3674 98.1968  52
  -2   0  -1-23.1822 48.8252  47
  -2   0   0 169531. 1658.56  47
   2   0   0 175777. 1867.15   1
  -2   0   0 170570. 1912.90  53
  -2   0   0 172353. 1835.37  52
  -2   0   1-21.5852 27.9837  47
  -2   0   1 47.9578 68.8028  53
  -2   0   1 8.40275 45.6039  52
   2   0  -1 12.1184 33.0254   1
  -2   0   1 0.99090 38.7995   3
  -2   0   1 69.7812 53.0074  45
  -2   0   2 18499.5 592.902  52
  -2   0   2 19530.1 544.367  47
  -2   0   2 19485.0 591.419  45
  -2   0   2 20209.3 686.889   3
  -2   0   2 18743.3 634.442  53
   2   0  -2 20348.1 665.122   1
  -2   0   3-16.2622 45.2561  52
  -2   0   3-45.0795 53.2560  45
  -2   0   3-38.9372 40.3667  47
  -2   0   3 103.368 68.5773  53
  -2   0   4 531.049 92.7931  47
  -2   0   4 589.483 110.849  45
  -2   0   4 465.904 100.905  52
  -2   0   4 454.951 70.8171  55
  -2   0   4 405.850 102.520  53
  -2   0   5 4.96873 33.1394  47
  -2   0   5 11.7998 48.9412  45
  -2   0   5 35.6187 25.5995  55
  -2   0   5-20.2625 47.4588  53
  -2   0   6 2374.11 218.679  45
  -2   0   6 2894.80 208.827  47
  -2   0   6 2492.80 174.312  55
  -2   0   6 2791.58 245.040  53
  -2   0   7-13.5977 37.3319  55
  -2   0   7-5.00539 32.8310  47
  -2   0   7-38.7877 61.7234  53
  -2   0   7 20.1428 51.5810  45
  -2   0   8 7663.27 408.060  45
  -2   0   8 7364.97 319.762  55
  -2   0   8 8146.02 406.236  53
  -2   0   9 80.4511 65.0900  53
  -2   0   9-24.3532 40.1633  55
  -2   0   9 59.7711 46.9310  45
  -2   0  10 98235.6 1274.22  55
  -2   0  10 103114. 1566.29  45
  -2   0  10 101674. 1424.23  53
  -2   0  11 41.5313 47.0574  55
  -2   0  11-37.2577 47.7469  53
  -2   0  11-9.47225 58.1608  45
  -2   0  12 287496. 2777.62  45
  -2   0  12 287961. 2369.46  55
  -2   0  12 281739. 2335.50  53
  -2   0  13-23.2710 62.5495  45
  -2   0  13 77.9511 53.5796  53
  -2   0  13-2.30728 48.1126  55
  -2   0  14 47434.8 1195.73  45
  -2   0  14 45689.4 1018.96  55
  -2   0  15-37.8174 62.8957  45
  -2   0  15-3.48649 52.2724  55
  -2   0  16 38175.0 999.197  55
  -2   0  16 39497.0 1171.31  45
  -2   0  17-57.9278 75.2826  45
  -2   0  17-3.42531 53.6434  55
  -2   0  18 29679.6 1099.46  45
  -2   0  18 26677.9 887.684  55
  -2   0  19 56.7521 105.501  45
  -2   0  19 62.6563 67.0625  55
  -2   0  20 105679. 1854.36  55
  -2   0  20 109487. 2274.72  45
  -2   0  21 21.5207 80.5488  45
  -2   0  21 26.6503 59.7685  55
  -2   0  22 265331. 3100.93  55
  -2   0  22 282558. 3907.09  45
  -2   0  23 179.327 174.955  45
  -2   0  23-67.2714 100.065  55
  -2   0  24 2382.70 377.535  45
  -2   0  24 2746.44 332.831  55
  -2   0  25 21.3866 61.0643  30
  -2   0  25 88.5326 97.9645  55
  -2   0  25 122.058 102.037  45
  -2   0  26 126.928 99.7238  55
  -2   0  26 40.2442 55.9823  46
  -2   0  26 152.118 56.6043  30
  -2   0  27 83.5116 135.144  45
  -2   0  27 13.7442 63.8924  55
  -2   0  27 59.9866 62.7896  30
  -2   0  27 107.642 80.6397  46
  -2   0  28 65190.4 2033.56  45
  -2   0  28 66675.9 1228.48  46
  -2   0  28 65097.5 1684.89  55
  -2   0  28 62780.4 1214.49  30
  -2   0  29 4.28399 60.8924  30
  -2   0  29 117.193 133.424  45
  -2   0  29-23.0693 54.9842  46
  -2   0  29 52.7110 98.6202  55
  -2   0  30 76384.6 1301.12  46
  -2   0  31 51.7384 63.6849  46
  -2   0  32 47451.9 988.276  46
  -2   0  33-0.09345 55.8077  46
  -2   0  33-25.2093 48.8303  31
  -2   0  34 43994.4 832.579  31
  -2   0  34 44298.3 922.471  46
  -2   0  35-16.3663 44.3246  46
  -2   0  36 1503.53 156.846  46
  -2   0  37 33.0311 44.8027  46
  -2   0  38-9.60477 40.2366  46
  -2   0  39-1.63113 33.9568  46
  -2   0  40 1997.86 137.798  46
  -2   0  40 1882.09 132.892  24
  -2   0  41 35.7950 28.3447  24
  -2  -1 -38 45.1781 30.8135  40
  -2  -1 -38 35.3899 22.9488  41
  -2   1 -38 61.4361 24.0387  40
  -2   1 -38 68.4055 29.3425  41
  -2  -1 -37 845.240 89.8560  41
  -2   1 -37 842.285 85.9409  40
   2  -1  37 809.866 82.0287  30
  -2  -1 -37 828.890 91.3344  40
  -2  -1 -37 772.079 77.5623  26
  -2  -1 -36 2701.64 171.588  41
  -2  -1 -36 2775.71 175.616  40
   2  -1  36 2469.84 153.106  30
  -2   1 -36 2636.78 160.978  40
  -2   1 -35 400.186 71.6659  40
  -2  -1 -35 400.325 76.4354  41
  -2  -1 -35 290.127 67.4820  40
   2  -1  35 423.748 74.4446  30
  -2   1 -34 8368.66 324.742  40
  -2  -1 -34 8080.45 332.197  41
   2  -1  34 7894.35 310.406  30
  -2  -1 -34 7540.00 321.715  40
  -2  -1 -33 36.2483 47.4261  40
  -2  -1 -33 37.7847 44.5458  41
   2  -1  33 15.3887 41.9605  30
  -2   1 -33 7.28295 32.0778  27
  -2  -1 -32 12209.9 443.335  41
  -2  -1 -32 12620.1 449.227  40
  -2   1 -32 11856.8 388.408  27
  -2  -1 -31 1987.72 186.032  40
  -2   1 -31 1913.03 167.836  27
  -2  -1 -30 14916.5 511.918  40
  -2   1 -30 14879.7 474.124  27
  -2  -1 -30 13704.8 456.082  27
  -2  -1 -29 7942.84 375.731  40
  -2  -1 -29 7269.69 342.259  27
  -2  -1 -29 7189.02 321.418  39
  -2   1 -29 7421.94 344.374  27
  -2   1 -28 2186.73 193.568  27
  -2  -1 -28 2405.37 212.994  40
  -2  -1 -28 2235.72 193.576  27
  -2  -1 -28 2217.95 183.730  39
  -2  -1 -27 29607.0 705.785  27
   2  -1  27 28022.9 675.559  48
  -2   1 -27 28664.8 614.606  10
  -2  -1 -27 30121.9 744.296  40
  -2   1 -27 29170.4 702.564  27
  -2  -1 -26 40033.3 1555.35  51
  -2  -1 -26 42162.3 1571.76  47
  -2  -1 -26 42175.4 849.202  27
  -2   1 -26 40309.6 1513.63  50
  -2  -1 -26 43454.6 818.119  10
  -2   1 -26 42343.8 760.041  10
   2  -1  26 41900.7 831.639  48
  -2   1 -26 43207.4 864.079  27
  -2  -1 -25 33635.7 1407.82  47
  -2  -1 -25 33194.2 1415.98  51
  -2   1 -25 34484.8 1400.52  50
  -2  -1 -25 36074.3 751.284  10
  -2   1 -25 35397.8 704.802  10
  -2  -1 -25 34934.3 774.751  27
   2  -1  25 34153.5 752.173  48
  -2   1 -25 34806.9 778.029  27
  -2  -1 -24 3409.66 453.214  47
  -2  -1 -24 3537.34 238.382  10
  -2   1 -24 3202.11 434.997  50
  -2  -1 -24 2859.55 422.037  51
  -2  -1 -24 3398.57 241.407  27
  -2   1 -24 3393.11 221.186  10
   2  -1  24 3303.12 233.763  48
  -2   1 -24 3385.08 244.582  27
  -2   1 -24 3372.42 427.335  51
  -2  -1 -23 2345.57 374.360  47
  -2  -1 -23 2371.27 387.064  51
  -2   1 -23 2461.92 204.240  21
  -2  -1 -23 3510.11 245.573  27
  -2   1 -23 2192.98 345.959  51
   2  -1  23 2223.44 190.483  48
  -2  -1 -23 2589.06 202.683  10
  -2   1 -23 2568.43 192.695  10
  -2   1 -23 2411.83 205.760  27
  -2   1 -23 2373.62 372.290  50
  -2  -1 -22 21545.2 1121.96  47
  -2   1 -22 23310.8 579.233  10
  -2   1 -22 22608.4 625.386  27
  -2   1 -22 23321.4 614.920  21
  -2   1 -22 23264.1 1146.05  50
  -2  -1 -22 22468.0 1164.31  51
  -2  -1 -22 24305.9 610.586  10
  -2   1 -22 21975.4 1068.89  51
  -2  -1 -22 22665.3 623.601  27
   2  -1  22 23765.9 611.767  48
  -2  -1 -21 2359.16 393.441  51
  -2   1 -21 1976.96 322.087  51
  -2   1 -21 1468.75 291.888  50
  -2  -1 -21 1954.71 336.900  47
  -2  -1 -20 33451.4 1366.13  47
  -2  -1 -20 32936.4 1394.86  51
  -2   1 -20 32780.8 1267.30  51
  -2   1 -20 34244.8 1358.98  50
  -2  -1 -19 687.442 204.328  47
  -2   1 -19 727.889 203.259  50
  -2  -1 -19 526.221 186.473  51
  -2   1 -19 455.290 154.580  51
  -2  -1 -18 9462.20 704.721  47
  -2   1 -18 9071.13 689.466  50
  -2  -1 -18 9459.24 724.553  51
  -2   1 -18 9030.44 634.789  51
  -2  -1 -17 28851.8 1194.03  47
  -2  -1 -17 25954.2 1171.29  51
  -2   1 -17 26375.2 1050.77  51
  -2   1 -17 26608.1 1159.24  50
  -2  -1 -16 47995.9 1503.57  47
  -2   1 -16 47136.3 1509.62  50
  -2  -1 -16 45987.0 1521.21  51
  -2  -1 -15-8.47915 91.8772  47
  -2  -1 -15-46.5236 91.9980  51
  -2   1 -14 76781.0 1833.45  50
  -2  -1 -14 73467.2 1808.10  51
  -2  -1 -13 14092.1 746.359  47
  -2   1 -13 12689.4 725.253  50
  -2  -1 -12 240.152 119.096  47
  -2   1 -12 430.230 174.351  50
  -2  -1 -11 286173. 3103.06  47
  -2   1 -11 286206. 3199.85  50
  -2  -1 -10 75334.7 1542.79  47
  -2   1 -10 73702.1 1556.27  50
  -2   1 -10 76422.9 1296.19  49
  -2   1  -9 2082.49 214.816  49
  -2   1  -9 1707.32 228.952  50
  -2  -1  -9 1568.27 214.306  47
  -2   1  -8 1209.55 161.806  47
  -2   1  -8 1526.24 190.511  49
  -2   1  -8 1583.68 213.296  50
  -2  -1  -8 1529.24 210.537  47
  -2  -1  -7 881.854 161.252  47
  -2   1  -7 798.714 143.207  49
  -2   1  -7 805.879 150.848  50
  -2   1  -6 183802. 1778.76  47
  -2   1  -6 197842. 2145.11  49
  -2  -1  -6 188896. 2197.69  47
  -2   1  -6 192377. 2189.73  50
  -2  -1  -5 99541.9 1553.84  47
  -2   1  -5 103488. 1574.16  49
  -2   1  -4 43586.2 1032.47  49
  -2  -1  -4 42729.8 1000.09  47
  -2  -1  -3 7366.18 410.532  47
  -2   1  -3 7838.75 443.624  49
  -2   1  -2 32849.5 913.795  49
  -2  -1  -2 32908.5 856.367  47
  -2  -1  -1 5464.00 345.611  47
  -2   1  -1 5996.57 397.263  49
  -2  -1  -1 5036.14 348.990  45
  -2   1   0 12312.7 575.328  49
  -2  -1   0 12253.9 531.222  45
  -2  -1   0 12140.1 507.458  47
  -2   1   1 84657.9 1508.42  49
  -2  -1   1 82559.3 1314.85  47
  -2  -1   1 84296.5 1386.44  45
  -2   1   2 921.633 181.848  49
  -2  -1   2 992.938 161.004  45
  -2   1   2 870.404 150.577  52
  -2  -1   2 1052.90 153.757  47
  -2   1   3 80053.8 1288.94  52
  -2  -1   3 77641.2 1346.30  45
  -2   1   3 81346.0 1480.85  49
  -2  -1   3 77457.5 1255.52  47
  -2   1   4 4191.11 291.791  52
  -2   1   4 3272.55 305.575  49
  -2  -1   4 3616.53 295.608  45
  -2  -1   4 3805.59 280.588  47
  -2   1   5 134699. 1630.58  52
  -2   1   5 134710. 1907.93  49
  -2  -1   5 137168. 1824.79  45
  -2  -1   5 138283. 1650.03  47
  -2  -1   6 113485. 1505.42  47
  -2   1   6 117317. 1483.61  52
  -2  -1   6 111145. 1673.00  45
  -2   1   6 113586. 1734.13  49
  -2  -1   7 109795. 1700.01  45
  -2   1   7 111163. 1430.38  52
  -2  -1   7 111532. 1500.58  47
  -2   1   7 110026. 1689.46  49
  -2  -1   8 103013. 1678.68  45
  -2  -1   8 108211. 1505.67  47
  -2   1   8 104465. 1629.59  49
  -2   1   8 108324. 1394.79  52
  -2  -1   9 12.2452 51.4895  45
  -2   1   9 58.0905 51.1916  55
  -2   1   9 68.1152 64.8707  49
  -2   1   9-28.0179 43.0707  52
  -2   1  10 27141.9 813.042  49
  -2   1  10 26677.9 731.333  55
  -2  -1  10 28235.5 915.152  45
  -2   1  10 28987.5 709.107  52
  -2   1  11 987.923 161.143  49
  -2   1  11 898.451 143.026  55
  -2  -1  11 1034.33 186.921  45
  -2  -1  12 8811.01 539.582  45
  -2   1  12 8945.54 447.674  55
  -2  -1  13 10137.7 591.904  45
  -2   1  13 9803.77 481.372  55
  -2  -1  14 5228.70 437.672  45
  -2   1  14 6031.90 390.337  55
  -2   1  15 25601.6 822.992  55
  -2  -1  15 26912.7 1016.16  45
  -2  -1  16 26457.4 1035.54  45
  -2   1  16 24819.9 835.110  55
  -2  -1  16 25499.2 797.732  55
  -2  -1  17 3339.53 387.228  45
  -2  -1  17 3521.88 306.298  55
  -2   1  17 3478.50 325.590  55
  -2   1  18 11855.2 611.971  55
  -2  -1  18 11954.0 583.802  55
  -2  -1  18 13081.3 781.321  45
  -2  -1  19 1510.77 281.863  45
  -2  -1  19 1557.18 213.965  55
  -2   1  19 1612.05 238.444  55
  -2   1  20 744.043 165.102  55
  -2  -1  20 960.380 244.970  45
  -2  -1  20 1027.42 178.336  55
  -2  -1  21 68183.8 1504.34  55
  -2   1  21 66651.1 1582.82  55
  -2  -1  22 49828.8 1740.10  45
  -2   1  22 50318.8 1403.38  55
  -2  -1  22 46288.2 1268.36  55
  -2  -1  23 7485.24 694.321  45
  -2  -1  23 7491.44 525.392  55
  -2   1  23 7353.83 549.422  55
  -2  -1  24 842.198 255.654  45
  -2   1  24 972.881 154.667  46
  -2   1  24 1009.23 210.952  55
  -2  -1  24 1011.70 155.600  28
  -2  -1  24 686.986 169.123  55
  -2  -1  24 718.287 112.677  19
  -2   1  24 753.933 135.774  31
  -2  -1  24 930.993 151.621  30
  -2  -1  25 8645.68 767.329  45
  -2  -1  25 8156.20 376.285  19
  -2   1  25 7811.27 416.492  31
  -2  -1  25 7672.83 424.931  30
  -2   1  25 8392.95 605.093  55
  -2  -1  25 7885.07 562.502  55
  -2  -1  25 8224.03 426.046  28
  -2   1  25 8864.81 446.724  46
  -2  -1  26 38320.3 814.913  19
  -2  -1  26 41315.2 1703.95  45
  -2  -1  26 39827.0 935.875  28
  -2   1  26 37947.9 921.458  31
  -2  -1  26 39755.0 973.151  30
  -2   1  26 41681.4 1359.64  55
  -2  -1  26 40678.7 1293.71  55
  -2   1  26 40648.7 965.099  46
  -2  -1  27 44109.1 1765.60  45
  -2  -1  27 42845.1 960.058  28
  -2  -1  27 42447.0 855.020  19
  -2   1  27 42934.3 990.203  46
  -2   1  27 41290.2 959.009  31
  -2  -1  27 42972.2 1016.29  30
  -2   1  27 46682.9 1446.20  55
  -2  -1  27 40952.3 1325.66  55
  -2  -1  28 7868.72 746.051  45
  -2   1  28 8053.63 426.688  46
  -2  -1  28 8053.34 370.474  19
  -2   1  28 7646.95 412.070  31
  -2  -1  28 8192.33 442.236  30
  -2   1  28 8176.74 610.280  55
  -2  -1  28 6833.08 545.335  55
  -2  -1  28 7750.87 403.111  28
  -2   1  29 1953.37 210.708  46
  -2  -1  29 2202.89 192.378  19
  -2   1  29 1917.55 206.448  31
  -2  -1  29 2325.38 237.473  30
  -2   1  30 5474.16 346.605  46
  -2  -1  30 5181.31 286.943  19
  -2   1  30 5321.07 337.046  31
  -2  -1  30 5119.28 342.735  30
  -2   1  31 156.796 70.4951  46
  -2   1  31 192.852 74.2436  31
  -2  -1  31 143.226 66.2877  30
  -2   1  32 5037.10 317.706  46
  -2  -1  32 5130.62 322.103  46
  -2   1  32 4872.84 308.487  31
  -2  -1  32 4351.64 300.801  30
  -2   1  33 8029.54 388.366  46
  -2  -1  33 8595.04 405.304  46
  -2   1  33 8082.74 383.134  31
  -2   1  34 22475.7 626.211  46
  -2   1  34 23567.4 631.324  31
  -2  -1  34 23569.5 648.234  46
  -2  -1  35 4791.37 284.389  46
  -2   1  35 4093.40 257.733  46
  -2   1  35 4374.40 262.432  31
  -2   1  36 10355.4 388.031  46
  -2  -1  36 10765.4 403.762  46
  -2   1  36 10538.5 383.183  31
  -2   1  37 23.3696 43.3332  46
  -2  -1  37 16.5055 38.0755  46
  -2   1  37 84.8576 52.4581  24
  -2   1  37-41.6608 37.5460  31
  -2   1  38 6198.76 269.294  25
  -2   1  38 6081.91 271.668  24
  -2   1  38 6325.28 257.371  31
  -2  -1  38 6509.29 281.002  46
  -2   1  39 159.499 44.7085  25
  -2   1  39 75.5302 34.7906  24
  -2   1  39 99.8733 36.3062  31
  -2  -1  39 106.917 40.0110  46
  -2  -1  40 1239.49 104.784  46
  -2   1  40 1307.09 101.943  25
  -2   1  40 1084.12 98.7513  24
  -2  -2 -37 14.8566 19.7981  40
   2  -2  37 17.0627 27.9239  30
  -2  -2 -36 5105.18 190.941  26
  -2   2 -36 5658.61 194.298  40
  -2  -2 -36 5164.54 181.700  36
   2  -2  36 5437.48 211.865  30
  -2  -2 -36 5922.01 228.957  40
  -2  -2 -35 574.765 74.8627  26
  -2  -2 -35 670.806 79.1585  41
  -2   2 -35 646.181 75.1534  40
  -2  -2 -35 545.453 80.4769  40
   2  -2  35 658.302 85.1381  30
  -2  -2 -35 642.912 74.7403  36
  -2  -2 -34 1091.67 109.768  26
  -2  -2 -34 1124.39 111.209  41
  -2  -2 -34 1194.51 123.334  40
   2  -2  34 1249.12 119.037  30
  -2  -2 -33 1885.85 159.297  40
  -2  -2 -33 1756.11 147.166  41
  -2  -2 -33 1880.27 153.493  26
  -2   2 -33 1660.77 127.580  27
   2  -2  33 1741.73 150.683  30
  -2  -2 -32 14134.4 441.878  26
  -2  -2 -32 15012.9 447.919  41
  -2  -2 -32 15765.5 473.800  40
  -2   2 -32 14625.5 400.187  27
   2  -2  32 16386.2 474.843  30
  -2  -2 -31 373.867 76.2535  41
  -2  -2 -31 423.815 90.6383  40
  -2  -2 -31 439.553 93.3424  26
  -2   2 -31 371.585 74.2542  27
  -2  -2 -30 29534.1 673.237  41
  -2  -2 -30 30654.4 702.397  40
   2  -2  30 28621.8 629.053  48
  -2   2 -30 29607.6 636.234  27
  -2  -2 -30 29884.9 605.251  39
   2  -2  29 16625.6 494.487  48
  -2  -2 -29 16425.8 530.682  40
  -2  -2 -29 16576.7 473.452  39
  -2  -2 -29 16587.3 518.979  41
  -2   2 -29 16628.7 495.019  27
   2  -2  28 174.070 58.0095  48
  -2  -2 -28 140.846 58.3191  41
  -2  -2 -28 193.840 61.7314  40
  -2  -2 -28 68.5728 43.8962  39
  -2   2 -28 134.897 52.5513  27
  -2  -2 -27 16708.8 539.985  41
  -2  -2 -27 16154.8 538.530  40
  -2  -2 -27 16527.7 502.643  39
   2  -2  27 15997.2 505.333  48
  -2   2 -27 16362.2 517.079  27
  -2  -2 -26 32507.8 762.773  41
  -2  -2 -26 32543.4 774.515  40
   2  -2  26 31090.1 715.737  38
  -2  -2 -26 34027.7 731.065  39
   2  -2  26 32806.8 734.649  48
  -2   2 -26 33248.5 755.487  27
  -2  -2 -25 1010.00 137.584  41
   2  -2  25 903.375 128.310  38
  -2  -2 -25 1008.37 141.475  40
  -2   2 -25 907.609 132.299  27
   2  -2  25 951.134 133.965  48
  -2  -2 -25 1024.66 132.774  39
  -2  -2 -24 27934.3 714.585  41
  -2  -2 -24 26945.7 1267.69  47
  -2  -2 -24 29804.0 740.843  40
  -2  -2 -24 29008.4 693.372  39
   2  -2  24 28273.0 691.672  38
   2  -2  24 26894.0 1074.05  54
  -2   2 -24 29801.9 1315.15  50
  -2  -2 -24 28745.0 626.557   6
   2  -2  24 27718.0 683.713  48
  -2   2 -24 31180.4 726.461  21
  -2   2 -24 28878.9 717.447  27
  -2  -2 -23 2678.19 222.163  41
  -2  -2 -23 2378.02 210.053  40
  -2  -2 -23 2433.61 389.307  47
   2  -2  23 2400.61 202.992  38
  -2   2 -23 2623.18 219.171  21
   2  -2  23 2526.50 210.780  48
  -2  -2 -23 2635.45 193.599   6
  -2   2 -23 2755.68 405.968  50
  -2  -2 -23 2268.50 198.725  39
  -2   2 -23 2490.06 214.312  27
   2  -2  22 36071.4 782.874  48
  -2  -2 -22 36842.7 825.237  40
   2  -2  22 34117.7 754.827  38
  -2   2 -22 36578.2 795.420  21
  -2  -2 -22 35803.4 714.868   6
  -2  -2 -22 34391.2 702.609  10
  -2   2 -22 35291.9 807.169  27
  -2  -2 -22 35856.8 1474.87  47
  -2   2 -22 36698.6 1471.37  50
  -2  -2 -22 36048.3 783.070  39
  -2  -2 -21 8007.33 699.862  47
  -2  -2 -21 7265.32 352.086  39
  -2  -2 -21 7463.22 370.471  40
   2  -2  21 7019.96 343.433  38
  -2   2 -21 7793.37 366.675  21
   2  -2  21 7209.31 348.703  48
  -2   2 -21 7538.98 355.289  32
  -2   2 -21 6771.70 638.860  50
  -2  -2 -21 7696.26 333.011   6
  -2  -2 -21 6838.12 314.075  10
  -2   2 -21 7274.08 369.401  27
  -2  -2 -20 45091.1 1638.80  47
  -2  -2 -20 43857.2 883.997  40
  -2   2 -20 43597.9 1598.89  50
  -2  -2 -20 43863.3 862.127  39
  -2   2 -20 46035.5 882.717  21
   2  -2  20 43326.0 844.239  48
  -2   2 -20 44403.6 853.758  32
  -2  -2 -20 42892.4 777.597  10
  -2  -2 -20 43961.0 791.273   6
  -2  -2 -20 44356.6 899.977  27
  -2   2 -20 43669.1 897.320  27
  -2  -2 -19 1859.38 182.456  40
  -2  -2 -19 1607.50 170.900  39
  -2   2 -19 1751.96 173.805  21
  -2  -2 -19 1673.97 319.488  47
  -2   2 -19 1624.29 165.116  32
  -2  -2 -19 1707.28 157.251  10
  -2  -2 -19 1559.55 152.778   6
  -2   2 -19 1303.19 284.636  50
  -2  -2 -19 1614.20 174.551  27
  -2   2 -19 2032.06 195.888  27
  -2  -2 -18 106624. 2450.83  47
  -2   2 -18 106117. 2425.35  50
  -2  -2 -17 39567.0 1473.91  47
  -2   2 -17 39324.4 1453.90  50
  -2  -2 -16 67431.5 1880.88  47
  -2   2 -16 64311.3 1821.97  50
  -2   2 -15 7709.79 618.469  50
  -2  -2 -15 8393.39 648.544  47
  -2  -2 -14 12989.7 783.740  47
  -2   2 -14 13307.0 789.446  50
  -2  -2 -13 25003.0 1059.28  47
  -2   2 -13 23165.6 1007.09  50
  -2  -2 -12 56548.0 1543.06  47
  -2   2 -12 54728.6 1500.68  50
  -2   2 -12 55000.2 1254.83  49
  -2   2 -11 3348.28 316.115  49
  -2  -2 -11 2985.10 353.715  47
  -2   2 -11 2914.42 337.973  50
  -2  -2 -10 398373. 3858.68  47
  -2   2 -10 389002. 3391.92  49
  -2   2 -10 391660. 3706.66  50
  -2  -2  -9 15940.8 762.069  47
  -2   2  -9 16133.5 727.582  50
  -2   2  -9 15644.9 685.106  49
  -2   2  -8 2607.52 291.819  50
  -2  -2  -8 3034.60 325.465  47
  -2   2  -8 2469.68 276.367  49
  -2  -2  -7 35744.6 1085.97  47
  -2   2  -7 35253.2 1000.56  50
  -2   2  -7 35561.6 1055.18  49
  -2   2  -6 85092.3 1638.79  49
  -2  -2  -6 83547.2 1625.09  47
  -2   2  -6 80417.3 1473.55  50
  -2  -2  -5 207292. 2516.03  47
  -2   2  -5 212091. 2615.13  49
  -2   2  -4 99380.4 1812.77  49
  -2  -2  -4 102040. 1729.69  47
  -2   2  -3 2960.74 334.178  49
  -2  -2  -3 2929.57 293.491  47
  -2   2  -2 99921.3 1861.19  49
  -2  -2  -2 98210.2 1653.54  47
  -2  -2  -1 12271.2 578.770  47
  -2   2  -1 12862.2 679.680  49
  -2  -2   0 99444.0 1631.75  47
  -2  -2   0 103862. 1712.64  45
  -2   2   1 2391.46 335.532  49
  -2  -2   1 1800.45 226.726  47
  -2  -2   1 2278.93 270.058  45
  -2  -2   2 288887. 2837.99  45
  -2  -2   2 287489. 2724.93  47
  -2  -2   3 31285.4 895.883  47
  -2  -2   3 31459.2 945.459  45
  -2   2   3 32307.9 1109.20  49
  -2  -2   4 130885. 1820.22  47
  -2   2   4 131124. 2224.40  49
  -2  -2   4 125514. 1911.56  45
  -2  -2   5 467.762 136.440  47
  -2   2   5 224.215 131.305  49
  -2  -2   5 305.011 110.747  45
  -2  -2   6 41.5056 58.3676  47
  -2  -2   6 48.8653 75.4642  45
  -2   2   6 134.363 94.5453  49
  -2  -2   7 134618. 1880.01  47
  -2   2   7 132575. 2174.90  49
  -2   2   8 48125.2 1289.24  49
  -2  -2   8 47436.7 1264.15  45
  -2   2   8 46676.2 1010.50  52
  -2   2   9 16977.4 596.043  52
  -2  -2   9 16390.5 756.282  45
  -2   2   9 16466.0 744.403  49
  -2  -2  10 263653. 3082.27  45
  -2   2  10 262829. 2921.96  49
  -2   2  11 55527.0 1235.05  55
  -2   2  11 55678.5 1321.66  49
  -2  -2  11 59466.1 1494.47  45
  -2  -2  12 40255.0 1253.12  45
  -2   2  12 38427.3 1040.70  55
  -2   2  12 38150.5 1072.00  49
  -2   2  13 8145.16 489.304  49
  -2   2  13 8692.03 506.673  55
  -2  -2  13 8354.78 584.875  45
  -2  -2  14 4625.37 447.699  45
  -2   2  14 4331.07 364.235  55
  -2  -2  15 7579.57 581.734  45
  -2   2  15 7008.13 473.267  55
  -2  -2  16 1826.20 304.442  45
  -2   2  16 2018.03 266.081  55
  -2  -2  17 444.658 154.376  45
  -2   2  17 345.392 109.131  55
  -2  -2  18 24161.2 1136.51  45
  -2   2  18 24607.2 949.132  55
  -2   2  19 2320.42 306.542  55
  -2  -2  19 2641.15 385.004  45
  -2  -2  20 14400.0 928.867  45
  -2   2  20 14331.1 757.423  55
  -2  -2  21 427.466 183.592  45
  -2  -2  21 427.529 92.3667  23
  -2   2  21 587.196 178.522  55
  -2  -2  21 416.366 87.3933  33
  -2   2  21 475.546 113.146  46
  -2   2  21 488.216 110.525  31
  -2  -2  21 430.988 118.172  28
  -2   2  22 50078.2 1063.70  46
  -2  -2  22 50417.7 926.143  23
  -2   2  22 48218.1 1054.99  31
  -2   2  22 52263.6 1506.41  55
  -2  -2  22 53628.8 1878.48  45
  -2  -2  22 53743.8 1175.43  28
  -2  -2  23 4340.76 546.687  45
  -2  -2  23 3991.58 263.395  23
  -2  -2  23 3775.40 289.085  30
  -2   2  23 3643.84 297.957  31
  -2   2  23 4356.50 445.758  55
  -2   2  23 3904.59 304.844  46
  -2  -2  23 4447.41 342.649  28
  -2   2  24 29225.8 824.935  46
  -2  -2  24 30970.3 1478.78  45
  -2  -2  24 30188.8 715.091  23
  -2   2  24 29070.1 839.960  31
  -2  -2  24 31212.5 766.140  19
  -2  -2  24 29094.6 806.977  30
  -2   2  24 31453.9 1203.86  55
  -2  -2  24 31441.8 910.087  28
  -2  -2  25 291.735 79.5584  23
  -2  -2  25 352.343 209.421  45
  -2   2  25 338.450 100.993  46
  -2  -2  25 242.576 70.3633  19
  -2   2  25 379.939 110.797  31
  -2  -2  25 320.646 90.7196  30
  -2  -2  25 261.502 92.8123  28
  -2   2  25 284.345 116.828  55
  -2  -2  26 1885.34 386.142  45
  -2  -2  26 2412.46 200.282  23
  -2   2  26 1994.87 219.451  31
  -2  -2  26 1964.59 191.775  19
  -2  -2  26 1990.09 215.259  30
  -2   2  26 2294.96 332.616  55
  -2   2  26 2130.56 225.089  46
  -2  -2  26 2385.81 247.612  28
  -2   2  27 7887.73 421.914  46
  -2   2  27 7681.76 426.521  24
  -2  -2  27 7871.20 353.604  23
  -2   2  27 7477.76 423.490  31
  -2  -2  27 7918.68 380.780  19
  -2  -2  27 7404.30 407.193  30
  -2  -2  27 8032.62 445.008  28
  -2   2  28 12217.2 516.109  46
  -2   2  28 12524.7 540.905  24
  -2   2  28 11827.1 524.578  31
  -2  -2  28 11607.3 454.632  19
  -2  -2  28 11514.0 499.393  30
  -2  -2  28 12568.0 541.950  28
  -2   2  29 4462.61 321.735  24
  -2  -2  29 4808.51 289.000  19
  -2   2  29 4633.95 323.276  31
  -2  -2  29 4255.35 298.544  30
  -2  -2  29 4672.35 323.579  28
  -2   2  30 12295.3 510.933  24
  -2  -2  30 12625.7 455.718  19
  -2   2  30 12700.3 521.450  31
  -2  -2  30 12124.0 491.088  30
  -2  -2  30 12518.2 508.983  28
  -2   2  31-8.37663 53.2397  24
  -2  -2  31-1.52844 43.9445  19
  -2   2  31 44.7778 54.9767  31
  -2  -2  31 18.3707 43.4852  30
  -2  -2  31 6.80676 44.5591  28
  -2  -2  32 14779.0 510.705  28
  -2  -2  32 15795.4 471.343  19
  -2   2  32 14815.5 528.369  31
  -2   2  32 14853.2 539.351  25
  -2   2  32 15698.1 543.131  24
  -2   2  33 1907.90 187.760  25
  -2  -2  33 1932.68 160.050  19
  -2   2  33 1759.54 181.569  24
  -2   2  33 1994.07 189.305  31
  -2  -2  33 1913.42 176.799  28
  -2   2  34 172.795 59.8868  25
  -2   2  34 178.676 68.9956  24
  -2  -2  34 168.776 49.6553  46
  -2  -2  34 85.1524 40.6659  19
  -2   2  34 125.898 48.7578  31
  -2  -2  34 119.950 50.2480  28
  -2  -2  35 16.8606 40.1977  46
  -2   2  35 42.2711 46.1491  24
  -2   2  35 101.002 53.5273  31
  -2  -2  35 5.19879 33.7852  28
  -2   2  35 97.0021 45.8520  25
  -2  -2  36 1088.49 115.876  46
  -2   2  36 1052.87 118.969  24
  -2   2  36 1031.58 116.869  31
  -2  -2  36 896.764 99.1910  28
  -2   2  36 1002.62 116.817  25
  -2  -2  37 92.6693 34.6878  46
  -2   2  37 31.3282 34.9960  25
  -2   2  37 30.5065 34.8757  24
  -2   2  37 13.3198 26.2035  31
  -2   2  38 977.024 98.9339  25
  -2   2  38 925.573 92.9103  24
  -2  -2  38 967.834 92.9439  46
  -2   2  38 1023.66 95.7959  31
  -2   2  39 1287.14 100.449  25
  -2  -2  39 1161.43 94.0431  29
  -2   2  39 1224.09 94.8154  24
  -2  -3 -34 13272.2 313.882  40
  -2  -3 -34 12407.9 276.797  36
   2  -3  34 13085.0 309.004  30
  -2  -3 -33 833.659 86.8078  26
  -2  -3 -33 993.944 97.1936  40
  -2  -3 -33 968.048 91.3820  36
   2  -3  33 1011.38 98.1838  30
  -2  -3 -32 16723.4 408.782  26
  -2  -3 -32 17797.5 412.484  36
  -2   3 -32 17580.3 365.769  27
  -2  -3 -32 17963.2 428.637  40
   2  -3  32 18431.3 429.367  30
  -2  -3 -31 173.522 56.6500  26
   2  -3  31 254.872 58.3878  48
  -2  -3 -31 140.487 49.2320  40
  -2  -3 -31 143.067 49.1290  36
   2  -3  31 205.228 60.2317  30
  -2   3 -31 186.764 47.8292  27
  -2  -3 -30 11905.3 390.817  40
  -2  -3 -30 11550.0 391.035  26
  -2  -3 -30 11800.2 382.218  36
   2  -3  30 11194.9 357.636  48
  -2   3 -30 11761.8 355.042  27
  -2  -3 -29 1439.04 144.433  40
  -2  -3 -29 1470.39 150.781  26
  -2  -3 -29 1552.25 148.036  36
   2  -3  29 1511.75 140.298  48
  -2   3 -29 1636.92 145.114  27
  -2  -3 -28 3453.02 237.609  26
  -2  -3 -28 3490.05 229.919  40
  -2  -3 -28 3316.25 197.780  37
  -2   3 -28 3350.47 210.783  27
   2  -3  28 3063.51 203.708  48
  -2  -3 -27 211.400 69.1311  26
  -2  -3 -27 247.997 70.1703  40
   2  -3  27 123.416 53.6793  38
  -2  -3 -27 177.152 53.9910  37
  -2   3 -27 167.939 58.1686  27
   2  -3  27 191.112 61.6420  48
  -2  -3 -26 8090.35 369.576  40
   2  -3  26 7688.03 338.331  38
  -2  -3 -26 8222.34 342.843  37
  -2   3 -26 8184.12 356.876  27
  -2  -3 -26 7467.44 379.115  26
   2  -3  26 8467.38 357.901  48
  -2  -3 -25 10249.7 424.965  40
   2  -3  25 9774.08 389.702  38
  -2  -3 -25 9998.16 394.320  37
  -2  -3 -25 9681.88 445.323  26
  -2   3 -25 10334.5 412.452  27
   2  -3  25 10166.9 402.955  48
  -2   3 -24 22355.9 624.013  27
  -2  -3 -24 21563.4 627.863  40
  -2  -3 -24 21638.6 591.421  39
   2  -3  24 21217.3 581.953  38
  -2   3 -24 21750.3 573.256  21
  -2  -3 -24 21400.7 595.183  37
  -2  -3 -24 20951.0 674.676  26
  -2  -3 -24 22370.1 551.007   6
   2  -3  24 21705.6 600.322  48
  -2  -3 -23 15041.9 503.074  39
  -2  -3 -23 13634.9 556.426  26
  -2  -3 -23 13434.5 503.632  40
   2  -3  23 14005.3 479.494  38
  -2  -3 -23 14227.0 498.572  37
  -2   3 -23 14582.0 480.029  21
   2  -3  23 14205.7 490.369  48
  -2  -3 -23 14515.2 453.113   6
  -2   3 -23 14048.6 505.931  27
  -2  -3 -22 23540.3 739.851  26
  -2  -3 -22 24403.6 683.341  40
  -2   3 -22 24583.6 634.914  21
   2  -3  22 24037.2 632.504  38
  -2  -3 -22 24141.5 665.422  37
  -2  -3 -22 24760.5 658.182  39
  -2   3 -22 25024.3 629.292  32
  -2  -3 -22 24491.1 597.398   6
   2  -3  22 24529.3 653.692  48
  -2   3 -22 24901.0 681.281  27
  -2  -3 -21 9046.41 419.727  40
  -2  -3 -21 8916.00 460.914  26
  -2  -3 -21 9694.71 745.672  47
   2  -3  21 8956.01 389.912  38
  -2  -3 -21 9129.16 419.706  37
  -2   3 -21 9379.71 398.007  21
  -2  -3 -21 9321.30 411.915  39
  -2   3 -21 9247.03 420.815  27
  -2  -3 -21 9083.97 369.541   6
  -2   3 -21 9698.75 399.018  32
   2  -3  21 9394.51 406.073  48
   2  -3  20 21728.6 1013.56  54
  -2  -3 -20 23109.5 668.296  40
  -2  -3 -20 23331.5 656.177  39
   2  -3  20 24019.6 638.720  38
  -2  -3 -20 23572.1 675.106  37
  -2   3 -20 23061.7 624.020  21
  -2  -3 -20 22267.3 729.571  26
   2  -3  20 22786.3 634.794  48
  -2  -3 -20 21846.8 1125.86  47
  -2   3 -20 24141.4 631.421  32
  -2  -3 -20 22873.3 587.599   6
  -2   3 -20 20651.4 1074.59  50
  -2   3 -19 400.360 179.848  50
   2  -3  19 370.683 141.121  54
  -2  -3 -19 327.641 91.2609  39
   2  -3  19 262.920 73.4274  48
  -2  -3 -19 236.280 80.6272  26
   2  -3  19 374.491 85.9338  38
  -2  -3 -19 208.218 78.3273  37
  -2   3 -19 310.848 78.0580  21
  -2  -3 -19 357.720 91.7226  40
  -2   3 -19 308.259 79.1840  32
  -2  -3 -19 323.519 79.0705   6
  -2  -3 -19 331.584 149.920  47
  -2  -3 -18 468.272 171.068  47
  -2  -3 -18 190.460 68.0923  26
   2  -3  18 439.825 157.838  54
   2  -3  18 417.195 88.4198  38
  -2   3 -18 462.880 96.2254  21
  -2   3 -18 489.031 93.0386  32
  -2  -3 -18 396.591 82.4289   6
  -2  -3 -18 332.206 83.9193  39
   2  -3  18 386.184 85.5409  48
  -2  -3 -17 6242.80 592.882  47
   2  -3  17 5659.07 312.883  48
  -2  -3 -17 5989.12 372.131  26
   2  -3  17 5959.92 315.995  38
   2  -3  17 5923.96 532.752  54
  -2   3 -17 5724.44 312.102  21
  -2   3 -17 5953.14 317.053  32
  -2  -3 -17 5654.82 295.280   6
  -2  -3 -17 6276.50 346.639  39
  -2  -3 -16 7857.43 654.859  47
  -2   3 -16 8686.91 376.626  21
  -2  -3 -16 8064.73 391.352  39
  -2  -3 -16 7751.82 416.940  26
   2  -3  16 8645.56 644.374  54
  -2   3 -16 8429.73 374.682  32
  -2  -3 -16 7310.52 335.450   6
   2  -3  16 7626.50 356.236  48
  -2  -3 -15 2544.27 219.743  39
  -2  -3 -15 2411.73 360.901  47
  -2   3 -15 2858.75 220.897  21
   2  -3  15 2005.19 314.140  54
  -2   3 -15 2674.92 208.673  32
  -2  -3 -15 2563.71 238.865  26
  -2  -3 -15 2709.95 205.334   6
  -2  -3 -14 17649.8 949.723  47
   2  -3  14 17301.5 896.349  54
  -2   3 -14 17385.8 517.213  21
  -2  -3 -14 16691.3 594.305  26
  -2   3 -14 16904.6 521.520  32
  -2  -3 -14 16726.9 559.979  39
  -2  -3 -14 16746.0 506.305   6
   2  -3  13-44.4403 75.7977  54
  -2  -3 -13 23.3575 51.1052  39
  -2  -3 -13 9.32354 80.7520  47
  -2   3 -13 64.7285 42.3162  15
  -2  -3 -13 45.2914 44.5992   6
  -2  -3 -12 32305.6 1230.66  47
   2  -3  12 29866.4 1156.78  54
  -2   3 -12 28402.5 1042.00  49
  -2  -3 -11 1453.78 263.473  47
  -2   3 -11 1424.43 238.638  49
   2  -3  11 1572.00 270.852  54
   2  -3  10 13412.4 761.127  54
  -2  -3 -10 13184.0 757.766  47
  -2   3 -10 13123.8 721.504  49
  -2  -3  -9 4215.27 421.554  47
  -2   3  -9 3695.99 385.344  49
   2  -3   9 3947.88 406.367  54
  -2  -3  -8 118.790 79.5303  47
   2  -3   8 293.764 126.411  54
  -2   3  -8 165.575 71.1767  49
   2  -3   7 21249.9 900.111  54
  -2   3  -7 20153.9 915.732  49
  -2  -3  -7 22161.0 939.275  47
   2  -3   6 56925.4 1431.30  54
  -2   3  -6 54313.4 1510.41  49
  -2  -3  -6 56738.2 1475.35  47
  -2  -3  -5 95.1871 96.8060  47
  -2   3  -5 29.4292 94.1507  49
   2  -3   5-121.760 71.0786   4
   2  -3   5 97.7313 92.4587  54
  -2   3  -4 15165.2 819.674  49
   2  -3   4 15261.3 651.583   4
  -2  -3  -4 15882.8 759.542  47
   2  -3   4 15887.5 720.428  54
   2  -3   3 3073.89 294.004   4
  -2   3  -3 3217.25 389.025  49
   2  -3   3 3392.74 327.183  54
  -2  -3  -3 3150.66 333.609  47
  -2   3  -2 9959.62 687.240  49
  -2  -3  -2 10170.6 596.704  47
   2  -3   2 9427.07 526.563  54
  -2  -3  -1 114.689 85.2047  47
  -2   3  -1 56.6325 100.231  49
   2  -3   0 1808.11 219.225  54
  -2  -3   0 2265.84 271.611  47
  -2   3   0 2305.71 347.697  49
  -2  -3   1 1656.26 239.692  47
  -2   3   1 1826.98 307.336  49
  -2   3   2 11593.8 768.922  49
  -2  -3   2 11329.2 633.341  45
  -2  -3   2 11186.0 599.336  47
  -2  -3   3 925.169 179.812  47
  -2  -3   3 775.737 178.365  45
  -2   3   3 1172.92 273.836  49
  -2  -3   4 72179.8 1610.00  45
  -2   3   4 73909.8 1944.99  49
  -2  -3   4 75501.5 1553.15  47
  -2   3   5 1438.50 288.895  49
  -2  -3   5 1202.43 213.262  47
  -2  -3   5 1047.67 211.185  45
  -2  -3   6 123238. 2136.23  45
  -2   3   6 123745. 2494.75  49
  -2  -3   7 15146.1 766.267  45
  -2   3   7 15690.0 874.557  49
  -2   3   8 4927.24 489.980  49
  -2  -3   8 4545.92 426.900  45
  -2   3   9 76160.5 1869.28  49
  -2  -3   9 76809.6 1768.01  45
  -2  -3  10 7432.33 559.530  45
  -2   3  10 6858.84 553.015  49
  -2  -3  11 304.013 147.737  45
  -2   3  11 210.950 112.051  49
  -2  -3  12 12595.2 754.376  45
  -2   3  12 12909.0 685.535  55
  -2   3  12 13079.4 733.377  49
  -2  -3  13 23006.5 1036.95  45
  -2   3  13 22843.6 922.144  55
  -2   3  13 21385.5 921.152  49
  -2  -3  14 106409. 2275.71  45
  -2   3  14 109832. 2050.51  55
  -2   3  15 11508.0 485.660  25
  -2  -3  15 12282.2 491.944  23
  -2   3  15 12672.9 707.365  55
  -2  -3  15 12004.7 511.911  28
  -2  -3  15 11477.5 765.058  45
  -2   3  16 40305.3 917.356  25
  -2   3  16 38946.1 889.234  24
   2  -3 -16 39690.0 870.519  40
  -2  -3  16 40210.1 886.549  23
  -2  -3  16 43429.8 823.627  35
  -2  -3  16 42604.1 827.370  33
  -2   3  16 41688.9 947.541  31
  -2  -3  16 39389.0 1439.03  45
  -2   3  16 41796.3 1289.79  55
  -2  -3  16 40801.6 798.865  18
  -2  -3  16 42909.7 988.277  28
  -2   3  17 1160.46 174.231  25
  -2   3  17 1032.96 150.468  24
   2  -3 -17 1019.81 151.026  40
  -2  -3  17 1009.21 145.862  23
  -2   3  17 1023.78 214.513  55
  -2  -3  17 1005.38 131.627  33
  -2  -3  17 1050.00 131.768  18
  -2   3  17 1134.20 162.071  31
  -2  -3  17 1082.66 162.847  28
  -2  -3  17 1344.41 275.798  45
  -2   3  18 29217.7 793.773  24
  -2  -3  18 29240.9 752.492  23
   2  -3 -18 28142.7 746.955  40
  -2  -3  18 28734.9 1287.57  45
  -2  -3  18 29833.7 712.612  33
  -2   3  18 29334.7 825.825  31
  -2   3  18 31484.8 1157.63  55
  -2  -3  18 29375.5 676.817  18
  -2  -3  18 29782.8 861.806  28
  -2   3  18 28990.9 801.009  25
  -2  -3  19 4584.38 526.197  45
   2  -3 -19 4330.89 297.760  40
  -2   3  19 4786.39 337.679  25
  -2   3  19 4920.66 333.582  24
  -2  -3  19 5058.05 312.060  23
  -2  -3  19 4974.59 296.856  33
  -2   3  19 4982.09 344.816  31
  -2   3  19 5263.19 483.801  55
  -2  -3  19 5096.46 365.739  28
  -2  -3  20 5942.01 610.216  45
  -2   3  20 6026.55 378.059  25
  -2   3  20 6087.38 373.301  24
   2  -3 -20 5375.63 331.837  40
  -2  -3  20 6193.09 344.380  23
  -2  -3  20 6319.87 337.233  33
  -2   3  20 6324.60 397.972  31
  -2   3  20 6147.49 528.285  55
  -2  -3  20 6754.41 426.532  28
  -2  -3  21 1744.55 338.793  45
  -2   3  21 1667.53 204.678  24
   2  -3 -21 1524.95 176.986  40
  -2  -3  21 1997.18 197.454  23
  -2   3  21 1677.17 279.761  55
  -2  -3  21 2004.48 195.287  33
  -2   3  21 1667.30 210.594  31
  -2  -3  21 1891.57 227.038  28
  -2   3  21 1610.11 206.644  25
  -2   3  22 255.025 82.7181  24
   2  -3 -22 420.814 96.2391  40
  -2  -3  22 420.933 101.467  23
  -2  -3  22 265.804 138.451  45
  -2  -3  22 333.533 89.3669  33
  -2   3  22 453.442 107.214  31
  -2   3  22 591.195 165.811  55
  -2   3  22 374.085 114.481  25
  -2  -3  22 465.416 117.706  28
  -2   3  23 1806.15 209.782  24
   2  -3 -23 2121.52 205.484  40
  -2  -3  23 2336.64 207.374  23
  -2   3  23 2243.63 237.946  31
  -2  -3  23 2294.90 205.576  33
  -2  -3  23 2246.75 249.157  28
  -2   3  23 2357.13 243.791  25
  -2   3  24 24985.3 759.713  24
   2  -3 -24 25029.8 677.798  40
  -2  -3  24 26501.9 682.674  23
  -2   3  24 25006.7 788.053  31
  -2   3  24 25770.8 786.461  25
  -2  -3  24 26975.2 847.865  28
  -2   3  25 3798.42 306.608  25
  -2   3  25 3316.00 279.526  24
   2  -3 -25 3319.11 246.184  40
  -2  -3  25 3491.64 245.377  23
  -2   3  25 3888.62 316.202  31
  -2  -3  25 3546.27 310.289  28
  -2   3  26 39347.2 946.947  25
  -2   3  26 39719.9 930.921  24
  -2  -3  26 40517.3 809.422  23
  -2   3  26 39509.0 966.907  31
  -2  -3  26 41283.3 860.653  19
  -2  -3  26 40427.9 1006.57  28
  -2   3  27 13678.6 552.919  25
  -2   3  27 13473.6 531.373  24
  -2  -3  27 13573.3 457.489  23
  -2   3  27 13794.7 560.960  31
  -2  -3  27 14311.8 496.193  19
  -2  -3  27 13952.3 571.613  28
  -2   3  28 6373.93 369.027  25
  -2   3  28 6582.79 362.000  24
  -2  -3  28 6579.09 307.199  23
  -2  -3  28 6564.41 380.682  28
  -2   3  28 6491.92 379.042  31
  -2  -3  28 6854.16 336.149  19
  -2   3  29 1940.71 192.062  24
  -2   3  29 2114.11 204.985  25
  -2   3  29 2240.07 215.772  31
  -2  -3  29 2269.41 188.021  19
  -2  -3  29 2167.79 215.142  28
  -2  -3  29 2294.80 176.177  23
  -2   3  30 134.935 58.8247  25
  -2   3  30 60.8262 54.2556  24
  -2  -3  30 113.347 43.1376  23
  -2  -3  30 30.4054 43.4295  19
  -2   3  30 22.5878 49.6108  31
  -2  -3  30-6.53208 49.3999  28
  -2   3  31 51.7618 51.5131  25
  -2   3  31 56.2197 45.3251  24
  -2  -3  31 0.67992 31.1205  19
  -2   3  31 129.476 87.8345  31
  -2  -3  31 68.4442 56.6576  28
  -2  -3  32 1885.44 149.656  46
  -2   3  32 1889.74 171.887  25
  -2   3  32 1961.19 166.165  24
  -2  -3  32 2106.67 180.347  28
  -2  -3  32 1941.85 153.816  19
  -2   3  32 1980.78 177.413  31
  -2  -3  33 17.6503 25.4422  46
   2  -3 -33 54.7723 29.8418   9
  -2   3  33-32.2563 33.3087  24
  -2  -3  33 31.4444 32.4540  19
  -2   3  33 45.9125 34.1488  25
  -2   3  33 63.8005 52.5009  31
  -2  -3  33 35.6844 31.6948  29
  -2  -3  33 19.1445 32.3440  28
   2  -3 -34 2802.79 152.480   9
  -2  -3  34 2566.71 150.906  46
  -2  -3  34 2977.75 182.736  28
  -2   3  34 3027.56 177.828  24
  -2   3  34 2842.60 183.909  25
  -2  -3  34 2839.89 157.156  19
  -2  -3  34 2559.57 163.806  29
  -2  -3  35 3533.29 160.648  46
  -2   3  35 3717.95 193.407  25
  -2  -3  35 3734.95 186.856  28
  -2   3  35 3902.24 184.730  24
  -2  -3  35 3758.06 178.630  29
  -2   3  36 4939.81 202.772  25
  -2  -3  36 4633.55 185.918  28
  -2   3  36 4550.35 177.688  24
  -2  -4 -30 5630.60 198.460  36
   2  -4  30 5309.03 189.496  48
  -2  -4 -29 76.4506 33.9054  40
  -2  -4 -29 159.355 39.4748   8
  -2  -4 -29 125.008 40.4989  36
   2  -4  29 101.295 37.7140  48
   2  -4  29 109.292 32.9482  30
  -2  -4 -29 130.475 46.4637  26
  -2   4 -29 96.9973 33.7274  27
  -2  -4 -28 12451.5 328.407  40
  -2  -4 -28 12928.5 312.525   8
  -2  -4 -28 13527.0 363.164  36
   2  -4  28 13788.1 344.479  30
   2  -4  28 13692.2 351.979  48
  -2   4 -28 13705.8 339.390  27
  -2  -4 -28 13407.2 370.846  26
  -2  -4 -27 134.811 53.0096  26
  -2  -4 -27 178.973 49.9510  40
   2  -4  27 79.5154 35.8070  38
  -2  -4 -27 110.678 44.8127  36
  -2   4 -27 138.647 45.6531  27
   2  -4  27 120.740 41.7161  30
   2  -4  27 202.608 52.8808  48
  -2  -4 -26 17866.0 486.747  26
  -2  -4 -26 17181.1 435.718  40
   2  -4  26 16575.5 409.599  38
  -2  -4 -26 18098.2 473.994  36
  -2   4 -26 18447.7 450.456  27
   2  -4  26 17860.7 448.769  48
  -2  -4 -25 5243.48 278.984  26
  -2  -4 -25 5198.44 252.628  40
   2  -4  25 4971.91 235.721  38
  -2  -4 -25 5228.71 228.161  37
  -2  -4 -25 5103.33 264.494  36
  -2   4 -25 5167.61 253.902  27
   2  -4  25 5051.66 250.751  48
  -2  -4 -24 12196.2 446.054  26
  -2  -4 -24 12143.1 402.529  40
   2  -4  24 12036.5 382.192  38
   2  -4  24 13193.6 416.553  48
  -2  -4 -24 12012.0 370.610  37
  -2  -4 -24 12630.2 432.563  36
  -2   4 -24 12864.2 418.907  27
  -2   4 -23 287.147 77.9141  27
  -2  -4 -23 413.992 105.883  26
  -2  -4 -23 275.919 74.1362  40
   2  -4  23 288.807 69.9804  38
  -2  -4 -23 350.105 75.7615  37
  -2  -4 -23 400.388 95.4754  36
   2  -4  23 350.488 84.7128  48
  -2  -4 -22 37455.1 841.650  26
  -2  -4 -22 36893.3 742.624  40
   2  -4  22 37471.2 717.419  38
  -2  -4 -22 37430.9 724.216  37
   2  -4  22 37706.5 753.425  48
  -2  -4 -22 39052.5 817.543  36
  -2   4 -22 38240.9 776.208  27
  -2  -4 -21 798.558 145.059  26
   2  -4  21 768.616 111.761  38
  -2  -4 -21 794.431 115.553  37
   2  -4  21 758.497 119.497  48
  -2  -4 -21 939.110 147.019  36
  -2   4 -21 655.014 94.5668  21
  -2   4 -21 860.490 130.276  27
  -2  -4 -20 26506.8 744.372  26
  -2  -4 -20 26757.7 665.517  37
  -2   4 -20 26316.9 577.724  21
  -2  -4 -20 27552.1 720.817  36
   2  -4  20 26291.6 654.510  48
   2  -4  20 26492.5 633.902  38
  -2  -4 -19 309.158 107.825  26
   2  -4  19 271.750 76.0031  38
  -2  -4 -19 370.206 94.5820  37
  -2  -4 -19 315.540 96.4284  36
  -2   4 -19 223.568 64.9368  21
  -2   4 -19 271.789 66.9922  32
   2  -4  19 238.543 78.0649  48
  -2  -4 -18 12135.6 520.943  26
   2  -4  18 12344.9 444.010  38
  -2  -4 -18 12198.1 472.373  37
   2  -4  18 12114.4 453.414  48
  -2   4 -18 12032.5 409.170  21
  -2  -4 -18 12272.5 493.972  36
  -2   4 -18 12285.1 429.134  32
  -2  -4 -17 3608.97 288.654  26
   2  -4  17 3784.18 252.015  38
  -2  -4 -17 3571.47 261.409  37
  -2   4 -17 3891.80 237.555  21
  -2  -4 -17 3618.74 273.933  36
  -2   4 -17 4107.61 253.238  32
   2  -4  17 4157.00 268.206  48
  -2  -4 -16 2392.83 235.599  26
   2  -4  16 2146.14 187.585  38
  -2  -4 -16 2361.36 216.320  37
  -2   4 -16 2275.50 184.016  21
  -2  -4 -16 2159.41 217.309  36
  -2   4 -16 2398.31 197.951  32
   2  -4  16 2156.40 196.014  48
  -2  -4 -15 5216.45 348.477  26
   2  -4  15 5352.17 303.792  38
  -2  -4 -15 5283.65 326.078  37
  -2   4 -15 4935.49 277.150  21
  -2  -4 -15 5286.43 333.638  36
  -2  -4 -15 5505.72 302.280   6
  -2   4 -15 5496.41 299.937  32
   2  -4  15 5376.07 304.885  48
  -2  -4 -14 282.343 85.4502  26
  -2  -4 -14 364.149 87.5268   6
   2  -4  14 284.086 76.1612  38
  -2  -4 -14 447.933 105.574  37
  -2  -4 -14 391.810 98.7147  36
  -2   4 -14 170.297 64.0655  21
  -2   4 -14 449.299 89.6235  32
  -2  -4 -13 717.548 131.837  26
  -2  -4 -13 566.065 107.432   6
   2  -4  13 788.512 114.881  38
  -2  -4 -13 807.751 133.419  37
  -2  -4 -13 883.682 139.612  36
  -2   4 -13 747.966 108.659  21
  -2   4 -13 829.012 121.057  32
   2  -4  13 537.084 171.701  54
  -2  -4 -12 4327.54 311.868  26
   2  -4  12 4496.36 273.487  38
   2  -4  12 4038.50 454.119  54
  -2  -4 -12 4442.74 298.957  37
  -2   4 -12 4268.12 253.026  21
  -2  -4 -12 4394.00 301.484  36
  -2   4 -12 4552.94 279.331  32
  -2  -4 -12 4466.42 282.948   6
  -2  -4 -11 10361.1 479.774  26
  -2   4 -11 10201.7 419.320  15
   2  -4  11 9433.79 691.006  54
   2  -4  11 9936.97 399.489  38
  -2  -4 -11 9972.19 447.176  37
  -2  -4 -11 10125.8 449.251  36
  -2   4 -11 10589.3 392.768  21
  -2   4 -11 9912.13 406.607  32
  -2  -4 -11 9641.03 407.470   6
  -2   4 -11 9241.27 660.760  49
  -2  -4 -10 77943.6 1291.59  26
   2  -4  10 74821.7 1101.75  38
  -2  -4 -10 77896.2 1230.86  37
  -2  -4 -10 77007.9 1214.25  36
  -2   4 -10 75252.3 1048.36  21
  -2   4 -10 77748.8 1139.56  32
  -2  -4 -10 74977.6 1128.26   6
   2  -4  10 76712.2 1951.17  54
  -2   4 -10 79793.8 1165.17  15
  -2   4 -10 74041.1 1881.59  49
   2  -4   9 418.926 156.566  54
  -2  -4  -9 390.776 119.619  37
  -2  -4  -9 484.913 148.995  26
  -2  -4  -9 377.182 112.231  36
  -2   4  -9 232.684 62.6778  21
  -2  -4  -9 223.423 76.8457  34
  -2   4  -9 566.488 116.661  15
  -2   4  -9 342.841 94.4486  32
  -2  -4  -9 316.861 96.4674   6
  -2   4  -9 342.632 168.440  49
  -2  -4  -8 99245.0 1379.41  37
  -2  -4  -8 100421. 1340.52  36
  -2   4  -8 97606.6 1177.99  21
  -2  -4  -8 100213. 1260.74  34
  -2   4  -8 100888. 1301.00  15
  -2   4  -8 100747. 1302.41  32
  -2  -4  -8 97156.0 1275.64   6
   2  -4   8 96712.9 2121.19  54
  -2   4  -8 93980.0 2183.27  49
  -2   4  -7 9624.57 401.712  15
  -2  -4  -7 9573.06 429.581  37
   2  -4   7 10080.2 677.548  54
  -2  -4  -7 9966.58 420.225  36
  -2  -4  -7 9948.58 400.342  34
  -2   4  -7 9857.01 409.743  32
  -2  -4  -7 9478.30 396.770   6
  -2   4  -7 10293.4 733.956  49
  -2   4  -6 2455.83 203.617  15
   2  -4   6 2329.97 322.163  54
  -2  -4  -6 2434.89 217.281  37
  -2  -4  -6 2401.57 205.049  36
  -2  -4  -6 2410.45 202.231  34
  -2   4  -6 2482.45 207.365  32
  -2  -4  -6 2337.92 196.861   6
  -2   4  -6 2753.13 392.529  49
  -2   4  -5 1900.14 183.428  14
  -2   4  -5 1836.97 318.732  49
  -2  -4  -5 1658.35 176.498  37
  -2  -4  -5 1846.48 178.503  36
  -2   4  -5 1800.63 174.231  15
  -2  -4  -5 1730.33 174.823  34
  -2   4  -5 1873.46 183.390  32
  -2  -4  -5 1590.55 159.604   6
   2  -4   5 1816.08 279.898  54
  -2   4  -4 3621.59 245.169  15
  -2   4  -4 3669.43 254.653  14
  -2  -4  -4 4018.89 272.888  37
  -2  -4  -4 3647.85 251.770  34
  -2   4  -4 3693.52 252.593  32
  -2  -4  -4 3395.89 227.442   6
  -2   4  -4 2743.19 405.741  49
   2  -4   4 3426.81 370.041  54
  -2  -4  -4 3320.65 361.929  47
  -2   4  -3 25725.0 1227.88  49
  -2   4  -3 24789.1 634.079  15
  -2   4  -3 25851.3 663.411  14
   2  -4   3 22246.9 919.401  54
  -2  -4  -3 23715.6 647.594  37
  -2  -4  -3 25169.5 645.670  34
  -2  -4  -3 23685.3 949.427  47
  -2  -4  -3 23496.8 583.223   6
  -2   4  -3 24530.4 647.142  32
  -2   4  -2 4832.53 296.041  25
  -2   4  -2 4910.83 285.919  15
  -2   4  -2 5066.62 292.943  14
  -2  -4  -2 4589.37 286.357  37
  -2  -4  -2 4628.62 420.269  47
  -2   4  -2 4698.19 287.454  32
  -2   4  -2 4292.65 518.432  49
  -2  -4  -1 595.583 158.515  47
  -2   4  -1 812.060 143.535  25
  -2   4  -1 816.697 131.113  14
  -2  -4  -1 671.008 119.816  37
  -2   4  -1 713.534 123.027  15
  -2   4  -1 980.825 145.824  32
  -2   4  -1 843.266 278.905  49
  -2   4   0 70647.0 1116.66  25
  -2   4   0 65793.1 1034.32  15
  -2   4   0 68304.5 1080.03  14
  -2  -4   0 70946.8 1631.63  47
  -2  -4   0 68458.0 1089.31  37
  -2   4   0 68380.5 1079.23  32
  -2   4   0 70397.6 2100.14  49
  -2   4   1 7269.82 366.384  25
  -2   4   1 7314.56 354.102  14
  -2  -4   1 6923.32 345.750  37
  -2   4   1 7060.93 360.854  32
  -2   4   1 7164.66 684.235  49
  -2   4   2 84849.7 1236.99  25
  -2   4   2 83951.8 2316.38  49
  -2   4   2 83624.4 1186.88  14
  -2  -4   2 86762.9 1201.04  37
   2  -4  -2 84496.5 1268.87   9
  -2   4   3 5552.72 320.451  25
  -2   4   3 5264.33 298.099  14
  -2  -4   3 5443.30 302.729  37
   2  -4  -3 5259.25 320.202   9
  -2   4   3 6043.43 632.421  49
   2  -4  -4 864.846 134.911   9
  -2   4   4 979.219 148.537  25
  -2   4   4 976.608 137.760  14
  -2  -4   4 858.735 125.268  37
  -2   4   4 752.508 242.596  49
  -2   4   5 41548.7 878.793  25
  -2   4   5 40317.4 821.240  14
  -2  -4   5 39428.6 858.022  23
  -2  -4   5 41094.9 815.870  37
  -2  -4   5 37968.3 757.961  35
  -2   4   5 40230.2 1580.68  49
   2  -4  -5 41660.5 890.420   9
  -2   4   6 8885.05 408.969  25
  -2   4   6 9154.55 417.266  24
  -2   4   6 8654.80 386.758  14
  -2  -4   6 9220.64 427.444  23
  -2  -4   6 8657.79 372.616  37
  -2  -4   6 8526.51 361.744  35
  -2   4   6 9667.28 772.555  49
   2  -4  -6 8969.70 419.163   9
  -2   4   7 7444.38 379.140  25
  -2   4   7 6759.86 363.880  24
  -2   4   7 6837.72 344.221  14
  -2  -4   7 6990.71 381.462  23
  -2  -4   7 7155.38 339.138  37
  -2  -4   7 7234.78 331.209  35
  -2  -4   7 6775.66 302.766   7
  -2   4   7 6679.74 634.223  49
   2  -4  -7 6884.09 367.966   9
  -2   4   8 37339.5 844.021  25
  -2   4   8 38104.2 846.059  24
  -2   4   8 35065.5 777.391  14
  -2  -4   8 35267.9 868.021  23
  -2  -4   8 36841.8 740.165  35
   2  -4  -8 38028.8 866.296   9
  -2  -4   8 36019.4 784.336  18
  -2   4   8 35074.5 1421.35  49
  -2   4   9 23335.3 675.967  25
  -2   4   9 23851.7 686.246  24
  -2  -4   9 23922.6 722.609  23
   2  -4  -9 23753.9 687.490   9
  -2  -4   9 22911.2 596.075  35
  -2   4   9 22733.1 627.697  14
  -2  -4   9 22925.1 627.106  18
  -2   4   9 22888.0 1126.98  49
  -2   4  10 35296.8 833.537  25
  -2   4  10 36020.0 826.671  24
  -2  -4  10 35525.0 888.768  23
  -2  -4  10 34881.7 729.552  35
  -2   4  10 34352.3 1201.47  55
  -2  -4  10 35079.3 773.198  18
  -2   4  10 31715.5 1308.42  49
   2  -4 -10 34539.1 834.105   9
   2  -4 -11 396.797 116.201   9
  -2   4  11 377.005 120.318  24
  -2  -4  11 188.833 94.7389  23
  -2   4  11 344.233 171.516  49
  -2  -4  11 325.605 95.1694  35
  -2   4  11 358.621 151.427  55
  -2  -4  11 349.155 94.1978  28
  -2   4  11 386.201 121.355  25
  -2  -4  11 240.864 77.2061  18
  -2   4  12 37136.9 869.170  25
  -2   4  12 37504.4 859.523  24
  -2  -4  12 39390.5 939.500  23
  -2  -4  12 35436.0 764.104  35
  -2  -4  12 39091.0 812.465  18
  -2  -4  12 36495.1 849.764  28
  -2   4  12 36022.0 1331.90  49
  -2   4  12 37289.0 1260.55  55
   2  -4 -12 36856.5 871.326   9
  -2   4  13 4608.19 315.883  25
  -2  -4  13 4188.43 310.765  23
   2  -4 -13 4301.54 306.805   9
  -2  -4  13 4387.03 265.929  35
  -2  -4  13 4246.30 269.933  33
  -2   4  13 4485.64 304.322  24
  -2   4  13 4763.21 455.766  55
  -2  -4  13 4369.97 272.537  18
  -2  -4  13 4315.13 300.644  28
   2  -4 -14 26566.5 753.703   9
  -2   4  14 26070.4 741.069  25
  -2   4  14 26566.3 734.022  24
  -2  -4  14 27619.1 779.838  23
  -2  -4  14 24851.8 633.550  35
  -2  -4  14 25576.5 657.595  33
  -2   4  14 27631.5 1091.84  55
  -2  -4  14 28146.5 677.413  18
  -2  -4  14 25422.0 737.892  28
  -2  -4  15 596.260 103.883  18
  -2   4  15 642.968 127.243  25
  -2   4  15 651.574 132.062  24
   2  -4 -15 673.257 130.916   9
   2  -4 -15 551.767 123.101  40
  -2  -4  15 633.767 116.805  23
  -2  -4  15 623.528 107.172  33
  -2   4  15 566.222 158.317  55
  -2  -4  15 651.200 127.774  28
   2  -4 -16 250.066 91.2855   9
  -2   4  16 386.570 104.067  25
  -2   4  16 186.985 72.1051  24
  -2  -4  16 205.991 71.0789  23
   2  -4 -16 140.890 75.4499  40
  -2  -4  16 191.900 68.3917  33
  -2  -4  16 190.996 64.0212  18
  -2  -4  16 96.5469 68.2605  28
   2  -4 -17 8644.36 433.828   9
  -2   4  17 8228.04 413.479  24
  -2  -4  17 9277.73 435.317  23
  -2   4  17 8805.47 439.870  25
   2  -4 -17 9092.83 440.732  40
  -2  -4  17 8599.60 363.429  18
  -2  -4  17 9085.90 456.953  28
  -2  -4  17 8824.78 390.233  33
   2  -4 -18 32.4391 48.8420   9
  -2   4  18 75.3013 62.0019  25
  -2   4  18 186.713 82.8880  24
   2  -4 -18 234.031 84.8270  40
  -2  -4  18 106.332 71.2246  23
  -2  -4  18-6.77558 46.0146  33
  -2  -4  18 202.385 85.6244  28
   2  -4 -19 1247.92 169.072   9
  -2   4  19 1095.08 157.617  25
  -2   4  19 1181.84 163.011  24
   2  -4 -19 1343.77 170.996  40
  -2  -4  19 1080.51 149.123  23
  -2  -4  19 1152.08 143.202  33
  -2  -4  19 1200.85 173.516  28
   2  -4 -20 14826.1 551.288   9
  -2   4  20 13670.7 544.472  25
  -2   4  20 13400.6 523.597  24
   2  -4 -20 13983.2 533.838  40
  -2  -4  20 14046.2 505.857  23
  -2  -4  20 14906.6 500.990  33
  -2  -4  20 14046.3 578.831  28
   2  -4 -21 2253.19 217.781   9
  -2   4  21 2025.11 207.765  24
   2  -4 -21 2123.06 205.572  40
  -2  -4  21 2152.33 197.605  23
  -2   4  21 1933.72 210.257  25
  -2  -4  21 2011.43 185.757  33
  -2  -4  21 2113.53 229.021  28
   2  -4 -22 15761.7 550.530   9
  -2   4  22 14017.5 541.190  25
  -2   4  22 14914.2 538.080  24
   2  -4 -22 15518.4 538.840  40
  -2  -4  22 14920.6 587.969  28
  -2  -4  22 15189.0 498.871  23
  -2  -4  22 15136.7 496.499  33
   2  -4 -23 1351.42 164.212   9
  -2   4  23 1299.50 168.061  25
  -2   4  23 1343.39 163.290  24
   2  -4 -23 1522.10 167.278  40
  -2  -4  23 1435.49 185.517  28
  -2  -4  23 1362.34 149.927  23
  -2  -4  23 1363.99 151.339  33
   2  -4 -24 97.0734 52.5058   9
  -2   4  24 123.503 70.9572  25
  -2   4  24 27.8579 44.1319  24
   2  -4 -24-5.90510 47.8177  40
  -2  -4  24 150.719 56.5935  23
  -2  -4  24 17.7687 40.3553  19
  -2  -4  24 10.1491 46.4418  28
  -2   4  25 136.077 66.3139  25
  -2   4  25 56.7906 43.6890  24
   2  -4 -25 50.1673 51.4904   9
  -2  -4  25 39.5782 47.0083  23
  -2  -4  25 43.0127 48.7651  19
  -2  -4  25 89.4541 63.2772  28
   2  -4 -26 483.547 93.4508   9
  -2   4  26 436.090 94.3339  25
  -2   4  26 492.296 90.4924  24
  -2  -4  26 545.697 88.9588  23
  -2  -4  26 486.720 89.0053  19
  -2  -4  26 417.946 91.8940  28
  -2   4  27 24.8812 37.9681  25
  -2   4  27-17.3922 40.0693  24
  -2  -4  27-34.8463 38.5368  23
   2  -4 -27 18.6036 32.6063   9
  -2  -4  27 19.8518 41.3457  19
  -2  -4  27 23.7503 52.3954  28
  -2   4  28 1165.98 129.710  25
  -2  -4  28 1176.52 113.953  23
  -2  -4  28 1163.67 140.030  28
  -2   4  28 1193.19 123.739  24
  -2  -4  28 1365.94 132.609  19
   2  -4 -28 1289.14 131.711   9
  -2   4  29 721.879 101.795  25
  -2   4  29 650.242 86.8661  24
  -2  -4  29 630.884 78.5533  23
   2  -4 -29 744.769 94.3482   9
  -2  -4  29 733.616 93.7757  19
  -2  -4  29 481.050 89.0012  28
  -2   4  30 3191.43 190.211  25
  -2  -4  30 3550.53 208.124  28
  -2   4  30 3263.53 171.570  24
  -2  -4  30 3104.62 155.332  23
  -2  -4  30 3230.99 178.044  19
   2  -4 -30 3387.76 181.820   9
   2  -4 -31 7.69344 20.5650   9
  -2   4  31 73.7174 33.9957  25
  -2   4  31 34.0446 30.2427  24
  -2  -4  31 32.7581 23.7180  19
  -2  -4  31-5.73790 27.8803  28
  -2   4  32 7248.44 240.588  25
   2  -4 -32 7079.88 215.115   9
  -2  -4  32 7224.43 223.325  19
  -2  -4  32 7250.00 251.465  28
  -2  -5 -25-19.1593 19.8626  36
   2  -5  25 27.9750 18.2101  48
  -2  -5 -24 7780.41 221.342   8
  -2  -5 -24 8374.78 250.416  36
  -2   5 -24 7883.63 228.345  27
   2  -5  24 7970.71 233.336  48
   2  -5  23 8502.50 258.819  48
  -2  -5 -23 8338.42 250.016   8
  -2  -5 -23 8299.52 268.397  36
  -2   5 -23 8445.55 257.817  27
  -2  -5 -22 30863.0 512.262   8
  -2  -5 -22 32483.9 564.415  36
   2  -5  22 31570.4 524.558  48
  -2   5 -22 31151.2 531.093  27
  -2  -5 -21 3801.54 193.590   8
   2  -5  21 3586.45 171.552  38
  -2  -5 -21 3851.40 172.435  37
  -2  -5 -21 3936.41 208.643  36
   2  -5  21 3912.03 196.298  48
  -2   5 -21 4116.44 206.411  27
  -2  -5 -20 76.8068 40.9102   8
   2  -5  20 49.6657 29.6743  38
  -2  -5 -20 132.998 43.3164  37
  -2  -5 -20 75.3406 42.3565  36
  -2   5 -20 100.886 48.1848  27
   2  -5  20 28.7649 32.2356  48
  -2  -5 -19 3428.32 202.987   8
   2  -5  19 3136.01 175.933  38
  -2  -5 -19 3255.44 182.311  37
   2  -5  19 3432.08 197.979  48
  -2  -5 -19 3420.08 210.396  36
  -2   5 -19 3414.07 206.000  27
  -2  -5 -18 1676.82 149.242   8
   2  -5  18 1669.26 140.399  38
  -2  -5 -18 1535.87 133.164  37
   2  -5  18 1592.79 139.621  48
  -2  -5 -18 1760.05 126.644   7
  -2  -5 -18 1711.37 155.447  36
  -2  -5 -17 5001.98 262.899   8
  -2  -5 -17 5217.61 277.613  36
   2  -5  17 4777.88 232.374  38
  -2  -5 -17 4745.65 243.696  37
  -2  -5 -17 5120.14 225.003   7
   2  -5  17 4891.14 251.650  48
   2  -5  16 2376.53 171.594  38
  -2  -5 -16 2496.51 195.832  36
  -2  -5 -16 2588.67 169.462   7
   2  -5  16 2581.66 188.087  48
  -2  -5 -16 2641.99 197.957   8
  -2  -5 -16 2721.59 193.463  37
   2  -5  15 491.317 83.6764  38
  -2  -5 -15 625.489 104.596   8
  -2  -5 -15 596.996 99.2436  37
  -2  -5 -15 624.692 102.520  36
  -2  -5 -15 544.785 92.6524   7
   2  -5  15 669.240 104.984  48
  -2  -5 -14 27618.7 656.616   8
   2  -5  14 25516.0 570.311  38
  -2  -5 -14 26292.2 629.387  37
  -2  -5 -14 27059.2 657.017  36
  -2  -5 -14 26353.4 577.061   7
   2  -5  14 26642.3 608.775  48
  -2  -5 -13 1959.79 183.529   8
   2  -5  13 1791.47 161.505  38
  -2  -5 -13 1984.83 180.036  37
  -2  -5 -13 2089.74 188.735  36
  -2  -5 -13 1852.89 162.995   7
  -2   5 -13 1843.18 150.745  32
   2  -5  13 1919.34 168.007  48
   2  -5  12 8723.27 344.111  38
  -2  -5 -12 9097.99 385.692  37
  -2  -5 -12 9029.80 384.082  36
  -2  -5 -12 9150.31 361.474   7
  -2   5 -12 8698.05 333.340  32
  -2  -5 -12 9383.96 392.604   8
   2  -5  11 916.390 113.310  38
  -2  -5 -11 974.842 135.701   8
  -2  -5 -11 975.260 132.690  37
  -2  -5 -11 731.756 115.602  36
  -2  -5 -11 928.706 130.419   7
  -2   5 -11 862.044 110.719  32
  -2  -5 -10 403.604 88.1226   8
   2  -5  10 453.238 83.9495  38
  -2  -5 -10 386.328 89.4527  37
  -2  -5 -10 402.606 87.1563  36
  -2  -5 -10 377.475 98.3314   7
  -2   5 -10 407.044 79.3420  32
  -2  -5  -9 184.400 70.3544   8
   2  -5   9 88.3796 40.3190  38
  -2  -5  -9 246.161 83.6510  37
  -2  -5  -9 180.088 65.0320  36
  -2  -5  -9 166.143 64.1465   7
  -2   5  -9 150.609 45.6772  32
  -2  -5  -8 1007.83 130.474   8
   2  -5   8 720.408 106.649  38
  -2  -5  -8 1022.44 139.797  37
  -2  -5  -8 921.044 124.680  36
  -2  -5  -8 841.088 130.562   7
  -2   5  -8 945.464 120.755  32
  -2  -5  -7 82.0651 57.6953   8
   2  -5   7 89.7278 61.8552  38
  -2  -5  -7 113.416 63.3234  37
  -2  -5  -7 92.0498 55.1962  36
  -2  -5  -7 159.809 75.7934   7
  -2   5  -7 79.0490 53.6336  32
  -2  -5  -6 12600.9 454.137   8
   2  -5   6 11987.6 414.979  38
  -2  -5  -6 12758.1 472.856  37
  -2  -5  -6 12477.8 442.735  36
  -2  -5  -6 12610.5 465.395   7
  -2   5  -6 12253.4 432.201  32
  -2   5  -6 12828.0 442.302  15
   2  -5   5 3449.63 236.983  38
  -2  -5  -5 3464.55 252.243  37
  -2  -5  -5 3285.33 227.806  36
  -2  -5  -5 3489.20 243.399   8
  -2  -5  -5 3377.37 246.433   7
  -2   5  -5 3653.92 242.217  32
  -2   5  -5 3649.12 239.264  15
  -2  -5  -4 21600.7 590.975   8
   2  -5   4 21474.0 556.529  38
  -2  -5  -4 22959.3 633.508  37
  -2  -5  -4 21882.3 576.505  36
  -2  -5  -4 22171.7 615.994   7
  -2   5  -4 21399.6 580.267  32
  -2   5  -4 22533.0 585.685  15
  -2   5  -3 167.277 68.9947  15
  -2  -5  -3 93.5372 64.0214   8
   2  -5   3 160.997 73.5310  38
  -2  -5  -3 140.982 80.7758  37
  -2  -5  -3 120.571 69.3992   7
  -2   5  -3 62.2254 50.6441  32
  -2   5  -2 2714.44 204.089  15
  -2  -5  -2 2464.72 199.979   8
   2  -5   2 2429.87 190.257  38
  -2  -5  -2 2839.38 225.643  37
  -2  -5  -2 2689.61 215.733   7
  -2  -5  -2 2379.55 181.659  35
  -2   5  -2 2693.14 210.968  32
  -2  -5  -1 284.800 76.8461   8
   2  -5   1 267.851 74.1391  38
  -2  -5  -1 477.600 98.9568  37
  -2  -5  -1 290.983 73.8010  35
  -2  -5  -1 249.643 83.8444   7
  -2   5  -1 290.493 74.9728  32
  -2   5  -1 304.441 74.7165  15
  -2   5   0 1181.60 138.541  15
  -2  -5   0 1174.30 136.282   8
   2  -5   0 1071.99 124.744  38
  -2  -5   0 1280.99 152.912  37
  -2  -5   0 1146.31 127.108  35
  -2  -5   0 1203.81 147.836   7
  -2   5   0 1216.07 144.631  32
  -2   5   1 2310.89 191.927  15
  -2  -5   1 2289.67 182.116   8
   2  -5  -1 2371.41 185.647  38
  -2  -5   1 2422.10 206.201  37
  -2  -5   1 2466.97 205.882   7
  -2  -5   1 2353.92 181.598  35
  -2   5   1 2536.05 208.784  32
  -2   5   2 982.143 127.415  15
   2  -5  -2 854.935 126.957  38
  -2  -5   2 791.817 109.664  35
  -2  -5   2 964.720 133.936   7
  -2   5   2 1020.75 143.069  32
  -2   5   3 13670.4 455.772  15
  -2  -5   3 13511.6 454.003   7
  -2  -5   3 13972.2 433.682  35
  -2   5   3 13794.8 487.241  32
  -2   5   4 5667.23 335.078  25
  -2   5   4 4744.03 270.109  15
  -2   5   4 5148.11 284.104  14
  -2  -5   4 4548.59 265.599   7
  -2  -5   4 5459.65 285.529  35
  -2   5   4 5112.38 301.252  32
  -2   5   5 1372.77 169.800  25
  -2   5   5 802.811 165.109  15
  -2   5   5 862.264 141.841  14
  -2  -5   5 826.587 128.985  35
  -2  -5   5 562.082 106.327   7
  -2   5   5 1294.41 196.396  32
  -2  -5   5 693.008 119.932  18
  -2  -5   6 53983.6 964.652  23
  -2  -5   6 54510.9 866.770   7
  -2  -5   6 55581.2 858.981  35
  -2   5   6 55545.9 990.333  32
  -2  -5   6 55353.1 965.851  18
  -2   5   6 54799.2 908.880  15
  -2   5   7 1833.51 190.466  15
  -2  -5   7 1422.97 166.942  23
  -2  -5   7 1609.56 153.513   7
  -2   5   7 1718.63 192.692  32
  -2  -5   7 1577.05 167.552  18
  -2   5   7 1907.31 192.761  25
  -2   5   8 2780.46 224.156  25
  -2   5   8 2421.27 194.614  15
  -2  -5   8 2337.10 177.212   7
  -2  -5   8 2375.38 183.587  35
  -2  -5   8 2500.05 205.665  18
  -2   5   9 18952.6 572.228  25
  -2   5   9 17133.0 507.029  15
  -2  -5   9 17649.8 581.762  23
  -2  -5   9 18077.0 501.101  35
  -2  -5   9 18219.2 534.341  18
   2  -5  -9 18610.7 586.575   9
   2  -5 -10 608.856 137.894   9
  -2   5  10 710.691 164.424  25
  -2   5  10 392.140 114.210  15
  -2  -5  10 414.383 103.103  23
  -2  -5  10 404.100 89.5187  18
  -2  -5  10 380.648 87.0003  35
   2  -5 -11 858.969 132.902   9
  -2   5  11 820.377 125.829  25
  -2   5  11 765.416 113.856  15
  -2  -5  11 764.121 107.143  18
  -2  -5  11 759.859 125.362  23
  -2  -5  11 906.549 122.835  33
  -2   5  12 6102.28 324.398  25
  -2  -5  12 6180.55 346.558  23
  -2  -5  12 5893.39 295.088  33
   2  -5 -12 6464.26 344.286   9
  -2  -5  12 6215.49 298.199  18
  -2   5  13 6091.25 327.533  25
  -2  -5  13 5658.22 325.234  23
  -2  -5  13 5368.37 280.849  33
  -2  -5  13 5933.81 284.775  18
   2  -5 -13 6090.06 341.966   9
  -2   5  14 20963.8 599.257  25
  -2  -5  14 21856.9 628.926  23
   2  -5 -14 22044.0 631.421   9
  -2  -5  14 21889.7 564.768  33
  -2  -5  14 21532.8 525.115  18
  -2   5  15 5612.38 311.685  25
  -2  -5  15 5322.34 308.577  23
  -2  -5  15 5536.70 283.459  33
  -2  -5  15 5664.72 261.846  18
   2  -5 -15 5889.57 333.131   9
  -2   5  16 40596.2 814.644  25
  -2  -5  16 43061.9 846.723  23
  -2  -5  16 43312.8 773.175  33
   2  -5 -16 41500.9 849.357   9
   2  -5 -17 370.227 107.914   9
  -2  -5  17 400.894 94.2189  23
  -2   5  17 316.600 95.8215  25
  -2  -5  17 253.863 76.4331  33
  -2   5  18 5643.19 298.862  25
  -2  -5  18 5635.06 291.310  23
  -2  -5  18 6010.84 280.922  33
   2  -5 -18 5691.48 303.929   9
   2  -5 -19-14.6754 46.4448   9
  -2   5  19 47.0611 46.4341  25
  -2  -5  19-40.9921 50.0001  23
  -2  -5  19 34.5350 38.2094  33
  -2  -5  19 96.9258 47.8237  19
  -2  -5  19-19.8474 42.2963  28
  -2  -5  20 2642.42 191.869  28
  -2   5  20 2735.30 198.589  25
  -2  -5  20 3006.48 200.408  23
  -2  -5  20 3006.21 191.494  33
  -2  -5  20 2954.13 199.664  19
   2  -5 -20 2880.75 206.590   9
   2  -5 -21 496.914 87.8852   9
  -2  -5  21 552.847 88.3155  23
  -2  -5  21 468.468 77.4607  33
  -2  -5  21 571.075 87.3123  19
  -2   5  21 518.720 86.7959  25
  -2  -5  21 413.663 76.7470  28
  -2  -5  21 566.888 76.9477  17
   2  -5 -22 515.383 85.8717   9
  -2   5  22 727.678 97.6082  25
  -2  -5  22 589.003 86.1674  23
  -2  -5  22 645.837 90.3543  19
  -2  -5  22 497.759 82.4253  28
  -2  -5  22 487.213 66.2332  17
  -2   5  23 1168.74 117.037  25
  -2  -5  23 1104.68 109.815  23
  -2  -5  23 1125.87 115.969  28
  -2  -5  23 977.569 99.0507  12
  -2  -5  23 1320.50 120.235  19
   2  -5 -23 1159.57 119.785   9
  -2  -5  24 6854.76 251.094  23
  -2   5  24 6748.86 259.569  25
  -2  -5  24 6527.96 257.788  28
  -2  -5  24 6983.47 256.689  19
   2  -5 -24 7030.61 270.508   9
  -2  -5  25 1610.54 122.191  28
  -2   5  25 1721.52 124.253  25
  -2   5  25 1806.55 115.751  32
  -2  -5  25 1853.46 126.869  19
   2  -5 -25 1828.22 132.298   9
  -2  -5  25 1750.18 120.949  23
  -2  -5  26 23611.1 399.493  23
  -2   5  26 24124.9 412.477  25
   2  -5 -26 24875.4 436.257   9
  -2  -5  26 24379.4 421.179  19
  -2  -6 -15 67.1829 30.5752   8
  -2   6 -15 29.6287 26.9041  27
   2  -6  15 6.54362 19.7202  48
  -2  -6 -14 780.936 78.1201   8
   2  -6  14 833.230 76.5803  48
  -2   6 -14 822.025 79.0642  27
  -2  -6 -13 184.613 42.5875   8
  -2  -6 -13 155.083 38.2794  36
   2  -6  13 118.269 33.2528  48
  -2  -6 -12 8619.23 271.754   8
  -2  -6 -12 8279.56 243.552   7
  -2  -6 -12 8073.49 249.716  36
   2  -6  12 8732.52 261.886  48
  -2  -6 -11 397.146 67.2235   8
  -2  -6 -11 416.731 60.7201  36
  -2  -6 -11 502.998 70.2595   7
  -2  -6 -11 356.272 59.8946  18
   2  -6  11 418.104 64.6735  48
  -2  -6 -10 12751.9 345.812   8
  -2  -6 -10 12523.6 329.268   7
   2  -6  10 13514.0 343.025  48
  -2  -6 -10 12392.9 319.653  36
  -2  -6 -10 12234.7 333.874  18
  -2  -6  -9 2236.89 150.670   8
   2  -6   9 1883.46 119.948  38
  -2  -6  -9 2184.72 147.331   7
  -2  -6  -9 2163.35 136.812  36
  -2  -6  -9 2242.96 154.088  18
   2  -6   9 2369.59 150.254  48
  -2  -6  -8 5540.97 233.564   8
   2  -6   8 4881.14 193.791  38
  -2  -6  -8 5419.71 233.153   7
  -2  -6  -8 5699.26 247.273  18
   2  -6   8 5640.72 230.272  48
  -2  -6  -7 580.998 79.1515   8
   2  -6   7 445.922 72.6134  38
  -2  -6  -7 659.058 92.3634   7
  -2  -6  -7 574.111 83.4365  18
  -2  -6  -6 3352.58 182.841   8
   2  -6   6 3106.11 160.695  38
  -2  -6  -6 3283.24 187.572   7
  -2   6  -6 3376.70 164.756  32
  -2  -6  -6 3571.65 206.548  18
  -2  -6  -5 406.692 69.7683   8
   2  -6   5 363.803 78.5543  38
  -2  -6  -5 374.576 76.1017   7
  -2   6  -5 303.554 55.9059  32
  -2  -6  -5 351.310 69.5633  18
  -2  -6  -4 3253.84 179.659   8
   2  -6   4 3060.76 164.401  38
  -2  -6  -4 3490.14 198.823   7
  -2   6  -4 3290.07 172.034  32
  -2  -6  -4 3626.63 215.620  18
  -2  -6  -3 854.295 94.2024   8
   2  -6   3 932.097 94.0632  38
  -2  -6  -3 912.487 110.529   7
  -2   6  -3 831.678 89.6518  32
  -2  -6  -3 993.055 117.270  18
  -2  -6  -2 2648.02 157.893   8
   2  -6   2 2306.00 143.966  38
  -2  -6  -2 2629.25 172.970   7
  -2   6  -2 2506.97 156.414  32
  -2  -6  -2 2970.86 197.732  18
  -2  -6  -1 68.6052 37.1742   8
  -2  -6  -1 111.424 61.8257   7
  -2   6  -1 159.018 64.2697  32
  -2  -6  -1 139.483 55.5970  18
  -2  -6   0 20973.9 428.617   8
  -2  -6   0 21867.5 477.724   7
  -2   6   0 21269.4 466.714  32
  -2  -6   0 22309.2 533.829  18
  -2  -6   1 233.576 64.6720   7
  -2   6   1 376.355 77.2416  32
  -2  -6   1 320.665 77.7088  18
  -2  -6   2 13559.1 366.369   7
  -2   6   2 12868.6 370.257  32
  -2  -6   2 13622.3 407.656  18
  -2   6   3 3192.72 190.574  32
  -2  -6   3 3370.81 203.152  18
  -2   6   4 5947.57 256.797  32
  -2  -6   4 6564.06 276.736  18
  -2  -6   5 73.2999 35.6546  18
  -2   6   5 117.155 46.3887  32
  -2  -6   6 1172.61 112.255  33
  -2   6   6 1161.51 117.264  32
  -2  -6   6 1250.29 118.590  18
  -2  -6   7 542.148 81.6297  33
  -2   6   7 643.140 92.3377  32
  -2  -6   7 585.390 82.9861  18
  -2  -6   8 13328.7 364.431  33
  -2   6   8 12534.5 373.460  32
  -2  -6   8 12873.1 350.951  18
  -2  -6   9 103.066 40.4893  23
  -2  -6   9 49.5312 63.1202  33
  -2  -6   9 42.9802 40.1185  18
  -2  -6  10 29328.0 513.225  23
  -2  -6  10 33072.4 558.664  33
  -2   6  10 30872.3 577.001  32
  -2  -6  10 31532.2 508.156  18
  -2  -6  11 70.1926 34.4203  23
  -2  -6  11 89.1641 48.1395  33
  -2   6  11 131.799 56.8808  32
  -2  -6  11 40.2302 31.0855  18
  -2  -6  12 3013.32 166.463  23
  -2  -6  12 3508.87 176.823  33
  -2   6  12 2942.80 174.458  32
  -2  -6  13 1492.65 115.765  23
  -2  -6  13 1644.82 120.069  33
  -2   6  13 1487.65 122.655  32
  -2  -6  14 213.569 49.0573  23
  -2  -6  14 191.130 43.9020  33
  -2   6  14 160.544 45.8604  32
  -2  -6  15 6119.69 220.010  23
  -2  -6  15 6438.58 218.842  33
  -2   6  15 6178.88 232.762  32
  -2  -6  16 28.6064 28.7956  23
  -2  -6  16 12.4399 21.6610  17
  -2  -6  16 24.4106 25.5749  33
  -2   6  16 24.9305 28.6814  32
  -2   6  17 2947.00 145.876  32
  -3   0 -35 14.5806 22.5309  40
  -3   0 -34 1911.22 116.617  41
  -3   0 -34 1921.34 125.016  40
  -3   0 -33 0.24599 28.2813  41
  -3   0 -33 31.2744 29.2420  40
  -3   0 -32 6799.11 268.368  40
  -3   0 -32 6156.71 225.831  39
  -3   0 -32 6287.80 248.155  27
  -3   0 -31 16.2228 38.0866  40
  -3   0 -31-19.5588 30.8464  39
  -3   0 -31 16.1861 32.9810  27
  -3   0 -30 10514.1 369.562  40
  -3   0 -30 9813.32 349.069  27
  -3   0 -29-23.6516 35.5321  27
  -3   0 -28 15984.2 483.336  27
  -3   0 -27 149.816 60.2123  10
  -3   0 -27 50.5331 55.9295  27
  -3   0 -26 64574.2 965.637  10
  -3   0 -26 63802.5 1018.36  27
  -3   0 -25-25.4437 49.7921  10
  -3   0 -25 3.85227 59.3435  27
  -3   0 -24 96.3089 54.1910  10
  -3   0 -24 118.862 57.7516  27
  -3   0 -23 157.824 61.1025  10
  -3   0 -23 55.3634 39.8134  27
  -3   0 -22 1199.71 152.497  27
  -3   0 -22 1129.63 142.295  10
  -3   0 -21-68.1203 111.950  47
  -3   0 -21-25.8039 48.0010  27
  -3   0 -21 20.5059 45.1520  10
  -3   0 -20 41372.9 845.568  10
  -3   0 -20 40144.9 855.584  27
  -3   0 -19-35.1066 94.3043  47
  -3   0 -19-43.2563 42.4310  43
  -3   0 -19 70.6076 56.9840  42
  -3   0 -19 52.0460 47.5549  27
  -3   0 -19 77.9901 44.2736  21
  -3   0 -19 6.50107 58.2823  10
  -3   0 -18 6331.70 626.818  47
  -3   0 -18 6409.06 313.819  43
  -3   0 -18 7129.76 343.888  42
  -3   0 -18 6757.21 352.542  27
  -3   0 -18 6221.08 302.533  21
  -3   0 -17 225.778 135.914  47
  -3   0 -17 6.06366 42.6179  42
  -3   0 -17 250.398 69.1603  21
  -3   0 -17 24.7977 49.4449  27
  -3   0 -16 79877.7 1150.92  42
  -3   0 -16 81819.8 1205.26  27
  -3   0 -15 271.108 144.467  47
  -3   0 -15 53.9122 66.5071  22
  -3   0 -14 3362.54 425.134  47
  -3   0 -13 67.8461 118.426  47
  -3   0 -12 184905. 2887.98  47
  -3   0 -11 115.520 87.4984  47
  -3   0 -11 4.44264 52.4829  53
  -3   0 -11 80.1413 95.1108  52
  -3   0 -10 1266.81 228.530  47
  -3   0 -10 1293.94 227.865  52
  -3   0 -10 1281.05 205.607  53
  -3   0  -9 41.0360 72.9426  47
  -3   0  -9 7.64647 69.9985  52
  -3   0  -9-35.1978 67.9356  53
  -3   0  -8 38061.3 1170.10  47
  -3   0  -8 39134.6 1138.60  53
  -3   0  -8 39132.9 1219.74  52
  -3   0  -7-2.27728 43.8102  47
  -3   0  -7-55.1078 82.0778  53
  -3   0  -7-14.2224 83.5213  52
  -3   0  -6 2566.88 289.547  47
  -3   0  -6 2727.41 310.093  53
  -3   0  -6 2810.06 329.596  52
  -3   0  -5-2.82642 42.6953  47
  -3   0  -5-31.0777 66.8117  53
  -3   0  -5 13.8100 62.0188  52
  -3   0  -4 1536.63 239.802  53
  -3   0  -4 1373.29 226.824  52
  -3   0  -4 1489.33 214.374  47
  -3   0  -3-12.8128 50.2107  47
  -3   0  -3 50.3967 80.6812  53
  -3   0  -3-23.2017 83.1875  52
  -3   0  -2 22588.0 917.273  53
  -3   0  -2 23254.4 806.464  47
  -3   0  -1-62.4625 54.7358  47
  -3   0  -1 71.9430 73.1007  53
  -3   0   0 69210.9 1352.68  47
  -3   0   0 71877.1 1649.68  53
  -3   0   1 15.4135 47.7767  47
  -3   0   1 225.260 153.057  53
  -3   0   2 279006. 3287.44  53
  -3   0   2 276534. 2605.28  47
  -3   0   3 92.2499 58.2450  47
  -3   0   3 65.4060 106.261  53
  -3   0   4 1715.34 264.994  53
  -3   0   4 1690.33 199.730  47
  -3   0   5 42.9206 48.9331  47
  -3   0   5 0.88480 47.6483  45
  -3   0   5-4.02678 70.6902  53
  -3   0   6 24207.9 870.346  45
  -3   0   6 24582.8 973.887  53
  -3   0   7 28.0167 72.3703  53
  -3   0   7-5.91060 51.0595  45
  -3   0   8 9441.70 553.883  45
  -3   0   8 10306.0 618.905  53
  -3   0   9-25.1455 65.3757  45
  -3   0   9-46.4637 87.2976  53
  -3   0  10 160245. 2354.12  45
  -3   0  10 165870. 2449.13  53
  -3   0  11 33.0372 67.5936  45
  -3   0  11 32.3154 60.9223  53
  -3   0  12 1108.49 204.068  45
  -3   0  12 1425.71 225.343  53
  -3   0  13 36.4804 61.2944  45
  -3   0  13 36.9695 60.0040  53
  -3   0  14 16168.0 809.954  45
  -3   0  15-30.8302 83.7510  45
  -3   0  16 30580.8 1163.65  45
  -3   0  17-60.7438 111.291  45
  -3   0  18 35839.9 1322.61  45
  -3   0  19 54.5326 56.7453  46
  -3   0  19-89.2642 55.0568  23
  -3   0  19 52.0598 83.5112  45
  -3   0  19-132.639 81.8957  17
  -3   0  20 9810.93 722.648  45
  -3   0  20 8568.58 398.491  23
  -3   0  20 8958.03 447.445  46
  -3   0  21 3.75997 61.1426  46
  -3   0  21 155.683 61.5029  23
  -3   0  22 190409. 2120.61  46
  -3   0  22 190743. 1843.16  23
  -3   0  23 82.6192 58.8291  46
  -3   0  24 21344.4 722.494  46
  -3   0  25 7.08052 55.6987  46
  -3   0  26 860.188 144.662  46
  -3   0  27 68.4891 62.0576  46
  -3   0  28 1295.14 176.467  46
  -3   0  29 18.1644 52.9881  46
  -3   0  30 3858.47 269.186  24
  -3   0  30 4335.76 298.282  46
  -3   0  31 49.4440 54.3771  24
  -3   0  31-2.12455 48.4381  46
  -3   0  32 387.556 88.3834  46
  -3   0  32 309.547 76.2070  24
  -3   0  33-20.1862 49.0442  46
  -3   0  33 62.6320 44.9830  24
  -3   0  34 3021.55 210.010  46
  -3   0  34 2606.52 182.468  24
  -3   0  35 41.4592 38.3457  24
  -3   0  35 0.57745 30.2396  29
  -3   0  36 5495.46 224.711  24
  -3   0  36 5544.79 236.247  29
  -3   0  37 6.90989 20.5367  24
  -3   0  37-3.71577 22.8740  29
  -3   0  38 422.776 59.4129  20
  -3  -1 -34 12158.4 295.957  40
  -3   1 -34 12780.6 305.196  40
  -3  -1 -33 10052.1 293.165  40
  -3   1 -33 10154.8 296.182  40
  -3  -1 -33 9257.59 238.624  39
  -3   1 -33 9852.04 272.982  27
  -3  -1 -32 13804.3 368.009  40
  -3  -1 -32 12489.0 313.686  39
   3  -1  32 12865.6 319.296  30
  -3   1 -32 13324.0 344.750  27
  -3  -1 -31 11935.1 362.221  40
  -3  -1 -31 10999.6 322.965  39
   3  -1  31 11676.3 333.078  30
  -3   1 -31 11578.0 345.885  27
  -3  -1 -30 31301.0 613.635  40
  -3  -1 -30 30147.2 574.187  39
  -3   1 -30 30178.8 590.817  27
  -3  -1 -29 784.813 104.548  40
  -3  -1 -29 729.923 98.3005  39
  -3   1 -29 881.852 111.623  27
  -3   1 -28 5749.70 283.813  27
  -3  -1 -28 5586.99 279.800  40
  -3  -1 -28 5621.67 273.854  39
  -3  -1 -27 6048.26 300.605  40
  -3  -1 -27 6318.90 302.296  39
  -3   1 -27 6010.57 265.866  10
  -3   1 -27 5844.94 297.081  27
  -3  -1 -27 6026.97 302.534  27
  -3  -1 -26 32199.2 700.919  40
  -3  -1 -26 32588.4 704.819  39
  -3  -1 -26 31364.8 659.346  10
  -3   1 -26 31519.0 632.698  10
  -3  -1 -26 31549.9 709.390  27
  -3   1 -26 32149.2 713.012  27
  -3  -1 -25 1274.06 148.245  40
  -3   1 -25 1609.96 171.279  27
  -3  -1 -25 1481.19 151.433  10
  -3   1 -25 1336.65 139.626  10
  -3  -1 -25 1333.46 155.314  27
  -3  -1 -24 39707.4 805.555  40
  -3  -1 -24 40672.9 786.781  10
  -3   1 -24 40837.0 773.674  10
  -3  -1 -24 39517.3 824.925  27
  -3   1 -24 40234.6 828.695  27
  -3   1 -23-13.5010 51.2454  27
  -3  -1 -23 3.69404 43.9352  10
  -3   1 -23 29.1346 51.0125  10
  -3  -1 -23-10.7222 47.2913  27
  -3   1 -22 53992.8 925.858  21
  -3  -1 -22 55667.4 951.125  10
  -3   1 -22 55475.3 946.504  10
  -3  -1 -22 54364.5 993.880  27
  -3   1 -22 56045.4 1001.73  27
  -3  -1 -21 4934.52 574.475  47
  -3   1 -21 4966.61 287.848  21
  -3  -1 -21 5027.19 292.347  10
  -3  -1 -21 4919.13 305.003  27
  -3   1 -21 5137.37 308.128  27
  -3   1 -21 5217.03 293.621  10
  -3  -1 -20 28261.5 1369.75  47
  -3   1 -20 28318.9 686.424  10
  -3   1 -20 27176.2 668.449  21
  -3  -1 -20 29088.4 702.770  10
  -3  -1 -20 27219.9 713.109  27
  -3   1 -20 28517.2 722.026  27
  -3  -1 -19 2745.36 428.385  47
  -3  -1 -19 2593.50 200.450  43
  -3   1 -19 2179.68 192.091  21
  -3  -1 -19 2383.27 202.873  10
  -3  -1 -19 2411.59 215.081  27
  -3   1 -19 2251.50 205.678  27
  -3  -1 -18 811.542 242.968  47
  -3  -1 -18 1063.96 135.000  44
  -3  -1 -18 1012.16 127.705  43
  -3  -1 -18 1337.23 152.491  10
  -3   1 -18 1077.78 137.385  21
  -3  -1 -18 1215.97 155.361  27
  -3   1 -18 1048.31 142.612  27
  -3  -1 -17 8628.50 746.044  47
  -3  -1 -17 8815.54 386.191  44
  -3  -1 -17 8511.14 366.416  43
  -3  -1 -17 8981.29 395.936  42
  -3   1 -17 8761.45 376.400  21
  -3  -1 -17 8762.62 384.833  10
  -3  -1 -17 9167.57 415.967  27
  -3   1 -17 8586.76 398.763  27
  -3  -1 -16 62477.0 1960.14  47
  -3  -1 -16 60223.5 978.593  43
  -3  -1 -16 61532.3 1029.06  42
  -3   1 -16 57013.4 943.736  42
  -3   1 -16 63069.7 1075.75  22
  -3   1 -16 62134.1 993.067  21
  -3   1 -16 62062.3 1036.17  32
  -3  -1 -16 62348.6 1082.90  27
  -3   1 -16 61360.9 1055.20  27
  -3  -1 -16 58027.1 994.812  44
  -3  -1 -15 5230.07 564.220  47
  -3  -1 -15 4918.80 279.888  43
  -3  -1 -15 5299.25 302.931  42
  -3  -1 -15 5540.75 307.910  44
  -3   1 -15 5699.78 319.285  22
  -3   1 -15 4802.41 276.052  21
  -3   1 -15 5444.58 305.778  32
  -3   1 -15 5208.63 452.240  52
  -3  -1 -15 5336.40 316.301  27
  -3   1 -15 4800.33 294.012  27
  -3  -1 -14 50273.9 1686.25  47
  -3  -1 -14 48522.5 908.386  42
  -3   1 -14 49025.0 903.506  32
  -3   1 -14 49034.5 1397.55  52
  -3  -1 -14 48979.1 946.892  27
  -3   1 -14 47948.9 919.581  27
  -3  -1 -13 44949.8 1553.58  47
  -3   1 -13 44580.2 1344.31  52
  -3  -1 -12 93727.9 2187.52  47
  -3   1 -12 90504.0 1936.54  52
  -3  -1 -11 22259.3 1038.89  47
  -3   1 -11 19581.1 810.228  53
  -3   1 -11 21009.9 939.450  52
  -3  -1 -10 35539.7 1279.21  47
  -3   1 -10 35149.1 1232.07  52
  -3   1 -10 35435.1 1100.54  53
  -3  -1  -9 155.750 114.899  47
  -3   1  -9 82.2116 94.3208  52
  -3   1  -9 155.048 90.9439  53
  -3  -1  -8 229.341 120.336  47
  -3   1  -8 150.574 97.1247  53
  -3   1  -8 203.995 92.2382  52
  -3  -1  -7 812.094 186.978  47
  -3   1  -7 837.003 177.646  53
  -3   1  -7 621.390 187.010  52
  -3  -1  -6 20503.7 882.701  47
  -3   1  -6 20195.2 938.533  52
  -3   1  -6 19196.9 837.089  53
  -3  -1  -5 751.988 173.640  47
  -3   1  -5 777.940 182.261  53
  -3   1  -5 491.315 166.260  52
  -3   1  -4 80549.7 1761.14  53
  -3   1  -4 84542.6 1882.01  52
  -3  -1  -4 84662.8 1734.39  47
  -3   1  -3 3234.27 374.640  52
  -3  -1  -3 3494.37 348.948  47
  -3   1  -2 87436.6 1879.35  52
  -3  -1  -2 86973.8 1716.45  47
  -3  -1  -1 588.931 151.496  47
  -3   1  -1 1279.59 245.220  52
  -3   1   0 26295.2 999.799  52
  -3  -1   0 26609.2 934.952  47
  -3   1   1 96949.9 1880.22  52
  -3  -1   1 102852. 1822.81  47
  -3   1   2 2856.92 321.307  52
  -3  -1   2 2998.48 309.449  47
  -3  -1   3 81.9362 50.8437  47
  -3  -1   3 56.9018 56.5130  45
  -3   1   3 121.702 80.7983  52
  -3  -1   4 298.414 97.0615  47
  -3  -1   4 302.758 120.643  45
  -3   1   4 213.855 95.1830  52
  -3  -1   5 2163.23 287.771  45
  -3   1   5 2328.00 285.053  52
  -3  -1   5 2062.36 256.018  47
  -3  -1   6 132525. 2252.97  45
  -3   1   6 123122. 1708.69  55
  -3  -1   6 142995. 2086.40  47
  -3   1   6 132811. 2377.24  53
  -3   1   6 133558. 2078.20  52
  -3   1   7 2149.86 230.977  55
  -3  -1   7 2026.31 280.142  45
  -3   1   7 2359.90 319.726  53
  -3   1   7 2425.25 280.181  52
  -3  -1   7 2430.02 274.415  47
  -3  -1   8 24312.5 977.594  45
  -3   1   8 21963.5 736.011  55
  -3   1   8 22748.0 964.336  53
  -3  -1   9 9584.15 627.172  45
  -3   1   9 9265.18 489.145  55
  -3   1   9 10128.1 636.803  53
  -3  -1  10 9862.52 646.131  45
  -3   1  10 9524.42 507.590  55
  -3   1  10 9776.29 614.999  53
  -3  -1  11 2609.80 337.696  45
  -3   1  11 2799.94 279.473  55
  -3   1  11 2731.51 324.827  53
  -3  -1  12 54.6010 76.6834  45
  -3   1  12 45.0500 73.7925  53
  -3   1  12-23.4170 51.9844  55
  -3  -1  13 476.488 158.471  45
  -3   1  13 330.848 97.4050  55
  -3   1  13 342.870 112.794  53
  -3   1  14 30934.1 997.850  55
  -3  -1  14 32192.6 1241.97  45
  -3   1  14 30780.4 1039.17  53
  -3  -1  15 4303.70 464.996  45
  -3   1  15 4269.86 379.232  55
  -3  -1  16 33825.8 1324.21  45
  -3   1  16 31258.0 1048.47  55
  -3  -1  17 8666.76 689.406  45
  -3  -1  17 8504.54 406.528  23
  -3  -1  17 8572.93 420.584  19
  -3   1  17 8427.88 557.282  55
  -3   1  18 72173.1 1251.92  46
  -3  -1  18 72977.5 2018.74  45
  -3  -1  18 72593.1 1280.08  28
  -3   1  18 68049.8 1176.84  24
  -3  -1  18 69895.1 1159.96  23
  -3  -1  18 70857.1 1213.07  19
  -3   1  18 70843.6 1649.57  55
  -3  -1  18 67744.9 1074.92  17
  -3   1  19 35752.0 892.290  46
  -3  -1  19 36546.4 1462.68  45
  -3  -1  19 34999.2 902.141  28
  -3   1  19 35199.0 864.706  24
  -3  -1  19 36350.3 836.648  23
  -3  -1  19 35055.4 855.324  19
  -3   1  19 35531.9 1186.68  55
  -3  -1  19 35273.6 768.542  17
  -3  -1  20 1494.77 310.054  45
  -3   1  20 1384.94 185.727  24
  -3  -1  20 1062.99 150.519  23
  -3  -1  20 1413.98 188.370  28
  -3  -1  20 1112.07 159.379  19
  -3   1  20 1370.24 233.348  55
  -3  -1  20 1231.14 150.630  17
  -3   1  20 1282.94 179.123  46
  -3   1  21 313.682 97.5051  46
  -3  -1  21 225.949 74.4514  46
  -3   1  21 279.276 101.363  24
  -3  -1  21 226.239 75.2729  23
  -3   1  21 182.867 113.846  55
  -3  -1  21 340.212 97.5446  19
  -3  -1  21 330.144 98.5108  28
  -3  -1  21 133.882 56.4010  17
  -3   1  22 10182.8 500.648  46
  -3  -1  22 9893.99 467.958  46
  -3  -1  22 9717.52 804.392  45
  -3  -1  22 10512.5 499.095  28
  -3   1  22 9600.43 474.633  24
  -3  -1  22 9942.02 433.300  23
  -3  -1  22 9859.80 454.174  19
  -3   1  22 10497.1 667.378  55
  -3   1  23 7695.35 439.688  46
  -3  -1  23 7801.03 419.407  46
  -3  -1  23 8488.09 757.594  45
  -3   1  23 7424.83 425.362  24
  -3  -1  23 7646.71 375.941  23
  -3  -1  23 8109.53 408.198  19
  -3  -1  23 7906.07 431.245  28
  -3   1  23 7984.32 587.507  55
  -3   1  24 13567.9 580.889  46
  -3  -1  24 13534.2 554.278  46
  -3  -1  24 13714.4 973.288  45
  -3   1  24 13017.2 559.240  24
  -3  -1  24 14046.9 501.989  23
  -3  -1  24 13295.0 513.919  19
  -3   1  24 13814.2 773.490  55
  -3  -1  24 14242.8 566.723  28
  -3   1  25 957.755 158.020  46
  -3  -1  25 819.538 142.992  46
  -3   1  25 894.826 144.055  25
  -3   1  25 988.213 160.122  24
  -3  -1  25 994.349 133.893  23
  -3  -1  25 871.080 139.473  19
  -3  -1  25 868.197 140.567  28
  -3   1  26 59475.0 1187.38  46
  -3  -1  26 55890.6 1114.00  46
  -3   1  26 53862.2 1073.07  25
  -3   1  26 54140.5 1118.85  24
  -3  -1  26 59127.2 987.099  23
  -3  -1  26 57204.4 1078.60  28
  -3   1  27 300.249 98.3833  46
  -3  -1  27 382.664 98.7160  46
  -3   1  27 358.146 88.4685  25
  -3   1  27 298.754 93.3132  24
  -3  -1  27 291.890 77.5578  23
  -3  -1  28 8078.59 410.568  46
  -3   1  28 7337.10 380.498  25
  -3   1  28 7979.22 416.604  24
  -3  -1  28 8352.21 349.646  23
  -3  -1  29 2437.83 222.759  46
  -3   1  29 2364.83 210.658  25
  -3   1  29 2547.58 235.771  24
  -3  -1  30 8392.14 392.488  46
  -3   1  30 8369.52 380.485  25
  -3   1  30 7857.27 389.652  24
  -3  -1  31 4729.19 285.085  46
  -3   1  31 4810.18 273.938  25
  -3   1  31 4475.09 284.349  24
  -3  -1  32 13.7448 39.5111  46
  -3   1  32-22.2043 35.7018  25
  -3   1  32 6.98238 34.4952  24
  -3  -1  33 2096.80 174.026  46
  -3   1  33 1990.88 156.902  25
  -3   1  33 1970.52 174.022  24
  -3  -1  34 98.0546 48.1549  46
  -3   1  34 37.9406 40.7772  24
  -3  -1  34 85.3142 52.5611  29
  -3   1  34 71.7625 39.5673  20
  -3  -1  35 44.5428 41.7112  46
  -3   1  35 13.2130 30.0011  24
  -3   1  35-23.2613 32.9082  20
  -3  -1  35 48.6062 40.9364  29
  -3   1  36 19018.0 425.268  24
  -3   1  36 17796.2 411.929  20
  -3  -1  36 17830.4 436.718  29
  -3   1  37 232.241 42.8845  24
  -3   1  37 327.253 55.2786  20
  -3  -1  37 286.907 57.4403  29
  -3   2 -33 646.025 67.9759  40
  -3  -2 -33 593.744 63.7587  36
  -3  -2 -32 310.183 48.9679  40
  -3  -2 -32 246.141 42.9103  37
   3  -2  32 287.375 49.4884  30
  -3   2 -32 309.644 49.5972  27
  -3  -2 -31 607.371 73.9177  40
  -3  -2 -31 536.315 70.1909  37
   3  -2  31 594.326 74.9043  30
  -3   2 -31 509.410 67.8886  27
  -3  -2 -30 24463.6 483.388  40
  -3  -2 -30 25070.8 477.332  39
  -3  -2 -30 23903.8 478.728  37
  -3   2 -30 25388.2 492.485  27
  -3  -2 -29 626.754 87.0732  40
  -3  -2 -29 771.223 91.9999  39
  -3   2 -29 717.919 98.4851  27
  -3  -2 -28 1342.18 127.820  40
  -3   2 -28 1436.64 134.419  27
  -3  -2 -28 1352.66 127.231  39
  -3  -2 -27 710.346 100.444  40
  -3  -2 -27 781.550 103.821  39
  -3   2 -27 749.339 102.464  27
  -3  -2 -26 16465.4 471.849  40
  -3  -2 -26 17110.5 489.485  39
  -3  -2 -26 16818.0 417.081   6
  -3   2 -26 17469.1 500.346  27
  -3  -2 -25 7956.84 336.723  40
  -3  -2 -25 8133.67 347.875  39
  -3  -2 -25 8032.86 304.533   6
  -3   2 -25 8244.75 355.550  27
  -3  -2 -24 3169.01 217.043  40
  -3  -2 -24 3242.72 226.174  39
  -3  -2 -24 3603.08 214.865   6
  -3   2 -24 3070.73 225.992  27
  -3   2 -23 573.824 108.474  27
  -3  -2 -23 542.571 93.5675  40
  -3  -2 -23 577.543 102.390  39
  -3   2 -23 628.148 106.456  21
  -3  -2 -23 510.760 84.2780   6
  -3  -2 -22 4710.15 270.763  40
  -3  -2 -22 5193.25 299.299  39
  -3   2 -22 5267.60 295.388  21
  -3  -2 -22 5230.56 271.382  10
  -3  -2 -22 5490.76 282.354   6
  -3   2 -22 5455.28 311.152  27
  -3  -2 -21 1564.97 173.038  39
  -3   2 -21 1578.22 165.407  21
  -3  -2 -21 1626.07 154.382  10
  -3  -2 -21 1617.12 158.100   6
  -3   2 -21 1606.62 173.245  27
  -3  -2 -20 1341.94 156.217  39
  -3   2 -20 1397.24 155.835  21
  -3  -2 -20 1366.15 146.037  10
  -3  -2 -20 1402.99 154.201   6
  -3   2 -20 1432.15 166.671  27
  -3   2 -19 134.946 57.2955  27
  -3  -2 -19 160.182 64.5366  39
  -3   2 -19 225.257 73.8440  21
  -3   2 -19 131.871 57.0514  32
  -3  -2 -19 208.252 61.0198  10
  -3  -2 -19 224.985 69.4189   6
  -3  -2 -18 5531.98 608.896  47
  -3  -2 -18 6185.37 342.425  39
  -3   2 -18 6364.80 333.108  21
  -3   2 -18 5829.65 324.099  32
  -3  -2 -18 6030.35 305.232  10
  -3   2 -18 6180.01 344.117  27
  -3   2 -17 11624.5 709.180  52
  -3  -2 -17 12217.0 483.627  39
  -3   2 -17 11919.4 480.913  21
  -3  -2 -17 13294.9 937.503  47
  -3   2 -17 12765.6 479.932  32
  -3  -2 -17 12864.8 445.058  10
  -3   2 -17 12141.5 480.224  27
  -3  -2 -16 1815.23 354.632  47
  -3  -2 -16 1905.68 179.598  44
  -3   2 -16 1761.39 284.019  52
  -3  -2 -16 1899.94 195.705  39
  -3   2 -16 1667.55 170.911  21
  -3   2 -16 1858.90 187.010  32
  -3  -2 -16 1882.93 175.001  10
  -3   2 -16 1709.28 184.209  27
  -3   2 -15 383.695 90.8897  27
  -3  -2 -15 415.738 184.286  47
  -3  -2 -15 399.191 91.3916  44
  -3  -2 -15 277.747 74.4087  43
  -3   2 -15 341.258 87.8093  21
  -3   2 -15 239.170 68.6494  32
  -3   2 -15 191.132 120.630  52
  -3  -2 -15 390.073 84.4919  10
  -3  -2 -14 71430.8 2077.61  47
  -3  -2 -14 75035.4 1151.96  44
  -3   2 -14 71382.3 1838.79  52
  -3  -2 -14 72462.9 1103.09  43
  -3  -2 -14 75269.2 1200.30  39
  -3   2 -14 77250.5 1123.48  21
  -3   2 -14 75617.3 1149.98  32
  -3  -2 -14 69929.8 1027.21  10
  -3   2 -14 71107.8 1158.99  27
  -3  -2 -13 17405.3 1008.76  47
  -3  -2 -13 17143.0 505.599  10
  -3  -2 -13 18278.9 571.672  44
  -3  -2 -13 17108.0 541.678  43
  -3  -2 -13 18620.7 638.529   5
  -3  -2 -13 18351.8 587.509  39
  -3   2 -13 17594.8 537.687  21
  -3   2 -13 18028.3 561.160  32
  -3   2 -13 17036.6 906.118  52
  -3   2 -13 16736.1 561.628  27
  -3   2 -12-0.44358 43.2389  27
  -3  -2 -12 181.287 110.229  47
  -3  -2 -12 86.5767 54.6831  44
  -3   2 -12 26.3100 40.6762  15
  -3  -2 -12-37.5838 50.7839  43
  -3  -2 -12 53.4465 60.5560   5
  -3  -2 -12 239.214 77.0719  39
  -3   2 -12 45.9421 46.3711  22
  -3   2 -12 38.2282 38.9414  21
  -3   2 -12 74.6840 51.7994  32
  -3   2 -12-38.3846 94.8892  52
  -3  -2 -12 85.2087 46.3578  10
  -3  -2 -11 25234.8 1166.23  47
  -3  -2 -11 24437.8 672.441  44
  -3   2 -11 23837.4 1093.97  52
  -3  -2 -11 24442.3 649.670  43
  -3  -2 -11 24158.7 664.929  39
  -3   2 -11 22542.7 588.109  22
  -3   2 -11 24105.1 612.270  21
  -3   2 -11 23641.3 634.857  32
  -3   2 -11 23917.2 592.449  15
  -3  -2 -11 25790.0 714.918   5
  -3   2 -11 22760.1 651.328  27
  -3  -2 -10 61543.0 1085.20   5
  -3  -2 -10 59215.2 1044.73  44
  -3  -2 -10 57274.5 1000.54  43
  -3  -2 -10 55514.1 996.947  39
  -3   2 -10 55251.9 1677.61  52
  -3   2 -10 56356.8 918.720  21
  -3  -2 -10 58390.9 1053.69  11
  -3   2 -10 56717.8 973.207  32
  -3  -2 -10 57545.2 1724.65  47
  -3   2  -9 6763.60 593.242  52
  -3  -2  -9 6601.26 576.975  47
  -3   2  -8 4208.23 473.364  52
  -3  -2  -8 3973.95 440.350  47
  -3   2  -7 6035.05 565.133  52
  -3  -2  -7 5525.17 506.504  47
  -3   2  -6 51021.2 1630.68  52
  -3   2  -6 49682.6 1481.97  49
  -3  -2  -6 50828.5 1500.99  47
  -3   2  -5 5355.62 528.402  52
  -3   2  -5 4866.22 472.245  49
  -3  -2  -5 5565.30 495.783  47
  -3   2  -4 2930.90 369.594  49
  -3  -2  -4 2884.24 350.883  47
  -3   2  -4 3118.12 407.061  52
  -3  -2  -3 7865.27 573.416  47
  -3   2  -3 7770.87 624.375  52
  -3   2  -3 7656.00 604.376  49
  -3   2  -2 6306.47 553.774  49
  -3   2  -2 6581.97 563.652  52
  -3  -2  -2 6150.11 497.867  47
  -3   2  -1 2699.62 376.968  49
  -3   2  -1 2843.89 366.961  52
  -3  -2  -1 2632.78 326.849  47
  -3   2   0 44042.6 1508.27  49
  -3   2   0 43007.1 1381.87  52
  -3  -2   0 44607.2 1321.93  47
  -3   2   1 2803.37 390.873  49
  -3   2   1 2822.74 351.338  52
  -3  -2   1 2356.51 308.356  47
  -3   2   2 6400.17 513.305  52
  -3  -2   2 6903.34 507.578  47
  -3   2   2 6743.38 600.899  49
  -3  -2   3 876.065 187.504  47
  -3   2   3 581.755 165.908  52
  -3   2   3 926.309 240.949  49
  -3  -2   4 2698.99 353.949  45
  -3   2   4 2310.03 299.242  52
  -3   2   4 2312.06 354.971  49
  -3  -2   4 2363.37 300.418  47
  -3  -2   5 7196.47 568.252  45
  -3   2   5 6893.05 503.163  52
  -3  -2   5 7616.74 531.748  47
  -3   2   5 7562.84 639.583  49
  -3  -2   6 62828.7 1683.68  45
  -3  -2   6 63051.6 1530.68  47
  -3   2   6 59162.5 1440.33  52
  -3   2   6 63594.1 1827.34  49
  -3  -2   7 37777.3 1313.99  45
  -3   2   7 35959.4 1100.26  52
  -3   2   7 36692.1 1374.90  49
  -3  -2   7 40834.9 1240.99  47
  -3  -2   8 3768.76 419.939  45
  -3   2   8 3902.42 445.132  49
  -3   2   8 4186.36 370.978  52
  -3  -2   9 2610.70 356.732  45
  -3   2   9 2271.65 281.693  55
  -3   2   9 2588.22 293.148  52
  -3   2   9 2127.28 320.701  49
  -3  -2  10 47242.8 1513.52  45
  -3   2  10 43818.7 1223.28  55
  -3  -2  11 18284.7 951.294  45
  -3   2  11 18070.1 801.296  55
  -3  -2  12 70883.0 1898.49  45
  -3   2  12 70001.5 1576.18  55
  -3   2  13 1298.00 159.884  16
  -3   2  13 1188.63 152.119  24
  -3  -2  13 1325.43 170.081  23
  -3  -2  13 1426.88 148.185  35
  -3   2  13 1403.66 172.821  20
  -3  -2  13 1293.32 163.484  19
  -3  -2  13 1643.85 172.226  18
  -3   2  13 1368.68 230.133  55
  -3  -2  13 1207.42 165.124  29
  -3  -2  13 1059.01 244.795  45
  -3  -2  13 1437.26 184.276  28
  -3  -2  13 1098.98 152.122  17
  -3   2  14 21400.1 621.477  16
  -3  -2  14 21979.7 1084.88  45
  -3   2  14 22646.6 643.560  25
  -3   2  14 21500.3 646.367  24
  -3  -2  14 21859.0 673.688  23
  -3   2  14 21884.7 644.685  13
  -3  -2  14 24315.5 606.430  35
  -3   2  14 21687.9 653.604  20
  -3  -2  14 22321.6 682.010  19
  -3  -2  14 22107.1 625.161  18
  -3   2  14 22836.8 931.263  55
  -3  -2  14 22732.1 701.604  29
  -3  -2  14 22212.5 701.607  28
  -3  -2  14 21219.2 633.812  17
  -3   2  15 4534.09 288.044  16
  -3  -2  15 4652.70 515.166  45
  -3   2  15 4441.64 291.018  25
  -3  -2  15 4117.52 307.285  28
  -3   2  15 4909.92 314.442  24
  -3  -2  15 5072.31 328.110  23
  -3   2  15 4396.08 288.092  13
  -3  -2  15 4853.38 273.270  35
  -3   2  15 4324.59 299.789  20
  -3  -2  15 4418.22 308.569  19
  -3  -2  15 4870.28 297.433  18
  -3   2  15 4370.20 418.820  55
  -3  -2  15 4396.01 313.966  29
  -3  -2  15 4206.82 281.020  17
  -3   2  16 43.9207 48.1618  16
  -3  -2  16-9.31102 108.983  45
  -3   2  16 102.990 58.3305  25
  -3   2  16-0.09926 41.8013  24
  -3  -2  16 307.977 93.6271  23
  -3   2  16 53.6465 44.1882  13
  -3  -2  16 87.4653 75.1997  35
  -3   2  16 13.2352 44.8305  20
  -3  -2  16-7.96187 55.9882  29
  -3  -2  16 35.2135 61.1007  19
  -3  -2  16 7.97222 54.4992  17
  -3   2  16-61.1040 65.9117  55
  -3  -2  16 37.6200 48.3301  18
  -3  -2  16 19.9282 70.5243  28
  -3   2  17 12949.7 488.260  16
  -3  -2  17 14217.7 920.054  45
  -3   2  17 13426.6 521.981  25
  -3   2  17 13472.2 539.684  24
  -3  -2  17 13513.8 537.457  23
  -3   2  17 13876.9 504.764  13
  -3   2  17 12896.9 527.065  20
  -3  -2  17 13995.8 556.840  19
  -3  -2  17 14287.5 512.558  18
  -3   2  17 13424.7 748.065  55
  -3  -2  17 13872.6 570.619  29
  -3  -2  17 13847.1 582.770  28
  -3  -2  17 13312.7 494.366  17
  -3   2  18 13523.2 499.734  16
  -3  -2  18 14437.0 945.592  45
  -3   2  18 13951.9 543.418  25
  -3   2  18 13210.3 544.967  24
  -3  -2  18 13605.8 533.105  23
  -3   2  18 14002.3 503.140  13
  -3   2  18 13122.2 541.532  20
  -3  -2  18 13027.6 541.154  19
  -3  -2  18 13994.1 508.618  18
  -3   2  18 14239.7 781.178  55
  -3  -2  18 13764.9 573.423  29
  -3  -2  18 13584.5 585.237  28
  -3  -2  18 14267.1 509.436  17
  -3   2  19 6336.35 341.280  16
  -3  -2  19 6751.33 663.235  45
  -3   2  19 6309.75 376.586  25
  -3   2  19 6574.74 392.518  24
  -3  -2  19 6595.92 369.232  23
  -3   2  19 6679.58 342.681  13
  -3   2  19 6416.50 385.984  20
  -3  -2  19 6630.17 387.693  19
  -3  -2  19 7163.99 364.400  18
  -3   2  19 6609.61 539.643  55
  -3  -2  19 6405.17 403.181  29
  -3  -2  19 6553.32 413.267  28
  -3  -2  19 6629.00 345.062  17
  -3   2  20 75277.4 1149.31  16
  -3  -2  20 76496.2 2243.74  45
  -3   2  20 74512.4 1284.27  25
  -3   2  20 73512.0 1310.71  24
  -3  -2  20 73589.0 1211.80  23
  -3   2  20 72295.2 1282.78  20
  -3  -2  20 74638.1 1284.89  19
  -3   2  20 77138.0 1853.96  55
  -3  -2  20 75076.1 1378.05  29
  -3  -2  20 78480.8 1429.74  28
  -3  -2  20 74424.8 1143.20  17
  -3   2  21-11.9840 57.4896  16
  -3  -2  21 137.902 175.316  45
  -3   2  21 297.765 99.8706  25
  -3   2  21 20.2706 53.1221  24
  -3  -2  21 62.1616 53.8501  23
  -3   2  21 64.8732 66.2838  20
  -3  -2  21 39.1692 52.5989  19
  -3   2  21-13.0922 89.9849  55
  -3  -2  21 70.7675 70.8576  28
  -3  -2  21 91.3200 58.2044  17
  -3   2  22 6678.85 396.468  25
  -3   2  22 6840.46 408.984  24
  -3  -2  22 7432.68 378.244  23
  -3   2  22 6306.14 381.114  20
  -3  -2  22 6767.65 380.238  19
  -3  -2  22 7151.70 434.090  28
  -3  -2  22 7163.52 344.051  17
  -3   2  22 6791.25 335.544  16
  -3   2  23 14309.5 573.451  25
  -3   2  23 14608.0 595.984  24
  -3  -2  23 14826.4 524.150  23
  -3   2  23 14075.6 565.137  20
  -3  -2  23 14338.5 544.540  19
  -3  -2  23 15430.5 631.941  28
  -3   2  24 5964.81 368.301  25
  -3   2  24 5515.61 362.494  24
  -3  -2  24 5949.48 330.749  23
  -3   2  24 5812.42 357.739  20
  -3  -2  24 6261.12 357.166  19
  -3  -2  24 6005.92 389.844  28
  -3   2  25 523.111 121.409  25
  -3   2  25 472.448 109.441  24
  -3  -2  25 599.117 114.768  23
  -3   2  25 414.731 107.416  20
  -3  -2  25 500.053 106.073  19
  -3  -2  25 566.384 128.625  28
  -3   2  26 41.5020 47.1614  25
  -3   2  26 30.0625 47.8490  24
  -3  -2  26 13.0189 38.7344  23
  -3   2  26 69.2728 55.9430  20
  -3  -2  26 22.7150 50.9018  19
  -3  -2  26 212.931 81.3923  28
  -3   2  27 404.689 101.004  25
  -3   2  27 348.189 100.667  24
  -3  -2  27 420.781 85.6671  23
  -3   2  27 436.152 103.793  20
  -3  -2  27 426.044 92.1548  19
  -3  -2  27 465.594 110.714  28
  -3   2  28 6370.12 352.561  25
  -3   2  28 6187.39 355.245  24
  -3  -2  28 6747.42 311.176  23
  -3   2  28 6043.33 331.772  20
  -3  -2  28 6187.32 315.925  19
  -3  -2  28 5770.44 369.872  29
  -3  -2  28 6331.46 348.438  28
  -3   2  29 152.158 69.8713  25
  -3   2  29 178.262 71.5539  24
  -3  -2  29 89.6905 47.6030  23
  -3  -2  29 174.151 89.3237  29
  -3   2  29 115.010 48.9679  20
  -3  -2  29 218.799 70.6761  19
  -3  -2  29 125.550 61.0813  28
  -3   2  30 11503.4 428.064  25
  -3   2  30 11914.4 451.948  24
  -3  -2  30 11664.1 366.659  23
  -3   2  30 11088.9 407.366  20
  -3  -2  30 11735.4 484.585  29
  -3  -2  30 11101.5 419.503  28
  -3  -2  31 425.367 80.3359  46
  -3  -2  31 459.961 99.9800  29
  -3   2  31 459.316 91.0927  25
  -3   2  31 424.734 95.5730  24
  -3   2  31 468.156 86.9653  20
  -3  -2  31 437.040 83.7846  28
  -3  -2  32 24373.2 517.878  46
  -3   2  32 25126.0 563.669  25
  -3   2  32 26600.5 609.227  24
  -3  -2  32 24823.5 552.431  12
  -3   2  32 24851.9 541.225  20
  -3  -2  32 25249.2 631.455  29
  -3  -2  32 25297.3 542.759  28
  -3  -2  33 50.6400 33.7410  46
  -3   2  33 131.722 50.7992  25
  -3   2  33 82.3259 51.0062  24
  -3  -2  33 136.700 47.6722  12
  -3   2  33 67.7436 39.2491  20
  -3  -2  33 16.8049 37.8493  29
  -3   2  34 6451.74 243.915  25
  -3  -2  34 5919.67 225.329  12
  -3   2  34 5987.58 224.777  20
  -3  -2  34 6480.51 275.660  29
  -3   2  35 314.457 51.5255  25
  -3   2  35 370.712 59.7709  24
  -3  -2  35 374.595 63.9258  29
  -3   2  36 688.537 73.5889  24
  -3  -2  36 758.933 79.7527  29
  -3   3 -30 2608.49 125.838  27
  -3  -3 -30 2364.83 128.034  36
   3  -3  30 2495.27 130.390  30
  -3  -3 -29 2119.04 118.851  37
  -3  -3 -29 2301.41 138.484  36
  -3   3 -29 2214.88 128.818  27
  -3  -3 -28 804.305 82.8111  37
  -3  -3 -28 833.482 92.0877  36
  -3   3 -28 828.919 88.2610  27
  -3  -3 -27 3428.70 180.714  37
  -3  -3 -27 3343.12 190.558  36
  -3   3 -27 3243.48 180.927  27
  -3   3 -26 6989.50 279.571  27
  -3  -3 -26 6733.05 270.677  37
  -3  -3 -26 7237.31 293.721  36
   3  -3  26 6592.25 237.278  48
  -3  -3 -25 2363.48 170.236  37
   3  -3  25 2428.04 153.895  48
  -3   3 -25 2762.03 184.911  27
  -3  -3 -24 6456.93 294.388  37
  -3  -3 -24 7162.77 274.135   6
   3  -3  24 6597.27 262.640  48
  -3   3 -24 6519.17 294.325  27
  -3  -3 -23 5273.32 272.552  39
  -3  -3 -23 4958.87 269.735  37
  -3   3 -23 5271.67 262.714  21
  -3  -3 -23 5372.98 251.018   6
   3  -3  23 5044.39 240.231  48
  -3   3 -23 5424.90 279.845  27
  -3  -3 -22 15398.7 481.206  39
  -3  -3 -22 15231.9 490.665  37
  -3   3 -22 15579.5 467.783  21
  -3  -3 -22 15830.2 443.739   6
   3  -3  22 15275.6 432.862  48
  -3   3 -22 15764.3 490.305  27
  -3  -3 -21 1834.64 176.333  39
  -3  -3 -21 1751.50 175.218  37
  -3   3 -21 1804.10 164.118  21
  -3  -3 -21 1735.31 155.636   6
   3  -3  21 1765.34 154.637  48
  -3   3 -21 1939.95 180.769  27
  -3  -3 -20 6950.74 343.913  39
  -3  -3 -20 6200.14 335.691  37
  -3   3 -20 6833.78 325.265  21
  -3   3 -20 6638.21 320.749  32
  -3  -3 -20 6964.15 311.995   6
   3  -3  20 6730.03 303.443  48
  -3   3 -20 6838.21 341.876  27
  -3  -3 -19 4640.91 288.336  39
  -3  -3 -19 4551.94 297.331  37
  -3   3 -19 4631.31 275.019  21
  -3   3 -19 4507.52 271.173  32
  -3  -3 -19 4528.44 257.812   6
   3  -3  19 4242.97 247.690  48
  -3   3 -19 4647.55 285.937  27
  -3   3 -18 123.165 67.3972  27
  -3  -3 -18 123.832 56.9789  39
  -3  -3 -18 106.020 68.1394  37
  -3   3 -18 67.9636 40.8837  21
  -3   3 -18 113.007 54.1270  32
  -3  -3 -18 128.120 57.6740   6
   3  -3  18 109.395 56.4937  48
  -3  -3 -17 1401.35 174.958  37
   3  -3  17 1533.73 157.399  48
  -3   3 -17 1667.10 172.333  21
  -3  -3 -17 1627.19 181.884  39
  -3   3 -17 1575.12 169.509  32
  -3  -3 -17 1685.30 168.539   6
  -3   3 -17 1555.17 175.926  27
  -3  -3 -16 47669.5 996.557  37
  -3   3 -16 45661.8 921.080  21
  -3  -3 -16 49287.1 974.061  39
  -3   3 -16 51254.6 943.952  32
  -3  -3 -16 48497.5 876.771   6
   3  -3  16 48489.7 868.758  48
  -3   3 -16 49009.2 963.228  27
  -3   3 -15 949.965 143.728  27
  -3  -3 -15 973.725 147.028  39
  -3  -3 -15 962.949 159.642  37
  -3   3 -15 1011.55 142.277  21
  -3   3 -15 1047.98 142.245  32
  -3  -3 -15 959.461 138.912   6
   3  -3  15 910.418 122.864  48
  -3  -3 -14 32741.1 806.525  39
  -3  -3 -14 32733.0 839.627  37
  -3   3 -14 33503.6 758.500  21
  -3  -3 -14 32757.6 706.254  34
  -3   3 -14 33561.4 775.005  32
  -3  -3 -14 33327.7 746.088   6
   3  -3  14 32512.4 714.438  48
  -3   3 -14 31738.9 784.360  27
  -3  -3 -13 14564.7 540.439  39
  -3  -3 -13 14986.1 570.337  37
  -3   3 -13 15141.4 508.502  21
  -3  -3 -13 14677.3 486.762  34
  -3   3 -13 14849.9 517.802  32
  -3  -3 -13 14253.7 495.164   6
   3  -3  13 14765.4 477.630  48
  -3   3 -13 14299.2 529.538  27
  -3  -3 -13 15396.4 947.044  47
  -3  -3 -12 531.991 184.004  47
  -3  -3 -12 687.759 124.430  39
  -3  -3 -12 449.881 107.950  37
  -3   3 -12 474.184 95.7631  21
  -3  -3 -12 439.663 93.7245  34
  -3   3 -12 660.016 117.965  32
   3  -3  12 446.687 157.208  54
  -3  -3 -12 474.941 101.619   6
   3  -3  12 428.836 88.1763  48
  -3   3 -11 14886.6 507.547  15
  -3  -3 -11 14883.1 538.605  39
  -3  -3 -11 14336.8 550.260  37
  -3   3 -11 14741.3 501.118  21
  -3  -3 -11 14326.6 498.642  34
  -3   3 -11 14944.7 523.665  32
  -3  -3 -11 14324.6 501.952   6
   3  -3  11 13564.8 809.750  54
  -3  -3 -11 14553.2 912.655  47
  -3   3 -10 95407.5 1268.16  15
  -3  -3 -10 95790.7 1352.26  39
   3  -3  10 86902.5 2020.15  54
  -3  -3 -10 93179.2 1401.21  37
  -3   3 -10 94735.1 1243.30  21
  -3  -3 -10 93345.1 1286.69  34
  -3   3 -10 95332.6 1310.13  32
  -3  -3 -10 95297.4 1291.69   6
  -3   3 -10 86401.1 1986.96  49
  -3  -3 -10 94321.2 2271.82  47
  -3   3  -9 21320.1 598.485  15
  -3  -3  -9 20654.9 621.277  39
   3  -3   9 20933.8 986.684  54
  -3  -3  -9 21084.6 658.316  37
  -3   3  -9 20718.5 580.447  21
  -3  -3  -9 21169.8 615.995  34
  -3   3  -9 21120.2 618.223  32
  -3  -3  -9 20716.5 605.543   6
  -3   3  -9 19445.6 963.513  49
  -3  -3  -9 22953.1 716.955   5
  -3  -3  -9 20047.6 1041.44  47
  -3   3  -8 2871.72 219.676  15
  -3  -3  -8 2865.41 230.760  39
  -3  -3  -8 2616.49 234.845  37
  -3  -3  -8 2960.41 234.086  34
  -3  -3  -8 2857.48 245.612  11
  -3   3  -8 3032.16 233.702  32
   3  -3   8 2974.00 376.484  54
  -3  -3  -8 2994.80 230.525   6
  -3   3  -8 2898.57 377.159  49
  -3  -3  -8 2911.23 254.163   5
  -3  -3  -8 2917.39 397.057  47
  -3   3  -7 3320.72 235.561  15
  -3   3  -7 3633.91 256.080  14
  -3  -3  -7 3319.61 246.505  39
  -3  -3  -7 3339.29 259.147  37
  -3  -3  -7 3613.45 257.453  34
  -3  -3  -7 3342.38 259.137  11
  -3   3  -7 3953.02 267.554  32
   3  -3   7 3479.57 395.402  54
  -3  -3  -7 3328.79 244.944   6
  -3   3  -7 3593.82 424.634  49
  -3  -3  -7 3562.69 277.896   5
  -3  -3  -7 3693.05 435.427  47
  -3   3  -6 49107.5 896.733  15
  -3   3  -6 50639.3 937.992  14
  -3   3  -6 45275.9 1525.83  49
  -3  -3  -6 47911.6 902.139  39
  -3  -3  -6 49180.1 971.536  37
  -3  -3  -6 48843.0 946.220  34
  -3  -3  -6 47997.3 948.383  11
  -3   3  -6 48937.0 928.959  32
   3  -3   6 47412.9 1432.54  54
  -3  -3  -6 48245.7 919.193   6
  -3  -3  -6 47862.8 994.502   5
  -3  -3  -6 48996.1 1564.82  47
  -3  -3  -5 8807.77 423.866   5
   3  -3   5 9163.45 613.544  54
  -3   3  -5 10058.6 406.513  15
  -3   3  -5 10145.4 421.385  14
  -3  -3  -5 9532.25 395.633  39
  -3  -3  -5 9969.19 433.230  37
  -3  -3  -5 9777.12 425.969  34
  -3  -3  -5 9852.74 424.640  11
  -3   3  -5 10130.4 429.047  32
  -3  -3  -5 9245.53 422.738  18
  -3  -3  -5 9783.61 412.754   6
  -3   3  -5 9580.19 712.263  49
  -3  -3  -5 10169.4 701.562  47
  -3  -3  -4 78838.3 1238.81   5
  -3   3  -4 75560.5 1108.98  15
  -3   3  -4 78285.4 1166.64  14
  -3  -3  -4 78310.9 1191.32  37
  -3   3  -4 75797.5 1171.09  20
  -3   3  -4 74069.7 2003.07  49
  -3  -3  -4 77321.4 1181.42  34
  -3  -3  -4 76022.8 1168.67  11
  -3   3  -4 76775.4 1152.45  32
  -3  -3  -4 72591.4 1192.71  18
  -3  -3  -4 74752.0 1129.16   6
  -3  -3  -4 77362.9 1920.42  47
  -3  -3  -3 186.490 152.078  47
  -3   3  -3 348.862 95.2615  15
  -3   3  -3 240.633 77.4768  14
  -3  -3  -3 180.246 103.147   5
  -3  -3  -3 252.967 77.1119  37
  -3  -3  -3 295.480 82.8094  34
  -3   3  -3 238.565 81.5651  20
  -3   3  -3 379.102 112.045  32
  -3  -3  -3 219.374 77.0009  11
  -3  -3  -3 269.207 97.0075  18
  -3  -3  -3 297.215 77.5289   6
  -3   3  -3 347.941 168.951  49
  -3  -3  -2 43840.6 842.431   6
  -3  -3  -2 47847.0 944.928   5
  -3   3  -2 47432.4 899.927  14
  -3   3  -2 44928.4 851.635  15
  -3  -3  -2 44404.8 873.255  37
  -3  -3  -2 44993.3 1445.92  47
  -3   3  -2 46513.7 901.933  20
  -3  -3  -2 45590.1 893.710  34
  -3  -3  -2 44629.8 880.306  11
  -3   3  -2 45441.5 888.819  32
  -3  -3  -2 42474.1 922.252  18
  -3   3  -2 45753.7 1629.07  49
  -3   3  -1 30198.0 720.850  25
  -3  -3  -1 27965.4 736.287   5
  -3   3  -1 29238.6 690.591  15
  -3   3  -1 29952.8 716.972  14
  -3   3  -1 30925.9 1361.49  49
  -3  -3  -1 29434.4 700.144  37
  -3   3  -1 28783.6 708.676  20
  -3  -3  -1 29009.2 712.513  34
  -3   3  -1 29168.8 710.645  32
  -3  -3  -1 27459.1 691.497  11
  -3  -3  -1 28142.8 753.632  18
  -3  -3  -1 29253.9 1147.58  47
  -3   3   0 2351.33 211.581  25
  -3  -3   0 2628.50 225.118   5
  -3   3   0 2485.01 212.004  14
  -3  -3   0 3150.53 227.590  37
  -3  -3   0 2455.27 207.201  12
  -3   3   0 3006.68 233.403  20
  -3  -3   0 2658.20 216.873  34
  -3   3   0 2707.63 222.682  32
  -3  -3   0 2496.96 211.680  11
  -3  -3   0 3318.55 262.230  18
  -3   3   0 2866.43 395.924  52
  -3   3   0 3598.11 481.623  49
  -3  -3   0 2464.92 333.663  47
  -3   3   1 2370.95 214.812  25
  -3  -3   1 1828.84 193.830   5
  -3   3   1 2163.77 198.073  14
  -3   3   1 1985.22 204.118  13
  -3  -3   1 1876.09 176.985  37
  -3  -3   1 2231.15 202.656  12
  -3   3   1 2055.97 201.112  20
  -3  -3   1 1871.09 183.784  34
  -3   3   1 2523.98 219.128  32
  -3  -3   1 2286.34 206.714  11
  -3  -3   1 2158.28 212.970  18
  -3   3   1 2298.64 353.175  52
  -3   3   1 2291.77 410.052  49
  -3  -3   1 2040.80 307.033  47
  -3   3   2 79050.7 1171.83  25
  -3  -3   2 76548.6 1171.98   5
  -3   3   2 79566.2 1175.04  14
  -3   3   2 82181.0 1241.26  13
  -3  -3   2 77576.5 1090.25  37
  -3  -3   2 76050.3 1160.99  12
  -3  -3   2 78167.0 1147.54  34
  -3   3   2 79805.9 1177.90  20
  -3   3   2 78666.0 1162.23  32
  -3  -3   2 76930.0 1160.22  11
  -3  -3   2 76359.8 1226.73  18
  -3   3   2 79789.6 1960.41  52
  -3   3   2 79230.2 2259.79  49
  -3   3   2 82550.2 1198.94  16
  -3  -3   2 82343.2 1882.88  47
  -3  -3   3 1545.30 282.914  47
  -3   3   3 2177.93 218.033  25
  -3  -3   3 1772.66 201.342   5
  -3   3   3 2075.20 202.720  14
  -3   3   3 2469.20 233.000  13
  -3  -3   3 2106.88 209.083  12
  -3  -3   3 1915.16 187.174  34
  -3   3   3 2051.12 211.633  20
  -3   3   3 2957.60 250.295  32
  -3  -3   3 1942.06 198.824  11
  -3  -3   3 2054.87 215.046  18
  -3   3   3 1914.41 303.872  52
  -3   3   3 2142.97 406.367  49
  -3   3   3 1935.69 198.646  16
  -3   3   4 114777. 1424.69  25
  -3   3   4 114707. 2237.31  52
  -3   3   4 117920. 1476.04  24
  -3  -3   4 111312. 1406.13   5
  -3   3   4 116032. 1503.63  13
  -3  -3   4 111869. 1443.92  12
  -3  -3   4 115919. 1371.55  34
  -3   3   4 116785. 1420.46  20
  -3   3   4 110872. 1387.05  32
  -3  -3   4 109397. 1397.30  11
  -3  -3   4 111886. 1472.67  18
  -3   3   4 122905. 2829.13  49
  -3   3   4 117168. 1438.87  16
  -3  -3   4 118488. 2259.46  47
  -3   3   5 36605.9 808.148  25
  -3   3   5 35547.3 1218.38  52
  -3   3   5 39386.5 850.405  24
  -3   3   5 37523.7 860.751  13
  -3  -3   5 34454.1 772.850  23
  -3  -3   5 35298.9 818.536  12
  -3  -3   5 37116.2 776.611  34
  -3   3   5 37209.8 813.251  20
  -3   3   5 36749.7 800.382  32
  -3  -3   5 35716.8 799.779  11
  -3  -3   5 36490.0 837.414  18
  -3   3   5 40012.1 1605.43  49
  -3   3   5 37134.2 814.000  16
  -3   3   6 77910.3 1182.85  25
  -3   3   6 77530.4 1212.42  24
  -3   3   6 78920.7 1254.86  13
  -3  -3   6 73499.2 1156.33  23
  -3  -3   6 75784.6 1203.39  12
  -3  -3   6 75160.3 1102.21  35
  -3  -3   6 78682.2 1117.41  34
  -3   3   6 75981.3 1167.30  20
  -3   3   6 77726.5 1160.00  32
  -3  -3   6 75840.3 1206.29  18
  -3  -3   6 77027.1 1225.65  29
  -3   3   6 75616.1 1727.13  52
  -3   3   6 79067.9 2235.99  49
  -3   3   6 79576.9 1196.75  16
  -3  -3   7 14245.9 858.015  45
  -3   3   7 14365.5 516.473  25
  -3   3   7 13849.2 523.974  24
  -3   3   7 14852.5 552.798  13
  -3  -3   7 14004.2 516.594  23
  -3  -3   7 14261.3 527.866  12
  -3  -3   7 13595.3 475.218  35
  -3  -3   7 14577.1 483.159  34
  -3   3   7 14503.9 509.898  20
  -3   3   7 14502.7 504.969  32
  -3  -3   7 14122.9 519.606  18
  -3  -3   7 13800.9 524.630  29
  -3   3   7 14639.0 951.502  49
  -3   3   7 14165.3 510.971  16
  -3  -3   8 25941.5 1157.60  45
  -3   3   8 24404.3 670.528  25
  -3   3   8 25831.9 702.695  24
  -3   3   8 25852.3 730.372  13
  -3  -3   8 25226.1 710.901  23
  -3  -3   8 25199.0 708.381  12
  -3  -3   8 23995.9 624.677  35
  -3  -3   8 25554.6 631.148  34
  -3  -3   8 25318.6 719.545  28
  -3   3   8 24059.3 661.099  20
  -3   3   8 24528.0 655.678  32
  -3  -3   8 23425.5 667.630  18
  -3  -3   8 24929.5 695.507  29
   3  -3  -8 26298.9 677.917   9
  -3   3   8 25458.7 1229.08  49
  -3   3   8 25046.1 677.185  16
  -3   3   9 173.132 86.7135  16
   3  -3  -9-19.3408 72.6234   9
  -3  -3   9 60.8040 80.8010  45
  -3   3   9 5.55513 63.8385  25
  -3   3   9 25.7160 64.2331  24
  -3   3   9 65.6930 64.8329  13
  -3  -3   9 23.5463 63.3647  23
  -3  -3   9 35.5431 52.6235  35
  -3  -3   9 91.0856 62.8502  34
  -3  -3   9 15.7472 64.5806  12
  -3   3   9 100.888 69.5030  20
  -3   3   9-22.9933 41.1903  32
  -3   3   9 14.4354 83.0087  55
  -3  -3   9 37.7502 46.4337  29
  -3  -3   9 145.100 73.2400  18
  -3  -3   9 119.050 78.1026  28
  -3   3   9-3.82188 126.302  49
  -3  -3  10 60040.2 1778.64  45
  -3   3  10 60042.5 1066.66  25
  -3   3  10 60229.6 1093.41  24
  -3   3  10 60009.4 1124.06  13
  -3  -3  10 60705.9 1140.02  23
  -3  -3  10 58866.2 1096.73  12
  -3  -3  10 61655.6 1000.44  35
  -3  -3  10 60729.5 955.780  34
  -3   3  10 60296.7 1054.07  20
  -3   3  10 59167.2 1033.38  32
  -3   3  10 60907.1 1598.40  55
  -3  -3  10 60266.2 1067.81  18
  -3  -3  10 59422.1 1094.84  29
  -3  -3  10 60173.7 1126.34  28
  -3   3  10 61349.0 1823.86  49
   3  -3 -10 58860.9 1024.06   9
  -3   3  10 59492.9 1059.88  16
  -3  -3  11 26749.1 1203.07  45
  -3   3  11 26653.8 721.392  25
  -3   3  11 27580.9 749.609  24
  -3   3  11 27531.2 759.881  13
  -3  -3  11 27245.9 774.263  23
  -3  -3  11 26076.1 736.998  12
  -3  -3  11 27689.2 672.994  35
  -3  -3  11 27706.1 642.539  34
  -3   3  11 26865.0 716.609  20
  -3   3  11 26414.5 696.383  32
  -3  -3  11 27019.3 714.669  19
  -3   3  11 26815.6 1069.37  55
  -3  -3  11 27186.9 713.462  18
  -3  -3  11 26802.5 740.746  29
  -3  -3  11 27471.7 771.017  28
  -3   3  11 27365.1 1192.18  49
   3  -3 -11 26781.2 689.616   9
  -3   3  11 27132.6 724.403  16
  -3   3  12 92.0057 58.9340  16
   3  -3 -12 119.063 72.5469   9
  -3  -3  12 153.028 118.132  45
  -3   3  12 60.3648 76.3772  25
  -3   3  12 130.492 76.7754  24
  -3   3  12 323.468 91.0208  13
  -3  -3  12 17.1307 51.3458  23
  -3  -3  12 143.994 70.6110  35
  -3   3  12 144.431 78.5775  20
  -3   3  12 112.353 50.3712  32
  -3  -3  12 56.3946 43.5664  19
  -3   3  12 126.820 87.0856  55
  -3  -3  12 147.282 68.3579  18
  -3  -3  12 90.4914 72.0026  29
  -3  -3  12 105.208 77.9534  28
  -3   3  12 123.890 117.635  49
  -3  -3  13 14264.3 888.197  45
  -3   3  13 13684.8 525.191  25
  -3   3  13 14052.3 547.691  24
  -3   3  13 14265.7 547.087  13
  -3  -3  13 14556.9 575.968  23
  -3  -3  13 14863.3 496.322  35
  -3   3  13 13652.4 511.418  20
  -3  -3  13 14206.6 539.860  19
  -3   3  13 13873.8 771.466  55
  -3  -3  13 14724.7 525.898  18
  -3  -3  13 13563.7 534.399  29
  -3  -3  13 13591.9 553.894  28
  -3   3  13 12087.8 756.382  49
   3  -3 -13 14368.6 509.215   9
  -3   3  13 13860.4 514.220  16
  -3   3  14 716.068 121.284  16
   3  -3 -14 825.569 126.321   9
  -3  -3  14 1121.48 281.625  45
  -3  -3  14 723.514 130.951  29
  -3   3  14 751.323 138.646  25
  -3   3  14 846.137 141.540  24
  -3   3  14 789.650 135.131  13
  -3  -3  14 767.163 138.770  23
  -3  -3  14 810.058 124.946  35
  -3   3  14 923.599 141.333  20
  -3  -3  14 705.501 129.998  19
  -3   3  14 889.075 203.140  55
  -3  -3  14 880.698 137.919  18
  -3  -3  14 1103.51 165.156  28
  -3  -3  15 11600.6 816.936  45
  -3   3  15 11980.8 502.411  25
  -3   3  15 11497.2 498.758  24
  -3   3  15 12762.3 502.594  13
  -3  -3  15 11725.8 514.943  23
  -3  -3  15 11797.3 531.290  28
  -3  -3  15 12878.8 471.230  35
  -3   3  15 11967.4 485.251  20
  -3  -3  15 11512.3 503.869  19
  -3   3  15 11477.3 712.736  55
  -3  -3  15 13110.3 489.982  18
  -3  -3  15 10608.6 483.508  29
  -3  -3  15 11571.2 479.536  17
   3  -3 -15 11652.3 461.600   9
  -3   3  15 11941.0 471.957  16
  -3  -3  16 63065.1 1931.69  45
  -3   3  16 62629.3 1148.89  25
  -3   3  16 62924.3 1174.43  24
  -3   3  16 67564.7 1123.13  13
  -3  -3  16 66300.1 1208.62  23
  -3  -3  16 69585.8 1088.81  35
  -3   3  16 62915.8 1117.20  20
  -3  -3  16 62761.4 1184.10  19
  -3  -3  16 66176.2 1095.02  18
  -3  -3  16 60766.6 1163.03  29
  -3  -3  16 64068.0 1243.20  28
  -3  -3  16 63337.6 1105.94  17
  -3   3  16 65098.8 1092.59  16
  -3   3  17 3564.21 281.749  25
  -3   3  17 3449.59 286.568  24
  -3  -3  17 3481.46 281.249  23
  -3   3  17 3583.49 269.704  20
  -3  -3  17 3588.13 287.630  19
  -3  -3  17 3358.66 248.746  18
  -3  -3  17 3318.98 282.303  29
  -3  -3  17 3414.45 296.481  28
  -3  -3  17 3315.35 252.555  17
  -3   3  17 3313.56 246.952  16
  -3   3  18 28204.9 780.043  25
  -3   3  18 27853.4 793.099  24
  -3  -3  18 28649.0 777.428  23
  -3   3  18 28008.5 745.586  20
  -3  -3  18 27631.8 788.123  19
  -3  -3  18 29422.0 720.651  18
  -3  -3  18 26248.4 776.162  29
  -3  -3  18 28756.3 848.558  28
  -3  -3  18 27669.4 708.487  17
  -3   3  18 28438.6 690.751  16
  -3   3  19 10346.3 478.152  25
  -3   3  19 10625.4 490.185  24
  -3  -3  19 11241.6 482.011  23
  -3   3  19 10951.0 467.154  20
  -3  -3  19 10372.5 481.715  19
  -3  -3  19 11701.6 450.795  18
  -3  -3  19 10155.1 484.541  29
  -3  -3  19 11115.4 534.838  28
  -3  -3  19 10735.9 434.199  17
  -3   3  20 12333.8 517.926  25
  -3   3  20 12708.9 535.435  24
  -3  -3  20 12860.9 505.139  23
  -3   3  20 11692.5 478.623  20
  -3  -3  20 12963.0 532.157  19
  -3  -3  20 13633.9 478.804  18
  -3  -3  20 12218.3 531.398  29
  -3  -3  20 13052.1 576.975  28
  -3  -3  20 12821.5 463.485  17
  -3   3  21 2956.84 252.441  25
  -3   3  21 2787.23 251.242  24
  -3  -3  21 2929.68 238.705  23
  -3   3  21 2811.76 233.071  20
  -3  -3  21 2884.33 247.547  19
  -3  -3  21 2760.00 252.351  29
  -3  -3  21 3164.18 289.651  28
  -3  -3  21 2804.29 214.367  17
  -3   3  22 13.7755 47.6669  25
  -3   3  22 91.0561 64.0626  24
  -3  -3  22-0.51266 53.8437  23
  -3   3  22 79.0619 55.7999  20
  -3  -3  22 11.5210 53.4874  19
  -3  -3  22 10.8992 49.8348  29
  -3  -3  22 81.2624 69.4820  28
  -3  -3  22 23.8681 45.2324  17
  -3   3  23 2097.00 209.677  25
  -3   3  23 2503.19 234.826  24
  -3  -3  23 2310.54 200.838  23
  -3   3  23 2235.13 198.830  20
  -3  -3  23 2369.77 215.550  19
  -3  -3  23 1993.51 212.497  29
  -3  -3  23 2554.01 255.432  28
  -3  -3  23 2547.05 190.291  17
  -3   3  24 1126.62 152.851  25
  -3  -3  24 1374.00 185.508  28
  -3   3  24 1181.52 161.471  24
  -3  -3  24 1259.79 145.634  23
  -3   3  24 1158.02 140.434  20
  -3  -3  24 1256.60 155.999  19
  -3  -3  24 1103.00 156.246  29
  -3  -3  24 1067.87 118.722  17
  -3   3  25 4092.85 279.973  25
  -3   3  25 3613.19 269.525  24
  -3  -3  25 3945.68 245.676  23
  -3   3  25 3827.02 238.240  20
  -3  -3  25 3901.87 295.528  28
  -3  -3  25 3754.02 251.127  19
  -3  -3  25 3590.00 271.610  29
  -3   3  26 9887.42 419.580  25
  -3   3  26 9857.58 425.547  24
  -3  -3  26 9758.86 368.208  23
  -3  -3  26 10055.6 398.404  19
  -3  -3  26 9484.68 427.853  29
  -3  -3  26 9904.57 444.468  28
  -3   3  27 33.1659 53.8885  25
  -3   3  27 61.7960 54.5172  24
  -3  -3  27 68.6458 46.2685  23
  -3  -3  27 15.4575 40.5069  19
  -3  -3  27 94.1137 46.9214  29
  -3  -3  27 22.8671 43.8833  28
  -3   3  28 16697.0 500.656  25
  -3   3  28 16313.2 501.378  24
  -3  -3  28 16809.4 439.716  23
  -3  -3  28 16497.7 522.149  28
  -3  -3  28 16271.4 460.995  19
  -3  -3  28 16095.3 510.172  29
  -3   3  29 1919.05 164.765  25
  -3   3  29 1989.54 170.122  24
  -3  -3  29 2062.49 148.189  23
  -3  -3  29 1878.65 150.381  19
  -3  -3  29 1978.77 170.682  29
  -3  -3  29 1845.01 167.743  28
  -3   3  30 744.895 97.6476  25
  -3   3  30 676.228 95.0761  24
  -3  -3  30 739.473 83.2454  23
  -3  -3  30 679.875 97.9354  12
  -3  -3  30 653.493 92.8791  29
  -3  -3  30 740.575 99.3282  28
  -3   3  31 573.517 81.3510  25
  -3   3  31 579.479 83.2342  24
  -3  -3  31 576.104 66.4523  23
  -3  -3  31 553.730 80.6941  12
  -3  -3  31 444.571 71.7779  29
  -3  -3  31 504.199 76.8338  28
  -3   3  32 79.8389 35.0746  25
  -3   3  32 154.134 47.7717  24
  -3  -3  32 122.439 38.1767  12
  -3  -3  32 141.233 40.9688  29
  -3   3  33 2972.99 150.203  24
  -3  -3  33 2771.95 141.965  12
  -3  -4 -25 95.3309 33.1915  37
  -3  -4 -25 25.3889 24.7104  36
  -3   4 -25 51.1622 31.3376  27
  -3  -4 -24 7934.66 241.834  37
  -3  -4 -24 8652.05 268.108  36
   3  -4  24 7948.88 225.012  48
  -3   4 -24 8618.57 263.452  27
  -3  -4 -23 1771.67 125.166  37
  -3  -4 -23 1813.37 132.241  36
   3  -4  23 1702.28 113.894  48
  -3   4 -23 1729.30 126.841  27
  -3   4 -22 39.3117 38.5957  27
  -3  -4 -22 78.8656 37.1210  37
  -3  -4 -22 128.569 47.4310  36
   3  -4  22 99.9885 34.3492  48
  -3  -4 -21 1374.58 126.734  37
  -3  -4 -21 1369.94 128.571  36
   3  -4  21 1501.61 122.330  48
  -3   4 -21 1391.55 128.564  27
  -3  -4 -20 34267.9 649.561  37
  -3   4 -20 33782.6 579.624  21
  -3  -4 -20 34664.0 657.004  36
  -3  -4 -20 34302.6 530.375   7
   3  -4  20 34054.7 592.205  48
  -3   4 -20 35927.2 656.806  27
  -3  -4 -19 1113.82 132.902  37
  -3   4 -19 1105.89 115.748  21
  -3  -4 -19 940.929 119.095  36
  -3   4 -19 1093.43 114.825  32
   3  -4  19 1084.18 118.194  48
  -3   4 -19 1220.96 135.265  27
  -3  -4 -18 62135.4 956.790  37
  -3   4 -18 61621.1 851.836  21
  -3  -4 -18 63174.1 945.321  36
  -3   4 -18 62604.6 873.306  32
   3  -4  18 63346.7 867.566  48
  -3   4 -18 64822.9 941.310  27
  -3   4 -17 106.638 53.7246  27
  -3  -4 -17 247.089 84.7265  37
  -3  -4 -17 131.530 67.6914  36
  -3   4 -17 57.0204 53.1432  21
  -3   4 -17 102.100 51.7574  32
   3  -4  17 85.0123 57.5549  48
  -3  -4 -16 10435.9 418.905  37
  -3   4 -16 9843.06 359.614  21
  -3  -4 -16 9791.04 390.400  36
  -3   4 -16 10209.2 377.438  32
  -3  -4 -16 11012.4 380.243   6
   3  -4  16 10382.8 370.377  48
  -3   4 -16 10653.6 404.002  27
  -3   4 -15 60.6303 47.3031  27
  -3  -4 -15 91.8060 74.3911  37
  -3  -4 -15 49.7586 58.5670  36
  -3   4 -15 0.83567 38.9731  21
  -3   4 -15 21.9389 36.0649  32
  -3  -4 -15 172.611 68.7551   6
   3  -4  15 22.0148 32.6058  48
  -3  -4 -14 2362.06 211.158  37
  -3   4 -14 2108.74 176.435  21
  -3  -4 -14 2649.53 206.936  36
  -3   4 -14 2349.63 191.372  32
  -3  -4 -14 2080.08 177.357   6
   3  -4  14 2152.99 175.879  48
  -3   4 -14 2221.08 198.475  27
  -3  -4 -13 9693.60 425.442  37
  -3   4 -13 8732.31 353.820  21
  -3  -4 -13 9827.27 401.685  36
  -3   4 -13 9912.29 393.166  32
  -3  -4 -13 9997.65 385.016   6
   3  -4  13 9528.12 369.545  48
  -3   4 -13 9341.35 402.197  27
  -3  -4 -12 2565.76 222.752  37
  -3   4 -12 2017.37 181.626  21
  -3  -4 -12 2160.04 191.404  36
  -3  -4 -12 2377.60 179.058  34
  -3   4 -12 2474.74 199.190  32
  -3  -4 -12 2346.66 191.338   6
   3  -4  12 2151.50 178.244  48
  -3  -4 -11 541.302 112.458  37
  -3  -4 -11 441.420 89.3313  36
  -3   4 -11 509.285 96.4252  21
  -3  -4 -11 477.269 94.6999  34
  -3   4 -11 484.168 96.8587  32
  -3  -4 -11 482.063 95.2406   6
   3  -4  11 507.944 90.7782  48
  -3  -4 -10 19697.9 616.187  37
  -3   4 -10 19556.4 538.561  21
  -3  -4 -10 19099.7 535.141  34
  -3   4 -10 19578.9 566.392  32
  -3  -4 -10 19138.4 546.495   6
  -3   4  -9 1391.76 157.392  15
  -3  -4  -9 1504.11 171.954  37
  -3   4  -9 1463.18 156.314  21
  -3  -4  -9 1460.41 156.102  34
  -3   4  -9 1347.56 154.886  32
  -3  -4  -9 1406.96 154.819   6
  -3  -4  -9 1314.68 147.931  18
  -3   4  -8 13142.8 469.382  15
  -3  -4  -8 13093.5 500.407  37
  -3   4  -8 12842.2 440.219  21
  -3  -4  -8 12916.4 459.745  34
  -3   4  -8 13165.1 471.968  32
  -3  -4  -8 12345.4 443.550   6
  -3  -4  -8 12964.6 472.949  18
  -3   4  -7 4.80135 39.2703  15
  -3  -4  -7 180.190 71.7969  37
  -3   4  -7 83.1000 59.4189  21
  -3  -4  -7 132.706 69.2953  34
  -3   4  -7 187.036 66.3722  32
  -3  -4  -7 78.4675 42.3673  18
  -3  -4  -7 186.026 72.6389   6
  -3   4  -6 16369.2 523.766  15
  -3  -4  -6 17126.0 567.488  37
  -3   4  -6 15653.0 486.318  21
  -3  -4  -6 16646.0 538.556  34
  -3   4  -6 16667.0 533.574  32
  -3  -4  -6 15387.1 489.021   6
  -3  -4  -6 16018.8 556.839  18
  -3   4  -5 333.481 84.5138  15
  -3  -4  -5 389.947 99.1628  37
  -3  -4  -5 415.384 100.063  34
  -3   4  -5 304.833 82.2413  32
  -3  -4  -5 494.930 105.910  18
  -3  -4  -5 252.903 65.1016   6
  -3   4  -4 206.779 68.5374  15
  -3  -4  -4 382.607 96.3811  37
  -3  -4  -4 299.610 80.6261  34
  -3   4  -4 276.043 70.0133  32
  -3  -4  -4 276.765 83.2397  18
  -3  -4  -4 215.055 62.8851   6
  -3   4  -3 1417.41 155.883  15
  -3   4  -3 1573.19 168.626  14
  -3  -4  -3 1663.92 177.136  37
  -3  -4  -3 1622.60 174.536  34
  -3   4  -3 1540.09 167.283  32
  -3  -4  -3 1633.65 154.758   6
  -3  -4  -3 1500.15 179.001  18
  -3   4  -2 1505.31 163.874  15
  -3   4  -2 1598.36 173.824  14
  -3  -4  -2 1772.10 181.535  37
  -3  -4  -2 1793.18 182.026  34
  -3   4  -2 1768.57 180.472  32
  -3  -4  -2 1520.52 187.996  18
  -3   4  -1 5010.82 291.183  15
  -3   4  -1 5476.43 321.169  14
  -3  -4  -1 5115.07 303.015  37
  -3  -4  -1 5222.53 307.305  34
  -3   4  -1 5270.52 309.133  32
  -3  -4  -1 5370.94 345.900  18
  -3   4   0 27436.5 685.545  15
  -3   4   0 29204.9 720.339  14
  -3  -4   0 28581.6 696.072  37
  -3  -4   0 28695.9 708.533  34
  -3   4   0 27857.3 706.789  32
  -3  -4   0 28147.4 777.096  18
  -3  -4   0 28203.3 732.274   5
  -3   4   1 5988.79 325.377  15
  -3   4   1 6732.24 348.595  14
  -3  -4   1 6204.21 323.380  37
  -3  -4   1 6783.61 345.014  34
  -3   4   1 6724.64 352.162  32
  -3  -4   1 6506.99 374.491  18
  -3  -4   1 5985.32 337.947   5
  -3   4   2 30043.7 731.435  25
  -3   4   2 26975.9 682.372  15
  -3   4   2 29386.4 722.200  14
  -3  -4   2 27542.6 670.601  37
  -3   4   2 28147.5 711.094  32
  -3  -4   2 28420.0 774.422  18
  -3   4   3 1323.90 242.075  25
  -3   4   3 1098.78 161.583  15
  -3   4   3 1127.90 153.680  14
  -3  -4   3 1015.09 157.387  18
  -3  -4   3 963.918 130.604  37
  -3  -4   3 923.651 143.033  35
  -3   4   3 872.620 147.926  20
  -3   4   3 958.844 138.764  32
  -3   4   4 708.839 118.885  25
  -3   4   4 752.810 120.608  15
  -3   4   4 785.273 127.004  14
  -3  -4   4 779.131 113.342  37
  -3  -4   4 718.077 117.046  35
  -3   4   4 795.755 118.745  20
  -3   4   4 1015.90 141.770  32
  -3  -4   4 807.724 136.423  18
  -3   4   5 2556.86 217.764  25
  -3   4   5 2502.17 214.625  14
  -3  -4   5 2674.44 202.323  37
  -3  -4   5 2498.80 205.512  35
  -3   4   5 2519.58 203.426  20
  -3   4   5 2660.41 224.953  32
  -3  -4   5 2393.37 223.289  18
  -3   4   6-37.1531 42.7140  25
  -3   4   6 139.000 67.4778  14
  -3  -4   6 17.6035 41.8968  23
  -3  -4   6 65.2912 39.7124  37
  -3  -4   6 64.2579 48.6637  35
  -3   4   6 59.3869 61.1111  32
  -3  -4   6 44.2321 55.7662  18
  -3   4   7 2635.82 245.917  25
  -3   4   7 2514.17 233.102  14
  -3  -4   7 2319.07 205.793  23
  -3  -4   7 2534.82 209.514  35
  -3   4   7 2948.59 252.026  32
  -3  -4   7 2371.40 216.116  18
  -3   4   8 36657.8 824.972  25
  -3   4   8 35295.7 793.799  14
  -3  -4   8 34552.0 802.740  23
  -3  -4   8 34381.3 767.717  12
  -3  -4   8 36820.3 770.194  35
  -3   4   8 36458.2 823.363  32
  -3  -4   8 36227.7 827.753  18
  -3   4   9 322.175 109.098  14
  -3  -4   9 199.964 76.1289  23
  -3  -4   9 251.087 81.9567  35
  -3  -4   9 230.277 74.9354  12
  -3   4   9 164.676 69.3890  32
  -3  -4   9 135.967 75.7651  18
  -3   4  10 8263.41 393.770  25
  -3   4  10 7802.33 374.274  14
  -3  -4  10 7943.21 399.980  23
  -3  -4  10 7684.07 372.379  12
  -3  -4  10 7996.59 361.006  35
  -3   4  10 8003.30 391.163  32
  -3  -4  10 7410.78 369.676  18
  -3   4  11 126.173 73.5508  25
  -3   4  11 48.8454 81.8581  24
  -3   4  11 86.7264 66.0187  14
  -3  -4  11 70.8594 72.5432  23
  -3  -4  11 11.6579 46.0638  35
  -3  -4  11 47.3330 46.7046  12
  -3   4  11 14.0818 41.3679  32
  -3  -4  11 84.9877 62.3165  18
  -3   4  12 2204.83 206.778  25
  -3   4  12 2475.74 226.045  24
  -3   4  12 2295.56 203.363  14
  -3  -4  12 2299.54 221.375  23
  -3  -4  12 2137.63 201.435  12
  -3  -4  12 2344.99 196.887  35
  -3   4  12 2361.39 214.076  32
  -3  -4  12 2365.87 206.636  18
  -3   4  13 975.585 139.774  25
  -3   4  13 907.545 142.337  24
  -3   4  13 810.462 125.835  14
  -3  -4  13 1067.27 155.317  23
  -3  -4  13 907.513 121.261  35
  -3  -4  13 660.727 114.922  12
  -3   4  13 819.314 125.191  32
  -3  -4  13 786.698 118.551  19
  -3  -4  13 917.520 133.050  18
   3  -4 -13 914.963 132.360   9
   3  -4 -14-3.10525 44.1047   9
  -3   4  14 74.3178 52.5059  25
  -3   4  14 221.949 75.3822  24
  -3   4  14 107.393 54.4839  14
  -3  -4  14 237.957 83.2065  23
  -3  -4  14 91.3090 57.8652  35
  -3  -4  14 55.3604 41.2984  12
  -3   4  14 115.961 54.3560  32
  -3  -4  14 137.226 64.3433  19
  -3  -4  14 119.629 57.2696  18
  -3  -4  14 70.2991 51.6840  28
  -3   4  15 1517.94 174.019  25
  -3   4  15 1458.98 169.901  24
  -3  -4  15 1618.09 186.720  23
  -3  -4  15 1474.91 171.515  12
  -3  -4  15 1437.78 144.124  33
  -3   4  15 1334.23 158.992  32
  -3  -4  15 1356.61 157.364  19
  -3  -4  15 1389.88 169.003  28
  -3  -4  15 1464.28 153.318  18
  -3  -4  15 1506.39 173.646  17
   3  -4 -15 1490.74 167.711   9
   3  -4 -16 48.2741 43.8022   9
  -3   4  16 7.68674 46.7920  25
  -3   4  16-6.23111 57.8523  24
  -3  -4  16 65.6052 65.4113  23
  -3  -4  16 25.4667 40.9784  12
  -3  -4  16 29.7213 34.5926  33
  -3   4  16 91.8432 51.7536  32
  -3  -4  16-1.72536 48.3862  19
  -3  -4  16 35.9601 47.0681  18
  -3  -4  16 90.2668 63.8228  28
  -3  -4  16 126.878 53.7625  17
   3  -4 -17 87.0960 49.3721   9
  -3   4  17 28.7502 48.5151  25
  -3   4  17 62.6456 55.8821  24
  -3  -4  17 87.3145 68.9798  23
  -3  -4  17 51.3807 46.5375  12
  -3  -4  17 74.5649 37.3488  33
  -3   4  17 42.3047 42.3408  32
  -3  -4  17 22.1555 48.1426  19
  -3  -4  17 83.5026 49.8572  18
  -3  -4  17 151.800 74.8175  28
  -3  -4  17 128.817 66.8365  17
  -3   4  18 1960.81 193.530  25
  -3   4  18 1857.21 192.741  24
  -3  -4  18 2015.10 192.601  23
  -3  -4  18 2145.71 207.949  12
  -3  -4  18 1965.90 156.584  33
  -3   4  18 2274.72 188.382  32
  -3  -4  18 2093.34 195.014  19
  -3  -4  18 2064.74 173.036  18
  -3  -4  18 1995.76 204.799  28
  -3  -4  18 2040.26 181.126  17
   3  -4 -18 1961.81 180.147   9
   3  -4 -19 255.263 74.0870   9
  -3   4  19 313.466 97.7936  25
  -3   4  19 247.740 84.6593  24
  -3  -4  19 366.531 96.6337  23
  -3  -4  19 276.889 82.8446  12
  -3   4  19 303.707 69.9254  32
  -3  -4  19 88.4951 45.7363  19
  -3  -4  19 213.018 61.2306  18
  -3  -4  19 233.129 71.8201  28
  -3  -4  19 252.633 69.5485  17
  -3   4  20 16863.5 543.875  25
  -3   4  20 16574.9 535.049  24
  -3  -4  20 17637.5 534.676  23
  -3  -4  20 15463.5 536.065  12
  -3  -4  20 16956.9 524.733  19
  -3  -4  20 16486.1 565.264  28
  -3  -4  20 16198.1 464.220  17
   3  -4 -20 16128.3 484.699   9
  -3   4  21 2669.96 215.596  25
  -3   4  21 2686.88 216.038  24
  -3  -4  21 2775.35 204.982  23
  -3  -4  21 2319.55 209.992  12
  -3  -4  21 2488.81 200.383  19
  -3  -4  21 2738.94 231.090  28
  -3  -4  21 2589.29 179.355  17
   3  -4 -21 2457.00 185.935   9
  -3   4  22 18851.4 549.401  25
  -3   4  22 19112.4 544.455  24
  -3  -4  22 19115.8 511.406  23
  -3  -4  22 18147.8 558.288  12
  -3  -4  22 18674.8 519.392  19
  -3  -4  22 19285.3 586.643  28
  -3  -4  22 18023.1 444.446  17
   3  -4 -22 18549.9 477.486   9
  -3   4  23 2738.14 205.128  25
  -3   4  23 2637.12 198.961  24
  -3  -4  23 2363.35 173.285  23
  -3  -4  23 2392.19 200.290  12
  -3  -4  23 2612.70 188.440  19
  -3  -4  23 2436.83 206.384  28
  -3  -4  23 2469.58 155.575  17
   3  -4 -23 2230.13 158.911   9
  -3   4  24 3303.81 214.479  25
  -3   4  24 3518.39 218.335  24
  -3   4  24 3145.62 182.760  14
  -3  -4  24 3495.33 200.797  23
  -3  -4  24 3258.72 224.990  12
  -3  -4  24 3355.34 203.284  19
  -3  -4  24 3610.13 237.290  28
  -3  -4  24 3012.54 159.179  17
   3  -4 -24 3135.45 176.281   9
  -3   4  25 736.091 99.5536  25
  -3   4  25 681.265 96.6080  24
  -3   4  25 724.590 84.9779  14
  -3  -4  25 687.888 85.9648  23
  -3  -4  25 739.466 105.027  12
  -3  -4  25 686.721 90.9803  19
  -3  -4  25 759.804 107.992  28
  -3   4  26 683.889 92.6083  25
  -3   4  26 632.311 86.3741  24
  -3   4  26 544.568 69.2238  14
  -3  -4  26 587.941 75.4756  23
  -3  -4  26 506.277 84.7857  12
  -3  -4  26 535.116 77.5432  19
  -3   4  27 538.163 74.2063  25
  -3   4  27 446.388 68.8109  24
  -3  -4  27 503.406 66.1691  23
  -3  -4  27 531.314 81.7886  12
  -3  -4  27 422.155 64.2959  19
  -3   4  28 1152.56 99.5414  25
  -3   4  28 1036.14 91.8580  24
  -3  -4  28 1044.22 84.3468  23
  -3  -4  28 1049.05 100.161  12
  -3  -5 -18 1348.18 98.7444   8
  -3  -5 -18 1137.76 88.0027  37
  -3   5 -18 1355.06 96.4668  27
  -3  -5 -17 7402.33 239.431   8
  -3  -5 -17 7724.16 242.816  37
  -3  -5 -17 7152.75 200.131   7
   3  -5  17 7593.40 224.026  48
  -3   5 -17 7433.37 235.869  27
  -3  -5 -16 7181.22 247.376   8
  -3  -5 -16 7178.44 249.646  37
  -3  -5 -16 6232.22 213.986  36
  -3  -5 -16 7249.01 219.183   7
   3  -5  16 6806.86 224.319  48
  -3   5 -16 6820.86 237.735  27
  -3   5 -15 340.994 60.9882  27
  -3  -5 -15 383.281 64.0481   8
  -3  -5 -15 313.949 59.8144  37
  -3  -5 -15 332.709 56.2521  36
  -3  -5 -15 484.029 69.2121   7
  -3   5 -15 352.650 55.9311  32
   3  -5  15 351.222 61.4978  48
  -3  -5 -14 23121.5 478.915   8
  -3  -5 -14 23510.1 494.241  37
  -3  -5 -14 23704.8 444.797   7
  -3   5 -14 23213.5 437.930  32
   3  -5  14 23280.9 450.727  48
  -3   5 -14 23070.4 471.688  27
  -3  -5 -13 5220.62 236.616   8
  -3  -5 -13 5719.42 255.539  37
  -3   5 -13 5462.37 201.220  21
  -3  -5 -13 5707.86 232.942   7
  -3   5 -13 5688.50 228.281  32
   3  -5  13 5887.04 235.083  48
  -3   5 -13 5858.38 247.953  27
  -3  -5 -12 10259.8 336.528   8
  -3  -5 -12 10513.5 353.866  37
  -3   5 -12 10496.0 289.786  21
  -3  -5 -12 10783.8 329.232   7
  -3   5 -12 10581.7 321.624  32
   3  -5  12 10435.3 319.506  48
  -3   5 -12 10615.3 340.306  27
  -3   5 -11 76.0662 41.9447  27
  -3  -5 -11 31.4430 32.7437   8
  -3  -5 -11 12.9286 35.5131  37
  -3   5 -11 49.8700 37.9765  21
  -3  -5 -11-15.4591 40.6156   7
   3  -5  11 79.5394 38.7659  48
  -3  -5 -10 2279.63 164.939   8
  -3  -5 -10 2476.38 182.211  37
  -3   5 -10 2211.80 143.366  21
  -3  -5 -10 2221.32 162.503   7
  -3   5 -10 2175.14 155.748  32
  -3  -5 -10 2214.32 149.538  18
   3  -5  10 2222.50 154.466  48
  -3   5 -10 2141.81 162.710  27
  -3  -5  -9 1380.84 129.939   8
  -3  -5  -9 1555.88 144.224  37
  -3   5  -9 1387.50 116.128  21
  -3  -5  -9 1430.21 134.911   7
  -3   5  -9 1458.07 129.439  32
  -3  -5  -9 1462.73 127.727  18
   3  -5   9 1402.76 125.788  48
  -3   5  -9 1399.00 134.134  27
  -3  -5  -8 84.2949 45.1234   8
  -3  -5  -8 162.352 67.7549  37
  -3   5  -8 79.4825 35.5352  21
  -3  -5  -8 100.653 55.7861   7
  -3   5  -8 100.652 49.0461  32
  -3  -5  -8 95.6514 50.7401  18
   3  -5   8 153.328 52.3698  48
  -3  -5  -7 2506.71 175.941   8
  -3  -5  -7 2853.18 204.765  37
  -3   5  -7 2206.68 162.904  21
  -3  -5  -7 2589.19 191.954   7
  -3   5  -7 2748.88 189.336  32
  -3  -5  -7 2352.12 177.981  18
  -3  -5  -6 37365.6 652.205   8
  -3  -5  -6 39807.5 746.313  37
  -3   5  -6 37257.8 619.682  21
  -3  -5  -6 39293.9 717.398   7
  -3  -5  -6 37087.5 673.497  35
  -3   5  -6 37388.0 680.816  32
  -3  -5  -6 38069.8 731.416  18
  -3  -5  -5 207.992 62.2358   8
  -3  -5  -5 303.250 101.671  37
  -3   5  -5 409.644 98.7889  21
  -3  -5  -5 327.355 95.5122   7
  -3   5  -5 266.355 88.6554  32
  -3  -5  -5 390.732 98.5645  18
  -3   5  -4 26828.6 580.119  15
  -3  -5  -4 27421.2 619.592  37
  -3   5  -4 25764.9 523.861  21
  -3  -5  -4 27679.1 609.895   7
  -3  -5  -4 25381.6 562.985  35
  -3   5  -4 25353.9 576.644  32
  -3  -5  -4 26792.6 649.857  18
  -3  -5  -3 59.4965 65.8543  18
  -3   5  -3 129.184 58.7686  15
  -3  -5  -3 92.0740 74.0287  37
  -3  -5  -3 333.157 139.150  35
  -3   5  -3 58.8161 60.5393  21
  -3  -5  -3 105.016 67.2832   7
  -3   5  -3 72.9174 62.1853  32
  -3   5  -2 5166.60 259.382  15
  -3  -5  -2 5862.97 287.289  37
  -3   5  -2 4746.84 228.774  21
  -3  -5  -2 5186.81 263.828   7
  -3  -5  -2 4996.37 251.376  35
  -3   5  -2 5022.06 262.071  32
  -3  -5  -2 5426.17 302.641  18
  -3   5  -1 79.9277 57.0796  15
  -3  -5  -1 72.7865 54.2625  37
  -3   5  -1 110.983 94.2363  21
  -3  -5  -1 44.5569 52.6888   7
  -3   5  -1 97.3928 56.8673  32
  -3  -5  -1 165.133 71.3488  18
  -3  -5  -1 25.3451 31.4689  17
  -3   5   0 4300.87 236.281  15
  -3   5   0 4370.34 223.987  21
  -3  -5   0 4983.83 254.110   7
  -3  -5   0 4665.01 243.056  35
  -3   5   0 4354.87 247.804  32
  -3  -5   0 4754.72 285.349  18
  -3  -5   0 4139.13 234.162  17
  -3   5   1 169.013 72.9254  15
  -3  -5   1 133.635 80.9302  35
  -3  -5   1 66.7599 47.7447   7
  -3   5   1 81.6712 47.5896  32
  -3  -5   1 132.551 73.6537  18
  -3  -5   2 224.655 60.1741  35
  -3  -5   2 316.411 74.6858   7
  -3   5   2 452.458 101.154  32
  -3  -5   2 447.203 100.759  18
  -3   5   3 9268.85 347.961  15
  -3  -5   3 9202.26 326.943   7
  -3  -5   3 9402.72 344.166  35
  -3   5   3 9139.32 362.701  32
  -3  -5   3 9193.65 389.168  18
  -3   5   4 11174.6 396.040  15
  -3  -5   4 10909.1 349.396   7
  -3  -5   4 11525.1 378.411  35
  -3   5   4 11218.8 402.643  32
  -3  -5   4 11242.1 425.345  18
  -3  -5   5 1215.59 119.346   7
  -3  -5   5 1214.70 130.108  35
  -3   5   5 1479.22 160.635  32
  -3  -5   5 1250.81 151.419  18
  -3   5   6 33429.4 656.018  15
  -3   5   6 34337.5 676.610  14
  -3  -5   6 33072.5 571.951   7
  -3  -5   6 33709.1 637.318  35
  -3   5   6 33798.2 703.030  32
  -3  -5   6 33315.0 708.258  18
  -3   5   7 12382.1 400.808  15
  -3   5   7 11972.2 407.391  14
  -3  -5   7 12070.4 382.480  35
  -3   5   7 12096.8 423.603  32
  -3  -5   7 11545.4 411.267  18
  -3   5   8 11292.3 381.223  15
  -3   5   8 10901.8 377.419  14
  -3  -5   8 11860.1 378.036  35
  -3   5   8 10794.3 394.466  32
  -3  -5   8 10357.2 379.057  18
  -3   5   9 11.3497 33.2149  14
  -3  -5   9 12.8129 32.7467  23
  -3  -5   9 19.7889 59.9989  35
  -3  -5   9 28.2933 39.6089  33
  -3   5   9-23.3215 39.1648  32
  -3  -5   9 20.1778 40.1565  18
  -3   5  10 15.5230 27.1004  15
  -3   5  10 209.568 55.8236  14
  -3  -5  10 108.581 40.7604  23
  -3  -5  10 156.700 46.5281  33
  -3   5  10 133.866 54.6159  32
  -3  -5  10 156.921 54.8086  18
  -3  -5  10 159.458 66.1818  17
  -3   5  10 165.015 60.9693  25
  -3   5  11 4.01531 53.0397  25
  -3   5  11 35.6300 32.6888  15
  -3   5  11 18.2412 32.3817  14
  -3  -5  11-25.5121 45.4698  23
  -3  -5  11-16.1385 31.8167  33
  -3   5  11-15.2149 41.9083  32
  -3  -5  11 28.8139 47.3023  18
  -3  -5  11-24.8339 43.6780  17
  -3   5  12 1500.39 146.839  25
  -3   5  12 1278.08 125.782  15
  -3   5  12 1421.02 131.024  14
  -3  -5  12 1169.30 126.686  23
  -3  -5  12 1267.62 112.732  33
  -3   5  12 1462.29 143.377  32
  -3  -5  12 1363.06 128.399  18
  -3  -5  12 1366.96 143.643  17
  -3   5  13 1070.22 125.282  25
  -3   5  13 1157.47 116.384  15
  -3   5  13 1148.06 116.723  14
  -3  -5  13 1029.02 119.369  23
  -3  -5  13 952.962 96.4907  33
  -3   5  13 1038.32 117.159  32
  -3  -5  13 1024.54 109.724  18
  -3  -5  13 963.213 119.106  17
  -3   5  14 2909.36 196.751  25
  -3   5  14 2874.89 181.211  15
  -3   5  14 2665.53 168.173  14
  -3  -5  14 3049.58 199.121  23
  -3  -5  14 2620.38 154.215  33
  -3   5  14 2976.36 192.752  32
  -3  -5  14 2859.45 173.718  18
  -3  -5  14 2819.33 192.640  17
  -3   5  15 885.941 113.824  25
  -3   5  15 745.991 94.8669  15
  -3   5  15 938.135 97.6295  14
  -3  -5  15 759.767 101.150  23
  -3  -5  15 680.642 79.0019  33
  -3   5  15 723.701 94.6420  32
  -3  -5  15 779.531 94.0157  18
  -3  -5  15 765.142 100.643  17
  -3   5  16 11685.7 375.577  25
  -3   5  16 11306.5 338.960  15
  -3   5  16 11688.2 323.011  14
  -3  -5  16 11979.0 376.867  23
  -3   5  16 11841.7 356.813  32
  -3  -5  16 11532.7 317.915  18
  -3  -5  16 11708.2 358.180  17
  -3   5  17 793.100 100.969  25
  -3   5  17 732.765 87.7252  15
  -3  -5  17 836.958 100.174  23
  -3   5  17 700.936 86.9489  32
  -3  -5  17 836.294 84.9516  18
  -3  -5  17 758.174 92.1103  17
  -3   5  18 7868.32 291.240  25
  -3   5  18 7589.29 258.500  15
  -3  -5  18 8076.55 289.191  23
  -3   5  18 7518.07 251.525  32
  -3  -5  18 7366.12 256.346  17
  -3   5  19 174.401 46.4601  25
  -3   5  19 92.9131 38.2055  15
  -3  -5  19 126.181 44.6083  23
  -3   5  19 170.357 39.2174  32
  -3  -5  19 96.9567 38.5244  17
  -3   5  20 134.473 40.3217  25
  -3   5  20 147.560 38.0456  15
  -3  -5  20 126.076 38.3929  23
  -3  -5  20 72.0185 35.6631  17
  -3   5  21 2633.89 146.379  25
  -3  -5  21 2770.50 145.289  23
  -3  -6   2 7007.15 226.930  18
  -4   0 -29 56.2077 28.5068  39
  -4   0 -28 27166.3 445.832  39
  -4   0 -27-4.84538 22.5529  40
  -4   0 -27 43.1068 29.9208  39
  -4   0 -26 20968.6 417.297  40
  -4   0 -26 21909.7 461.480  39
  -4   0 -26 22461.9 474.299  27
  -4   0 -25-10.3427 27.4051  40
  -4   0 -25 53.0981 33.8716  10
  -4   0 -25 29.3728 39.9173  27
  -4   0 -24 7719.66 267.345  44
  -4   0 -24 8014.62 282.750  40
  -4   0 -24 8229.63 293.491  10
  -4   0 -24 8181.62 312.629  27
  -4   0 -23 52.2220 32.0447  44
  -4   0 -23 4.06691 32.8822  10
  -4   0 -23 8.56884 30.8042  27
  -4   0 -22 9904.52 343.849  44
  -4   0 -22 9390.61 313.395  43
  -4   0 -22 10275.2 358.825  10
  -4   0 -22 10164.0 374.096  27
  -4   0 -21-13.8318 35.2581  44
  -4   0 -21-2.11757 28.4709  43
  -4   0 -21 44.5517 35.8604  10
  -4   0 -21-28.1117 40.1985  27
  -4   0 -20 21163.1 549.369  44
  -4   0 -20 20890.6 518.009  43
  -4   0 -20 21542.7 554.205  10
  -4   0 -20 20685.1 563.080  27
  -4   0 -19 42.0070 47.5578  44
  -4   0 -19 4.33463 34.2128  43
  -4   0 -19 56.5099 53.7269  10
  -4   0 -19 34.7806 45.7255  27
  -4   0 -18 22675.6 605.914  44
  -4   0 -18 21610.4 566.800  43
  -4   0 -18 22622.4 584.442  42
  -4   0 -18 23404.8 602.191  10
  -4   0 -18 22028.0 601.410  27
  -4   0 -17 66.2982 62.7496  44
  -4   0 -17 112.968 67.4298  43
  -4   0 -17 20.1593 48.5112  42
  -4   0 -17 157.395 70.1727  27
  -4   0 -16 129231. 1524.45  44
  -4   0 -16 128821. 1444.87  43
  -4   0 -16 129524. 1475.51  42
  -4   0 -16 126112. 1487.62  27
  -4   0 -15 71.9101 62.5182  42
  -4   0 -15 138.712 77.0145  27
  -4   0 -14 37296.1 855.797  44
  -4   0 -14 36092.0 790.293  43
  -4   0 -14 37367.8 817.917  42
  -4   0 -14 36353.0 811.900  27
  -4   0 -13 41.0309 50.3300  44
  -4   0 -13-4.30405 46.4191  43
  -4   0 -13 21.3729 51.9036  42
  -4   0 -13 36.9708 62.3883  22
  -4   0 -13-27.3585 38.6387  27
  -4   0 -12 81.0336 57.7009  43
  -4   0 -12 49.8654 38.6854  42
  -4   0 -12 58.6113 46.4162  22
  -4   0 -12 62.1169 46.1847  44
  -4   0 -12 59.0832 47.4011  27
  -4   0 -11 187.185 87.6360  44
  -4   0 -11-36.7654 57.0436  43
  -4   0 -11 69.1626 49.6212  42
  -4   0 -11 61.6722 61.9808  22
  -4   0 -10 68377.3 1222.00  44
  -4   0 -10 65923.1 1124.40  42
  -4   0 -10 69566.0 1131.98  22
  -4   0  -9 82.3442 94.0264  44
  -4   0  -9 13.8924 63.5532  42
  -4   0  -9 44.9952 55.9078  22
  -4   0  -8 130678. 1701.71  44
  -4   0  -8 129601. 1516.42  22
  -4   0  -7 147.416 97.2155  44
  -4   0  -7 240.797 105.251  42
  -4   0  -7-84.2128 71.8466  22
  -4   0  -7 56.3155 62.4821  11
  -4   0  -6 104342. 1521.29  44
  -4   0  -6 98633.8 1376.17  42
  -4   0  -6 102160. 1327.30  22
  -4   0  -6 101150. 1378.72  11
  -4   0  -5 49.3752 68.1152  44
  -4   0  -5 90.8526 58.6090  22
  -4   0  -5 66.8441 52.8673  11
  -4   0  -4 332.640 96.1134  44
  -4   0  -4 133.616 74.1015  11
  -4   0  -3 32.5011 46.3777  22
  -4   0  -3-15.8492 45.4624  11
  -4   0  -2 12592.5 503.537  44
  -4   0  -2 12800.7 470.361  11
  -4   0  -1 20.9223 38.2193  44
  -4   0  -1-22.6433 54.7312  11
  -4   0   0 17268.8 565.890  44
  -4   0   0 16954.1 568.760  12
  -4   0   0 16571.8 533.131  11
  -4   0   1 365.752 202.062  53
  -4   0   1-52.2735 49.1549  44
  -4   0   1 250.715 106.922  12
  -4   0   1 222.561 84.6803  11
  -4   0   2 148998. 1586.53  44
  -4   0   2 150568. 1678.12  12
  -4   0   2 147719. 1603.26  11
  -4   0   3 55.2220 41.9324  44
  -4   0   3 178.518 89.5042  12
  -4   0   3 18.4000 60.8378  11
  -4   0   3 11.6195 98.5214  53
  -4   0   4 9324.17 418.081  12
  -4   0   4 9026.40 399.917  11
  -4   0   5 64.4544 74.9078  12
  -4   0   5 118.882 47.9644  20
  -4   0   5 37.9216 59.9762  11
  -4   0   6 67352.5 1124.80  12
  -4   0   6 66893.2 1064.08  20
  -4   0   6 65048.8 1081.35  11
  -4   0   7-26.2973 64.4169  12
  -4   0   7 49.3162 45.5129  20
  -4   0   8 2001.00 197.129  12
  -4   0   8 1841.93 184.966  20
  -4   0   8 1845.81 192.799  29
  -4   0   9-30.0007 63.1203  12
  -4   0   9-31.9330 49.2566  20
  -4   0   9 73.9230 43.8585  29
  -4   0  10 8485.54 403.766  12
  -4   0  10 8312.31 389.825  20
  -4   0  10 9187.24 431.109  29
  -4   0  11 39.4468 62.6528  12
  -4   0  11-44.1111 58.2978  20
  -4   0  11-65.7107 59.1821  29
  -4   0  12 86022.4 1298.07  12
  -4   0  12 88585.0 1344.51  29
  -4   0  13 61.0956 69.8976  12
  -4   0  13 111.595 79.9663  20
  -4   0  13-11.3764 59.9134  29
  -4   0  14 31518.7 788.402  12
  -4   0  14 30926.4 786.084  20
  -4   0  14 31706.7 820.140  29
  -4   0  15-16.0079 54.8659  20
  -4   0  15 1.13454 55.8814  29
  -4   0  16 16006.2 577.589  20
  -4   0  16 17190.3 611.974  29
  -4   0  17 21.3920 47.0755  20
  -4   0  17 218.608 82.9061  29
  -4   0  18 27.4107 50.0000  20
  -4   0  18 88.4972 49.7390  29
  -4   0  19 107.066 63.1998  20
  -4   0  19 25.0120 52.6989  29
  -4   0  20 20117.7 659.146  20
  -4   0  20 20579.4 678.964  29
  -4   0  21-11.3518 67.7488  20
  -4   0  21-31.6972 58.8272  29
  -4   0  22 4549.81 315.527  20
  -4   0  22 4697.31 320.067  29
  -4   0  23 50.0384 51.5092  29
  -4   0  23 102.148 62.4658  20
  -4   0  24 1111.36 160.931  20
  -4   0  24 1173.60 157.012  29
  -4   0  25 3.87112 42.2503  20
  -4   0  25-10.2626 43.4926  29
  -4   0  26 1231.07 157.122  20
  -4   0  26 1379.13 158.551  29
  -4   0  27 123.737 67.8106  20
  -4   0  27 44.4977 40.5389  29
  -4   0  28 887.035 96.7893  13
  -4   0  28 758.829 117.132  20
  -4   0  28 958.594 120.603  29
  -4   0  29-3.91025 36.8911  20
  -4   0  29-21.2161 38.0384  29
  -4   0  30 5692.76 221.424  16
  -4   0  30 5625.63 267.529  20
  -4   0  30 5552.88 244.158  29
  -4   0  31 41.7171 28.8197  16
  -4   0  31-22.2884 33.3688  20
  -4   0  31-3.24808 27.3955  29
  -4   0  32 15157.8 374.217  20
  -4   0  33 13.0398 20.9981  20
  -4   1 -28 1392.22 94.5611  40
  -4  -1 -28 1348.08 96.1328  39
  -4   1 -28 1238.88 94.9332  27
  -4   1 -27 225.016 44.1208  40
  -4  -1 -27 270.216 49.3264  39
  -4   1 -27 272.527 49.3231  27
  -4  -1 -26 165.567 43.0111  39
  -4   1 -26 199.617 48.8797  27
  -4   1 -25 53.4473 26.6182  44
  -4  -1 -25 25.5811 28.5571  39
  -4   1 -25 105.584 34.9360  10
  -4   1 -25 45.1988 34.8111  27
  -4   1 -24 2887.14 167.302  44
  -4  -1 -24 2959.53 183.026  39
  -4  -1 -24 2995.08 153.087   6
  -4  -1 -24 3158.26 174.859  10
  -4   1 -24 3025.03 165.782  10
  -4   1 -24 3296.42 193.793  27
  -4   1 -23 662.008 90.7724  44
  -4  -1 -23 662.769 94.9487  39
  -4  -1 -23 661.925 80.0566   6
  -4   1 -23 763.754 90.8282  10
  -4  -1 -23 651.957 86.5656  10
  -4   1 -23 633.482 93.5024  27
  -4   1 -22 12768.8 395.365  44
  -4  -1 -22 13853.8 424.368  39
  -4  -1 -22 13499.4 393.201  10
  -4   1 -22 13752.7 391.646  10
  -4  -1 -22 13389.1 371.868   6
  -4   1 -22 14205.1 428.307  27
  -4  -1 -21 240.360 61.5207  44
  -4   1 -21 255.109 64.5290  44
  -4   1 -21 195.580 58.3300  43
  -4  -1 -21 130.285 50.3299  39
  -4  -1 -21 206.114 62.4726  10
  -4   1 -21 229.973 61.2876  10
  -4   1 -21 191.611 60.6246  27
  -4  -1 -20 25603.0 568.818  44
  -4   1 -20 25261.8 604.724  44
  -4   1 -20 23540.2 538.132  43
  -4  -1 -20 26012.4 618.269  39
  -4  -1 -20 26135.3 584.655  10
  -4   1 -20 26288.0 588.665  10
  -4   1 -20 25387.9 605.874  27
  -4  -1 -19 365.011 74.1834  44
  -4  -1 -19 422.317 78.7580  43
  -4   1 -19 321.048 70.4305  43
  -4   1 -19 362.831 72.5742  42
  -4  -1 -19 450.640 90.9829  39
  -4   1 -19 437.041 78.1032  21
  -4  -1 -19 397.825 84.0720  10
  -4   1 -19 524.642 91.4639  10
  -4   1 -19 394.851 85.0108  27
  -4  -1 -18 1208.48 135.291  44
  -4  -1 -18 1016.64 122.436  43
  -4   1 -18 1125.18 128.579  43
  -4   1 -18 1132.14 125.675  42
  -4   1 -18 962.416 113.528  21
  -4  -1 -18 1113.56 130.160  10
  -4   1 -18 1081.48 130.620  10
  -4  -1 -18 1083.97 136.808  27
  -4   1 -18 1039.88 130.022  27
  -4  -1 -17 51.3430 43.6073  44
  -4  -1 -17 62.6486 40.2760  43
  -4   1 -17-11.0395 35.2005  42
  -4   1 -17-44.8256 42.5128  21
  -4  -1 -17 108.565 58.7591  10
  -4  -1 -17 69.5701 55.8373  27
  -4   1 -17 8.01002 37.7925  27
  -4  -1 -16 298.134 80.4388  44
  -4  -1 -16 219.458 64.4046  43
  -4   1 -16 379.755 82.6348  42
  -4   1 -16 454.677 82.7402  21
  -4  -1 -16 566.067 96.8091  10
  -4  -1 -16 445.827 97.6307  27
  -4   1 -16 275.357 78.2469  27
  -4  -1 -15 29708.5 722.927  44
  -4  -1 -15 29560.3 692.950  43
  -4   1 -15 28425.5 680.389  42
  -4   1 -15 28015.2 627.201  21
  -4  -1 -15 29743.4 687.611  10
  -4  -1 -15 27432.0 705.676  27
  -4   1 -15 27569.8 686.337  27
  -4  -1 -14 2792.07 228.808  44
  -4  -1 -14 2651.12 216.199  43
  -4  -1 -14 2949.47 230.746  42
  -4   1 -14 2774.29 219.972  42
  -4   1 -14 2819.65 231.192  22
  -4   1 -14 2477.70 192.751  21
  -4  -1 -14 2670.98 225.138  27
  -4   1 -14 2621.10 216.558  27
  -4  -1 -13 2568.15 225.052  44
  -4  -1 -13 2425.30 212.277  43
  -4  -1 -13 2381.75 212.034  42
  -4   1 -13 2534.34 212.523  42
  -4   1 -13 2594.13 225.440  22
  -4   1 -13 2338.31 189.580  21
  -4  -1 -13 2236.00 205.553  27
  -4   1 -13 2486.34 212.846  27
  -4  -1 -12 23679.5 686.033  44
  -4  -1 -12 22490.5 640.932  43
  -4  -1 -12 23032.5 657.863  42
  -4   1 -12 22583.4 635.818  42
  -4   1 -12 23445.9 661.402  22
  -4   1 -12 22085.2 568.064  21
  -4  -1 -12 21039.8 622.344  27
  -4   1 -12 22023.0 625.043  27
  -4  -1 -12 22297.7 645.983   5
  -4  -1 -11 273.458 88.3016  44
  -4  -1 -11 246.567 76.4514  43
  -4  -1 -11 172.089 57.8831  42
  -4  -1 -11 183.300 77.0253   5
  -4   1 -11 213.770 69.9739  22
  -4   1 -11 161.689 70.9862  21
  -4  -1 -11 313.620 89.8170  27
  -4   1 -11 260.792 78.6715  27
  -4  -1 -10 7970.89 413.706  44
  -4  -1 -10 7647.39 379.214  43
  -4  -1 -10 7682.41 384.587  42
  -4  -1 -10 8074.91 388.126  22
  -4   1 -10 8159.76 386.058  22
  -4   1 -10 7435.70 330.930  21
  -4  -1 -10 8180.15 384.603   5
  -4  -1 -10 6737.28 605.961  47
  -4  -1  -9 5184.81 309.969   5
  -4  -1  -9 5505.21 345.418  44
  -4  -1  -9 5315.51 321.591  43
  -4  -1  -9 5752.40 332.983  42
  -4  -1  -9 5731.28 326.296  22
  -4   1  -9 5467.52 313.431  22
  -4   1  -9 5611.24 286.232  21
  -4   1  -9 5199.71 297.209  32
  -4   1  -9 5361.92 485.295  53
  -4  -1  -9 5127.00 518.999  47
  -4  -1  -8-57.4433 97.8788  47
  -4  -1  -8 12.9553 49.2611  44
  -4  -1  -8 31.2591 47.3966  43
  -4  -1  -8 46.5860 44.5834  42
  -4  -1  -8-40.2711 53.8362   5
  -4  -1  -8 92.0613 69.4835  22
  -4   1  -8 29.6251 42.8214  22
  -4   1  -8 8.54065 34.8086  21
  -4   1  -8 62.4518 45.4317  32
  -4  -1  -8-14.1192 40.9317  11
  -4   1  -8-11.4401 82.0667  53
  -4  -1  -7 9487.08 418.102   5
  -4  -1  -7 10692.1 486.552  44
  -4  -1  -7 10816.1 465.815  43
  -4  -1  -7 9921.20 442.489  42
  -4  -1  -7 10516.3 431.790  22
  -4   1  -7 9924.49 418.439  22
  -4   1  -7 9614.72 374.440  21
  -4  -1  -7 10232.5 449.625  11
  -4   1  -7 9580.59 399.878  32
  -4   1  -7 9426.50 665.919  53
  -4  -1  -7 9299.28 672.599  47
  -4  -1  -6 15384.1 528.405   5
  -4  -1  -6 15092.5 570.399  44
  -4  -1  -6 14407.0 536.846  43
  -4  -1  -6 14115.6 525.959  42
  -4  -1  -6 14688.8 504.054  22
  -4   1  -6 13829.8 493.734  22
  -4   1  -6 13494.2 471.713  32
  -4  -1  -6 13883.2 535.201  11
  -4   1  -6 13988.4 824.531  53
  -4  -1  -6 13328.3 797.333  47
  -4  -1  -5 27.9119 62.2134  47
  -4  -1  -5 112.193 68.2241  44
  -4  -1  -5 115.920 74.5826  43
  -4  -1  -5 134.073 71.1143  42
  -4  -1  -5 49.5004 56.3298   5
  -4  -1  -5 118.082 59.8333  22
  -4   1  -5 176.570 72.8915  22
  -4   1  -5 122.051 63.4954  20
  -4  -1  -5 126.371 60.5331  11
  -4   1  -5-48.0292 87.4774  53
  -4  -1  -4 26294.8 747.145  44
  -4  -1  -4 25489.8 724.299  43
  -4  -1  -4 24553.6 680.076   5
  -4  -1  -4 25072.9 711.216  42
  -4  -1  -4 25908.1 655.694  22
  -4   1  -4 25304.1 661.181  22
  -4   1  -4 24824.1 660.812  20
  -4  -1  -4 26092.8 703.241  11
  -4   1  -4 25043.3 1133.08  53
  -4  -1  -4 23046.1 1014.70  47
  -4  -1  -3 2587.24 234.226  44
  -4  -1  -3 2685.40 236.659  43
  -4  -1  -3 2662.23 232.103  42
  -4   1  -3 2521.69 196.418  13
  -4  -1  -3 2590.15 233.184  12
  -4  -1  -3 2657.66 207.757  22
  -4   1  -3 2617.84 216.162  20
  -4  -1  -3 2716.45 229.128  11
  -4   1  -3 2755.05 389.307  53
  -4  -1  -3 2421.34 325.143  47
  -4  -1  -2 12631.7 506.426  44
  -4  -1  -2 12299.9 499.304  43
  -4  -1  -2 12215.3 492.641  42
  -4   1  -2 11046.6 412.575  13
  -4  -1  -2 11698.9 433.311  22
  -4  -1  -2 11885.7 486.993  12
  -4   1  -2 11668.9 457.688  20
  -4  -1  -2 11973.2 481.214  11
  -4   1  -2 11397.9 791.981  53
  -4   1  -2 11182.7 403.722  16
  -4  -1  -2 11657.0 707.940  47
  -4  -1  -1 3956.44 279.282  44
  -4  -1  -1 3808.02 277.308  43
  -4  -1  -1 3721.45 274.324  42
  -4   1  -1 3265.32 228.305  13
  -4  -1  -1 3677.63 243.096  22
  -4  -1  -1 3634.15 270.513  12
  -4   1  -1 3526.06 250.410  20
  -4  -1  -1 3420.68 258.950  11
  -4   1  -1 3801.47 469.505  53
  -4  -1  -1 3952.73 259.852  17
  -4   1  -1 3448.14 225.968  16
  -4  -1  -1 3141.66 363.802  47
  -4  -1   0 776.081 185.253  47
  -4   1   0 692.517 107.141  16
  -4  -1   0 650.537 111.298  44
  -4  -1   0 628.554 118.307  43
  -4  -1   0 715.872 125.679  42
  -4   1   0 728.455 117.811  13
  -4  -1   0 499.952 91.3983  22
  -4  -1   0 636.160 123.034  12
  -4   1   0 706.883 111.255  20
  -4  -1   0 528.900 110.572  11
  -4   1   0 863.070 237.067  53
  -4  -1   0 828.418 129.428  17
  -4  -1   1 8618.07 402.021  44
  -4  -1   1 7759.33 382.283  43
  -4  -1   1 8220.40 405.835  42
  -4   1   1 7763.34 358.395  13
  -4  -1   1 8215.94 357.355  22
  -4  -1   1 8491.80 407.217  12
  -4   1   1 8272.57 379.830  20
  -4  -1   1 8123.39 397.845  11
  -4   1   1 8157.80 693.058  53
  -4  -1   1 7625.78 376.212  17
  -4   1   1 7891.82 347.408  16
  -4  -1   1 8204.45 578.067  47
  -4  -1   2 5749.64 322.713  44
  -4  -1   2 5688.64 322.324  43
  -4  -1   2 5524.60 330.461  42
  -4   1   2 5271.25 300.830  13
  -4  -1   2 5053.07 278.230  22
  -4  -1   2 5439.55 332.069  12
  -4   1   2 5377.70 311.777  20
  -4  -1   2 5203.27 317.977  11
  -4   1   2 5345.29 570.967  53
  -4  -1   2 5430.86 327.359  17
  -4  -1   2 5164.88 455.473  47
  -4   1   2 5253.86 286.872  16
  -4  -1   3 15436.0 522.712  44
  -4  -1   3 15020.1 513.149  43
  -4  -1   3 14516.1 531.403  42
  -4   1   3 13825.1 487.075  13
  -4  -1   3 14390.9 539.305  12
  -4   1   3 14924.3 519.000  20
  -4  -1   3 13981.0 523.796  11
  -4   1   3 15978.1 984.553  53
  -4  -1   3 14759.7 541.188  17
  -4  -1   3 14780.1 763.582  47
  -4   1   3 14443.6 478.596  16
  -4  -1   4 50847.8 927.909  44
  -4   1   4 46175.5 903.163  13
  -4  -1   4 49483.5 989.873  12
  -4   1   4 50945.2 962.160  20
  -4  -1   4 49371.7 986.711  11
  -4   1   4 52676.2 1793.02  53
  -4  -1   4 52132.4 1032.76  17
  -4  -1   4 49798.3 1404.94  47
  -4   1   4 47432.2 875.834  16
  -4   1   5 722.382 119.408  16
  -4   1   5 609.144 117.205  13
  -4  -1   5 802.085 145.963  12
  -4   1   5 715.920 117.577  20
  -4  -1   5 773.204 138.015  11
  -4   1   5 681.638 232.184  53
  -4  -1   5 802.873 144.509  17
  -4   1   6 36128.3 819.015  13
  -4  -1   6 39459.0 895.160  12
  -4   1   6 38802.8 850.537  20
  -4   1   6 39071.7 1525.24  53
  -4  -1   6 40475.3 941.809  17
  -4   1   6 38444.3 805.220  16
  -4   1   7 709.743 111.418  16
  -4   1   7 610.507 118.343  13
  -4  -1   7 518.962 115.659  12
  -4   1   7 513.143 112.632  20
  -4  -1   7 596.565 128.141  29
  -4   1   7 526.954 214.358  53
  -4  -1   7 652.962 129.012  17
  -4   1   8 12614.7 474.080  16
  -4  -1   8 12833.4 505.981  23
  -4   1   8 12537.7 496.246  13
  -4  -1   8 12784.8 519.527  12
  -4   1   8 12631.0 489.017  20
  -4  -1   8 13721.8 544.398  29
  -4   1   8 13349.9 870.087  53
  -4  -1   8 13480.8 552.492  17
  -4   1   9 219.786 74.8733  16
  -4  -1   9 170.559 69.2167  23
  -4  -1   9 172.914 66.6679  12
  -4   1   9 240.328 77.2513  20
  -4  -1   9 154.247 67.4425  29
  -4   1   9 131.892 120.032  53
  -4  -1   9 182.136 88.2928  17
  -4   1  10 2890.15 234.728  16
  -4  -1  10 3146.41 263.783  23
  -4  -1  10 3430.99 273.150  12
  -4   1  10 3105.55 250.145  20
  -4  -1  10 3500.70 277.600  29
  -4   1  10 2893.22 393.456  53
  -4  -1  10 3002.60 267.125  17
  -4   1  11 0.98790 47.0890  16
  -4  -1  11-13.8804 66.4314  23
  -4  -1  11 22.6696 50.3985  12
  -4   1  11 29.9680 44.5097  20
  -4   1  11-45.6589 97.0545  53
  -4  -1  11-59.5734 71.8419  17
  -4  -1  12 599.501 122.077  23
  -4  -1  12 595.018 115.172  12
  -4   1  12 642.714 120.641  20
  -4  -1  12 647.253 127.267  29
  -4   1  12 541.118 181.778  53
  -4  -1  12 545.847 117.916  17
  -4  -1  13 447.372 165.009  45
  -4  -1  13 396.804 105.395  23
  -4  -1  13 512.341 116.571  12
  -4   1  13 367.553 97.2719  20
  -4  -1  13 557.494 116.157  29
  -4   1  13 407.483 142.949  53
  -4  -1  13 650.874 125.540  17
  -4  -1  14 1515.27 295.934  45
  -4  -1  14 1666.75 199.975  23
  -4  -1  14 1634.59 197.991  12
  -4   1  14 1630.70 186.859  20
  -4  -1  14 1501.64 191.491  29
  -4  -1  14 1268.92 174.718  17
  -4  -1  15-5.07939 73.4561  23
  -4  -1  15 44.7262 73.8544  12
  -4   1  15-85.4505 61.0828  20
  -4  -1  15 71.6567 63.8496  17
  -4  -1  16 102476. 1499.81  23
  -4  -1  16 103666. 1541.87  12
  -4   1  16 101841. 1495.51  20
  -4  -1  16 101055. 1545.63  29
  -4  -1  16 103402. 1444.88  17
  -4  -1  17 82392.2 1334.22  23
  -4  -1  17 82186.5 1371.89  12
  -4   1  17 80860.0 1342.89  20
  -4  -1  17 82866.8 1394.45  29
  -4  -1  17 81525.3 1261.47  17
  -4  -1  18 5152.41 331.417  23
  -4  -1  18 5389.01 349.060  12
  -4   1  18 5357.49 352.569  20
  -4  -1  18 5686.41 373.206  29
  -4  -1  18 5452.07 324.002  17
  -4   1  19 2883.45 230.806  13
  -4  -1  19 3047.31 261.184  12
  -4   1  19 3003.27 264.335  20
  -4  -1  19 2970.80 269.176  29
  -4  -1  19 2815.67 232.697  17
  -4   1  20 147.493 65.2624  13
  -4  -1  20 150.503 65.9278  12
  -4   1  20 80.9506 47.7343  20
  -4  -1  20 178.062 59.3212  20
  -4  -1  20 125.511 81.6851  29
  -4   1  21 941.732 129.253  13
  -4  -1  21 935.059 146.791  12
  -4  -1  21 1054.09 163.022  29
  -4  -1  21 991.073 136.698  20
  -4   1  21 1075.39 159.287  20
  -4   1  22 3348.95 236.289  16
  -4   1  22 3555.84 234.582  13
  -4  -1  22 3557.85 264.900  12
  -4   1  22 3480.69 280.049  20
  -4  -1  22 3338.02 246.499  20
  -4  -1  22 3911.70 306.234  29
  -4   1  23 820.697 117.770  16
  -4   1  23 681.465 111.161  24
  -4   1  23 685.670 105.144  13
  -4  -1  23 795.222 124.140  12
  -4   1  23 792.158 135.765  20
  -4  -1  23 908.142 134.195  20
  -4  -1  23 762.424 140.019  29
  -4   1  24 9017.27 361.029  16
  -4   1  24 8680.51 376.869  24
  -4   1  24 8729.48 336.268  13
  -4  -1  24 9233.31 392.396  12
  -4   1  24 9255.86 435.045  20
  -4  -1  24 8399.71 384.320  20
  -4  -1  24 9423.11 460.625  29
  -4   1  25 9543.60 354.314  16
  -4   1  25 9534.93 384.581  24
  -4   1  25 9762.85 339.396  13
  -4  -1  25 9467.44 379.203  12
  -4   1  25 10036.1 439.325  20
  -4  -1  25 9585.72 401.482  20
  -4  -1  25 10069.3 464.885  29
  -4   1  26 10266.7 385.841  24
  -4   1  26 11776.9 458.228  20
  -4  -1  26 11072.3 419.114  20
  -4  -1  26 11199.1 474.829  29
  -4   1  26 10953.9 361.730  16
  -4   1  27 99.5511 41.5707  16
  -4   1  27 106.471 40.2614  24
  -4   1  27 86.5701 53.6358  20
  -4  -1  27 121.214 54.4731  20
  -4  -1  27 224.258 77.4393  29
  -4   1  28 15432.9 426.699  24
  -4   1  28 16575.1 496.021  20
  -4  -1  28 16606.3 526.166  29
  -4   1  28 16231.6 387.477  16
  -4   1  29 2020.93 145.403  24
  -4   1  29 2148.06 170.826  20
  -4  -1  29 1845.95 151.079  20
  -4  -1  29 2295.58 185.683  29
  -4   1  29 2005.97 127.469  16
  -4   1  30 245.336 58.9211  20
  -4  -1  30 220.675 55.1619  20
  -4  -1  30 299.556 70.0618  29
  -4   1  31 110.096 43.3634  20
  -4  -1  31 57.8193 31.4841  20
  -4  -1  31 177.422 48.4584  29
  -4   1  32 1801.56 123.333  20
  -4  -1  32 2059.74 134.210  29
  -4  -2 -26 17173.2 346.021  39
  -4  -2 -26 16406.3 348.834  37
  -4   2 -26 17674.9 351.899  27
  -4   2 -25 506.990 61.9137  44
  -4  -2 -25 448.785 62.0347  39
  -4  -2 -25 492.747 67.6242  37
  -4  -2 -25 485.410 56.1394   6
  -4   2 -25 373.298 59.8659  27
  -4   2 -24 5331.23 210.012  44
  -4  -2 -24 6027.98 235.819  39
  -4  -2 -24 5532.89 234.639  37
  -4  -2 -24 5595.53 194.756   6
  -4   2 -24 5802.81 229.987  27
  -4   2 -23 94.0452 39.4824  44
  -4  -2 -23 53.4516 25.9068  39
  -4  -2 -23 8.25979 32.2431  37
  -4  -2 -23 31.3188 24.0861   6
  -4   2 -23-19.2992 32.6928  27
  -4  -2 -22 5429.75 246.497  39
  -4  -2 -22 5398.35 256.846  37
  -4  -2 -22 5213.60 216.535   6
  -4   2 -22 5606.10 247.198  27
  -4   2 -21 517.589 74.1972  43
  -4  -2 -21 504.261 87.7206  39
  -4  -2 -21 526.590 90.2725  37
  -4  -2 -21 574.045 82.5489   6
  -4   2 -21 517.523 84.7059  27
  -4  -2 -20 44546.3 756.532  39
  -4   2 -20 43659.7 698.240  21
  -4  -2 -20 42387.3 777.602  37
  -4  -2 -20 43820.8 691.740   6
  -4   2 -20 43382.7 733.606  27
  -4  -2 -19 836.524 115.321  39
  -4  -2 -19 689.526 112.888  37
  -4   2 -19 721.638 100.983  21
  -4  -2 -19 748.741 90.3550  34
  -4  -2 -19 677.413 85.7239  10
  -4   2 -19 728.100 87.8989  10
  -4  -2 -19 849.610 106.141   6
  -4   2 -19 813.437 109.368  27
  -4  -2 -18 24167.3 591.197  39
  -4   2 -18 24739.1 563.516  21
  -4  -2 -18 22426.1 505.487  34
  -4  -2 -18 23511.3 507.682  10
  -4  -2 -18 24393.9 557.263   6
  -4   2 -18 23446.0 505.338  10
  -4   2 -18 24740.0 580.837  27
  -4  -2 -17 1143.93 135.861  39
  -4   2 -17 1051.78 123.816  21
  -4  -2 -17 991.411 115.564  34
  -4  -2 -17 1027.93 112.133  10
  -4  -2 -17 1105.41 128.869   6
  -4   2 -17 1104.44 116.422  10
  -4   2 -17 1074.08 125.187  27
  -4   2 -16 8323.61 329.296  42
  -4  -2 -16 8550.92 370.196  39
  -4   2 -16 8351.08 343.581  21
  -4  -2 -16 8048.84 331.486  34
  -4  -2 -16 8766.72 326.117  10
  -4   2 -16 8310.07 351.738  27
  -4   2 -15 736.223 105.958  42
  -4  -2 -15 835.233 121.132  39
  -4   2 -15 821.601 110.720  21
  -4  -2 -15 691.167 95.7814  10
  -4   2 -15 766.586 110.847  27
  -4   2 -14 2183.84 181.249  42
  -4  -2 -14 2447.57 205.330  39
  -4   2 -14 2376.08 193.196  21
  -4   2 -14 2186.17 191.538  32
  -4  -2 -14 2052.05 164.694  10
  -4   2 -14 2325.92 193.299  27
  -4  -2 -13 318.682 87.6207  39
  -4   2 -13 282.227 72.4919  21
  -4   2 -13 229.044 66.6482  32
  -4  -2 -13 364.164 71.1247  10
  -4   2 -13 229.070 71.2281  27
  -4  -2 -12 6446.14 337.875  39
  -4   2 -12 6452.31 320.101  22
  -4   2 -12 5764.45 300.761  21
  -4   2 -12 6672.18 337.424  32
  -4  -2 -12 6202.78 291.252  10
  -4   2 -12 5876.37 313.495  27
  -4  -2 -11 1019.30 156.052   5
  -4  -2 -11 942.900 131.226  39
  -4   2 -11 836.328 116.262  22
  -4  -2 -11 978.213 143.556  37
  -4   2 -11 832.837 124.191  21
  -4   2 -11 923.693 129.570  32
  -4  -2 -11 1083.15 121.396  10
  -4   2 -11 905.764 124.880  27
  -4  -2 -10 16443.5 540.151  39
  -4   2 -10 15524.1 501.198  22
  -4  -2 -10 15684.2 553.602  37
  -4   2 -10 16340.6 507.947  21
  -4   2 -10 16311.3 531.421  32
  -4  -2 -10 15825.1 467.914  10
  -4  -2 -10 16390.5 583.593   5
  -4  -2  -9 67.2073 64.8852   5
  -4  -2  -9 43.3910 48.9103  39
  -4   2  -9 65.2923 46.0920  22
  -4  -2  -9 172.370 63.1795  37
  -4   2  -9 17.7360 36.3116  21
  -4   2  -9 55.2002 56.2766  32
  -4  -2  -8 20461.2 630.286  43
  -4  -2  -8 19984.1 588.631  39
  -4   2  -8 19511.1 564.942  22
  -4  -2  -8 19445.0 600.054  37
  -4   2  -8 20888.9 565.990  21
  -4  -2  -8 21325.7 663.295  11
  -4   2  -8 20762.1 598.120  32
  -4  -2  -8 22560.5 670.156   5
  -4  -2  -7 10613.5 457.670   5
  -4  -2  -7 10072.5 445.820  43
  -4   2  -7 10391.9 409.913  22
  -4  -2  -7 9194.10 405.338  37
  -4   2  -7 10179.3 396.595  21
  -4  -2  -7 10788.9 470.665  11
  -4   2  -7 9931.20 415.830  32
  -4  -2  -6 6024.94 346.224   5
  -4  -2  -6 5615.77 334.780  43
  -4   2  -6 5294.30 294.760  22
  -4  -2  -6 5255.23 302.910  37
  -4   2  -6 5378.75 292.145  21
  -4  -2  -6 5606.32 341.309  11
  -4   2  -6 5550.13 310.618  32
  -4  -2  -5 12010.7 486.758   5
  -4  -2  -5 12294.3 494.200  43
  -4   2  -5 11278.7 411.562  14
  -4   2  -5 11542.4 443.498  22
  -4   2  -5 10998.3 419.365  21
  -4  -2  -5 12045.9 490.518  11
  -4   2  -5 11834.0 451.973  32
  -4  -2  -4 51137.3 999.164   5
  -4  -2  -4 51266.3 1007.10  43
  -4   2  -4 48839.9 861.765  14
  -4   2  -4 47664.2 889.115  13
  -4  -2  -4 51090.9 995.196  12
  -4   2  -4 47948.1 887.408  22
  -4   2  -4 50881.0 974.391  20
  -4   2  -4 49037.6 919.092  32
  -4  -2  -4 50458.0 992.375  11
  -4  -2  -3 9645.11 436.948   5
  -4  -2  -3 8843.17 419.898  43
  -4   2  -3 9200.07 375.903  14
  -4   2  -3 8631.82 382.512  13
  -4  -2  -3 9793.81 436.694  12
  -4   2  -3 9728.90 424.726  20
  -4   2  -3 8537.77 382.455  32
  -4  -2  -3 9324.51 427.125  11
  -4   2  -3 8204.32 675.527  53
  -4   2  -3 8720.37 726.469  52
  -4  -2  -3 8846.96 655.614  47
  -4  -2  -2 1039.39 227.804  47
  -4  -2  -2 1134.29 162.492   5
  -4  -2  -2 1561.25 179.002  43
  -4   2  -2 1237.53 143.153  14
  -4   2  -2 1341.54 158.791  13
  -4  -2  -2 1272.03 171.592  12
  -4   2  -2 1434.65 169.123  20
  -4   2  -2 1578.72 169.075  32
  -4  -2  -2 1230.80 159.347  11
  -4   2  -2 1086.24 253.608  53
  -4   2  -2 1230.73 289.911  52
  -4   2  -2 1264.54 149.138  16
  -4  -2  -1 12143.0 483.218  43
  -4  -2  -1 11497.3 479.724   5
  -4   2  -1 11660.3 428.082  14
  -4   2  -1 10988.0 441.099  13
  -4  -2  -1 11970.3 486.636  12
  -4   2  -1 12149.7 473.528  20
  -4   2  -1 11918.2 449.084  32
  -4  -2  -1 11687.9 476.562  11
  -4   2  -1 11662.3 834.148  53
  -4   2  -1 12866.7 867.222  52
  -4  -2  -1 11217.7 435.878  17
  -4   2  -1 11086.2 432.515  16
  -4  -2  -1 12170.3 755.362  47
  -4  -2   0 102569. 1422.92   5
  -4   2   0 99814.8 1256.66  14
  -4   2   0 100137. 1328.39  13
  -4  -2   0 102915. 1429.43  12
  -4   2   0 101165. 1357.72  20
  -4  -2   0 96465.1 1352.83  34
  -4  -2   0 100645. 1395.76  11
  -4   2   0 98679.8 2441.50  53
  -4   2   0 98491.4 2348.82  52
  -4  -2   0 98799.7 1317.34  17
  -4   2   0 100474. 1292.91  16
  -4  -2   0 97552.1 2085.09  47
  -4  -2   1 143.255 119.064  47
  -4   2   1 48.8496 55.2009  16
  -4   2   1 41.3159 57.7139  14
  -4   2   1 80.2661 72.7065  13
  -4  -2   1 162.855 109.185  12
  -4  -2   1 224.069 91.0566  34
  -4   2   1 174.641 76.4916  20
  -4  -2   1 37.1268 71.0314  18
  -4   2   1 107.194 98.0308  53
  -4   2   1-63.1800 96.3834  52
  -4  -2   1 62.1009 60.3830  17
  -4   2   2 11433.5 429.727  14
  -4   2   2 11429.6 460.508  13
  -4  -2   2 11846.9 493.385  12
  -4   2   2 11404.7 460.222  20
  -4  -2   2 11327.0 452.705  34
  -4  -2   2 12270.9 491.156  11
  -4  -2   2 10466.1 458.877  18
  -4   2   2 11289.0 851.798  53
  -4   2   2 10935.6 760.246  52
  -4  -2   2 11339.2 476.020  17
  -4   2   2 11531.4 444.460  16
  -4  -2   2 11019.8 699.175  47
  -4   2   3 22414.9 604.125  14
  -4   2   3 23200.8 665.735  13
  -4  -2   3 24184.8 700.239  12
  -4  -2   3 21082.8 562.161  35
  -4   2   3 24701.3 674.517  20
  -4  -2   3 23699.1 644.791  34
  -4  -2   3 24541.0 699.797  11
  -4  -2   3 22328.7 673.325  18
  -4   2   3 23297.8 1220.85  53
  -4   2   3 23225.0 1082.84  52
  -4  -2   3 23800.8 696.401  17
  -4   2   3 23101.4 633.923  16
  -4  -2   3 23951.1 1031.63  47
  -4   2   4 20100.8 576.196  14
  -4   2   4 20040.6 622.059  13
  -4  -2   4 21481.9 664.939  12
  -4  -2   4 17968.5 522.673  35
  -4  -2   4 19645.8 582.247  34
  -4   2   4 21091.2 624.508  20
  -4  -2   4 20253.6 640.088  11
  -4  -2   4 19142.5 630.997  18
  -4   2   4 19569.3 1137.00  53
  -4  -2   4 20232.5 655.851  17
  -4   2   4 19491.8 586.381  16
  -4   2   5 1243.55 146.969  14
  -4  -2   5 1565.75 166.161  23
  -4   2   5 1543.32 182.163  13
  -4  -2   5 1541.93 182.065  12
  -4  -2   5 1437.70 156.550  34
  -4   2   5 1591.66 186.592  20
  -4  -2   5 1760.88 204.537  11
  -4  -2   5 1689.06 192.697  18
  -4   2   5 1687.82 331.262  53
  -4  -2   5 1546.35 194.197  17
  -4   2   5 1528.63 175.085  16
  -4  -2   6 8213.76 383.273  23
  -4   2   6 8173.02 405.035  13
  -4  -2   6 8707.39 429.316  12
  -4  -2   6 7776.85 350.729  35
  -4  -2   6 7625.12 352.261  34
  -4   2   6 8570.51 403.659  20
  -4  -2   6 8145.00 411.669  11
  -4  -2   6 7805.83 400.696  18
  -4   2   6 7879.13 705.261  53
  -4  -2   6 8009.35 427.743  17
  -4   2   6 8242.23 387.571  16
  -4  -2   7 12571.0 486.722  23
  -4   2   7 12545.7 501.311  13
  -4  -2   7 12818.3 519.265  12
  -4  -2   7 10807.3 401.260  35
  -4  -2   7 13027.7 449.227  34
  -4   2   7 12982.0 502.189  20
  -4  -2   7 13134.4 521.056  11
  -4  -2   7 12502.8 504.109  18
  -4   2   7 12666.1 876.762  53
  -4  -2   7 12790.2 541.302  17
  -4   2   7 12721.2 484.771  16
  -4   2   8 295.949 80.7763  16
  -4   2   8 207.219 71.6004  24
  -4  -2   8 386.927 98.8493  23
  -4   2   8 182.783 69.1245  13
  -4  -2   8 163.228 65.8385  35
  -4  -2   8 287.676 88.9910  12
  -4  -2   8 234.427 64.5773  34
  -4   2   8 173.023 74.2666  20
  -4  -2   8 212.723 82.3746  18
  -4  -2   8 242.320 101.716  17
  -4   2   9 10.0888 56.4196  16
  -4   2   9 68.6111 40.6769  24
  -4  -2   9 18.3204 53.3211  23
  -4   2   9 94.0164 74.2062  13
  -4  -2   9 39.0976 45.1330  35
  -4  -2   9 0.91738 51.0485  12
  -4  -2   9-2.08387 36.6464  34
  -4   2   9 66.7076 60.7938  20
  -4  -2   9 193.584 83.5891  18
  -4  -2   9-6.08461 54.3015  29
  -4  -2   9-10.9388 74.4655  17
  -4   2  10 5911.59 324.492  24
  -4  -2  10 6474.25 368.607  23
  -4   2  10 5851.36 350.387  13
  -4  -2  10 6414.47 374.678  12
  -4  -2  10 5304.33 284.846  35
  -4   2  10 6230.39 352.772  20
  -4  -2  10 5938.35 347.973  18
  -4  -2  10 6398.95 378.013  29
  -4  -2  10 6094.38 379.045  17
  -4   2  10 6235.54 344.275  16
  -4   2  11 5175.56 302.637  24
  -4  -2  11 5159.11 333.149  23
  -4   2  11 4985.26 322.420  13
  -4  -2  11 5027.52 334.958  12
  -4  -2  11 4476.26 264.847  35
  -4   2  11 4555.80 305.740  20
  -4  -2  11 4951.99 318.371  18
  -4  -2  11 5083.54 347.915  29
  -4  -2  11 5079.88 347.660  17
  -4   2  11 4635.02 301.268  16
  -4   2  12 28179.3 708.474  24
  -4  -2  12 28645.8 790.167  23
  -4   2  12 27206.3 748.975  13
  -4  -2  12 27671.6 782.535  12
  -4  -2  12 26992.2 629.266  35
  -4   2  12 27705.3 751.609  20
  -4  -2  12 27652.5 793.128  29
  -4  -2  12 27111.9 776.429  17
  -4   2  12 27202.0 721.399  16
  -4   2  13 2483.23 215.320  24
  -4  -2  13 2715.65 252.873  23
  -4   2  13 2535.22 229.560  13
  -4  -2  13 2703.77 249.416  12
  -4  -2  13 2203.01 189.202  35
  -4   2  13 2594.05 233.294  20
  -4  -2  13 2508.49 249.382  29
  -4  -2  13 2685.39 246.720  17
  -4   2  13 2444.83 218.837  16
  -4   2  14 1977.38 195.310  24
  -4  -2  14 2053.90 216.617  23
  -4   2  14 2059.55 207.007  13
  -4  -2  14 1945.43 215.943  12
  -4   2  14 1935.70 203.809  20
  -4  -2  14 1962.78 218.716  29
  -4  -2  14 1904.19 207.056  17
  -4   2  14 1863.30 193.033  16
  -4   2  15 1384.91 168.406  24
  -4  -2  15 1480.37 185.036  23
  -4   2  15 1290.07 161.638  13
  -4  -2  15 1274.80 179.559  12
  -4   2  15 1498.53 183.376  20
  -4  -2  15 1529.51 194.729  29
  -4  -2  15 1659.75 190.220  17
  -4   2  15 1335.91 167.995  16
  -4   2  16 49872.2 967.817  24
  -4  -2  16 51788.0 1051.71  23
  -4   2  16 50712.5 971.816  13
  -4  -2  16 50391.1 1070.39  12
  -4   2  16 51335.9 1032.19  20
  -4  -2  16 51093.4 1079.22  29
  -4  -2  16 50692.0 995.663  17
  -4   2  16 47654.6 942.308  16
  -4   2  17 9256.79 420.298  24
  -4  -2  17 9203.56 441.261  23
  -4   2  17 8979.24 407.005  13
  -4  -2  17 9169.16 457.715  12
  -4   2  17 9002.39 437.656  20
  -4  -2  17 9511.41 472.375  29
  -4  -2  17 8775.97 408.982  17
  -4   2  17 8801.30 401.595  16
  -4   2  18 8715.86 405.267  24
  -4  -2  18 8843.74 423.183  23
  -4   2  18 9243.76 398.822  13
  -4  -2  18 8937.43 450.667  12
  -4   2  18 8769.30 427.235  20
  -4  -2  18 8893.24 452.437  29
  -4  -2  18 9109.74 403.926  17
  -4   2  18 8987.20 394.626  16
  -4   2  19 3714.24 263.364  24
  -4  -2  19 3865.80 277.817  23
  -4   2  19 3895.34 251.833  13
  -4  -2  19 3843.63 294.784  12
  -4   2  19 3532.58 275.764  20
  -4  -2  19 4033.36 310.478  29
  -4  -2  19 3802.16 258.308  17
  -4   2  19 3790.02 255.353  16
  -4   2  20 20526.5 616.665  24
  -4  -2  20 21440.8 630.371  23
  -4   2  20 20788.2 558.077  13
  -4  -2  20 21608.2 688.844  12
  -4   2  20 20665.1 644.041  20
  -4  -2  20 20916.1 687.865  29
  -4  -2  20 21562.0 585.515  17
  -4   2  20 21048.0 573.729  16
  -4   2  21 892.719 121.200  16
  -4   2  21 611.846 107.229  24
  -4  -2  21 618.555 108.757  23
  -4   2  21 755.987 108.960  13
  -4  -2  21 914.827 145.370  12
  -4   2  21 738.313 129.200  20
  -4  -2  21 914.412 156.815  29
  -4  -2  21 812.058 115.506  17
  -4   2  22 17888.2 557.279  24
  -4  -2  22 17605.6 535.626  23
  -4   2  22 17273.9 466.520  13
  -4  -2  22 18264.6 607.529  12
  -4   2  22 17152.5 565.307  20
  -4  -2  22 18420.8 635.482  29
  -4  -2  22 18144.1 501.563  17
  -4   2  22 17117.5 482.775  16
  -4   2  23 8296.32 371.509  24
  -4  -2  23 8462.64 358.901  23
  -4   2  23 7570.67 292.408  13
  -4  -2  23 8205.64 395.179  12
  -4   2  23 7504.00 366.178  20
  -4  -2  23 8689.15 431.129  29
  -4  -2  23 8342.79 324.523  17
  -4   2  23 8085.99 316.484  16
  -4   2  24 18755.1 539.401  24
  -4  -2  24 18427.9 506.336  23
  -4  -2  24 19031.9 574.927  12
  -4   2  24 18314.9 549.402  20
  -4  -2  24 19579.3 625.996  29
  -4   2  24 17999.4 445.704  16
  -4   2  25-39.6059 35.2617  16
  -4   2  25 39.9456 37.7849  24
  -4  -2  25 45.4343 45.4396  12
  -4   2  25 52.3138 50.2065  20
  -4  -2  25 68.7018 61.7633  29
  -4   2  26 5330.51 266.793  24
  -4  -2  26 5558.50 282.473  12
  -4   2  26 5486.68 277.223  20
  -4  -2  26 5677.74 316.562  29
  -4   2  27 210.016 58.3623  24
  -4  -2  27 173.005 52.0636  12
  -4   2  27 158.379 49.1232  20
  -4  -2  27 213.857 66.5576  29
  -4   2  28 412.605 70.5560  24
  -4  -2  28 312.386 63.7127  12
  -4   2  28 314.746 62.1927  20
  -4  -2  28 428.204 86.5680  29
  -4   2  29 4044.29 189.615  24
  -4  -2  29 3655.98 175.468  12
  -4   2  29 4194.00 198.192  20
  -4  -2  29 3848.92 216.299  29
  -4   2  30 1379.66 104.113  20
  -4  -2  30 1442.36 121.137  29
  -4   3 -23 152.221 34.1656  44
  -4  -3 -23 119.046 33.0880  37
  -4   3 -23 58.7232 25.5020  27
  -4  -3 -22 4429.66 188.254  37
  -4   3 -22 4291.19 175.182  27
  -4  -3 -21 4756.75 208.156  37
  -4  -3 -21 4316.26 179.214  36
  -4  -3 -21 4755.13 184.306   6
  -4   3 -21 4893.20 198.135  27
  -4  -3 -20 8331.86 291.177  37
  -4   3 -20 9032.03 277.479  21
  -4  -3 -20 7633.00 250.840  36
  -4  -3 -20 8257.96 256.770   6
  -4   3 -20 8395.48 272.245  27
  -4  -3 -19 8581.87 311.691  37
  -4   3 -19 8643.89 285.652  21
  -4  -3 -19 8420.09 272.992   6
  -4   3 -19 7978.09 276.761  27
  -4  -3 -18 15438.6 435.583  37
  -4   3 -18 16454.0 412.500  21
  -4  -3 -18 15656.2 388.238   6
  -4   3 -18 15408.5 399.347  27
  -4  -3 -17 6897.93 304.637  37
  -4   3 -17 7359.71 286.329  21
  -4  -3 -17 6671.73 266.059   6
  -4   3 -17 6576.60 269.641  27
  -4  -3 -16 44590.6 794.278  37
  -4   3 -16 46893.9 743.133  21
  -4  -3 -16 42252.4 630.221  34
  -4  -3 -16 47434.7 722.140   6
  -4   3 -16 44637.7 717.052  27
  -4  -3 -15 6764.99 320.486  37
  -4   3 -15 6949.96 294.836  21
  -4  -3 -15 6120.19 253.263  34
  -4   3 -15 6937.33 303.060  32
  -4  -3 -15 6548.34 280.257   6
  -4   3 -15 6310.45 277.141  27
  -4  -3 -14 11341.4 421.491  37
  -4   3 -14 11702.3 393.405  21
  -4  -3 -14 10301.2 344.555  34
  -4   3 -14 11835.0 402.261  32
  -4  -3 -14 11523.9 376.114   6
  -4   3 -14 10784.1 368.579  27
  -4  -3 -13 1252.84 143.459  37
  -4   3 -13 1144.91 131.847  21
  -4  -3 -13 1209.95 125.445  34
  -4   3 -13 1364.71 143.760  32
  -4  -3 -13 1234.70 131.092   6
  -4   3 -13 1206.80 127.474  27
  -4  -3 -12 7936.13 364.569  37
  -4   3 -12 7533.12 327.612  21
  -4  -3 -12 7401.15 318.542  34
  -4   3 -12 8309.40 349.872  32
  -4  -3 -12 7769.84 324.138   6
  -4   3 -12 7334.08 314.616  27
  -4  -3 -11 2072.61 189.822  37
  -4   3 -11 1975.29 175.873  21
  -4  -3 -11 2125.57 179.002  34
  -4   3 -11 2294.58 189.178  32
  -4  -3 -11 2153.67 175.487   6
  -4   3 -11 2149.60 174.526  27
  -4  -3 -10 18359.0 559.298  37
  -4   3 -10 17697.7 507.963  21
  -4  -3 -10 18184.3 527.711  34
  -4   3 -10 19261.0 546.634  32
  -4  -3 -10 18131.0 512.794   6
  -4  -3  -9 954.589 130.605  37
  -4   3  -9 1032.79 129.184  21
  -4  -3  -9 1053.61 134.531  34
  -4   3  -9 1229.51 144.282  32
  -4  -3  -9 1164.46 136.513   6
  -4  -3  -8 1275.25 149.792  37
  -4   3  -8 1222.70 139.234  21
  -4  -3  -8 1505.23 163.857  34
  -4   3  -8 1400.17 157.428  32
  -4  -3  -8 1375.99 150.985   6
  -4   3  -7 14541.5 449.081  15
  -4  -3  -7 14423.6 491.969  37
  -4   3  -7 15606.0 478.710  21
  -4  -3  -7 15808.1 523.842  34
  -4   3  -7 14997.5 496.434  32
  -4  -3  -7 15288.5 486.028   6
  -4  -3  -7 15890.7 559.103   5
  -4   3  -6 123.318 55.7181  15
  -4  -3  -6 124.613 71.0636   5
  -4  -3  -6 201.538 64.5238  37
  -4   3  -6 122.062 52.2614  21
  -4  -3  -6 121.162 56.2078  34
  -4   3  -6 129.731 46.4900  32
  -4  -3  -6 133.056 54.7288   6
  -4   3  -5 632.096 98.6255  15
  -4  -3  -5 423.287 110.908   5
  -4  -3  -5 598.028 105.380  37
  -4   3  -5 739.337 136.691  21
  -4  -3  -5 490.230 107.463  34
  -4   3  -5 725.428 125.998  32
  -4  -3  -5 689.848 131.971  11
  -4  -3  -5 501.716 97.2781   6
  -4   3  -4 47040.2 812.238  15
  -4  -3  -4 46009.7 842.015  37
  -4   3  -4 47377.5 838.914  21
  -4  -3  -4 49132.5 944.956  34
  -4  -3  -4 50560.3 957.100  11
  -4   3  -4 47492.1 885.617  32
  -4  -3  -4 46751.2 852.263   6
  -4  -3  -4 48971.0 979.332   5
  -4   3  -3 5960.09 298.861  15
  -4   3  -3 5906.34 305.955  14
  -4  -3  -3 6364.56 342.337  34
  -4  -3  -3 6311.72 336.653  11
  -4   3  -3 5728.25 308.895  32
  -4  -3  -3 5915.74 301.687   6
  -4  -3  -3 5680.79 336.296   5
  -4  -3  -2 1068.68 150.049   5
  -4   3  -2 1152.69 132.617  15
  -4   3  -2 1222.09 145.735  14
  -4  -3  -2 1140.55 143.203  12
  -4   3  -2 1213.71 131.277  22
  -4  -3  -2 1190.21 154.753  34
  -4  -3  -2 1142.82 147.650  11
  -4   3  -2 1142.93 145.494  32
  -4  -3  -2 1010.94 139.547  18
  -4  -3  -2 1032.08 128.083   6
  -4  -3  -1 1564.90 176.101   5
  -4   3  -1 1484.55 148.578  15
  -4   3  -1 1591.61 163.299  14
  -4  -3  -1 1399.06 161.991  12
  -4   3  -1 1142.22 130.164  22
  -4  -3  -1 1278.18 157.573  34
  -4  -3  -1 1512.58 171.357  11
  -4   3  -1 1257.61 146.979  32
  -4  -3  -1 1299.38 161.258  18
  -4  -3   0 11058.7 456.209   5
  -4   3   0 10665.7 395.815  15
  -4   3   0 10708.3 412.598  14
  -4  -3   0 11193.9 437.659  12
  -4   3   0 11773.8 454.504  20
  -4  -3   0 11058.6 447.643  34
  -4  -3   0 11031.9 441.857  11
  -4   3   0 11066.6 425.146  32
  -4  -3   0 10203.3 444.324  18
  -4  -3   0 10653.1 413.143  17
  -4  -3   1 1827.99 196.917   5
  -4   3   1 1291.30 152.579  15
  -4   3   1 1506.52 159.369  14
  -4  -3   1 1455.72 161.905  12
  -4   3   1 1387.79 172.071  20
  -4  -3   1 1543.47 167.804  34
  -4   3   1 1564.10 166.067  32
  -4  -3   1 1365.48 173.099  18
  -4  -3   1 1667.16 173.462  17
  -4  -3   2 8701.85 401.820   5
  -4   3   2 8513.20 356.083  15
  -4   3   2 8320.63 364.482  14
  -4  -3   2 8654.74 393.297  12
  -4   3   2 9342.67 404.312  20
  -4  -3   2 8738.31 394.080  34
  -4   3   2 8159.81 365.758  32
  -4  -3   2 8110.04 379.744  11
  -4  -3   2 8488.85 416.976  18
  -4  -3   2 8051.45 382.995  17
  -4  -3   3 1409.42 167.405   5
  -4   3   3 1589.74 157.236  15
  -4   3   3 1606.09 162.974  14
  -4  -3   3 1438.71 167.600  12
  -4  -3   3 1435.24 154.384  35
  -4   3   3 1572.73 176.202  20
  -4  -3   3 1461.57 162.033  34
  -4   3   3 1710.63 169.734  32
  -4  -3   3 1527.72 170.721  11
  -4  -3   3 1442.63 173.593  18
  -4  -3   3 1482.51 173.730  17
  -4  -3   4 5547.48 321.661   5
  -4   3   4 5565.43 294.212  15
  -4   3   4 5829.14 312.435  14
  -4  -3   4 5987.33 330.077  12
  -4  -3   4 6060.48 303.974  35
  -4   3   4 6427.86 336.305  20
  -4  -3   4 5827.00 313.187  34
  -4   3   4 5880.31 309.385  32
  -4  -3   4 6034.35 328.901  11
  -4  -3   4 5993.40 349.416  18
  -4  -3   4 5608.69 340.086  17
  -4  -3   5 4722.60 297.784   5
  -4   3   5 4654.66 272.864  15
  -4   3   5 4815.13 283.418  14
  -4  -3   5 4790.59 301.459  12
  -4  -3   5 5145.73 281.645  35
  -4  -3   5 4760.34 277.630  34
  -4   3   5 4852.97 294.839  20
  -4   3   5 4829.48 280.571  32
  -4  -3   5 4844.00 296.038  11
  -4  -3   5 5003.97 320.606  18
  -4  -3   5 5197.70 329.229  17
  -4  -3   6 4910.88 301.447   5
  -4   3   6 4365.12 261.280  15
  -4   3   6 5073.75 293.813  14
  -4  -3   6 4800.51 299.350  12
  -4  -3   6 4491.63 259.907  35
  -4  -3   6 4982.97 277.963  34
  -4   3   6 5002.41 294.662  20
  -4  -3   6 4689.54 295.645  11
  -4  -3   6 4780.44 312.897  18
  -4  -3   6 5192.08 332.774  17
  -4   3   7 1025.67 141.264  16
  -4   3   7 1037.15 132.993  25
  -4  -3   7 1162.90 153.088   5
  -4   3   7 958.020 136.125  14
  -4  -3   7 1013.94 130.508  23
  -4   3   7 1017.48 148.815  13
  -4  -3   7 1074.77 149.438  12
  -4  -3   7 1059.60 130.508  34
  -4   3   7 1131.87 159.780  20
  -4  -3   7 965.354 145.467  11
  -4  -3   7 1067.44 154.718  18
  -4  -3   7 1159.45 166.780  17
  -4   3   8 11798.6 430.127  25
  -4  -3   8 11479.1 453.314   5
  -4   3   8 11197.8 433.993  14
  -4   3   8 11543.0 478.753  13
  -4  -3   8 10572.8 422.158  23
  -4  -3   8 10980.6 455.645  12
  -4  -3   8 10679.3 396.412  35
  -4  -3   8 11515.9 409.100  34
  -4   3   8 11518.1 447.088  20
  -4  -3   8 10913.1 443.063  11
  -4  -3   8 11636.2 476.342  18
  -4  -3   8 11497.1 502.364  17
  -4   3   8 11705.1 458.436  16
  -4   3   9 1349.20 157.525  25
  -4  -3   9 1465.31 165.899   5
  -4   3   9 1408.27 166.805  14
  -4   3   9 1600.84 184.855  13
  -4  -3   9 1477.89 164.500  23
  -4  -3   9 1373.48 164.604  12
  -4  -3   9 1272.02 141.970  35
  -4  -3   9 1355.31 140.933  34
  -4   3   9 1351.80 158.381  20
  -4  -3   9 1163.15 168.293  11
  -4  -3   9 1446.01 171.769  18
  -4  -3   9 1450.57 186.422  17
  -4   3   9 1351.80 163.181  16
  -4   3  10 2704.71 209.302  25
  -4  -3  10 2468.27 221.111   5
  -4   3  10 2637.44 214.379  14
  -4   3  10 2807.03 239.222  13
  -4  -3  10 2777.19 227.330  23
  -4  -3  10 2560.69 226.667  12
  -4  -3  10 2728.38 203.730  35
  -4   3  10 2797.03 226.148  20
  -4  -3  10 2441.86 219.278  11
  -4  -3  10 2671.36 227.778  18
  -4  -3  10 2599.42 244.386  17
  -4   3  10 2766.52 226.967  16
  -4   3  11 9570.27 387.917  25
  -4  -3  11 7970.72 385.525   5
  -4   3  11 8552.38 385.160  14
  -4   3  11 9302.53 424.765  13
  -4  -3  11 8690.88 402.250  23
  -4  -3  11 9016.26 416.292  12
  -4  -3  11 8860.65 356.674  35
  -4   3  11 9295.76 401.952  20
  -4  -3  11 9089.72 404.307  11
  -4  -3  11 9732.01 421.063  18
  -4  -3  11 9375.73 448.182  17
  -4   3  11 9750.02 419.327  16
  -4   3  12 767.687 121.979  16
  -4   3  12 772.864 123.272  25
  -4  -3  12 527.060 111.997   5
  -4  -3  12 830.856 130.156  23
  -4   3  12 963.538 144.988  13
  -4  -3  12 825.184 119.865  35
  -4  -3  12 830.547 141.132  12
  -4   3  12 926.034 129.898  20
  -4  -3  12 807.879 139.237  11
  -4  -3  12 1038.42 140.245  18
  -4  -3  12 905.849 148.978  17
  -4   3  13 10895.2 414.380  25
  -4   3  13 11124.8 453.856  13
  -4  -3  13 11215.5 461.629  23
  -4  -3  13 10886.0 463.823  12
  -4  -3  13 10547.6 389.553  35
  -4   3  13 11223.1 438.361  20
  -4  -3  13 10278.1 430.661  11
  -4  -3  13 10903.6 432.824  18
  -4  -3  13 10795.0 468.729  17
  -4   3  13 10343.0 422.517  16
  -4   3  14 6895.99 330.333  25
  -4   3  14 7208.98 358.685  24
  -4   3  14 6530.44 343.261  13
  -4  -3  14 6772.29 362.355  23
  -4  -3  14 6704.11 364.199  12
  -4   3  14 6483.89 336.303  20
  -4  -3  14 6399.04 338.534  11
  -4  -3  14 7059.68 346.141  18
  -4  -3  14 6698.11 358.714  17
  -4   3  14 6917.70 339.417  16
  -4   3  15 417.543 91.4672  16
  -4   3  15 395.747 83.3124  25
  -4   3  15 274.151 82.3324  24
  -4  -3  15 236.131 81.0638  23
  -4  -3  15 351.051 100.745  12
  -4   3  15 284.952 76.2319  20
  -4  -3  15 361.343 89.4577  11
  -4  -3  15 362.144 95.6403  17
  -4   3  16 2823.96 208.652  25
  -4   3  16 3020.37 230.390  24
  -4  -3  16 2868.50 234.468  23
  -4  -3  16 3021.92 246.315  12
  -4   3  16 2779.79 217.253  20
  -4  -3  16 2537.12 211.787  17
  -4   3  16 2836.97 212.770  16
  -4   3  17 177.304 61.9558  16
  -4   3  17 178.225 60.1069  25
  -4   3  17 291.939 85.0303  24
  -4  -3  17 209.408 76.4607  23
  -4  -3  17 250.979 78.0710  12
  -4   3  17 126.842 56.1877  20
  -4  -3  17 174.970 62.1220  17
  -4   3  18 8616.04 353.827  25
  -4   3  18 9014.71 390.146  24
  -4  -3  18 8957.43 393.972  23
  -4  -3  18 9243.05 420.588  12
  -4   3  18 8313.87 359.813  20
  -4  -3  18 9096.22 408.687  29
  -4  -3  18 8579.52 362.032  17
  -4   3  18 8749.29 343.338  16
  -4   3  19 127.158 50.9512  16
  -4   3  19 96.4363 59.2214  25
  -4   3  19 161.595 65.5641  24
  -4  -3  19 66.3763 49.4971  23
  -4  -3  19 158.346 72.6540  12
  -4   3  19 31.8694 41.3095  20
  -4  -3  19 32.0676 48.0277  29
  -4  -3  19 121.715 58.7962  17
  -4   3  20 2793.69 194.768  25
  -4   3  20 2906.20 214.549  24
  -4  -3  20 3144.35 221.147  23
  -4  -3  20 3051.78 237.512  12
  -4   3  20 2776.05 199.023  20
  -4  -3  20 3039.71 230.284  29
  -4  -3  20 2707.58 189.049  17
  -4   3  21 32.7324 30.0390  25
  -4   3  21 61.3878 49.2367  24
  -4  -3  21 24.0687 39.7594  23
  -4  -3  21 37.1119 52.1746  12
  -4   3  21 23.6165 32.4278  20
  -4  -3  21-0.07898 36.6803  29
  -4  -3  21 14.9162 41.2162  17
  -4   3  22 844.584 101.547  25
  -4   3  22 860.096 114.963  24
  -4  -3  22 726.006 103.513  23
  -4  -3  22 760.934 114.585  12
  -4   3  22 673.486 93.7638  20
  -4  -3  22 849.365 117.424  29
  -4  -3  22 815.232 95.4161  17
  -4   3  23 18.3294 28.6972  25
  -4   3  23-45.9782 50.1092  24
  -4  -3  23 23.8810 33.3290  23
  -4  -3  23 71.8610 51.2207  12
  -4   3  23 39.5773 35.8724  20
  -4  -3  23 61.5482 39.5878  29
  -4  -3  23 25.8412 33.5279  17
  -4   3  24 3140.93 168.592  25
  -4   3  24 3460.64 202.202  24
  -4  -3  24 3235.05 184.686  23
  -4  -3  24 3256.46 208.320  12
  -4   3  24 3334.05 178.444  20
  -4   3  25 101.780 35.2597  25
  -4   3  25 37.3255 31.3637  24
  -4  -3  25 53.4402 42.0073  12
  -4   3  25 71.0280 35.1356  20
  -4  -3  25 86.5983 40.6273  11
  -4   3  26 15594.6 375.528  24
  -4  -3  26 15328.2 390.856  12
  -4   3  27 4144.01 173.978  14
  -4  -3  27 4374.65 190.028  12
  -4  -4 -17 213.191 45.3484  37
  -4   4 -17 165.388 34.4583  21
  -4  -4 -16 32627.7 506.334  37
  -4   4 -16 32688.6 463.497  21
  -4  -4 -16 32394.7 440.653   7
  -4  -4 -15 16391.9 380.052  37
  -4   4 -15 16453.9 350.061  21
  -4  -4 -14 18990.7 426.237  37
  -4   4 -14 19003.7 388.991  21
  -4   4 -14 17717.4 354.370  27
  -4  -4 -13 389.193 69.9364  37
  -4   4 -13 350.623 58.8445  21
  -4   4 -13 370.462 63.6020  32
  -4   4 -13 289.022 49.5041  27
  -4  -4 -12 12936.6 376.193  37
  -4   4 -12 12423.0 336.228  21
  -4   4 -12 12692.5 353.125  32
  -4  -4 -11 66.0439 36.2558  37
  -4   4 -11-26.1732 29.5710  21
  -4   4 -11 13.3061 31.7221  32
  -4  -4 -10 6525.36 276.641  37
  -4   4 -10 5913.69 249.052  21
  -4   4 -10 6574.78 269.136  32
  -4  -4 -10 5973.03 237.218   6
  -4  -4  -9 483.675 80.9117  37
  -4   4  -9 447.443 75.5617  21
  -4   4  -9 447.895 76.8302  32
  -4  -4  -9 324.678 65.6875   6
  -4  -4  -8 19662.6 487.904  37
  -4   4  -8 19268.0 455.060  21
  -4   4  -8 19827.3 482.421  32
  -4  -4  -8 18254.5 425.913   6
  -4  -4  -7 2311.28 173.497  37
  -4   4  -7 2269.24 162.941  21
  -4   4  -7 2443.31 179.139  32
  -4  -4  -7 2307.75 154.486   6
  -4  -4  -6 18547.5 477.033  37
  -4   4  -6 18262.3 451.510  21
  -4   4  -6 19305.6 489.463  32
  -4  -4  -5-8.16369 33.4719  37
  -4   4  -5 77.5342 45.0899  21
  -4   4  -5 56.6329 48.4968  32
  -4  -4  -5 133.035 49.2299   6
  -4   4  -4 3884.11 212.041  15
  -4  -4  -4 3672.34 209.818  37
  -4   4  -4 3779.49 209.156  21
  -4  -4  -4 3368.49 223.528  35
  -4   4  -4 3744.84 221.166  32
  -4  -4  -4 3708.28 208.062  18
  -4   4  -3 1811.86 148.540  15
  -4  -4  -3 1722.45 143.517  37
  -4   4  -3 1773.01 203.886  21
  -4   4  -3 1762.28 156.621  32
  -4  -4  -3 2147.68 167.848  18
  -4   4  -2 14094.6 408.109  15
  -4  -4  -2 13249.6 388.896  37
  -4   4  -2 12714.2 392.522  21
  -4  -4  -2 14188.6 431.778  35
  -4   4  -2 14382.4 438.120  32
  -4  -4  -2 13527.6 430.741  18
  -4   4  -1 772.212 165.192  15
  -4  -4  -1 235.971 57.5912  37
  -4   4  -1 728.303 110.113  21
  -4   4  -1 659.084 111.820  32
  -4  -4  -1 270.512 79.8281  18
  -4   4   0 26257.8 558.719  15
  -4  -4   0 25376.7 576.073  35
  -4   4   0 27580.2 612.034  32
  -4  -4   0 25879.7 628.514  18
  -4   4   1 1007.83 117.968  15
  -4   4   1 1047.03 131.117  32
  -4  -4   1 949.675 130.916  18
  -4  -4   1 796.862 103.195  17
  -4   4   2 4771.95 245.241  15
  -4   4   2 4766.87 253.338  14
  -4  -4   2 4036.24 240.947  35
  -4   4   2 5113.75 267.715  32
  -4  -4   2 5027.67 287.031  18
  -4  -4   2 4628.04 245.755  17
  -4   4   3 1625.23 149.183  15
  -4   4   3 1726.62 160.429  14
  -4   4   3 1467.96 157.483  32
  -4  -4   3 1153.31 151.068  18
  -4  -4   3 1370.71 139.870  17
  -4   4   4 29099.3 597.681  15
  -4   4   4 30331.4 637.585  14
  -4  -4   4 29867.3 608.040  35
  -4   4   4 29453.8 634.084  32
  -4  -4   4 29544.7 699.571  18
  -4  -4   4 29051.6 644.037  17
  -4   4   5 2907.41 200.207  15
  -4   4   5 3060.50 216.696  14
  -4  -4   5 2467.01 175.853  12
  -4  -4   5 2715.16 192.719  35
  -4   4   5 2650.71 195.574  32
  -4  -4   5 2361.88 202.812  18
  -4  -4   5 2445.66 194.798  17
  -4  -4   5 2498.88 196.318   5
  -4   4   6 10498.9 362.751  15
  -4   4   6 10092.1 368.924  14
  -4  -4   6 9699.54 343.314  12
  -4  -4   6 10035.1 348.180  35
  -4   4   6 9952.54 366.923  32
  -4  -4   6 10437.5 410.911  18
  -4  -4   6 9650.86 388.554  17
  -4  -4   6 9470.94 368.641   5
  -4   4   7 310.869 120.673  15
  -4   4   7 315.108 92.5762  14
  -4  -4   7 176.107 54.9731  12
  -4  -4   7 275.334 86.1323  35
  -4   4   7 165.204 57.6508  32
  -4  -4   7 92.0479 61.6204  18
  -4  -4   7 225.915 74.2623  17
  -4   4   8 2631.32 182.273  15
  -4   4   8 2651.75 190.104  14
  -4  -4   8 2623.49 183.470  12
  -4  -4   8 2777.05 185.359  35
  -4   4   8 2807.22 192.058  32
  -4  -4   8 2847.35 211.870  18
  -4  -4   8 2494.32 205.392  17
  -4   4   9 688.246 128.368  15
  -4   4   9 1088.78 194.513  14
  -4  -4   9 1141.25 189.234  35
  -4  -4   9 480.062 87.0009  12
  -4   4   9 732.613 107.319  32
  -4  -4   9 658.344 118.008  18
  -4  -4   9 597.894 115.252  17
  -4   4  10 35264.7 658.585  15
  -4   4  10 35482.3 684.273  14
  -4  -4  10 32702.7 617.484  23
  -4  -4  10 34609.4 658.165  12
  -4  -4  10 36106.5 641.487  35
  -4   4  10 34628.6 642.098  32
  -4  -4  10 38221.3 732.427  18
  -4  -4  10 36832.8 771.468  17
  -4   4  11 3012.74 205.461  15
  -4   4  11 3358.67 221.412  14
  -4  -4  11 2843.04 187.071  23
  -4  -4  11 2963.04 199.906  12
  -4   4  11 2981.28 196.098  20
  -4  -4  11 3041.20 209.564  18
  -4  -4  11 2970.99 224.125  17
  -4   4  12 45893.2 741.441  15
  -4   4  12 44391.8 748.756  14
  -4  -4  12 45049.7 742.346  23
  -4  -4  12 43467.2 742.143  12
  -4   4  12 44614.0 709.928  20
  -4  -4  12 46425.4 770.768  18
  -4  -4  13 119.790 52.7454  23
  -4  -4  13 280.103 80.8337  12
  -4   4  13 185.631 66.3940  20
  -4  -4  13 190.349 64.2256  18
  -4  -4  13 118.494 65.7852  17
  -4   4  14 15192.5 425.579  25
  -4   4  14 14487.1 409.141  15
  -4   4  14 14281.8 416.100  14
  -4  -4  14 14613.7 424.882  23
  -4  -4  14 14185.7 418.896  12
  -4   4  14 13982.7 373.048  20
  -4  -4  14 15214.4 456.584  17
  -4   4  15 67.0623 53.6435  25
  -4   4  15 127.729 65.9562  15
  -4   4  15 107.778 53.6862  14
  -4  -4  15 9.52669 37.7314  23
  -4  -4  15-1.29771 42.4618  12
  -4  -4  15-11.1175 47.7883  17
  -4   4  16 586.795 85.4723  25
  -4   4  16 663.487 87.1223  15
  -4   4  16 709.160 90.8826  14
  -4  -4  16 657.952 92.2587  23
  -4  -4  16 583.946 86.1860  12
  -4  -4  16 689.017 97.7351  17
  -4   4  17 48.9164 30.8385  25
  -4   4  17 1.98138 34.7452  15
  -4   4  17 6.65778 30.5895  14
  -4  -4  17 37.0060 35.8056  23
  -4  -4  17 2.16329 33.6457  12
  -4  -4  17-38.9696 42.2409  17
  -4   4  18 125.368 45.1213  25
  -4   4  18 84.7151 35.4869  15
  -4   4  18 75.6342 34.1834  14
  -4  -4  18 109.464 41.0699  23
  -4  -4  18 86.3017 44.4059  12
  -4  -4  18 107.191 40.1213  17
  -4   4  19 1464.75 114.870  25
  -4   4  19 1378.88 112.999  15
  -4   4  19 1353.64 112.202  14
  -4  -4  19 1553.30 125.482  23
  -4  -4  19 1489.57 125.165  12
  -4  -4  19 1433.34 111.262  17
  -4   4  20 3459.74 164.645  25
  -4   4  20 3178.81 162.689  15
  -4   4  20 3218.42 162.460  14
  -4  -4  20 3322.09 171.025  23
  -4  -4  20 3288.22 176.681  12
  -4  -4  20 3400.51 156.587  17
  -4   4  21 1768.21 114.702  15
  -4   4  21 1982.50 119.439  14
  -4  -4  21 2040.15 127.972  23
  -4  -4  21 1923.36 128.857  12
  -4  -5  -4 18051.1 348.385  35
  -4   5  -4 16305.0 330.537  32
  -4  -5  -3 13563.4 315.771  35
  -4   5  -3 10030.3 265.861  32
  -4   5  -2 15882.0 311.580  21
  -4  -5  -2 15975.1 336.237  35
  -4   5  -2 16104.3 341.256  32
  -4   5  -1 5294.93 194.638  21
  -4  -5  -1 6626.98 227.369  35
  -4   5   0 17797.9 334.613  21
  -4  -5   0 18703.7 368.270  35
  -4   5   0 18870.8 379.792  32
  -4   5   1 55.8644 30.8818  21
  -4   5   1 49.9261 38.5353  32
  -4  -5   1 66.9840 35.5236  18
  -4   5   2 100.590 36.2334  21
  -4  -5   2 171.669 49.2119  35
  -4   5   2 97.5842 34.3769  32
  -4  -5   2 124.513 39.1239  18
  -4   5   3 483.912 63.9070  32
  -4  -5   3 468.774 67.7843  18
  -4   5   4 2353.95 130.359  15
  -4   5   4 2170.00 120.003  21
  -4   5   4 2292.44 132.850  32
  -4  -5   4 2322.73 143.774  18
  -4   5   5 273.376 83.0652  15
  -4  -5   5 72.3877 43.6958  18
  -4   5   6 8708.36 245.342  15
  -4   5   6 8552.46 234.460  21
  -4   5   7 508.900 76.9845  15
  -4  -5   7 208.043 58.4599  18
  -4   5   8 18554.8 351.083  15
  -5   0 -20 143.103 30.4211  10
  -5   0 -19 6.94965 18.5565  39
  -5   0 -19-13.9611 19.3748  10
  -5   0 -18 1735.72 117.192  44
  -5   0 -18 1655.59 109.075  39
  -5   0 -18 1758.02 113.592  10
  -5   0 -17-13.0791 31.4253  44
  -5   0 -17-4.34121 25.4256  43
  -5   0 -17 18.9810 18.2924  39
  -5   0 -17-20.1513 26.2841  10
  -5   0 -16 4405.30 208.894  44
  -5   0 -16 4263.27 193.335  43
  -5   0 -16 4093.40 185.604  39
  -5   0 -16 4482.72 199.356  10
  -5   0 -15 56.3278 34.5974  44
  -5   0 -15 3.33073 25.5256  43
  -5   0 -15 51.0480 31.2750  39
  -5   0 -15 22.5344 36.5513  10
  -5   0 -14 4204.99 225.565  44
  -5   0 -14 4297.34 213.578  43
  -5   0 -14 3841.41 192.284  39
  -5   0 -14 4632.67 219.869  10
  -5   0 -13-3.66443 30.1089  44
  -5   0 -13 49.7641 40.1206  43
  -5   0 -13 12.2335 23.0436  39
  -5   0 -13 54.9324 37.5011  10
  -5   0 -12 2741.72 196.380  44
  -5   0 -12 2577.80 178.700  43
  -5   0 -12 2497.85 179.626  42
  -5   0 -11-3.90417 35.1414  44
  -5   0 -11-8.27432 37.4031  43
  -5   0 -11-9.24496 37.8749  42
  -5   0 -10 3975.04 250.031  44
  -5   0 -10 4294.11 243.461  43
  -5   0 -10 4051.38 236.038  42
  -5   0  -9-14.3418 43.7048  44
  -5   0  -9-9.85792 40.1522  43
  -5   0  -9-14.1122 40.3431  42
  -5   0  -8 728.381 114.541  44
  -5   0  -8 564.988 95.5733  43
  -5   0  -8 587.401 104.153  42
  -5   0  -7 76.9960 51.9979  44
  -5   0  -7-5.52716 57.2400  43
  -5   0  -7-28.2002 41.5069  42
  -5   0  -7-10.8352 47.9281  22
  -5   0  -6 18236.6 567.489  44
  -5   0  -6 18182.4 542.806  43
  -5   0  -6 18396.3 541.096  42
  -5   0  -6 19283.5 535.320  22
  -5   0  -5 9.99709 41.8590  44
  -5   0  -5 88.2622 61.6093  43
  -5   0  -5 42.8142 52.1108  42
  -5   0  -5 43.7624 53.9812  22
  -5   0  -4 17978.0 561.454  44
  -5   0  -4 18684.5 565.172  43
  -5   0  -4 17545.8 538.588  42
  -5   0  -4 18415.4 526.070  22
  -5   0  -3 71.7833 55.8761  44
  -5   0  -3 51.6393 49.6611  43
  -5   0  -3 1.78540 41.2238  42
  -5   0  -3 9.79378 49.0296  22
  -5   0  -2 1900.02 179.758  44
  -5   0  -2 1885.15 182.950  43
  -5   0  -2 1913.86 183.769  42
  -5   0  -2 2156.51 180.933  22
  -5   0  -1-20.9501 42.5942  44
  -5   0  -1-1.90175 43.3672  43
  -5   0  -1-33.1939 49.0560  42
  -5   0  -1 6.25356 40.6831  22
  -5   0   0 10264.3 400.137  44
  -5   0   0 9702.32 370.693   5
  -5   0   0 10454.3 419.164  43
  -5   0   0 9744.71 418.550  42
  -5   0   0 10588.6 397.406  22
  -5   0   0 9343.45 384.334  11
  -5   0   1-18.4352 37.1092  44
  -5   0   1 9.69380 39.4849  43
  -5   0   1 20.6993 47.9815  42
  -5   0   1 59.0713 46.5889   5
  -5   0   1 19.1595 34.1039  22
  -5   0   1 75.1708 52.3731  11
  -5   0   2 3115.61 209.916  44
  -5   0   2 2846.19 210.024  43
  -5   0   2 2879.23 231.995  42
  -5   0   2 3038.86 214.365   5
  -5   0   2 2763.71 188.048  13
  -5   0   2 2962.54 210.948  22
  -5   0   2 2976.95 208.055  11
  -5   0   3 7.69014 35.7326  43
  -5   0   3 7.95217 41.8073  13
  -5   0   3 35.7543 55.5564  22
  -5   0   4 8775.60 394.558  42
  -5   0   4 7973.33 330.903  13
  -5   0   4 7879.28 343.816  22
  -5   0   4 7528.87 342.791  11
  -5   0   5 34.8083 34.6227  16
  -5   0   5 54.1631 50.6441  42
  -5   0   5-9.23326 40.8218  13
  -5   0   5 70.5291 65.8597  22
  -5   0   5 77.1022 67.7815  11
  -5   0   6 616.714 90.5332  16
  -5   0   6 640.088 106.537  42
  -5   0   6 633.398 102.706  13
  -5   0   6 501.962 88.6175  22
  -5   0   7 30.4015 35.9331  16
  -5   0   7 18.4217 53.7899  13
  -5   0   7-4.79545 36.2750  22
  -5   0   7 17.5476 60.7519  11
  -5   0   8 746.577 102.474  16
  -5   0   8 773.914 114.944  13
  -5   0   8 721.118 106.265  11
  -5   0   9 2.34325 39.2749  16
  -5   0   9 36.9429 60.0362  13
  -5   0   9 97.1011 111.809  11
  -5   0  10 21831.1 594.290  13
  -5   0  10 21521.5 551.142  11
  -5   0  10 22283.5 557.111  16
  -5   0  11-37.0533 39.3443  16
  -5   0  11 120.300 75.0784  13
  -5   0  12 4629.69 277.566  13
  -5   0  12 4357.08 235.085  20
  -5   0  12 4968.64 264.559  11
  -5   0  12 4316.08 249.845  16
  -5   0  13 30.3295 43.0443  16
  -5   0  13-9.36521 49.7898  13
  -5   0  13 11.2758 32.8715  20
  -5   0  13-8.20128 55.3283  11
  -5   0  14 17239.4 525.384  13
  -5   0  14 15794.8 447.530  20
  -5   0  14 16813.3 476.445  11
  -5   0  14 17336.0 502.070  16
  -5   0  15-13.8777 43.3500  16
  -5   0  15 21.1153 53.2440  13
  -5   0  15-1.44748 35.9358  20
  -5   0  15 49.2973 60.1550  11
  -5   0  16 16958.8 503.384  13
  -5   0  16 16235.6 445.535  20
  -5   0  16 16678.7 462.481  11
  -5   0  16 16717.4 483.379  16
  -5   0  17 19.7629 42.5389  16
  -5   0  17-51.4213 53.1001  13
  -5   0  17 11.4988 32.4159  20
  -5   0  17-19.1501 33.2578  11
  -5   0  18 7425.15 315.825  13
  -5   0  18 7295.69 295.274  20
  -5   0  18 7609.07 298.779  11
  -5   0  18 7676.28 317.034  16
  -5   0  19-68.3875 53.1258  16
  -5   0  19 20.4272 43.1996  13
  -5   0  19 1.05295 29.5371  20
  -5   0  20 24222.3 522.601  13
  -5   0  20 23525.6 505.704  20
  -5   0  20 24226.6 530.498  16
  -5   0  21 17.5228 35.4315  16
  -5   0  21 21.6666 36.0594  13
  -5   0  21-22.4484 35.8947  20
  -5   0  22 41787.7 617.552  13
  -5   0  22 42051.0 638.838  16
  -5   0  23-27.5461 29.3445  16
  -5   0  23 16.3051 33.8219  13
  -5   0  23-39.9919 38.3989  20
  -5   0  24 9166.93 248.604  13
  -5   0  24 8791.06 258.593  16
  -5   0  25-9.10611 18.7265  16
  -5   1 -19 2222.45 118.846  44
  -5   1 -18 34.7320 25.3531  44
  -5   1 -18 4.06515 20.0149  43
  -5  -1 -18 22.3538 19.0601  34
  -5  -1 -18 61.0835 24.5455  10
  -5   1 -18 3.16944 17.9974  10
  -5  -1 -18-25.7488 24.3135   6
  -5   1 -17 633.386 74.4047  44
  -5   1 -17 643.452 71.3944  43
  -5  -1 -17 557.540 64.4667  39
  -5  -1 -17 636.458 69.8028  34
  -5  -1 -17 594.374 64.2540  10
  -5  -1 -17 687.573 72.5468   6
  -5   1 -17 658.645 69.5673  10
  -5   1 -16 8238.55 277.071  44
  -5   1 -16 8503.15 262.817  43
  -5  -1 -16 7908.10 244.331  39
  -5  -1 -16 8413.32 261.331  34
  -5  -1 -16 8084.09 241.549  10
  -5   1 -16 8611.36 258.265  10
  -5  -1 -16 8695.78 262.615   6
  -5   1 -15 305.706 61.3995  44
  -5   1 -15 300.648 61.4100  43
  -5   1 -15 254.216 52.9816  42
  -5  -1 -15 264.110 50.9180  39
  -5  -1 -15 143.291 43.7169  34
  -5  -1 -15 209.853 47.5150  10
  -5   1 -15 229.047 52.1288  10
  -5   1 -14 22520.3 502.146  44
  -5   1 -14 21933.5 467.178  43
  -5   1 -14 22619.4 466.922  42
  -5  -1 -14 21635.0 431.208  10
  -5   1 -14 21812.9 452.836  10
  -5   1 -13 3.86489 36.0986  44
  -5   1 -13 50.2956 41.0051  43
  -5   1 -13 37.0699 35.9320  42
  -5  -1 -13-12.9106 28.6322  10
  -5   1 -12 22662.8 543.968  44
  -5   1 -12 21563.2 498.042  43
  -5   1 -12 21585.6 499.829  42
  -5  -1 -12 21786.4 462.122  10
  -5   1 -11 2365.46 186.750  44
  -5   1 -11 2302.04 171.427  43
  -5   1 -11 2195.34 167.295  42
  -5  -1 -11 2117.57 151.287  10
  -5   1 -10 18695.0 524.390  44
  -5  -1 -10 19620.6 500.710  43
  -5   1 -10 18885.4 496.496  43
  -5   1 -10 17803.2 480.433  42
  -5  -1 -10 18113.1 441.420  10
  -5   1  -9 25593.5 627.752  44
  -5  -1  -9 26292.5 595.202  43
  -5   1  -9 26426.2 599.455  43
  -5   1  -9 25470.3 590.278  42
  -5  -1  -9 25356.1 528.054  10
  -5   1  -8 19326.5 553.421  44
  -5  -1  -8 20744.7 544.612  43
  -5   1  -8 20416.1 538.889  43
  -5   1  -8 18985.4 517.982  42
  -5   1  -8 19640.8 520.292  22
  -5   1  -7 1111.61 139.561  44
  -5  -1  -7 1153.21 137.315  43
  -5   1  -7 1312.58 148.810  43
  -5   1  -7 1363.67 148.051  42
  -5   1  -7 1315.60 143.026  22
  -5  -1  -7 1116.48 129.650   5
  -5   1  -6 10741.9 420.725  44
  -5  -1  -6 11605.8 422.041  43
  -5   1  -6 11135.3 418.204  43
  -5   1  -6 11520.1 419.198  42
  -5   1  -6 11222.7 399.876  22
  -5  -1  -6 11507.7 406.649   5
  -5   1  -5 19200.1 561.651  44
  -5  -1  -5 20434.3 564.661  43
  -5   1  -5 20178.2 571.826  43
  -5   1  -5 20442.4 564.579  42
  -5   1  -5 19959.0 538.255  22
  -5  -1  -5 20726.7 544.937   5
  -5  -1  -4 51796.4 871.238   5
  -5   1  -4 47745.7 879.606  44
  -5  -1  -4 52362.9 913.483  43
  -5   1  -4 49489.3 906.256  43
  -5  -1  -4 52870.9 908.360  42
  -5   1  -4 52738.4 916.104  42
  -5   1  -4 50752.6 855.688  22
  -5  -1  -3 13526.3 450.840   5
  -5   1  -3 11875.7 436.929  44
  -5  -1  -3 13833.3 472.137  43
  -5   1  -3 13440.3 478.110  43
  -5  -1  -3 14390.0 482.392  42
  -5   1  -3 13981.2 478.755  42
  -5  -1  -3 13413.0 430.613  22
  -5   1  -3 13798.3 461.919  22
  -5  -1  -2 9336.02 377.981   5
  -5   1  -2 8747.60 367.592  44
  -5  -1  -2 9936.75 398.652  43
  -5   1  -2 9753.96 408.569  43
  -5  -1  -2 9820.77 399.782  42
  -5   1  -2 9570.27 401.057  42
  -5  -1  -2 9599.47 360.616  22
  -5   1  -2 9701.56 378.356  22
  -5  -1  -2 9947.72 400.296  11
  -5  -1  -1 4729.94 272.417   5
  -5   1  -1 4130.64 247.656  44
  -5  -1  -1 4694.03 275.855  43
  -5   1  -1 4802.72 290.905  43
  -5  -1  -1 4922.95 287.436  42
  -5   1  -1 4871.84 290.426  42
  -5   1  -1 3886.62 217.437  13
  -5  -1  -1 4722.10 265.425  22
  -5   1  -1 4943.01 275.963  22
  -5  -1   0 48672.7 869.436   5
  -5   1   0 43420.7 775.960  44
  -5  -1   0 48194.6 856.758  43
  -5   1   0 46252.3 881.802  43
  -5  -1   0 48954.0 894.972  42
  -5   1   0 48976.4 919.457  42
  -5   1   0 46053.0 755.755  13
  -5  -1   0 47123.5 792.615  22
  -5   1   0 47535.7 837.395  22
  -5  -1   0 43899.2 805.920  34
  -5  -1   0 48195.6 886.011  11
  -5   1   1 223.554 49.7229  16
  -5  -1   1 289.387 75.4905  43
  -5   1   1 368.571 94.2353  43
  -5  -1   1 415.110 99.8313  42
  -5   1   1 446.366 117.242  42
  -5  -1   1 204.717 73.6192   5
  -5   1   1 209.182 64.8108  13
  -5   1   1 349.527 157.404  22
  -5  -1   1 217.875 91.6562  22
  -5  -1   1 210.919 69.0549  34
  -5  -1   1 317.766 95.1322  11
  -5  -1   2 14159.9 478.244   5
  -5   1   2 14349.5 472.813  43
  -5  -1   2 15304.6 491.928  42
  -5   1   2 14806.9 512.369  42
  -5   1   2 14100.5 435.616  13
  -5  -1   2 14015.2 430.241  22
  -5   1   2 14130.2 458.630  22
  -5   1   2 15760.3 463.920  20
  -5  -1   2 14103.9 437.794  34
  -5  -1   2 15312.2 492.268  11
  -5   1   2 14445.5 414.532  16
  -5   1   3 270.040 62.6993  16
  -5   1   3 226.897 66.3333  43
  -5   1   3 385.995 95.3803  42
  -5  -1   3 267.950 78.4716   5
  -5   1   3 323.179 78.9512  13
  -5  -1   3 263.653 66.5641  22
  -5   1   3 368.612 117.191  22
  -5  -1   3 297.293 67.8181  34
  -5   1   3 300.014 72.8146  20
  -5  -1   3 232.883 72.4773  11
  -5  -1   4 923.271 130.745   5
  -5   1   4 920.693 120.147  13
  -5  -1   4 848.281 107.095  22
  -5   1   4 987.254 126.373  22
  -5   1   4 999.369 124.235  20
  -5  -1   4 900.820 105.412  34
  -5  -1   4 870.814 121.733  11
  -5   1   4 848.693 109.627  16
  -5   1   5 21.8765 44.3472  16
  -5   1   5 44.3068 61.6573  13
  -5  -1   5-4.92494 38.7173  13
  -5  -1   5 27.9719 37.1201  34
  -5   1   5 57.4532 50.2450  20
  -5  -1   5 107.603 57.7633  11
  -5   1   6 25659.6 622.131  13
  -5  -1   6 23735.6 556.541  13
  -5   1   6 25279.9 599.282  20
  -5  -1   6 24953.4 624.065  11
  -5   1   6 25362.9 581.743  16
  -5   1   7-9.57611 42.5628  16
  -5   1   7 123.329 74.3393  42
  -5   1   7 167.750 80.4443  13
  -5   1   7 130.483 136.810  20
  -5   1   8 31861.3 719.459  42
  -5   1   8 32218.4 711.603  13
  -5  -1   8 33439.0 767.746  12
  -5   1   8 32627.7 683.700  20
  -5  -1   8 31781.4 705.500  11
  -5   1   8 31833.1 664.076  16
  -5   1   9 4351.45 256.065  42
  -5   1   9 4467.46 269.879  13
  -5  -1   9 4609.73 289.933  12
  -5   1   9 4404.59 254.851  20
  -5   1   9 4510.18 255.685  16
  -5  -1  10 7050.98 288.098  16
  -5   1  10 8134.01 363.615  13
  -5  -1  10 7702.53 364.282  12
  -5   1  10 7990.77 338.504  20
  -5  -1  10 8164.43 358.114  11
  -5   1  10 7696.01 334.068  16
  -5  -1  11 9823.72 344.004  16
  -5   1  11 10197.2 405.817  13
  -5  -1  11 10456.2 422.105  12
  -5   1  11 11012.0 399.129  20
  -5  -1  11 10887.8 413.657  11
  -5   1  11 10253.5 385.971  16
  -5  -1  12 20425.7 502.337  16
  -5   1  12 21304.6 583.909  13
  -5  -1  12 21356.9 596.375  12
  -5   1  12 22046.8 560.501  20
  -5  -1  12 21110.8 565.413  11
  -5   1  12 21358.1 556.597  16
  -5  -1  13 13327.1 409.753  16
  -5   1  13 13800.2 465.016  13
  -5  -1  13 13816.2 474.387  12
  -5   1  13 13845.0 445.362  20
  -5  -1  13 14254.9 472.838  11
  -5   1  13 13155.1 437.571  16
  -5   1  14-0.88452 39.8130  16
  -5  -1  14 137.031 48.3674  16
  -5   1  14 133.356 65.2512  13
  -5  -1  14 38.9549 57.7415  12
  -5   1  14 47.3583 48.0728  20
  -5  -1  14 41.7283 46.6312  11
  -5  -1  15 4594.75 242.894  16
  -5   1  15 4236.54 251.281  13
  -5  -1  15 4563.89 263.979  12
  -5   1  15 4870.25 265.245  20
  -5  -1  15 4702.45 263.401  11
  -5   1  15 4812.72 261.258  16
  -5  -1  16 9260.63 341.781  16
  -5   1  16 9239.29 358.511  13
  -5  -1  16 9982.84 380.399  12
  -5   1  16 9990.28 374.041  20
  -5  -1  16 9934.88 376.791  11
  -5   1  16 9454.03 358.681  16
  -5   1  17 11.7998 42.4561  16
  -5  -1  17 20.1439 40.0032  16
  -5   1  17 116.230 48.2296  13
  -5  -1  17 13.5633 37.6540  12
  -5   1  17 13.5141 33.2906  20
  -5  -1  17 77.5041 48.8847  11
  -5  -1  18 9496.49 336.673  16
  -5   1  18 9751.20 344.805  13
  -5  -1  18 9573.05 342.674  12
  -5   1  18 9440.52 352.026  20
  -5  -1  18 9695.32 360.663  11
  -5   1  18 9427.32 341.422  16
  -5   1  19 103.611 47.6154  16
  -5  -1  19 92.9707 50.6248  16
  -5   1  19 115.610 44.8226  13
  -5  -1  19 182.033 54.9726  12
  -5   1  19 100.025 41.7838  20
  -5  -1  19 33.6113 37.3216  11
  -5  -1  20 9689.41 321.295  16
  -5   1  20 9240.47 306.193  13
  -5  -1  20 9139.88 296.013  12
  -5   1  20 9234.58 329.692  20
  -5  -1  20 8947.84 328.445  11
  -5   1  20 9028.92 308.966  16
  -5  -1  21 11480.9 337.797  16
  -5   1  21 11916.6 327.571  13
  -5   1  21 11930.6 361.887  20
  -5  -1  21 11921.2 364.836  11
  -5   1  21 11487.4 332.790  16
  -5  -1  22 1440.96 115.262  16
  -5   1  22 1557.07 112.425  13
  -5  -1  22 1463.99 116.186  13
  -5   1  22 1622.19 129.068  20
  -5  -1  22 1608.90 129.513  11
  -5   1  22 1478.55 114.594  16
  -5  -1  23 4903.95 198.810  16
  -5   1  23 4625.99 174.920  13
  -5  -1  23 4476.99 186.024  13
  -5   1  23 4804.28 207.492  20
  -5  -1  23 4571.43 203.309  11
  -5   1  23 4678.88 186.531  16
  -5   1  24 196.506 40.0022  16
  -5  -1  24 149.786 36.4866  16
  -5  -1  24 165.484 39.5285  13
  -5   2 -16 20863.0 379.451  44
  -5  -2 -16 20603.9 344.190   6
  -5   2 -15 175.307 44.9608  44
  -5   2 -15 116.611 32.1160  43
  -5  -2 -15 168.546 37.2948  34
  -5  -2 -15 124.402 31.1991   6
  -5   2 -14 5927.78 227.904  44
  -5   2 -14 5773.39 211.178  43
  -5   2 -14 5802.54 195.350  42
  -5  -2 -14 6047.68 208.238  34
  -5  -2 -14 6235.22 212.439   6
  -5   2 -14 5451.85 174.164  10
  -5   2 -13 235.860 54.2889  44
  -5   2 -13 366.360 59.0771  43
  -5   2 -13 240.353 44.8105  42
  -5  -2 -13 213.956 45.0299  34
  -5  -2 -13 210.995 45.1798   6
  -5   2 -13 220.841 40.0050  10
  -5   2 -12 16.8491 34.5670  44
  -5   2 -12 12.9430 26.6994  43
  -5   2 -12 34.3770 32.0446  42
  -5   2 -12 33.2683 20.9850  21
  -5  -2 -12 11.9525 33.8667  34
  -5  -2 -12 3.06274 28.2249   6
  -5   2 -12 6.59425 20.1983  10
  -5   2 -11 291.808 69.6201  44
  -5   2 -11 263.797 60.1365  43
  -5   2 -11 280.721 60.8466  42
  -5   2 -11 270.579 49.9854  21
  -5  -2 -11 282.113 59.2113  34
  -5  -2 -11 306.412 59.4889   6
  -5   2 -10 33508.6 625.265  44
  -5   2 -10 33450.4 596.094  43
  -5   2 -10 33677.8 587.526  42
  -5   2 -10 32489.8 495.717  21
  -5  -2 -10 32693.1 596.190  34
  -5   2  -9 3328.40 204.576  44
  -5   2  -9 3593.96 202.581  43
  -5   2  -9 3516.70 199.712  42
  -5   2  -9 3554.78 170.935  21
  -5  -2  -9 3552.97 206.385  34
  -5  -2  -9 3464.65 188.865   6
  -5   2  -8 23375.4 543.956  44
  -5   2  -8 24263.6 530.325  42
  -5   2  -8 23864.4 450.694  21
  -5  -2  -8 24016.0 544.518  34
  -5  -2  -8 25237.8 515.472   6
  -5   2  -7 2817.81 193.715  44
  -5   2  -7 2925.62 191.122  42
  -5   2  -7 2795.74 176.947  22
  -5   2  -7 2904.79 161.519  21
  -5  -2  -7 3114.36 205.628  34
  -5  -2  -7 3210.67 190.768   6
  -5   2  -6 1471.25 141.709  44
  -5   2  -6 1437.40 137.456  42
  -5   2  -6 1152.10 119.903  22
  -5   2  -6 1392.92 114.226  21
  -5  -2  -6 1295.63 136.156  34
  -5  -2  -6 1427.28 130.962   6
  -5   2  -5 14.1109 36.6376  44
  -5   2  -5 52.9398 47.1192  42
  -5   2  -5-8.50888 26.7152  22
  -5   2  -5-39.1916 30.1517  21
  -5  -2  -5 86.3903 51.1621  34
  -5   2  -4 7028.50 300.215  44
  -5   2  -4 7580.56 321.808  42
  -5   2  -4 7272.35 296.072  22
  -5   2  -4 7602.94 272.082  21
  -5  -2  -4 8339.86 344.146  34
  -5  -2  -4 8410.03 351.511   5
  -5   2  -3 181.449 50.5534  44
  -5  -2  -3 203.387 68.2060   5
  -5   2  -3 251.199 72.0775  22
  -5   2  -3 203.552 50.2390  21
  -5  -2  -3 212.606 60.7642  34
  -5  -2  -2 254.545 68.8316   5
  -5   2  -2 208.271 59.0161  22
  -5   2  -2 324.619 71.5526  21
  -5  -2  -2 249.535 68.4541  34
  -5  -2  -1 1687.36 163.482   5
  -5   2  -1 1826.50 153.786  22
  -5   2  -1 1982.80 226.416  21
  -5  -2  -1 1469.87 148.306  34
  -5  -2   0 18990.0 528.908   5
  -5   2   0 18523.5 476.445  22
  -5   2   0 18074.0 421.096  21
  -5  -2   0 19009.2 507.723  34
  -5  -2   0 19523.0 544.092  11
  -5  -2   1 318.471 85.7003   5
  -5   2   1 360.839 78.8578  22
  -5  -2   1 435.327 87.4063  34
  -5  -2   1 291.349 83.5486  11
  -5  -2   2 3245.68 222.207   5
  -5   2   2 3489.95 213.838  22
  -5  -2   2 3608.43 215.972  34
  -5  -2   3 4792.71 268.255   5
  -5   2   3 4364.21 238.432  22
  -5  -2   3 4277.60 227.096  34
  -5  -2   3 4756.02 270.477  11
  -5  -2   4 7430.65 334.531   5
  -5   2   4 7139.72 308.645  22
  -5  -2   4 6869.75 281.764  34
  -5  -2   4 6955.63 325.578  11
  -5  -2   5 135.875 57.5336   5
  -5   2   5 184.201 63.2307  13
  -5   2   5 136.620 54.4300  22
  -5   2   5 242.138 117.873  20
  -5  -2   5 223.255 55.1688  34
  -5  -2   5 318.219 93.0692  11
  -5  -2   6 1021.66 125.386   5
  -5   2   6 1233.69 138.186  13
  -5   2   6 1285.30 137.414  20
  -5  -2   6 992.600 103.986  34
  -5   2   7 16.0617 36.7842  16
  -5  -2   7 42.9735 42.7167   5
  -5   2   7 16.3595 40.7347  13
  -5  -2   7 14.1010 49.7309  12
  -5  -2   7 24.6845 33.5121  34
  -5   2   7 61.3543 47.7311  20
  -5  -2   7-21.8458 36.7931  11
  -5   2   8 75.9188 44.1048  16
  -5  -2   8 47.0024 48.5073   5
  -5   2   8 101.622 55.7387  13
  -5  -2   8-19.2300 47.3252  12
  -5   2   8 89.7682 47.5570  20
  -5  -2   8 38.4892 40.0241  11
  -5  -2   9 4382.53 256.054   5
  -5   2   9 4710.23 263.869  13
  -5  -2   9 4541.22 267.255  12
  -5   2   9 4819.56 256.601  20
  -5  -2   9 4301.36 248.102  11
  -5   2   9 4472.99 244.210  16
  -5  -2  10 23003.0 580.515   5
  -5   2  10 21619.6 467.277  14
  -5   2  10 23067.2 576.292  13
  -5  -2  10 22677.3 587.908  12
  -5   2  10 23595.1 564.278  20
  -5  -2  10 22143.9 555.555  11
  -5   2  10 22486.2 545.021  16
  -5  -2  11 5757.53 294.568   5
  -5   2  11 4897.08 226.345  14
  -5   2  11 5447.95 282.513  13
  -5  -2  11 5423.73 289.927  12
  -5   2  11 6505.37 312.862  20
  -5  -2  11 6533.37 340.749  11
  -5   2  11 5454.74 269.052  16
  -5  -2  12 21598.3 555.032   5
  -5   2  12 21085.2 463.304  14
  -5   2  12 21739.0 548.443  13
  -5  -2  12 23241.2 584.830  12
  -5   2  12 23818.5 562.837  20
  -5  -2  12 22434.3 552.816  11
  -5   2  12 22686.6 539.745  16
  -5  -2  13 997.774 127.929   5
  -5   2  13 804.454 96.4279  14
  -5   2  13 1039.38 123.276  13
  -5  -2  13 931.786 123.241  12
  -5   2  13 981.255 122.473  20
  -5  -2  13 1225.23 140.102  11
  -5   2  13 967.108 116.244  16
  -5  -2  14 3816.35 231.720   5
  -5   2  14 3750.93 193.979  14
  -5   2  14 3782.14 223.413  13
  -5  -2  14 3942.84 237.139  12
  -5   2  14 4288.18 236.290  20
  -5  -2  14 3916.76 229.022  11
  -5   2  14 3862.65 219.594  16
  -5  -2  15 7487.61 255.697  16
  -5  -2  15 7430.48 315.864   5
  -5   2  15 7734.32 275.113  14
  -5   2  15 8129.01 314.589  13
  -5  -2  15 8505.61 341.470  12
  -5   2  15 8410.74 323.810  20
  -5  -2  15 8128.41 324.522  11
  -5   2  15 8021.90 309.253  16
  -5   2  16 63.6866 41.0638  16
  -5   2  16 102.735 40.5738  14
  -5  -2  16 32.3254 38.0778   5
  -5   2  16 136.281 52.6577  13
  -5  -2  16 117.837 47.7128  12
  -5   2  16 105.416 51.0267  20
  -5  -2  16 113.404 53.2034  11
  -5   2  17 4413.89 200.026  14
  -5   2  17 4752.77 222.501  13
  -5  -2  17 4926.03 248.448  12
  -5   2  17 5112.93 242.759  20
  -5  -2  17 4787.15 239.400  11
  -5   2  17 4728.35 223.499  16
  -5   2  18 107.337 42.6618  16
  -5   2  18 71.3609 31.7749  14
  -5  -2  18-32.6154 39.8895   5
  -5   2  18-34.8066 33.2712  13
  -5  -2  18-31.4810 37.9222  12
  -5   2  18 32.0038 36.4990  20
  -5  -2  18 51.9908 34.8580  11
  -5  -2  19 1763.06 118.185  16
  -5   2  19 1831.05 120.436  14
  -5  -2  19 1938.79 145.134  12
  -5   2  19 2054.54 146.898  20
  -5  -2  19 1877.01 142.959  11
  -5   2  19 2001.75 133.566  16
  -5  -2  20 6428.73 243.023  12
  -5   2  20 6463.65 243.320  20
  -5  -2  20 6044.95 245.761  11
  -5   2  20 6039.93 214.358  16
  -5   2  21 312.435 53.6735  20
  -5  -2  21 286.993 54.2704  11
  -5   3 -10 10595.9 269.001  43
  -5  -3 -10 11455.7 264.390  34
  -5   3  -9 3922.39 154.310  21
  -5  -3  -9 3795.49 162.954  34
  -5   3  -8 746.510 74.5488  42
  -5   3  -8 820.029 74.4857  21
  -5  -3  -8 916.367 86.0386  34
  -5   3  -7 363.944 55.4569  42
  -5   3  -7 485.388 59.5065  21
  -5  -3  -7 404.292 61.6414  34
  -5  -3  -7 314.489 48.2188   6
  -5   3  -6 4420.46 193.064  42
  -5   3  -6 4532.33 180.571  21
  -5  -3  -6 4370.08 198.600  34
  -5  -3  -6 3842.60 156.796   6
  -5   3  -5 2209.85 142.149  42
  -5   3  -5 2375.23 134.521  21
  -5  -3  -5 2366.76 140.159  35
  -5  -3  -5 2158.47 144.114  34
  -5   3  -4 7386.02 265.039  42
  -5   3  -4 7892.99 247.851  21
  -5  -3  -4 8072.00 281.909  34
  -5   3  -3 2900.09 155.303  21
  -5  -3  -3 3240.25 159.995  35
  -5  -3  -3 3121.72 178.837  34
  -5   3  -2 9314.55 274.757  21
  -5  -3  -2 9631.83 313.179  34
  -5   3  -1 165.492 60.1601  22
  -5  -3  -1 162.147 55.8740  34
  -5   3   0 8320.13 261.381  21
  -5  -3   0 8914.45 299.874  34
  -5  -3   1 27.0675 47.7231   5
  -5   3   1 135.068 70.4876  22
  -5   3   1 95.6574 38.0589  21
  -5  -3   1 185.951 49.2555  35
  -5  -3   1-2.46877 28.7612  34
  -5  -3   2 271.055 71.3978   5
  -5   3   2 206.863 47.9559  22
  -5   3   2 295.117 54.8768  21
  -5  -3   2 135.734 44.4580  35
  -5  -3   3 65.9660 44.3528   5
  -5   3   3 2.09113 23.0497  22
  -5   3   4 5227.61 208.893  22
  -5   3   4 5607.70 217.966  21
  -5  -3   4 6032.21 258.693  11
  -5  -3   4 5480.53 264.863   5
  -5  -3   5 440.612 84.5044   5
  -5   3   5 543.372 78.7163  22
  -5   3   6 11979.7 317.643  22
  -5   3   6 12060.9 317.224  21
  -5  -3   6 12812.2 375.277  11
  -5  -3   6 13086.9 397.523   5
  -5  -3   7 360.442 76.7914   5
  -5   3   7 669.046 99.8281  22
  -5  -3   7 639.422 140.574  11
  -5   3   8 4755.99 202.098  14
  -5   3   8 4610.41 197.663  22
  -5   3   8 5280.66 207.908  21
  -5  -3   8 4928.28 228.816  11
  -5  -3   8 5060.45 240.700   5
  -5   3   9 2337.30 142.287  14
  -5   3   9 2386.58 145.517  22
  -5   3   9 2829.86 153.949  21
  -5  -3   9 3063.42 185.039  11
  -5  -3   9 2561.94 169.353   5
  -5  -3  10 3763.85 201.015   5
  -5   3  10 3419.83 170.578  14
  -5   3  10 3565.85 173.843  22
  -5   3  10 3574.64 165.297  21
  -5  -3  10 3878.83 209.177  11
  -5  -3  11 4614.25 217.017   5
  -5   3  11 4511.14 193.374  14
  -5  -3  11 4825.46 226.859  12
  -5   3  11 4205.13 185.766  22
  -5   3  11 4390.72 180.066  21
  -5  -3  11 4245.22 204.420  11
  -5  -3  12 3913.07 194.565   5
  -5   3  12 3988.78 179.089  14
  -5  -3  12 4022.68 206.377  12
  -5   3  12 3476.37 168.189  22
  -5  -3  12 3435.89 182.438  11
  -5   3  13 59.3822 29.8206  14
  -5  -3  13 50.7424 31.8514   5
  -5   3  13 28.8840 22.9576  22
  -5  -3  13 15.1671 29.9239  12
  -5   3  13 54.6563 32.6843  20
  -5  -3  13 84.7268 42.0178  11
  -5   3  14 3765.24 166.224  14
  -5  -3  14 3979.30 196.456  12
  -5   3  14 3907.38 181.668  20
  -5  -3  15 5434.24 223.573  12
  -5   3  15 5065.86 199.232  20
   0   0   0    0.00    0.00   0
;
_shelx_hkl_checksum    1350
