# Supplementary material for: Functional, Aromatic, and Fluorinated Monothiosemicarbazones: Investigations into Their Structures and Activity toward the Gallium-68 Incorporation by Microwave Irradiation
Source: ACS Omega. 2022 Apr 11;7(16):13750–77. doi: 10.1021/acsomega.1c07396 (PMC9088960; doi:10.1021/acsomega.1c07396)
Supplement: Supplementary file 2 — ao1c07396_si_017.zip [file ao1c07396_si_017.zip › cifs_completed/2130525_publication_precursor2_e16sip13.cif]

 
data_e16sip13
 
_audit_creation_method            'SHELXL-2014/7'
_shelx_SHELXL_version_number      '2014/7'
_chemical_name_systematic         ?
_chemical_name_common             ?
_chemical_melting_point           ?
_chemical_formula_moiety          'C9 H10 F N S2'
_chemical_formula_sum
 'C9 H10 F N S2' 
_chemical_formula_weight          215.30

loop_
 _atom_type_symbol
 _atom_type_description
 _atom_type_scat_dispersion_real
 _atom_type_scat_dispersion_imag
 _atom_type_scat_source
 'C'  'C'   0.0033   0.0016
 'International Tables Vol C Tables 4.2.6.8 and 6.1.1.4'
 'H'  'H'   0.0000   0.0000
 'International Tables Vol C Tables 4.2.6.8 and 6.1.1.4'
 'N'  'N'   0.0061   0.0033
 'International Tables Vol C Tables 4.2.6.8 and 6.1.1.4'
 'F'  'F'   0.0171   0.0103
 'International Tables Vol C Tables 4.2.6.8 and 6.1.1.4'
 'S'  'S'   0.1246   0.1234
 'International Tables Vol C Tables 4.2.6.8 and 6.1.1.4'
 
_space_group_crystal_system       triclinic
_space_group_IT_number            2
_space_group_name_H-M_alt         'P -1'
_space_group_name_Hall            '-P 1'
 
_shelx_space_group_comment
;
The symmetry employed for this shelxl refinement is uniquely defined
by the following loop, which should always be used as a source of
symmetry information in preference to the above space-group names.
They are only intended as comments.
;
 
loop_
 _space_group_symop_operation_xyz
 'x, y, z'
 '-x, -y, -z'
 
_cell_length_a                    5.8689(5)
_cell_length_b                    8.0985(7)
_cell_length_c                    11.1040(9)
_cell_angle_alpha                 70.418(8)
_cell_angle_beta                  84.161(7)
_cell_angle_gamma                 87.618(7)
_cell_volume                      494.65(8)
_cell_formula_units_Z             2
_cell_measurement_temperature     150(2)
_cell_measurement_reflns_used   1738
_cell_measurement_theta_min     3.5280
_cell_measurement_theta_max     29.3710
 
_exptl_crystal_description        block
_exptl_crystal_colour             colourless
_exptl_crystal_density_meas       ?
_exptl_crystal_density_method     ?
_exptl_crystal_density_diffrn     1.446          
_exptl_crystal_F_000              224
_exptl_transmission_factor_min    ?
_exptl_transmission_factor_max    ?
_exptl_crystal_size_max           0.400
_exptl_crystal_size_mid           0.350
_exptl_crystal_size_min           0.100
_exptl_absorpt_coefficient_mu     0.503
_shelx_estimated_absorpt_T_min    0.824
_shelx_estimated_absorpt_T_max    0.951
_exptl_absorpt_correction_T_min                   0.96032
_exptl_absorpt_correction_T_max                   1.00000
_exptl_absorpt_correction_type            multi-scan
_exptl_absorpt_process_details
;
CrysAlisPro 1.171.38.43 (Rigaku Oxford Diffraction, 2015)
Empirical absorption correction using spherical harmonics,
 implemented in SCALE3 ABSPACK scaling algorithm.
;
_oxdiff_exptl_absorpt_empirical_full_min           0.880
_oxdiff_exptl_absorpt_empirical_full_max           1.126
_oxdiff_exptl_absorpt_empirical_details
;
Empirical correction (ABSPACK) includes:
- Absorption correction using spherical harmonics
- Frame scaling
;
_diffrn_ambient_temperature 150.0(4) 
_diffrn_ambient_environment N~2~
_diffrn_source 'fine-focus sealed X-ray tube'
_diffrn_source_type 'Enhance (Mo) X-ray Source'
_diffrn_radiation_probe x-ray
_diffrn_radiation_type 'Mo K\a'
_diffrn_radiation_wavelength 0.71073
_diffrn_radiation_monochromator graphite
_diffrn_measurement_device 'four-circle diffractometer'
_diffrn_measurement_device_type 'New Xcalibur, EosS2'
_diffrn_measurement_method '\w scans'
_diffrn_detector 'CCD plate'
_diffrn_detector_type EosS2
_diffrn_detector_area_resol_mean 8.0734
_diffrn_reflns_number             4239
_diffrn_reflns_av_unetI/netI      0.0558
_diffrn_reflns_av_R_equivalents   0.0247
_diffrn_reflns_limit_h_min        -7
_diffrn_reflns_limit_h_max        7
_diffrn_reflns_limit_k_min        -10
_diffrn_reflns_limit_k_max        10
_diffrn_reflns_limit_l_min        -15
_diffrn_reflns_limit_l_max        15
_diffrn_reflns_theta_min          3.490
_diffrn_reflns_theta_max          30.136
_diffrn_reflns_theta_full         25.242
_diffrn_measured_fraction_theta_max   0.852
_diffrn_measured_fraction_theta_full  0.998
_diffrn_reflns_Laue_measured_fraction_max    0.852
_diffrn_reflns_Laue_measured_fraction_full   0.998
_diffrn_reflns_point_group_measured_fraction_max   0.852
_diffrn_reflns_point_group_measured_fraction_full  0.998
_reflns_number_total              2496
_reflns_number_gt                 2074
_reflns_threshold_expression      'I > 2\s(I)'
_reflns_Friedel_coverage          0.000
_reflns_Friedel_fraction_max      .
_reflns_Friedel_fraction_full     .
 
_reflns_special_details
;
 Reflections were merged by SHELXL according to the crystal
 class for the calculation of statistics and refinement.
 
 _reflns_Friedel_fraction is defined as the number of unique
 Friedel pairs measured divided by the number that would be
 possible theoretically, ignoring centric projections and
 systematic absences.
;
 
_computing_data_collection     'CrysAlisPro 1.171.38.43 (Rigaku OD, 2015)'
_computing_cell_refinement     'CrysAlisPro 1.171.38.43 (Rigaku OD, 2015)'
_computing_data_reduction      'CrysAlisPro 1.171.38.43 (Rigaku OD, 2015)'
_computing_structure_solution     
;
SHELXTL:
G. M. Sheldrick, Acta Crystallogr., Sect. A: Found. Crystallogr., 2008, 64, 112-122.
;
_computing_structure_refinement   
;
 SHELXL-2014/7 (Sheldrick, 2014)
 Sheldrick GM (2008) Acta Crystallogr A64:112--122 and 
 C. B. H\"ubschle, G. M. Sheldrick and B. Dittrich
 ShelXle: a Qt graphical user interface for SHELXL
 J. Appl. Cryst., 44, (2011) 1281-1284.
;
_computing_molecular_graphics  

'ORTEP3 for Windows - Farrugia, L. J. J. Appl. Crystallogr. 1997, 30, 565'

_computing_publication_material    
;
 'WinGX publication routines, Farrugia, 
 L. J., J. Appl. Crystallogr., 1999, 32, 837-838
; 
_refine_special_details           ?
_refine_ls_structure_factor_coef  Fsqd
_refine_ls_matrix_type            full
_refine_ls_weighting_scheme       calc
_refine_ls_weighting_details
'w=1/[\s^2^(Fo^2^)+(0.0272P)^2^+0.2486P] where P=(Fo^2^+2Fc^2^)/3'
_atom_sites_solution_primary      ?
_atom_sites_solution_secondary    ?
_atom_sites_solution_hydrogens    mixed
_refine_ls_hydrogen_treatment     mixed
_refine_ls_extinction_method      none
_refine_ls_extinction_coef        .
_refine_ls_number_reflns          2496
_refine_ls_number_parameters      123
_refine_ls_number_restraints      0
_refine_ls_R_factor_all           0.0608
_refine_ls_R_factor_gt            0.0475
_refine_ls_wR_factor_ref          0.0936
_refine_ls_wR_factor_gt           0.0883
_refine_ls_goodness_of_fit_ref    1.065
_refine_ls_restrained_S_all       1.065
_refine_ls_shift/su_max           0.001
_refine_ls_shift/su_mean          0.000
 
loop_
 _atom_site_label
 _atom_site_type_symbol
 _atom_site_fract_x
 _atom_site_fract_y
 _atom_site_fract_z
 _atom_site_U_iso_or_equiv
 _atom_site_adp_type
 _atom_site_occupancy
 _atom_site_site_symmetry_order  
 _atom_site_calc_flag
 _atom_site_refinement_flags_posn
 _atom_site_refinement_flags_adp
 _atom_site_refinement_flags_occupancy
 _atom_site_disorder_assembly
 _atom_site_disorder_group
S1 S 1.07614(9) 0.20064(7) 0.61675(5) 0.01965(15) Uani 1 1 d . . . . .
S2 S 0.65526(9) 0.39074(8) 0.68533(5) 0.02101(15) Uani 1 1 d . . . . .
N1 N 0.7563(3) 0.3357(2) 0.46502(17) 0.0181(4) Uani 1 1 d . . . . .
H1 H 0.640(4) 0.402(3) 0.444(2) 0.017(6) Uiso 1 1 d . . . . .
C1 C 1.0926(4) 0.1779(3) 0.7819(2) 0.0246(5) Uani 1 1 d . . . . .
H1A H 1.2299 0.1099 0.8124 0.037 Uiso 1 1 calc R U . . .
H1B H 0.9563 0.1172 0.8334 0.037 Uiso 1 1 calc R U . . .
H1C H 1.1007 0.2942 0.7901 0.037 Uiso 1 1 calc R U . . .
C2 C 0.8156(4) 0.3147(3) 0.5816(2) 0.0168(4) Uani 1 1 d . . . . .
C3 C 0.8867(4) 0.2758(3) 0.3678(2) 0.0196(5) Uani 1 1 d . . . . .
H3A H 0.9597 0.1614 0.4103 0.024 Uiso 1 1 calc R U . . .
H3B H 1.0096 0.3607 0.3229 0.024 Uiso 1 1 calc R U . . .
C4 C 0.7357(4) 0.2569(3) 0.27113(19) 0.0158(4) Uani 1 1 d . . . . .
C5 C 0.5290(4) 0.1691(3) 0.3108(2) 0.0193(5) Uani 1 1 d . . . . .
H5 H 0.4788 0.1248 0.3997 0.023 Uiso 1 1 calc R U . . .
C6 C 0.3947(4) 0.1450(3) 0.2223(2) 0.0234(5) Uani 1 1 d . . . . .
H6 H 0.2539 0.0839 0.2495 0.028 Uiso 1 1 calc R U . . .
C7 C 0.4704(4) 0.2115(3) 0.0949(2) 0.0282(6) Uani 1 1 d . . . . .
C8 C 0.6724(4) 0.3006(4) 0.0515(2) 0.0319(6) Uani 1 1 d . . . . .
H8 H 0.7201 0.3459 -0.0377 0.038 Uiso 1 1 calc R U . . .
C9 C 0.8051(4) 0.3229(3) 0.1409(2) 0.0242(5) Uani 1 1 d . . . . .
H9 H 0.9456 0.3843 0.1127 0.029 Uiso 1 1 calc R U . . .
F F 0.3383(3) 0.1888(2) 0.00815(14) 0.0497(5) Uani 1 1 d . . . . .
 
loop_
 _atom_site_aniso_label
 _atom_site_aniso_U_11
 _atom_site_aniso_U_22
 _atom_site_aniso_U_33
 _atom_site_aniso_U_23
 _atom_site_aniso_U_13
 _atom_site_aniso_U_12
S1 0.0176(3) 0.0239(3) 0.0197(3) -0.0094(2) -0.0073(2) 0.0060(2)
S2 0.0201(3) 0.0279(3) 0.0185(3) -0.0120(2) -0.0052(2) 0.0059(2)
N1 0.0182(10) 0.0210(10) 0.0182(9) -0.0100(8) -0.0064(8) 0.0066(8)
C1 0.0269(13) 0.0303(13) 0.0201(11) -0.0110(10) -0.0122(10) 0.0070(10)
C2 0.0179(11) 0.0146(10) 0.0190(11) -0.0059(9) -0.0058(8) 0.0005(8)
C3 0.0189(11) 0.0247(12) 0.0194(11) -0.0124(10) -0.0041(9) 0.0025(9)
C4 0.0179(11) 0.0165(10) 0.0149(10) -0.0071(9) -0.0051(8) 0.0047(8)
C5 0.0213(11) 0.0232(11) 0.0143(10) -0.0076(9) -0.0017(8) 0.0017(9)
C6 0.0185(11) 0.0301(13) 0.0271(12) -0.0161(11) -0.0028(9) -0.0019(9)
C7 0.0268(13) 0.0417(15) 0.0240(12) -0.0194(12) -0.0121(10) 0.0053(11)
C8 0.0330(14) 0.0482(16) 0.0125(11) -0.0073(12) -0.0037(10) 0.0016(12)
C9 0.0223(12) 0.0291(13) 0.0191(11) -0.0053(10) -0.0008(9) -0.0022(10)
F 0.0402(10) 0.0880(14) 0.0349(9) -0.0346(10) -0.0181(8) -0.0007(9)
 
_geom_special_details
;
 All esds (except the esd in the dihedral angle between two l.s. planes)
 are estimated using the full covariance matrix.  The cell esds are taken
 into account individually in the estimation of esds in distances, angles
 and torsion angles; correlations between esds in cell parameters are only
 used when they are defined by crystal symmetry.  An approximate (isotropic)
 treatment of cell esds is used for estimating esds involving l.s. planes.
;
 
loop_
 _geom_bond_atom_site_label_1
 _geom_bond_atom_site_label_2
 _geom_bond_distance
 _geom_bond_site_symmetry_2
 _geom_bond_publ_flag
S1 C2 1.763(2) . ?
S1 C1 1.793(2) . ?
S2 C2 1.673(2) . ?
N1 C2 1.328(3) . ?
N1 C3 1.462(3) . ?
N1 H1 0.85(2) . ?
C1 H1A 0.9800 . ?
C1 H1B 0.9800 . ?
C1 H1C 0.9800 . ?
C3 C4 1.509(3) . ?
C3 H3A 0.9900 . ?
C3 H3B 0.9900 . ?
C4 C9 1.386(3) . ?
C4 C5 1.388(3) . ?
C5 C6 1.386(3) . ?
C5 H5 0.9500 . ?
C6 C7 1.368(3) . ?
C6 H6 0.9500 . ?
C7 F 1.358(2) . ?
C7 C8 1.371(4) . ?
C8 C9 1.383(3) . ?
C8 H8 0.9500 . ?
C9 H9 0.9500 . ?
 
loop_
 _geom_angle_atom_site_label_1
 _geom_angle_atom_site_label_2
 _geom_angle_atom_site_label_3
 _geom_angle
 _geom_angle_site_symmetry_1
 _geom_angle_site_symmetry_3
 _geom_angle_publ_flag
C2 S1 C1 103.09(10) . . ?
C2 N1 C3 126.18(18) . . ?
C2 N1 H1 114.6(15) . . ?
C3 N1 H1 118.8(15) . . ?
S1 C1 H1A 109.5 . . ?
S1 C1 H1B 109.5 . . ?
H1A C1 H1B 109.5 . . ?
S1 C1 H1C 109.5 . . ?
H1A C1 H1C 109.5 . . ?
H1B C1 H1C 109.5 . . ?
N1 C2 S2 122.46(16) . . ?
N1 C2 S1 114.28(16) . . ?
S2 C2 S1 123.26(12) . . ?
N1 C3 C4 111.58(17) . . ?
N1 C3 H3A 109.3 . . ?
C4 C3 H3A 109.3 . . ?
N1 C3 H3B 109.3 . . ?
C4 C3 H3B 109.3 . . ?
H3A C3 H3B 108.0 . . ?
C9 C4 C5 118.90(19) . . ?
C9 C4 C3 120.3(2) . . ?
C5 C4 C3 120.77(19) . . ?
C6 C5 C4 120.9(2) . . ?
C6 C5 H5 119.6 . . ?
C4 C5 H5 119.6 . . ?
C7 C6 C5 118.3(2) . . ?
C7 C6 H6 120.9 . . ?
C5 C6 H6 120.9 . . ?
F C7 C6 118.3(2) . . ?
F C7 C8 119.0(2) . . ?
C6 C7 C8 122.7(2) . . ?
C7 C8 C9 118.3(2) . . ?
C7 C8 H8 120.8 . . ?
C9 C8 H8 120.8 . . ?
C8 C9 C4 120.9(2) . . ?
C8 C9 H9 119.6 . . ?
C4 C9 H9 119.6 . . ?
 
loop_
 _geom_torsion_atom_site_label_1
 _geom_torsion_atom_site_label_2
 _geom_torsion_atom_site_label_3
 _geom_torsion_atom_site_label_4
 _geom_torsion
 _geom_torsion_site_symmetry_1
 _geom_torsion_site_symmetry_2
 _geom_torsion_site_symmetry_3
 _geom_torsion_site_symmetry_4
 _geom_torsion_publ_flag
C3 N1 C2 S2 179.21(17) . . . . ?
C3 N1 C2 S1 -0.7(3) . . . . ?
C1 S1 C2 N1 -175.07(17) . . . . ?
C1 S1 C2 S2 4.98(17) . . . . ?
C2 N1 C3 C4 157.8(2) . . . . ?
N1 C3 C4 C9 133.9(2) . . . . ?
N1 C3 C4 C5 -48.0(3) . . . . ?
C9 C4 C5 C6 0.9(3) . . . . ?
C3 C4 C5 C6 -177.18(19) . . . . ?
C4 C5 C6 C7 -0.6(3) . . . . ?
C5 C6 C7 F -179.6(2) . . . . ?
C5 C6 C7 C8 -0.1(4) . . . . ?
F C7 C8 C9 179.9(2) . . . . ?
C6 C7 C8 C9 0.4(4) . . . . ?
C7 C8 C9 C4 0.0(4) . . . . ?
C5 C4 C9 C8 -0.6(3) . . . . ?
C3 C4 C9 C8 177.5(2) . . . . ?
 
loop_
 _geom_hbond_atom_site_label_D 
 _geom_hbond_atom_site_label_H 
 _geom_hbond_atom_site_label_A 
 _geom_hbond_distance_DH 
 _geom_hbond_distance_HA 
 _geom_hbond_distance_DA 
 _geom_hbond_angle_DHA 
 _geom_hbond_site_symmetry_A 
N1 H1 S2  0.85(2) 2.56(2) 3.3799(19) 163(2) 2_666
 
_refine_diff_density_max    0.423
_refine_diff_density_min   -0.294
_refine_diff_density_rms    0.070

_shelx_res_file
;

    e16sip13.res created by SHELXL-2014/7


TITL shelxt_a.res in P-1
CELL  0.71073   5.8689   8.0985  11.1040   70.418   84.161   87.618
ZERR     2.00   0.0005   0.0007   0.0009    0.008    0.007    0.007
LATT   1
SFAC  C    H    N    F    S
UNIT 18 20 2 2 4
OMIT     4   2   1
ACTA
TEMP -123
SIZE 0.4 0.35 0.1
FMAP   2
PLAN   -10
BOND   $H
CONF
EQIV $1 -x+1, -y+1, -z+1
HTAB N1 S2_$1
LIST   4
L.S.  10
WGHT    0.027200    0.248600
FVAR      10.45191
S1    5    1.076141    0.200642    0.616750    11.00000    0.01762    0.02392 =
         0.01974   -0.00945   -0.00728    0.00595
S2    5    0.655263    0.390743    0.685332    11.00000    0.02006    0.02793 =
         0.01847   -0.01197   -0.00521    0.00593
N1    3    0.756262    0.335740    0.465024    11.00000    0.01815    0.02095 =
         0.01818   -0.00997   -0.00643    0.00661
H1    2    0.640225    0.401891    0.444042    11.00000    0.01722
C1    1    1.092612    0.177922    0.781894    11.00000    0.02694    0.03032 =
         0.02006   -0.01100   -0.01221    0.00699
AFIX 137
H1A   2    1.229882    0.109934    0.812368    11.00000   -1.50000
H1B   2    0.956305    0.117175    0.833441    11.00000   -1.50000
H1C   2    1.100653    0.294240    0.790145    11.00000   -1.50000
AFIX   0
C2    1    0.815562    0.314711    0.581592    11.00000    0.01787    0.01462 =
         0.01896   -0.00595   -0.00580    0.00048
C3    1    0.886671    0.275782    0.367829    11.00000    0.01889    0.02473 =
         0.01939   -0.01243   -0.00414    0.00248
AFIX  23
H3A   2    0.959736    0.161374    0.410328    11.00000   -1.20000
H3B   2    1.009576    0.360682    0.322879    11.00000   -1.20000
AFIX   0
C4    1    0.735702    0.256915    0.271131    11.00000    0.01786    0.01653 =
         0.01493   -0.00715   -0.00506    0.00471
C5    1    0.528969    0.169058    0.310797    11.00000    0.02133    0.02321 =
         0.01433   -0.00757   -0.00169    0.00168
AFIX  43
H5    2    0.478770    0.124833    0.399716    11.00000   -1.20000
AFIX   0
C6    1    0.394716    0.144978    0.222343    11.00000    0.01846    0.03012 =
         0.02706   -0.01615   -0.00284   -0.00193
AFIX  43
H6    2    0.253854    0.083882    0.249541    11.00000   -1.20000
AFIX   0
C7    1    0.470362    0.211482    0.094885    11.00000    0.02684    0.04169 =
         0.02400   -0.01941   -0.01213    0.00527
C8    1    0.672392    0.300608    0.051526    11.00000    0.03297    0.04816 =
         0.01254   -0.00728   -0.00369    0.00160
AFIX  43
H8    2    0.720051    0.345894   -0.037677    11.00000   -1.20000
AFIX   0
C9    1    0.805056    0.322918    0.140945    11.00000    0.02233    0.02910 =
         0.01912   -0.00534   -0.00085   -0.00215
AFIX  43
H9    2    0.945579    0.384298    0.112747    11.00000   -1.20000
AFIX   0
F     4    0.338315    0.188789    0.008149    11.00000    0.04023    0.08796 =
         0.03493   -0.03457   -0.01811   -0.00073
HKLF    4

REM  shelxt_a.res in P-1
REM R1 =  0.0475 for    2074 Fo > 4sig(Fo)  and  0.0608 for all    2496 data
REM    123 parameters refined using      0 restraints

END

WGHT      0.0275      0.2463

REM Highest difference peak  0.423,  deepest hole -0.294,  1-sigma level  0.070
Q1    1   1.0715  0.1769  0.7157  11.00000  0.05    0.42
Q2    1   0.8109  0.2488  0.3201  11.00000  0.05    0.35
Q3    1   0.9126  0.2446  0.5969  11.00000  0.05    0.33
Q4    1   0.5887  0.2605  0.2745  11.00000  0.05    0.31
Q5    1   0.6695  0.3419  0.7797  11.00000  0.05    0.30
Q6    1   1.0672  0.0997  0.5855  11.00000  0.05    0.30
Q7    1   1.1906  0.1962  0.5401  11.00000  0.05    0.29
Q8    1   0.6895  0.3509  0.1144  11.00000  0.05    0.29
Q9    1   0.4690  0.1759  0.2513  11.00000  0.05    0.28
Q10   1   0.4320  0.1814  0.4250  11.00000  0.05    0.28
;
_shelx_res_checksum   70748

_shelx_hkl_file
;
   0   0   2 18117.4 703.383   2
   0   0  -2 19454.9 708.572   1
   0   0   2 19527.2 734.124   4
   0   0  -2 18714.4 694.741   2
   0   0  -2 18863.6 535.749   6
   0   0  -3 235632. 2256.52   6
   0   0   3 230040. 3054.59   4
   0   0   3 229547. 3095.21   2
   0   0  -3 232070. 2984.15   1
   0   0  -3 232107. 2938.47   2
   0   0  -4 7825.18 486.935   6
   0   0   4 8340.40 682.071   4
   0   0  -4 8318.43 677.430   1
   0   0  -4 7568.07 632.428   2
   0   0   4 7984.23 694.625   2
   0   0  -5 9676.00 815.998   1
   0   0  -5 9967.63 602.595   6
   0   0   5 8217.24 821.849   2
   0   0  -6 2895.61 361.752   6
   0   0   6 2727.07 611.905   2
   0   0  -6 2513.77 479.539   1
   0   0   7 797.828 411.306   2
   0   0  -7 425.126 197.102   6
   0   0  -7 127.680 201.386   1
   0   0  -7 1062.24 279.696   7
   0   0  -8 261.860 200.681   6
   0   0  -8 165.108 157.301   7
   0   0  -8 316.694 306.936   1
   0   0   9 431.749 584.219   2
   0   0  -9 105.858 330.254   1
   0   0  -9 247.075 238.363   7
   0   0 -10 16926.9 1529.99   1
   0   0  10 18532.6 1652.12   2
   0   0 -10 20099.7 1134.58   7
   0   0 -11 7365.37 1105.56   1
   0   0  11 9167.75 1239.66   2
   0   0  12 9512.07 1348.95   2
   0   0  13 28666.8 2271.57   2
   0   0  14 5230.68 1049.75   2
   0  -1  13 3386.45 938.129   2
   0  -1  12 5442.96 1196.53   2
   0  -1  11 1074.94 703.024   2
   0  -1  10 769.708 647.970   2
   0   1 -10-760.725 550.737   1
   0   1  -9 7834.01 575.885   7
   0  -1   9 7065.81 1151.49   2
   0   1  -9 6728.99 978.193   1
   0   1  -8 8744.21 550.027   6
   0   1  -8 8506.04 587.296   7
   0  -1   8 9957.86 1229.44   2
   0   1  -8 9693.87 1119.52   1
   0  -1   7-345.278 312.834   2
   0   1  -7-5.31567 325.750   1
   0   1  -7 411.695 189.036   7
   0   1  -7 70.8446 119.608   6
   0   1  -6 66645.3 1447.07   7
   0  -1   6 65931.5 2629.48   2
   0   1  -6 60672.6 2391.66   1
   0   1  -6 63617.2 1343.69   6
   0   1  -5 163651. 3660.21   1
   0   1  -5 169373. 1980.19   6
   0   1  -5 170316. 2093.09   7
   0  -1   5 167164. 3786.86   2
   0  -1   4 29640.7 1458.53   2
   0   1  -4 27845.7 1388.73   1
   0   1  -4 29812.3 771.476   7
   0   1  -4 28685.7 727.552   6
   0   1  -3 2231.73 167.545   6
   0  -1   3 2971.78 411.468   1
   0  -1   3 2072.36 397.955   2
   0   1  -3 2809.92 198.186   7
   0  -1   3 2356.03 191.691   6
   0   1  -3 2172.48 363.165   1
   0   1  -3 2629.44 376.364   2
   0   1  -2 149091. 2407.82   1
   0  -1   2 152903. 2452.95   2
   0   1  -2 147687. 2338.55   2
   0  -1   2 150530. 2353.95   1
   0   1  -1 40385.9 1037.17   1
   0  -1   1 39459.1 1009.83   1
   0   1  -1 39570.0 1021.84   2
   0  -1   1 39328.1 1035.09   2
   0  -1  -2 245430. 2415.53   3
   0   1   2 238134. 2477.06   3
   0  -1  -2 236735. 2506.05   4
   0   1   2 237456. 2422.58   4
   0  -1  -2 236012. 1853.74   2
   0  -1  -3 9734.06 633.552   4
   0   1   3 9315.82 603.594   3
   0   1   3 8942.19 571.966   4
   0  -1  -3 9194.29 510.516   2
   0   1   3 9465.13 512.516   2
   0  -1  -4 10249.6 640.530   1
   0   1   4 9637.44 645.582   2
   0  -1  -4 9775.58 617.667   2
   0  -1  -4 9633.39 738.124   4
   0   1   4 10624.6 727.050   4
   0   1   5 4516.75 572.555   2
   0  -1  -5 3757.21 450.807   6
   0  -1  -5 3776.98 493.013   1
   0  -1  -5 4353.63 552.792   4
   0   1   5 3794.96 528.694   4
   0  -1  -5 4043.68 514.956   2
   0   1   6 6288.39 693.674   2
   0  -1  -6 6424.00 585.362   6
   0  -1  -6 5780.72 634.086   1
   0  -1  -6 6243.54 715.147   4
   0  -1  -7 31597.0 1581.91   1
   0   1   7 33308.8 1672.25   2
   0  -1  -8 46729.6 2093.22   1
   0   1   8 48041.7 2164.79   2
   0   1   9 30607.0 1857.31   2
   0  -1  -9 31518.9 1846.95   1
   0  -1 -10 1932.81 536.287   1
   0   1  10 3027.87 835.981   2
   0  -1 -10 2801.50 523.197   7
   0  -1 -11 23603.9 1798.17   1
   0  -1 -11 22326.9 1398.00   7
   0   1  11 25117.5 1856.92   2
   0  -1 -12 15365.4 1497.36   1
   0   1  12 13746.3 1475.79   2
   0   1  13 2012.66 696.405   3
   0   1  14 6549.74 1123.07   3
   0  -2  12 1215.23 775.428   2
   0  -2  11 7358.05 1313.90   2
   0  -2  10 20745.1 1973.61   2
   0  -2   9 9417.68 1366.34   2
   0  -2   8 17746.8 1716.03   2
   0   2  -8 15631.0 1518.76   1
   0   2  -7 26832.3 1841.09   1
   0  -2   7 30689.0 2087.70   2
   0  -2   6 2387.40 577.082   2
   0   2  -6 2694.13 552.818   1
   0   2  -5 23847.3 1537.88   1
   0  -2   5 25365.8 1624.91   2
   0  -2   4 119670. 3216.15   2
   0   2  -4 124076. 3163.50   1
   0   2  -3 134027. 3006.79   1
   0  -2   3 123603. 1186.46   7
   0  -2   3 123629. 1169.68   6
   0  -2   3 132620. 3017.50   2
   0  -2   2 47797.8 1642.01   2
   0  -2   2 49341.9 1560.40   1
   0   2  -2 47473.4 1612.03   1
   0   2  -2 50838.2 1607.07   2
   0  -2   1 32199.8 1119.03   1
   0  -2   1 33341.1 1223.97   2
   0   2  -1 33376.3 1138.79   2
   0  -2   0 916177. 5079.75   1
   0  -2   0 939256. 5468.27   5
   0   2   0 900310. 5263.73   2
   0  -2   0 909435. 5337.40   2
   0   2   1 14781.1 720.624   5
   0  -2  -1 13632.9 542.679   2
   0  -2  -1 14066.8 717.360   4
   0  -2  -2 1936.48 298.943   4
   0   2   2 2166.52 294.164   4
   0   2   3 3573.11 398.040   4
   0  -2  -3 3420.06 388.308   3
   0  -2  -3 2935.64 389.376   4
   0  -2  -4 55276.6 1746.65   4
   0   2   4 56463.6 1719.48   3
   0  -2  -4 57686.2 1287.67   2
   0   2   4 59262.2 1676.47   4
   0  -2  -4 58312.6 1642.10   3
   0  -2  -5 53305.2 1437.04   2
   0  -2  -5 51029.2 1885.67   4
   0   2   5 50181.2 1800.05   3
   0   2   5 52539.0 1728.23   4
   0   2   6 63402.7 2195.57   3
   0  -2  -6 63812.6 1825.58   1
   0  -2  -6 66051.2 2303.51   4
   0  -2  -6 65114.9 1779.50   2
   0  -2  -7 19271.0 1377.97   4
   0  -2  -7 21394.6 1178.32   1
   0   2   7 18964.3 1312.89   3
   0  -2  -8 31100.0 1835.91   4
   0  -2  -8 31554.7 1588.01   1
   0   2   8 27134.9 1675.37   3
   0   2   9 106532. 3558.41   3
   0  -2  -9 108955. 3653.01   4
   0  -2  -9 115467. 3212.16   1
   0  -2 -10 83595.3 2934.19   1
   0   2  10 71480.9 3085.50   3
   0   2  11 159.186 319.659   3
   0  -2 -11 1242.89 415.742   1
   0  -2 -12 14357.1 1285.07   7
   0   2  12 15239.2 1621.03   3
   0  -2 -12 15506.6 1435.44   1
   0   2  13 28914.9 2267.28   3
   0   2  14 3087.86 817.089   3
   0   2  15-552.288 384.650   3
   0  -3  11 909.860 744.948   2
   0  -3  10 16278.8 1927.07   2
   0  -3   9 5506.57 1148.68   2
   0  -3   8 11989.8 1508.54   2
   0  -3   7 3603.95 883.275   2
   0  -3   6 37605.9 2307.78   2
   0  -3   5 31523.1 1951.53   2
   0  -3   4 63074.6 2548.75   2
   0  -3   3 994.891 473.378   2
   0  -3   3 262.020 89.1662   6
   0  -3   2 4628.93 663.250   2
   0  -3   1 66073.8 1977.48   2
   0  -3   1 69438.3 1893.29   1
   0   3  -1 68356.2 1884.62   2
   0  -3   0 7993.70 634.675   2
   0  -3   0 9479.89 687.843   5
   0   3   0 8350.69 623.271   2
   0  -3   0 7924.35 574.880   1
   0  -3  -1 9424.64 584.637   2
   0  -3  -1 8075.63 648.633   5
   0   3   1 8179.62 656.989   5
   0  -3  -2 18238.3 680.741   2
   0  -3  -2 16474.3 950.182   4
   0   3   2 18914.7 993.310   5
   0   3   3 77252.3 1947.67   4
   0  -3  -3 74266.7 2068.73   4
   0   3   4 125868. 2602.94   4
   0  -3  -4 125322. 2829.52   4
   0  -3  -5 121864. 1920.55   2
   0  -3  -5 118716. 2957.95   4
   0  -3  -6 17389.7 1206.18   4
   0  -3  -6 17285.8 843.858   2
   0   3   6 18078.6 1215.52   3
   0   3   7 98014.5 3001.08   3
   0  -3  -7 97860.5 2239.52   1
   0  -3  -7 94191.4 2105.52   2
   0  -3  -7 96020.8 3045.64   4
   0   3   8 47613.7 2222.14   3
   0  -3  -8 47954.6 1733.57   1
   0  -3  -8 48938.8 2357.78   4
   0   3   9 7387.95 973.071   3
   0  -3  -9 7435.44 994.989   4
   0  -3  -9 7827.25 794.510   1
   0  -3 -10 9299.49 1167.87   4
   0   3  10 9273.12 1130.02   3
   0  -3 -10 10734.3 991.723   1
   0  -3 -11 10939.7 1291.50   4
   0  -3 -11 10111.6 1020.75   1
   0   3  11 8798.44 1177.09   3
   0   3  12 131.754 314.979   3
   0  -3 -12 447.843 243.954   1
   0   3  13 2500.65 740.252   3
   0   3  14-94.3150 337.400   3
   0   3  15 438.561 466.125   3
   0  -4  10 12937.1 1760.49   2
   0  -4   9 1206.95 734.750   2
   0  -4   8 17529.7 1893.81   2
   0  -4   7 3860.06 930.215   2
   0  -4   6 244.694 538.711   2
   0  -4   5 745.910 524.058   2
   0  -4   4 4347.42 768.775   2
   0  -4   4 4753.64 251.689   7
   0  -4   3 4845.93 761.442   2
   0  -4   2 797.952 338.193   2
   0  -4   1 55993.9 2051.82   2
   0  -4   0 22453.3 1099.28   1
   0   4   0 21678.6 1098.00   2
   0  -4   0 21434.0 1161.01   2
   0   4   1 21945.7 1246.84   5
   0  -4  -1 22367.9 1126.44   2
   0  -4  -1 21596.6 1012.70   1
   0  -4  -2 93551.7 1915.22   2
   0   4   2 94495.6 2588.49   5
   0  -4  -2 99805.1 2659.17   4
   0   4   3 11458.1 921.099   5
   0  -4  -3 10989.8 928.749   4
   0  -4  -3 11214.7 609.147   2
   0  -4  -4 5588.61 662.186   4
   0  -4  -5 65203.3 2344.84   4
   0  -4  -6 86959.5 1674.43   2
   0  -4  -6 88606.3 2838.36   4
   0  -4  -7 162.422 144.106   2
   0  -4  -7 350.060 290.553   4
   0  -4  -8 50712.9 1514.20   2
   0  -4  -8 49159.2 1566.77   1
   0  -4  -8 49460.5 2407.20   4
   0  -4  -9 87495.2 3394.89   4
   0  -4  -9 96378.5 2409.79   1
   0   4   9 91043.8 3327.90   3
   0  -4 -10 6720.11 1022.83   4
   0   4  10 6806.97 975.734   3
   0  -4 -10 6665.25 712.300   1
   0  -4 -11 8223.20 843.019   1
   0  -4 -11 7617.98 1107.85   4
   0   4  11 7024.78 1038.10   3
   0   4  12 11886.5 1419.38   3
   0  -4 -12 12714.7 1479.62   4
   0   4  13-104.606 350.197   3
   0   4  14 1863.73 744.251   3
   0   4  15 12475.9 1529.11   3
   0  -5   9 1314.54 863.793   2
   0  -5   8 1196.58 868.012   2
   0  -5   7 3132.32 855.640   2
   0  -5   6 6707.16 1136.91   2
   0  -5   5 561.840 451.459   2
   0  -5   4 377.350 100.266   6
   0  -5   4-164.019 496.743   2
   0  -5   3 33381.4 2010.49   2
   0  -5   2 18917.9 1444.29   2
   0  -5   1 2218.70 485.549   2
   0  -5   0 52352.7 2043.14   2
   0  -5  -1 13433.1 970.031   2
   0  -5  -2 3303.39 418.377   1
   0  -5  -2 2187.17 402.440   2
   0   5   2 3130.07 577.160   5
   0  -5  -2 2435.94 525.385   4
   0  -5  -3 110200. 3124.98   4
   0   5   3 115833. 3192.85   5
   0  -5  -3 106492. 2213.21   2
   0  -5  -4 27363.0 976.136   2
   0  -5  -4 27387.7 1605.69   4
   0   5   4 26441.3 1550.12   5
   0  -5  -5 20.2908 90.1271   2
   0  -5  -5-303.356 288.212   4
   0  -5  -6 5333.10 765.937   4
   0  -5  -6 6678.18 430.596   2
   0  -5  -7 3782.83 375.084   2
   0  -5  -7 3785.81 706.188   4
   0  -5  -8 421.532 314.211   4
   0  -5  -9 12258.7 1308.44   4
   0  -5  -9 12872.7 776.626   1
   0  -5 -10 67095.5 3174.43   4
   0  -5 -11 661.928 372.962   4
   0  -5 -12 5740.88 1058.04   4
   0  -5 -13 40879.2 2762.91   4
   0  -5 -14 11035.2 1499.88   4
   0  -6   8 694.617 772.735   2
   0  -6   7-393.434 501.214   2
   0  -6   6 9139.86 1379.31   2
   0  -6   5 23608.7 2087.69   2
   0  -6   4 4446.81 972.400   2
   0  -6   3 9028.15 1150.93   2
   0  -6   2 52487.0 2536.76   2
   0  -6   1 44069.9 2202.32   2
   0  -6   0 12231.6 1104.00   2
   0  -6  -1 50431.5 2024.19   2
   0  -6  -2 12409.2 950.162   2
   0  -6  -2 12865.5 1219.06   4
   0  -6  -3 7754.88 608.133   1
   0  -6  -3 7012.18 887.888   4
   0  -6  -3 7367.36 681.366   2
   0   6   3 7127.51 876.402   5
   0  -6  -4 9579.67 682.449   2
   0  -6  -4 11211.4 1122.79   4
   0   6   4 8917.44 999.931   5
   0  -6  -4 10082.8 630.923   1
   0  -6  -5 778.209 220.833   2
   0   6   5 288.458 308.725   5
   0  -6  -5 687.254 420.628   4
   0  -6  -6 10913.3 577.176   2
   0  -6  -6 9774.57 1099.67   4
   0  -6  -7 222.643 327.901   4
   0  -6  -7 184.031 98.6479   2
   0  -6  -8 6086.33 991.564   4
   0  -6  -9 2958.22 696.906   4
   0  -6 -10 115.788 412.854   4
   0  -6 -11 4856.76 960.033   4
   0  -6 -12 43378.0 2843.95   4
   0  -6 -13 149.971 505.657   4
   0  -6 -14 12566.1 1619.88   4
   0  -7   7 12713.3 1768.05   2
   0  -7   6 10629.2 1607.26   2
   0  -7   5 3550.20 903.440   2
   0  -7   4 27739.7 2258.56   2
   0  -7   3 2588.59 744.140   2
   0  -7   2 279.796 332.001   2
   0  -7   1 5594.05 896.035   2
   0  -7   0 2990.49 652.351   2
   0  -7  -1 1049.51 407.756   2
   0  -7  -2 8882.54 880.783   2
   0  -7  -2 8981.92 1131.82   4
   0  -7  -3 708.340 432.150   4
   0  -7  -3 1144.45 395.591   2
   0   7   3 1209.09 538.083   5
   0   7   4 4932.23 837.183   5
   0  -7  -4 5470.14 588.158   2
   0  -7  -4 5370.42 861.304   4
   0  -7  -5 1468.04 283.440   2
   0   7   5 1503.31 528.540   5
   0  -7  -5 1378.34 550.630   4
   0  -7  -6 34944.9 1115.06   2
   0   7   6 34827.0 2157.34   5
   0  -7  -6 36206.2 2228.54   4
   0  -7  -7 64729.4 3034.50   4
   0   7   7 64647.7 2973.11   5
   0  -7  -8 863.358 524.646   4
   0  -7  -9 15529.5 1581.90   4
   0  -7 -10 40177.5 2595.68   4
   0  -7 -11 3254.75 807.175   4
   0  -7 -12 16293.3 1794.59   4
   0  -7 -13 20302.5 2050.00   4
   0  -7 -14 2484.88 738.694   4
   0  -8   5 9469.08 1502.47   2
   0  -8   4 2027.68 756.255   2
   0  -8   3 2197.13 765.342   2
   0  -8   2 16817.3 1682.82   2
   0  -8   1 361.623 420.475   2
   0  -8   0 6132.32 940.743   2
   0  -8  -1 424.321 311.912   4
   0  -8  -1 488.417 381.906   2
   0  -8  -2 2634.31 686.689   4
   0  -8  -2 2038.17 518.470   2
   0  -8  -3 189.929 260.320   4
   0  -8  -3 636.144 304.823   2
   0  -8  -4 15853.4 1571.58   4
   0   8   4 16431.1 1582.11   5
   0  -8  -4 15927.9 1079.63   2
   0  -8  -5 18291.0 1677.73   4
   0   8   5 16474.0 1563.72   5
   0   8   6 8495.94 1137.82   5
   0  -8  -6 8169.72 1172.97   4
   0  -8  -7 23493.7 1919.90   4
   0   8   7 21360.0 1806.49   5
   0  -8  -8 24279.7 2011.59   4
   0   8   8 25124.5 2004.15   5
   0   8   9 49.8971 280.741   5
   0  -8  -9 848.732 546.338   4
   0  -8 -10 5479.83 1044.57   4
   0  -8 -11 1738.84 619.144   4
   0  -8 -12 294.001 565.538   4
   0  -8 -13 352.694 510.289   4
   0  -9   4 3497.91 1063.37   2
   0  -9   3 3458.06 897.053   2
   0  -9   2 165.553 565.366   2
   0  -9   1 5762.56 1011.01   2
   0  -9   0 2842.13 692.892   2
   0  -9  -1 7496.75 1202.96   4
   0  -9  -1 8916.82 1124.63   2
   0  -9  -2 54278.4 3052.32   4
   0  -9  -2 53375.0 2501.14   2
   0  -9  -3 20918.4 1908.26   4
   0  -9  -4 275.515 424.774   4
   0  -9  -5 6437.74 1105.51   4
   0   9   5 6213.29 1057.02   5
   0   9   6 24699.0 2063.16   5
   0  -9  -6 21125.1 1959.81   4
   0   9   7 6972.04 1144.63   5
   0  -9  -7 9905.67 1344.82   4
   0   9   8 5102.09 970.032   5
   0  -9  -8 4002.16 859.895   4
   0  -9  -9 3200.45 826.368   4
   0   9   9 3571.05 882.697   5
   0  -9 -10 1287.70 630.434   4
   0   9  10 443.145 428.904   5
   0  -9 -11-687.643 499.042   4
   0   9  11 828.905 545.688   5
   0   9  12 1277.30 572.234   5
   0 -10   2 2428.13 890.919   2
   0 -10  -1 3022.50 896.401   4
   0 -10  -2 1481.53 610.308   4
   0 -10  -3 12353.9 1558.58   4
   0 -10  -4 11024.2 1480.09   4
   0 -10  -5 1428.63 637.932   4
   0 -10  -6 3222.69 925.982   4
   0 -10  -7 2141.85 745.052   4
   0  10   7 3683.79 889.113   5
   0  10   8 2065.39 698.363   5
   0 -10  -8 2120.20 719.797   4
   0  10   9 1481.96 721.327   5
   0 -10  -9 450.665 460.198   4
   1 -10  -8 4370.01 949.493   4
  -1  10   8 3699.02 929.847   5
  -1  10   7 620.108 566.755   5
   1 -10  -7 1148.83 611.586   4
  -1  10   6 13701.1 1694.78   5
   1 -10  -6 13252.9 1640.82   4
   1 -10  -5 4297.83 947.035   4
   1 -10  -4 119.102 315.179   4
   1 -10  -3 2628.72 804.894   4
   1 -10  -2 4907.21 989.702   4
   1 -10  -1 69.8888 381.514   4
  -1   9  10 2865.31 857.178   5
   1  -9 -10 2406.04 883.913   4
  -1   9   9 3387.83 910.754   5
   1  -9  -9 3660.50 905.729   4
   1  -9  -8 13193.2 1585.75   4
  -1   9   8 14418.1 1676.71   5
  -1   9   7 876.541 482.881   5
   1  -9  -7 932.324 445.466   4
   1  -9  -6 2718.06 774.912   4
  -1   9   6 3661.19 855.730   5
  -1   9   5 470.288 477.321   5
   1  -9  -5-422.304 445.312   4
   1  -9  -4 1792.17 651.749   4
   1  -9  -3 3148.91 818.138   4
   1  -9  -2 8136.14 1244.64   4
   1  -9  -1 12054.6 1466.22   4
   1  -9   0 2516.13 737.965   2
   1  -9   0 1661.21 622.368   4
   1  -9   1 5896.80 1125.01   4
   1  -9   1 3169.38 822.962   2
   1  -9   2 6244.86 1057.82   2
   1  -9   3 7684.45 1254.77   2
   1  -9   4 428.976 489.654   2
   1  -8 -12 6919.68 1213.12   4
   1  -8 -11 4142.43 1015.07   4
   1  -8 -10 46.6170 435.245   4
   1  -8  -9 4041.41 945.887   4
   1  -8  -8 4292.98 931.087   4
  -1   8   8 3518.27 874.876   5
  -1   8   7 16173.1 1624.70   5
   1  -8  -7 14498.1 1583.17   4
   1  -8  -6 889.387 431.221   4
  -1   8   6 1141.70 543.879   5
   1  -8  -5 637.172 333.873   4
  -1   8   5 1472.10 544.665   5
   1  -8  -4 14952.9 1565.94   4
  -1   8   4 14822.8 1545.10   5
   1  -8  -3 53714.6 2869.09   4
  -1   8   3 52779.3 2889.25   5
   1  -8  -2 20520.9 1400.77   2
   1  -8  -2 20402.3 1817.01   4
   1  -8  -1 12812.8 1435.40   4
   1  -8  -1 14108.8 1263.34   2
   1  -8   0 24955.3 2001.53   4
   1  -8   0 28919.9 1935.77   2
   1  -8   1 6766.99 1039.96   2
   1  -8   2 832.122 478.559   2
   1  -8   3 4498.95 1019.39   2
   1  -8   4 5635.95 1148.49   2
   1  -8   5-1.86428 549.899   2
   1  -7 -13 2442.99 806.397   4
   1  -7 -12 4604.00 1024.67   4
   1  -7 -11 21046.5 2057.26   4
   1  -7 -10 8676.72 1296.07   4
   1  -7  -9 336.122 355.802   4
   1  -7  -8 6847.10 1081.43   4
   1  -7  -7 936.237 494.714   4
   1  -7  -6 17660.7 1620.09   4
  -1   7   6 18454.4 1644.52   5
   1  -7  -5 25944.6 1940.47   4
  -1   7   5 26886.8 1914.56   5
   1  -7  -4 2886.66 657.527   4
  -1   7   4 1675.41 518.327   5
   1  -7  -4 2324.98 349.699   2
  -1   7   3 32429.4 2103.14   5
   1  -7  -3 28569.2 1348.03   2
   1  -7  -3 30253.1 2033.98   4
   1  -7  -2 66704.2 2968.19   4
   1  -7  -2 72592.6 2373.43   2
   1  -7  -1 33900.4 1838.55   2
   1  -7  -1 33995.5 2181.34   4
   1  -7   0 128.778 295.120   4
   1  -7   0 1194.99 525.276   2
   1  -7   1 12920.6 1343.70   2
   1  -7   2 1480.28 615.892   2
   1  -7   3 1631.44 674.813   2
   1  -7   4 2832.93 794.395   2
   1  -7   5 4296.55 1019.56   2
   1  -7   6 710.315 742.156   2
   1  -7   7 409.427 656.599   2
   1  -6 -13 2015.87 705.080   4
   1  -6 -12 11790.9 1598.95   4
   1  -6 -11 10035.1 1435.35   4
   1  -6 -10 27371.5 2187.81   4
   1  -6  -9 1171.40 588.821   4
   1  -6  -8 42973.1 2536.92   4
   1  -6  -7 82874.6 3382.74   4
   1  -6  -6 7971.83 1048.27   4
  -1   6   5 25543.7 1757.00   5
   1  -6  -5 25788.0 1790.52   4
  -1   6   4 37234.7 2085.96   5
   1  -6  -4 35424.4 2062.86   4
   1  -6  -4 35034.1 951.433   2
   1  -6  -3 11845.8 741.120   2
  -1   6   3 12385.0 1210.24   5
   1  -6  -3 12525.0 1251.15   4
  -1   6   2 1649.43 454.346   5
   1  -6  -2 1574.73 340.208   2
   1  -6  -2 365.650 335.870   4
   1  -6  -1 2478.96 506.181   2
   1  -6  -1 2488.62 624.331   4
   1  -6   0 8723.21 930.312   2
   1  -6   1 643.725 365.107   2
   1  -6   2 11809.1 1277.08   2
   1  -6   3 9153.53 1191.79   2
   1  -6   4 522.274 584.628   2
   1  -6   5 15272.5 1704.23   2
   1  -6   6 38122.8 2734.37   2
   1  -6   7 26258.0 2406.91   2
   1  -6   8 836.151 700.592   2
   1  -5 -14 2104.72 833.832   4
   1  -5 -13 10161.4 1449.64   4
   1  -5 -12 18232.0 1930.80   4
   1  -5 -11 933.396 442.580   4
   1  -5 -10 695.668 657.667   4
   1  -5  -9 23040.7 1873.88   4
   1  -5  -8 6208.49 1006.79   4
   1  -5  -7 16734.1 1478.41   4
   1  -5  -6 68530.8 2842.45   4
   1  -5  -5 6498.62 857.453   4
   1  -5  -4 10175.3 1029.47   4
   1  -5  -3 10365.0 1022.00   4
   1  -5  -3 9906.42 569.698   2
  -1   5   3 10040.5 988.136   5
  -1   5   2 30486.4 1678.66   5
   1  -5  -2 35925.0 1831.99   4
  -1   5   2 32028.5 1093.61   2
   1  -5  -2 32728.6 1285.53   2
  -1   5   1 11659.5 767.945   2
  -1   5   1 11767.5 1060.49   5
   1  -5  -1 9605.82 809.969   2
   1  -5  -1 11308.2 1045.36   4
   1  -5   0-273.633 294.261   2
   1  -5   1 21076.9 1434.02   2
   1  -5   2 2397.42 615.065   2
   1  -5   3 1971.89 601.982   2
   1  -5   4 63544.0 3055.44   2
   1  -5   4 63361.6 1776.97   6
   1  -5   5 19898.4 1843.61   2
   1  -5   6 8576.10 1343.34   2
   1  -5   7 27931.0 2375.43   2
   1  -5   8 5478.08 1224.91   2
   1  -5   9 3750.36 1046.32   2
  -1   4  14 35394.8 2695.92   3
  -1   4  13 4473.45 1040.50   3
  -1   4  12 12304.1 1497.24   3
   1  -4 -12 11591.5 1486.20   4
  -1   4  11 53545.5 2972.73   3
   1  -4 -11 57227.8 3171.88   4
  -1   4  10 9447.02 1224.40   3
   1  -4 -10 9401.17 1244.31   4
   1  -4  -9 2884.10 723.658   4
  -1   4   9 3752.38 751.191   3
  -1   4   8 30188.4 1961.21   3
   1  -4  -8 25994.9 1860.10   4
   1  -4  -8 28970.4 917.979   2
   1  -4  -7 6155.02 336.810   2
   1  -4  -7 8355.08 1034.74   4
   1  -4  -6 1920.80 510.675   4
   1  -4  -5 3384.28 649.891   4
   1  -4  -4 35355.6 1776.24   4
   1  -4  -3 32813.7 1630.94   4
  -1   4   2 2034.23 265.641   2
   1  -4  -2 2512.37 506.364   4
  -1   4   2 1986.17 401.185   5
   1  -4  -2 2610.74 355.672   2
  -1   4   1 322935. 3507.96   2
   1  -4  -1 314237. 4794.18   4
  -1   4   1 303007. 4738.70   5
   1  -4  -1 312312. 3880.96   2
  -1   4   0 25620.3 1158.36   2
   1  -4   0 25069.2 1305.51   2
  -1   4   0 24514.5 1197.46   1
  -1   4  -1 68164.7 2187.21   1
   1  -4   1 66156.6 2283.50   2
  -1   4  -2 197791. 4061.92   1
   1  -4   2 191330. 4273.03   2
  -1   4  -3 21439.4 1467.03   1
   1  -4   3 20633.5 1023.33   6
   1  -4   3 20934.3 1548.97   2
   1  -4   4 10790.0 700.861   6
   1  -4   4 11200.2 1267.33   2
  -1   4  -4 10758.6 1145.48   1
  -1   4  -5 48002.4 2500.92   1
   1  -4   5 44051.7 2561.92   2
   1  -4   5 50049.6 1424.41   6
  -1   4  -6 34007.3 2251.00   1
   1  -4   6 35712.2 1114.54   6
   1  -4   6 36306.4 2444.28   2
   1  -4   7 6217.14 1147.37   2
  -1   4  -7 6445.07 1077.84   1
   1  -4   8 6273.04 1300.17   2
  -1   4  -8 6625.69 1100.38   1
   1  -4   9 1848.79 871.056   2
   1  -4  10 632.400 983.138   2
  -1   3  14 13450.1 1700.45   3
  -1   3  13 23067.3 2111.61   3
  -1   3  12 8872.20 1298.41   3
  -1   3  11 2097.43 678.293   3
   1  -3 -11 1914.10 609.095   4
   1  -3 -10 9144.28 1233.33   4
  -1   3  10 8183.11 1133.16   3
  -1   3   9 1044.85 424.523   3
   1  -3  -9 1585.38 611.307   4
   1  -3  -8 3406.52 404.453   2
   1  -3  -8 4405.25 752.731   4
  -1   3   8 4146.14 736.038   3
  -1   3   7-92.7265 249.392   3
   1  -3  -7 453.606 376.900   4
   1  -3  -7 140.199 121.028   2
   1  -3  -6 2461.30 268.450   2
  -1   3   6 2754.33 553.315   3
   1  -3  -6 2458.88 480.717   4
  -1   3   5 14927.9 1120.74   3
   1  -3  -5 13168.6 1087.80   4
   1  -3  -4 5729.64 719.398   4
   1  -3  -3 107000. 2667.07   4
  -1   3   2 14914.8 462.781   2
   1  -3  -2 14844.4 946.559   4
  -1   3   2 14395.1 875.272   4
  -1   3   1 5884.93 594.838   5
  -1   3   1 5635.25 421.614   1
   1  -3  -1 6100.61 628.420   4
  -1   3   1 5282.90 399.883   2
   1  -3  -1 5744.64 468.187   2
   1  -3   0 6021.23 553.966   5
  -1   3   0 5789.57 522.670   1
   1  -3   0 5508.09 572.945   2
  -1   3   0 5867.14 519.212   2
  -1   3   0 5582.61 581.495   5
  -1   3  -1 87670.6 2206.76   1
   1  -3   1 84439.9 2056.52   5
   1  -3   1 79304.4 2258.54   2
  -1   3  -1 90555.9 2141.35   2
  -1   3  -2 18384.8 1148.22   1
   1  -3   2 16353.3 1164.35   2
   1  -3   3 3956.08 655.129   2
   1  -3   3 3537.17 409.674   6
  -1   3  -3 3171.95 540.731   1
   1  -3   4 36840.7 1226.81   6
  -1   3  -4 32416.6 1803.70   1
   1  -3   4 37646.8 1200.28   7
   1  -3   4 35252.1 1975.47   2
   1  -3   5-28.3218 97.7726   7
   1  -3   5 31.0790 414.045   2
   1  -3   5-12.3847 124.189   6
  -1   3  -5 177.075 297.096   1
  -1   3  -6 13046.6 1328.26   1
   1  -3   6 11009.9 1332.41   2
   1  -3   6 12573.2 709.555   6
   1  -3   7 9188.01 606.256   6
   1  -3   7 8048.60 1198.62   2
  -1   3  -7 8511.96 1171.78   1
  -1   3  -8 332.786 422.777   1
   1  -3   8 1775.48 825.844   2
   1  -3   9 6998.50 1274.32   2
  -1   3  -9 5690.22 1067.79   1
   1  -3  10 16322.6 1869.51   2
  -1   3 -10 11925.6 1586.38   1
   1  -3  11 6377.55 1275.22   2
  -1   2  14 4891.00 1057.47   3
  -1   2  13-258.240 454.242   3
  -1   2  12 13113.9 1311.79   2
  -1   2  12 10881.2 1408.43   3
  -1   2  11 3055.59 758.708   3
  -1   2  11 4827.40 808.265   2
  -1   2  10 697.326 525.677   2
  -1   2  10 1043.26 566.842   3
   1  -2  -9 27607.8 1971.00   4
  -1   2   9 26398.5 1933.44   3
  -1   2   9 30311.4 1654.77   2
  -1   2   8 31747.5 1968.21   3
  -1   2   8 31029.0 1552.58   2
   1  -2  -8 31850.7 1999.86   4
  -1   2   7 13744.7 1214.91   3
   1  -2  -7 14114.5 851.196   2
  -1   2   7 11478.1 867.040   2
   1  -2  -7 13560.2 1247.39   4
   1  -2  -6 27804.2 1074.73   2
  -1   2   6 26494.6 1582.72   3
  -1   2   6 28468.8 1195.27   2
   1  -2  -6 29979.6 1730.18   4
  -1   2   5 109533. 2954.34   3
  -1   2   5 111223. 1998.31   2
   1  -2  -5 111020. 3071.39   4
   1  -2  -5 115156. 1888.71   2
   1  -2  -4 216037. 3805.34   4
   1  -2  -4 212529. 2041.87   2
  -1   2   4 209272. 2119.62   2
  -1   2   4 214902. 3762.30   3
   1  -2  -3 6363.39 552.112   3
  -1   2   3 5003.66 550.719   3
   1  -2  -3 5918.11 599.405   4
  -1   2   3 5550.69 534.760   4
   1  -2  -2 37925.8 1317.66   4
   1  -2  -2 41143.3 1298.49   3
  -1   2   2 37292.2 1261.25   4
   1  -2  -1 993426. 6392.51   4
  -1   2   1 999999. 6117.25   4
   1  -2   0 372821. 3784.62   4
   1  -2   0 382065. 3486.00   2
  -1   2   0 374009. 3405.58   2
  -1   2   0 379330. 3740.45   5
  -1   2  -1 240984. 3155.66   2
   1  -2   1 234791. 2899.52   5
   1  -2   1 223258. 3323.53   2
   1  -2   2 106510. 1986.30   6
   1  -2   2 106644. 2587.39   2
  -1   2  -2 104102. 2466.70   1
  -1   2  -2 106769. 2394.44   2
   1  -2   3 9387.95 597.706   6
   1  -2   3 10705.1 955.888   2
  -1   2  -3 10255.4 896.772   1
  -1   2  -4 1771.11 461.075   1
   1  -2   4 2564.41 330.800   6
   1  -2   4 2455.76 317.393   7
   1  -2   4 2363.30 546.878   2
   1  -2   5 2241.34 310.814   7
   1  -2   5 2226.93 325.551   6
  -1   2  -5 2621.05 557.987   1
   1  -2   5 2757.60 609.099   2
   1  -2   6 2345.74 337.830   6
   1  -2   6 2786.46 739.832   2
  -1   2  -6 2860.01 633.454   1
   1  -2   7 9047.76 1173.31   2
  -1   2  -7 6123.55 946.502   1
   1  -2   7 8844.14 653.182   6
   1  -2   8 15666.9 1641.22   2
  -1   2  -8 16622.1 1603.33   1
   1  -2   9 11892.2 1514.95   2
  -1   2  -9 9409.83 1261.95   1
   1  -2  10 3160.91 922.810   2
  -1   2 -10 4254.01 1027.09   1
  -1   2 -11 39615.3 2766.93   1
   1  -2  11 37238.8 2732.50   2
  -1   2 -12 21877.2 2141.67   1
   1  -2  12 23722.1 2251.29   2
  -1   1  14 1621.15 711.028   3
  -1   1  13 865.171 555.734   2
  -1   1  13 1713.79 733.681   3
  -1   1  12 883.121 592.807   2
  -1   1  11 11790.3 1298.59   2
  -1   1  10 454.692 434.248   2
  -1   1   9 12314.2 1204.93   2
  -1   1   8 16654.6 1300.28   2
  -1   1   7 91814.1 2705.50   2
   1  -1  -6 50424.0 1653.67   2
   1  -1  -6 52742.6 2244.94   4
  -1   1   6 51166.8 1819.28   2
   1  -1  -5 245556. 4460.11   4
  -1   1   5 242878. 3496.28   2
  -1   1   5 250673. 3346.81   1
   1  -1  -5 251056. 3378.88   2
   1  -1  -4 47985.7 1304.56   2
  -1   1   4 47184.3 1269.19   1
  -1   1   4 46674.6 1653.18   4
  -1   1   4 44924.3 1308.68   2
   1  -1  -4 48182.1 1814.99   4
  -1   1   3 83253.9 1478.72   2
  -1   1   3 84405.5 1421.46   1
  -1   1   3 83838.5 1991.40   4
   1  -1  -3 86050.5 1464.39   2
  -1   1   3 84116.3 2052.48   3
   1  -1  -3 85781.7 2132.96   4
   1  -1  -2 36314.0 1207.08   4
  -1   1   2 36238.4 1150.33   4
  -1   1   2 33845.3 751.403   2
  -1   1   2 36016.6 1176.38   3
   1  -1  -1 92063.7 1536.98   3
  -1   1   1 90937.9 1560.17   4
  -1   1   1 89215.3 1560.38   3
   1  -1  -1 90073.9 1581.76   4
  -1   1   0 79487.9 1287.71   4
   1  -1   0 79829.5 1309.95   4
   1  -1   1 4228.54 301.209   5
   1  -1   1 5019.35 399.147   6
  -1   1  -1 4332.42 420.725   2
   1  -1   2 34170.3 1042.41   6
  -1   1  -2 33533.2 1002.31   6
   1  -1   2 33414.1 1271.23   2
  -1   1  -2 33987.0 1250.67   2
  -1   1  -3 16749.8 741.806   6
  -1   1  -3 15801.5 958.697   2
   1  -1   3 15717.2 737.267   7
   1  -1   3 15999.9 746.726   6
   1  -1   3 16130.4 1021.13   2
  -1   1  -4 39825.8 1192.63   6
   1  -1   4 40435.3 1250.50   7
   1  -1   4 39787.4 1253.01   6
   1  -1   4 38456.0 1749.65   2
   1  -1   5 10002.1 996.107   2
  -1   1  -5 10150.9 644.731   6
  -1   1  -5 9903.84 972.477   1
   1  -1   5 9777.55 675.003   6
   1  -1   6 37821.9 1372.08   6
   1  -1   6 33464.8 1920.03   2
  -1   1  -6 37594.2 1283.56   6
  -1   1  -6 37559.4 1966.65   1
  -1   1  -7 4362.76 765.303   1
  -1   1  -7 5713.24 532.374   6
   1  -1   7 5296.19 558.705   6
   1  -1   7 5827.01 905.724   2
  -1   1  -8 14573.6 1410.83   1
   1  -1   8 13591.7 1481.56   2
   1  -1   9 11815.0 1402.25   2
  -1   1  -9 12075.9 1353.03   1
  -1   1 -10 38106.5 2521.12   1
   1  -1  10 36210.7 2489.78   2
   1  -1  11 2648.41 942.213   2
  -1   1 -11 3130.09 808.814   1
  -1   1 -12 840.110 559.362   1
   1  -1  12 1948.08 724.114   2
  -1   1 -13 9651.27 1393.87   1
  -1   0  14 4833.57 1065.64   2
  -1   0  13 6363.83 1153.32   2
  -1   0  12 14824.6 1625.88   2
  -1   0  11 1282.87 672.988   2
  -1   0  10 23532.2 1892.50   2
  -1   0   9 111943. 3827.95   2
   1   0  -8 37769.0 1309.95   6
  -1   0   8 36683.1 2070.82   2
   1   0  -7 391.661 193.558   6
  -1   0   7 217.306 247.400   2
  -1   0   6 35582.2 1695.74   2
  -1   0   5 81946.4 2304.73   2
  -1   0   4 16385.7 889.048   1
   1   0  -4 17371.7 941.848   2
  -1   0   4 16900.7 969.373   2
  -1   0   3 107088. 2095.13   2
  -1   0   3 106075. 2003.34   1
   1   0  -3 106644. 2040.81   2
  -1   0   3 99127.6 2311.43   4
  -1   0   2 2184.34 275.812   2
   1   0  -2 1904.85 299.451   4
  -1   0   2 1892.70 302.798   4
   1   0  -1 208739. 2363.59   4
  -1   0   1 204766. 2334.94   4
   1   0   0 2308.99 184.673   4
   1   0   0 2083.20 249.115   6
  -1   0   0 2197.09 172.553   4
  -1   0  -1 65096.4 1284.56   6
   1   0   1 62906.9 1303.54   6
   1   0   1 64100.9 1311.06   7
   1   0   2 11301.0 603.732   6
  -1   0  -2 11253.1 579.464   6
  -1   0  -2 12458.0 635.987   7
   1   0   2 11606.7 602.686   7
   1   0   3 446.534 159.321   7
   1   0   3-1.57127 123.419   4
   1   0   3 260.285 154.786   6
  -1   0  -3 518.637 171.668   6
  -1   0  -3 226.236 210.059   2
  -1   0  -3 164.720 150.131   7
   1   0   4 261644. 3249.52   4
  -1   0  -4 258213. 3433.56   7
   1   0   4 262823. 3999.24   2
   1   0   4 259045. 3372.67   6
  -1   0  -4 260169. 3230.25   6
  -1   0  -4 261470. 3975.41   2
   1   0   5 153147. 2804.18   6
  -1   0  -5 148914. 2811.07   7
   1   0   5 153490. 2840.60   4
  -1   0  -5 153227. 2621.17   6
   1   0   5 154713. 3418.50   2
   1   0   6 2166.04 530.421   2
  -1   0  -6 2822.15 427.692   7
   1   0   6 2822.08 467.892   6
  -1   0  -6 3701.41 447.709   6
   1   0   7 60286.8 2497.93   2
  -1   0  -7 56278.0 2404.66   1
  -1   0  -7 59092.5 1971.73   7
   1   0   8 55141.1 2559.02   2
  -1   0  -8 55482.1 1970.11   7
  -1   0  -8 50837.9 2441.77   1
  -1   0  -9 1282.19 565.226   1
   1   0   9 1133.51 573.681   2
  -1   0  -9 1489.89 357.019   7
   1   0  10 58387.6 2924.42   2
  -1   0 -10 59245.3 2932.51   1
  -1   0 -10 58871.0 2154.29   7
  -1   0 -11 10577.0 1389.44   1
  -1   0 -12 5740.81 1051.75   1
  -1   0 -13 11919.7 1542.18   1
  -1   0 -14-545.388 460.617   1
  -1  -1  13 2913.34 912.526   2
  -1  -1  12 2597.08 911.700   2
  -1  -1  11 30611.9 2372.90   2
  -1  -1  10 2207.52 753.874   2
  -1  -1   9 7314.71 1127.39   2
  -1  -1   8 36235.8 2198.12   2
   1   1  -8 37005.9 1080.51   7
   1   1  -7 25598.9 807.551   6
  -1  -1   7 28166.4 1774.90   2
   1   1  -6 9562.97 488.431   6
  -1  -1   6 10777.8 1056.95   2
  -1  -1   5 66238.5 2346.35   2
   1   1  -5 63311.9 1163.67   6
  -1  -1   4 19605.6 1207.65   2
  -1  -1   3-191.181 241.901   2
   1   1  -3 416.797 235.869   2
  -1  -1   3 229.371 254.168   1
   1   1  -2 19841.1 944.649   2
   1   1  -2 19752.8 534.846   6
  -1  -1   2 19391.1 949.385   2
  -1  -1   1 541763. 3020.36   6
   1   1  -1 541723. 3118.54   7
  -1  -1   1 539624. 4515.41   2
   1   1  -1 541961. 3128.01   6
  -1  -1   0 144187. 1858.06   7
   1   1   0 150393. 1878.32   6
   1   1   0 153212. 1889.64   7
  -1  -1   0 147339. 1790.51   6
   1   1   1 8651.12 510.406   7
   1   1   1 7993.19 490.199   6
  -1  -1  -1 7400.87 309.304   5
  -1  -1  -1 7463.38 479.134   7
  -1  -1  -1 7788.14 463.942   6
   1   1   2 123793. 2117.40   6
  -1  -1  -2 125827. 2172.42   7
  -1  -1  -2 128510. 1347.45   3
  -1  -1  -2 128686. 1376.59   4
  -1  -1  -2 127238. 2056.80   6
   1   1   2 127299. 1334.82   4
  -1  -1  -3 27506.4 1047.56   6
   1   1   3 26824.3 1095.15   6
  -1  -1  -3 27680.1 1125.34   7
  -1  -1  -3 28050.8 854.436   4
   1   1   3 29112.5 817.190   4
   1   1   3 27563.9 801.766   3
  -1  -1  -4 2901.12 424.173   7
  -1  -1  -4 3407.20 417.723   6
  -1  -1  -4 2910.34 371.952   4
   1   1   4 2808.85 406.617   6
   1   1   4 3109.67 361.898   3
   1   1   4 2864.42 334.462   4
  -1  -1  -4 2740.88 393.863   2
   1   1   5 125290. 2410.80   4
  -1  -1  -5 127220. 2758.15   7
  -1  -1  -5 134616. 2867.18   2
  -1  -1  -5 122846. 2561.18   4
   1   1   5 124737. 2748.05   6
  -1  -1  -5 128340. 2559.56   6
   1   1   6 48429.3 1651.61   4
  -1  -1  -6 52212.6 1892.67   7
  -1  -1  -7 1678.38 376.862   7
  -1  -1  -8 37401.5 1971.33   1
  -1  -1  -8 34292.9 1684.02   7
  -1  -1  -9 44456.0 2294.10   1
  -1  -1  -9 42327.7 1964.14   7
  -1  -1 -10 5085.10 718.362   7
  -1  -1 -10 4859.27 833.592   1
  -1  -1 -11 283.699 313.452   7
  -1  -1 -11 508.679 434.976   1
  -1  -1 -12 16044.5 1597.86   1
  -1  -1 -12 15439.0 1245.38   7
  -1  -1 -13 853.954 520.409   1
   1   1  13 815.282 577.801   3
  -1  -1 -14 730.891 441.380   1
   1   1  14 818.458 544.235   3
   1   1  15 896.938 484.380   3
  -1  -1 -15 714.695 402.182   1
  -1  -2  12 14540.3 1882.97   2
  -1  -2  11 1755.27 831.854   2
  -1  -2  10 17581.8 1853.61   2
  -1  -2   9 14944.6 1638.98   2
  -1  -2   8 49.3476 414.832   2
  -1  -2   7-301.511 403.010   2
  -1  -2   6 3202.63 682.146   2
  -1  -2   5 6962.68 871.234   2
  -1  -2   4 13218.4 1130.10   2
  -1  -2   3 15955.7 1102.51   2
   1   2  -2 14544.5 919.733   2
  -1  -2   2 13564.8 393.325   6
  -1  -2   2 13347.3 935.263   2
  -1  -2   1 48060.6 994.989   7
   1   2  -1 47338.6 985.267   6
  -1  -2   1 44540.6 1547.60   2
  -1  -2   1 46247.1 929.277   6
  -1  -2   0 796783. 4549.96   6
   1   2   0 783607. 4757.31   6
  -1  -2   0 794124. 4827.81   7
  -1  -2  -1 380790. 3553.24   6
   1   2   1 384493. 3824.32   6
  -1  -2  -1 369867. 3228.13   5
   1   2   2 665.797 227.239   6
   1   2   2 622.618 169.170   5
  -1  -2  -2 467.722 160.835   4
  -1  -2  -2 862.925 211.103   6
   1   2   3 58121.8 1773.15   6
   1   2   3 61878.8 1352.44   4
  -1  -2  -3 62129.5 1378.53   3
  -1  -2  -3 56493.6 1386.95   4
  -1  -2  -3 60007.1 1667.24   6
   1   2   4 59019.0 1465.50   4
  -1  -2  -4 56686.4 1441.56   3
  -1  -2  -4 59298.6 1779.47   6
  -1  -2  -4 56189.0 1544.26   4
  -1  -2  -5 116373. 2497.54   4
   1   2   5 117299. 2289.40   4
  -1  -2  -5 115935. 2453.80   2
   1   2   5 116034. 2405.36   3
  -1  -2  -6 1644.59 391.382   4
   1   2   6 2438.12 388.419   4
   1   2   6 1535.13 341.140   3
   1   2   7 3341.42 519.859   3
  -1  -2  -7 3207.46 543.922   4
   1   2   8 11654.3 1021.03   3
  -1  -2  -8 11151.7 1025.33   4
   1   2   9 15648.1 1301.73   3
  -1  -2  -9 12542.4 1155.55   7
  -1  -2  -9 14907.5 1336.49   1
  -1  -2 -10 9615.57 1102.81   7
   1   2  10 10250.9 1129.13   3
  -1  -2 -10 10257.8 1188.47   1
  -1  -2 -11 33052.1 1951.27   7
   1   2  11 29881.3 1939.51   3
  -1  -2 -11 32092.4 2045.38   1
   1   2  12 5636.07 961.315   3
  -1  -2 -12 4208.44 741.987   7
  -1  -2 -12 4659.88 868.069   1
  -1  -2 -13 8767.61 1188.03   1
   1   2  13 11443.8 1371.45   3
  -1  -2 -13 12695.8 1251.20   7
   1   2  14 22479.6 1947.27   3
  -1  -2 -14 26909.7 2097.00   1
   1   2  15-139.744 386.858   3
  -1  -3  11 477.770 673.861   2
  -1  -3  10 7003.07 1250.65   2
  -1  -3   9 1153.71 520.312   2
  -1  -3   8 1942.12 750.844   2
  -1  -3   7 466.004 357.668   2
  -1  -3   6 21571.0 1708.95   2
  -1  -3   5 40092.2 2194.56   2
  -1  -3   4 23951.7 1592.45   2
  -1  -3   3 10120.9 991.749   2
  -1  -3   2 69523.7 1103.74   7
  -1  -3   2 69793.6 1050.84   6
  -1  -3   2 71614.2 2377.60   2
  -1  -3   1 78579.4 1409.10   6
  -1  -3   1 79760.1 2319.62   2
  -1  -3   0 7240.07 499.110   6
  -1  -3   0 6417.34 624.083   2
  -1  -3  -1 17691.6 869.444   6
  -1  -3  -1 18787.7 907.954   5
  -1  -3  -2 156267. 2736.62   6
   1   3   2 143366. 2533.64   5
   1   3   3 4714.66 495.704   5
  -1  -3  -3 3970.78 456.556   4
  -1  -3  -3 5102.11 539.854   6
  -1  -3  -4 17192.2 892.073   3
  -1  -3  -4 17237.7 978.490   4
   1   3   4 17100.6 893.796   4
  -1  -3  -5 255.952 249.646   4
   1   3   5 135.771 189.088   4
  -1  -3  -6 29612.0 1431.71   4
  -1  -3  -6 28328.8 1255.25   2
   1   3   7 45318.2 1882.96   3
  -1  -3  -7 41322.5 1857.77   4
  -1  -3  -8 21758.4 1482.20   4
   1   3   8 24253.6 1459.65   3
  -1  -3  -9 207867. 4796.48   4
   1   3   9 207096. 4533.37   3
  -1  -3 -10 5575.50 843.689   1
  -1  -3 -10 5461.95 841.854   4
   1   3  10 5793.51 841.924   3
  -1  -3 -11 22783.3 1709.30   7
   1   3  11 20085.0 1600.60   3
  -1  -3 -11 17960.2 1499.58   1
  -1  -3 -12 49294.0 2501.77   1
  -1  -3 -12 47451.0 2529.26   7
   1   3  12 44874.9 2496.00   3
  -1  -3 -13 496.086 472.469   7
   1   3  13 90.8119 293.474   3
  -1  -3 -13-85.8796 286.275   1
   1   3  14 7921.60 1166.90   3
   1   3  15 5055.58 965.297   3
  -1  -4  10 2771.85 892.342   2
  -1  -4   9 1927.95 849.570   2
  -1  -4   8 5.43509 454.257   2
  -1  -4   7 12276.5 1478.02   2
  -1  -4   6 9728.86 1294.86   2
  -1  -4   5 7197.73 1080.86   2
  -1  -4   4 43526.3 2299.80   2
  -1  -4   3 48924.9 2340.66   2
  -1  -4   2 7072.75 416.946   6
  -1  -4   2 7580.29 447.434   7
  -1  -4   2 6082.47 793.222   2
  -1  -4   1 18794.3 790.436   6
  -1  -4   1 19196.9 1279.43   2
  -1  -4   0 235491. 4180.66   2
  -1  -4   0 232589. 3122.37   6
  -1  -4  -1 14756.2 990.929   2
  -1  -4  -1 14002.8 848.295   6
  -1  -4  -2 404.913 217.755   2
   1   4   2 489.269 276.307   5
   1   4   3 1960.68 361.102   5
  -1  -4  -3 1534.88 356.405   4
   1   4   4 26634.5 1324.22   5
  -1  -4  -4 27555.7 1395.90   4
  -1  -4  -5 70428.3 2272.64   4
  -1  -4  -6 10061.5 902.047   4
  -1  -4  -7 27119.8 1552.40   4
  -1  -4  -8 33024.3 1846.80   4
  -1  -4  -9 24707.4 1739.72   4
  -1  -4 -10 20829.5 1669.02   4
  -1  -4 -11 19225.1 1656.54   4
  -1  -4 -11 19742.2 1441.51   1
  -1  -4 -12 13583.8 1455.88   4
  -1  -4 -12 15317.5 1347.82   1
   1   4  13 22993.2 1865.64   3
  -1  -4 -13 23217.7 1937.48   7
  -1  -4 -14 5826.54 1031.60   7
   1   4  14 3474.36 773.219   3
   1   4  15 930.732 563.036   3
  -1  -5   9 10584.2 1620.27   2
  -1  -5   8 6743.63 1232.53   2
  -1  -5   7 549.131 531.121   2
  -1  -5   6 22107.1 2006.09   2
  -1  -5   5 26620.8 2063.33   2
  -1  -5   4 9047.17 1180.65   2
  -1  -5   3 4369.67 252.189   6
  -1  -5   3 4170.25 766.403   2
  -1  -5   3 4419.56 261.322   7
  -1  -5   2 557.498 165.896   6
  -1  -5   2 305.098 286.376   2
  -1  -5   1 14171.5 1212.73   2
  -1  -5   1 12851.6 732.771   6
  -1  -5   0 2645.86 391.920   6
  -1  -5   0 2548.97 482.178   2
  -1  -5  -1 23424.7 1373.01   2
  -1  -5  -2 5711.42 650.379   2
  -1  -5  -3 11830.5 926.858   2
   1   5   3 10092.9 916.291   5
  -1  -5  -3 10862.8 997.920   4
  -1  -5  -4 31046.7 1629.44   4
   1   5   4 28485.7 1535.12   5
   1   5   5 86106.8 2666.28   5
  -1  -5  -5 86322.3 2753.19   4
  -1  -5  -6 13719.8 1150.38   4
  -1  -5  -7 139656. 3733.35   4
  -1  -5  -8 77486.0 2922.52   4
  -1  -5  -9 32357.3 1987.90   4
  -1  -5 -10 20086.1 1677.08   4
  -1  -5 -11 4544.16 879.421   4
  -1  -5 -12 2490.07 686.275   4
  -1  -5 -13 786.201 453.232   4
  -1  -5 -14 301.622 440.588   7
  -1  -5 -15 1672.58 624.363   7
  -1  -6   8 1272.07 933.807   2
  -1  -6   7 1323.81 614.883   2
  -1  -6   6-131.824 473.308   2
  -1  -6   5 897.633 667.974   2
  -1  -6   4 2689.84 830.954   2
  -1  -6   3 13609.1 1434.75   2
  -1  -6   2 907.128 429.263   2
  -1  -6   1 10970.4 1140.91   2
  -1  -6   0 166.850 282.485   2
  -1  -6  -1 467.944 305.073   2
  -1  -6  -2 38102.9 1833.26   2
  -1  -6  -3 27027.7 1475.68   2
  -1  -6  -3 24566.4 1623.73   4
  -1  -6  -4 447.395 275.593   2
   1   6   4 299.585 326.048   5
  -1  -6  -4-68.9811 247.871   4
  -1  -6  -5 72312.6 2784.65   4
   1   6   5 67857.2 2620.18   5
   1   6   6 12367.4 1145.29   5
  -1  -6  -6 12411.7 1190.31   4
  -1  -6  -7 3564.46 649.465   4
   1   6   7 4267.72 728.395   5
  -1  -6  -8 44707.1 2330.45   4
  -1  -6  -9 24215.9 1785.37   4
  -1  -6 -10 6767.88 1034.40   4
  -1  -6 -11 1384.19 659.614   4
  -1  -6 -12 6242.59 1066.32   4
  -1  -6 -13 1561.42 658.668   4
  -1  -6 -14 1378.81 681.055   4
  -1  -6 -15 5853.31 1145.71   4
  -1  -7   6 219.208 454.643   2
  -1  -7   5 433.102 599.968   2
  -1  -7   4 6535.09 1160.83   2
  -1  -7   3 15231.2 1596.20   2
  -1  -7   2 31732.7 2172.74   2
  -1  -7   1 1012.74 441.830   2
  -1  -7   0 18620.9 1526.51   2
  -1  -7  -1 38048.7 2071.45   2
  -1  -7  -2 2050.65 500.088   2
  -1  -7  -3 47258.9 2089.47   2
  -1  -7  -3 45455.7 2384.75   4
  -1  -7  -4 24721.9 1425.25   2
  -1  -7  -4 21253.5 1653.39   4
   1   7   4 23239.2 1683.96   5
   1   7   5 7470.74 994.063   5
  -1  -7  -5 8401.68 801.506   2
  -1  -7  -5 8078.62 1029.58   4
  -1  -7  -6 961.926 351.871   2
   1   7   6 579.442 256.726   5
  -1  -7  -6 47.1840 277.339   4
  -1  -7  -7 7455.74 1002.40   4
   1   7   7 7616.39 992.236   5
  -1  -7  -7 8517.98 744.530   2
  -1  -7  -8 869.084 464.803   4
   1   7   8 1015.70 484.958   5
  -1  -7  -9 779.605 401.250   4
   1   7   9 999.695 456.137   5
  -1  -7 -10 5845.37 1043.42   4
  -1  -7 -11 9290.87 1248.49   4
  -1  -7 -12 195.320 424.481   4
  -1  -7 -13 11504.8 1485.49   4
  -1  -7 -14 15547.8 1775.02   4
  -1  -8   5 13576.3 1710.68   2
  -1  -8   4 2147.45 776.254   2
  -1  -8   3 14990.7 1699.92   2
  -1  -8   2 6468.89 1075.61   2
  -1  -8   1 15997.1 1585.32   2
  -1  -8   0 1707.99 579.527   2
  -1  -8  -1 3398.02 699.314   2
  -1  -8  -2 7234.18 1061.49   4
  -1  -8  -2 8675.48 1026.29   2
  -1  -8  -3-2.29131 271.134   4
  -1  -8  -3 36.4024 242.189   2
  -1  -8  -4 3697.37 805.053   4
  -1  -8  -4 5087.90 717.116   2
  -1  -8  -5 1480.06 396.694   2
  -1  -8  -5 1024.97 527.990   4
   1   8   5 966.401 383.475   5
  -1  -8  -6 1234.04 555.252   4
   1   8   6 263.774 372.547   5
  -1  -8  -7 438.071 444.848   4
   1   8   7 675.497 448.845   5
  -1  -8  -8-176.441 377.953   4
   1   8   8-213.442 314.295   5
  -1  -8  -9-125.884 304.191   4
   1   8   9 105.713 290.696   5
  -1  -8 -10 2396.76 718.438   4
   1   8  10 2252.62 672.993   5
  -1  -8 -11 4345.45 1189.84   4
   1   8  11 5219.16 934.899   5
  -1  -8 -12 30907.9 2361.42   4
  -1  -8 -13 3092.11 858.550   4
  -1  -9   3 10928.2 1476.59   2
  -1  -9   2 5743.07 1049.20   2
  -1  -9   1 2415.64 719.700   2
  -1  -9   0 6048.37 1021.86   2
  -1  -9  -1 4151.54 813.058   2
  -1  -9  -2-183.897 383.076   4
  -1  -9  -2 236.464 386.805   2
  -1  -9  -3 294.229 348.886   4
  -1  -9  -3 50.2676 291.207   2
  -1  -9  -4 2624.00 746.851   4
  -1  -9  -5 798.743 433.134   4
  -1  -9  -6 9856.06 1377.29   4
   1   9   7 35147.2 2371.51   5
  -1  -9  -7 33849.3 2376.89   4
  -1  -9  -8 947.422 526.285   4
   1   9   8 2577.38 691.324   5
  -1  -9  -9 4561.93 949.063   4
   1   9   9 4566.02 921.647   5
  -1  -9 -10 19611.7 1935.83   4
   1   9  10 19262.9 1792.74   5
  -1  -9 -11-498.526 428.399   4
   1   9  11 1196.81 609.105   5
  -1  -9 -12 7591.69 1208.73   4
   1   9  12 9000.86 1259.33   5
  -1 -10   1-704.065 654.524   2
  -1 -10   0 1418.12 647.388   2
  -1 -10  -1 3504.22 844.810   2
  -1 -10  -1 3523.24 927.463   4
  -1 -10  -2 1740.57 604.753   4
  -1 -10  -3 526.279 490.166   4
  -1 -10  -4 5435.86 1063.04   4
  -1 -10  -5 10287.6 1403.08   4
  -1 -10  -6 2116.75 746.964   4
  -1 -10  -7 6391.66 1094.12   4
  -1 -10  -8 5576.49 1062.16   4
   1  10   8 6257.88 1053.50   5
   1  10   9-113.596 324.923   5
  -1 -10  -9 514.144 544.755   4
   1  10  10 3533.42 849.165   5
  -1 -10 -10 2364.92 709.747   4
   2 -10  -5 10588.4 1542.47   4
  -2  10   5 10046.2 1446.67   5
   2 -10  -4 6691.58 1217.20   4
   2 -10  -3 801.234 669.093   4
   2 -10  -2 12369.8 1575.11   4
   2  -9  -9 4103.82 996.306   4
  -2   9   9 3194.80 873.016   5
   2  -9  -8 5776.77 1138.71   4
  -2   9   8 3083.46 798.364   5
   2  -9  -7 22202.5 2140.17   4
  -2   9   7 21798.1 2051.90   5
   2  -9  -6 8709.38 1314.39   4
  -2   9   6 8368.62 1310.96   5
   2  -9  -5 2055.69 662.288   4
  -2   9   5 1844.83 618.086   5
   2  -9  -4 6912.21 1138.59   4
  -2   9   4 8045.79 1252.65   5
   2  -9  -3 4681.33 964.292   4
   2  -9  -2 1203.68 602.423   4
   2  -9  -1 11445.0 1445.77   4
   2  -9   0 4850.51 974.123   4
   2  -9   1 245.244 412.746   4
   2  -9   2-162.615 321.620   4
   2  -9   3 2159.20 680.690   2
   2  -9   4 914.053 733.385   2
   2  -8 -11 4183.80 1001.93   4
   2  -8 -10 12264.8 1629.99   4
   2  -8  -9 29962.5 2442.09   4
  -2   8   8 13718.3 1602.11   5
   2  -8  -8 13174.6 1590.13   4
   2  -8  -7 5127.84 981.963   4
  -2   8   7 3703.43 857.622   5
  -2   8   6 20863.6 1892.45   5
   2  -8  -6 25209.7 2111.99   4
  -2   8   5 7782.41 1182.88   5
   2  -8  -5 6512.16 1081.71   4
   2  -8  -4-54.1922 290.288   4
  -2   8   4 281.597 347.879   5
  -2   8   3 2198.01 656.031   5
   2  -8  -3 1397.30 534.965   4
   2  -8  -2 14645.3 1584.60   4
   2  -8  -1 288.595 390.104   4
   2  -8   0 2023.82 595.896   2
   2  -8   0 1328.42 483.971   4
   2  -8   1 12590.7 1340.81   2
   2  -8   1 11860.8 1410.64   4
   2  -8   2 2614.31 781.502   2
   2  -8   2 2387.30 684.929   4
   2  -8   3 4628.75 1037.22   2
   2  -8   4 9947.64 1378.79   2
   2  -8   5 5537.54 1175.33   2
   2  -7 -12 30193.6 2641.29   4
   2  -7 -11 21868.2 2168.08   4
   2  -7 -10 13774.6 1662.66   4
   2  -7  -9-174.372 430.786   4
   2  -7  -8 10455.1 1403.85   4
   2  -7  -7 8319.26 1195.18   4
   2  -7  -6 38.3385 323.929   4
  -2   7   6 1076.08 539.271   5
   2  -7  -5 1722.99 582.357   4
  -2   7   5 1113.41 548.175   5
   2  -7  -4 2500.20 660.988   4
  -2   7   4 2033.59 605.624   5
   2  -7  -3 2114.55 628.384   4
  -2   7   3 1824.59 561.055   5
   2  -7  -2 3447.34 727.661   4
  -2   7   2 2673.50 678.515   5
   2  -7  -1 3853.94 795.370   4
   2  -7  -1 6175.81 746.247   2
   2  -7   0 8805.00 1109.86   4
   2  -7   0 10071.9 1034.15   2
   2  -7   1 3072.77 722.128   4
   2  -7   1 2824.60 630.035   2
   2  -7   2 8403.51 1116.08   2
   2  -7   3 31661.5 2243.36   2
   2  -7   4 1278.50 639.179   2
   2  -7   5 10014.5 1455.65   2
   2  -7   6 2900.81 944.647   2
   2  -6 -12 7432.30 1304.72   4
   2  -6 -11 5126.10 1127.58   4
   2  -6 -10 12164.1 1575.85   4
   2  -6  -9 5670.14 1047.45   4
   2  -6  -8 1245.26 577.387   4
   2  -6  -7 1611.67 605.707   4
   2  -6  -6 2701.95 721.815   4
   2  -6  -5 2929.77 651.128   4
  -2   6   4 13752.2 1365.47   5
   2  -6  -4 13995.9 1369.00   4
  -2   6   3 87255.2 3249.09   5
   2  -6  -3 86870.8 3261.30   4
  -2   6   2 169232. 2662.82   2
  -2   6   2 161562. 4379.08   5
   2  -6  -2 168170. 4531.96   4
  -2   6   1 29516.4 1876.22   5
   2  -6  -1 31170.4 1513.57   2
   2  -6  -1 29959.7 1895.06   4
   2  -6   0 60612.6 2337.51   2
   2  -6   0 61910.9 2680.88   4
  -2   6  -1 28560.7 1687.41   1
   2  -6   1 26834.7 1704.72   2
   2  -6   1 32731.4 1971.81   4
  -2   6  -2 3149.27 607.928   1
   2  -6   2 3467.21 705.672   2
  -2   6  -3 16446.5 1465.88   1
   2  -6   3 15961.7 1203.97   6
   2  -6   3 20517.4 1733.76   2
   2  -6   4 7798.59 817.623   6
   2  -6   4 8835.59 1221.18   2
  -2   6  -4 7716.38 1058.40   1
   2  -6   5 2462.59 819.410   2
  -2   6  -5 2566.96 700.255   1
   2  -6   6 1834.19 795.395   2
  -2   6  -6-229.351 449.746   1
   2  -6   7 146.545 422.725   2
   2  -6   8 71.2837 447.718   2
   2  -5 -13 1646.37 803.487   4
   2  -5 -12 7066.46 1289.18   4
   2  -5 -11 8005.91 1338.22   4
   2  -5 -10 1176.44 667.839   4
   2  -5  -9 1821.09 631.143   4
   2  -5  -8 15449.0 1558.39   4
   2  -5  -7 2720.15 668.488   4
   2  -5  -6 39177.4 2255.13   4
   2  -5  -5 16405.9 1404.70   4
   2  -5  -4 8103.24 976.131   4
  -2   5   3 67661.7 1209.46   2
  -2   5   3 66606.4 2631.65   5
   2  -5  -3 68734.1 2690.13   4
  -2   5   2 36019.9 1142.07   2
  -2   5   2 35850.7 1202.01   1
  -2   5   2 35935.3 1913.79   5
   2  -5  -2 38963.7 1975.30   4
  -2   5   1 21213.0 1428.81   5
  -2   5   1 22746.1 1135.11   1
   2  -5  -1 23717.5 1524.12   4
  -2   5   1 23001.1 1058.85   2
  -2   5   0 19652.9 1215.81   1
   2  -5   0 19834.4 1394.88   4
  -2   5  -1 13670.3 1116.10   1
   2  -5   1 14260.4 1177.11   2
   2  -5   1 12585.2 1135.62   4
  -2   5  -2 1130.50 372.406   1
   2  -5   2 1297.85 515.835   2
  -2   5  -3 1850.60 474.216   1
   2  -5   3 2013.02 443.451   6
   2  -5   3 1982.50 587.297   2
   2  -5   4 1877.24 681.079   2
   2  -5   4 2240.18 452.501   6
  -2   5  -4 2227.69 624.536   1
   2  -5   5 3156.03 799.731   2
   2  -5   5 5553.98 683.277   6
  -2   5  -5 3432.75 718.822   1
   2  -5   6 2144.80 741.840   2
  -2   5  -6 3052.97 807.473   1
  -2   5  -7 538.336 417.504   1
   2  -5   7 1172.77 527.809   2
   2  -5   8 3020.34 873.895   2
  -2   5  -8 2708.34 770.116   1
   2  -5   9 5108.28 1177.59   2
  -2   5  -9 3540.96 873.839   1
  -2   4  13-337.941 524.001   3
  -2   4  12 3185.78 819.842   3
   2  -4 -12 3792.32 915.885   4
   2  -4 -11 453.228 567.452   4
  -2   4  11 292.847 324.747   3
  -2   4  10 16757.1 1689.33   3
   2  -4 -10 17147.5 1828.94   4
  -2   4   9 627.668 376.836   3
   2  -4  -9 1301.45 567.126   4
  -2   4   8 15979.8 1542.72   3
   2  -4  -8 18650.8 1667.26   4
   2  -4  -7 65747.4 2972.36   4
   2  -4  -6 48825.0 2401.80   4
   2  -4  -5 400.333 395.940   4
   2  -4  -4 126128. 3499.84   4
  -2   4   3 49484.2 941.898   1
   2  -4  -3 53375.4 2197.11   4
  -2   4   3 52858.3 925.463   2
  -2   4   2 90760.1 2731.93   5
   2  -4  -2 92745.7 2784.06   4
  -2   4   2 93179.4 1669.39   2
  -2   4   2 90114.6 1695.83   1
  -2   4   1 130680. 3191.92   5
  -2   4   1 133530. 2344.56   2
  -2   4   1 130956. 2460.05   1
   2  -4  -1 132349. 3260.13   4
  -2   4   0 19461.6 1235.42   5
  -2   4   0 19424.3 1011.76   2
  -2   4   0 21478.4 1162.79   1
   2  -4   0 19887.0 1256.90   4
   2  -4   1 2579.14 509.529   2
  -2   4  -1 1395.59 352.351   1
  -2   4  -2 2221.80 520.173   1
   2  -4   2 3117.65 655.588   2
  -2   4  -3 11103.1 1101.31   1
   2  -4   3 9169.19 848.815   6
   2  -4   3 9782.70 1089.33   2
   2  -4   4 3668.96 810.719   2
  -2   4  -4 3179.64 716.512   1
   2  -4   4 3438.62 520.153   6
   2  -4   5 10641.2 1295.17   2
  -2   4  -5 12153.7 1299.94   1
   2  -4   5 11699.5 934.811   6
  -2   4  -6 68077.2 3222.25   1
   2  -4   6 65777.2 3225.45   2
   2  -4   6 67857.8 2176.26   6
  -2   4  -7 45750.6 2780.36   1
   2  -4   7 40317.5 2676.35   2
  -2   4  -8 18.9209 368.674   1
   2  -4   8-37.8020 522.128   2
   2  -4   9 16931.9 1905.56   2
  -2   4  -9 14207.1 1718.09   1
   2  -4  10 14386.9 1794.17   2
  -2   4 -10 19653.0 2062.02   1
  -2   3  13 4240.10 1019.90   3
  -2   3  12 20780.0 2046.51   3
  -2   3  11 454.048 431.050   3
   2  -3 -11 46.1856 376.329   4
  -2   3  10 935.442 365.021   2
  -2   3  10 582.873 515.992   3
   2  -3 -10-180.094 345.549   4
  -2   3   9 25396.2 1977.91   3
   2  -3  -9 27711.9 2113.38   4
  -2   3   9 28794.5 1397.01   2
   2  -3  -8 17523.8 1614.91   4
  -2   3   8 19464.2 1047.04   2
  -2   3   8 18929.7 1622.42   3
   2  -3  -7 4070.91 760.427   4
  -2   3   7 3917.42 439.490   2
  -2   3   7 3667.08 742.371   3
  -2   3   6 161893. 4203.05   3
   2  -3  -6 161472. 4259.49   4
  -2   3   6 170606. 2250.76   2
   2  -3  -5 869.339 384.285   4
  -2   3   5 550.278 272.991   3
  -2   3   5 633.465 144.296   2
  -2   3   5 623.080 140.006   1
  -2   3   4 9345.86 388.647   2
   2  -3  -4 10647.6 989.759   4
  -2   3   3 96841.8 1355.17   2
   2  -3  -3 94077.8 2695.32   4
  -2   3   2 2220.81 300.995   2
   2  -3  -2 2079.72 427.112   4
  -2   3   1 4189.10 428.357   2
   2  -3  -1 4157.95 546.291   4
  -2   3   0 77814.2 2036.01   2
   2  -3   0 79843.9 2172.35   4
  -2   3   0 82115.4 2204.74   5
  -2   3  -1 38149.6 1519.66   2
   2  -3   1 36353.0 1499.30   4
   2  -3   2 15001.8 1029.03   6
   2  -3   2 15994.4 1166.24   2
   2  -3   3 752.047 382.083   2
   2  -3   3 831.517 282.272   6
  -2   3  -3 1149.99 434.849   1
   2  -3   4 69993.3 2199.10   6
   2  -3   4 69994.4 2753.56   2
  -2   3  -4 66386.3 2680.74   1
   2  -3   5 50264.1 1883.69   6
   2  -3   5 48791.4 2473.86   2
  -2   3  -5 48555.4 2439.61   1
  -2   3  -6 1210.31 534.875   1
   2  -3   6 733.657 334.984   6
   2  -3   7 35387.2 1567.07   6
   2  -3   7 34491.7 2382.79   2
  -2   3  -7 34571.8 2303.07   1
   2  -3   8 2468.35 875.406   2
  -2   3  -8 2400.72 735.766   1
   2  -3   9 7209.11 1278.09   2
  -2   3  -9 7649.83 1230.09   1
  -2   3 -10 895.114 565.112   1
   2  -3  10 735.377 568.289   2
  -2   3 -11 66.1268 354.424   1
  -2   2  13 9298.71 1450.18   3
  -2   2  12 1843.85 701.702   3
  -2   2  11 29044.4 2342.41   3
  -2   2  11 35882.1 1992.08   2
  -2   2  10 28225.9 2196.65   3
  -2   2  10 27897.7 1688.12   2
  -2   2   9 5656.74 753.103   2
  -2   2   9 4067.77 878.494   3
   2  -2  -9 4778.96 913.946   4
  -2   2   8 23659.0 1823.89   3
   2  -2  -8 26695.4 1958.46   4
  -2   2   8 27513.9 1439.99   2
  -2   2   7 14237.6 1315.89   3
   2  -2  -7 14826.5 1375.42   4
  -2   2   7 15123.3 884.238   1
  -2   2   7 15547.9 987.763   2
  -2   2   6 19541.7 1466.16   3
   2  -2  -6 18400.8 1475.05   4
  -2   2   6 21222.3 958.062   1
  -2   2   6 20996.1 1029.47   2
   2  -2  -5 2726.17 628.350   4
  -2   2   5 1761.26 270.401   1
  -2   2   5 1468.02 493.672   3
  -2   2   5 1420.77 266.030   2
  -2   2   4 5443.28 433.059   2
   2  -2  -4 6084.62 749.032   4
  -2   2   4 5535.09 696.134   3
  -2   2   3 26819.7 1351.66   3
   2  -2  -3 26798.7 1352.94   4
   2  -2  -2 9005.64 674.223   3
   2  -2  -2 9995.39 780.173   4
  -2   2   2 10416.4 733.246   4
   2  -2  -1 12742.6 749.274   3
   2  -2  -1 11907.2 774.254   4
  -2   2   1 12257.9 736.235   4
  -2   2   0 15636.3 831.200   5
  -2   2   0 15589.1 827.525   2
   2  -2   0 16293.7 862.767   4
  -2   2  -1 57281.1 1525.18   5
  -2   2  -1 60450.2 1815.08   2
   2  -2   1 58788.2 1565.67   4
   2  -2   2 111092. 2059.89   5
   2  -2   2 105755. 2574.17   6
   2  -2   3 95171.3 2445.10   6
   2  -2   3 92433.9 1943.53   5
   2  -2   4 1306.35 342.835   6
   2  -2   5 77976.0 2313.22   6
   2  -2   5 75876.7 2893.34   2
   2  -2   6 119702. 3888.31   2
  -2   2  -6 113788. 3768.28   1
   2  -2   6 115401. 2866.91   6
   2  -2   7 47180.1 1881.09   6
  -2   2  -7 46586.3 2562.85   1
   2  -2   7 47467.8 2618.42   2
   2  -2   8 9763.76 887.787   6
   2  -2   8 9369.63 1311.26   2
  -2   2  -8 10060.7 1301.36   1
  -2   2  -9 19961.5 1869.11   1
   2  -2   9 18502.6 1231.87   6
  -2   2 -10 2407.54 734.851   1
  -2   2 -11 2701.70 858.461   1
  -2   2 -12 1209.03 597.699   1
  -2   1  13 8723.65 1423.32   3
  -2   1  12 16559.8 1888.86   3
  -2   1  12 22779.6 1822.71   2
  -2   1  11 4774.30 878.861   2
  -2   1  10-186.819 359.723   2
  -2   1   9-209.072 356.065   2
  -2   1   8 4809.47 728.413   2
  -2   1   7 319.487 299.211   2
  -2   1   6 6932.87 687.776   2
   2  -1  -6 6224.33 823.136   4
  -2   1   5 33942.9 1283.58   1
  -2   1   5 36994.2 1460.54   2
   2  -1  -5 36285.5 1875.67   4
   2  -1  -4 3624.77 615.116   4
  -2   1   4 4358.24 484.924   2
  -2   1   3 20007.4 929.740   2
   2  -1  -3 18991.5 1159.18   4
  -2   1   3 22133.7 1144.78   4
  -2   1   3 20931.2 1179.18   3
  -2   1   2 81402.3 2027.86   3
   2  -1  -2 83817.6 2106.65   4
  -2   1   2 86014.8 1994.13   4
  -2   1   1 42176.4 1270.35   3
   2  -1  -1 40880.1 1280.43   4
  -2   1   1 40703.8 1205.15   4
   2  -1   0 152165. 2040.16   3
   2  -1   0 152774. 2139.46   4
  -2   1   0 154010. 2065.07   4
  -2   1  -1 172518. 2037.93   5
   2  -1   1 174458. 2114.22   4
   2  -1   1 175482. 3110.53   6
   2  -1   2 13833.8 897.308   6
   2  -1   2 14932.5 596.728   5
  -2   1  -2 15840.5 962.086   2
  -2   1  -3 47506.3 1573.63   6
   2  -1   3 47617.7 1630.45   7
   2  -1   3 43723.2 1104.34   5
   2  -1   3 44540.7 1662.32   6
   2  -1   4 34659.4 1505.13   6
   2  -1   5 4370.99 577.683   6
   2  -1   6 6579.17 710.631   6
   2  -1   7 24709.0 1406.50   6
   2  -1   8 31272.9 1628.04   6
  -2   1  -8 30072.2 2088.30   1
   2  -1   9 31821.1 1692.83   6
  -2   1  -9 31915.9 2260.64   1
  -2   1 -10 18622.4 1812.35   1
  -2   1 -11 25919.5 2209.28   1
  -2   1 -12 1892.24 793.007   1
  -2   1 -13 19989.8 2083.61   1
  -2   0  13 1780.83 739.193   2
  -2   0  12 6322.43 1100.47   2
  -2   0  11 9258.51 1242.18   2
  -2   0  10 3032.33 734.336   2
  -2   0   9 807.484 350.403   2
  -2   0   8 14947.2 1310.72   2
  -2   0   7 12820.7 1148.72   2
  -2   0   6 32855.7 1680.13   2
  -2   0   5 72521.9 2312.47   2
  -2   0   4 79540.8 2245.73   2
  -2   0   3 2499.43 413.403   2
  -2   0   2 16892.5 937.826   4
   2   0  -1 301695. 3780.73   6
   2   0  -1 310204. 3463.60   4
  -2   0   1 306699. 3394.97   4
  -2   0   0 14902.3 603.039   3
   2   0   0 15681.5 897.487   6
   2   0   0 15187.7 633.509   4
  -2   0   0 15616.8 610.065   4
  -2   0  -1 239822. 3288.97   6
   2   0   1 232570. 3458.93   6
   2   0   1 243766. 3393.64   7
   2   0   1 239209. 1733.39   4
   2   0   2 129509. 2682.33   6
  -2   0  -2 132955. 2537.62   6
   2   0   2 131173. 2612.20   7
   2   0   3 2291.15 401.182   7
   2   0   3 2093.11 410.145   6
  -2   0  -3 2456.98 386.524   6
   2   0   3 2259.93 204.450   4
   2   0   4 45067.0 1704.03   6
   2   0   4 42415.5 1093.52   4
  -2   0  -4 44003.5 1709.44   7
   2   0   5 11523.2 915.535   6
   2   0   5 12666.2 725.526   4
  -2   0  -5 12035.2 940.828   7
  -2   0  -6 1247.62 383.360   7
   2   0   6 1666.60 324.904   4
   2   0   6 1835.86 449.482   6
   2   0   7 40353.0 1843.20   6
  -2   0  -7 37801.0 1766.51   7
   2   0   8 630.151 295.056   6
  -2   0  -8 681.706 307.428   7
   2   0   9 1782.68 478.550   6
  -2   0  -9 1430.90 415.887   7
  -2   0 -10 13926.7 1536.04   1
  -2   0 -10 15182.1 1223.61   7
  -2   0 -11 34110.4 2441.22   1
  -2   0 -12 26640.7 2244.91   1
  -2   0 -13 3834.44 945.762   1
  -2  -1  13 1407.72 606.973   2
  -2  -1  12 543.863 580.817   2
  -2  -1  11 2070.52 731.775   2
  -2  -1  10 10128.7 1322.21   2
  -2  -1   9 9476.32 1237.10   2
  -2  -1   8 1152.52 494.320   2
  -2  -1   7 56939.6 2556.43   2
  -2  -1   6 36185.2 1932.67   2
  -2  -1   5 12624.9 1095.40   2
  -2  -1   4 83119.9 2554.22   2
   2   1  -4 82676.5 1731.41   6
  -2  -1   3 49971.3 1891.75   2
   2   1  -3 47986.4 1335.90   6
  -2  -1   2 7324.46 705.296   2
   2   1  -2 8831.11 594.315   6
  -2  -1   2 8809.54 718.650   4
   2   1  -1 5857.40 485.125   7
   2   1  -1 5335.27 494.171   6
  -2  -1   0 26954.6 1044.63   6
   2   1   0 26010.1 1111.89   6
   2   1   0 28378.7 1110.12   7
   2   1   1 7267.58 599.916   7
  -2  -1  -1 7715.71 601.435   6
   2   1   1 6163.00 576.962   6
  -2  -1  -1 6486.46 599.006   7
  -2  -1  -2 61572.0 1733.46   6
   2   1   2 58065.6 1817.95   6
   2   1   2 60748.1 1781.29   7
  -2  -1  -2 57713.1 1820.45   7
   2   1   3-21.0671 181.503   7
  -2  -1  -3 327.495 258.218   6
   2   1   3 540.221 276.048   6
  -2  -1  -3 692.170 265.538   7
   2   1   4 82198.4 2388.67   6
   2   1   4 86009.1 1323.18   3
  -2  -1  -4 85748.2 2470.97   7
   2   1   4 85925.5 1296.77   4
   2   1   5 57537.0 2108.10   6
  -2  -1  -5 56472.3 2092.77   7
   2   1   5 56945.2 1353.06   3
   2   1   5 58853.4 1357.68   4
   2   1   6 90083.0 2762.08   6
  -2  -1  -6 90691.4 2791.48   7
   2   1   6 89257.9 2018.82   3
   2   1   6 90338.9 1943.89   4
   2   1   7 5459.14 543.469   4
   2   1   7 5947.51 775.083   6
  -2  -1  -7 6513.32 806.834   7
   2   1   8 18800.0 1406.25   6
  -2  -1  -8 19069.8 1368.15   7
  -2  -1  -9 135612. 3762.40   7
  -2  -1 -10 42094.7 2143.49   7
   2   1  11 14303.0 1293.11   3
  -2  -1 -11 13635.0 1487.09   1
  -2  -1 -12 11232.5 1168.22   7
   2   1  12 12249.1 1251.14   3
  -2  -1 -12 12457.2 1543.83   1
   2   1  13 13974.6 1371.75   3
  -2  -1 -13 18462.9 1873.80   1
  -2  -1 -14 1071.48 666.080   1
  -2  -2  12 568.839 558.687   2
  -2  -2  11 311.531 525.485   2
  -2  -2  10 9838.37 1339.69   2
  -2  -2   9 31140.0 2276.78   2
  -2  -2   8 33417.9 2236.81   2
  -2  -2   7 1676.50 619.965   2
  -2  -2   6 21583.8 1640.69   2
   2   2  -5 31379.3 745.885   7
   2   2  -5 30751.7 722.200   6
  -2  -2   5 32654.1 1923.11   2
   2   2  -4 28846.9 815.360   7
  -2  -2   4 29682.5 1680.16   2
   2   2  -4 27893.6 796.403   6
  -2  -2   3 30856.8 1631.54   2
   2   2  -3 31917.2 957.932   6
   2   2  -3 32526.8 948.613   7
   2   2  -2 2102.61 287.117   7
   2   2  -2 2266.52 302.722   6
  -2  -2   2 2437.09 520.028   2
   2   2  -1 83934.7 1820.31   6
   2   2  -1 88810.5 1837.04   7
  -2  -2   1 83979.2 1745.24   6
  -2  -2   0 15424.6 803.207   6
   2   2   0 14133.6 834.719   6
  -2  -2   0 14981.6 855.935   7
   2   2   0 16317.4 856.639   7
   2   2   1 7186.27 612.706   7
   2   2   1 5848.41 577.844   6
  -2  -2  -1 6595.10 555.973   6
  -2  -2  -1 7368.88 646.768   7
  -2  -2  -2 988.027 271.900   6
   2   2   2 703.229 312.078   6
  -2  -2  -2 828.175 286.259   7
  -2  -2  -2 490.993 152.436   5
  -2  -2  -3 102.599 210.220   7
   2   2   3 434.161 293.769   6
  -2  -2  -3 236.867 136.647   4
   2   2   3 63.2432 95.0042   5
   2   2   4 325244. 4944.16   6
  -2  -2  -4 331466. 2957.75   3
  -2  -2  -4 320502. 4954.56   7
  -2  -2  -4 330089. 3091.11   4
   2   2   4 331877. 2897.10   4
   2   2   5 19163.0 1300.43   6
  -2  -2  -5 20233.5 889.957   4
   2   2   5 19700.8 801.314   4
  -2  -2  -5 19763.0 1306.74   7
   2   2   6 15251.5 1195.84   6
  -2  -2  -6 16431.9 1246.47   7
   2   2   6 16336.4 867.846   3
  -2  -2  -6 17601.3 967.723   4
   2   2   6 18348.3 866.113   4
   2   2   7 86100.1 2987.74   6
   2   2   7 84298.0 2176.53   3
  -2  -2  -7 87470.7 2361.45   4
   2   2   7 85121.6 2018.23   4
  -2  -2  -7 87760.6 2955.95   7
  -2  -2  -8 10844.8 1123.48   7
   2   2   8 11448.8 1166.88   6
   2   2   8 9911.45 848.528   3
  -2  -2  -9-46.2464 306.752   7
   2   2   9 316.846 283.074   3
  -2  -2 -10 5373.42 832.022   7
   2   2  10 5900.15 807.888   3
  -2  -2 -11 23393.4 1729.65   7
   2   2  11 22119.5 1555.15   3
   2   2  12 6607.76 912.008   3
  -2  -2 -12 8500.22 1198.40   1
  -2  -2 -12 8318.12 1079.88   7
  -2  -2 -13 20.3055 252.468   7
  -2  -2 -13 68.4554 328.194   1
   2   2  13-33.7540 327.614   3
  -2  -2 -14 4284.12 947.390   1
  -2  -2 -15 1152.25 571.603   1
  -2  -3  11 14306.7 1877.53   2
  -2  -3  10 5668.76 1163.12   2
  -2  -3   9 1257.44 618.078   2
  -2  -3   8 23246.4 2030.84   2
  -2  -3   7 23682.7 1916.70   2
  -2  -3   6 8594.47 1129.56   2
  -2  -3   5 41537.2 2322.14   2
  -2  -3   4-364.712 317.787   2
  -2  -3   3 3140.34 611.627   2
   2   3  -3 3189.63 287.712   6
   2   3  -2 5349.23 434.149   6
  -2  -3   2 3886.16 642.289   2
  -2  -3   2 5528.49 422.667   6
  -2  -3   1 125456. 2298.22   7
   2   3  -1 120674. 2281.12   6
  -2  -3   1 127736. 2179.27   6
  -2  -3   1 128292. 3276.02   2
   2   3   0 219289. 3313.81   6
  -2  -3   0 215001. 3339.47   7
  -2  -3   0 225367. 3156.52   6
  -2  -3  -1 2011.23 381.187   7
  -2  -3  -1 2912.50 409.282   6
   2   3   1 2398.82 410.234   6
  -2  -3  -1 2299.39 351.489   5
   2   3   2 34262.1 1524.81   6
  -2  -3  -2 35390.1 1198.61   5
  -2  -3  -2 35209.1 1557.85   7
  -2  -3  -3 38090.0 1716.24   7
   2   3   3 40226.9 1753.98   6
  -2  -3  -3 36898.6 1276.70   4
  -2  -3  -4 34613.3 1726.72   7
   2   3   4 33858.2 1717.42   6
   2   3   4 36716.2 1213.36   5
  -2  -3  -4 35160.2 1269.35   4
  -2  -3  -5 5193.67 734.264   7
  -2  -3  -5 4923.04 480.569   3
   2   3   5 4564.57 672.843   6
  -2  -3  -5 4274.97 465.741   4
   2   3   5 4579.88 429.423   4
  -2  -3  -6 148766. 3888.80   7
   2   3   6 155355. 4047.47   6
  -2  -3  -6 162704. 3032.09   4
   2   3   6 159503. 2656.63   4
  -2  -3  -7 3277.79 516.716   4
  -2  -3  -7 3737.44 666.008   7
  -2  -3  -8 3199.79 664.064   7
  -2  -3  -8 3676.07 562.111   4
  -2  -3  -9 21348.4 1638.83   7
  -2  -3  -9 21080.8 1384.91   4
  -2  -3 -10 901.455 454.557   7
   2   3  10 714.404 355.192   3
  -2  -3 -11-137.250 272.532   7
   2   3  11 675.408 366.892   3
   2   3  12 1666.88 490.093   3
  -2  -3 -12 2335.58 590.948   7
  -2  -3 -12 1158.74 503.995   1
   2   3  13 5388.84 834.032   3
  -2  -3 -13 7376.34 1142.77   1
  -2  -3 -13 7052.13 1042.69   7
  -2  -3 -14 3043.54 786.075   1
  -2  -3 -14 2641.24 712.498   7
  -2  -4  10 8964.66 1472.86   2
  -2  -4   9 2754.80 851.890   2
  -2  -4   8 2170.44 764.217   2
  -2  -4   7 1653.34 680.204   2
  -2  -4   6 5268.25 1025.86   2
  -2  -4   5 1645.61 566.407   2
  -2  -4   4 33946.7 2164.55   2
  -2  -4   3-447.257 419.366   2
  -2  -4   2 17859.5 1421.93   2
  -2  -4   2 17727.8 732.208   6
  -2  -4   1 35346.8 1209.38   6
  -2  -4   1 36313.5 1910.50   2
  -2  -4   1 34787.8 1280.79   7
  -2  -4   0 54538.9 1616.71   6
  -2  -4   0 54233.1 2230.83   2
  -2  -4   0 57061.6 1799.33   7
  -2  -4  -1 135054. 3000.88   7
  -2  -4  -2 3869.69 572.427   7
  -2  -4  -3 20133.1 1315.14   7
  -2  -4  -3 20109.4 1117.77   4
   2   4   4 111244. 2488.09   5
  -2  -4  -4 111560. 2661.10   4
  -2  -4  -5 391.387 219.262   4
   2   4   5 377.784 211.544   5
  -2  -4  -6 9047.07 808.354   4
  -2  -4  -7 9559.62 863.895   4
  -2  -4  -8 2512.16 614.404   7
  -2  -4  -8 1994.14 480.529   4
  -2  -4  -9 1496.17 446.406   4
  -2  -4  -9 1541.27 565.091   7
  -2  -4 -10 2333.07 659.274   7
  -2  -4 -10 1699.05 498.045   4
  -2  -4 -11 14100.8 1500.08   7
  -2  -4 -11 11841.3 1196.78   4
  -2  -4 -12 730.859 450.674   7
  -2  -4 -13 18892.7 1658.85   1
  -2  -4 -13 18731.9 1792.42   7
  -2  -4 -14 15366.7 1586.82   7
  -2  -4 -15 2779.44 764.309   7
  -2  -5   8 1665.87 743.907   2
  -2  -5   7 948.996 502.587   2
  -2  -5   6 5566.26 1071.62   2
  -2  -5   5-106.131 452.716   2
  -2  -5   4 38523.7 2452.37   2
  -2  -5   3 2111.82 579.311   2
  -2  -5   2 39648.7 1134.27   6
  -2  -5   2 37361.2 1190.34   7
  -2  -5   2 41818.9 2311.27   2
  -2  -5   1 88514.6 1957.58   6
  -2  -5   1 84347.4 3125.75   2
  -2  -5   1 84508.2 2106.49   7
  -2  -5   0 24066.4 1253.22   7
  -2  -5   0 23263.0 1606.21   2
  -2  -5  -1 26012.7 1624.67   2
  -2  -5  -1 25829.1 1395.37   7
  -2  -5  -2 56562.8 2288.78   2
  -2  -5  -3 729.707 308.407   4
  -2  -5  -4 1744.15 405.723   4
   2   5   4 1046.80 320.518   5
  -2  -5  -5 1429.86 386.787   4
   2   5   5 1687.86 388.483   5
  -2  -5  -6 582.273 314.947   4
   2   5   6 103.384 164.764   5
   2   5   7 6467.52 749.238   5
  -2  -5  -7 7494.55 850.345   4
  -2  -5  -8 16981.3 1288.11   4
  -2  -5  -9 59592.7 2501.18   4
  -2  -5 -10 10294.9 1302.49   7
  -2  -5 -10 9122.31 1051.72   4
  -2  -5 -11 10902.7 1396.23   7
  -2  -5 -11 12243.5 1290.55   4
  -2  -5 -12 34472.6 2459.97   7
  -2  -5 -12 37059.2 2236.53   4
  -2  -5 -13 10748.1 1426.10   7
  -2  -5 -13 10920.3 1257.92   4
  -2  -5 -14 84.9625 489.385   7
  -2  -5 -15 20917.1 1972.90   7
  -2  -6   7 11451.4 1608.81   2
  -2  -6   6 10614.7 1526.83   2
  -2  -6   5 3318.12 892.732   2
  -2  -6   4 51197.3 2973.40   2
  -2  -6   3 1618.20 622.919   2
  -2  -6   2 6.94757 351.950   2
  -2  -6   1 16936.3 989.010   7
  -2  -6   1 16853.0 1520.49   2
  -2  -6   0 27768.6 1420.74   7
  -2  -6   0 29376.8 1893.90   2
  -2  -6  -1 18977.9 1280.30   7
  -2  -6  -1 20972.6 1571.27   2
  -2  -6  -2 1376.32 427.373   2
  -2  -6  -3 440.419 213.619   4
  -2  -6  -3 741.994 346.103   2
  -2  -6  -4 3050.28 583.211   4
  -2  -6  -5 2370.10 530.940   4
   2   6   5 2009.24 447.718   5
   2   6   6 29448.9 1650.00   5
  -2  -6  -6 28768.9 1709.91   4
   2   6   7 16295.8 1259.67   5
  -2  -6  -7 15608.6 1292.76   4
  -2  -6  -8-99.4594 226.411   4
   2   6   8 394.872 325.784   5
  -2  -6  -9 19957.0 1532.92   4
  -2  -6 -10 8951.84 1071.13   4
  -2  -6 -11 21019.9 1690.45   4
  -2  -6 -12 6834.52 1174.11   7
  -2  -6 -12 5364.93 940.013   4
  -2  -6 -13 34067.5 2583.66   7
  -2  -6 -13 30192.5 2144.45   4
  -2  -6 -14 4562.33 966.540   7
  -2  -7   6 4361.56 1044.46   2
  -2  -7   5 6709.20 1248.32   2
  -2  -7   4 5525.08 1124.26   2
  -2  -7   3 411.210 467.850   2
  -2  -7   2 4838.06 934.461   2
  -2  -7   1 6.14260 321.678   2
  -2  -7   0-281.088 427.407   2
  -2  -7   0 382.362 261.169   7
  -2  -7  -1 66.8916 222.988   7
  -2  -7  -1 377.726 366.599   2
  -2  -7  -2-21.9285 240.251   2
  -2  -7  -3-74.1710 325.513   4
  -2  -7  -3 427.960 344.633   2
  -2  -7  -4 3789.45 696.512   4
  -2  -7  -4 5791.19 825.929   2
  -2  -7  -5 28902.9 1684.32   2
  -2  -7  -5 28078.3 1855.12   4
   2   7   6 26737.2 1744.10   5
  -2  -7  -6 24626.9 1735.25   4
   2   7   7 49186.4 2334.05   5
  -2  -7  -7 48480.2 2424.40   4
   2   7   8 65088.8 2727.96   5
  -2  -7  -8 61071.2 2758.78   4
   2   7   9 44003.4 2294.04   5
  -2  -7  -9 43255.7 2372.61   4
  -2  -7 -10 3144.63 681.238   4
   2   7  10 3094.30 703.599   5
  -2  -7 -11 7295.00 1079.41   4
   2   7  11 6211.07 958.618   5
  -2  -7 -12 3870.38 859.717   4
  -2  -7 -13 221.392 414.689   7
  -2  -7 -13 526.759 512.789   4
  -2  -8   4 5564.61 1112.56   2
  -2  -8   3 142.802 440.969   2
  -2  -8   2 580.590 588.371   2
  -2  -8   1 1205.83 499.390   2
  -2  -8   0 4170.14 855.326   2
  -2  -8  -1 1003.44 353.204   7
  -2  -8  -1-10.7400 345.811   2
  -2  -8  -2 24965.5 1807.70   2
  -2  -8  -3 20137.9 1586.54   2
  -2  -8  -3 16541.6 1538.62   4
  -2  -8  -4 1757.51 516.776   4
  -2  -8  -4 1633.14 497.607   2
  -2  -8  -5 38172.0 2047.56   2
  -2  -8  -5 39328.8 2315.28   4
  -2  -8  -6 12660.3 1131.63   2
  -2  -8  -6 13659.2 1395.61   4
  -2  -8  -7 764.402 424.823   4
  -2  -8  -7 546.765 351.418   2
   2   8   7 324.920 353.102   5
  -2  -8  -8 9502.13 1159.30   4
   2   8   8 8884.62 1105.22   5
   2   8   9 17514.5 1545.80   5
  -2  -8  -9 15626.4 1525.33   4
  -2  -8 -10 1416.77 679.054   4
   2   8  10 636.290 323.059   5
  -2  -8 -11 2675.50 655.223   4
   2   8  11 1530.49 540.498   5
   2   8  12 365.246 327.322   5
  -2  -8 -12 912.776 485.977   4
  -2  -9   2 5210.39 1070.20   2
  -2  -9   1 1617.56 670.308   2
  -2  -9   0 2012.92 610.057   2
  -2  -9  -1 3959.07 835.416   2
  -2  -9  -2-287.189 320.007   4
  -2  -9  -2 287.315 365.683   2
  -2  -9  -3 7908.98 1041.34   2
  -2  -9  -3 5474.13 966.142   4
  -2  -9  -4 6721.86 954.611   2
  -2  -9  -4 5517.12 975.029   4
  -2  -9  -5 10920.0 1112.68   2
  -2  -9  -5 10949.6 1337.65   4
  -2  -9  -6 6834.05 1107.46   4
  -2  -9  -7 16589.8 1622.29   4
  -2  -9  -8 7036.67 1097.14   4
   2   9   8 4882.95 887.272   5
  -2  -9  -9 2120.54 636.460   4
   2   9   9 1640.34 494.820   5
  -2  -9 -10 403.152 434.102   4
   2   9  10 54.0931 253.131   5
  -2  -9 -11 3364.49 807.408   4
   2   9  11 2543.63 636.266   5
  -2  -9 -12 825.035 484.326   4
   2   9  12 1304.65 553.872   5
  -2 -10   0 5790.99 1028.88   2
  -2 -10  -1 2338.96 675.335   2
  -2 -10  -2 9684.68 1381.55   4
  -2 -10  -2 10977.4 1342.54   2
  -2 -10  -3-317.868 472.163   4
  -2 -10  -4 2129.01 705.950   4
  -2 -10  -5 7992.14 1208.18   4
  -2 -10  -6 4724.28 971.418   4
  -2 -10  -7 3252.75 745.140   4
  -2 -10  -8 464.582 460.956   4
  -2 -10  -9 673.674 431.561   4
  -2 -10 -10 382.108 446.791   4
   2  10  10 377.993 278.487   5
  -2 -10 -11 7018.65 1200.59   4
   2  10  11 3719.14 859.642   5
   3  -9  -7 1347.64 570.515   4
  -3   9   7 1461.61 632.179   5
   3  -9  -6 118.109 415.355   4
  -3   9   6 626.070 430.732   5
   3  -9  -5 41.2958 468.832   4
  -3   9   5 1159.46 583.080   5
   3  -9  -4 4273.87 920.748   4
  -3   9   4 4615.90 968.300   5
   3  -9  -3 2209.91 649.807   4
   3  -9  -2 675.638 530.070   4
   3  -9  -1 1840.13 725.415   4
   3  -9   0 14959.2 1647.23   4
   3  -9   1 5621.35 1047.25   4
   3  -9   2-13.2216 286.021   4
   3  -8  -9 94.8867 499.390   4
   3  -8  -8 7581.56 1267.90   4
   3  -8  -7 4866.54 1042.63   4
  -3   8   7 4894.97 1008.67   5
   3  -8  -6 1532.32 630.033   4
  -3   8   6 814.925 522.842   5
  -3   8   5 16626.3 1725.30   5
   3  -8  -5 17918.6 1786.81   4
  -3   8   4 16620.1 1705.66   5
   3  -8  -4 20415.0 1864.84   4
   3  -8  -3 5406.24 1210.26   4
  -3   8   3 6437.45 1151.34   5
   3  -8  -2 64892.0 3260.85   4
   3  -8  -1 34420.3 2346.77   4
   3  -8   0 236.768 355.861   4
   3  -8   1 7419.06 1127.12   4
   3  -8   2 3139.01 784.144   4
   3  -8   3-195.437 261.194   4
   3  -8   4 417.723 405.513   4
   3  -8   5 747.396 432.209   4
   3  -7 -11 88.3564 446.391   4
   3  -7 -10 10032.1 1506.67   4
   3  -7  -9 10527.6 1500.50   4
   3  -7  -8 5460.50 1068.30   4
   3  -7  -7 55897.7 3170.09   4
   3  -7  -6 7392.97 1160.19   4
   3  -7  -5 1226.18 590.758   4
  -3   7   5 1703.39 690.935   5
  -3   7   4 18173.7 1653.49   5
   3  -7  -4 19483.1 1723.41   4
   3  -7  -3 592.860 406.870   4
  -3   7   3 516.874 378.008   5
   3  -7  -2 5006.57 895.202   4
  -3   7   2 3224.57 715.377   5
   3  -7  -1 710.825 423.925   4
   3  -7   0 11098.4 1248.76   4
  -3   7  -1 81.6458 275.319   1
   3  -7   1 321.337 347.371   4
   3  -7   2-42.9300 280.325   4
   3  -7   2 325.711 391.105   6
  -3   7  -2-39.4814 274.179   1
   3  -7   3 1901.12 515.748   6
   3  -7   3 3243.66 707.422   4
  -3   7  -3 1706.32 556.835   1
   3  -7   4 508.916 279.747   4
  -3   7  -4 960.452 491.667   1
  -3   7  -5 3572.54 798.933   1
   3  -6 -11 16276.4 1954.03   4
   3  -6 -10 4933.48 1038.28   4
   3  -6  -9 27069.8 2277.07   4
   3  -6  -8 21285.5 1953.49   4
   3  -6  -7 1036.00 489.444   4
   3  -6  -6 20904.0 1811.88   4
   3  -6  -5 43499.9 2505.59   4
   3  -6  -4 3551.93 747.170   4
  -3   6   4 4097.57 779.966   5
   3  -6  -3 3991.02 753.383   4
  -3   6   3 4870.49 851.303   5
   3  -6  -2 6676.60 934.224   4
  -3   6   2 8019.53 666.804   1
  -3   6   2 9979.87 1130.53   5
  -3   6   1 1563.87 405.164   1
   3  -6  -1 848.865 428.967   4
  -3   6   1 944.900 393.060   5
   3  -6   0-79.3954 223.781   4
  -3   6   0 166.646 266.649   1
   3  -6   1 4405.74 749.542   4
  -3   6  -1 4671.87 717.279   1
   3  -6   2 10920.0 1165.74   6
  -3   6  -2 13659.8 1288.61   1
   3  -6   2 11229.1 1187.69   4
  -3   6  -3 567.495 440.623   1
   3  -6   3 649.170 358.730   6
   3  -6   3 585.707 360.050   4
   3  -6   4 16815.9 1374.90   6
  -3   6  -4 16694.5 1592.43   1
  -3   6  -5 20271.6 1834.15   1
  -3   6  -6-102.770 342.886   1
  -3   6  -7 29101.2 2406.41   1
   3  -5 -12 22352.5 2259.05   4
   3  -5 -11 18756.8 2060.14   4
   3  -5 -10 20127.5 1995.51   4
   3  -5  -9 1440.39 586.403   4
   3  -5  -8 13502.2 1566.38   4
   3  -5  -7 32513.4 2271.62   4
   3  -5  -6 4940.98 848.109   4
   3  -5  -5 380.106 423.006   4
  -3   5   4 338.095 80.4401   1
   3  -5  -4 732.118 384.525   4
   3  -5  -3 27029.9 1761.49   4
  -3   5   3 29165.3 993.343   1
   3  -5  -2 2445.73 703.468   4
  -3   5   2 2034.88 468.401   1
  -3   5   2 3088.59 641.300   5
  -3   5   2 1276.21 362.799   2
  -3   5   1 39081.2 2008.36   5
  -3   5   1 37880.4 1590.10   1
   3  -5  -1 40047.2 2043.25   4
  -3   5   0 11828.1 1115.64   5
  -3   5   0 12374.6 1026.92   1
   3  -5   0 11059.4 1098.94   4
   3  -5   1 2849.93 564.329   4
  -3   5  -1 4472.59 668.841   1
   3  -5   2 33519.8 1949.59   6
  -3   5  -2 33510.6 1913.76   1
  -3   5  -3 32071.5 2009.85   1
   3  -5   3 39464.7 2082.01   6
   3  -5   4 1982.01 513.265   6
  -3   5  -4 3167.49 712.553   1
  -3   5  -5 13792.4 1470.55   1
   3  -5   5 11814.8 1129.14   6
  -3   5  -6 9325.67 1279.21   1
  -3   5  -7 4859.28 969.872   1
  -3   5  -8 611.826 538.348   1
  -3   4  12 18239.4 2011.49   3
   3  -4 -12 21390.0 2166.05   4
   3  -4 -11 162.728 457.076   4
  -3   4  11 531.012 504.587   3
  -3   4  10 17078.4 1809.04   3
   3  -4 -10 16790.6 1839.29   4
   3  -4  -9 6185.80 1123.18   4
  -3   4   9 6589.00 1123.44   3
   3  -4  -8 599.072 492.474   4
  -3   4   8 118.213 342.602   3
   3  -4  -7 6278.36 1033.01   4
   3  -4  -6 1861.31 612.954   4
  -3   4   6 1269.36 156.983   2
  -3   4   5 1468.40 189.609   2
   3  -4  -5 1774.74 474.358   4
  -3   4   5 1499.67 178.281   2
  -3   4   4 9274.39 505.227   2
   3  -4  -4 10199.1 1065.61   4
  -3   4   3 85413.0 1745.32   2
   3  -4  -3 82294.7 2871.59   4
  -3   4   2 88471.4 2033.88   2
   3  -4  -2 87991.8 2811.74   4
   3  -4  -1 3604.31 712.696   4
  -3   4   1 3881.44 597.454   2
  -3   4   1 3355.30 622.416   5
  -3   4   0 59068.7 2178.76   5
   3  -4   0 57670.2 2193.92   4
   3  -4   1 43234.6 1873.33   4
   3  -4   2 2061.06 549.999   6
   3  -4   2 1224.64 354.823   4
   3  -4   3 7412.07 908.668   6
  -3   4  -3 7131.01 960.017   1
   3  -4   4 32212.6 1826.00   6
  -3   4  -4 30095.8 2010.70   1
   3  -4   5 10073.9 1030.49   6
  -3   4  -5 10530.4 1266.59   1
  -3   4  -6 951.769 539.515   1
   3  -4   6 1476.77 472.389   6
  -3   4  -7 18139.0 1817.36   1
   3  -4   7 19554.1 1406.29   6
  -3   4  -8 3231.49 836.750   1
  -3   4  -9 2204.64 818.733   1
  -3   4 -10 7471.34 1308.34   1
  -3   3  12 18390.6 2035.56   3
  -3   3  11 1384.76 641.597   3
  -3   3  10 862.391 471.879   3
   3  -3 -10-94.1161 456.292   4
   3  -3  -9 35.7597 495.401   4
  -3   3   9 142.574 365.705   3
  -3   3   8 11877.2 1397.41   3
   3  -3  -8 12685.6 1469.59   4
  -3   3   8 11632.7 818.010   2
   3  -3  -7 2443.91 699.070   4
  -3   3   7 2430.68 642.662   3
  -3   3   7 2864.77 406.556   2
   3  -3  -6 220.750 408.599   4
  -3   3   6 238.864 153.960   1
  -3   3   6-177.112 293.569   3
  -3   3   6 106.587 133.662   2
  -3   3   5 52308.4 1398.95   2
  -3   3   5 48665.7 2338.26   3
   3  -3  -5 47577.1 2352.79   4
   3  -3  -4 19800.8 1434.71   4
   3  -3  -3 1498.04 356.513   4
   3  -3  -2 97892.1 2777.41   4
  -3   3   1 70192.9 1906.05   2
   3  -3  -1 69969.9 2220.93   4
  -3   3   0 31071.9 1419.15   5
   3  -3   0 32173.0 1467.13   4
   3  -3   1 34450.3 1821.53   6
  -3   3  -1 34018.3 1452.93   5
   3  -3   1 34679.9 1468.24   4
   3  -3   2 27043.8 1626.51   6
   3  -3   2 28178.8 1335.52   4
   3  -3   3 17.8921 290.823   6
   3  -3   4 1143.45 436.953   6
   3  -3   5 18087.6 1351.32   6
   3  -3   6 10247.3 1015.55   6
  -3   3  -6 10417.4 1285.13   1
   3  -3   7 26882.2 1653.34   6
  -3   3  -7 27056.0 2134.07   1
   3  -3   8 30176.8 1740.29   6
  -3   3  -8 29787.4 2328.59   1
  -3   3  -9 10637.0 1456.47   1
  -3   3 -10 1468.36 699.854   1
  -3   2  12 731.345 565.679   3
  -3   2  11 83.6665 427.846   3
  -3   2  10 1637.66 655.056   3
  -3   2  10 1336.30 441.620   2
  -3   2   9 3563.37 912.236   3
  -3   2   9 1836.72 431.370   2
  -3   2   8 4301.02 883.026   3
  -3   2   8 4315.56 616.641   2
   3  -2  -8 4645.73 889.326   4
  -3   2   7 69706.3 3093.09   3
   3  -2  -7 76088.7 3254.45   4
  -3   2   7 73060.3 2230.65   2
  -3   2   6 40387.7 2228.91   3
   3  -2  -6 38877.9 2214.64   4
  -3   2   6 39977.0 1552.96   2
  -3   2   5 214.100 157.601   2
  -3   2   5 32.2388 300.009   3
   3  -2  -5-102.429 309.166   4
  -3   2   4 104812. 2302.27   2
  -3   2   4 103391. 3101.46   3
   3  -2  -4 99463.4 3110.97   4
  -3   2   3 73684.7 2410.03   3
   3  -2  -3 72253.4 2455.19   4
   3  -2  -2 116019. 2822.53   4
   3  -2  -1 22477.2 1058.29   3
   3  -2  -1 24013.5 1202.68   4
  -3   2   1 22735.1 1083.60   4
   3  -2   0 25699.7 1073.67   3
   3  -2   0 25294.8 1141.43   4
   3  -2   1 6484.44 787.648   6
  -3   2  -1 5604.97 510.636   5
   3  -2   1 6498.17 560.539   4
   3  -2   2 859.832 221.257   4
   3  -2   2 943.416 360.794   6
   3  -2   3 30079.3 1657.69   6
   3  -2   3 29428.4 1170.03   4
   3  -2   4 3178.25 566.692   6
   3  -2   4 2804.26 346.246   5
   3  -2   5 5537.67 777.264   6
   3  -2   6 89291.3 2991.82   6
   3  -2   7 11211.8 1084.74   6
   3  -2   8 773.756 350.533   6
  -3   2  -8 985.778 615.967   1
   3  -2   9-49.2018 202.361   6
  -3   2  -9 270.414 507.049   1
  -3   2 -10 34223.1 2624.16   1
  -3   2 -11 8769.43 1399.20   1
  -3   1  12 8776.96 1424.82   3
  -3   1  11 8458.91 1367.77   3
  -3   1  11 5882.03 935.974   2
  -3   1  10 849.637 499.313   3
  -3   1  10 768.559 443.410   2
  -3   1   9 19215.3 1875.77   3
  -3   1   9 21763.0 1542.38   2
  -3   1   8 31434.4 1746.75   2
  -3   1   7 414.223 270.816   2
  -3   1   6 71823.2 3009.31   3
  -3   1   6 74158.8 2392.64   2
  -3   1   5 17586.3 1126.27   2
  -3   1   5 18136.4 1406.68   3
   3  -1  -5 16374.4 1353.27   4
  -3   1   4 9204.09 790.375   2
  -3   1   4 8030.88 894.394   3
   3  -1  -4 9102.36 948.967   4
  -3   1   3 47108.3 1907.51   3
   3  -1  -3 50390.1 2015.84   4
  -3   1   2 16483.4 1022.77   3
   3  -1  -2 18433.2 1133.31   4
  -3   1   1 2485.83 358.676   4
   3  -1  -1 2862.78 561.783   6
  -3   1   1 2302.22 363.451   3
   3  -1  -1 2735.91 437.390   4
   3  -1   0 69211.4 2347.35   6
   3  -1   0 65714.1 1635.47   4
  -3   1   0 66218.1 1548.94   4
   3  -1   1 12140.9 1035.60   6
   3  -1   1 12752.1 603.263   3
  -3   1  -1 11546.6 590.255   5
   3  -1   1 11857.4 623.361   4
   3  -1   2 14044.1 586.449   3
   3  -1   2 14574.1 619.953   4
   3  -1   2 13289.4 1077.41   6
   3  -1   3 15728.8 1186.56   6
   3  -1   3 15715.3 649.765   4
   3  -1   4 17941.1 1304.03   6
   3  -1   4 16928.8 690.831   5
   3  -1   5 214238. 4514.53   6
   3  -1   5 214441. 2662.19   5
   3  -1   6 7304.03 861.319   6
   3  -1   7 5715.01 793.238   6
   3  -1   8 101810. 3325.45   6
   3  -1   9 2117.74 574.007   6
   3  -1  10 1113.56 456.761   6
  -3   1 -10 908.383 762.846   1
  -3   1 -11 11748.0 1572.56   1
  -3   1 -12 3137.72 962.379   1
  -3   0  12 1043.20 599.770   2
  -3   0  11 11687.3 1359.23   2
  -3   0  10 5427.95 906.384   2
  -3   0   9 247.430 348.781   2
  -3   0   8 15074.6 1318.17   2
  -3   0   7 19748.0 1467.94   2
  -3   0   6 8833.36 956.575   2
  -3   0   5 8226.95 873.491   2
  -3   0   4 29844.9 1564.55   2
   3   0  -3 11421.6 925.455   6
   3   0  -2 42756.2 1746.30   6
  -3   0   1 624.726 214.388   4
   3   0  -1 601.348 302.837   6
   3   0   0 29191.5 1481.64   6
  -3   0   0 29576.7 1016.77   3
  -3   0   0 30570.6 1004.41   4
   3   0   1 22552.9 1350.00   6
  -3   0  -1 21557.4 658.371   4
   3   0   2 65057.6 2308.85   6
   3   0   3 197031. 4132.40   6
   3   0   4 18515.8 1308.35   6
   3   0   5 28747.6 1669.91   6
   3   0   5 24336.9 713.012   5
   3   0   5 26797.2 800.338   4
   3   0   6 185280. 4348.73   6
   3   0   6 193011. 2576.78   4
   3   0   7 13521.4 1241.73   6
   3   0   7 15982.4 844.509   4
   3   0   8 871.120 423.498   6
   3   0   9 2637.24 648.081   6
   3   0  10 1086.27 456.237   6
   3   0  11 1921.13 595.923   6
  -3   0 -11 900.717 674.572   1
  -3   0 -12 3729.83 915.743   1
  -3   0 -13 1610.37 735.633   1
  -3  -1  12 18079.0 1847.21   2
  -3  -1  11 959.349 526.011   2
  -3  -1  10 2937.87 828.187   2
  -3  -1   9 4149.46 880.379   2
  -3  -1   8 2663.47 680.525   2
   3   1  -7 524.953 235.184   6
  -3  -1   7 350.440 312.574   2
   3   1  -6 21365.9 1090.34   6
  -3  -1   6 24956.6 1697.96   2
   3   1  -5 38792.7 1492.00   6
  -3  -1   5 38229.4 2012.33   2
  -3  -1   4 8107.43 904.060   2
   3   1  -4 8698.54 734.379   6
   3   1  -3 8957.48 771.473   6
  -3  -1   3 9997.97 946.754   2
   3   1  -2 62065.3 1998.88   6
   3   1  -1 4563.75 580.251   6
  -3  -1   1 3862.42 500.817   4
   3   1   0 197313. 3785.48   6
  -3  -1   0 200064. 2876.11   4
   3   1   1 136238. 3233.69   6
  -3  -1  -1 142246. 1916.98   4
   3   1   2 3591.32 571.250   6
   3   1   3 4380.79 648.655   6
   3   1   4 34737.2 1788.27   6
  -3  -1  -4 32325.0 1736.46   7
   3   1   5 34146.4 1834.49   6
  -3  -1  -5 36050.8 1883.26   7
   3   1   6 7933.92 939.862   6
   3   1   6 7837.78 456.659   3
   3   1   6 7457.55 431.526   4
  -3  -1  -6 8320.04 964.842   7
   3   1   7 12767.7 1225.94   6
  -3  -1  -7 12632.6 1188.91   7
   3   1   7 13168.9 720.958   3
   3   1   7 13494.0 689.638   4
  -3  -1  -8 2219.40 553.290   7
   3   1   8 2262.66 591.362   6
   3   1   8 2921.32 415.013   3
  -3  -1  -9 311.314 391.024   7
   3   1   9 132.846 272.074   6
   3   1   9-18.6074 178.728   3
   3   1  10 12209.9 1324.97   6
   3   1  10 11893.1 956.958   3
  -3  -1 -10 14132.4 1346.31   7
  -3  -1 -11 17067.4 1522.22   7
  -3  -1 -12 2401.47 640.637   7
  -3  -1 -12 3568.32 887.963   1
  -3  -1 -13 9796.92 1438.37   1
  -3  -2  11 2336.60 698.341   2
  -3  -2  10-274.775 559.491   2
  -3  -2   9 684.304 545.271   2
  -3  -2   8 5824.58 972.444   2
  -3  -2   7 10846.5 1275.37   2
   3   2  -6 13098.8 682.073   6
  -3  -2   6 12664.3 1357.98   2
   3   2  -5 97972.8 2045.83   6
  -3  -2   5 96963.2 3442.79   2
   3   2  -4 983.852 227.927   7
   3   2  -4 737.821 200.597   6
  -3  -2   4 459.020 343.973   2
  -3  -2   3 13290.9 1194.65   2
   3   2  -3 12881.5 838.419   6
   3   2  -3 12898.1 787.508   7
   3   2  -2 38803.3 1509.47   6
  -3  -2   2 40873.6 1981.53   2
   3   2  -2 39557.8 1435.21   7
   3   2  -1 10096.4 812.755   6
   3   2   0 3169.30 538.028   6
   3   2   1 81105.1 2487.54   6
   3   2   2 64003.2 2292.49   6
  -3  -2  -2 64137.1 2274.00   7
  -3  -2  -2 65112.4 1237.48   5
   3   2   3 30015.6 1622.31   6
  -3  -2  -3 26041.9 669.035   4
  -3  -2  -3 27840.6 1570.37   7
   3   2   4 15801.9 1253.65   6
  -3  -2  -4 15266.1 446.131   4
  -3  -2  -4 15517.4 1237.93   7
  -3  -2  -5 39.9448 239.755   7
   3   2   5 268.904 337.169   6
   3   2   5 325.874 82.6137   5
   3   2   6 15179.0 1306.26   6
   3   2   6 15213.2 606.845   4
  -3  -2  -6 16549.3 1364.42   7
  -3  -2  -7 3603.55 706.287   7
   3   2   7 3308.31 339.586   4
   3   2   7 3179.02 639.334   6
   3   2   8 22529.7 1748.83   6
  -3  -2  -8 19307.3 1544.39   7
  -3  -2  -9 3975.73 780.530   7
   3   2   9 4362.98 826.444   6
   3   2   9 4711.99 542.456   3
   3   2  10 12413.3 1356.73   6
  -3  -2 -10 13984.7 1425.04   7
   3   2  10 14789.7 1028.00   3
  -3  -2 -11 18242.6 1647.82   7
  -3  -2 -12 38349.0 2408.84   7
  -3  -2 -13 2271.85 629.901   7
  -3  -2 -13 3188.01 845.338   1
  -3  -2 -14 22180.2 2123.31   1
  -3  -3  10 1337.21 703.111   2
  -3  -3   9 1976.55 790.122   2
  -3  -3   8 5431.04 1025.80   2
  -3  -3   7 12359.5 1472.74   2
  -3  -3   6 5600.39 1009.95   2
  -3  -3   5 23943.5 1844.75   2
  -3  -3   4 19260.0 1591.73   2
   3   3  -4 17290.2 804.660   6
  -3  -3   3 61495.2 2718.78   2
   3   3  -3 57902.4 1659.43   6
   3   3  -2 25817.6 1128.12   7
  -3  -3   2 24883.5 1690.38   2
   3   3  -2 24032.6 1166.79   6
   3   3  -1 1226.66 343.384   6
  -3  -3   1 633.774 362.051   2
   3   3   0 21065.5 1233.15   6
   3   3   1 6872.33 755.186   6
  -3  -3  -1 6188.64 712.254   7
   3   3   2 11224.3 993.170   6
  -3  -3  -2 11496.5 680.623   5
  -3  -3  -2 12193.8 1018.93   7
  -3  -3  -3 946.724 370.319   7
  -3  -3  -3 493.451 179.341   4
   3   3   3 525.366 293.485   6
   3   3   4 12533.9 1156.22   6
  -3  -3  -4 12834.8 673.180   4
  -3  -3  -4 13177.6 1162.49   7
   3   3   5 33525.9 1921.81   6
  -3  -3  -5 36016.5 1047.14   3
  -3  -3  -5 32878.1 1076.74   4
  -3  -3  -5 32368.2 1902.46   7
   3   3   6 17725.7 1483.39   6
   3   3   6 17522.2 784.304   5
  -3  -3  -6 19873.8 904.298   4
  -3  -3  -6 18187.3 1461.24   7
   3   3   7 13523.5 1335.30   6
  -3  -3  -7 11550.7 766.035   4
  -3  -3  -7 12090.1 1258.15   7
   3   3   8 10879.6 1266.37   6
  -3  -3  -8 10622.6 805.475   4
  -3  -3  -8 11351.7 1256.60   7
   3   3   9 44131.5 2579.49   6
  -3  -3  -9 41700.5 2442.04   7
  -3  -3 -10 57707.6 2966.15   7
  -3  -3 -11 25610.5 2013.05   7
  -3  -3 -12 508.545 347.580   7
  -3  -3 -13 11585.7 1410.94   7
  -3  -3 -14 26356.8 2225.98   1
  -3  -3 -14 27992.4 2128.51   7
  -3  -4   9 23731.1 2232.09   2
  -3  -4   8 25359.4 2253.45   2
  -3  -4   7 3342.59 889.880   2
  -3  -4   6 20300.5 1894.34   2
  -3  -4   5 51844.4 2897.25   2
  -3  -4   4 1550.83 595.477   2
  -3  -4   3 1630.01 564.893   2
   3   4  -3 1066.38 233.160   6
  -3  -4   2 647.588 379.819   2
   3   4  -2 569.562 241.800   6
  -3  -4   2 802.403 251.789   6
   3   4  -1 618.696 247.872   6
  -3  -4   1 588.363 376.293   2
  -3  -4   0 64.6256 155.600   7
   3   4   0 637.296 311.141   6
  -3  -4   0 190.011 234.105   2
  -3  -4  -1 212.423 211.710   7
   3   4   1 681.426 313.266   6
  -3  -4  -2 3005.11 549.412   7
   3   4   2 2224.07 476.401   6
  -3  -4  -3 398.079 312.647   7
   3   4   3 386.931 348.830   6
   3   4   4 60341.5 2563.24   6
  -3  -4  -4 57417.4 1785.35   4
  -3  -4  -4 60547.9 2530.12   7
   3   4   5 51650.9 2477.68   6
  -3  -4  -5 44119.5 1554.92   4
  -3  -4  -5 46028.1 2303.06   7
  -3  -4  -6 2058.08 556.045   7
   3   4   6 2266.23 620.003   6
  -3  -4  -6 2069.58 321.872   3
   3   4   6 2151.08 340.859   5
  -3  -4  -6 2178.53 393.621   4
   3   4   7 20784.4 1729.64   6
   3   4   7 20445.1 1039.98   5
  -3  -4  -7 20635.9 1118.30   4
  -3  -4  -7 20605.9 1665.15   7
  -3  -4  -8 44029.4 1748.23   4
  -3  -4  -8 42744.7 2499.56   7
  -3  -4  -9 567.089 458.784   7
  -3  -4  -9 503.965 294.739   4
  -3  -4 -10 1439.52 584.256   7
  -3  -4 -10 271.213 257.279   4
  -3  -4 -11 25869.8 2051.63   7
  -3  -4 -12 9638.85 1323.91   7
  -3  -4 -13 3049.32 860.481   7
  -3  -4 -14 13114.0 1561.31   7
  -3  -4 -15 190.861 451.949   7
  -3  -5   8 422.992 564.743   2
  -3  -5   7 9048.21 1385.52   2
  -3  -5   6 2306.30 786.038   2
  -3  -5   5 494.546 465.217   2
  -3  -5   4 2769.23 765.857   2
  -3  -5   3 2632.61 736.437   2
  -3  -5   2 1366.39 545.690   2
  -3  -5   1 21448.0 1760.70   2
  -3  -5   0 39986.9 2278.41   2
  -3  -5   0 36232.8 1666.80   7
  -3  -5  -1 3202.85 580.939   7
  -3  -5  -1 3010.60 639.856   2
  -3  -5  -2 4882.21 724.535   7
   3   5   2 5301.76 779.825   6
   3   5   3 24548.0 1656.13   6
  -3  -5  -3 24308.8 1609.94   7
   3   5   4 20685.0 1565.47   6
  -3  -5  -4 23708.3 1319.62   4
  -3  -5  -4 22730.7 1651.34   7
  -3  -5  -5 12003.7 946.335   4
  -3  -5  -5 14068.0 1345.44   7
   3   5   6 104650. 2619.71   5
  -3  -5  -6 103828. 2748.09   4
  -3  -5  -6 94576.3 3575.75   7
   3   5   7 10413.4 834.796   5
  -3  -5  -7 11793.9 954.945   4
  -3  -5  -7 10964.3 1279.76   7
  -3  -5  -8-7.24176 376.242   7
  -3  -5  -8 386.155 289.108   4
   3   5   8 581.506 251.957   5
   3   5   9 43620.2 1819.56   5
  -3  -5  -9 48158.9 2055.70   4
  -3  -5  -9 42009.2 2639.29   7
  -3  -5 -10 2428.86 637.772   7
  -3  -5 -10 1690.43 496.465   4
  -3  -5 -11 1194.32 617.303   7
  -3  -5 -12 907.909 532.294   7
  -3  -5 -13 6461.89 1186.13   7
  -3  -5 -14 2873.87 808.450   7
  -3  -6   6 297.063 440.352   2
  -3  -6   5 232.508 441.375   2
  -3  -6   4-182.497 426.336   2
  -3  -6   3 1586.55 613.387   2
  -3  -6   2 9905.48 1314.30   2
  -3  -6   1 438.581 238.352   7
  -3  -6   1 484.102 344.252   2
  -3  -6   0 25076.8 1933.11   2
  -3  -6   0 25916.7 1447.87   7
  -3  -6  -1 67473.6 3016.06   2
  -3  -6  -1 69816.5 2530.54   7
  -3  -6  -2 6272.84 927.730   2
  -3  -6  -2 5042.13 730.033   7
  -3  -6  -3 10178.7 1096.55   7
  -3  -6  -4 90750.6 2913.87   4
  -3  -6  -4 91076.6 3367.50   7
  -3  -6  -5 86.2558 342.456   7
  -3  -6  -5-27.0426 202.134   4
  -3  -6  -6 620.321 463.822   7
  -3  -6  -6 249.634 255.675   4
  -3  -6  -7-185.189 430.214   7
  -3  -6  -7 603.785 266.039   4
   3   6   7 636.458 298.593   5
  -3  -6  -8 710.595 353.868   4
  -3  -6  -8 171.962 345.878   7
   3   6   8-55.0697 159.983   5
  -3  -6  -9 10917.6 1393.48   7
   3   6   9 10471.8 971.138   5
  -3  -6  -9 10701.5 1049.23   4
  -3  -6 -10 112.846 337.403   4
  -3  -6 -10 489.991 435.821   7
   3   6  10 283.454 311.378   5
  -3  -6 -11 2489.57 758.491   7
  -3  -6 -12 674.918 561.044   7
  -3  -6 -13 1959.24 709.874   7
  -3  -7   5 3613.13 965.666   2
  -3  -7   4 4570.31 973.832   2
  -3  -7   3 442.368 393.115   2
  -3  -7   2 11901.7 1513.02   2
  -3  -7   1 29633.6 2210.41   2
  -3  -7   0 9980.00 1256.77   2
  -3  -7   0 11059.8 978.297   7
  -3  -7  -1-242.832 235.879   7
  -3  -7  -1 97.1789 364.008   2
  -3  -7  -2 9941.13 1194.22   2
  -3  -7  -2 10400.5 1083.52   7
  -3  -7  -3 2363.14 574.679   7
  -3  -7  -3 2257.30 576.861   2
  -3  -7  -4 2314.84 660.189   7
  -3  -7  -4 1571.10 505.328   4
  -3  -7  -4 1954.82 548.476   2
  -3  -7  -5 6072.13 966.859   7
  -3  -7  -5 5700.69 806.136   4
  -3  -7  -6 16749.8 1610.59   7
  -3  -7  -6 16095.5 1333.57   4
  -3  -7  -7 806.418 431.990   7
  -3  -7  -7 425.211 311.630   4
  -3  -7  -8 7582.83 1152.55   7
   3   7   8 8573.92 943.939   5
  -3  -7  -8 9781.99 1056.13   4
  -3  -7  -9 5260.33 786.644   4
   3   7   9 4909.31 741.129   5
  -3  -7  -9 4923.66 1056.78   7
  -3  -7 -10 10955.0 1474.26   7
   3   7  10 10128.7 1033.45   5
  -3  -7 -10 12752.5 1215.02   4
  -3  -7 -11 2424.14 858.081   7
  -3  -7 -12 21704.4 2149.79   7
  -3  -8   3 3819.14 989.575   2
  -3  -8   2 381.830 463.814   2
  -3  -8   1 2300.17 820.786   2
  -3  -8   0 20192.6 1889.15   2
  -3  -8  -1 22675.7 1936.35   2
  -3  -8  -2 731.721 549.258   2
  -3  -8  -2 733.069 350.256   7
  -3  -8  -3 747.372 372.709   7
  -3  -8  -3 1202.03 475.266   2
  -3  -8  -3 870.369 460.677   4
  -3  -8  -4 877.085 426.933   7
  -3  -8  -4 1362.40 482.803   4
  -3  -8  -4 1503.63 504.698   2
  -3  -8  -5 10119.3 1277.81   7
  -3  -8  -5 10434.7 1177.66   2
  -3  -8  -5 10325.4 1185.19   4
  -3  -8  -6 5849.75 1011.41   7
  -3  -8  -6 5883.35 892.223   4
  -3  -8  -6 6682.57 965.694   2
  -3  -8  -7 26557.7 2194.66   7
  -3  -8  -7 25525.5 1810.73   4
  -3  -8  -8 4786.72 1001.47   7
  -3  -8  -8 5377.73 862.407   4
  -3  -8  -9 1356.40 700.416   7
  -3  -8  -9 2134.66 582.184   4
   3   8   9 1727.74 510.864   5
  -3  -8 -10 10543.7 1490.83   7
  -3  -8 -11 9460.35 1422.69   7
  -3  -9   1 328.639 349.001   2
  -3  -9   0 793.985 431.300   2
  -3  -9  -1 1740.91 587.248   2
  -3  -9  -2 476.783 375.119   2
  -3  -9  -3 787.074 462.763   7
  -3  -9  -3 254.593 493.625   2
  -3  -9  -3 528.646 293.246   4
  -3  -9  -4 7918.35 1093.11   7
  -3  -9  -4 8068.46 1126.46   2
  -3  -9  -4 7376.27 1075.05   4
  -3  -9  -5 16784.1 1656.29   7
  -3  -9  -5 16873.8 1537.33   2
  -3  -9  -5 16971.9 1589.73   4
  -3  -9  -6-113.854 303.740   7
  -3  -9  -6-37.5077 360.116   4
  -3  -9  -6-61.4468 302.392   2
  -3  -9  -7 6284.39 1093.24   7
  -3  -9  -7 7182.46 1053.54   4
  -3  -9  -8 29472.9 2404.87   7
  -3  -9  -8 28581.7 2033.08   4
  -3  -9  -9 14825.2 1779.16   7
  -3  -9  -9 12989.9 1382.68   4
  -3 -10  -1 1659.29 650.317   2
  -3 -10  -2 1635.02 667.091   4
  -3 -10  -2 464.593 400.106   2
  -3 -10  -3 4904.21 909.923   2
  -3 -10  -3 5343.31 988.121   4
  -3 -10  -4 2368.03 657.501   2
  -3 -10  -4 2735.37 751.561   4
  -3 -10  -5-77.7083 393.207   7
  -3 -10  -5 469.164 425.897   4
  -3 -10  -6 10099.4 1343.99   7
  -3 -10  -6 8853.48 1227.63   4
  -3 -10  -7 5643.37 1054.52   7
  -3 -10  -7 7005.01 1067.00   4
  -3 -10  -8 1039.54 598.333   7
  -3 -10  -8 397.333 344.535   4
   4  -9  -5 11632.3 1529.63   4
  -4   9   5 10389.3 1424.54   5
   4  -9  -4 157.120 373.484   4
  -4   9   4 995.666 555.952   5
   4  -9  -3 534.807 405.223   4
   4  -9  -2 3396.47 856.973   4
   4  -9  -1-112.319 343.361   4
   4  -9   0 1519.98 646.161   4
   4  -9   1 3287.31 789.354   4
   4  -8  -8 885.641 559.117   4
   4  -8  -7 5033.44 1053.99   4
  -4   8   7 5110.33 1076.20   5
   4  -8  -6 1641.47 711.808   4
  -4   8   6 1712.98 647.353   5
   4  -8  -5 1863.14 722.046   4
  -4   8   5 1498.89 599.784   5
   4  -8  -4-206.318 354.093   4
  -4   8   4 848.677 545.521   5
   4  -8  -3 3097.24 753.401   4
  -4   8   3 2368.94 743.512   5
   4  -8  -2 5453.59 1026.93   4
  -4   8   2 4883.59 936.586   5
   4  -8  -1 14953.6 1562.44   4
   4  -8   0 8510.92 1186.38   4
   4  -8   1 1029.98 540.298   4
   4  -8   1 249.998 422.302   6
   4  -8   2 8691.06 1171.63   4
   4  -8   3 23722.2 1898.64   4
   4  -7  -9 6532.46 1339.81   4
   4  -7  -8 1312.02 681.689   4
   4  -7  -7 2370.40 745.393   4
   4  -7  -6 1173.26 606.470   4
   4  -7  -5 2928.64 823.342   4
  -4   7   5 2756.26 702.026   5
   4  -7  -4 1353.44 543.554   4
  -4   7   4 364.613 394.750   5
  -4   7   3 14451.2 1516.84   5
   4  -7  -3 12988.4 1441.15   4
  -4   7   2 17968.3 1648.85   5
   4  -7  -2 19401.8 1690.77   4
   4  -7  -1 1330.30 573.531   4
   4  -7   0 24688.7 1886.98   4
   4  -7   1 20106.3 1789.07   6
   4  -7   1 21442.7 1769.73   4
  -4   7  -2 279.595 349.355   1
   4  -7   2 349.233 334.220   4
   4  -7   2 222.009 506.368   6
   4  -7   3 9600.93 1147.94   4
   4  -7   3 9744.19 1216.48   6
  -4   7  -3 9707.24 1226.77   1
  -4   7  -4 15257.2 1598.83   1
   4  -7   4 13275.5 1381.26   4
  -4   7  -5 3126.39 810.725   1
  -4   7  -6 1325.10 536.700   1
   4  -6 -10 2344.04 901.253   4
   4  -6  -9 2162.25 880.932   4
   4  -6  -8 12796.3 1649.40   4
   4  -6  -7 5730.46 1067.35   4
   4  -6  -6 1502.72 577.770   4
   4  -6  -5 10699.7 1310.92   4
  -4   6   4 18744.4 1627.40   5
   4  -6  -4 16750.4 1575.61   4
   4  -6  -3 916.311 505.408   4
  -4   6   3 677.545 628.871   5
  -4   6   2 43760.9 2421.76   5
   4  -6  -2 41762.2 2360.14   4
  -4   6   1 60241.8 2735.38   5
   4  -6  -1 62941.1 2805.08   4
  -4   6   1 60420.7 2250.92   1
  -4   6   0 6422.58 848.584   1
   4  -6   0 6520.11 910.581   4
   4  -6   1 5885.21 875.565   4
  -4   6  -1 3985.88 730.869   1
   4  -6   1 4336.14 892.041   6
   4  -6   2 5643.85 851.960   4
   4  -6   2 6116.25 1034.44   6
  -4   6  -2 6123.91 919.400   1
   4  -6   3 6147.83 877.262   4
   4  -6   3 7389.80 1045.85   6
  -4   6  -3 7047.52 1105.39   1
   4  -6   4 1348.51 462.844   4
   4  -6   4 1427.86 493.550   6
  -4   6  -4 1738.86 658.869   1
   4  -6   5 1627.33 500.672   4
  -4   6  -5 895.170 510.115   1
  -4   6  -6 5319.68 1091.68   1
  -4   6  -7 3521.04 880.282   1
   4  -5 -11 65.5970 432.522   4
   4  -5 -10 6906.56 1234.70   4
   4  -5  -9 8995.75 1372.27   4
   4  -5  -8 1427.44 734.945   4
   4  -5  -7 34877.8 2430.82   4
   4  -5  -6 34905.3 2342.10   4
   4  -5  -5 393.763 342.721   4
   4  -5  -4 12950.3 1345.65   4
   4  -5  -3 8885.71 1069.83   4
   4  -5  -2 880.655 442.475   4
  -4   5   2 1520.17 527.420   5
   4  -5  -1 3629.36 765.198   4
  -4   5   1 5756.14 815.058   5
  -4   5   0 25111.8 1625.03   5
   4  -5   0 24150.5 1590.96   4
   4  -5   1 2702.05 607.152   4
   4  -5   1 4279.56 850.821   6
   4  -5   2 5935.80 890.660   6
  -4   5  -2 6722.25 934.122   1
   4  -5   2 7299.54 875.001   4
   4  -5   3 40.9542 203.679   4
   4  -5   3-30.5369 302.106   6
   4  -5   4 9594.94 1161.57   6
  -4   5  -4 10903.0 1298.92   1
   4  -5   4 8956.71 988.625   4
  -4   5  -5 146.662 455.893   1
   4  -5   5 475.192 342.343   4
   4  -5   5 667.701 349.428   6
  -4   5  -6 6277.18 1070.71   1
   4  -5   6 6822.32 962.513   6
  -4   5  -7 48641.7 3084.65   1
  -4   5  -8 1120.96 543.158   1
  -4   4  11 10509.1 1528.23   3
   4  -4 -11 8649.86 1447.30   4
   4  -4 -10 299.336 396.742   4
  -4   4  10 64.6282 453.350   3
   4  -4  -9 10612.9 1474.98   4
   4  -4  -8 27513.0 2241.09   4
   4  -4  -7 3053.63 736.688   4
   4  -4  -6 10789.4 1327.52   4
   4  -4  -5 51467.0 2662.87   4
   4  -4  -4 3607.67 735.852   4
   4  -4  -3 4499.84 716.416   4
   4  -4  -2 13525.2 1184.88   4
  -4   4   1 728.277 339.758   5
   4  -4  -1 470.156 230.791   4
   4  -4   0 128.109 252.028   4
  -4   4   0 79.6298 236.812   5
   4  -4   1 6404.71 753.788   4
   4  -4   1 6821.65 962.067   6
   4  -4   2 27128.2 1894.30   6
   4  -4   2 25093.6 1444.07   4
   4  -4   3 2091.11 473.067   4
   4  -4   3 3734.20 731.644   6
   4  -4   4 10923.0 1242.14   6
   4  -4   4 10142.3 943.044   4
   4  -4   5 33369.1 2105.21   6
  -4   4  -5 31953.0 2221.16   1
   4  -4   5 30957.6 1628.31   4
   4  -4   6 3957.86 733.397   6
  -4   4  -6 3165.54 877.276   1
   4  -4   7 28046.6 1908.54   6
  -4   4  -7 26054.9 2234.29   1
  -4   4  -8 14745.1 1759.77   1
  -4   4  -9 11255.2 1589.85   1
  -4   3  11 19766.3 2095.81   3
  -4   3  10 29494.9 2439.89   3
  -4   3   9 2279.27 680.063   3
   4  -3  -9 2760.30 785.818   4
  -4   3   8 7747.97 1154.52   3
   4  -3  -8 6974.10 1118.77   4
  -4   3   7 50413.9 2789.98   3
   4  -3  -7 47347.3 2730.47   4
  -4   3   6 212.685 249.732   2
  -4   3   6 149.803 300.203   3
   4  -3  -6-38.2314 373.857   4
   4  -3  -5 2858.75 687.720   4
  -4   3   5 3441.85 466.860   2
   4  -3  -4 926.866 402.014   4
   4  -3  -3 25967.4 1630.35   4
   4  -3  -2 13100.4 1105.23   4
   4  -3  -1 37414.3 1747.58   4
   4  -3   0 14406.7 1357.24   6
  -4   3   0 10875.8 888.449   5
   4  -3   0 13641.3 999.205   4
   4  -3   1 1055.59 304.508   4
   4  -3   1 399.064 295.677   6
  -4   3  -1 770.959 280.726   5
   4  -3   2 8716.69 1076.25   6
   4  -3   2 8565.43 746.583   4
   4  -3   3 44387.4 2360.74   6
   4  -3   3 45318.0 1689.65   4
   4  -3   4 47572.4 2456.43   6
   4  -3   4 50597.2 1775.06   4
   4  -3   5 11592.6 1252.45   6
   4  -3   5 8633.43 769.620   4
   4  -3   6 23251.7 1743.92   6
   4  -3   7 17234.3 1526.24   6
   4  -3   8 7494.63 1009.12   6
  -4   3  -8 6598.81 1225.09   1
  -4   3  -9 4260.97 1022.79   1
  -4   3 -10 1358.91 780.560   1
  -4   2  11 584.327 580.506   3
  -4   2  10 3825.25 941.751   3
  -4   2   9 4452.94 968.685   3
  -4   2   8 142.570 470.226   3
  -4   2   8-148.296 268.305   2
  -4   2   7 5029.47 658.833   2
  -4   2   7 4373.74 881.820   3
   4  -2  -7 3085.23 730.635   4
  -4   2   6 11167.3 915.173   2
  -4   2   6 8352.12 1084.14   3
   4  -2  -6 8400.49 1093.60   4
  -4   2   5 19429.2 1199.29   2
  -4   2   5 15793.0 1411.47   3
   4  -2  -5 19645.3 1577.94   4
  -4   2   4 690.512 351.265   3
   4  -2  -4 1030.04 385.852   4
  -4   2   3 87472.1 2820.94   3
   4  -2  -3 86746.3 2907.03   4
   4  -2  -2 28430.8 1556.13   4
   4  -2  -1 24340.6 1713.24   6
   4  -2  -1 23794.1 1323.06   4
   4  -2   0 43515.6 2274.33   6
   4  -2   0 40283.0 1567.58   4
   4  -2   1 63639.1 2733.99   6
   4  -2   1 63784.2 1639.24   3
  -4   2  -1 63547.6 1751.00   5
   4  -2   1 62534.7 1799.00   4
   4  -2   2 23560.9 1682.93   6
   4  -2   2 21387.3 908.523   3
   4  -2   2 22438.8 1009.10   4
   4  -2   3 42196.9 2263.13   6
   4  -2   3 40823.4 1323.48   4
   4  -2   4 8608.13 1078.16   6
   4  -2   4 8424.85 614.922   4
   4  -2   5 17287.9 1499.97   6
   4  -2   5 16690.1 877.918   4
   4  -2   6 4087.10 770.651   6
   4  -2   7 13200.4 1327.67   6
   4  -2   8 3155.76 674.238   6
   4  -2   9 380.615 512.276   6
  -4   2 -10 7844.76 1354.52   1
  -4   1  11 8375.42 1359.22   3
  -4   1  10 2716.63 839.785   3
  -4   1   9 297.858 359.328   3
  -4   1   9 1163.83 487.343   2
  -4   1   8 3113.40 800.377   3
  -4   1   8 3410.19 663.766   2
  -4   1   7 326.120 250.453   2
  -4   1   7 638.894 559.346   3
  -4   1   6 23496.2 1485.14   2
  -4   1   6 20856.4 1696.38   3
  -4   1   5 18724.8 1302.76   2
  -4   1   5 16807.1 1454.25   3
  -4   1   4 50676.1 2065.85   2
  -4   1   4 53141.2 2371.86   3
   4  -1  -4 51369.9 2353.74   4
   4  -1  -3 15901.4 1316.12   6
  -4   1   3 16291.0 1245.62   3
   4  -1  -3 17007.3 1244.74   4
   4  -1  -2 22771.3 1580.45   6
  -4   1   2 22689.4 1310.09   3
   4  -1  -2 23983.7 1376.60   4
   4  -1  -1 141517. 3856.63   6
   4  -1  -1 141420. 3025.09   4
   4  -1   0 30245.6 1842.50   6
   4  -1   0 28681.2 1233.09   4
  -4   1   0 28725.2 1116.10   4
   4  -1   1 23972.1 1635.58   6
   4  -1   1 25061.6 1001.15   4
   4  -1   2 23613.0 1649.62   6
   4  -1   2 24142.5 833.746   4
   4  -1   3 11630.2 1194.93   6
   4  -1   3 9069.15 428.903   3
   4  -1   3 8859.82 442.684   4
   4  -1   4 1929.58 561.982   6
   4  -1   4 1900.62 207.760   3
   4  -1   4 2418.62 233.883   4
   4  -1   5 2704.47 594.731   6
   4  -1   5 2935.18 285.448   4
   4  -1   6 7333.88 993.194   6
   4  -1   7 7569.51 1023.32   6
   4  -1   8 1299.83 572.839   6
   4  -1   9 18035.4 1602.07   6
   4  -1  10 7457.39 1079.62   6
  -4   1 -11 4156.13 1062.89   1
  -4   0  10 4076.39 838.859   2
  -4   0   9 3821.44 782.796   2
  -4   0   8 160.058 366.600   2
   4   0  -7 56545.1 2253.46   6
  -4   0   7 56202.5 2592.68   2
   4   0  -6 65789.5 2449.35   6
  -4   0   6 64398.4 2661.29   2
  -4   0   5 25247.6 1625.79   2
   4   0  -5 23829.2 1491.62   6
   4   0  -4 28337.4 1637.07   6
  -4   0   4 29131.5 1709.07   2
   4   0  -3 93189.5 2982.26   6
   4   0  -2 19747.5 1389.76   6
  -4   0   2 17474.2 1163.02   3
  -4   0   1 1859.10 382.296   4
   4   0  -1 2612.94 553.400   6
  -4   0   1 1653.15 381.641   3
   4   0   0 22586.0 1547.43   6
  -4   0   0 19344.1 930.110   3
  -4   0   0 20194.0 912.394   4
   4   0   1 3954.63 664.986   6
  -4   0  -1 4211.61 365.480   4
   4   0   2 514.646 408.121   6
   4   0   3 182.653 310.783   6
   4   0   4 12734.4 1214.92   6
   4   0   5 4208.74 734.593   6
   4   0   6 27763.4 1909.11   6
   4   0   7 40527.8 2329.26   6
   4   0   8 559.743 337.599   6
   4   0   9 797.929 526.361   6
   4   0  10 39742.7 2452.15   6
   4   0  11 23183.9 1902.64   6
  -4   0 -12 3262.42 1010.96   1
  -4  -1  11 1216.41 622.630   2
  -4  -1  10 930.651 534.880   2
  -4  -1   9 981.876 544.423   2
  -4  -1   8 21531.9 1802.51   2
  -4  -1   7-71.4944 372.025   2
  -4  -1   6 1285.11 554.924   2
   4   1  -6 931.748 306.813   6
  -4  -1   5 38875.0 2208.83   2
   4   1  -5 37731.7 1728.12   6
   4   1  -4 6162.86 712.835   6
  -4  -1   4 5841.65 829.237   2
   4   1  -3 7010.83 805.820   6
  -4  -1   3 7808.90 941.340   2
   4   1  -2 21026.7 1370.83   6
   4   1  -1 11178.0 1031.61   6
   4   1   0 8625.74 909.806   6
  -4  -1   0 10377.3 713.056   4
  -4  -1  -1 1176.82 226.753   4
   4   1   1 2215.05 582.700   6
  -4  -1  -1 1518.33 264.851   3
   4   1   2 15394.6 1283.03   6
   4   1   3 3774.45 729.201   6
   4   1   4 426.905 241.620   6
   4   1   5 169889. 4592.44   6
   4   1   6 30306.2 1983.62   6
   4   1   7 201.428 315.841   6
   4   1   8 70770.3 3197.84   6
   4   1   9 10421.8 1272.92   6
   4   1  10 1121.83 664.007   6
   4   1  11 8295.26 1206.04   6
   4   1  12 3734.38 901.552   6
  -4  -2  10 15637.2 1704.30   2
  -4  -2   9 326.814 457.391   2
  -4  -2   8 11627.3 1422.32   2
  -4  -2   7 29533.7 2170.67   2
  -4  -2   6 11097.1 1292.28   2
   4   2  -5 14347.0 989.158   6
  -4  -2   5 14160.0 1449.43   2
  -4  -2   4 3878.86 807.730   2
   4   2  -4 4523.54 623.772   6
   4   2  -3 359.100 261.806   6
  -4  -2   3 46.9730 280.900   2
   4   2  -2 409.162 279.212   6
   4   2  -1 10486.9 979.234   6
   4   2   0 20352.2 1400.92   6
   4   2   1 2889.52 665.596   6
  -4  -2  -1 3222.78 399.957   4
  -4  -2  -2 32856.0 886.637   5
  -4  -2  -2 31671.7 978.473   4
   4   2   3 127636. 3765.16   6
   4   2   4 222.179 374.155   6
   4   2   5 38662.6 2209.83   6
  -4  -2  -5 38267.2 2189.89   7
   4   2   6 91609.0 3542.84   6
  -4  -2  -6 91407.2 3454.82   7
   4   2   7 42496.8 2475.77   6
  -4  -2  -7 43925.8 2493.82   7
  -4  -2  -8 2416.25 625.591   7
   4   2   8 2747.89 747.354   6
  -4  -2  -9 907.452 552.436   7
   4   2   9 731.646 468.406   6
   4   2  10 6816.65 1199.76   6
  -4  -2 -10 5368.75 1014.12   7
  -4  -2 -11 620.034 483.409   7
   4   2  11 960.062 725.200   6
  -4  -2 -12 452.893 376.697   7
  -4  -3   9 728.767 561.839   2
  -4  -3   8 1396.89 639.063   2
  -4  -3   7-345.306 338.924   2
  -4  -3   6-1072.77 547.513   2
  -4  -3   5 407.982 435.526   2
  -4  -3   4 1431.39 574.141   2
   4   3  -4 1212.93 299.972   6
  -4  -3   3 760.116 444.258   2
   4   3  -3 716.464 240.901   6
  -4  -3   2 10364.9 1200.11   2
   4   3  -2 11002.2 939.688   6
   4   3  -1 3017.76 538.053   6
   4   3   0 38630.4 1906.26   6
   4   3   1 57946.9 2423.32   6
   4   3   2 19708.3 1466.72   6
  -4  -3  -2 17638.9 802.329   5
  -4  -3  -3 394.789 311.554   7
   4   3   3 37.3226 280.760   6
  -4  -3  -4 939.932 158.367   4
  -4  -3  -4 1101.08 472.239   7
   4   3   4 1087.98 483.973   6
  -4  -3  -4 977.890 174.389   3
   4   3   5 124123. 4056.89   6
  -4  -3  -5 114000. 1180.47   4
  -4  -3  -5 121308. 3953.17   7
  -4  -3  -6 975.124 509.569   7
   4   3   6 159.773 363.758   6
  -4  -3  -7 1247.57 535.966   7
   4   3   7-65.0307 364.080   6
   4   3   8 26353.4 2055.42   6
  -4  -3  -8 26498.1 2017.16   7
  -4  -3  -9 1573.81 607.810   7
   4   3   9 2226.08 689.742   6
  -4  -3 -10 3242.50 750.298   7
   4   3  10 5344.70 1045.51   6
  -4  -3 -11 11264.6 1406.68   7
   4   3  11 12481.6 1558.43   6
  -4  -3 -12 5773.26 1088.72   7
  -4  -3 -13 22437.3 2014.17   7
  -4  -3 -14 13750.9 1582.34   7
  -4  -4   8 937.140 627.125   2
  -4  -4   7 4512.74 1054.25   2
  -4  -4   6 319.451 453.422   2
  -4  -4   5 10713.2 1369.76   2
  -4  -4   4 13038.0 1469.62   2
   4   4  -3 7671.55 718.576   6
  -4  -4   3 9514.67 1247.71   2
  -4  -4   2 3369.22 749.478   2
   4   4  -2 3478.98 551.224   6
  -4  -4   1 24797.5 1900.98   2
   4   4  -1 26946.3 1509.75   6
   4   4   0 16694.4 1269.05   6
   4   4   1 33965.9 1871.76   6
   4   4   2 48590.7 2345.36   6
  -4  -4  -2 50334.8 2342.48   7
   4   4   3 48803.6 2438.18   6
  -4  -4  -3 44272.4 2296.50   7
   4   4   4 53962.4 2629.43   6
  -4  -4  -4 53102.6 1589.87   4
  -4  -4  -4 54734.7 2629.58   7
  -4  -4  -5 5261.13 867.530   7
   4   4   5 6386.67 993.405   6
  -4  -4  -5 6160.13 505.944   4
  -4  -4  -6 1044.21 231.721   4
  -4  -4  -6 1038.96 522.169   7
   4   4   6 1078.26 451.265   6
  -4  -4  -7 2001.50 618.542   7
   4   4   7 1272.57 523.651   6
  -4  -4  -8 5056.38 954.998   7
   4   4   8 6002.42 1081.27   6
   4   4   9 17382.0 1771.87   6
  -4  -4  -9 18204.2 1761.16   7
  -4  -4 -10 10620.9 1397.98   7
   4   4  10 12275.4 1551.70   6
  -4  -4 -11 4189.36 1020.18   7
  -4  -4 -12 24010.6 2141.93   7
  -4  -4 -13 13369.8 1602.02   7
  -4  -5   6 4318.27 1033.36   2
  -4  -5   5 6235.08 1162.75   2
  -4  -5   4 1945.64 705.811   2
  -4  -5   3 19082.5 1829.80   2
  -4  -5   2 5927.58 1059.58   2
  -4  -5   1 2314.50 671.611   2
   4   5  -1 1224.31 389.680   6
   4   5   0 3583.61 599.067   6
  -4  -5   0 3162.40 713.659   2
  -4  -5  -1 4615.30 737.295   7
   4   5   1 5100.71 774.711   6
  -4  -5  -2-295.642 291.280   7
   4   5   2 46.7422 318.306   6
   4   5   3 3480.21 769.233   6
  -4  -5  -3 3836.64 771.220   7
   4   5   4 17494.9 1571.69   6
  -4  -5  -4 16618.7 1069.65   4
  -4  -5  -4 17915.2 1551.62   7
   4   5   5 9820.36 1210.45   6
  -4  -5  -5 6851.64 663.776   4
  -4  -5  -5 9703.13 1192.39   7
  -4  -5  -6-348.935 368.472   7
  -4  -5  -6-128.912 159.370   4
   4   5   6-398.881 398.639   6
   4   5   7 17021.2 1709.88   6
  -4  -5  -7 13734.9 1511.98   7
  -4  -5  -8 1810.93 683.807   7
   4   5   8-29.3058 472.597   6
  -4  -5  -9 2797.70 774.103   7
  -4  -5 -10 32662.6 2476.71   7
  -4  -5 -11 27203.1 2313.00   7
  -4  -5 -12 561.922 332.109   7
  -4  -5 -13 15978.3 1860.47   7
  -4  -6   5 22358.3 2232.28   2
  -4  -6   4 1088.60 527.434   2
  -4  -6   3 1089.80 617.283   2
  -4  -6   2-169.488 332.783   2
  -4  -6   1 1165.45 504.339   2
  -4  -6   0 585.010 458.954   2
  -4  -6  -1 7548.76 919.905   7
  -4  -6  -1 7958.63 1115.06   2
  -4  -6  -2 371.227 309.169   7
  -4  -6  -3 413.122 284.371   7
  -4  -6  -4 5770.89 938.968   7
  -4  -6  -4 4978.11 683.995   4
  -4  -6  -5 28762.4 1565.91   4
  -4  -6  -5 30398.2 2121.33   7
  -4  -6  -6 18079.0 1217.51   4
  -4  -6  -6 20221.9 1799.67   7
  -4  -6  -7 4638.17 923.679   7
  -4  -6  -8 31195.9 2377.96   7
  -4  -6  -9 10925.4 1475.36   7
  -4  -6 -10 198.715 315.943   7
  -4  -6 -11 15135.9 1791.79   7
  -4  -6 -12 11660.6 1555.32   7
  -4  -7   3 2427.83 881.924   2
  -4  -7   2 180.093 363.806   2
  -4  -7   1 2640.53 793.329   2
  -4  -7   0 26094.1 2186.66   2
  -4  -7  -1 1416.95 412.853   7
  -4  -7  -1 2565.53 691.733   2
  -4  -7  -2 4898.80 803.263   7
  -4  -7  -2 7534.95 1174.14   2
  -4  -7  -3 14940.3 1565.57   2
  -4  -7  -3 17733.0 1542.50   7
  -4  -7  -4 12280.7 1169.26   4
  -4  -7  -4 13099.9 1387.98   7
  -4  -7  -5 1039.15 460.306   7
  -4  -7  -5 924.874 395.642   4
  -4  -7  -6 10696.3 1354.47   7
  -4  -7  -6 9466.22 1000.43   4
  -4  -7  -7 11302.3 1435.36   7
  -4  -7  -8 667.256 511.722   7
  -4  -7  -9 10297.0 1439.03   7
  -4  -7 -10 3983.19 965.940   7
  -4  -7 -11 1391.13 810.237   7
  -4  -8   1 289.450 581.575   2
  -4  -8   0 3366.66 864.423   2
  -4  -8  -1 8441.31 1343.88   2
  -4  -8  -2 10942.6 1398.00   2
  -4  -8  -3 513.646 384.255   7
  -4  -8  -3 837.618 389.951   4
  -4  -8  -3 1418.44 529.330   2
  -4  -8  -4 9125.02 1158.45   7
  -4  -8  -4 8978.32 1233.36   2
  -4  -8  -4 10442.4 1165.94   4
  -4  -8  -5 13503.8 1472.24   2
  -4  -8  -5 12863.8 1274.75   4
  -4  -8  -5 11352.5 1387.28   7
  -4  -8  -6 1988.95 603.509   7
  -4  -8  -6 1383.95 491.224   4
  -4  -8  -7 1191.20 544.427   7
  -4  -8  -8 1439.73 619.269   7
  -4  -8  -9 1234.01 661.014   7
  -4  -8 -10 3525.93 914.051   7
  -4  -9  -1 877.127 638.073   2
  -4  -9  -2 6051.40 1080.35   2
  -4  -9  -3 3493.60 875.734   2
  -4  -9  -3 2523.54 633.118   4
  -4  -9  -4 666.823 420.084   7
  -4  -9  -4 693.698 411.459   4
  -4  -9  -4 1139.96 545.671   2
  -4  -9  -5 517.064 436.912   7
  -4  -9  -5-155.864 339.461   4
  -4  -9  -5 412.245 365.540   2
  -4  -9  -6 252.065 356.338   7
  -4  -9  -6 1255.54 476.827   2
  -4  -9  -7 1376.69 587.397   7
  -4  -9  -7 615.648 423.309   2
  -4  -9  -8 1119.06 665.485   7
  -4 -10  -3 637.621 435.378   4
  -4 -10  -4 926.171 545.940   2
  -4 -10  -4 473.664 487.360   4
  -4 -10  -5 919.129 581.582   2
  -4 -10  -6 669.370 625.181   7
   5  -8  -6 18470.7 1904.70   4
   5  -8  -5 3998.88 904.568   4
  -5   8   5 2151.45 717.382   5
   5  -8  -4 4577.09 974.852   4
  -5   8   4 2211.75 630.387   5
  -5   8   3 17933.9 1726.97   5
   5  -8  -3 17646.4 1738.08   4
   5  -8  -2 8923.79 1222.62   4
   5  -8  -1 659.067 452.288   4
   5  -8  -1 189.615 454.208   6
   5  -8   0 1832.61 687.100   6
   5  -8   1 859.945 497.149   6
   5  -8   2 4626.08 1021.11   6
   5  -7  -7-218.825 490.535   4
  -5   7   6 17812.4 1783.66   5
   5  -7  -6 20263.4 1968.06   4
  -5   7   5 21720.3 1930.16   5
   5  -7  -5 22952.9 1998.79   4
   5  -7  -4 2154.44 678.776   4
  -5   7   4 2643.60 722.263   5
   5  -7  -3 1598.36 620.650   4
  -5   7   3 121.208 302.457   5
   5  -7  -2 1544.48 562.548   4
  -5   7   2 1664.73 534.549   5
   5  -7  -1 61.6086 310.716   4
   5  -7  -1-745.378 576.498   6
   5  -7   0 423.433 439.739   4
   5  -7   0-298.035 387.565   6
   5  -7   1-20.7791 434.301   6
   5  -7   2 8851.25 1273.49   6
   5  -7   3 4727.76 943.639   6
   5  -6  -9 2668.88 935.270   4
   5  -6  -8 2175.37 713.815   4
   5  -6  -7 5377.06 1106.25   4
   5  -6  -6 7655.12 1232.29   4
   5  -6  -5 1390.10 580.152   4
   5  -6  -4-667.120 551.245   4
  -5   6   4 120.815 289.582   5
   5  -6  -3 2675.01 678.435   4
  -5   6   3 2681.61 684.312   5
   5  -6  -2 3333.91 749.831   4
  -5   6   2 3967.12 794.869   5
   5  -6  -1 15765.7 1727.29   6
  -5   6   1 11955.4 1240.40   5
   5  -6  -1 15377.8 1415.14   4
   5  -6   0 21269.1 1994.67   6
   5  -6   0 21992.0 1649.77   4
   5  -6   1 1167.46 466.222   4
   5  -6   1 1488.84 544.788   6
   5  -6   2 28498.5 2253.69   6
  -5   6  -2 26614.2 1885.18   1
   5  -6   3 35886.1 2493.44   6
  -5   6  -3 30482.8 2142.31   1
   5  -6   4 18535.9 1771.24   6
  -5   6  -4 14088.1 1534.18   1
  -5   6  -5 2760.41 842.354   1
  -5   6  -6 9185.29 1397.16   1
   5  -5  -9 8584.63 1424.19   4
   5  -5  -8 7067.23 1231.81   4
   5  -5  -7 10509.0 1443.15   4
   5  -5  -6 1590.47 650.244   4
   5  -5  -5 3054.16 770.521   4
   5  -5  -4 2766.31 705.316   4
   5  -5  -3 7222.57 994.032   4
  -5   5   3 7684.89 1031.36   5
  -5   5   2 50401.6 2435.04   5
   5  -5  -2 51610.5 2504.41   4
   5  -5  -1 2844.08 729.244   4
   5  -5  -1 4514.30 1016.37   6
  -5   5   1 2321.93 571.593   5
   5  -5   0 21350.7 1948.79   6
  -5   5   0 18762.9 1402.07   5
   5  -5   0 17852.9 1387.52   4
   5  -5   1 15751.1 1661.28   6
   5  -5   1 13957.1 1189.39   4
   5  -5   2 7365.76 1125.58   6
   5  -5   3 178.235 329.151   6
   5  -5   4 28033.8 2175.72   6
  -5   5  -4 25754.6 2058.75   1
   5  -5   5 16125.7 1651.36   6
  -5   5  -5 12153.1 1569.98   1
  -5   5  -6 5431.61 1063.22   1
   5  -5   6 2948.74 727.286   6
  -5   5  -7 659.133 493.348   1
   5  -4 -10 972.897 685.967   4
   5  -4  -9-71.0992 366.848   4
   5  -4  -8 12634.9 1581.02   4
   5  -4  -7 12852.2 1559.03   4
   5  -4  -6 11547.6 1452.17   4
   5  -4  -5 4434.04 880.372   4
   5  -4  -4 19120.7 1619.01   4
   5  -4  -3 1606.72 533.801   4
   5  -4  -2 20123.8 1499.19   4
   5  -4  -1 69077.4 3403.76   6
  -5   4   1 72114.4 2635.10   5
   5  -4  -1 70037.7 2641.94   4
   5  -4   0 25067.4 2043.35   6
  -5   4   0 24537.6 1458.96   5
   5  -4   0 25276.5 1530.25   4
   5  -4   1 2713.35 535.868   4
   5  -4   1 2042.75 645.350   6
   5  -4   2 31442.5 2277.43   6
   5  -4   2 31923.9 1585.06   4
   5  -4   3 5029.26 975.400   6
   5  -4   4 2107.18 642.444   6
   5  -4   5-347.804 300.254   6
   5  -4   6 640.171 435.433   6
   5  -4   7 704.154 439.868   6
  -5   4  -7 1221.76 708.241   1
  -5   4  -8 2705.14 918.611   1
  -5   3  10 443.715 484.217   3
  -5   3   9 4733.59 968.451   3
  -5   3   8-427.307 444.817   3
   5  -3  -8 1162.05 481.424   4
  -5   3   7 8.02944 457.211   3
   5  -3  -7 430.754 392.350   4
   5  -3  -6 40600.4 2505.80   4
   5  -3  -5 17484.4 1585.40   4
   5  -3  -4 1777.69 539.046   4
   5  -3  -3 23463.0 1894.66   6
   5  -3  -3 18572.5 1475.89   4
   5  -3  -2 12196.7 1411.99   6
   5  -3  -2 12082.6 1147.12   4
   5  -3  -1 5605.40 767.009   4
   5  -3  -1 3790.88 844.020   6
   5  -3   0 29524.9 2169.48   6
  -5   3   0 30691.0 1513.47   5
   5  -3   0 31509.3 1564.62   4
   5  -3   1 3329.54 507.034   4
   5  -3   1 3861.92 857.588   6
  -5   3  -1 4136.83 540.506   5
   5  -3   2 2523.36 431.300   4
   5  -3   2 2329.68 707.559   6
   5  -3   3 1423.87 527.422   6
   5  -3   4 3354.21 782.485   6
   5  -3   5-296.592 380.340   6
   5  -3   6 10801.8 1331.19   6
   5  -3   7 42650.1 2625.31   6
   5  -3   8 9484.24 1248.51   6
  -5   3  -9 651.223 822.814   1
  -5   2  10 1403.21 684.382   3
  -5   2   9 8658.45 1339.61   3
  -5   2   8 40934.5 2714.99   3
  -5   2   7 10061.5 1329.03   3
  -5   2   6 45797.3 2073.14   2
  -5   2   6 41131.4 2457.88   3
   5  -2  -5 15777.2 1521.98   6
  -5   2   5 15361.3 1193.47   2
  -5   2   5 14235.7 1392.71   3
   5  -2  -5 13001.7 1329.12   4
   5  -2  -4 4387.46 795.512   6
  -5   2   4 4580.82 783.956   3
   5  -2  -4 3108.82 693.247   4
   5  -2  -3 3811.19 753.035   6
   5  -2  -3 2289.85 525.766   4
   5  -2  -2 2472.25 670.233   6
   5  -2  -2 2902.31 600.163   4
   5  -2  -1 2476.54 666.603   6
   5  -2  -1 2464.37 512.834   4
   5  -2   0 1301.83 342.889   4
   5  -2   0 1954.78 574.047   6
   5  -2   1 5411.22 568.921   4
   5  -2   1 4030.55 807.517   6
  -5   2  -1 4008.46 457.554   5
   5  -2   2 14873.1 1496.61   6
   5  -2   2 14441.6 810.310   4
   5  -2   3 642.887 392.513   6
   5  -2   4 10897.9 1332.50   6
   5  -2   5 32062.8 2254.03   6
   5  -2   6 1524.37 609.573   6
   5  -2   7 27132.2 2084.01   6
   5  -2   8 20326.9 1834.85   6
   5  -2   9 21917.0 1889.43   6
  -5   1  10 3954.10 992.084   3
  -5   1   9 8501.12 1306.67   3
   5  -1  -8 2441.88 641.815   6
  -5   1   8 2261.00 758.780   3
  -5   1   8 1921.32 545.765   2
  -5   1   7 1930.21 508.394   2
   5  -1  -7 2872.73 679.868   6
  -5   1   7 2308.28 749.190   3
  -5   1   6 20359.6 1530.48   2
   5  -1  -6 16019.1 1452.19   6
  -5   1   6 17013.8 1626.97   3
   5  -1  -5 1837.03 553.093   6
  -5   1   5 429.923 328.820   2
  -5   1   5 1006.94 472.357   3
   5  -1  -4-20.2220 304.511   6
  -5   1   4 340.410 435.328   3
   5  -1  -3 4156.34 756.445   6
  -5   1   3 3772.91 672.366   3
   5  -1  -2 8252.36 1069.11   6
  -5   1   2 6068.77 741.434   3
   5  -1  -1 3670.40 781.470   6
   5  -1   0 5492.23 875.632   6
   5  -1   1 2071.01 635.891   6
  -5   1  -1 1468.86 264.392   5
   5  -1   2 2750.84 768.916   6
   5  -1   3 13509.9 1430.03   6
   5  -1   4 81020.9 3496.94   6
   5  -1   5 2350.51 700.663   6
   5  -1   6 25282.9 2014.05   6
   5  -1   7 51574.0 2884.77   6
   5  -1   8 1061.21 556.517   6
   5  -1   9 4331.42 911.746   6
   5  -1  10 732.156 378.317   6
  -5   0   9 9173.04 1424.09   3
  -5   0   9 11475.3 1305.55   2
  -5   0   8 2119.37 736.085   3
  -5   0   8 3419.90 758.792   2
  -5   0   7 133.701 275.933   2
   5   0  -7 377.541 380.857   6
  -5   0   6 3987.42 751.474   2
   5   0  -6 2862.16 653.496   6
  -5   0   6 3642.46 842.879   3
   5   0  -5 246.136 310.732   6
  -5   0   5 937.108 443.912   2
  -5   0   5 966.968 542.984   3
   5   0  -4 265.945 292.402   6
  -5   0   4-138.599 251.445   3
  -5   0   4-204.833 249.934   2
   5   0  -3 13693.9 1307.53   6
  -5   0   3 16771.9 1329.20   3
   5   0  -2 43772.7 2326.33   6
  -5   0   2 47742.9 2036.86   3
   5   0  -1 25461.2 1816.55   6
  -5   0   1 25309.4 1325.93   3
   5   0   0 23104.9 1789.26   6
   5   0   1 68708.4 3053.59   6
   5   0   2 53544.7 2731.91   6
   5   0   3 35530.0 2281.24   6
   5   0   4 16098.7 1566.99   6
   5   0   5 6724.87 1021.83   6
   5   0   6 2787.38 675.943   6
   5   0   7 23199.0 1962.38   6
   5   0   8 1996.36 645.900   6
   5   0   9 619.591 420.664   6
   5   0  10 1647.33 681.699   6
   5   0  11 2899.26 826.567   6
   5   0  12 1867.80 664.360   6
  -5  -1  10 1361.41 633.280   2
  -5  -1   9-345.559 448.264   2
  -5  -1   8 2401.85 692.534   2
  -5  -1   7 1943.72 634.248   2
  -5  -1   6 521.352 448.436   2
  -5  -1   5 8028.66 1107.71   2
   5   1  -5 7713.06 929.197   6
   5   1  -4 28154.8 1757.53   6
  -5  -1   4 26288.8 1925.20   2
   5   1  -3 11785.8 1169.46   6
   5   1  -2 2466.64 593.647   6
   5   1  -1 43195.2 2294.20   6
  -5  -1   1 37809.6 1688.29   3
   5   1   0 22860.6 1716.23   6
  -5  -1   0 22355.4 1106.46   3
   5   1   1 1665.84 627.116   6
  -5  -1  -1 891.114 209.567   3
   5   1   2 7684.00 1067.38   6
   5   1   3 1497.93 530.928   6
   5   1   4 55779.1 2858.60   6
   5   1   5 1354.26 535.652   6
   5   1   6 6309.09 1067.61   6
   5   1   7 801.153 443.072   6
   5   1   8 3008.53 789.322   6
   5   1   9 8459.61 1223.51   6
   5   1  10 11002.4 1455.62   6
   5   1  11 478.955 512.544   6
   5   1  12 29580.5 2367.19   6
  -5  -2   9-212.338 539.929   2
  -5  -2   8 586.915 564.206   2
  -5  -2   7 10229.6 1362.01   2
  -5  -2   6 28552.0 2189.37   2
  -5  -2   5-61.9407 340.667   2
   5   2  -4 11576.7 1075.47   6
  -5  -2   4 8286.96 1141.18   2
  -5  -2   3 50582.6 2716.34   2
   5   2  -3 50235.7 2282.22   6
   5   2  -2 38698.0 2067.08   6
   5   2  -1 6046.73 863.841   6
   5   2   0 39719.0 2195.64   6
   5   2   1 8160.72 1074.36   6
   5   2   2 3834.14 905.890   6
  -5  -2  -2 3104.36 312.699   3
   5   2   3 47150.3 2587.55   6
   5   2   4 17245.0 1612.61   6
   5   2   5 8644.21 1169.13   6
   5   2   6 4758.47 901.320   6
   5   2   7 25034.6 2075.73   6
   5   2   8 11109.5 1412.50   6
   5   2   9 1482.78 630.430   6
   5   2  10 28898.0 2341.85   6
   5   2  11 24750.1 2226.95   6
   5   2  12 1705.72 667.463   6
  -5  -3   8 9900.59 1438.70   2
  -5  -3   7 2250.12 663.582   2
  -5  -3   6 39.3743 349.525   2
  -5  -3   5 12595.4 1497.02   2
  -5  -3   4 11226.4 1397.62   2
   5   3  -3 2738.78 569.444   6
  -5  -3   3 1301.64 541.495   2
   5   3  -2 8969.68 992.927   6
  -5  -3   2 8031.91 1183.58   2
   5   3  -1 642.570 360.127   6
   5   3   0 5085.68 795.628   6
   5   3   1 5323.33 846.301   6
   5   3   2 13158.6 1353.08   6
   5   3   3 5832.43 983.319   6
   5   3   4 48868.7 2696.91   6
   5   3   5 28599.5 2133.07   6
   5   3   6 50887.6 2901.80   6
   5   3   7-146.088 324.037   6
   5   3   8 12854.8 1571.74   6
  -5  -3  -8 12381.6 1476.38   7
   5   3   9 18949.4 1903.47   6
  -5  -3  -9 17702.4 1791.34   7
  -5  -3 -10 1713.52 582.257   7
   5   3  10 1352.81 600.727   6
   5   3  11 1735.21 696.172   6
   5   3  12 8119.16 1397.36   6
  -5  -4   6 12654.1 1630.56   2
  -5  -4   5 5349.96 1051.70   2
  -5  -4   4 4846.92 948.982   2
  -5  -4   3 1210.45 572.221   2
   5   4  -2 1549.57 429.339   6
  -5  -4   2 3363.95 845.139   2
   5   4  -1 5140.99 771.762   6
  -5  -4   1 3607.40 810.229   2
   5   4   0 157.034 229.030   6
   5   4   1 5159.32 843.196   6
   5   4   2 8617.76 1105.84   6
   5   4   3 5606.53 997.738   6
   5   4   4 35406.6 2327.11   6
  -5  -4  -5 1843.46 614.004   7
   5   4   5 925.565 514.766   6
   5   4   6 53802.0 3037.05   6
  -5  -4  -6 44618.5 2690.49   7
   5   4   7 53850.3 3116.41   6
  -5  -4  -7 52830.8 3016.85   7
  -5  -4  -8 691.969 408.517   7
   5   4   8 937.353 580.583   6
  -5  -4  -9 3302.93 859.345   7
   5   4   9 6543.50 1195.64   6
  -5  -4 -10 9898.15 1429.98   7
   5   4  10 9249.07 1431.49   6
  -5  -4 -11 1575.22 668.212   7
   5   4  11 1411.85 691.407   6
  -5  -4 -12 317.058 387.872   7
  -5  -5   5 1175.17 659.954   2
  -5  -5   4 469.020 411.428   2
  -5  -5   3 57.0743 449.759   2
  -5  -5   2 2211.41 810.191   2
   5   5  -1 10615.2 1057.46   6
  -5  -5   1 11230.3 1450.79   2
  -5  -5   0 16606.6 1728.24   2
   5   5   0 15074.4 1338.47   6
   5   5   1 39225.0 2235.32   6
   5   5   2 17246.4 1548.30   6
   5   5   3 1675.14 627.935   6
   5   5   4 21417.2 1817.16   6
  -5  -5  -4 20877.4 1767.36   7
   5   5   5 24538.2 2036.01   6
  -5  -5  -5 23346.5 1930.75   7
  -5  -5  -6 6746.90 1088.65   7
   5   5   6 6410.51 1143.68   6
  -5  -5  -7 2335.65 769.629   7
   5   5   7 1024.88 470.795   6
  -5  -5  -8 3248.04 834.550   7
   5   5   8 2714.27 830.479   6
  -5  -5  -9 702.758 458.943   7
   5   5   9 152.995 330.806   6
  -5  -5 -10 2994.95 833.008   7
   5   5  10 4170.91 1029.84   6
  -5  -5 -11 10211.1 1493.18   7
  -5  -6   3 3749.96 891.844   2
  -5  -6   2 298.613 505.803   2
  -5  -6   1 11342.0 1526.98   2
  -5  -6   0 4397.30 951.358   2
   5   6   1 508.277 487.146   6
  -5  -6  -1 317.446 422.805   2
   5   6   2 20587.7 1700.81   6
   5   6   3 13684.4 1487.24   6
  -5  -6  -3 9826.37 1209.77   7
  -5  -6  -4 427.361 447.005   7
   5   6   4 69.9729 376.313   6
  -5  -6  -5 7459.23 1174.55   7
   5   6   5 7607.40 1200.06   6
  -5  -6  -6 3129.51 809.682   7
   5   6   6 4804.62 1004.79   6
  -5  -6  -7 2968.57 839.849   7
   5   6   7 7485.90 1257.66   6
  -5  -6  -8 2610.40 814.040   7
  -5  -6  -9 2658.26 761.082   7
  -5  -6 -10 5256.92 1089.79   7
  -5  -7   1 373.614 419.554   2
  -5  -7   0 2725.67 766.187   2
  -5  -7  -1 6139.64 1115.67   2
  -5  -7  -2 451.216 566.543   2
  -5  -7  -3-81.2841 280.229   7
  -5  -7  -3 170.755 497.493   2
  -5  -7  -4 2896.32 697.836   7
  -5  -7  -5-57.1459 353.327   7
  -5  -7  -6 1146.26 453.362   7
  -5  -7  -7 4624.30 942.627   7
  -5  -7  -8 4189.95 967.500   7
  -5  -7  -9-81.0781 431.067   7
  -5  -8  -2 326.404 470.400   2
  -5  -8  -3 117.416 389.676   7
  -5  -8  -3 565.272 418.802   2
  -5  -8  -4 1518.02 596.776   7
  -5  -8  -4 2484.63 728.918   2
  -5  -8  -5 1502.50 609.165   7
  -5  -8  -6 10165.7 1382.54   7
  -5  -8  -7 2903.26 831.444   7
  -5  -8  -8 14123.4 1708.89   7
  -5  -9  -5 52.6165 384.124   7
  -5  -9  -6 2505.50 850.314   7
  -5  -9  -6 2812.30 780.513   2
  -5  -9  -7 5100.81 993.391   2
   6  -7  -5 4443.22 994.595   4
   6  -6  -7 32666.1 2505.91   4
   6  -6  -6 15435.7 1677.70   4
   6  -6  -5 5998.46 1070.66   4
  -6   6   5 4674.26 936.436   5
   6  -6  -4 3669.12 844.868   4
  -6   6   4 2847.12 710.076   5
   6  -6  -3 9075.81 1416.14   6
   6  -6  -2 12553.6 1658.10   6
   6  -6  -1 796.684 678.612   6
   6  -6   0 5692.67 1124.24   6
   6  -6   1 3166.49 942.815   6
   6  -6   2 1174.83 483.214   6
   6  -5  -8 3009.98 867.507   4
   6  -5  -7 9961.15 1418.55   4
   6  -5  -6 1748.49 712.727   4
   6  -5  -5 28522.5 2175.08   4
   6  -5  -4 16402.7 1842.41   6
   6  -5  -4 13797.9 1474.38   4
   6  -5  -3 2392.92 668.577   4
   6  -5  -3 3507.41 988.669   6
   6  -5  -2 159.145 479.153   6
   6  -5  -1 958.029 525.718   6
   6  -5   0 680.362 579.416   6
   6  -5   1 477.160 563.949   6
   6  -5   2 6873.58 1198.12   6
   6  -5   3 11179.7 1513.45   6
   6  -5   4 939.264 589.056   6
   6  -5   5 14321.2 1630.23   6
  -6   5  -5 13614.1 1594.72   1
   6  -5   6 15137.8 1689.43   6
   6  -4  -8 1194.96 549.501   4
   6  -4  -7 24443.6 2091.53   4
   6  -4  -6 2065.86 723.485   6
   6  -4  -6 1607.17 578.676   4
   6  -4  -5 909.451 543.081   6
   6  -4  -5 1351.01 625.308   4
   6  -4  -4 2256.86 788.211   6
   6  -4  -4 2028.26 609.334   4
   6  -4  -3 74.4281 518.783   6
   6  -4  -3 281.867 352.542   4
   6  -4  -2 740.834 459.963   6
   6  -4  -1 10469.4 1447.02   6
   6  -4   0 18964.4 1943.13   6
   6  -4   1 4335.78 991.412   6
   6  -4   2 24916.6 2190.40   6
   6  -4   3 40831.4 2799.15   6
   6  -4   4 28026.4 2328.81   6
   6  -4   5 59.1605 412.291   6
   6  -4   6 15722.0 1752.81   6
   6  -4   7 2494.26 736.584   6
   6  -3  -9 5292.94 1091.26   6
   6  -3  -8 605.327 486.559   6
   6  -3  -7 512.960 600.854   6
   6  -3  -6 290.475 390.826   6
   6  -3  -6 188.556 353.029   4
   6  -3  -5 385.273 439.024   6
   6  -3  -5-181.673 306.979   4
   6  -3  -4 1032.01 525.215   6
   6  -3  -4-117.469 283.048   4
   6  -3  -3 4934.98 1015.96   6
   6  -3  -3 6067.17 877.527   4
   6  -3  -2 24263.1 2117.60   6
   6  -3  -1 9767.79 1396.11   6
   6  -3   0 5864.71 1088.57   6
   6  -3   1 12426.6 1536.31   6
   6  -3   2 10607.0 1424.43   6
   6  -3   3 9058.87 1323.91   6
   6  -3   4 22675.4 2066.90   6
   6  -3   5 20630.5 2010.15   6
   6  -3   6 15077.5 1718.77   6
   6  -3   7 2604.85 776.798   6
   6  -3   8 952.095 528.029   6
   6  -2  -8 835.040 530.213   6
  -6   2   8 572.112 427.707   3
   6  -2  -7 2776.06 728.857   6
  -6   2   7 2361.36 712.371   3
   6  -2  -6 1200.30 631.296   6
  -6   2   6 1243.15 499.924   3
   6  -2  -5 1016.39 410.285   6
   6  -2  -4 11350.8 1405.36   6
   6  -2  -3 4855.35 978.787   6
   6  -2  -2 9277.68 1363.05   6
   6  -2  -2 8299.25 897.094   4
   6  -2  -1 82706.1 3772.64   6
   6  -2   0 42608.7 2770.00   6
   6  -2   1 2244.71 794.372   6
   6  -2   2 75008.1 3684.27   6
   6  -2   3 4251.61 978.233   6
   6  -2   4 4532.58 1042.10   6
   6  -2   5 68.8667 298.810   6
   6  -2   6 43.3756 410.979   6
   6  -2   7 1000.24 493.940   6
   6  -2   8 1904.71 726.272   6
   6  -2   9 6902.22 1168.49   6
  -6   1   8 1045.25 561.754   3
   6  -1  -7 2105.21 622.961   6
  -6   1   7 1951.72 683.282   3
   6  -1  -6 15027.9 1533.19   6
  -6   1   6 15185.6 1552.01   3
   6  -1  -5 10761.2 1313.46   6
  -6   1   5 11104.1 1203.78   2
  -6   1   5 9572.45 1171.11   3
   6  -1  -4 1874.65 562.474   6
  -6   1   4 1663.11 484.544   3
   6  -1  -3 13688.8 1529.64   6
   6  -1  -2 5600.31 984.688   6
   6  -1  -1-105.473 435.383   6
   6  -1   0 8853.39 1246.64   6
   6  -1   1 1398.71 615.680   6
   6  -1   2 359.414 441.824   6
   6  -1   3 10478.2 1393.97   6
   6  -1   4 3109.09 793.045   6
   6  -1   5-70.7037 304.995   6
   6  -1   6 17926.7 1842.62   6
   6  -1   7 13876.4 1650.29   6
   6  -1   8 17480.6 1863.26   6
   6  -1   9 1394.56 549.408   6
   6  -1  10 9621.59 1382.94   6
  -6   0   8 16379.1 1805.79   3
  -6   0   7 15041.0 1485.91   2
  -6   0   7 11443.3 1490.19   3
  -6   0   6 8001.69 1108.01   2
   6   0  -6 5661.09 902.932   6
  -6   0   6 6708.68 1090.07   3
  -6   0   5 12964.3 1383.37   2
   6   0  -5 12297.3 1326.59   6
  -6   0   5 9789.08 1232.78   3
   6   0  -4 5320.47 884.801   6
  -6   0   4 7315.28 974.071   3
  -6   0   4 6488.10 979.831   2
   6   0  -3 677.285 441.569   6
  -6   0   3 503.739 306.934   3
   6   0  -2 5113.03 913.387   6
  -6   0   2 4533.20 691.253   3
   6   0  -1 23692.3 1940.79   6
   6   0   0 2346.32 752.642   6
   6   0   1 2204.01 692.362   6
   6   0   2 7009.61 1174.10   6
   6   0   3 27735.9 2220.90   6
   6   0   4 1505.34 747.100   6
   6   0   5 25757.9 2189.80   6
   6   0   6 12279.4 1563.96   6
   6   0   7 2798.34 781.597   6
   6   0   8 28163.0 2360.51   6
   6   0   9 20041.4 2010.80   6
   6   0  10 2058.24 732.036   6
  -6  -1   8 737.252 524.995   3
  -6  -1   8 935.196 586.836   2
  -6  -1   7 2101.82 693.304   2
  -6  -1   7 1570.43 654.671   3
  -6  -1   6 9978.93 1294.99   2
  -6  -1   6 7437.72 1203.95   3
   6   1  -5 2910.58 679.626   6
  -6  -1   5 3018.13 744.656   2
  -6  -1   5 2486.69 651.616   3
   6   1  -4 594.838 406.916   6
  -6  -1   4 865.041 442.516   3
  -6  -1   4 944.016 505.156   2
   6   1  -3 981.343 416.174   6
  -6  -1   3 1719.57 521.852   3
  -6  -1   3 1484.56 537.191   2
   6   1  -2 15269.9 1503.79   6
  -6  -1   2 14613.5 1206.96   3
   6   1  -1 2285.84 613.369   6
   6   1   0 11936.2 1389.49   6
   6   1   1 7078.91 1109.08   6
   6   1   2 2020.22 713.878   6
   6   1   3 37894.0 2547.12   6
   6   1   4 8497.05 1251.84   6
   6   1   5 302.893 438.403   6
   6   1   6 30558.7 2396.99   6
   6   1   7 24466.1 2174.29   6
   6   1   8 1771.58 658.470   6
   6   1   9 1782.12 687.388   6
   6   1  10 1017.69 503.893   6
  -6  -2   7 981.646 515.239   2
  -6  -2   6 2780.50 780.253   2
  -6  -2   5 375.537 379.751   2
  -6  -2   4 178.998 311.503   2
   6   2  -3 4554.31 822.071   6
  -6  -2   3 3176.22 802.603   2
   6   2  -2 13893.6 1388.50   6
   6   2  -1 874.940 478.890   6
   6   2   0-126.928 266.365   6
   6   2   1 31817.6 2198.12   6
   6   2   2 11197.4 1386.22   6
   6   2   3 5011.06 980.666   6
   6   2   4 9725.74 1329.42   6
   6   2   5 13162.4 1551.39   6
   6   2   6 1024.65 496.561   6
   6   2   7 16354.8 1810.76   6
   6   2   8 14660.4 1733.23   6
   6   2   9 1402.42 577.602   6
   6   2  10 877.970 539.461   6
  -6  -3   6 2077.20 750.061   2
  -6  -3   5 6885.63 1150.38   2
  -6  -3   4 12134.3 1569.53   2
  -6  -3   3 14148.3 1638.55   2
   6   3  -2 2571.81 640.904   6
  -6  -3   2 2416.57 786.355   2
   6   3  -1 25788.7 1875.88   6
   6   3   0 21043.1 1755.64   6
   6   3   1 361.777 443.787   6
   6   3   2 10730.2 1316.24   6
   6   3   3 7361.25 1129.95   6
   6   3   4 5383.91 984.452   6
   6   3   5 838.751 582.483   6
   6   3   6 679.680 635.272   6
   6   3   7 1658.04 735.851   6
   6   3   8 1164.03 623.709   6
   6   3   9 11724.7 1578.11   6
   6   3  10 11250.7 1639.82   6
  -6  -4   4 973.704 611.216   2
  -6  -4   3 17914.9 1910.11   2
  -6  -4   2 23544.7 2144.45   2
   6   4  -1 2780.49 640.562   6
  -6  -4   1 1654.68 585.641   2
   6   4   0 2717.23 639.386   6
   6   4   1 12211.4 1334.39   6
   6   4   2 1184.07 561.426   6
   6   4   3 3194.19 796.246   6
   6   4   4 230.407 418.569   6
   6   4   5 6851.41 1157.80   6
   6   4   6 2082.14 752.767   6
   6   4   7 4626.56 1043.22   6
   6   4   8 552.927 428.092   6
   6   4   9 438.580 419.458   6
  -6  -5   2 2127.89 733.122   2
  -6  -5   1 1199.46 647.922   2
   6   5   0 4607.98 777.138   6
  -6  -5   0 1913.46 683.240   2
   6   5   1 2437.24 739.937   6
   6   5   2 1835.48 648.229   6
   6   5   3 6045.29 1039.18   6
   6   5   4 9055.06 1305.73   6
   6   5   5 20485.3 1974.99   6
   6   5   6 29036.0 2435.68   6
   6   5   7 5240.31 1123.37   6
   6   5   8 6203.84 1255.58   6
   6   5   9 37505.2 2935.89   6
  -6  -6   0-56.5501 351.005   2
  -6  -6  -1 120.875 443.326   2
   6   6   2 44.7890 367.714   6
   6   6   3 947.342 568.201   6
   6   6   4 6619.75 1130.62   6
   6   6   5 2802.01 815.901   6
   6   6   6 18482.1 1967.57   6
   6   6   7 24469.6 2323.35   6
  -6  -6  -7 18566.5 1933.20   7
  -6  -6  -8 1474.54 703.770   7
   6   6   8-899.063 687.062   6
   7  -3  -5 18363.3 1914.34   6
   7  -3  -4 11684.0 1558.69   6
   7  -3  -3 688.178 524.009   6
   7  -3  -2 1449.54 677.460   6
   7  -3  -1 1544.94 714.478   6
   7  -3   0 113.465 492.444   6
   7  -3   1 1300.68 762.169   6
   7  -3   2 21737.1 2195.40   6
   7  -3   3 3966.70 1015.42   6
   7  -2  -7 16983.8 1741.27   6
   7  -2  -6 6083.28 1128.34   6
   7  -2  -5 1204.41 585.614   6
   7  -2  -4 806.632 537.685   6
   7  -2  -3 2056.11 672.987   6
   7  -2  -2 3260.60 914.499   6
   7  -2  -1 89.0647 384.250   6
   7  -2   0 6337.25 1190.01   6
   7  -2   1 1727.18 781.675   6
   7  -2   2 1355.86 690.925   6
   7  -2   3 20701.0 2117.05   6
   7  -2   4 44716.5 3091.41   6
   7  -2   5 5610.53 1160.01   6
   7  -1  -6 215.284 510.789   6
   7  -1  -5 2154.62 629.601   6
   7  -1  -4 535.151 529.822   6
   7  -1  -3 374.962 452.849   6
   7  -1  -2 30683.6 2396.50   6
   7  -1  -1 21136.2 2044.76   6
   7  -1   0 2205.58 855.082   6
   7  -1   1 24274.1 2216.70   6
   7  -1   2 25738.9 2321.96   6
   7  -1   3 1047.00 637.923   6
   7  -1   4 5054.09 1089.78   6
   7  -1   5 17056.3 1910.20   6
   7  -1   6 7093.33 1272.37   6
   7   0  -5-558.895 414.149   6
  -7   0   5-97.9828 343.101   2
   7   0  -4 4736.22 990.971   6
  -7   0   4 4333.78 873.199   2
   7   0  -3 3959.52 897.057   6
   7   0  -2 4447.28 913.864   6
   7   0  -1 14256.3 1658.44   6
   7   0   0 33861.1 2542.10   6
   7   0   1 1865.08 754.810   6
   7   0   2 13841.3 1665.50   6
   7   0   3 19340.8 2022.04   6
   7   0   4 7764.15 1336.48   6
   7   0   5 2577.25 907.174   6
   7   0   6 464.615 515.580   6
  -7  -1   6 9515.40 1326.85   2
  -7  -1   5 4378.94 935.110   2
   7   1  -4 361.839 397.602   6
  -7  -1   4 1019.22 542.532   2
   7   1  -3 4906.06 1033.45   6
  -7  -1   3 4526.81 937.231   2
   7   1  -2 19061.9 1791.79   6
   7   1  -1 2662.85 733.492   6
   7   1   0 5505.09 1011.99   6
   7   1   1 6722.15 1166.39   6
   7   1   2 1406.57 593.411   6
   7   1   3 60.3403 366.048   6
   7   1   4 74.5312 335.612   6
   7   1   5-265.846 359.128   6
   7   1   6 3842.70 1004.23   6
   7   1   7 15318.6 1846.26   6
  -7  -2   4 5352.03 1057.57   2
  -7  -2   3 796.780 451.925   2
   7   2  -2 3629.61 801.967   6
   7   2  -1 8827.71 1210.87   6
   7   2   0 2342.22 683.594   6
   7   2   1-141.550 364.144   6
   7   2   2 1816.73 667.553   6
   7   2   3 2131.34 711.099   6
   7   2   4 537.321 583.482   6
   7   2   5 14478.7 1758.87   6
   7   2   6 9929.56 1475.63   6
   7   2   7 2263.40 840.767   6
  -7  -3   2 4549.51 985.769   2
   7   3  -1-40.3132 289.311   6
   7   3   0 7917.81 1156.95   6
   7   3   1 2356.41 718.386   6
   7   3   2 1048.38 639.112   6
   7   3   3 20642.4 1977.02   6
   7   3   4 7031.01 1217.08   6
   7   3   5 260.147 507.754   6
   7   3   6 8785.84 1407.80   6
   7   4   0 382.310 473.287   6
   7   4   1 6805.65 1120.31   6
   7   4   2 4486.82 955.712   6
   7   4   3 6092.89 1101.06   6
   7   4   4 752.540 489.538   6
   7   4   5 11468.2 1590.06   6
   7   4   6 836.515 592.126   6
   7   5   1 734.139 523.792   6
   7   5   2 3049.17 820.604   6
   7   5   3 11119.9 1453.75   6
   7   5   4 348.607 445.123   6
   7   5   5 727.734 576.058   6
   7   6   3 615.213 448.718   6
   7   6   4 277.366 364.480   6
   0   0   0    0.00    0.00   0

TITL e16sip13 in P-1
REM P-1 (#2 in standard setting)
CELL 0.71073   5.868917   8.098497  11.104044  70.4180  84.1606  87.6183
ZERR    2.00   0.000483   0.000738   0.000924   0.0079   0.0068   0.0070
LATT  1
SFAC C H N F S
UNIT 18.00 20.00 2.00 2.00 4.00
TREF
HKLF 4
END
;
_shelx_hkl_checksum   12033
