# Supplementary material for: Functional, Aromatic, and Fluorinated Monothiosemicarbazones: Investigations into Their Structures and Activity toward the Gallium-68 Incorporation by Microwave Irradiation
Source: ACS Omega. 2022 Apr 11;7(16):13750–77. doi: 10.1021/acsomega.1c07396 (PMC9088960; doi:10.1021/acsomega.1c07396)
Supplement: Supplementary file 2 — ao1c07396_si_017.zip [file ao1c07396_si_017.zip › cifs_completed/2130526_precursor_e16sip12.cif]

 
data_e16sip12
 
_audit_creation_method            'SHELXL-2014/7'
_shelx_SHELXL_version_number      '2014/7'
_chemical_name_systematic         ?
_chemical_name_common             ?
_chemical_melting_point           ?
_chemical_formula_moiety          'C4 H5 N S2' 
_chemical_formula_sum
 'C4 H5 N S2' 
_chemical_formula_weight          131.21

loop_
 _atom_type_symbol
 _atom_type_description
 _atom_type_scat_dispersion_real
 _atom_type_scat_dispersion_imag
 _atom_type_scat_source
 'C'  'C'   0.0033   0.0016
 'International Tables Vol C Tables 4.2.6.8 and 6.1.1.4'
 'H'  'H'   0.0000   0.0000
 'International Tables Vol C Tables 4.2.6.8 and 6.1.1.4'
 'N'  'N'   0.0061   0.0033
 'International Tables Vol C Tables 4.2.6.8 and 6.1.1.4'
 'S'  'S'   0.1246   0.1234
 'International Tables Vol C Tables 4.2.6.8 and 6.1.1.4'
 
_space_group_crystal_system       monoclinic
_space_group_IT_number            14
_space_group_name_H-M_alt         'P 21/n'
_space_group_name_Hall            '-P 2yn'
 
_shelx_space_group_comment
;
The symmetry employed for this shelxl refinement is uniquely defined
by the following loop, which should always be used as a source of
symmetry information in preference to the above space-group names.
They are only intended as comments.
;
 
loop_
 _space_group_symop_operation_xyz
 'x, y, z'
 '-x+1/2, y+1/2, -z+1/2'
 '-x, -y, -z'
 'x-1/2, -y-1/2, z-1/2'
 
_cell_length_a                    6.1770(3)
_cell_length_b                    6.0691(3)
_cell_length_c                    15.2900(8)
_cell_angle_alpha                 90
_cell_angle_beta                  91.868(4)
_cell_angle_gamma                 90
_cell_volume                      572.90(5)
_cell_formula_units_Z             4
_cell_measurement_temperature     150(2)
_cell_measurement_reflns_used   2339
_cell_measurement_theta_min     4.2750
_cell_measurement_theta_max     29.0220
 
_exptl_crystal_description        block
_exptl_crystal_colour             colourless
_exptl_crystal_density_meas       ?
_exptl_crystal_density_method     ?
_exptl_crystal_density_diffrn     1.521          
_exptl_crystal_F_000              272
_exptl_transmission_factor_min    ?
_exptl_transmission_factor_max    ?
_exptl_crystal_size_max           0.400
_exptl_crystal_size_mid           0.350
_exptl_crystal_size_min           0.180
_exptl_absorpt_coefficient_mu     0.791
_shelx_estimated_absorpt_T_min    0.743
_shelx_estimated_absorpt_T_max    0.871
_exptl_absorpt_correction_T_min                   0.96866
_exptl_absorpt_correction_T_max                   1.00000
_exptl_absorpt_correction_type            multi-scan
_exptl_absorpt_process_details
;
CrysAlisPro 1.171.38.43 (Rigaku Oxford Diffraction, 2015)
Empirical absorption correction using spherical harmonics,
 implemented in SCALE3 ABSPACK scaling algorithm.
;
_oxdiff_exptl_absorpt_empirical_full_min           0.920
_oxdiff_exptl_absorpt_empirical_full_max           1.164
_oxdiff_exptl_absorpt_empirical_details
;
Empirical correction (ABSPACK) includes:
- Absorption correction using spherical harmonics
- Frame scaling
;
_diffrn_ambient_temperature 150.0(4) 
_diffrn_ambient_environment N~2~
_diffrn_source 'fine-focus sealed X-ray tube'
_diffrn_source_type 'Enhance (Mo) X-ray Source'
_diffrn_radiation_probe x-ray
_diffrn_radiation_type 'Mo K\a'
_diffrn_radiation_wavelength 0.71073
_diffrn_radiation_monochromator graphite
_diffrn_measurement_device 'four-circle diffractometer'
_diffrn_measurement_device_type 'New Xcalibur, EosS2'
_diffrn_measurement_method '\w scans'
_diffrn_detector 'CCD plate'
_diffrn_detector_type EosS2
_diffrn_detector_area_resol_mean 8.0734
_diffrn_reflns_number             4880
_diffrn_reflns_av_unetI/netI      0.0346
_diffrn_reflns_av_R_equivalents   0.0302
_diffrn_reflns_limit_h_min        -8
_diffrn_reflns_limit_h_max        8
_diffrn_reflns_limit_k_min        -8
_diffrn_reflns_limit_k_max        8
_diffrn_reflns_limit_l_min        -21
_diffrn_reflns_limit_l_max        20
_diffrn_reflns_theta_min          3.519
_diffrn_reflns_theta_max          30.065
_diffrn_reflns_theta_full         25.242
_diffrn_measured_fraction_theta_max   0.903
_diffrn_measured_fraction_theta_full  0.999
_diffrn_reflns_Laue_measured_fraction_max    0.903
_diffrn_reflns_Laue_measured_fraction_full   0.999
_diffrn_reflns_point_group_measured_fraction_max   0.903
_diffrn_reflns_point_group_measured_fraction_full  0.999
_reflns_number_total              1525
_reflns_number_gt                 1303
_reflns_threshold_expression      'I > 2\s(I)'
_reflns_Friedel_coverage          0.000
_reflns_Friedel_fraction_max      .
_reflns_Friedel_fraction_full     .
 
_reflns_special_details
;
 Reflections were merged by SHELXL according to the crystal
 class for the calculation of statistics and refinement.
 
 _reflns_Friedel_fraction is defined as the number of unique
 Friedel pairs measured divided by the number that would be
 possible theoretically, ignoring centric projections and
 systematic absences.
;
 
_computing_data_collection     'CrysAlisPro 1.171.38.43 (Rigaku OD, 2015)'
_computing_cell_refinement     'CrysAlisPro 1.171.38.43 (Rigaku OD, 2015)'
_computing_data_reduction      'CrysAlisPro 1.171.38.43 (Rigaku OD, 2015)'
_computing_structure_solution     
;
SHELXTL:
G. M. Sheldrick, Acta Crystallogr., Sect. A: Found. Crystallogr., 2008, 64, 112-122.
;
_computing_structure_refinement   
;
 SHELXL-2014/7 (Sheldrick, 2014)
 Sheldrick GM (2008) Acta Crystallogr A64:112--122 and 
 C. B. H\"ubschle, G. M. Sheldrick and B. Dittrich
 ShelXle: a Qt graphical user interface for SHELXL
 J. Appl. Cryst., 44, (2011) 1281-1284.
;
_computing_molecular_graphics  

'ORTEP3 for Windows - Farrugia, L. J. J. Appl. Crystallogr. 1997, 30, 565'

_computing_publication_material    
;
 'WinGX publication routines, Farrugia, 
 L. J., J. Appl. Crystallogr., 1999, 32, 837-838
; 
_refine_special_details           ?
_refine_ls_structure_factor_coef  Fsqd
_refine_ls_matrix_type            full
_refine_ls_weighting_scheme       calc
_refine_ls_weighting_details
'w=1/[\s^2^(Fo^2^)+(0.0310P)^2^+0.0929P] where P=(Fo^2^+2Fc^2^)/3'
_atom_sites_solution_primary      ?
_atom_sites_solution_secondary    ?
_atom_sites_solution_hydrogens    mixed
_refine_ls_hydrogen_treatment     mixed
_refine_ls_extinction_method      none
_refine_ls_extinction_coef        .
_refine_ls_number_reflns          1525
_refine_ls_number_parameters      68
_refine_ls_number_restraints      0
_refine_ls_R_factor_all           0.0381
_refine_ls_R_factor_gt            0.0307
_refine_ls_wR_factor_ref          0.0726
_refine_ls_wR_factor_gt           0.0692
_refine_ls_goodness_of_fit_ref    1.059
_refine_ls_restrained_S_all       1.059
_refine_ls_shift/su_max           0.000
_refine_ls_shift/su_mean          0.000
 
loop_
 _atom_site_label
 _atom_site_type_symbol
 _atom_site_fract_x
 _atom_site_fract_y
 _atom_site_fract_z
 _atom_site_U_iso_or_equiv
 _atom_site_adp_type
 _atom_site_occupancy
 _atom_site_site_symmetry_order  
 _atom_site_calc_flag
 _atom_site_refinement_flags_posn
 _atom_site_refinement_flags_adp
 _atom_site_refinement_flags_occupancy
 _atom_site_disorder_assembly
 _atom_site_disorder_group
S2 S 0.19576(6) 0.08573(7) 0.42294(3) 0.02333(13) Uani 1 1 d . . . . .
S1 S 0.33505(6) 0.49538(7) 0.33252(3) 0.02825(14) Uani 1 1 d . . . . .
N1 N 0.5870(2) 0.2792(2) 0.43579(9) 0.0217(3) Uani 1 1 d . . . . .
H1 H 0.629(3) 0.184(3) 0.4720(13) 0.032(5) Uiso 1 1 d . . . . .
C1 C 0.3861(2) 0.2724(3) 0.40277(10) 0.0182(3) Uani 1 1 d . . . . .
C2 C 0.7323(2) 0.4495(3) 0.40608(11) 0.0211(3) Uani 1 1 d . . . . .
H2A H 0.8473 0.3840 0.3707 0.025 Uiso 1 1 calc R U . . .
H2B H 0.8014 0.5267 0.4567 0.025 Uiso 1 1 calc R U . . .
C3 C 0.5972(2) 0.6085(3) 0.35138(10) 0.0204(3) Uani 1 1 d . . . . .
C4 C 0.6602(3) 0.8007(3) 0.32186(11) 0.0269(4) Uani 1 1 d . . . . .
H4A H 0.8034 0.8512 0.3346 0.032 Uiso 1 1 calc R U . . .
H4B H 0.5626 0.8892 0.2878 0.032 Uiso 1 1 calc R U . . .
 
loop_
 _atom_site_aniso_label
 _atom_site_aniso_U_11
 _atom_site_aniso_U_22
 _atom_site_aniso_U_33
 _atom_site_aniso_U_23
 _atom_site_aniso_U_13
 _atom_site_aniso_U_12
S2 0.0181(2) 0.0201(2) 0.0316(2) 0.00383(17) -0.00370(16) -0.00138(16)
S1 0.0196(2) 0.0312(3) 0.0333(3) 0.01466(18) -0.00819(17) -0.00360(18)
N1 0.0177(6) 0.0199(7) 0.0271(8) 0.0057(6) -0.0051(5) 0.0013(6)
C1 0.0181(7) 0.0184(8) 0.0182(7) -0.0005(6) -0.0005(6) 0.0039(6)
C2 0.0146(7) 0.0226(8) 0.0259(8) 0.0016(7) -0.0002(6) 0.0000(6)
C3 0.0168(7) 0.0245(8) 0.0199(8) -0.0015(6) 0.0014(6) 0.0018(6)
C4 0.0227(8) 0.0290(9) 0.0290(9) 0.0048(7) 0.0004(7) -0.0018(7)
 
_geom_special_details
;
 All esds (except the esd in the dihedral angle between two l.s. planes)
 are estimated using the full covariance matrix.  The cell esds are taken
 into account individually in the estimation of esds in distances, angles
 and torsion angles; correlations between esds in cell parameters are only
 used when they are defined by crystal symmetry.  An approximate (isotropic)
 treatment of cell esds is used for estimating esds involving l.s. planes.
;
 
loop_
 _geom_bond_atom_site_label_1
 _geom_bond_atom_site_label_2
 _geom_bond_distance
 _geom_bond_site_symmetry_2
 _geom_bond_publ_flag
S2 C1 1.6686(16) . ?
S1 C1 1.7499(16) . ?
S1 C3 1.7735(16) . ?
N1 C1 1.3252(19) . ?
N1 C2 1.452(2) . ?
N1 H1 0.84(2) . ?
C2 C3 1.511(2) . ?
C2 H2A 0.9900 . ?
C2 H2B 0.9900 . ?
C3 C4 1.315(2) . ?
C4 H4A 0.9500 . ?
C4 H4B 0.9500 . ?
 
loop_
 _geom_angle_atom_site_label_1
 _geom_angle_atom_site_label_2
 _geom_angle_atom_site_label_3
 _geom_angle
 _geom_angle_site_symmetry_1
 _geom_angle_site_symmetry_3
 _geom_angle_publ_flag
C1 S1 C3 93.11(7) . . ?
C1 N1 C2 118.94(14) . . ?
C1 N1 H1 119.7(13) . . ?
C2 N1 H1 121.3(13) . . ?
N1 C1 S2 127.39(13) . . ?
N1 C1 S1 110.95(12) . . ?
S2 C1 S1 121.65(9) . . ?
N1 C2 C3 106.98(12) . . ?
N1 C2 H2A 110.3 . . ?
C3 C2 H2A 110.3 . . ?
N1 C2 H2B 110.3 . . ?
C3 C2 H2B 110.3 . . ?
H2A C2 H2B 108.6 . . ?
C4 C3 C2 126.33(14) . . ?
C4 C3 S1 124.53(13) . . ?
C2 C3 S1 109.14(11) . . ?
C3 C4 H4A 120.0 . . ?
C3 C4 H4B 120.0 . . ?
H4A C4 H4B 120.0 . . ?
 
loop_
 _geom_torsion_atom_site_label_1
 _geom_torsion_atom_site_label_2
 _geom_torsion_atom_site_label_3
 _geom_torsion_atom_site_label_4
 _geom_torsion
 _geom_torsion_site_symmetry_1
 _geom_torsion_site_symmetry_2
 _geom_torsion_site_symmetry_3
 _geom_torsion_site_symmetry_4
 _geom_torsion_publ_flag
C2 N1 C1 S2 176.60(12) . . . . ?
C2 N1 C1 S1 -4.34(18) . . . . ?
C3 S1 C1 N1 -1.74(12) . . . . ?
C3 S1 C1 S2 177.39(10) . . . . ?
C1 N1 C2 C3 9.2(2) . . . . ?
N1 C2 C3 C4 170.36(16) . . . . ?
N1 C2 C3 S1 -9.56(16) . . . . ?
C1 S1 C3 C4 -173.20(15) . . . . ?
C1 S1 C3 C2 6.72(12) . . . . ?
 
loop_
 _geom_hbond_atom_site_label_D 
 _geom_hbond_atom_site_label_H 
 _geom_hbond_atom_site_label_A 
 _geom_hbond_distance_DH 
 _geom_hbond_distance_HA 
 _geom_hbond_distance_DA 
 _geom_hbond_angle_DHA 
 _geom_hbond_site_symmetry_A 
N1 H1 S2  0.84(2) 2.51(2) 3.3440(14) 172.4(17) 3_656
 
_refine_diff_density_max    0.317
_refine_diff_density_min   -0.245
_refine_diff_density_rms    0.059

_shelx_res_file
;

    e16sip12.res created by SHELXL-2014/7


TITL e16sip12 in P2(1)/n
CELL  0.71073   6.1770   6.0691  15.2900   90.000   91.868   90.000
ZERR     4.00   0.0003   0.0003   0.0008    0.000    0.004    0.000
LATT   1
SYMM  1/2 - X, 1/2 + Y, 1/2 - Z
SFAC  C    H    N    S
UNIT 16 20 4 8
ACTA
TEMP -123
SIZE 0.4 0.35 0.18
FMAP   2
PLAN   -10
BOND   $H
CONF
EQIV $1 -x+1, -y, -z+1
HTAB N1 S2_$1
LIST   4
L.S.  10
WGHT    0.031000    0.092900
FVAR       9.31607
S2    4    0.195764    0.085731    0.422945    11.00000    0.01805    0.02008 =
         0.03156    0.00383   -0.00370   -0.00138
S1    4    0.335049    0.495382    0.332516    11.00000    0.01963    0.03120 =
         0.03333    0.01466   -0.00819   -0.00360
N1    3    0.586977    0.279186    0.435792    11.00000    0.01771    0.01988 =
         0.02712    0.00573   -0.00513    0.00127
H1    2    0.628816    0.183640    0.472048    11.00000    0.03232
C1    1    0.386050    0.272420    0.402768    11.00000    0.01807    0.01839 =
         0.01819   -0.00053   -0.00047    0.00387
C2    1    0.732288    0.449493    0.406082    11.00000    0.01458    0.02264 =
         0.02589    0.00165   -0.00023    0.00004
AFIX  23
H2A   2    0.847318    0.384038    0.370717    11.00000   -1.20000
H2B   2    0.801391    0.526683    0.456742    11.00000   -1.20000
AFIX   0
C3    1    0.597159    0.608472    0.351378    11.00000    0.01685    0.02447 =
         0.01986   -0.00148    0.00137    0.00177
C4    1    0.660223    0.800728    0.321864    11.00000    0.02270    0.02903 =
         0.02901    0.00483    0.00039   -0.00177
AFIX  93
H4A   2    0.803385    0.851188    0.334601    11.00000   -1.20000
H4B   2    0.562631    0.889197    0.287799    11.00000   -1.20000
AFIX   0
HKLF    4

REM  e16sip12 in P2(1)/n
REM R1 =  0.0307 for    1303 Fo > 4sig(Fo)  and  0.0381 for all    1525 data
REM     68 parameters refined using      0 restraints

END

WGHT      0.0310      0.0929

REM Highest difference peak  0.317,  deepest hole -0.245,  1-sigma level  0.059
Q1    1   0.5958  0.7449  0.3605  11.00000  0.05    0.32
Q2    1   0.6714  0.3612  0.4197  11.00000  0.05    0.28
Q3    1   0.2983  0.1929  0.4212  11.00000  0.05    0.28
Q4    1   0.4843  0.2581  0.4138  11.00000  0.05    0.26
Q5    1   0.6645  0.6717  0.3210  11.00000  0.05    0.26
Q6    1   0.1370  0.1072  0.3645  11.00000  0.05    0.24
Q7    1   0.3978  0.3644  0.3211  11.00000  0.05    0.23
Q8    1   0.2360  0.0283  0.4845  11.00000  0.05    0.23
Q9    1   0.3745  0.3982  0.3794  11.00000  0.05    0.22
Q10   1   0.6458  0.5066  0.3789  11.00000  0.05    0.22
;
_shelx_res_checksum   57776

_shelx_hkl_file
;
   0   0   3 78.0144 72.9520   3
   0   0  -3-10.7187 55.2247   3
   0   0  -4 670562. 4471.42   3
   0   0   4 654384. 4358.11   3
   0   0   5-4.79095 68.0636   3
   0   0  -5-1.99801 64.8880   3
   0   0  -5 80.4644 97.4836   4
   0   0   6 10212.3 655.483   3
   0   0  -6 10299.4 857.886   4
   0   0  -6 9991.91 685.257   3
   0   0   7 31.4349 91.1375   3
   0   0  -7 99.8656 136.443   3
   0   0  -8 285384. 5089.10   4
   0   0  -8 292889. 4275.19   3
   0   0   8 291588. 3982.07   3
   0   0  -9-1.68932 96.7585   3
   0   0   9 279.490 157.239   3
   0   0 -10 4515.33 578.527   3
   0   0 -10 3164.42 611.240   4
   0   0 -11 76.1917 254.077   4
   0   0 -11 5.53161 169.568   3
   0   0 -12 240159. 5656.43   4
   0   0 -13 89.9522 278.528   4
   0   0 -14 2678.52 652.117   4
   0   0 -15-97.6718 327.529   4
   0   0 -16 7154.80 1125.62   4
   0   0 -17-38.7435 335.953   4
   0   0 -18-7.96768 290.389   4
   0   0 -19 140.761 250.874   4
   0   0 -20 5322.14 1095.78   4
   0  -1   0-6.09730 46.7188   4
   0   1   0 112.032 60.0417   5
   0   1   0-35.6801 41.3127   4
   0   1  -1 20854.6 555.451   1
   0  -1   1 22579.6 744.624   5
   0   1  -1 22206.4 560.918   6
   0   1   1 21588.0 619.520   7
   0  -1  -1 21737.0 728.660   4
   0   1  -1 21396.9 717.066   5
   0   1   1 21732.3 730.952   4
   0   1  -2 128760. 1903.28   5
   0   1  -2 128015. 2122.87   3
   0  -1   2 134011. 1529.91   1
   0   1   2 133142. 1816.70   7
   0  -1  -2 132577. 1857.63   7
   0   1  -2 129399. 1560.25   1
   0   1  -2 133160. 1408.72   6
   0  -1  -2 131869. 2057.56   4
   0  -1   2 138120. 1954.57   5
   0   1   2 132138. 1990.96   4
   0  -1   2 136276. 1390.10   6
   0   1   3 356313. 2243.52   2
   0  -1   3 359526. 2651.19   6
   0   1  -3 348342. 3865.13   3
   0   1  -3 355374. 3080.10   1
   0  -1  -3 349796. 3708.52   4
   0  -1   3 359428. 3542.12   5
   0   1   3 363469. 3760.39   4
   0  -1   3 360603. 2927.00   1
   0  -1  -3 359767. 3544.08   7
   0  -1  -4 542351. 3051.01   2
   0   1  -4 540762. 5216.31   3
   0  -1   4 545672. 4167.48   1
   0   1   4 555484. 5123.06   4
   0  -1  -4 531048. 5138.70   4
   0   1  -4 541727. 4465.33   1
   0  -1  -5 58217.5 1876.51   4
   0   1   5 60526.4 1225.51   3
   0   1   5 62582.3 1889.73   4
   0  -1   5 60117.8 1555.16   1
   0  -1  -5 61661.0 1178.06   2
   0   1  -5 57171.6 1822.45   3
   0   1  -5 59958.0 1685.18   1
   0  -1   6 5697.53 528.403   1
   0   1   6 6097.24 666.510   4
   0   1   6 5220.56 402.091   3
   0  -1  -6 5561.63 652.024   4
   0   1  -6 5599.41 623.344   3
   0  -1  -6 5352.54 385.638   2
   0  -1   7 188455. 3286.45   1
   0   1  -7 186737. 3740.24   3
   0   1   7 193504. 2630.26   3
   0  -1  -7 188204. 2528.31   2
   0  -1  -7 180975. 3826.34   4
   0   1  -8 104437. 2972.03   3
   0   1   8 105012. 2065.64   3
   0   1   9 31281.6 1198.48   3
   0  -1  -9 26725.5 1668.85   4
   0   1  -9 29259.6 1614.46   3
   0  -1 -10 23323.1 1641.71   4
   0   1 -10 24689.0 1540.55   3
   0   1  10 22316.2 1056.26   3
   0   1  11-51.0994 95.8641   3
   0   1 -11 327.897 232.589   3
   0  -1 -11-52.4597 234.207   4
   0   1 -12 863.279 337.832   3
   0   1 -12 827.653 362.984   4
   0  -1 -12 869.925 370.195   4
   0   1 -13 1091.97 511.099   4
   0   1 -13 359.228 201.133   3
   0  -1 -13 1342.37 415.023   4
   0  -1 -13 891.341 261.509   2
   0   1 -14 1684.16 482.449   3
   0  -1 -14 1052.36 291.029   2
   0   1 -14 1255.41 528.959   4
   0  -1 -14 1856.04 544.078   4
   0   1 -15 50712.1 2931.42   4
   0   1 -15 51235.0 2606.23   3
   0  -1 -15 52080.3 1983.06   2
   0  -1 -15 51016.6 2957.02   4
   0   1 -16 3397.16 816.084   4
   0  -1 -16 3948.94 877.275   4
   0   1 -17 2029.19 684.998   4
   0  -1 -17 1594.21 580.276   4
   0   1 -18 423.354 377.861   4
   0  -1 -18 538.382 455.676   4
   0  -1 -19 16436.7 1863.16   4
   0   1 -19 17031.1 1835.19   4
   0  -1 -20 897.069 549.236   4
   0   1 -20-220.585 241.660   4
   0   2   0 135138. 2467.63   5
   0  -2   0 130104. 2325.76   4
   0   2   0 129011. 2230.28   4
   0   2  -1 2152.61 292.659   4
   0   2  -1 1819.90 285.974   5
   0  -2  -1 2161.23 309.843   4
   0  -2   1 1819.34 297.278   5
   0   2  -1 2245.63 265.211   1
   0   2   1 2108.58 298.214   4
   0  -2   2 22604.5 1063.92   5
   0   2  -2 23155.5 836.340   1
   0   2   2 25470.8 1101.27   4
   0   2  -2 21709.7 925.337   4
   0   2  -2 21767.5 778.230   6
   0   2   2 22175.9 883.902   7
   0   2  -2 22954.5 1031.35   5
   0  -2  -2 22485.1 1068.67   4
   0   2  -3 77868.4 1588.74   1
   0  -2  -3 75358.3 1799.12   7
   0   2   3 76330.0 1785.70   7
   0  -2  -3 77632.3 2080.71   4
   0   2  -3 76709.4 1469.32   6
   0   2  -3 78736.9 1971.82   5
   0  -2   3 75264.9 2009.85   5
   0   2   3 76439.8 1981.68   4
   0  -2   3 79033.1 1510.74   1
   0   2  -3 73565.1 2219.64   3
   0   2  -4 45750.1 1316.96   1
   0  -2   4 46444.6 1126.57   6
   0  -2  -4 43684.2 1503.25   7
   0  -2  -4 45040.8 1718.51   4
   0   2  -4 43520.9 1772.97   3
   0   2  -4 47117.3 1594.93   5
   0  -2   4 44720.7 1591.78   5
   0  -2   4 45833.9 1221.31   1
   0   2   4 47093.4 1666.62   4
   0  -2   5 11645.9 599.357   6
   0  -2   5 12998.2 707.954   1
   0  -2  -5 12618.8 981.551   4
   0  -2   5 12857.7 906.899   5
   0   2  -5 13433.5 793.354   1
   0   2  -5 12943.0 1014.17   3
   0   2   5 12470.5 540.106   2
   0  -2  -5 13510.3 905.669   7
   0   2  -6 44328.7 1970.24   3
   0  -2  -6 42564.9 1728.29   7
   0  -2   6 43720.6 1249.05   6
   0  -2   6 44091.9 1750.06   5
   0   2  -6 41846.0 1515.57   1
   0  -2  -6 44648.3 1896.73   4
   0  -2   6 42755.8 1369.95   1
   0   2  -7 3916.60 613.474   3
   0  -2  -7 3242.10 548.858   4
   0  -2  -7 2946.16 515.557   7
   0  -2   7 3334.89 413.833   1
   0  -2   7 2700.93 471.727   5
   0  -2   7 3677.06 390.560   6
   0   2  -7 2915.55 441.925   1
   0  -2  -8 7711.37 891.731   4
   0  -2   8 9763.16 926.647   5
   0   2  -8 8874.82 973.051   3
   0   2   8 9675.46 559.687   3
   0  -2   8 10598.5 775.196   1
   0  -2   8 9931.28 679.107   6
   0  -2  -8 8396.31 883.257   7
   0  -2   9 1241.47 258.816   6
   0  -2  -9 890.327 337.506   7
   0   2   9 1317.38 219.532   3
   0  -2  -9 1002.43 339.571   4
   0  -2   9 1175.60 335.246   5
   0   2  -9 1333.72 397.121   3
   0  -2 -10 7495.52 971.185   7
   0  -2  10 6852.05 859.013   5
   0  -2 -10 6175.41 860.462   4
   0   2  10 6418.64 500.904   3
   0   2 -10 6743.62 922.684   3
   0   2 -11 32999.3 2092.80   3
   0  -2 -11 28890.2 1941.72   4
   0  -2 -11 30817.4 2026.50   7
   0   2  11 35110.6 1190.61   3
   0  -2  11 28906.0 1818.37   5
   0  -2  12 50273.4 2430.79   5
   0   2 -12 51959.9 2679.53   3
   0  -2 -12 52107.9 2701.88   4
   0  -2 -13 5979.87 980.141   4
   0  -2 -13 7484.38 598.079   2
   0   2 -13 7208.65 1021.09   3
   0  -2 -14-15.9198 230.305   4
   0  -2 -14-137.800 280.803   7
   0   2 -14 15.3580 186.656   3
   0  -2 -15 28713.8 2285.24   7
   0  -2 -15 31018.8 2332.24   4
   0   2 -15 29735.0 2187.92   3
   0   2 -15 36011.2 2504.28   4
   0   2 -16 10593.5 1391.33   4
   0  -2 -16 9033.99 1333.07   4
   0  -2 -16 10070.5 1393.94   7
   0   2 -16 8591.64 1219.19   3
   0  -2  16 8411.29 1142.07   5
   0  -2  17 8946.68 1257.00   5
   0   2 -17 9293.63 1331.37   4
   0  -2 -17 7463.15 1213.74   4
   0  -2 -17 6299.98 1171.60   7
   0   2 -17 8295.20 1192.72   3
   0   2 -18 1373.95 555.039   4
   0  -2 -18 1155.94 591.308   7
   0   2 -18 1065.61 504.079   3
   0  -2  18 523.253 352.829   5
   0  -2 -18 1006.67 583.214   4
   0  -2  19 569.418 411.858   5
   0   2 -19 569.651 410.307   4
   0  -2 -19-415.892 369.863   4
   0  -2 -19 483.839 380.841   7
   0   2 -20 4835.34 1009.77   4
   0  -2  20 4148.36 856.982   5
   0   3   0 143.702 117.629   4
   0  -3   0-2.96583 152.484   4
   0  -3  -1 24545.1 1276.60   4
   0   3  -1 27586.2 1214.38   4
   0   3  -2 24135.6 1033.53   6
   0  -3  -2 22291.4 1241.59   4
   0   3  -2 22756.6 1123.38   4
   0   3  -2 23057.9 1021.27   1
   0   3   2 24118.2 1050.80   7
   0   3  -3 123914. 2246.21   6
   0  -3  -3 121189. 3015.58   4
   0  -3   3 114950. 2942.83   5
   0   3  -3 121859. 2320.24   1
   0   3   3 127550. 2553.37   7
   0   3  -3 118316. 3243.88   3
   0   3  -3 121493. 2603.87   4
   0   3  -4 24726.0 1534.24   3
   0   3  -4 22614.1 1017.37   1
   0  -3   4 23466.3 1356.21   5
   0   3  -4 23889.0 976.342   6
   0  -3  -4 23820.1 1386.06   4
   0   3  -5 47954.2 1554.89   1
   0   3  -5 46300.3 1382.64   6
   0   3  -5 45300.1 2172.22   3
   0  -3  -5 46339.2 2020.08   4
   0  -3   5 43814.2 1906.61   5
   0  -3  -5 43669.5 1731.52   7
   0  -3   5 45691.8 1381.40   1
   0  -3   6 8692.20 630.190   1
   0   3   6 8954.25 545.889   2
   0  -3  -6 8854.13 835.840   7
   0  -3   6 9226.61 902.514   5
   0  -3  -6 7944.49 890.307   4
   0   3  -6 8689.93 707.644   1
   0  -3   6 8680.53 566.391   6
   0   3  -6 9100.39 1015.82   3
   0   3  -7 10355.2 1107.62   3
   0   3   7 10579.7 571.410   2
   0  -3   7 10655.8 726.767   1
   0  -3  -7 9727.91 1030.08   4
   0  -3   7 10107.7 641.338   6
   0  -3  -7 10782.9 983.752   7
   0  -3   7 10577.7 982.746   5
   0   3  -7 10348.2 827.919   1
   0   3  -8 33392.5 2089.53   3
   0  -3   8 33080.9 1798.09   5
   0  -3   8 32210.8 1311.65   1
   0   3  -8 34247.1 1592.36   1
   0  -3   8 35213.0 1215.54   6
   0  -3  -8 31587.5 1763.56   7
   0  -3  -8 33288.8 2003.21   4
   0   3  -9 48472.5 1986.64   1
   0   3   9 49682.1 1222.99   3
   0  -3   9 47430.6 2240.11   5
   0  -3   9 49680.9 1486.27   6
   0  -3  -9 49543.3 2538.77   4
   0  -3  -9 48126.6 2280.90   7
   0   3  -9 47837.5 2566.26   3
   0  -3  10 52176.2 2420.98   5
   0  -3 -10 47838.7 2560.40   4
   0   3 -10 48958.7 2670.90   3
   0  -3  10 50758.4 1583.87   6
   0  -3 -10 47793.3 2411.30   7
   0  -3  11 21376.4 1643.26   5
   0   3 -11 28385.8 2121.89   3
   0  -3 -11 26236.5 1979.07   4
   0  -3 -11 25016.1 1804.95   7
   0  -3 -12 2951.89 738.725   4
   0  -3  12 2202.45 542.666   5
   0  -3 -12 2556.23 659.670   7
   0   3 -12 2546.15 679.669   3
   0   3 -13 3004.79 744.800   3
   0  -3  13 1442.87 411.776   5
   0  -3 -13 1849.67 577.937   4
   0  -3 -13 1426.05 515.587   7
   0  -3 -14 3945.74 833.790   7
   0   3 -14 4200.17 884.346   3
   0  -3 -14 3650.94 836.462   4
   0  -3  14 2459.95 589.920   5
   0  -3 -15 19388.0 1935.65   4
   0   3 -15 22764.7 2070.17   3
   0  -3 -15 21058.2 1963.08   7
   0  -3  15 21355.4 1829.90   5
   0   3 -16 3185.03 804.393   3
   0  -3  16 1883.33 522.881   5
   0  -3 -16 3560.89 847.743   7
   0  -3  17 4347.54 860.011   5
   0  -3 -17 5113.48 999.816   7
   0  -3 -17 6153.59 1147.43   4
   0   3 -17 6738.27 1195.22   3
   0   3 -17 6000.03 1099.58   4
   0  -3  18 12995.5 1477.93   5
   0  -3 -18 13480.0 1731.38   4
   0   3 -18 10840.9 1456.02   4
   0   3 -18 13205.4 1633.69   3
   0  -3 -18 12516.2 1630.35   7
   0  -3 -19 187.896 281.195   7
   0  -3  19-297.883 330.231   5
   0   3 -19 189.562 374.085   4
   0   3 -19 239.038 283.807   3
   0   3 -20 4731.07 1021.18   4
   0   3 -20 3166.12 824.730   3
   0  -4   0 33663.8 1672.36   4
   0   4  -1 28910.5 1348.89   1
   0  -4  -1 28753.8 1573.12   4
   0   4  -2 13642.2 916.192   6
   0   4  -2 12761.5 882.155   1
   0   4  -2 12782.2 1172.91   3
   0  -4  -2 12179.8 1051.48   4
   0  -4  -3 65969.7 2494.98   4
   0   4  -3 71729.1 2036.88   1
   0   4  -3 67965.8 2763.69   3
   0   4  -3 65071.0 1930.95   6
   0  -4  -4 5684.62 769.475   4
   0   4  -4 5535.64 547.246   6
   0   4  -4 6726.62 628.096   1
   0   4  -4 5281.46 806.926   3
   0  -4   4 5196.43 745.831   5
   0   4  -5 12550.6 872.177   1
   0  -4  -5 14254.4 1250.74   4
   0   4  -5 12008.8 1248.55   3
   0  -4   5 11316.7 1094.12   5
   0   4  -5 11558.5 760.022   6
   0   4  -6 39829.1 1595.71   1
   0  -4  -6 41298.7 2172.37   4
   0   4  -6 37759.0 2292.95   3
   0  -4   6 37242.6 2021.42   5
   0  -4  -7-8.61886 169.756   4
   0   4   7-22.2312 78.8795   2
   0   4  -7 208.938 244.877   3
   0   4  -7 24.7022 129.518   1
   0  -4   7-147.985 160.451   5
   0   4  -8 6905.63 724.602   1
   0  -4  -8 6696.19 843.690   7
   0   4  -8 6383.73 1020.82   3
   0  -4  -8 6610.11 944.372   4
   0  -4   8 6118.91 853.874   5
   0  -4  -9 14196.7 1435.98   4
   0   4  -9 13621.3 1052.37   1
   0  -4   9 11680.6 1209.16   5
   0   4  -9 15153.5 1581.63   3
   0  -4  -9 15647.8 1318.80   7
   0  -4  10 141.044 186.235   5
   0  -4 -10 48.1557 204.344   4
   0   4 -10 497.359 351.672   3
   0  -4 -10-137.636 160.141   7
   0   4 -10 130.521 182.707   1
   0  -4  11 28727.6 1951.89   5
   0  -4 -11 28193.1 2146.18   4
   0  -4 -11 31418.7 2035.45   7
   0   4 -11 29342.7 2308.29   3
   0  -4 -12 11377.1 1284.59   7
   0  -4  12 9734.87 1170.14   5
   0  -4 -12 10170.5 1338.38   4
   0   4 -12 9207.11 1336.74   3
   0   4 -13 1651.10 597.607   3
   0  -4 -13 730.998 373.655   7
   0  -4 -13 1539.78 618.980   4
   0  -4  13 1052.93 403.459   5
   0   4 -14 25492.4 2277.32   3
   0  -4 -14 28668.9 2168.14   7
   0  -4  14 21240.2 1795.53   5
   0  -4 -14 28192.5 2348.11   4
   0   4 -15 8732.16 1365.25   3
   0  -4  15 9094.58 1199.76   5
   0  -4 -15 9497.89 1401.36   4
   0  -4 -15 8505.25 1242.07   7
   0  -4  16 2545.07 613.899   5
   0  -4 -16 1650.22 633.062   4
   0   4 -16 1866.25 626.404   3
   0  -4 -16 1972.24 585.008   7
   0  -4 -17 4210.43 976.502   4
   0  -4 -17 5812.18 1069.59   7
   0   4 -17 3784.26 954.486   3
   0  -4  17 4135.77 848.175   5
   0   4 -18 16528.5 1817.37   4
   0   4 -18 13559.8 1764.82   3
   0  -4 -18 12274.6 1566.78   7
   0  -5   0 421.224 310.625   4
   0   5   0 246.742 283.050   3
   0  -5  -1 86521.5 3082.70   4
   0   5   1 88123.3 3106.50   3
   0   5  -1 88418.1 2642.68   1
   0   5  -1 86767.1 2705.63   6
   0   5  -1 91086.0 3329.75   3
   0   5  -2 50468.3 1971.33   6
   0  -5  -2 45706.7 2272.06   4
   0   5  -2 48574.5 1900.78   1
   0   5  -2 48991.2 2525.25   3
   0   5  -3 4186.53 547.613   1
   0   5  -3 3779.74 534.086   6
   0  -5  -3 4059.37 698.120   4
   0   5  -3 3643.25 703.588   3
   0   5  -4 16120.6 1064.95   1
   0   5  -4 17162.9 1624.21   3
   0   5  -4 19471.9 1129.65   6
   0  -5  -4 17419.4 1460.85   4
   0   5  -5 14959.2 1527.33   3
   0   5  -5 15404.1 1030.10   1
   0  -5  -5 16282.3 1462.29   4
   0   5  -5 14864.3 973.954   6
   0   5  -6 477.673 264.537   3
   0  -5  -6 73.4614 197.660   4
   0   5  -6 269.597 144.358   1
   0  -5   6 156.381 175.118   5
   0   5  -6 628.395 213.260   6
   0   5  -7 30413.1 1487.03   1
   0  -5   7 31117.8 2033.87   5
   0  -5  -7 31974.9 2138.82   4
   0   5  -7 31759.5 2329.37   3
   0   5  -8 16693.3 1753.08   3
   0   5  -8 16970.3 1139.08   1
   0  -5  -8 17731.4 1642.62   4
   0  -5   8 17590.9 1563.49   5
   0  -5   9 26916.9 1939.48   5
   0  -5  -9 28940.4 2151.76   4
   0   5  -9 26510.1 2243.44   3
   0  -5 -10 20166.9 1870.72   4
   0  -5  10 19570.6 1696.39   5
   0   5 -10 21663.3 2075.84   3
   0  -5  11 17076.8 1598.37   5
   0   5 -11 19041.5 1994.26   3
   0  -5 -11 16138.3 1703.30   4
   0  -5 -12 2584.50 757.411   4
   0  -5  12 1452.77 455.334   5
   0   5 -12 2824.17 859.112   3
   0  -5 -13 23832.3 2166.52   4
   0   5 -13 23663.6 2318.45   3
   0  -5  13 19924.1 1772.14   5
   0   5 -14 3766.07 920.744   3
   0  -5 -14 5475.00 961.528   7
   0  -5  14 4087.27 815.165   5
   0  -5 -14 5549.40 1089.95   4
   0  -5 -15 686.543 400.372   7
   0  -5 -15 561.440 425.015   4
   0  -5  15 722.571 396.663   5
   0   5 -15 1317.90 598.803   3
   0  -5 -16 448.013 269.342   7
   0  -5  16 259.942 411.699   5
   0  -5 -17 359.060 225.151   7
   0   6   0 10889.2 1229.97   3
   0   6   0 12485.2 1110.65   1
   0   6   1 19643.1 1591.15   3
   0  -6  -1 17547.3 1502.66   4
   0   6  -1 18786.7 1382.91   6
   0   6  -1 19083.5 1323.76   1
   0   6  -1 18058.6 1635.99   3
   0   6  -2 40955.7 1888.26   1
   0   6   2 43582.4 2315.32   3
   0   6  -2 37644.3 1856.71   6
   0   6  -2 41736.1 2541.79   3
   0  -6  -2 38859.6 2323.28   4
   0   6  -3 12717.6 1044.94   6
   0   6  -3 11124.9 967.607   1
   0  -6  -3 11408.8 1271.16   4
   0   6  -3 12577.8 1437.65   3
   0   6   3 10340.1 1077.97   3
   0  -6  -4 1338.49 434.739   4
   0   6  -4 1217.37 419.559   3
   0   6  -4 1513.30 337.855   1
   0   6   4 2274.94 502.840   3
   0  -6  -5 488.251 388.692   4
   0   6   5 287.459 258.317   3
   0   6  -5 893.780 459.318   3
   0   6  -6 107550. 4463.15   3
   0  -6  -6 114634. 4227.29   4
   0  -6  -7 1122.03 499.702   4
   0   6  -7 1424.36 617.408   3
   0   6  -8 2366.88 715.168   3
   0  -6  -8 1795.25 557.937   4
   0  -6  -9 8252.58 1205.41   4
   0   6  -9 9892.69 1463.88   3
   0   6 -10 6645.44 1222.10   3
   0  -6  10 6995.10 1085.30   5
   0  -6 -10 7746.95 1206.38   4
   0  -6 -11 2313.21 643.350   4
   0   6 -11 1553.27 682.645   3
   0  -6  11 1773.23 555.431   5
   0  -6  12 659.997 405.676   5
   0  -6 -12 298.191 228.298   4
   0   6 -12-48.1961 286.634   3
   0  -6 -13 3186.88 795.170   4
   0  -6  13 2112.17 623.488   5
   0  -6  14 21005.6 1863.15   5
   0   7   0-28.1022 236.017   3
   0   7   1 6850.67 1018.20   3
   0   7   1 10074.1 1151.40   6
   0   7  -1 8743.12 1210.59   3
   0   7   2 3318.39 707.614   3
   0   7   2 1645.85 429.049   1
   0   7  -2 1879.69 588.905   3
   0   7   3 12104.4 1283.18   3
   0  -7  -3 14318.0 1522.26   4
   0   7  -3 14998.9 1674.88   3
   0  -7  -4 10501.0 1334.26   4
   0   7  -4 11634.1 1501.15   3
   0   7  -5 2249.89 697.867   3
   0  -7  -5 1413.97 591.384   4
   0  -7  -6 1043.32 464.241   4
   0   7  -6-21.4456 282.299   3
   0   7  -7-342.281 317.609   3
   0  -7  -7-219.136 281.949   4
   0  -7  -8 3540.39 851.768   4
   0   7  -8 2484.56 791.804   3
   0  -7  -9 13173.7 1603.21   4
   0   7  -9 17841.6 2082.76   3
   0  -7 -10 3530.35 844.283   4
   0   8   0 655.156 368.584   3
   0   8  -1 1636.58 584.117   3
   0   8  -2 2860.76 759.982   3
   0   8  -3 3535.35 875.154   3
   0   8  -4 961.252 488.098   3
   0  -8  -5 626.913 431.864   4
   0  -8  -6 11290.5 1448.54   4
   1   0 -20-172.032 284.178   4
   1   0 -19 20620.6 1972.76   4
   1   0 -18 841.685 406.583   2
   1   0 -18 411.732 399.515   4
   1   0 -17 1992.08 640.459   4
   1   0 -16 19.0923 220.565   4
   1   0 -15-176.087 202.567   4
   1   0 -14-29.7806 206.751   4
   1   0 -13 24588.2 1782.54   4
   1   0 -12 210.126 213.745   4
   1   0 -11 36603.6 2000.34   4
   1   0 -10 30.1927 116.653   4
   1   0  -9 152458. 3623.33   4
   1   0  -8 276.801 218.274   4
   1   0  -7 21422.3 1179.32   4
  -1   0   7 22835.5 1200.09   3
   1   0  -6 186.871 188.611   4
  -1   0   6 276.230 170.341   3
  -1   0   6 376.391 192.301   4
   1   0  -5 13218.2 773.967   4
  -1   0   5 15370.9 889.285   3
  -1   0   5 15168.9 833.945   4
  -1   0   4 203.690 135.065   4
   1   0  -4 352.710 132.255   4
  -1   0   3 39714.7 1000.99   4
   1   0  -3 37493.6 990.867   4
   1   0  -2 88.4425 87.5409   2
  -1   0   2 38.4008 50.0484   4
   1   0  -2 243.684 86.4095   4
  -1   0   1 476646. 3026.59   1
   1   0  -1 471345. 3484.22   6
   1   0  -1 476845. 2582.27   4
  -1   0   1 481666. 2525.86   4
  -1   0   1 474445. 3454.03   2
   1   0   0 180.194 78.2842   1
   1   0   1 33271.5 908.867   1
   1   0   1 34602.2 835.431   6
  -1   0  -1 33530.9 937.823   1
   1   0   1 34350.0 808.316   7
  -1   0  -1 34030.8 819.108   7
  -1   0  -2 140.885 140.991   1
   1   0   2 361.367 132.346   1
  -1   0  -2 299.528 119.196   7
   1   0   3 484138. 4367.55   1
  -1   0  -3 484578. 4663.13   1
  -1   0  -3 470322. 4164.68   7
  -1   0  -4 208.750 163.549   1
   1   0   4 186.228 189.407   1
  -1   0  -5 11395.2 876.784   1
   1   0   5 11264.4 811.817   1
  -1   0  -6 218.047 131.742   3
   1   0   6 59.5916 129.220   1
  -1   0  -7 3273.19 401.378   3
  -1   0  -8 36.1154 85.2958   3
  -1   0  -9 1098.83 293.553   3
  -1   0 -10-10.9381 316.037   4
  -1   0 -10 175.013 150.437   3
  -1   0 -11 99643.4 3736.92   4
  -1   0 -11 91237.6 2595.31   3
  -1   0 -12 609.886 404.625   4
  -1   0 -12-62.1957 97.0991   3
  -1   0 -13 11881.7 1029.46   3
  -1   0 -13 11356.6 1364.02   4
  -1   0 -14-52.6956 269.159   4
  -1   0 -14 182.617 233.218   3
  -1   0 -15 45259.1 2894.14   4
  -1   0 -15 46147.2 2077.80   3
  -1   0 -16-29.1550 303.029   4
  -1   0 -17 1074.07 539.122   4
  -1   0 -18-20.8920 379.002   4
  -1   0 -19 315.529 353.492   4
   1   1 -21 510.385 458.525   4
   1   1 -20 3283.65 834.576   4
   1  -1 -20 2439.64 696.315   4
   1  -1 -19 3467.64 834.203   4
   1   1 -19 3295.06 777.995   4
   1   1 -18-94.7898 241.901   4
   1  -1 -18-58.1384 195.711   4
   1  -1 -17 473.712 390.154   4
   1   1 -17-66.3813 188.167   4
   1   1 -16 64009.9 3169.55   4
   1  -1 -16 64068.0 2519.02   2
   1  -1 -16 61426.6 3207.17   4
   1  -1 -15 775.298 315.564   2
   1   1 -15 211.212 155.378   4
   1  -1 -15 137.358 267.286   4
   1  -1 -14 1318.69 513.795   4
   1  -1 -14 1450.74 413.794   2
   1   1 -14 1337.02 485.113   4
   1  -1 -13 2148.77 604.263   4
   1  -1 -13 3817.35 574.966   2
   1   1 -13 4195.70 745.279   4
   1  -1 -12 57676.2 2140.01   2
   1   1 -12 62568.1 2718.96   4
   1  -1 -12 55367.8 2673.78   4
   1  -1 -11 8368.16 806.144   2
   1  -1 -11 10333.0 1105.63   4
   1   1 -11 11623.3 1121.45   4
   1   1 -11 9311.73 1035.32   3
   1   1 -10 5477.17 774.729   3
   1  -1 -10 5181.34 612.046   2
   1   1 -10 5062.32 708.117   4
   1  -1 -10 5476.69 765.377   4
   1   1  -9 179.627 220.501   3
   1  -1  -9-142.137 118.892   2
   1   1  -9 206.370 242.246   4
   1  -1  -9-27.0504 133.996   4
   1  -1  -8 75778.3 2530.42   4
  -1  -1   8 82543.6 2178.12   1
   1  -1  -8 77335.6 2172.81   2
   1   1  -8 78912.3 2437.15   4
   1   1  -8 80623.7 2706.00   3
   1  -1  -7 397.952 188.747   2
   1   1  -7 244.850 192.040   3
   1   1  -7 280.925 269.007   4
   1  -1  -7 359.623 229.860   4
   1  -1  -6 10495.3 724.442   2
   1  -1  -6 9584.32 817.987   4
   1   1  -6 10384.6 904.804   3
   1   1  -6 10873.3 783.436   4
  -1   1   6 10429.7 800.607   4
   1  -1  -5 55092.9 1576.28   2
   1  -1  -5 58987.0 1889.38   4
  -1  -1   5 59142.8 1926.42   3
   1   1  -5 55714.5 1985.56   3
  -1  -1   5 59275.1 1673.12   6
  -1   1   4 995023. 6159.84   2
   1  -1  -4 961678. 6340.79   2
   1  -1  -4 954154. 7034.94   4
  -1   1   4 999999. 6772.10   4
  -1  -1   4 957841. 7332.03   3
  -1  -1   4 997573. 6430.68   6
   1   1  -4 930121. 7631.78   3
  -1  -1   3 176828. 2941.34   5
   1   1  -3 179505. 3106.91   3
   1   1  -3 176390. 2704.52   6
  -1  -1   3 186031. 2658.66   6
  -1  -1   3 180714. 3021.73   3
   1  -1  -3 176139. 2787.62   4
  -1   1   3 181051. 2530.23   2
   1   1  -2 38692.2 1234.38   5
   1  -1  -2 36450.7 1193.26   4
  -1   1   2 37304.3 1156.49   4
  -1  -1   2 36251.5 1243.84   5
  -1  -1   2 38438.6 1132.91   6
   1   1  -2 37750.9 1305.46   3
  -1  -1   2 40364.9 1307.70   3
   1   1  -2 36008.6 1150.57   6
  -1  -1   1 94145.4 1796.56   3
  -1  -1   1 98169.7 1883.68   5
  -1  -1   1 96569.1 1760.35   6
   1   1  -1 95421.3 1825.88   6
   1   1  -1 100410. 1862.16   5
   1   1  -1 93160.7 1839.26   3
   1  -1  -1 94730.5 1831.59   4
  -1   1   1 97956.4 1767.09   4
  -1  -1   0 256005. 2685.42   3
  -1   1   0 266405. 2924.77   4
   1   1   0 263117. 3058.37   6
   1   1   0 259199. 1905.25   4
  -1  -1   0 260695. 2948.43   5
  -1   1   0 264838. 3039.27   1
   1   1   0 275662. 2921.81   5
  -1  -1   0 265689. 1855.87   4
   1   1   0 259331. 2088.10   1
  -1  -1  -1 44081.3 956.675   3
  -1  -1  -1 44409.0 1003.83   4
   1   1   1 44001.1 1054.06   4
   1   1   1 44386.2 1089.55   1
   1   1   1 45190.0 1170.71   5
  -1   1  -1 43435.6 1256.53   1
   1  -1   1 45355.7 1233.03   1
   1   1   2 17642.9 805.127   1
   1   1   2 17994.7 806.455   7
   1   1   2 17950.8 484.301   2
   1  -1   2 18455.4 530.425   5
   1  -1   2 20373.0 856.227   1
  -1   1  -2 18842.0 543.856   5
  -1   1  -2 18446.1 872.427   1
  -1  -1  -2 18585.0 503.020   3
  -1  -1  -2 17080.3 757.812   4
   1   1   3 1591.40 267.558   7
   1  -1   3 1596.61 179.943   5
   1  -1   3 1997.22 289.186   1
   1   1   3 1755.56 304.621   1
  -1  -1  -3 2077.25 322.733   7
  -1   1  -3 2276.23 340.366   1
  -1  -1  -3 2003.52 304.768   4
   1  -1   4 259025. 2624.13   5
  -1   1  -4 260562. 3761.97   1
  -1  -1  -4 248640. 3738.84   7
   1  -1   4 266073. 3542.22   1
   1   1   4 260302. 3819.03   1
  -1  -1  -4 257279. 3831.55   4
  -1  -1  -5 20995.8 1171.15   7
  -1   1  -5 21820.1 1189.78   1
  -1  -1  -5 22169.6 1249.24   4
   1  -1   5 23039.7 1107.71   1
   1   1   5 22031.6 1203.50   1
  -1  -1  -6 5809.10 652.134   7
  -1   1  -6 5245.36 635.613   1
   1  -1   6 4953.13 548.939   1
  -1  -1  -6 5327.04 298.867   3
  -1   1  -7 21654.4 1232.65   3
  -1   1  -7 21345.4 1357.27   1
  -1  -1  -7 20823.6 1365.43   4
  -1  -1  -7 21535.2 1390.06   7
  -1  -1  -7 20201.4 663.998   3
  -1  -1  -8 277097. 5361.39   4
  -1   1  -8 288771. 4735.99   3
  -1  -1  -8 275630. 2757.03   3
  -1  -1  -8 275318. 5230.93   7
  -1   1  -8 291060. 5243.92   1
  -1   1  -9 12489.0 1034.54   3
  -1  -1  -9 11199.6 1127.69   4
  -1  -1 -10 11788.8 1215.18   4
  -1   1 -10 10452.9 980.751   3
  -1   1 -11 24912.6 1566.99   3
  -1  -1 -11 22842.2 1749.46   4
  -1   1 -12 5456.52 778.598   3
  -1  -1 -12 5337.82 902.613   4
  -1   1 -13 6639.65 878.921   3
  -1  -1 -13 4455.45 839.528   4
  -1   1 -14 511.398 278.369   3
  -1   1 -14 115.331 224.237   4
  -1  -1 -14-147.314 166.494   4
  -1   1 -15 2292.53 549.756   3
  -1  -1 -15 1032.10 424.120   4
  -1   1 -15 2219.95 653.913   4
  -1   1 -16 33891.3 2606.89   4
  -1   1 -16 32436.0 2059.36   3
  -1  -1 -16 32677.1 2513.44   4
  -1  -1 -17 1596.81 596.077   7
  -1   1 -17 534.471 455.134   4
  -1   1 -17 3348.75 682.361   3
  -1  -1 -17 2181.86 670.770   4
  -1  -1 -18 568.047 343.367   4
  -1  -1 -18 361.428 359.865   7
  -1   1 -18 1060.27 554.605   4
  -1  -1 -19 1281.20 546.498   7
  -1  -1 -19 2030.13 681.692   4
  -1   1 -19 2862.62 840.124   4
  -1  -2  20 4690.65 975.216   5
   1   2 -20 5492.32 1051.73   4
  -1  -2  19 21586.4 2055.75   5
   1  -2 -19 21617.2 2178.36   4
   1   2 -19 25745.0 2110.21   4
  -1  -2  18 270.509 194.972   5
   1   2 -18 350.680 359.265   4
   1  -2 -18 524.089 459.265   4
   1  -2 -17 1039.84 469.594   4
  -1  -2  17 208.639 279.852   5
   1   2 -17 1181.88 469.795   4
   1  -2 -16-140.456 199.973   4
   1   2 -16 305.443 226.729   4
   1   2 -15 6117.72 945.617   4
   1   2 -15 6442.31 1055.58   3
   1  -2 -15 3430.10 796.618   4
   1  -2 -14 9041.81 826.644   2
   1   2 -14 8336.35 1091.49   4
   1  -2 -14 8150.68 1165.71   4
   1   2 -14 7112.30 1062.53   3
   1  -2 -13 7409.25 1089.96   4
   1   2 -13 5948.89 882.589   4
   1  -2 -13 6214.03 674.674   2
   1   2 -13 8442.42 1148.31   3
   1   2 -12 37452.2 2157.94   4
   1  -2 -12 36545.5 2282.27   4
   1  -2 -12 31911.6 1512.69   2
   1   2 -12 35212.1 2284.29   3
   1  -2 -11 74077.6 3110.57   4
  -1  -2  11 71332.0 3011.98   5
   1   2 -11 78840.8 3315.22   3
   1  -2 -10 3986.06 693.979   4
  -1  -2  10 4387.13 736.737   5
   1   2 -10 4768.72 803.766   3
  -1  -2   9 23257.5 1593.93   5
  -1  -2   9 21956.1 1068.23   1
   1  -2  -9 21800.4 1559.96   4
   1   2  -9 23270.5 1677.34   3
   1   2  -8 114211. 3587.33   3
   1  -2  -8 113966. 3420.12   4
  -1  -2   8 109783. 2215.56   1
  -1  -2   8 110622. 3334.89   5
   1  -2  -7 318683. 5430.62   4
   1   2  -7 319647. 5737.13   3
  -1  -2   7 323223. 3502.01   1
  -1  -2   7 318982. 5474.58   5
   1  -2  -6 32719.0 1671.61   4
  -1  -2   6 36128.4 1776.88   5
  -1   2   6 33667.9 1255.33   2
  -1  -2   6 32080.8 1318.64   6
  -1  -2   6 34419.2 997.619   1
   1   2  -6 37457.6 1885.05   3
  -1  -2   5 3219.57 258.422   1
   1  -2  -5 2985.37 497.151   4
   1   2  -5 2866.68 510.548   3
  -1  -2   5 3047.64 400.212   6
  -1   2   5 3497.08 395.847   2
  -1  -2   5 2619.03 467.497   5
  -1  -2   4 856.293 108.045   1
  -1   2   4 688.692 187.783   2
   1  -2  -4 634.168 243.966   4
   1   2  -4 982.489 315.584   3
  -1  -2   4 641.027 220.404   5
   1  -2  -4 956.607 219.627   7
   1   2  -4 782.803 237.480   6
  -1  -2   4 651.718 192.828   6
   1  -2  -3 27045.5 1329.77   4
   1   2  -3 28523.1 1444.60   3
  -1   2   3 31547.3 1354.72   4
   1  -2  -3 28031.4 931.264   7
  -1  -2   3 30438.5 1408.10   5
   1   2  -3 30407.8 1354.95   5
   1   2  -3 28761.4 874.071   4
   1   2  -3 27914.8 1200.91   6
  -1  -2   3 28911.2 1139.73   6
  -1  -2   3 29555.6 1358.65   3
  -1  -2   2 92802.0 2230.77   3
   1  -2  -2 89356.4 2312.02   4
   1   2  -2 89849.7 2405.25   3
  -1   2   2 95301.0 2242.84   4
  -1  -2   2 92999.7 2385.49   5
   1   2  -2 89792.7 1467.33   4
   1   2  -2 94729.0 2307.31   5
   1   2  -2 92064.1 2127.28   6
   1   2  -1 40796.0 1020.58   4
  -1   2   1 43183.4 833.307   7
   1   2  -1 43646.5 1515.20   5
  -1   2   1 41292.2 1455.31   4
  -1  -2   1 41536.6 1563.92   5
  -1  -2   1 43032.7 1431.51   3
   1   2  -1 41190.4 1512.12   3
   1  -2  -1 41913.3 1537.24   4
   1   2  -1 44446.1 1485.46   6
  -1  -2   1 42791.5 1037.93   4
  -1  -2   0 183336. 3229.97   5
   1   2   0 187345. 2370.76   4
  -1  -2   0 185184. 2326.32   4
   1  -2   0 183285. 3213.20   4
  -1  -2   0 186396. 2740.85   3
  -1   2   0 184716. 3121.49   1
  -1   2   0 188390. 3077.57   4
   1   2   0 178407. 2902.97   3
   1   2   0 187265. 3123.25   5
   1   2   1 302220. 3277.08   4
   1   2   1 295134. 3386.26   3
  -1  -2  -1 312922. 3340.75   4
  -1   2  -1 313627. 3973.77   4
   1   2   1 321311. 4071.12   5
  -1   2  -1 313512. 3411.13   5
  -1   2  -1 301757. 3902.37   1
  -1  -2  -2 11348.0 716.258   4
   1   2   2 10354.5 674.468   4
  -1   2  -2 10125.7 740.516   1
   1   2   2 10970.9 727.572   7
   1  -2   2 11085.1 724.897   1
   1   2   2 10948.8 567.354   3
  -1   2  -2 11626.2 654.448   5
   1   2   3 58348.9 1754.18   7
  -1   2  -3 56839.8 1773.47   1
   1   2   3 56648.2 1703.73   4
  -1   2  -3 53904.1 1444.85   5
   1  -2   3 57462.1 1665.24   1
   1  -2   3 56417.1 1483.69   5
  -1  -2  -3 53641.0 1688.78   4
   1   2   3 58971.7 1095.82   3
  -1   2  -4 83456.5 1872.77   5
  -1  -2  -4 82877.1 2245.38   4
   1  -2   4 82990.1 1884.47   5
   1  -2   4 86518.1 2091.02   1
  -1   2  -4 85583.1 2254.87   1
   1   2   4 88106.5 2329.56   4
  -1  -2  -4 84475.1 2341.73   7
   1  -2   5 129966. 2490.58   5
  -1  -2  -5 131639. 3069.84   4
  -1   2  -5 128130. 2927.12   1
   1  -2   5 137341. 2775.14   1
  -1  -2  -5 130828. 3097.45   7
  -1   2  -6 178819. 3670.53   1
   1  -2   6 178659. 1772.40   6
   1  -2   6 188406. 3177.23   5
  -1  -2  -6 184121. 3871.84   7
  -1  -2  -6 185788. 3908.84   4
  -1  -2  -7 16413.5 1231.22   7
  -1   2  -7 15200.9 1205.33   3
  -1  -2  -7 14697.4 1191.99   4
  -1   2  -7 14933.8 1121.12   1
   1  -2   7 13564.8 589.714   6
   1  -2   7 13776.3 915.076   5
  -1   2  -8 5072.45 735.467   3
   1  -2   8 5107.71 599.953   5
  -1   2  -8 5064.21 704.237   1
  -1  -2  -8 3954.08 658.416   4
  -1  -2  -8 5738.51 775.045   7
   1  -2   9 938.236 292.899   5
  -1   2  -9 571.868 290.210   1
  -1   2  -9 850.011 348.700   3
  -1  -2  -9 1216.97 440.203   7
  -1  -2  -9 1008.97 329.320   4
  -1   2 -10 33468.4 1979.23   3
   1  -2  10 28524.6 1546.58   5
  -1  -2 -10 29874.8 1933.95   7
  -1  -2 -10 31884.7 2004.03   4
  -1   2 -10 32248.9 1938.73   1
  -1  -2 -11 71466.1 3097.72   7
  -1   2 -11 70337.6 2951.44   3
  -1  -2 -11 68422.6 3108.89   4
   1  -2  11 63168.7 2403.69   5
   1  -2  12 15879.0 1277.76   5
  -1  -2 -12 16201.6 1571.10   7
  -1  -2 -12 14657.9 1504.10   4
  -1   2 -12 18367.4 1556.88   3
  -1  -2 -13 5350.49 924.573   4
  -1  -2 -13 4310.57 825.094   7
   1  -2  13 5154.69 753.042   5
  -1   2 -13 5842.14 916.415   3
  -1   2 -14 9328.14 1177.27   3
  -1  -2 -14 11825.6 1432.22   7
   1  -2  14 10219.1 1100.69   5
  -1  -2 -14 10184.9 1362.32   4
  -1  -2 -15 4545.69 949.762   4
   1  -2  15 4971.17 840.655   5
  -1  -2 -15 5226.35 1005.78   7
  -1   2 -15 7094.08 1063.63   3
  -1   2 -16 592.628 362.223   3
   1  -2  16 299.248 277.035   5
  -1  -2 -16 321.578 196.329   4
  -1  -2 -16 9.19927 219.358   7
  -1   2 -17 109.705 303.760   3
  -1  -2 -17 53.2985 190.362   7
   1  -2  17 327.440 397.998   5
  -1  -2 -17 151.435 199.699   4
  -1   2 -18 13620.2 1748.94   4
  -1  -2 -18 11901.6 1613.90   7
  -1  -2 -18 10533.5 1526.68   4
  -1   2 -18 12147.1 1416.51   3
  -1  -2 -19 10850.9 1636.52   7
  -1   2 -19 11238.1 1595.65   4
  -1  -3  19 8804.96 1348.49   5
   1  -3 -19 9321.95 1385.71   7
   1  -3 -18 4226.86 912.453   7
   1  -3 -18 2847.55 773.251   4
  -1  -3  18 2623.82 729.044   5
   1   3 -18 3060.98 742.856   4
  -1  -3  17 511.522 433.051   5
   1  -3 -17 85.1790 226.476   4
   1   3 -17 90.3445 191.078   3
   1   3 -17 925.718 435.220   4
   1  -3 -17 648.529 378.350   7
   1  -3 -16 4751.67 974.807   4
  -1  -3  16 5055.18 998.183   5
   1  -3 -16 4044.51 892.164   7
   1   3 -16 4676.80 1012.26   3
   1   3 -16 5973.00 957.816   4
   1  -3 -15 40258.6 2783.13   4
   1   3 -15 45831.0 2643.01   4
  -1  -3  15 40189.4 2627.45   5
   1  -3 -15 40940.0 2630.65   7
   1   3 -15 42928.4 2881.09   3
   1  -3 -14 419.382 396.120   7
  -1  -3  14 471.522 365.532   5
   1   3 -14 58.5541 243.624   3
   1  -3 -14 306.086 249.542   4
   1  -3 -13 16179.1 1537.87   7
   1  -3 -13 13898.9 1544.36   4
  -1  -3  13 11303.5 1351.19   5
   1   3 -13 14001.5 1588.88   3
   1   3 -12 233.674 212.820   3
  -1  -3  12 352.611 422.391   5
   1  -3 -12 140.518 209.819   7
   1  -3 -12 9.25497 163.383   4
   1  -3 -11 5855.28 941.040   4
  -1  -3  11 3754.33 774.938   5
   1   3 -11 6110.44 1030.31   3
   1  -3 -11 4276.91 746.748   7
  -1  -3  10 14216.5 1359.61   5
   1   3 -10 15912.7 1564.99   3
   1  -3 -10 15225.4 1308.01   7
  -1  -3  10 16542.9 895.713   1
   1  -3 -10 14831.6 1439.87   4
   1  -3  -9 45278.6 2393.95   4
   1  -3  -9 42543.7 2021.80   7
   1   3  -9 44849.8 2550.07   3
  -1  -3   9 42012.1 1326.18   1
  -1  -3   9 44182.9 2323.13   5
  -1  -3   8 22260.7 1590.88   5
   1  -3  -8 21848.0 1378.19   7
   1  -3  -8 21977.0 1607.30   4
  -1  -3   8 21275.6 872.510   1
  -1   3   8 22193.8 1077.66   2
   1   3  -8 22300.6 1735.12   3
   1   3  -7 68067.2 2953.92   3
  -1   3   7 77925.8 2018.37   2
   1  -3  -7 72899.4 2334.81   7
  -1  -3   7 70277.3 1432.18   1
   1  -3  -7 70651.6 2794.98   4
  -1  -3   7 66844.9 2726.91   5
   1  -3  -6 34201.8 1882.26   4
   1  -3  -6 37923.4 1569.94   7
  -1   3   6 39237.7 1437.91   2
  -1  -3   6 36967.7 1934.26   5
  -1  -3   6 36976.9 939.589   1
   1   3  -6 36614.0 2095.35   3
  -1  -3   5 291.257 289.737   5
   1   3  -5 308.361 147.025   4
   1   3  -5 72.5892 179.268   3
  -1  -3   5 215.802 120.681   6
   1  -3  -5 230.387 140.653   7
   1  -3  -5-80.8195 119.609   4
   1   3  -5 201.544 79.6832   1
   1   3  -5 168.034 149.553   6
   1   3  -4 43768.2 934.036   1
   1   3  -4 45498.7 1386.21   4
   1  -3  -4 43265.7 1957.66   4
  -1  -3   4 41909.7 1970.49   5
   1   3  -4 42247.9 1656.15   6
   1   3  -4 42373.3 2072.97   3
   1   3  -3 104176. 3088.88   3
   1   3  -3 108248. 1485.51   1
   1   3  -3 108207. 2607.46   6
   1  -3  -3 109422. 3043.01   4
   1   3  -3 115079. 2182.74   4
  -1  -3   3 112858. 3153.03   5
   1   3  -2 319.919 90.9134   1
   1  -3  -2 53.5718 134.909   4
  -1   3   2 53.6891 89.2631   7
   1   3  -2 215.096 228.577   3
   1   3  -2 5.28990 85.0729   4
   1   3  -2 17.9465 128.373   6
  -1  -3   2-124.777 122.260   5
   1   3  -1 136925. 3037.11   6
  -1   3   1 149506. 2065.74   7
   1   3  -1 147591. 2505.38   4
  -1  -3   1 140365. 2560.31   4
  -1  -3   1 144806. 3500.46   5
   1  -3  -1 136758. 3250.38   4
   1   3  -1 141075. 3254.71   3
   1   3   0 5742.68 636.726   3
   1   3   0 6304.47 554.295   4
  -1  -3   0 5910.28 545.194   4
   1  -3   0 5832.61 674.007   4
   1   3   1 6852.41 632.581   3
  -1  -3  -1 6068.37 574.544   4
   1   3   1 6775.76 593.729   4
  -1   3  -1 6955.08 687.212   1
  -1   3  -2 87002.3 2242.97   5
   1   3   2 85456.3 2071.42   3
  -1  -3  -2 85396.1 2302.39   4
   1   3   2 90650.6 2265.00   4
  -1   3  -2 82510.7 2372.64   1
   1   3   3 44987.1 1373.62   3
  -1  -3  -3 43407.1 1718.93   4
  -1   3  -3 44378.1 1745.31   1
  -1   3  -3 44013.1 1587.76   5
  -1   3  -3 41522.1 896.146   6
  -1   3  -4 21509.4 1221.07   1
  -1  -3  -4 22369.4 1319.44   4
   1  -3   4 22265.7 1215.22   5
   1   3   4 22958.1 875.140   3
  -1  -3  -5 41461.5 1895.53   4
  -1   3  -5 41031.3 1723.91   1
   1  -3   5 39975.9 1645.02   5
   1   3   5 38959.0 948.639   3
  -1  -3  -6 32941.8 1783.32   4
   1  -3   6 29222.6 1440.12   5
  -1   3  -6 30205.8 1563.61   1
  -1   3  -7 17525.9 1463.12   3
  -1  -3  -7 16240.4 1303.10   4
   1  -3   7 15938.8 1102.94   5
  -1  -3  -7 17269.6 1324.40   7
  -1   3  -7 17343.1 1226.39   1
   1  -3   8 61308.6 2217.97   5
  -1   3  -8 61793.5 2434.13   1
  -1  -3  -8 59111.1 2550.47   7
  -1  -3  -8 56631.5 2559.12   4
   1  -3   8 59826.9 1084.03   6
   1  -3   9 10172.7 938.471   5
  -1  -3  -9 9892.26 1117.08   4
   1  -3   9 9911.20 505.200   6
  -1   3  -9 10285.8 1176.79   3
  -1  -3  -9 8471.89 1022.41   7
  -1   3  -9 10061.6 1030.47   1
  -1   3 -10 13499.0 1246.76   1
  -1  -3 -10 13425.3 1324.66   7
  -1  -3 -10 13168.2 1334.11   4
   1  -3  10 12389.8 1088.08   5
  -1   3 -10 11868.4 1302.02   3
  -1   3 -11 17520.7 1629.15   3
  -1  -3 -11 15801.2 1502.82   7
  -1  -3 -11 13600.4 1420.60   4
   1  -3  11 16152.6 1282.27   5
  -1   3 -11 16065.9 1432.80   1
  -1  -3 -12 23826.6 1922.22   7
   1  -3  12 23591.8 1595.45   5
  -1  -3 -12 24195.1 1957.81   4
  -1   3 -12 22904.2 1905.78   3
   1  -3  13 38867.7 2089.70   5
  -1  -3 -13 34169.8 2399.86   4
  -1   3 -13 39212.2 2539.69   3
  -1  -3 -13 35857.6 2433.36   7
  -1   3 -14 17158.7 1717.99   3
  -1  -3 -14 18614.6 1827.56   4
   1  -3  14 14865.7 1345.30   5
  -1  -3 -14 16569.3 1707.23   7
   1  -3  15 824.243 338.996   5
  -1  -3 -15 1701.06 588.208   7
  -1   3 -15 2356.68 722.436   3
  -1  -3 -15 917.107 520.917   4
  -1  -3 -16 1773.39 610.964   7
  -1   3 -16 390.672 248.421   3
  -1  -3 -16 909.534 409.411   4
   1  -3  16 1655.85 455.713   5
  -1  -3 -17 524.849 438.284   4
  -1   3 -17 522.054 369.412   3
  -1  -3 -17 560.244 394.691   7
  -1   3 -18-57.2920 244.963   3
  -1  -3 -18 81.4861 346.582   4
  -1   3 -19 5350.45 1123.93   4
  -1   3 -19 4780.23 967.092   3
   1  -4 -18 3120.70 786.055   7
  -1  -4  18 442.357 317.184   5
  -1  -4  17 5097.38 1005.63   5
   1  -4 -17 7003.04 1250.32   4
   1  -4 -17 4998.46 977.445   7
   1   4 -17 6343.90 1213.59   3
   1   4 -16 3445.33 896.325   3
  -1  -4  16 2109.80 655.385   5
   1  -4 -16 1279.32 566.188   4
   1  -4 -16 2087.86 650.908   7
   1  -4 -15 3276.76 808.719   4
   1   4 -15 2706.12 817.541   3
  -1  -4  15 4015.23 876.070   5
   1  -4 -15 3037.27 709.536   7
  -1  -4  14 11704.0 1453.43   5
   1  -4 -14 10286.5 1261.46   7
   1  -4 -14 13334.1 1626.91   4
   1   4 -14 14537.0 1765.71   3
  -1  -4  13 20724.9 1853.20   5
   1  -4 -13 21166.0 1733.49   7
   1   4 -13 21230.6 2108.11   3
   1  -4 -13 22497.9 2041.59   4
  -1  -4  12 11414.8 1366.75   5
   1  -4 -12 11682.2 1432.05   4
   1  -4 -12 14233.0 1388.68   7
   1   4 -12 14658.3 1711.35   3
  -1  -4  11 5083.67 903.288   5
   1   4 -11 6450.69 1119.74   3
   1  -4 -11 6107.74 1012.74   4
   1  -4 -11 6676.31 899.575   7
   1  -4 -10 1964.94 502.846   7
   1   4 -10 1866.60 582.580   3
   1  -4 -10 3049.58 724.760   4
  -1  -4  10 2218.21 592.735   5
  -1  -4   9 778.867 377.752   5
   1  -4  -9 635.414 299.096   7
   1   4  -9 690.730 388.288   3
   1  -4  -9 324.146 264.310   4
  -1  -4   8 5763.57 906.452   5
   1  -4  -8 4679.97 817.861   4
   1  -4  -8 4417.44 633.712   7
   1   4  -8 4100.81 843.122   3
   1   4  -7 4368.06 863.963   3
  -1  -4   7 3714.79 689.783   5
   1  -4  -7 3236.90 505.693   7
   1  -4  -7 3097.78 676.381   4
  -1  -4   6 67322.4 2891.54   5
   1   4  -6 70942.3 3156.70   3
   1  -4  -6 70880.4 2931.10   4
   1   4  -6 72290.1 2383.16   6
   1   4  -6 73466.6 1550.89   1
   1  -4  -5 108592. 3570.39   4
  -1  -4   5 114828. 3721.43   5
   1   4  -5 116023. 1861.82   1
   1   4  -5 113931. 3020.59   6
   1   4  -5 109085. 3773.49   3
  -1  -4   4 6649.78 911.138   5
   1   4  -4 6777.17 948.772   3
   1   4  -4 7054.55 751.854   6
   1   4  -4 7525.12 485.638   1
   1  -4  -4 6679.46 890.540   4
   1   4  -3 40812.8 2174.39   3
   1   4  -3 41680.1 1820.59   6
   1   4  -3 41928.7 1194.81   1
  -1  -4   3 39559.9 2108.10   5
   1  -4  -3 43432.5 2159.34   4
   1   4  -2 21412.9 1510.96   3
   1   4  -2 21699.2 918.245   1
   1   4  -2 21745.6 1335.00   6
   1  -4  -2 22362.0 1551.40   4
  -1   4   2 23894.7 1009.92   7
   1   4  -1 90873.0 2977.79   3
  -1  -4   1 97847.3 2544.00   4
   1  -4  -1 96762.2 3122.36   4
   1   4  -1 90014.4 2800.36   6
  -1   4   1 98913.3 1986.81   7
  -1   4   0 31740.2 1660.59   1
   1   4   0 30482.6 1654.29   3
  -1  -4   0 31674.1 1482.29   4
   1  -4   0 32225.1 1778.04   4
   1   4   1 1991.42 408.155   3
  -1   4  -1 1331.12 353.483   1
  -1  -4  -1 905.078 266.281   4
   1   4   2 44186.2 1781.16   3
  -1  -4  -2 43559.0 1874.90   4
  -1   4  -2 47281.7 1976.84   1
   1   4   3 3550.68 480.865   3
  -1  -4  -3 4273.11 607.155   4
  -1   4  -3 4190.62 387.160   6
  -1   4  -3 3864.69 567.834   1
  -1  -4  -4 18566.5 1327.01   4
  -1   4  -4 18285.4 1236.03   1
   1   4   4 19823.1 1040.74   3
  -1   4  -4 19883.5 741.418   6
  -1   4  -5 68961.8 2419.39   1
  -1  -4  -5 69425.5 2667.47   4
   1   4   5 73746.3 1814.80   3
  -1   4  -6 93844.4 2871.04   1
  -1  -4  -6 89556.3 3128.67   4
   1   4   6 98801.5 1846.47   3
   1  -4   6 90783.2 2906.86   5
  -1  -4  -7 48629.6 2425.06   4
   1   4   7 47756.9 960.951   3
   1   4   7 44513.5 883.416   2
  -1   4  -7 50091.7 2161.63   1
  -1   4  -7 51533.5 2775.50   3
   1  -4   7 50770.2 2219.11   5
  -1  -4  -8 469.223 336.323   4
   1  -4   8 382.775 207.736   5
  -1   4  -8 519.364 419.687   3
  -1   4  -8 66.5661 164.490   1
  -1   4  -9 47766.3 2267.95   1
  -1   4  -9 44566.5 2663.27   3
  -1  -4  -9 45569.0 2546.50   4
   1  -4   9 47440.9 2210.75   5
   1  -4  10 9635.04 1013.53   5
  -1  -4 -10 8292.84 1066.32   7
  -1  -4 -10 8992.78 1183.73   4
  -1   4 -10 8145.72 1191.43   3
  -1   4 -10 9981.51 1066.73   1
   1  -4  11 16356.8 1353.92   5
  -1  -4 -11 16333.4 1647.04   4
  -1   4 -11 18600.8 1816.57   3
  -1  -4 -11 16833.2 1583.30   7
  -1   4 -11 17862.5 1488.00   1
  -1  -4 -12 9773.84 1241.09   7
  -1   4 -12 10629.7 1420.72   3
  -1   4 -12 8605.41 1061.59   1
   1  -4  12 7373.17 922.926   5
  -1  -4 -12 8445.00 1212.79   4
   1  -4  13 4675.91 797.652   5
  -1  -4 -13 6015.53 1068.08   4
  -1  -4 -13 5778.62 984.996   7
  -1   4 -13 6088.07 1107.32   3
  -1  -4 -14 10998.2 1469.79   4
   1  -4  14 8088.39 1003.02   5
  -1   4 -14 8367.21 1298.92   3
  -1  -4 -14 8707.86 1243.62   7
  -1  -4 -15 842.835 449.577   4
  -1   4 -15 74.6149 199.702   3
   1  -4  15 287.662 234.782   5
  -1  -4 -15 520.949 336.815   7
  -1   4 -16 7279.29 1249.84   3
  -1  -4 -16 9996.79 1491.33   4
  -1  -4 -16 10712.0 1447.76   7
  -1   4 -17 32163.2 2636.19   3
  -1  -4 -17 31924.0 2546.60   7
  -1   4 -18 10268.1 1471.56   3
  -1  -5  17 929.895 527.087   5
  -1  -5  16 469.220 415.824   5
  -1  -5  15 916.889 464.064   5
   1  -5 -15 1800.99 675.590   4
   1   5 -15 1342.73 618.074   3
   1  -5 -15 1149.11 453.296   7
   1   5 -14 6629.38 1290.20   3
   1  -5 -14 5441.79 1053.73   4
  -1  -5  14 5669.70 1030.74   5
   1  -5 -14 7705.68 1062.61   7
   1   5 -13 957.566 555.184   3
   1  -5 -13-148.894 314.840   7
  -1  -5  13 90.2732 219.002   5
   1  -5 -13 508.569 339.825   4
   1  -5 -12 792.385 514.876   4
  -1  -5  12-89.1789 273.568   5
   1   5 -12 367.007 364.283   3
   1  -5 -12 380.238 255.414   7
   1   5 -11 5917.80 1116.50   3
   1  -5 -11 4897.90 989.859   4
  -1  -5  11 5471.67 963.594   5
   1  -5 -10 62007.5 3276.57   4
   1   5 -10 54606.1 3334.76   3
  -1  -5  10 55818.0 3032.90   5
   1  -5  -9 175.101 324.772   4
  -1  -5   9 116.063 183.785   5
   1   5  -9 116.278 263.162   3
   1  -5  -8-244.704 272.875   4
  -1  -5   8 316.956 297.671   5
   1   5  -8 63.9380 340.294   3
   1   5  -7 4169.84 860.149   3
   1  -5  -7 6588.15 996.944   4
   1   5  -7 5567.64 715.121   6
  -1  -5   7 4864.63 875.874   5
   1   5  -6 3455.80 806.430   3
  -1  -5   6 4108.96 804.247   5
   1  -5  -6 3309.64 725.517   4
   1   5  -6 3289.22 539.091   6
  -1  -5   5 11.8611 197.546   5
   1   5  -5 180.863 274.049   6
   1   5  -5 99.0695 81.3060   1
   1  -5  -5 69.7550 192.403   4
   1   5  -5 151.695 291.109   3
   1   5  -4 1564.95 259.137   1
   1   5  -4 1605.90 408.252   6
   1  -5  -4 1927.28 532.156   4
   1   5  -4 1200.23 413.238   3
   1   5  -3 654.160 359.344   3
   1   5  -3 841.876 223.574   1
   1  -5  -3 1005.35 391.478   4
   1   5  -3 389.525 239.677   6
   1  -5  -2 102083. 3598.96   4
   1   5  -2 104406. 3660.85   3
   1   5  -2 106383. 2355.33   1
   1   5  -2 104411. 3232.31   6
   1   5  -1 59.6822 147.354   1
   1   5  -1 176.272 181.028   3
   1  -5  -1 56.9117 223.323   4
   1   5  -1 199.424 213.915   6
   1   5   0 1283.58 399.202   3
   1   5   0 2026.63 477.743   6
  -1  -5   0 1252.31 359.558   4
  -1   5   0 1376.98 388.026   1
  -1   5  -1 8835.63 959.738   1
  -1  -5  -1 7238.29 829.777   4
   1   5   1 8163.24 922.032   3
   1   5   2 135348. 3570.11   3
  -1  -5  -2 143014. 3762.48   4
  -1   5  -2 143134. 2874.45   6
  -1   5  -2 138735. 3694.85   1
   1   5   3 988.178 326.400   3
  -1   5  -3 442.256 224.920   1
  -1   5  -3 560.608 191.985   6
  -1   5  -4 459.365 227.214   1
  -1   5  -4 752.781 190.501   6
  -1  -5  -4 627.047 304.611   4
   1   5   4 785.984 267.962   3
   1   5   5 188.082 163.412   3
  -1  -5  -5-66.0963 127.142   4
  -1   5  -5 178.751 307.654   3
  -1   5  -5 85.0069 236.107   1
   1   5   6 1467.90 299.386   3
  -1  -5  -6 1112.40 375.111   4
  -1   5  -6 1445.43 510.993   3
  -1   5  -6 831.746 312.482   1
  -1   5  -7 3984.56 645.233   1
  -1   5  -7 3850.02 793.110   3
  -1  -5  -7 3619.01 705.614   4
  -1  -5  -8 2818.04 624.138   4
  -1   5  -8 3397.45 787.585   3
  -1   5  -8 2253.48 485.990   1
   1  -5   9 1383.90 448.041   5
  -1   5  -9 2022.38 500.869   1
  -1   5  -9 2366.63 699.665   3
  -1  -5  -9 1336.58 476.018   4
  -1   5 -10 50740.2 3174.00   3
  -1  -5 -10 52442.5 2921.87   4
  -1   5 -10 51168.7 2449.37   1
   1  -5  10 51759.1 2545.75   5
  -1  -5 -11 4922.17 931.221   4
  -1   5 -11 3002.30 813.045   3
   1  -5  11 5242.89 850.768   5
  -1   5 -11 4329.55 721.753   1
  -1  -5 -12 3131.21 790.480   4
  -1   5 -12 2543.43 813.507   3
   1  -5  12 1525.28 498.912   5
  -1   5 -13 381.723 473.563   3
  -1  -5 -13 404.375 365.159   4
   1  -5  13 147.240 258.735   5
  -1  -5 -14 41765.3 2934.94   4
  -1   5 -14 39976.8 3000.40   3
  -1   5 -15 112.374 356.284   3
  -1  -5 -15 553.641 393.370   4
  -1  -6  14 866.893 462.577   5
  -1  -6  13 2584.42 772.882   5
   1   6 -12 1162.54 590.043   3
   1  -6 -12 174.738 361.306   4
  -1  -6  12 645.460 440.204   5
  -1  -6  11 2827.68 748.046   5
   1   6 -11 2510.25 793.760   3
   1  -6 -11 1809.58 606.548   4
   1   6 -10 4793.43 1029.69   3
   1  -6 -10 3990.33 891.555   4
  -1  -6  10 3179.17 829.944   5
  -1  -6   9 3843.86 839.015   5
   1   6  -9 2810.37 810.880   3
   1  -6  -9 3559.05 824.431   4
  -1  -6   8 503.737 365.925   5
   1   6  -8 160.520 364.178   3
   1  -6  -8 7.19780 335.316   4
   1  -6  -7 12563.9 1492.03   4
  -1  -6   7 12855.7 1480.65   5
   1   6  -7 11132.5 1506.17   3
   1   6  -6 187.059 210.396   3
   1  -6  -6 101.235 199.891   4
   1   6  -6 92.4632 169.142   6
   1   6  -5 27346.0 2235.45   3
   1   6  -5 27942.2 1713.38   6
   1  -6  -5 29737.6 2203.83   4
   1   6  -4 1511.68 608.136   3
   1  -6  -4 1759.94 533.876   4
   1   6  -4 1094.14 395.418   6
   1  -6  -3 41641.0 2513.44   4
   1   6  -3 43986.0 2660.41   3
   1   6  -3 41254.9 2136.75   6
   1  -6  -2 9343.97 1187.81   4
   1   6  -2 10471.6 1269.19   3
   1   6  -2 9795.97 1079.16   6
  -1   6   1 3881.64 689.048   1
   1   6  -1 4955.60 852.760   3
   1   6  -1 5202.04 775.817   6
   1   6   0 1750.61 511.517   6
   1   6   0 1469.43 422.180   3
   1   6   0 1861.37 400.836   1
  -1   6   0 2496.95 562.675   1
  -1   6  -1 462.248 249.725   1
   1   6   1 242.479 225.875   3
  -1  -6  -1 255.855 153.833   4
   1   6   1-32.6946 157.453   6
   1   6   2 7897.02 964.325   3
  -1  -6  -2 7884.53 970.027   4
  -1   6  -2 7600.89 913.913   1
  -1   6  -3 10126.8 1319.37   3
   1   6   3 10574.5 1054.43   3
  -1   6  -3 9967.99 1048.42   1
  -1  -6  -3 10736.2 1176.07   4
   1   6   4 1355.27 395.936   3
  -1   6  -4 2103.65 634.565   3
  -1  -6  -4 1426.16 528.103   4
  -1   6  -4 975.765 315.609   1
  -1   6  -5 51310.8 3079.01   3
  -1   6  -5 49766.5 2306.31   1
  -1  -6  -5 50976.0 2641.57   4
  -1   6  -6 195.066 229.471   1
  -1   6  -6-201.255 374.462   3
  -1  -6  -6 80.8199 228.236   4
  -1   6  -7 16334.1 1807.93   3
  -1  -6  -7 16352.2 1603.52   4
  -1  -6  -8 1033.08 512.360   4
  -1   6  -8 335.845 423.088   3
  -1   6  -9 39500.9 2909.46   3
  -1  -6  -9 40907.1 2625.98   4
  -1   6 -10 219.474 222.465   3
  -1  -6 -10 1239.09 509.363   4
  -1   6 -11 1392.64 551.183   3
  -1  -6 -11 1663.90 559.996   4
  -1   6 -12 273.766 447.840   3
  -1  -6 -12 322.166 363.354   4
  -1  -6 -13 177.276 348.928   4
   1  -7  -9 214.104 257.862   4
   1   7  -9 253.725 275.125   3
   1   7  -8 336.725 356.775   3
   1  -7  -8 178.141 259.198   4
   1  -7  -7 2212.47 730.472   4
   1   7  -7 824.187 638.713   3
   1   7  -6 22824.1 2225.29   3
   1  -7  -6 21126.8 1989.93   4
   1  -7  -5 16649.3 1759.82   4
   1   7  -5 15758.6 1812.82   3
   1  -7  -4 3302.46 794.538   4
   1   7  -4 4346.82 950.000   3
   1  -7  -3 369.958 355.270   4
   1   7  -3 1405.42 577.912   3
  -1   7   3 886.821 400.941   1
   1   7  -2 6332.65 1059.76   3
  -1   7   2 6720.19 980.785   1
   1   7  -1 13034.6 1455.86   3
  -1   7   1 14391.0 1540.81   3
   1   7  -1 15946.3 1472.58   6
  -1   7   1 14706.7 1417.29   1
   1   7   0 1366.50 481.226   6
  -1   7   0 1137.16 478.302   3
  -1   7   0 1159.10 402.893   1
   1   7   0 210.875 154.921   3
   1   7   1 5524.49 936.880   6
  -1   7  -1 4232.75 888.614   3
   1   7   1 4774.86 838.888   3
  -1   7  -1 5638.38 839.674   1
  -1   7  -2 62923.7 2755.78   1
  -1  -7  -2 65558.7 2972.23   4
   1   7   2 62051.2 3130.96   6
  -1   7  -2 58704.9 3302.75   3
  -1   7  -3 1311.96 547.639   3
  -1  -7  -3 399.285 582.989   4
  -1   7  -4 2812.89 772.800   3
  -1  -7  -4 2784.40 639.899   4
  -1  -7  -5 13719.7 1451.05   4
  -1   7  -5 11351.8 1564.47   3
  -1  -7  -6 13617.7 1468.41   4
  -1   7  -6 11386.2 1583.95   3
  -1   7  -7 3800.02 927.875   3
  -1  -7  -7 5465.90 983.355   4
  -1   7  -8-402.481 443.404   3
  -1  -7  -8 396.846 230.211   4
  -1  -7  -9 18.7096 228.067   4
  -1  -7 -10 11507.9 1464.33   4
  -1   8   5 6733.94 1081.32   1
   1   8  -5 9567.16 1432.51   3
   1   8  -4 6301.36 1149.93   3
   1   8  -3 3565.96 902.294   3
   1   8  -2 6609.26 1122.78   3
  -1   8   1 9272.61 1280.87   3
  -1   8   0 9059.47 1297.20   3
  -1   8  -1 710.033 443.971   3
  -1   8  -2 666.678 441.652   3
  -1   8  -3 1477.93 669.020   3
   1   8   4 6233.04 1048.74   6
  -1  -8  -6 5310.21 990.579   4
  -1  -8  -7 5843.11 1223.01   4
   2   0 -20 12981.2 1526.07   4
   2   0 -19 510.867 404.818   4
   2   0 -18 2823.61 645.077   2
   2   0 -18 2256.28 624.444   4
   2   0 -17 274.956 282.441   4
   2   0 -17 157.713 276.150   2
   2   0 -16 23253.9 1848.36   4
   2   0 -16 19889.9 1666.73   2
   2   0 -15-31.8564 297.959   2
   2   0 -15 59.3073 140.185   4
   2   0 -14 5194.85 823.857   2
   2   0 -14 5213.95 802.276   4
   2   0 -13 508.912 273.609   2
   2   0 -13 397.769 276.751   4
   2   0 -12 8850.43 983.097   4
   2   0 -12 5871.16 830.121   2
   2   0 -11 67.8591 175.853   2
   2   0 -11 25.2274 156.450   4
   2   0 -10 178.209 200.730   2
   2   0 -10 8.72489 111.248   4
   2   0  -9 240.853 207.929   2
   2   0  -9 191.771 213.823   4
   2   0  -8 138140. 3096.06   4
   2   0  -8 134930. 3495.79   2
  -2   0   7 386.038 187.694   4
   2   0  -7 104.448 148.021   4
   2   0  -7-61.3434 101.870   2
  -2   0   6 2656.33 371.385   4
   2   0  -6 2943.00 414.845   4
   2   0  -6 2605.81 451.846   2
  -2   0   5 110.671 80.2925   4
   2   0  -5 201.731 129.976   4
   2   0  -5 78.4855 189.955   2
   2   0  -4 24988.0 979.714   4
   2   0  -4 26199.2 1305.75   2
  -2   0   4 26807.9 1233.12   6
   2   0  -3 77.4698 154.706   2
  -2   0   3 39.1269 57.0466   4
   2   0  -3 110.015 117.111   4
  -2   0   3-3.01743 91.5561   6
   2   0  -2 37950.9 1042.79   4
  -2   0   2 38870.7 1011.05   4
   2   0  -2 39594.3 1470.60   2
  -2   0   2 41638.2 1441.75   2
  -2   0   2 38479.3 1244.90   1
  -2   0   2 40946.7 1374.96   6
  -2   0   1 66.4798 79.2302   1
  -2   0   1 158.730 120.466   2
  -2   0   1 3.70123 47.2278   4
   2   0  -1 163.285 140.665   2
   2   0  -1 61.6543 98.6581   1
  -2   0   1 49.0989 108.814   6
   2   0  -1-50.7935 80.5696   6
  -2   0   0 424860. 4065.91   6
  -2   0   0 426396. 3381.14   5
  -2   0   0 409964. 4206.62   1
   2   0   0 408172. 4274.16   6
  -2   0   0 426257. 4294.60   2
   2   0   0 423228. 4031.49   1
  -2   0  -1 35.0052 69.6777   5
   2   0   1 63.3020 64.3100   7
   2   0   1-9.41687 69.5203   1
  -2   0  -1 155.114 122.087   1
  -2   0  -1 96.1754 87.1602   2
  -2   0  -1 27.8537 64.4575   6
   2   0   1 103.174 125.572   6
   2   0   2 1615.94 291.410   1
  -2   0  -2 1775.40 340.304   1
   2   0   2 1219.33 140.876   5
   2   0   2 1875.59 275.666   7
   2   0   2 1649.36 275.534   6
   2   0   3 35.7332 36.7181   5
  -2   0  -3 207.722 148.572   1
   2   0   3 128.882 136.481   1
   2   0   3 40.0977 110.399   6
   2   0   3 268.001 154.983   7
  -2   0  -3 9.13146 85.9340   7
  -2   0  -4 472563. 5879.04   1
   2   0   4 473140. 5342.44   1
  -2   0  -4 461705. 5084.19   7
  -2   0  -5 140.948 157.564   1
  -2   0  -5-14.5494 104.298   7
  -2   0  -6 64909.5 2241.32   7
  -2   0  -6 67878.6 2525.91   1
  -2   0  -7 292.103 194.407   7
  -2   0  -7 540.709 279.044   1
  -2   0  -8 1758.24 457.432   7
  -2   0  -8 2286.75 528.215   1
  -2   0  -9-42.5618 111.835   3
  -2   0  -9 280.256 227.608   7
  -2   0 -10 12631.4 917.938   3
  -2   0 -11 287.536 184.220   3
  -2   0 -12 195491. 3878.45   3
  -2   0 -13-50.3112 109.064   3
  -2   0 -13 382.569 487.653   4
  -2   0 -14 11931.8 1532.92   4
  -2   0 -14 10287.0 936.358   3
  -2   0 -15 156.181 288.811   7
  -2   0 -15 579.551 469.641   4
  -2   0 -16 62821.6 3655.64   4
  -2   0 -16 64775.4 3622.24   7
  -2   0 -17 942.865 535.921   7
  -2   0 -17-73.3463 224.957   4
  -2   0 -18 10258.8 1518.24   4
  -2   0 -18 9859.41 1509.82   7
  -2   0 -19 253.068 365.419   4
  -2   0 -19-53.6969 241.901   7
   2   1 -20 1909.12 650.415   4
   2  -1 -20 945.633 506.864   4
   2   1 -20 663.561 357.031   2
   2  -1 -19-33.9464 246.557   4
   2   1 -19 245.000 206.850   4
   2   1 -18 185.441 231.239   4
   2  -1 -18-14.4433 202.995   4
   2   1 -17 1721.52 490.099   4
   2  -1 -17 2155.16 535.401   2
   2  -1 -17 2306.03 677.837   4
   2  -1 -16-178.782 209.677   2
   2   1 -16-289.892 139.701   4
   2  -1 -15 20968.8 1796.78   4
   2   1 -15 21257.2 1656.41   4
   2  -1 -15 19549.7 1535.32   2
   2  -1 -14 5881.79 842.279   2
   2  -1 -14 4770.80 835.371   4
   2   1 -14 4001.33 694.420   4
   2  -1 -13 50129.9 2592.64   4
   2   1 -13 51082.9 2370.64   4
   2  -1 -13 50718.7 2352.98   2
   2   1 -12 872.731 333.658   4
   2  -1 -12 649.944 329.702   4
   2  -1 -12 1118.80 378.458   2
   2   1 -11 42276.9 1965.11   4
   2  -1 -11 39717.4 2140.24   4
   2  -1 -11 37153.9 1927.10   2
   2  -1 -10 1250.20 351.246   2
   2   1 -10 1186.08 301.199   4
   2  -1 -10 1243.56 365.016   4
   2  -1  -9 29411.9 1678.06   4
   2   1  -9 30713.8 1466.26   4
   2  -1  -9 29587.6 1615.87   2
   2   1  -8 518.331 195.072   4
   2  -1  -8 462.144 250.320   2
   2  -1  -7-16.3432 147.978   4
   2   1  -7 252.642 158.375   4
   2  -1  -7-31.4613 141.052   2
   2   1  -6 34298.9 1123.55   4
   2  -1  -6 34542.5 1596.82   2
   2  -1  -6 34155.6 1527.41   4
   2  -1  -5 53590.7 1839.21   4
   2   1  -5 51820.7 1197.29   4
  -2   1   5 52580.7 1707.80   4
   2  -1  -5 56222.1 1975.24   2
  -2   1   4 477.792 213.710   2
  -2   1   4 806.471 222.255   4
   2   1  -4 557.187 106.203   4
   2  -1  -4 606.899 245.107   2
   2  -1  -4 663.604 213.773   4
  -2  -1   3 109992. 2633.47   5
   2  -1  -3 106620. 2347.05   4
  -2   1   3 110462. 2283.31   4
  -2   1   3 111321. 2495.81   2
  -2  -1   3 112480. 1614.57   1
  -2  -1   3 114713. 2661.81   3
   2   1  -3 103794. 2585.45   6
  -2  -1   3 110463. 2461.99   6
   2  -1  -2 32937.4 1294.65   4
  -2   1   2 35642.4 1255.72   4
  -2  -1   2 35108.3 922.019   1
  -2   1   2 35213.0 1385.29   2
  -2  -1   2 36485.5 1372.93   6
   2   1  -2 34077.1 1444.49   6
  -2  -1   2 34505.2 1398.24   5
  -2  -1   1 204908. 2377.13   1
  -2  -1   1 211138. 3243.94   6
  -2   1   1 211645. 3074.21   4
   2   1  -1 209671. 3102.32   5
  -2  -1   1 200736. 3193.47   5
   2   1  -1 195610. 3229.37   2
   2   1  -1 201557. 2269.24   1
  -2   1   1 201505. 3350.62   1
  -2   1   1 203457. 2835.08   6
   2   1  -1 200991. 3428.64   6
   2  -1   0 2237.45 345.818   1
   2   1   0 2460.72 337.087   5
  -2  -1   0 2075.47 316.068   5
  -2  -1   0 2109.09 285.027   1
   2   1   0 1977.20 250.372   1
  -2   1   0 2089.87 317.970   4
   2  -1   0 1788.80 168.529   7
  -2   1   0 1990.10 262.321   6
   2   1   0 1789.54 352.060   6
   2   1   0 1860.41 302.690   2
  -2  -1   0 1820.82 310.945   6
  -2   1   0 2203.15 370.320   1
  -2  -1  -1 89993.3 1953.40   5
   2   1   1 94936.3 1906.00   5
  -2   1  -1 93858.5 2343.55   1
   2   1   1 92873.0 1876.59   1
   2   1   1 95683.9 1953.10   2
   2  -1   1 96621.4 2241.84   1
   2   1   1 95155.2 2328.46   6
  -2   1  -1 95071.3 1619.04   6
  -2  -1  -1 94169.7 2039.71   1
   2   1   2 120337. 2120.30   5
   2   1   2 121689. 2367.14   1
  -2   1  -2 118482. 2728.05   1
   2   1   2 123810. 2079.43   2
   2   1   2 122269. 2442.58   7
   2   1   2 114710. 2629.34   6
   2  -1   2 120286. 2562.00   1
  -2   1  -2 115848. 1770.52   7
   2  -1   2 117490. 1756.21   6
  -2  -1  -2 118661. 2514.42   1
  -2   1  -2 122287. 1748.70   6
   2   1   3 2375.04 311.347   5
   2   1   3 1651.10 309.236   7
  -2   1  -3 2538.74 309.057   7
   2  -1   3 2025.72 229.474   6
   2  -1   3 1981.88 339.749   1
  -2  -1  -3 2431.17 266.345   2
   2   1   3 2152.31 344.359   1
  -2   1  -3 1480.81 342.530   1
  -2  -1  -3 2462.85 429.199   1
   2   1   4 55080.4 1857.01   1
  -2  -1  -4 54774.3 2023.60   1
  -2  -1  -4 53582.7 1177.13   2
  -2   1  -4 53112.4 1593.10   7
   2  -1   4 53830.4 1190.38   6
  -2  -1  -4 52838.4 1879.42   7
   2  -1   5 4953.36 292.574   5
  -2  -1  -5 5249.20 635.559   7
  -2   1  -5 5214.85 645.551   1
  -2  -1  -5 4609.25 341.205   2
  -2  -1  -6 61268.1 2286.72   7
  -2  -1  -6 64191.6 2450.73   4
  -2   1  -6 61964.0 2415.37   1
  -2  -1  -7 145093. 3716.22   7
  -2  -1  -7 152666. 4006.75   4
  -2   1  -7 151687. 3969.14   1
  -2  -1  -8 40629.7 1100.18   3
  -2  -1  -8 40493.1 2078.79   7
  -2  -1  -8 40967.0 2162.29   4
  -2   1  -8 38946.7 2108.39   1
  -2  -1  -9 30865.1 1005.48   3
  -2   1  -9 28632.8 1914.45   1
  -2  -1  -9 31309.2 1996.21   4
  -2  -1  -9 28216.1 1822.37   7
  -2  -1 -10 15727.8 769.701   3
  -2   1 -10 14380.4 1165.74   3
  -2   1 -10 13572.6 1377.66   1
  -2  -1 -10 14185.3 1432.12   4
  -2  -1 -10 12168.3 1250.41   7
  -2   1 -11 34163.1 1838.97   3
  -2  -1 -11 33923.7 2258.76   4
  -2  -1 -11 30782.5 2098.90   7
  -2  -1 -11 35139.2 1197.10   3
  -2  -1 -12 347.265 163.827   3
  -2  -1 -12 742.822 383.066   7
  -2   1 -12 684.684 296.732   3
  -2  -1 -12 772.593 435.656   4
  -2   1 -13 7322.27 903.416   3
  -2  -1 -13 6452.26 1101.81   4
  -2  -1 -13 7838.46 1160.69   7
  -2  -1 -14 30311.7 2345.27   7
  -2  -1 -14 30958.2 2419.20   4
  -2   1 -14 28972.1 1826.57   3
  -2  -1 -15 18461.9 1887.49   7
  -2  -1 -15 15357.9 1729.69   4
  -2   1 -15 20452.4 1586.04   3
  -2   1 -16 14714.8 1821.84   4
  -2  -1 -16 13690.4 1682.82   7
  -2  -1 -16 15579.2 1784.40   4
  -2   1 -16 16265.9 1410.78   3
  -2  -1 -17 138.171 244.642   7
  -2  -1 -17-48.6891 269.459   4
  -2   1 -17 632.091 491.322   4
  -2  -1 -18 716.626 500.507   7
  -2   1 -18 306.547 496.434   4
  -2  -1 -18 664.644 466.388   4
  -2   1 -19 31955.4 2808.10   4
  -2  -2  19 2865.53 846.618   5
   2  -2 -19 3761.53 906.798   4
  -2  -2  18 3850.51 938.401   5
   2  -2 -18 3111.27 825.545   4
  -2  -2  17 13187.3 1669.76   5
   2  -2 -17 14905.7 1691.07   4
   2   2 -17 16665.3 1522.44   4
  -2  -2  16 5082.59 1004.74   5
   2   2 -16 5236.71 856.068   4
   2   2 -15 894.288 366.462   4
  -2  -2  15 688.047 453.823   5
   2  -2 -15 754.053 401.342   4
   2  -2 -14-218.413 175.003   4
   2  -2 -14 215.815 223.074   2
   2   2 -14 300.488 200.700   4
  -2  -2  13 20290.9 1820.07   5
   2  -2 -13 23089.5 1878.84   4
   2   2 -13 21244.2 1495.48   4
   2  -2 -12 30353.3 2068.63   4
   2   2 -12 31522.1 1724.75   4
  -2  -2  12 29807.9 2143.92   5
   2   2 -11 21151.0 1336.61   4
  -2  -2  11 20427.9 1749.36   5
  -2  -2  10 23444.1 1784.36   5
   2  -2 -10 22643.4 1655.16   4
   2   2 -10 21417.0 1266.26   4
  -2  -2  10 22993.9 1090.35   1
  -2  -2   9 8400.31 1027.15   5
   2  -2  -9 8056.11 968.268   4
   2   2  -9 7445.58 703.072   4
  -2  -2   9 7844.85 598.823   1
  -2  -2   8 193328. 4755.13   5
   2  -2  -8 193960. 4471.79   4
   2   2  -8 193126. 3312.36   4
  -2  -2   8 201582. 2739.46   1
   2   2  -7 270.638 293.166   3
   2  -2  -7 308.999 286.777   4
  -2  -2   7 336.840 223.503   5
  -2  -2   7 171.178 95.0101   1
   2   2  -7 374.662 173.866   4
   2  -2  -6 59845.6 2321.82   4
  -2  -2   6 61868.0 2495.99   5
   2   2  -6 60075.2 1429.35   4
  -2  -2   6 56143.5 1043.76   1
   2   2  -6 62801.6 2587.73   3
  -2  -2   5 125496. 3435.63   5
   2  -2  -5 125499. 3198.32   4
   2   2  -5 124295. 1718.91   4
   2   2  -5 120755. 3205.34   6
   2   2  -5 126152. 3516.77   3
  -2  -2   4 25928.1 1505.40   5
   2  -2  -4 28893.0 1508.60   4
   2   2  -4 25853.1 583.430   4
   2   2  -4 26039.3 1439.63   6
   2   2  -4 28671.8 1608.76   3
  -2  -2   3 65225.6 2295.80   5
   2  -2  -3 67692.3 2215.97   4
   2   2  -3 61983.3 2181.81   6
  -2  -2   2 5633.23 628.180   3
  -2  -2   2 6713.51 709.993   5
   2  -2  -2 5856.10 656.076   4
   2   2  -2 5666.23 645.358   6
   2  -2  -2 5253.30 238.934   7
  -2  -2   1 38312.4 1522.62   3
  -2  -2   1 35692.8 1586.11   5
   2   2  -1 34167.3 1581.46   6
   2  -2  -1 34577.7 1555.06   4
  -2   2   1 35299.0 1591.31   1
  -2  -2   1 33038.9 677.698   4
   2   2  -1 35895.2 841.276   1
  -2  -2   0 189189. 3592.11   5
   2   2   0 189680. 3371.79   5
   2   2   0 189836. 2398.24   1
  -2  -2   0 192893. 2121.84   4
  -2  -2   0 186708. 3148.20   3
   2   2   0 189920. 3734.62   6
  -2   2   0 191859. 3725.22   1
   2   2   1 62399.7 1574.83   1
  -2  -2  -1 58354.3 1401.72   4
  -2   2  -1 63910.5 2142.44   1
   2   2   1 65544.3 1946.25   5
   2   2   1 61515.1 2151.24   6
  -2  -2  -1 63537.5 1699.79   3
  -2   2  -1 60564.7 1241.25   6
  -2  -2  -2 87439.5 1866.47   3
   2   2   2 94683.4 2331.24   5
  -2  -2  -2 90440.1 1998.74   4
  -2   2  -2 91085.9 1621.23   5
  -2   2  -2 90858.7 2591.09   1
  -2   2  -2 89044.0 1245.22   6
   2   2   2 90547.8 2134.25   1
   2   2   3 16799.7 982.463   5
  -2  -2  -3 16353.1 715.232   3
  -2   2  -3 15907.8 1111.76   1
  -2  -2  -3 15195.0 915.354   4
   2   2   3 15568.4 693.495   2
   2   2   3 16226.6 992.245   1
  -2   2  -3 15045.9 651.063   5
  -2   2  -4 251011. 2665.28   5
  -2   2  -4 253355. 4576.78   1
  -2  -2  -4 247671. 4076.76   4
  -2  -2  -4 261044. 2439.77   3
  -2  -2  -5 4595.68 244.081   3
  -2  -2  -5 4133.27 577.408   4
  -2   2  -5 4585.61 643.614   1
   2  -2   5 4624.09 375.888   5
   2  -2   6 1105.06 213.201   5
  -2   2  -6 944.651 319.519   1
  -2  -2  -6 818.379 316.736   7
  -2  -2  -6 871.668 304.617   4
   2  -2   7 6791.11 526.980   5
  -2   2  -7 8233.63 926.523   1
  -2  -2  -7 7178.84 874.108   4
  -2  -2  -7 6161.42 800.780   7
  -2   2  -8 29989.9 1852.09   1
   2  -2   8 30687.3 1194.58   5
  -2  -2  -8 28023.0 1763.85   4
  -2  -2  -8 29547.2 1835.37   7
  -2  -2  -9 25671.9 1777.48   7
   2  -2   9 25872.8 1193.88   5
  -2   2  -9 26273.3 1833.06   1
  -2  -2  -9 23912.3 1727.05   4
  -2   2 -10 30455.7 1917.58   3
  -2  -2 -10 27139.1 1925.66   4
  -2  -2 -10 28199.8 1962.03   7
  -2   2 -10 29525.0 2022.09   1
   2  -2  10 31542.8 1403.49   5
   2  -2  11 3938.61 545.513   5
  -2   2 -11 4046.96 786.501   1
  -2  -2 -11 4420.41 816.988   7
  -2  -2 -11 3180.90 701.936   4
  -2   2 -11 4543.11 754.881   3
   2  -2  12 18594.1 1216.12   5
  -2   2 -12 18569.9 1553.57   3
  -2  -2 -12 19922.5 1783.93   7
  -2  -2 -12 20300.8 1817.00   4
  -2   2 -12 19738.5 1760.48   1
   2  -2  13 4594.57 631.541   5
  -2   2 -13 3649.43 725.099   3
  -2  -2 -13 4127.14 845.398   7
  -2  -2 -13 3366.90 722.480   4
   2  -2  14 1715.33 424.125   5
  -2   2 -14 1803.48 540.022   3
  -2  -2 -14 1503.68 572.453   7
  -2  -2 -14 855.048 432.337   4
  -2   2 -15 9936.54 1223.44   3
  -2  -2 -15 9784.22 1378.65   4
  -2  -2 -15 10497.3 1433.73   7
  -2   2 -16 31154.3 2206.67   3
  -2  -2 -16 32849.1 2606.50   7
  -2  -2 -16 29763.6 2483.82   4
  -2   2 -17 515.022 343.568   3
  -2  -2 -17 170.031 293.654   7
  -2  -2 -17 376.104 386.241   4
  -2  -2 -18 5207.42 1079.11   4
  -2  -2 -18 6807.26 1271.23   7
   2  -3 -19 600.740 451.709   7
  -2  -3  18 7324.48 1294.18   5
   2  -3 -18 5800.42 1100.99   4
   2  -3 -18 5786.56 1067.96   7
   2  -3 -17 6160.53 1077.13   7
  -2  -3  17 5817.43 1150.12   5
   2  -3 -17 6075.72 1117.67   4
   2  -3 -16 13263.8 1524.64   7
  -2  -3  16 10761.3 1539.75   5
   2  -3 -16 14134.3 1656.85   4
  -2  -3  15 4306.49 945.697   5
   2  -3 -15 4113.26 923.647   4
  -2  -3  14 3456.22 824.967   5
   2  -3 -14 4395.19 888.997   4
   2   3 -14 3177.31 620.567   4
  -2  -3  13 252.716 291.361   5
   2   3 -13 133.503 194.969   4
   2  -3 -13 168.306 268.977   4
   2   3 -12 20401.1 1916.96   3
  -2  -3  12 16812.3 1676.16   5
   2  -3 -12 19511.4 1762.44   4
   2   3 -12 19993.4 1372.13   4
  -2  -3  11 44681.9 2656.03   5
   2   3 -11 48273.5 2069.38   4
   2   3 -11 51439.4 2968.94   3
   2  -3 -11 49078.6 2685.88   4
   2  -3 -10 94102.9 3634.43   4
   2   3 -10 101239. 2818.59   4
  -2  -3  10 99567.2 3867.30   5
   2   3 -10 100285. 4027.11   3
  -2  -3   9 26508.4 1925.95   5
   2   3  -9 27042.9 2038.58   3
   2  -3  -9 25213.1 1493.78   7
   2  -3  -9 24754.7 1818.43   4
  -2  -3   8 8732.04 1063.82   5
   2  -3  -8 9511.91 1108.73   4
   2   3  -8 8566.54 1136.18   3
   2  -3  -8 9858.37 885.538   7
  -2  -3   7 26387.9 1836.21   5
   2  -3  -7 24598.6 1697.82   4
   2  -3  -7 24410.0 1265.64   7
   2   3  -7 23933.8 1812.72   3
   2   3  -6 59334.8 1387.08   4
   2  -3  -6 60271.6 2583.18   4
  -2  -3   6 54560.6 2545.30   5
   2   3  -6 61059.4 2424.73   6
   2   3  -6 60986.0 2822.17   3
   2  -3  -6 61587.5 1811.50   7
  -2  -3   5 29971.5 1815.84   5
   2   3  -5 31559.3 1949.53   3
   2   3  -5 33579.4 959.054   4
   2  -3  -5 32040.4 1851.64   4
   2  -3  -5 34013.6 1196.66   7
   2   3  -5 33742.0 1763.89   6
   2  -3  -4 95031.7 3105.75   4
   2   3  -4 101072. 1561.08   4
   2  -3  -4 98686.4 1747.68   7
  -2  -3   4 95089.2 3165.00   5
   2   3  -4 95988.7 2955.39   6
   2   3  -4 101353. 3360.70   3
  -2  -3   3 27289.6 1679.11   5
   2  -3  -3 27580.9 1656.92   4
   2   3  -3 30467.5 866.165   4
   2   3  -3 27805.3 1578.33   6
   2   3  -3 31508.9 1793.13   3
  -2  -3   2 53499.1 2285.94   5
   2  -3  -2 51618.9 2197.93   4
   2   3  -2 53185.1 1185.33   4
   2   3  -2 49617.0 2092.39   6
   2   3  -2 53370.2 2214.21   3
   2   3  -1 363.856 222.017   3
   2   3  -1 143.750 71.1602   1
   2  -3  -1 155.959 159.370   4
  -2  -3   1 2.94945 43.7279   4
  -2  -3   1 110.726 195.776   5
  -2   3   1 101.878 197.339   1
   2   3  -1 9.84549 66.3575   4
   2   3  -1-138.192 132.574   6
  -2  -3   0 17863.2 1047.35   3
   2   3   0 17526.4 836.444   4
  -2  -3   0 17795.2 1289.10   5
   2   3   0 18455.6 1297.84   6
  -2   3   0 17899.3 1274.07   1
   2   3   0 18090.7 818.669   1
  -2  -3   0 16769.3 797.891   4
   2   3   0 18678.8 1181.22   3
  -2  -3  -1 130061. 2629.82   3
  -2  -3  -1 126192. 2405.98   4
   2   3   1 127793. 2456.60   4
  -2   3  -1 120756. 3233.41   1
   2   3   1 125805. 3450.78   6
   2   3   1 123972. 2446.83   1
   2   3   1 128778. 2846.88   3
  -2   3  -1 127019. 2581.95   5
  -2  -3  -2 187402. 3209.83   4
  -2   3  -2 191793. 4117.48   1
  -2   3  -2 187637. 3047.79   5
   2   3   2 183313. 3241.73   1
  -2   3  -3 23498.5 1070.14   5
  -2   3  -3 23675.7 1477.84   1
  -2  -3  -3 24056.3 1260.77   4
  -2   3  -4 26882.5 1142.36   5
  -2   3  -4 25746.1 1568.92   1
  -2  -3  -4 26356.3 1410.96   4
  -2   3  -5 17938.4 939.660   5
  -2  -3  -5 20735.6 1313.74   4
  -2   3  -5 17833.3 1310.17   1
   2   3   5 17121.8 559.007   2
  -2   3  -6 22402.6 1545.11   1
  -2  -3  -6 22261.9 1447.98   4
  -2   3  -7 40950.9 2131.38   1
  -2  -3  -7 43118.6 2105.11   4
   2  -3   7 43033.8 1556.41   5
   2  -3   8 46563.8 1692.35   5
  -2   3  -8 44532.0 2326.45   1
  -2  -3  -8 47065.7 2337.85   4
   2  -3   9 7960.58 723.169   5
  -2   3  -9 9683.84 1121.16   1
  -2  -3  -9 6554.73 920.146   4
  -2  -3  -9 7023.29 990.681   7
   2  -3  10 6396.41 676.288   5
  -2   3 -10 7048.12 988.968   1
  -2  -3 -10 5582.03 895.459   7
  -2   3 -10 8136.89 1099.14   3
  -2  -3 -10 6297.50 949.353   4
   2  -3  11 8431.12 802.724   5
  -2   3 -11 6460.92 980.821   1
  -2  -3 -11 9207.51 1210.53   4
  -2  -3 -11 9886.81 1254.55   7
  -2   3 -11 7182.77 1048.97   3
   2  -3  12 5102.05 638.865   5
  -2   3 -12 5491.41 933.530   3
  -2  -3 -12 5125.81 926.689   7
  -2  -3 -12 4224.81 853.450   4
  -2   3 -12 5971.80 1012.86   1
   2  -3  13 10752.7 971.876   5
  -2   3 -13 11019.4 1362.05   3
  -2  -3 -13 9710.92 1308.18   7
  -2   3 -13 10120.1 1295.78   1
  -2  -3 -13 8015.40 1180.93   4
  -2  -3 -14 5575.74 1023.63   4
  -2   3 -14 8367.63 1213.59   3
  -2  -3 -14 8929.34 1287.97   7
  -2   3 -15 2220.02 634.000   3
  -2  -3 -15 2295.93 705.528   4
  -2  -3 -16 1305.84 543.630   4
  -2   3 -16 1140.38 524.240   3
  -2  -3 -16 1399.84 601.772   7
  -2   3 -17 1745.48 612.332   3
  -2  -3 -17 1526.55 643.605   7
  -2  -3 -17 1295.01 544.537   4
  -2   3 -18-41.7382 254.184   3
   2  -4 -17 710.649 381.229   7
  -2  -4  17 164.275 215.276   5
   2  -4 -16 187.608 225.503   7
  -2  -4  16 114.959 410.002   5
   2  -4 -16 590.870 363.203   4
  -2  -4  15-63.0652 345.694   5
   2  -4 -15 429.422 445.690   4
   2   4 -15 611.593 424.695   3
   2  -4 -15-39.5225 350.393   7
  -2  -4  14 39056.1 2797.23   5
   2  -4 -14 51164.9 3133.67   4
   2  -4 -14 45486.6 2508.93   7
   2   4 -14 45401.6 3120.58   3
   2   4 -13 4907.28 1031.41   3
  -2  -4  13 4222.42 876.546   5
   2  -4 -13 4552.29 913.332   4
   2  -4 -13 4867.53 805.569   7
   2  -4 -12 726.415 353.806   7
  -2  -4  12 299.071 326.564   5
   2   4 -12 940.312 513.037   3
   2  -4 -12 1431.18 575.906   4
  -2  -4  11 19562.4 1830.80   5
   2  -4 -11 21346.9 1902.75   4
   2  -4 -11 21977.6 1527.72   7
   2   4 -11 22860.7 2120.03   3
  -2  -4  10 11105.5 1364.91   5
   2  -4 -10 10338.9 1295.95   4
   2  -4 -10 11061.0 1029.55   7
   2   4 -10 11584.7 1502.71   3
  -2  -4   9 4683.30 888.264   5
   2   4  -9 6182.21 1083.54   3
   2  -4  -9 4288.20 612.008   7
   2  -4  -9 4273.65 848.743   4
   2  -4  -8 3493.14 521.257   7
  -2  -4   8 2352.72 634.197   5
   2   4  -8 3587.90 792.415   3
   2  -4  -8 2923.86 662.616   4
  -2  -4   7 14405.3 1450.58   5
   2  -4  -7 14846.4 968.678   7
   2  -4  -7 13717.7 1378.72   4
   2   4  -7 13485.4 1201.48   6
   2   4  -7 13708.2 1478.18   3
  -2  -4   6 57412.0 2838.13   5
   2  -4  -6 61232.9 2866.37   4
   2   4  -6 61639.0 2549.83   6
   2   4  -6 60349.7 2998.57   3
   2   4  -5 4609.45 427.054   4
  -2  -4   5 3066.03 699.764   5
   2  -4  -5 5210.52 839.119   4
   2   4  -5 4102.18 782.707   3
   2   4  -5 3990.92 658.008   6
  -2  -4   4 6510.00 939.636   5
   2   4  -4 5024.59 822.146   3
   2   4  -4 5835.51 480.335   4
   2  -4  -4 5298.75 816.571   4
   2   4  -4 5750.03 795.611   6
  -2  -4   3 12825.6 1275.98   5
   2  -4  -3 17744.0 1462.84   4
   2   4  -3 14842.0 781.614   4
   2   4  -3 13784.8 1209.17   6
   2   4  -3 17188.3 1438.72   3
   2   4  -2 169127. 4234.37   6
   2  -4  -2 174316. 4537.60   4
   2   4  -2 175459. 2751.52   4
   2   4  -2 164489. 1821.84   1
  -2  -4   2 172266. 4602.52   5
   2   4  -2 160061. 1716.83   1
   2   4  -2 173140. 4438.66   3
   2   4  -1 13982.4 1205.31   3
  -2   4   1 14789.8 1267.69   1
   2  -4  -1 14234.1 1289.92   4
  -2  -4   1 13108.3 817.815   4
   2   4  -1 13525.2 801.171   4
   2   4  -1 14144.1 1234.35   6
   2   4  -1 14273.0 700.676   1
   2   4   0 196.446 137.291   3
  -2  -4   0 262.404 111.440   4
   2   4   0 416.340 178.586   4
   2   4   0 342.353 283.985   6
  -2   4   0 145.501 56.7861   7
  -2   4   0 223.110 226.563   1
  -2   4  -1 36827.1 874.833   7
  -2  -4  -1 40350.2 1583.42   4
   2   4   1 38801.3 2132.05   6
  -2   4  -1 40055.5 2063.43   1
   2   4   1 42588.1 1881.10   3
  -2  -4  -2 21742.2 1229.21   4
  -2   4  -2 20324.4 1461.02   1
   2   4   2 20196.7 1230.14   3
  -2   4  -3 146.047 217.186   1
   2   4   3 356.908 171.250   3
  -2   4  -3 413.298 82.8377   6
  -2  -4  -3 400.140 227.618   4
  -2  -4  -4 18677.9 1273.89   4
  -2   4  -4 18856.9 1420.89   1
  -2   4  -5 1758.03 423.592   1
  -2  -4  -5 2612.93 515.636   4
  -2   4  -6 26370.5 1732.02   1
   2   4   6 24729.9 630.877   2
  -2   4  -7 11277.6 1159.76   1
  -2  -4  -7 12656.9 1236.98   4
  -2  -4  -8 16742.7 1483.65   4
  -2   4  -8 17513.5 1482.98   1
  -2   4  -9 39817.8 2287.79   1
   2  -4   9 41266.7 1837.72   5
  -2  -4  -9 39488.6 2351.91   4
  -2   4 -10 36446.6 2284.09   1
  -2  -4 -10 35950.9 2335.62   4
  -2   4 -10 40629.1 2651.13   3
   2  -4  10 36135.5 1748.75   5
  -2   4 -11 184.154 278.265   1
   2  -4  11 245.793 206.903   5
  -2   4 -11-128.868 323.031   3
  -2  -4 -11-43.9565 300.968   4
  -2   4 -12 306.781 355.866   1
  -2   4 -12 560.968 338.027   3
  -2  -4 -12 119.027 235.915   4
  -2   4 -13 838.861 464.652   3
  -2  -4 -13 2159.72 635.990   4
  -2  -4 -13 2357.38 669.585   7
  -2   4 -13 1459.15 473.748   1
  -2  -4 -14 5700.47 1056.50   4
  -2   4 -14 4588.32 963.091   3
  -2  -4 -14 5927.72 1082.58   7
  -2   4 -14 4572.42 904.769   1
  -2  -4 -15 11456.3 1551.60   7
  -2   4 -15 11782.1 1563.61   3
  -2  -4 -15 10792.5 1503.03   4
  -2   4 -16 5553.90 1073.74   3
  -2  -4 -16 6464.04 1196.96   4
  -2  -4 -16 7746.63 1268.84   7
  -2   4 -17 10800.5 1527.99   3
  -2  -5  15 346.938 371.750   5
  -2  -5  14 843.706 509.097   5
   2   5 -14 1414.40 630.903   3
   2  -5 -14 2274.17 713.577   4
   2   5 -13 407.432 439.301   3
  -2  -5  13 0.90280 258.557   5
   2  -5 -13 479.724 359.992   4
  -2  -5  12-141.378 237.617   5
   2   5 -12 516.094 529.193   3
   2  -5 -12 237.502 317.858   4
   2   5 -11 4996.18 1064.03   3
   2  -5 -11 4421.28 931.160   4
  -2  -5  11 5865.61 1086.45   5
  -2  -5  10 587.045 343.635   5
   2  -5 -10 33.5238 309.385   4
  -2  -5   9 29121.1 2246.84   5
   2   5  -9 24350.4 2226.48   3
   2  -5  -9 24612.1 2089.89   4
  -2  -5   8 2402.51 693.557   5
   2   5  -8 2801.68 739.525   3
   2  -5  -8 3505.46 766.568   4
  -2  -5   7 34132.0 2372.05   5
   2   5  -7 34522.5 2519.43   3
   2  -5  -7 33459.6 2353.16   4
   2   5  -7 37810.2 2111.85   6
  -2  -5   6 3170.72 756.329   5
   2   5  -6 2528.98 672.558   3
   2  -5  -6 3196.29 729.551   4
   2   5  -6 3493.95 647.171   6
   2  -5  -5 52240.3 2844.43   4
   2   5  -5 47505.5 2384.90   6
   2   5  -5 47703.8 2774.30   3
  -2  -5   5 45756.6 2715.55   5
  -2  -5   4 5880.99 991.994   5
   2   5  -4 6327.01 995.774   3
   2  -5  -4 6083.39 964.461   4
   2   5  -4 6444.16 917.005   6
   2   5  -3 3421.27 726.888   3
   2  -5  -3 1950.49 548.795   4
   2   5  -3 2715.75 575.027   6
  -2   5   2 1308.97 457.809   1
   2   5  -2 1067.09 396.868   3
   2   5  -2 832.034 308.398   6
   2  -5  -2 1933.29 553.327   4
   2   5  -1 361.796 304.537   3
  -2   5   1-50.1711 173.831   1
   2   5  -1 23.2779 204.841   6
   2   5   0 2308.76 533.275   3
  -2  -5   0 1517.87 352.299   4
   2   5   0 2738.84 642.849   6
  -2  -5  -1 87612.5 2646.50   4
   2   5   1 89197.5 3034.11   3
  -2   5  -1 92843.1 3339.06   1
   2   5   1 86683.8 3425.89   6
   2   5   2 19808.8 1347.45   3
  -2  -5  -2 22143.0 1385.35   4
  -2   5  -2 17979.2 1475.73   1
  -2  -5  -3 34412.0 1790.90   4
  -2   5  -3 34497.0 2023.23   1
   2   5   3 35228.0 1706.54   3
   2   5   4 1827.44 381.071   3
  -2   5  -4 3247.36 696.560   1
  -2  -5  -4 2153.29 513.320   4
  -2   5  -5 119063. 3827.46   1
  -2  -5  -5 122124. 3639.08   4
  -2  -5  -6 3075.63 616.136   4
  -2   5  -6 3997.50 712.291   1
  -2   5  -7 10244.4 1143.90   1
  -2  -5  -7 10561.7 1174.86   4
  -2   5  -8 10719.4 1192.26   1
  -2  -5  -8 8563.56 1096.34   4
  -2  -5  -9 230.558 302.998   4
  -2   5  -9 175.855 318.549   1
  -2   5  -9 490.665 389.205   3
  -2   5 -10 17107.4 1576.79   1
  -2   5 -10 15729.9 1772.49   3
  -2  -5 -10 14666.7 1526.32   4
  -2   5 -11 1816.90 579.380   1
  -2   5 -11 1203.56 563.758   3
  -2  -5 -11 1288.72 469.065   4
  -2   5 -12 3580.19 739.095   1
  -2   5 -12 3545.38 905.524   3
  -2  -5 -12 2983.21 751.804   4
  -2   5 -13 60594.5 3692.28   3
  -2  -5 -13 61685.0 3463.40   4
  -2   5 -13 72196.6 3379.63   1
  -2   5 -14 17770.8 1997.66   3
  -2  -5 -14 15627.5 1783.34   4
  -2   5 -15 480.443 347.520   3
  -2  -5 -15 1197.79 546.597   4
  -2  -6  13 39.8222 295.204   5
   2   6 -12 2270.76 743.569   3
   2  -6 -12 2713.97 786.593   4
  -2  -6  12 3145.19 870.766   5
  -2  -6  11 6709.38 1204.46   5
   2   6 -11 6468.90 1277.22   3
   2  -6 -11 5483.69 1114.84   4
  -2  -6  10 6355.36 1147.27   5
   2   6 -10 7617.51 1368.40   3
   2  -6 -10 8370.00 1345.04   4
  -2  -6   9 451.203 240.730   5
   2   6  -9-101.243 328.697   3
   2  -6  -9 9.72241 184.250   4
  -2  -6   8 274.320 197.567   5
   2   6  -8-115.890 262.470   3
   2  -6  -8 533.035 378.396   4
  -2  -6   7 436.705 363.607   5
   2   6  -7 188.802 410.660   3
   2  -6  -7 264.948 368.053   4
   2   6  -7 193.730 255.405   6
   2   6  -6 22686.8 1715.49   6
   2  -6  -6 24726.1 2130.41   4
  -2  -6   6 22837.2 2064.39   5
   2   6  -6 22078.8 2077.21   3
   2   6  -5 416.807 416.882   3
   2  -6  -5 222.036 293.476   4
   2   6  -5 563.111 282.304   6
   2   6  -4 289.402 401.816   3
   2  -6  -4 273.359 382.088   4
   2   6  -4 96.5661 130.625   6
   2  -6  -3 158.330 201.974   4
   2   6  -3 633.600 388.397   6
  -2   6   3 152.342 244.860   1
   2   6  -2 83680.8 3416.40   6
   2   6  -2 80594.5 3534.62   3
  -2   6   2 88386.2 3626.54   1
   2   6  -1 1009.88 433.711   3
  -2   6   1 1162.54 524.368   1
   2   6  -1 439.124 322.018   6
   2   6   0 3028.73 646.728   3
   2   6   0 2245.52 618.500   6
  -2   6   0 2456.83 636.304   1
  -2   6  -1 4741.17 802.552   1
   2   6   1 6838.65 911.913   3
  -2  -6  -1 4936.58 691.840   4
   2   6   1 4006.21 810.784   6
   2   6   2 7722.35 935.419   3
   2   6   2 6138.46 999.103   6
  -2  -6  -2 6391.82 822.329   4
  -2   6  -2 7292.51 998.724   1
  -2   6  -3-132.250 262.868   1
  -2  -6  -3 24.9110 217.437   4
  -2   6  -4 221.417 212.096   1
  -2  -6  -4 268.056 240.039   4
  -2  -6  -5 25.3780 179.264   4
  -2   6  -5 1.21022 219.311   1
  -2   6  -6 42733.4 2401.26   1
  -2  -6  -6 44885.6 2432.86   4
  -2   6  -7 216.862 400.491   3
  -2   6  -7 335.718 366.035   1
  -2  -6  -7 418.320 316.282   4
  -2   6  -8 9391.89 1434.38   3
  -2   6  -8 8596.94 1106.07   1
  -2  -6  -8 10299.9 1262.49   4
  -2   6  -9 11206.1 1272.20   1
  -2  -6  -9 12525.6 1409.77   4
  -2   6  -9 12787.4 1702.32   3
  -2   6 -10 45133.8 3194.70   3
  -2  -6 -10 40716.6 2636.85   4
  -2   6 -11 2579.88 795.321   3
  -2  -6 -11 4026.30 898.611   4
  -2  -6 -12 9961.83 1367.25   4
  -2  -6 -13 9674.01 1365.61   4
   2  -7  -8 8986.83 1398.80   4
   2   7  -8 11962.5 1687.13   3
   2  -7  -7 21867.0 2125.33   4
   2   7  -7 17574.4 1971.50   3
   2   7  -6 2338.45 792.986   3
   2  -7  -6 981.299 487.307   4
   2   7  -5 1936.18 615.362   3
  -2   7   5 2897.85 759.887   1
   2  -7  -5 3096.59 802.250   4
   2   7  -4-221.974 226.388   3
  -2   7   4 196.366 391.266   1
   2   7  -3 219.622 212.619   6
   2   7  -3 586.191 394.007   3
  -2   7   3-1.55564 325.825   1
   2   7  -2 638.670 401.747   3
  -2   7   2 879.780 430.227   1
   2   7  -2 117.540 225.741   6
   2   7  -1 6538.99 1032.55   3
  -2   7   1 6205.60 1022.23   1
   2   7  -1 7019.68 1042.63   6
  -2   7   0 2588.13 679.164   1
   2   7   0 2035.12 597.391   6
   2   7   0 1756.54 559.246   3
  -2   7  -1 18646.3 1665.78   1
   2   7   1 14995.0 1608.16   6
  -2   7  -2 2275.76 617.169   1
   2   7   2 2676.24 714.899   6
  -2   7  -3 10610.1 1231.85   1
   2   7   3 10865.2 1433.24   6
  -2   7  -4 2760.78 621.983   1
   2   7   4 2911.28 755.270   6
  -2   7  -5 10911.6 1584.10   3
  -2  -7  -5 9813.98 1147.40   4
  -2   7  -6-77.0452 384.103   3
  -2  -7  -6 463.692 260.102   4
  -2   7  -7 1866.05 730.911   3
  -2  -7  -7 1675.93 512.319   4
  -2  -7  -8 7319.63 1079.57   4
  -2  -7  -9 1186.98 512.579   4
  -2  -7 -10 77.9639 214.458   4
  -2  -7 -11 110.380 252.758   4
  -2   8   4 1812.43 689.080   1
   2   8  -4 2756.40 829.039   3
   2   8  -3 8988.61 1347.89   3
  -2   8   3 10783.8 1374.55   1
  -2   8   2 15205.1 1616.06   1
  -2   8   0 1319.64 490.581   3
  -2   8  -1 11510.2 1533.69   3
   2   8   2 1981.51 630.813   6
   2   8   3 9072.31 1321.59   6
   2   8   4-9.80305 256.201   6
   3   0 -19 17582.8 1675.24   4
   3   0 -19 15135.5 1584.24   2
   3   0 -18 35.2347 182.860   4
   3   0 -18 257.481 334.071   2
   3   0 -17 32166.9 2189.24   4
   3   0 -17 30191.4 2236.86   2
   3   0 -16-123.917 149.391   4
   3   0 -16 33.8066 163.026   2
   3   0 -15 20933.5 1666.95   4
   3   0 -15 22976.3 1874.42   2
   3   0 -14 342.271 348.201   2
   3   0 -14 419.088 275.602   4
   3   0 -13 43729.4 2235.35   4
   3   0 -13 40805.0 2426.93   2
   3   0 -12 130.096 219.925   2
   3   0 -12 38.6182 173.200   4
   3   0 -11 12666.2 1098.97   4
   3   0 -11 9103.03 1109.10   2
   3   0 -10-113.578 138.666   4
   3   0 -10 23.0378 210.249   2
   3   0  -9 27918.7 1447.15   4
   3   0  -9 24540.1 1708.63   2
   3   0  -8 83.8761 224.012   2
   3   0  -8-59.1252 109.651   4
   3   0  -7 176616. 3271.00   4
   3   0  -7 176815. 4317.61   2
  -3   0   6 119.174 70.7466   4
   3   0  -6-85.0768 134.507   4
   3   0  -5 168950. 2880.28   4
  -3   0   5 178986. 2791.04   4
   3   0  -5 171458. 4024.59   2
  -3   0   4 146.558 170.134   1
  -3   0   4-114.782 70.9296   4
   3   0  -4 72.3045 97.8356   4
   3   0  -4-3.83648 156.483   2
  -3   0   3 109566. 2014.48   4
   3   0  -3 107838. 3017.04   2
  -3   0   3 107600. 2533.69   1
  -3   0   2-77.9855 108.632   4
   3   0  -2 166.856 186.468   2
  -3   0   2 54.2235 109.225   1
  -3   0   1 27219.3 1150.54   5
  -3   0   1 26786.8 1024.98   4
  -3   0   1 25696.1 1262.27   1
   3   0  -1 28573.1 1238.17   1
   3   0  -1 27174.5 1400.11   6
  -3   0   0 86.9998 93.7751   5
   3   0   0 92.7712 174.688   6
  -3   0   0 80.4528 129.323   1
   3   0   0 106.132 116.321   1
  -3   0  -1 7695.10 498.995   5
  -3   0  -1 7444.19 721.564   1
   3   0   1 8514.57 625.412   7
  -3   0  -1 7838.84 661.646   6
   3   0   1 7061.40 678.966   6
  -3   0  -2-18.4515 61.3521   5
   3   0   2-17.8405 98.5709   6
  -3   0  -2 121.591 179.107   1
   3   0   2 31.6900 80.0868   7
  -3   0  -3 387366. 5700.19   1
  -3   0  -3 390403. 4701.58   2
   3   0   3 393111. 4597.03   7
   3   0   3 386308. 4911.76   6
   3   0   4 294.051 85.2296   5
  -3   0  -4 260.119 270.258   1
   3   0   4 296.153 195.194   6
  -3   0  -5 48600.7 2246.50   1
   3   0   5 46713.5 954.046   5
  -3   0  -5 46798.2 1891.61   7
   3   0   5 46401.8 1770.81   6
   3   0   6 45.8778 64.1506   5
  -3   0  -6 51.6807 111.061   7
  -3   0  -7 43124.4 2023.91   7
  -3   0  -7 43031.1 2309.82   1
  -3   0  -8 255.247 235.422   7
  -3   0  -8 273.172 203.045   1
  -3   0  -9 26686.6 1769.26   7
  -3   0  -9 26752.3 1993.38   1
  -3   0 -10 117.302 199.218   1
  -3   0 -10-16.0496 183.894   7
  -3   0 -11 90222.9 2621.77   3
  -3   0 -11 80978.8 3370.38   7
  -3   0 -12 302.899 189.529   3
  -3   0 -12 284.187 238.914   7
  -3   0 -13 4019.25 583.396   3
  -3   0 -13 4610.32 888.309   7
  -3   0 -14 578.654 386.786   7
  -3   0 -14 290.554 415.248   4
  -3   0 -15 94061.6 4581.04   4
  -3   0 -15 93197.8 4210.40   7
  -3   0 -16 66.3386 254.356   7
  -3   0 -16 397.401 531.552   4
  -3   0 -17-2.78742 215.580   7
  -3   0 -17 62.0482 313.548   4
  -3   0 -18 186.936 262.898   7
  -3   0 -18 257.054 376.364   4
   3  -1 -20 912.964 474.077   4
   3   1 -20 1492.31 514.898   2
   3   1 -19-197.625 179.981   2
   3  -1 -19 32.7317 253.298   4
   3  -1 -18 153.149 211.453   2
   3   1 -18-48.1161 191.484   2
   3  -1 -18 233.473 280.446   4
   3  -1 -17 12171.2 1411.75   4
   3  -1 -17 10856.2 1267.20   2
   3   1 -17 10251.7 1370.82   2
   3  -1 -16 5386.34 920.813   4
   3  -1 -16 4014.27 756.885   2
   3   1 -16 6176.97 883.794   4
   3   1 -16 5992.17 1055.75   2
   3  -1 -15 11557.1 1316.43   4
   3   1 -15 12877.5 1225.07   4
   3  -1 -15 12645.2 1343.45   2
   3   1 -15 14499.3 1593.92   2
   3  -1 -14 441.624 274.969   2
   3  -1 -14 766.929 332.486   4
   3   1 -14 949.446 307.530   4
   3   1 -14 736.951 343.099   2
   3  -1 -13 727.213 362.772   2
   3   1 -13 684.452 294.395   4
   3  -1 -13 793.433 329.671   4
   3  -1 -12 46080.8 2344.85   4
   3   1 -12 46703.9 2030.08   4
   3  -1 -12 43828.0 2383.49   2
   3  -1 -11 13244.6 1232.55   4
   3   1 -11 13388.0 1024.36   4
   3  -1 -11 11402.8 1196.90   2
   3  -1 -10 2458.28 509.581   4
   3  -1 -10 3000.61 629.368   2
   3   1 -10 2847.97 460.308   4
   3  -1  -9 26890.6 1596.02   4
   3   1  -9 28446.2 1312.26   4
   3  -1  -9 25814.7 1713.73   2
   3  -1  -8 1815.38 400.582   4
   3  -1  -8 1834.83 459.612   2
   3   1  -8 1865.20 320.356   4
   3  -1  -7 8326.11 824.374   4
   3   1  -7 7741.96 562.275   4
   3  -1  -7 7252.10 865.124   2
   3  -1  -6 443.304 242.250   2
   3  -1  -6 151.700 128.835   4
   3   1  -6 151.411 98.2249   4
   3   1  -6 269.780 239.381   2
  -3  -1   5-88.6991 150.100   5
  -3  -1   5 99.4810 80.2942   1
   3   1  -5 28.0928 42.4508   4
   3  -1  -5-47.9597 137.153   4
   3   1  -5 163.350 202.013   2
  -3  -1   5 121.335 84.2163   4
  -3  -1   4 201605. 4138.92   5
   3  -1  -4 200541. 3693.82   4
  -3  -1   4 203263. 1976.92   4
   3   1  -4 200678. 4336.32   2
  -3  -1   4 204709. 2966.45   1
   3   1  -4 210076. 4496.93   6
  -3  -1   3 50847.0 1997.74   5
   3  -1  -3 49615.5 1788.17   4
  -3   1   3 51732.6 1685.45   4
  -3  -1   3 47075.2 859.787   4
  -3  -1   3 51370.3 1490.98   1
   3   1  -3 46289.6 1999.44   2
  -3   1   3 50193.5 1966.36   1
   3   1  -3 48869.9 2098.81   6
  -3  -1   2 27670.2 1397.02   5
  -3   1   2 30835.2 1289.59   4
  -3  -1   2 27269.3 682.476   4
  -3  -1   2 27123.5 1100.24   1
   3   1  -2 26957.1 1464.46   2
  -3   1   2 26737.5 1425.49   1
   3   1  -2 29203.8 1578.72   6
  -3  -1   1 29237.1 1359.29   5
  -3  -1   1 30243.6 1226.95   1
  -3  -1   1 30315.4 820.766   4
  -3   1   1 32633.6 1340.08   4
   3   1  -1 29637.3 1466.32   2
  -3   1   1 30573.9 1536.81   1
   3   1  -1 31573.0 1168.78   1
   3   1  -1 30948.2 1611.86   6
  -3   1   1 31824.2 1319.00   6
  -3  -1   0 348058. 4433.87   5
   3   1   0 356393. 5272.32   6
  -3  -1   0 350397. 4434.23   1
   3  -1   0 364327. 3243.19   7
  -3   1   0 365437. 4217.62   6
   3   1   0 355611. 4909.05   2
  -3   1   0 360359. 5311.37   1
   3   1   0 358336. 4142.34   1
  -3  -1  -1 1186.73 276.515   5
   3   1   1 1468.78 302.436   5
  -3   1  -1 1455.42 402.717   1
  -3  -1  -1 1545.67 326.685   1
   3   1   1 1172.04 262.706   1
  -3   1  -1 1196.03 244.370   6
   3   1   1 1112.40 279.081   2
   3  -1   1 1366.04 218.720   7
   3   1   1 953.168 320.243   6
   3  -1   1 1060.32 259.955   6
  -3  -1  -2 15811.4 1080.97   1
   3   1   2 16460.6 856.799   5
  -3   1  -2 16262.1 1186.04   1
  -3  -1  -2 15766.3 904.947   2
   3   1   2 13780.9 1056.61   6
   3  -1   2 14335.8 836.976   6
  -3   1  -2 13664.6 764.965   6
   3   1   3 7814.80 570.862   5
  -3   1  -3 5482.57 710.808   1
  -3  -1  -3 6502.76 560.057   2
   3   1   3 7310.92 783.047   6
   3  -1   3 7919.38 614.074   6
  -3  -1  -3 8208.11 822.354   1
   3   1   4 4807.67 453.776   5
  -3  -1  -4 4527.90 664.847   1
  -3  -1  -4 5060.54 477.118   2
  -3   1  -4 4592.15 687.612   1
  -3   1  -4 4401.18 488.244   7
   3  -1   4 3825.00 424.235   6
   3   1   4 4591.80 630.883   6
   3   1   5 1373.88 254.482   5
  -3   1  -5 1503.99 424.413   1
  -3  -1  -5 1222.37 239.504   2
   3  -1   5 1135.78 244.435   6
  -3   1  -5 1011.89 261.785   7
  -3  -1  -5 785.132 303.676   1
  -3   1  -6 6875.50 897.304   1
  -3  -1  -6 7847.76 568.771   2
  -3   1  -6 7474.84 750.519   7
  -3  -1  -6 7336.69 856.578   7
   3  -1   6 7356.56 602.032   6
  -3  -1  -6 7848.92 970.200   1
   3   1   6 7626.14 578.059   5
  -3   1  -7 40968.4 2244.74   1
  -3   1  -7 38000.1 1817.62   7
  -3  -1  -7 42532.6 1289.88   2
  -3  -1  -7 39652.5 2061.43   7
   3  -1   7 43217.8 1485.24   6
   3  -1   8 162883. 1843.48   5
  -3  -1  -8 172846. 2547.48   2
  -3   1  -8 171377. 4113.72   7
  -3  -1  -8 167654. 4415.04   7
  -3   1  -8 174574. 4916.31   1
  -3   1  -9 1838.60 532.075   1
   3  -1   9 1300.62 205.312   5
  -3   1  -9 1167.28 390.973   7
  -3  -1  -9 1227.07 434.708   7
  -3  -1  -9 1409.27 531.529   4
  -3  -1 -10 30215.5 2044.81   7
  -3  -1 -10 33528.5 1209.63   3
  -3   1 -10 29895.1 1930.44   7
  -3  -1 -10 33188.2 2272.02   4
  -3   1 -10 31145.4 2215.79   1
  -3  -1 -11 4774.68 878.605   7
  -3  -1 -11 5218.50 488.312   3
  -3  -1 -11 6091.33 1075.04   4
  -3   1 -11 4810.82 833.107   7
  -3   1 -11 5144.28 948.035   1
  -3   1 -12 127960. 3725.98   3
  -3   1 -12 119957. 4224.26   7
  -3  -1 -12 125079. 4676.82   4
  -3  -1 -12 120385. 4413.21   7
  -3   1 -12 122537. 4718.79   1
  -3   1 -13 2889.72 575.629   3
  -3   1 -13 3916.75 810.642   7
  -3  -1 -13 3520.58 810.079   7
  -3  -1 -13 4353.93 911.611   4
  -3  -1 -14 5655.36 1019.88   7
  -3  -1 -14 7818.21 1277.34   4
  -3   1 -14 7372.39 913.415   3
  -3   1 -14 5520.27 980.901   7
  -3   1 -15 4168.10 713.317   3
  -3   1 -15 4085.98 863.733   7
  -3  -1 -15 3801.18 852.676   7
  -3  -1 -15 3440.46 852.663   4
  -3   1 -16 2024.20 677.569   7
  -3  -1 -16 1254.93 509.659   7
  -3  -1 -16 1073.45 537.520   4
  -3   1 -17-10.1410 334.008   7
  -3  -1 -17 358.145 350.755   7
  -3  -1 -17-335.399 329.987   4
  -3   1 -17 132.979 358.839   4
  -3   1 -18 4541.90 1040.41   7
  -3  -1 -18 3053.97 857.348   7
  -3   1 -18 3833.39 1017.51   4
  -3  -1 -18 3188.26 902.647   4
   3  -2 -19 671.068 442.383   4
  -3  -2  18 86.0163 299.057   5
   3  -2 -18 411.090 345.041   4
  -3  -2  17 2934.61 806.330   5
   3  -2 -17 703.849 354.910   4
  -3  -2  16 155.624 336.232   5
   3  -2 -16 425.976 356.290   4
  -3  -2  15 4366.62 954.801   5
   3  -2 -15 5019.59 901.141   4
  -3  -2  14 9004.26 1355.56   5
   3  -2 -14 11877.0 1364.55   4
  -3  -2  13 2563.04 712.829   5
   3   2 -13 2223.75 435.720   4
   3  -2 -13 2163.44 620.915   4
  -3  -2  12 8459.43 1214.31   5
   3  -2 -12 9439.41 1156.60   4
   3   2 -12 9827.03 846.135   4
  -3  -2  11 589.277 366.259   5
   3  -2 -11 259.011 280.434   4
   3   2 -11 556.974 198.870   4
  -3  -2  10 33474.3 2255.45   5
   3  -2 -10 33426.2 2023.30   4
   3   2 -10 35511.2 1385.30   4
  -3  -2   9 22177.9 1760.68   5
   3  -2  -9 22193.5 1593.81   4
   3   2  -9 21301.8 968.097   4
  -3  -2   8 21843.8 1724.39   5
   3  -2  -8 22987.9 1580.15   4
   3   2  -8 23358.3 882.872   4
  -3  -2   7 19547.3 1586.37   5
   3  -2  -7 19704.2 1412.95   4
   3   2  -7 21321.7 673.417   4
  -3  -2   7 20503.1 755.062   1
   3  -2  -6-5.14786 211.555   4
  -3  -2   6 53.8211 59.0076   1
  -3  -2   5 16097.2 1323.42   5
   3  -2  -5 17407.9 1281.09   4
  -3  -2   5 16304.4 572.934   1
   3   2  -5 15702.8 1301.68   6
  -3  -2   4 69.3784 270.765   5
  -3  -2   4 306.167 96.4770   1
   3  -2  -4 359.281 178.262   4
   3   2  -4 287.645 229.662   6
  -3  -2   3 63189.4 1270.50   1
  -3  -2   3 63641.6 2443.72   5
   3  -2  -3 62964.7 2359.15   4
  -3   2   3 61858.3 2440.52   1
   3   2  -3 64868.2 2546.59   6
  -3  -2   2 74796.2 2534.32   5
   3   2  -2 74758.6 2723.44   6
  -3   2   2 76931.8 2713.24   1
   3   2  -2 79845.8 1463.46   1
  -3  -2   2 75833.4 1566.52   1
  -3  -2   1 1073.57 333.898   5
  -3   2   1 1022.02 241.586   6
  -3   2   1 313.175 195.993   1
   3   2  -1 889.246 186.513   1
   3   2  -1 940.336 325.529   6
  -3  -2   0 57489.2 2109.27   5
   3   2   0 66741.2 1661.23   1
  -3  -2   0 62775.2 1247.13   4
   3   2   0 59454.1 2066.75   2
  -3   2   0 60179.0 2367.04   1
   3   2   0 59183.4 2382.07   6
  -3  -2   0 60874.9 1783.77   1
  -3   2   0 63489.1 1696.19   6
  -3  -2  -1 393.190 213.800   5
  -3  -2  -1 548.756 226.528   3
  -3   2  -1 332.496 237.676   1
   3   2   1 389.657 211.888   2
   3   2   1 280.943 144.968   1
  -3  -2  -1 455.789 162.220   4
  -3  -2  -1 669.674 239.757   1
   3   2   1 274.122 228.640   6
  -3   2  -1 469.275 134.956   6
   3   2   2 28245.2 1265.13   1
  -3   2  -2 24853.9 1582.86   1
  -3  -2  -2 25396.2 1137.47   4
   3   2   2 27419.3 1262.74   2
   3   2   2 26810.2 1614.33   6
  -3   2  -2 28138.2 971.674   6
  -3  -2  -2 28065.0 1232.99   3
  -3   2  -2 27519.3 806.063   5
  -3   2  -3 50438.3 900.098   5
   3   2   3 53816.4 2345.57   6
  -3   2  -3 51855.9 2310.04   1
   3   2   3 55771.3 1680.46   2
  -3  -2  -3 54400.5 1846.44   4
  -3   2  -3 55117.3 1338.27   7
  -3  -2  -3 53398.4 1611.93   3
  -3   2  -4 109262. 3396.79   1
  -3  -2  -4 106994. 2823.80   4
  -3  -2  -4 109374. 2139.82   3
  -3   2  -4 107732. 2187.10   7
  -3   2  -5 63017.4 2670.82   1
  -3  -2  -5 54650.9 2159.76   4
  -3   2  -5 59676.1 1822.94   7
  -3  -2  -5 57974.6 1456.23   3
  -3   2  -6 26208.7 1791.69   1
  -3  -2  -6 23659.8 1525.03   4
  -3   2  -6 26794.6 1349.04   7
   3  -2   6 25701.9 741.576   6
  -3  -2  -6 26925.2 894.161   3
  -3   2  -7 80337.1 3206.00   1
  -3  -2  -7 76571.2 2900.47   4
  -3   2  -7 76029.7 2493.65   7
   3  -2   7 77192.7 1333.88   6
  -3  -2  -7 78007.3 1336.18   3
  -3   2  -8 10118.5 1182.67   1
   3  -2   8 10443.3 519.461   6
  -3  -2  -8 10546.7 1137.13   4
  -3   2  -8 11298.2 1030.00   7
  -3  -2  -8 10070.8 1151.63   7
  -3  -2  -8 10052.4 370.245   3
  -3   2  -9 23377.9 1876.96   1
   3  -2   9 23879.4 792.088   5
  -3  -2  -9 21541.1 1713.27   4
  -3  -2  -9 23485.2 1817.01   7
   3  -2   9 23750.0 845.973   6
   3  -2  10 50933.7 1310.65   5
   3  -2  10 49647.2 1315.63   6
  -3  -2 -10 46483.4 2581.41   4
  -3  -2 -10 47176.2 2631.73   7
  -3   2 -10 49542.1 2806.17   1
  -3   2 -11 650.764 445.952   1
  -3  -2 -11 119.251 205.494   7
  -3  -2 -11 264.769 353.345   4
  -3   2 -12 11532.0 1261.85   3
  -3  -2 -12 12187.7 1455.89   4
  -3  -2 -12 8683.21 1220.69   7
  -3   2 -12 12067.7 1485.48   1
  -3   2 -13 222.904 133.147   3
  -3  -2 -13 25.8088 212.073   7
  -3  -2 -13 596.663 393.927   4
  -3   2 -13 373.719 295.035   1
  -3   2 -14 44.3544 200.207   3
  -3  -2 -14 80.7596 259.599   7
  -3   2 -15 32341.7 2179.53   3
  -3  -2 -15 31397.9 2531.51   4
  -3  -2 -15 29068.3 2405.47   7
  -3   2 -16 10224.5 1218.14   3
  -3  -2 -16 11234.8 1584.90   7
  -3   2 -16 11421.9 1464.05   7
  -3  -2 -16 9874.54 1471.30   4
  -3  -2 -17 4308.99 996.336   4
  -3   2 -17 5542.69 1098.02   7
  -3  -2 -17 5314.77 1097.63   7
  -3   2 -18 18992.5 2017.48   7
  -3  -3  17 1539.62 619.607   5
   3  -3 -17 67.4942 239.884   4
  -3  -3  16 2291.70 1165.67   5
   3  -3 -16 1907.75 613.327   4
  -3  -3  15 12340.6 1620.13   5
   3  -3 -15 14805.6 1650.73   4
   3  -3 -14 8184.79 1225.13   4
  -3  -3  14 8891.38 1375.88   5
  -3  -3  13 47.3381 247.896   5
   3  -3 -13 208.518 316.127   4
  -3  -3  12 28846.5 2291.39   5
   3  -3 -12 34067.4 2323.56   4
  -3  -3  11 1544.27 569.370   5
   3  -3 -11 482.113 293.277   4
  -3  -3  10 716.207 448.510   5
   3  -3 -10 1527.83 507.110   4
  -3  -3   9 3531.96 766.710   5
   3  -3  -9 5089.29 834.097   4
  -3  -3   8 14942.0 1493.39   5
   3  -3  -8 15915.2 1443.96   4
   3   3  -8 15323.7 566.789   4
  -3  -3   7 46711.9 2559.09   5
   3  -3  -7 41275.6 2298.51   4
  -3  -3   6 57404.5 2738.80   5
   3  -3  -6 57960.6 1607.71   7
   3  -3  -6 56227.3 2611.94   4
   3   3  -6 57477.2 2658.09   6
  -3  -3   5 5189.82 824.146   5
   3  -3  -5 5753.48 845.277   4
   3  -3  -5 6393.80 454.340   7
   3   3  -5 5484.73 824.242   6
  -3  -3   4 19267.3 1523.90   5
   3  -3  -4 22498.3 1601.60   4
   3  -3  -4 19503.3 595.739   7
   3   3  -4 19913.7 1533.57   6
  -3  -3   3 96282.4 3314.51   5
   3  -3  -3 92779.6 3214.82   4
   3   3  -3 96599.0 3334.72   6
  -3   3   3 96994.3 3319.56   1
  -3  -3   2 51848.4 2366.50   5
  -3   3   2 46831.3 2290.10   1
   3   3  -2 48282.6 2337.50   6
   3   3  -2 45049.7 819.960   1
  -3  -3   1 6920.14 877.458   5
  -3  -3   1 7152.36 356.788   4
   3   3  -1 7258.95 451.521   1
   3   3  -1 6441.84 861.803   6
  -3   3   1 6022.99 820.288   1
   3   3   0 73760.4 2901.56   6
   3   3   0 73742.1 1687.03   1
  -3  -3   0 76014.2 1490.45   4
  -3   3   0 77620.5 2910.99   1
  -3  -3   0 75479.7 2764.40   5
  -3  -3  -1 3956.60 403.379   4
   3   3   1 2839.29 392.845   1
  -3   3  -1 2321.36 526.968   1
  -3   3  -1 3116.38 339.892   6
   3   3   1 3143.98 616.930   6
  -3   3  -2 7496.16 566.214   5
  -3  -3  -2 8057.91 679.005   3
  -3  -3  -2 7701.51 644.523   4
  -3   3  -2 8606.90 989.387   1
   3   3   2 7358.45 697.476   2
   3   3   2 7659.37 965.066   6
  -3   3  -2 7910.74 474.920   6
  -3   3  -3 44889.7 1321.52   5
  -3  -3  -3 47106.7 1521.18   3
  -3   3  -3 49001.9 2364.95   1
  -3  -3  -3 46761.5 1706.81   4
   3   3   3 48244.7 1613.97   2
  -3   3  -3 46985.4 981.815   7
   3   3   3 42842.1 2289.62   6
  -3   3  -4 8343.76 545.881   5
  -3  -3  -4 7467.12 558.049   3
  -3   3  -4 8359.18 542.536   7
  -3   3  -4 7917.90 986.425   1
  -3  -3  -4 8802.38 814.232   4
   3   3   4 7754.58 592.094   2
  -3  -3  -5 50298.2 1261.82   3
  -3   3  -5 48984.3 2442.53   1
  -3  -3  -5 47716.8 2003.65   4
  -3   3  -5 49363.0 1546.33   7
  -3   3  -6 71459.3 3039.83   1
  -3  -3  -6 76714.9 2722.28   4
  -3   3  -7 394.399 355.858   1
  -3  -3  -7 1232.68 400.674   4
  -3   3  -8 11066.7 1279.32   1
  -3  -3  -8 10916.1 1146.00   4
  -3   3  -9 19193.8 1733.29   1
  -3  -3  -9 18706.0 1570.22   4
  -3   3 -10 10083.9 1292.29   1
  -3  -3 -10 6615.44 999.137   4
  -3  -3 -11 38897.5 2449.46   4
  -3   3 -11 43647.7 2753.51   1
  -3   3 -12 17024.2 1696.34   3
  -3  -3 -12 17140.8 1794.24   7
  -3  -3 -12 15437.3 1621.36   4
  -3   3 -12 16341.5 1725.93   1
  -3   3 -13 2952.93 705.308   3
  -3  -3 -13 3051.22 799.198   7
  -3  -3 -13 3142.21 776.456   4
  -3   3 -13 2661.66 766.327   1
  -3   3 -14 10336.1 1357.20   3
  -3  -3 -14 9998.49 1423.36   7
  -3  -3 -14 10241.0 1411.92   4
  -3   3 -14 11093.0 1501.42   1
  -3   3 -15 17656.4 1764.08   3
  -3  -3 -15 17180.9 1865.85   4
  -3  -3 -15 19921.7 2028.24   7
  -3   3 -16 756.413 341.826   3
  -3  -3 -16 1999.04 684.646   7
  -3  -3 -16 757.402 475.873   4
  -3   3 -17 4415.40 940.925   3
  -3  -4  16 4399.51 1044.84   5
   3  -4 -16 4028.19 926.632   4
  -3  -4  15 14868.3 1809.58   5
   3  -4 -15 15200.4 1757.14   4
  -3  -4  14 6246.02 1218.53   5
   3  -4 -14 8436.19 1303.21   4
  -3  -4  13 2693.63 742.349   5
   3  -4 -13 2583.90 669.597   4
  -3  -4  12 3050.89 797.098   5
   3  -4 -12 2221.96 687.394   4
  -3  -4  11 19311.6 1937.14   5
   3  -4 -11 20036.1 1853.30   4
  -3  -4  10 10517.4 1383.13   5
   3  -4 -10 12875.0 1467.87   4
  -3  -4   9 15008.7 1617.15   5
   3  -4  -9 17295.9 1686.89   4
   3  -4  -9 17975.4 1123.12   7
  -3  -4   8 37488.7 2490.30   5
   3  -4  -8 36996.9 2393.63   4
   3  -4  -8 39268.3 1485.26   7
  -3  -4   7 28.9239 191.783   5
   3  -4  -7 751.377 410.459   4
   3  -4  -7 495.090 170.827   7
   3   4  -7-64.6975 173.882   6
  -3  -4   6 3191.05 691.456   5
   3  -4  -6 4365.05 780.728   4
   3   4  -6 3946.12 752.278   6
  -3  -4   5 1377.95 443.061   5
   3  -4  -5 866.856 341.541   4
   3   4  -5 1587.79 483.134   6
  -3  -4   4 6827.29 1000.50   5
   3  -4  -4 7117.45 987.581   4
   3   4  -4 7850.96 1050.40   6
  -3  -4   3 67609.7 3068.60   5
   3   4  -3 65012.3 2944.56   6
   3  -4  -3 70197.9 3081.55   4
  -3   4   3 67577.6 3029.54   1
  -3   4   2 36248.3 2187.65   1
   3   4  -2 32593.8 2062.03   6
  -3  -4   2 35717.1 2175.66   5
  -3   4   1 20149.4 1631.23   1
   3   4  -1 19740.0 1618.02   6
  -3  -4   1 18697.1 1570.62   5
   3   4   0 37615.5 1213.04   1
   3   4   0 37381.9 2249.29   6
  -3  -4   0 40883.9 1304.02   4
  -3   4   0 40761.6 2287.12   1
   3   4   1 90737.4 2121.97   1
  -3  -4  -1 94997.2 2198.36   4
   3   4   1 89134.1 3480.29   6
  -3   4  -1 95519.0 3519.56   1
  -3   4  -2 817.310 348.502   1
  -3  -4  -2 851.728 242.003   4
  -3   4  -2 800.849 157.294   6
  -3  -4  -3 15566.3 1052.80   4
  -3   4  -3 18705.0 1558.10   1
   3   4   3 15221.5 1498.76   6
  -3   4  -4 50976.7 2602.27   1
  -3  -4  -4 52687.7 2091.24   4
   3   4   4 54764.3 1683.57   2
  -3   4  -4 54284.6 1250.67   7
   3   4   5 1039.39 209.032   2
  -3  -4  -5 501.501 251.983   4
  -3   4  -5 497.688 363.085   1
  -3   4  -6 22584.0 1783.47   1
  -3  -4  -6 25473.0 1638.32   4
  -3   4  -7 5230.35 909.990   1
  -3  -4  -7 3705.97 666.611   4
  -3   4  -8 900.781 426.658   1
  -3  -4  -8 172.406 268.233   4
  -3   4  -9 41910.8 2575.32   1
  -3  -4  -9 42656.9 2412.71   4
  -3   4 -10 10067.5 1306.53   1
  -3  -4 -10 11315.7 1299.53   4
  -3  -4 -11 15511.9 1586.25   4
  -3   4 -11 15445.2 1656.21   1
  -3  -4 -12 7452.17 1135.90   4
  -3   4 -12 8743.97 1287.30   3
  -3   4 -13 21902.2 2097.79   3
  -3  -4 -13 21220.6 1964.20   4
  -3   4 -13 22512.9 2078.29   1
  -3   4 -14 204.373 212.938   3
  -3  -4 -14 1335.77 588.051   4
  -3   4 -14 1275.42 587.432   1
  -3   4 -15 594.281 404.483   3
  -3   4 -15 260.441 390.047   1
  -3  -4 -15 594.900 382.410   4
  -3   4 -16 2926.66 790.533   3
  -3  -5  14 13058.0 1692.43   5
  -3  -5  13 17.8446 219.399   5
   3  -5 -13 52.9923 242.619   4
  -3  -5  12 451.913 465.207   5
   3  -5 -12 988.623 506.749   4
  -3  -5  11 6352.62 1128.44   5
   3  -5 -11 5825.90 1089.81   4
  -3  -5  10 16571.8 1811.85   5
   3  -5 -10 13110.5 1595.91   4
  -3  -5   9 3093.73 780.315   5
   3  -5  -9 4950.12 970.969   4
  -3  -5   8 539.356 396.398   5
   3   5  -8-229.761 293.571   3
   3  -5  -8 461.109 347.861   4
  -3  -5   7 2432.37 687.247   5
   3   5  -7 3002.04 824.018   3
   3  -5  -7 2084.77 674.621   4
   3   5  -7 2222.35 635.010   6
  -3  -5   6 76553.7 3667.16   5
   3  -5  -6 81941.8 3728.22   4
   3   5  -6 74497.2 3302.04   6
   3   5  -6 76348.1 3696.05   3
  -3  -5   5 4685.05 944.014   5
   3   5  -5 3082.73 764.057   3
   3  -5  -5 3990.07 844.992   4
   3   5  -5 3854.76 780.308   6
   3  -5  -4 9154.35 1235.41   4
   3   5  -4 9589.77 1185.94   6
  -3   5   4 8509.44 1154.35   1
   3   5  -4 9828.68 1231.78   3
  -3  -5   4 9626.79 1293.07   5
  -3  -5   3 5273.33 927.345   5
   3   5  -3 5003.25 876.460   6
  -3   5   3 4559.50 868.450   1
  -3   5   2 12019.9 1354.58   1
   3   5  -2 9788.64 1227.40   6
  -3   5   1 140.214 242.570   1
   3   5  -1-38.2889 273.650   6
  -3  -5   0 418.770 180.961   4
   3   5   0 503.375 311.855   6
  -3  -5  -1 755.381 225.077   4
   3   5   1 1298.56 478.992   6
  -3  -5  -2 28293.5 1436.56   4
  -3   5  -2 24828.3 1907.19   1
   3   5   2 26111.1 2065.95   6
  -3   5  -3 826.600 418.780   1
  -3  -5  -3 1192.51 328.951   4
   3   5   3 756.615 393.521   6
  -3  -5  -4 23897.9 1479.46   4
  -3   5  -4 24718.8 1897.75   1
   3   5   4 21705.8 1953.50   6
  -3  -5  -5 1257.85 349.043   4
  -3   5  -5 717.012 322.256   1
  -3   5  -6 25711.9 1973.11   1
  -3  -5  -6 23373.9 1607.20   4
  -3  -5  -7 552.545 300.694   4
  -3   5  -7 188.341 284.262   1
  -3   5  -8 14889.4 1534.70   1
  -3  -5  -8 12426.8 1288.89   4
  -3   5  -9 4313.16 831.684   1
  -3  -5  -9 2178.08 585.376   4
  -3   5 -10 304.174 312.902   1
  -3  -5 -10-149.272 190.890   4
  -3   5 -11-4.99707 236.127   1
  -3   5 -11-353.270 469.125   3
  -3  -5 -11 252.828 181.713   4
  -3   5 -12 4478.89 962.911   1
  -3   5 -12 2563.18 786.442   3
  -3  -5 -12 5654.52 1040.27   4
  -3   5 -13 3473.85 810.240   1
  -3   5 -13 6128.88 1170.94   3
  -3  -5 -13 7589.11 1197.29   4
  -3  -5 -14 5714.70 1080.12   4
  -3   5 -14 7528.39 1238.88   1
  -3   5 -15-376.289 462.524   1
  -3  -6  11 27240.8 2447.44   5
  -3  -6  10 1401.15 608.564   5
   3   6 -10 2294.66 750.619   3
   3  -6 -10 1892.29 688.987   4
  -3  -6   9 11845.9 1607.02   5
   3  -6  -9 13108.5 1654.78   4
   3   6  -9 13244.8 1727.04   3
  -3  -6   8 399.235 401.747   5
   3   6  -8 738.566 510.401   3
   3  -6  -8 569.794 520.604   4
  -3  -6   7 3926.79 902.543   5
   3   6  -7 4992.57 1012.87   3
   3  -6  -7 4101.54 913.347   4
   3   6  -7 4407.25 842.782   6
  -3  -6   6 569.521 327.636   5
   3   6  -6 1250.51 488.237   3
   3  -6  -6 645.919 466.838   4
   3   6  -6 410.431 317.473   6
   3   6  -5 2520.29 739.726   3
  -3   6   5 2245.30 672.120   1
   3  -6  -5 2642.39 722.061   4
   3   6  -5 3188.51 710.564   6
   3   6  -4 6558.65 1069.53   3
  -3   6   4 5274.83 977.493   1
   3   6  -4 6502.00 1036.43   6
  -3   6   3 32060.6 2349.96   1
   3   6  -3 31679.2 2291.16   6
   3   6  -3 32901.7 2302.55   3
   3   6  -2 2414.84 622.305   3
  -3   6   2 2821.11 696.767   1
   3   6  -2 2933.61 770.727   6
  -3   6   1 16517.4 1640.52   1
   3   6  -1 15917.8 1633.47   6
  -3   6   0 267.707 359.969   1
   3   6   0 394.110 358.102   6
   3   6   1 48581.1 2937.79   6
  -3   6  -1 44381.8 2659.88   1
  -3   6  -2 4044.30 806.161   1
   3   6   2 2969.24 747.567   6
  -3   6  -3 1020.01 449.169   1
   3   6   3 2266.30 699.085   6
  -3   6  -4 1813.41 554.666   1
   3   6   4 1279.16 563.182   6
  -3  -6  -5 974.054 352.496   4
   3   6   5 1154.49 554.713   6
  -3   6  -5 686.313 353.015   1
  -3  -6  -6 1869.20 479.187   4
  -3   6  -6 1929.58 623.477   1
  -3   6  -7 742.841 442.322   1
  -3  -6  -7 1094.77 362.655   4
  -3   6  -8 1780.26 556.951   1
  -3  -6  -8 1493.80 482.211   4
  -3   6  -9 37354.0 2515.55   1
  -3  -6  -9 42109.8 2473.81   4
  -3   6 -10 18579.4 1776.82   1
  -3   6 -10 18059.0 2075.95   3
  -3  -6 -10 17574.3 1657.63   4
  -3   6 -11 411.618 379.111   1
  -3  -6 -11 162.689 212.450   4
  -3  -6 -12 1553.85 582.807   4
  -3   7   7 4665.77 1013.66   1
   3   7  -7 4815.12 1045.03   3
  -3   7   6 23905.4 2219.49   1
   3   7  -6 22895.7 2181.02   3
   3   7  -5 430.817 380.455   3
  -3   7   5 439.305 386.255   1
   3   7  -5 652.616 449.744   6
  -3   7   4 1883.73 635.322   1
   3   7  -4 2624.48 752.735   3
   3   7  -4 1504.65 521.179   6
   3   7  -3 5716.53 1004.64   3
  -3   7   3 6732.98 1130.58   1
   3   7  -3 7197.71 1138.81   6
  -3   7   2 2057.47 623.047   1
   3   7  -2 2677.36 739.269   6
  -3   7   1 5436.86 993.179   1
   3   7  -1 5045.56 961.366   6
  -3   7   0 422.474 416.474   1
   3   7   0 151.007 340.567   6
  -3   7  -1-139.201 222.144   1
   3   7   1 188.065 409.108   6
   3   7   2 27104.7 2342.24   6
  -3   7  -2 27748.1 2189.58   1
  -3   7  -3 944.097 435.320   1
   3   7   3 1523.16 603.772   6
  -3   7  -4 2228.79 703.943   1
   3   7   4 2450.64 741.389   6
  -3   7  -5 5637.22 983.511   1
   3   7   5 6241.26 1224.11   6
  -3   7  -6 52836.4 2930.87   1
   3   7   6 49498.1 3334.92   6
  -3   8   0 1308.15 676.389   1
   3   8   0 976.190 487.554   6
  -3   8  -1 1375.14 721.972   1
   4   0 -19-400.733 316.627   2
   4   0 -18 267.946 231.663   2
   4   0 -17-62.3594 246.231   2
   4   0 -16 14884.0 1655.30   2
   4   0 -15 368.229 286.208   4
   4   0 -15 379.508 399.627   2
   4   0 -14 3081.64 595.444   4
   4   0 -14 3685.39 824.313   2
   4   0 -13-105.498 120.137   4
   4   0 -13-165.448 192.484   2
   4   0 -12 482.372 234.289   4
   4   0 -12 959.879 408.188   2
   4   0 -11 20.4336 107.944   4
   4   0 -11 268.755 228.476   2
   4   0 -10 150.329 180.585   4
   4   0 -10 388.978 321.743   2
   4   0  -9 24.5777 79.0998   4
   4   0  -9-2.93099 309.079   2
   4   0  -8 70835.3 2219.98   4
   4   0  -8 72549.0 3137.23   2
   4   0  -7-15.2358 106.005   4
  -4   0   7 444.034 220.394   1
   4   0  -7 354.905 301.103   2
   4   0  -6 30580.4 1345.54   4
  -4   0   6 29526.0 1216.59   4
   4   0  -6 33288.1 2027.72   2
  -4   0   6 29295.3 1568.59   1
   4   0  -5 408.783 312.347   2
  -4   0   5 25.0271 114.810   4
  -4   0   5 241.123 158.568   1
  -4   0   4 232698. 3254.87   4
   4   0  -4 218049. 4969.35   2
  -4   0   4 222990. 4233.06   1
   4   0  -3 354.456 228.229   2
  -4   0   3-48.9214 99.9266   4
  -4   0   3 46.1361 134.355   1
  -4   0   2 12647.9 947.297   5
  -4   0   2 12244.1 758.690   4
  -4   0   2 11637.6 987.406   1
  -4   0   1 82.4846 129.922   1
  -4   0   1 259.368 181.765   5
  -4   0   1-30.5702 88.3468   4
   4   0  -1 170.997 226.065   6
  -4   0   0 72328.8 1927.56   5
  -4   0   0 73550.4 1970.05   4
  -4   0   0 67939.8 2466.36   1
   4   0   0 69292.6 2505.84   6
  -4   0  -1 62.3384 89.1921   5
  -4   0  -1-30.6492 118.298   1
   4   0   1-10.8247 109.588   6
   4   0   2 15970.3 1178.34   6
  -4   0  -2 16491.3 1291.58   1
  -4   0  -2 14967.7 711.488   5
  -4   0  -3 417.200 187.419   1
   4   0   3 155.836 168.835   6
  -4   0  -4 70604.9 2887.33   1
   4   0   4 69466.1 2422.60   6
  -4   0  -5 196.907 348.409   1
   4   0   5-151.875 124.297   6
  -4   0  -6 61429.2 2919.44   1
   4   0   6 59836.4 2284.04   6
  -4   0  -7-46.6313 173.887   1
   4   0   7 20.2620 33.5096   5
  -4   0  -7-6.03433 127.719   7
   4   0   7 123.145 139.028   6
  -4   0  -8 172515. 4482.58   7
   4   0   8 177697. 4102.24   6
  -4   0  -8 183652. 5400.08   1
  -4   0  -9 117.983 238.669   7
   4   0   9 60.6042 140.684   6
  -4   0  -9 592.545 488.789   1
  -4   0 -10 18000.9 1824.62   1
  -4   0 -10 22753.8 1765.61   7
  -4   0 -11 161.015 252.070   7
  -4   0 -11 242.738 389.411   1
  -4   0 -12 11774.2 1364.33   7
  -4   0 -13 41.2909 211.485   7
  -4   0 -14 3845.48 859.078   7
  -4   0 -15 237.419 220.298   7
  -4   0 -15 871.723 597.665   4
  -4   0 -16 21750.1 2321.37   4
  -4   0 -16 21427.5 2077.71   7
  -4   0 -17 224.198 346.602   7
  -4   0 -17-51.4483 395.442   4
   4  -1 -18 2115.19 616.312   2
   4   1 -18 2782.53 761.745   2
   4  -1 -17 787.406 410.641   2
   4  -1 -17 2031.79 585.762   4
   4   1 -17 1783.05 648.124   2
   4  -1 -16 5972.57 998.256   2
   4  -1 -16 5793.52 941.980   4
   4   1 -16 5719.87 1083.47   2
   4  -1 -15 4380.28 793.317   4
   4   1 -15 4130.12 966.922   2
   4  -1 -14 3155.96 742.533   2
   4  -1 -14 2502.01 589.968   4
   4   1 -14 2851.12 758.516   2
   4  -1 -13 18736.1 1539.44   4
   4  -1 -13 17122.4 1672.29   2
   4   1 -13 14885.6 1618.61   2
   4  -1 -12 5139.96 914.656   2
   4  -1 -12 6951.41 901.370   4
   4   1 -12 5236.28 618.250   4
   4   1 -12 6081.86 1059.13   2
   4  -1 -11 55909.9 2498.65   4
   4   1 -11 55428.0 1937.32   4
   4  -1 -11 53816.7 2825.39   2
   4   1 -11 52019.3 2913.19   2
   4  -1 -10 1132.59 484.591   2
   4  -1 -10 1070.16 370.770   4
   4   1 -10 670.788 238.345   4
   4   1 -10 2087.68 638.697   2
   4   1  -9 63699.3 1800.26   4
   4  -1  -9 62144.0 2469.69   4
   4  -1  -9 62141.2 2931.75   2
   4   1  -9 60398.3 2986.39   2
   4   1  -8 1676.03 278.279   4
   4  -1  -8 1775.39 414.127   4
   4  -1  -8 1841.60 497.249   2
   4   1  -8 1500.43 572.066   2
  -4  -1   8 1383.58 317.301   1
  -4  -1   7 47502.6 2461.61   5
   4   1  -7 46509.8 1315.73   4
   4  -1  -7 47685.2 2047.92   4
   4   1  -7 41561.8 2378.37   2
  -4  -1   7 47117.0 1742.29   1
  -4  -1   6 8574.27 1010.14   5
   4  -1  -6 11710.4 979.284   4
  -4  -1   6 10311.7 573.657   4
   4   1  -6 8388.32 1046.79   2
  -4  -1   6 9906.05 782.322   1
  -4   1   6 10475.7 1042.28   1
  -4  -1   5 198.826 146.073   5
   4  -1  -5 71.5278 176.729   4
   4   1  -5 232.999 263.519   2
  -4  -1   5 160.072 120.159   1
  -4   1   5 231.449 182.067   1
  -4  -1   5 67.4956 60.3961   4
  -4  -1   4 998.381 317.689   5
  -4  -1   4 1459.54 310.804   1
   4   1  -4 1406.45 400.969   2
  -4  -1   4 879.166 148.264   4
  -4   1   4 931.383 333.618   1
  -4  -1   3 3668.48 483.650   1
  -4  -1   3 4398.78 647.365   5
  -4  -1   3 4318.60 329.243   4
  -4   1   3 3465.87 587.606   1
   4   1  -3 3044.69 577.338   2
   4   1  -3 4361.86 719.553   6
  -4  -1   2 4782.36 639.185   5
  -4  -1   2 5136.84 595.291   1
  -4  -1   2 4667.73 360.899   4
  -4   1   2 5640.26 760.016   1
   4   1  -2 4351.40 664.923   2
   4   1  -2 4807.17 745.478   6
  -4  -1   1 179614. 3673.58   5
  -4  -1   1 177175. 3548.52   1
  -4  -1   1 185462. 2473.50   4
   4   1  -1 179957. 4241.10   2
  -4   1   1 181850. 4250.24   1
   4   1  -1 172576. 4342.12   6
  -4  -1   0 5465.34 613.075   5
  -4   1   0 4547.74 693.659   1
   4   1   0 4901.67 682.196   2
  -4  -1   0 4085.67 575.591   1
   4  -1   0 4991.44 459.305   7
   4   1   0 4722.18 691.063   6
  -4  -1  -1 51768.8 1794.74   5
  -4   1  -1 53676.2 1290.72   5
  -4  -1  -1 54774.8 2156.70   1
  -4   1  -1 52904.9 2362.43   1
   4  -1   1 57038.8 1574.36   7
   4   1   1 49402.6 2273.87   6
  -4   1  -2 2496.09 193.842   5
  -4  -1  -2 2439.78 391.873   5
  -4   1  -2 2411.60 520.265   1
  -4  -1  -2 2974.46 545.264   1
   4  -1   2 2562.05 359.867   7
   4   1   2 2937.01 585.151   6
   4  -1   2 2338.66 426.699   6
  -4  -1  -3 141613. 3830.26   1
   4   1   3 145261. 2623.84   5
  -4   1  -3 144299. 4052.04   1
   4   1   3 132669. 3691.39   6
   4  -1   3 138667. 3057.50   6
   4   1   4 28470.0 1140.74   5
  -4   1  -4 30759.6 1942.58   1
   4  -1   4 27903.0 1363.85   6
   4   1   4 27769.7 1722.99   6
  -4  -1  -4 29613.1 1837.16   1
   4   1   5 18710.8 894.896   5
  -4   1  -5 19257.5 1594.81   1
   4   1   5 18076.0 1382.52   6
   4  -1   5 18795.6 1108.55   6
  -4  -1  -5 19520.6 1542.48   1
   4   1   6 16115.3 835.041   5
  -4   1  -6 16590.1 1534.56   1
  -4   1  -6 14251.2 1092.31   7
   4   1   6 14122.5 1252.09   6
   4  -1   6 15000.8 986.626   6
  -4  -1  -6 12722.1 1345.11   1
   4   1   7 11261.3 698.267   5
  -4   1  -7 8881.77 1163.49   1
  -4   1  -7 10387.0 978.907   7
   4   1   7 10236.9 1080.96   6
   4  -1   7 9434.22 781.434   6
  -4  -1  -7 9304.24 1190.36   1
  -4   1  -8 5521.30 948.601   1
  -4   1  -8 4983.77 709.350   7
  -4  -1  -8 5876.48 982.240   1
   4  -1   8 4297.09 536.331   6
  -4   1  -9 985.081 512.404   1
  -4   1  -9 575.369 299.095   7
  -4  -1  -9 476.816 238.070   7
   4  -1   9 903.389 250.955   6
  -4   1 -10 495.943 404.670   1
  -4   1 -10 526.279 318.329   7
  -4  -1 -10 284.404 247.320   7
   4  -1  10 353.812 193.909   6
  -4  -1 -11 87991.7 3995.91   4
  -4   1 -11 89702.5 3520.61   7
  -4  -1 -11 87341.8 3707.57   7
   4  -1  11 87306.9 2585.12   6
  -4   1 -11 82746.6 4020.60   1
  -4   1 -12 2357.85 648.098   7
  -4  -1 -12 1646.18 588.688   7
  -4  -1 -12 3144.42 846.372   4
  -4   1 -12 2519.78 735.874   1
  -4   1 -13 569.942 353.045   7
  -4  -1 -13 158.582 200.151   7
  -4   1 -13 1255.47 538.050   1
  -4  -1 -13 597.945 446.268   4
  -4  -1 -14 5297.00 1035.20   7
  -4  -1 -14 8102.96 1347.68   4
  -4   1 -14 5858.41 1013.96   7
  -4   1 -15 12371.3 1503.78   7
  -4  -1 -15 12039.6 1578.30   7
  -4  -1 -15 11491.4 1606.32   4
  -4   1 -16 1252.09 549.729   7
  -4  -1 -16 1741.15 626.997   7
  -4  -1 -16 1287.22 575.602   4
  -4   1 -17 131.394 201.969   7
  -4  -1 -17 1133.82 482.212   7
   4  -2 -18 621.147 414.542   4
   4  -2 -17 425.855 378.903   4
   4   2 -17 243.460 469.560   2
   4   2 -16 12098.4 1590.06   2
  -4  -2  16 11654.6 1628.16   5
   4  -2 -16 12693.8 1456.49   4
  -4  -2  15 8665.51 1371.66   5
   4   2 -15 12123.5 1586.65   2
   4  -2 -15 10164.2 1280.98   4
  -4  -2  14 1576.66 631.127   5
   4  -2 -14 2953.06 691.683   4
   4   2 -14 2551.09 768.043   2
   4  -2 -13 3556.73 746.674   4
   4   2 -13 3017.08 806.311   2
  -4  -2  12 4917.98 980.265   5
   4  -2 -12 5187.46 845.470   4
   4   2 -12 4131.69 867.001   2
  -4  -2  11 5023.47 981.358   5
   4  -2 -11 5615.42 879.656   4
   4   2 -11 7123.81 1154.11   2
  -4  -2  10 16578.8 1677.95   5
   4  -2 -10 15477.0 1409.97   4
   4   2 -10 15338.5 1617.19   2
  -4  -2   9 594.292 389.179   5
  -4  -2   9 704.044 194.600   1
   4  -2  -9 750.245 349.207   4
   4   2  -9 1430.13 583.747   2
  -4  -2   8 48128.4 2693.79   5
   4  -2  -8 51382.3 2446.53   4
  -4  -2   8 49211.3 1390.21   1
   4   2  -8 46299.8 2674.64   2
  -4  -2   7 56228.8 2821.48   5
   4  -2  -7 53384.4 2446.16   4
  -4  -2   7 57459.5 1473.32   1
   4   2  -7 59139.1 2926.64   2
  -4  -2   6 33053.9 2104.13   5
   4  -2  -6 34261.1 1912.94   4
  -4  -2   6 34565.2 1130.62   1
   4   2  -6 34095.5 2163.87   2
  -4  -2   5 30730.0 1942.28   5
  -4  -2   5 32819.1 1128.79   1
   4  -2  -5 33568.8 1888.01   4
   4   2  -5 31585.4 2010.11   2
  -4   2   5 33314.2 2011.63   1
   4   2  -5 32768.9 2105.63   6
  -4   2   4 112448. 3679.75   1
  -4  -2   4 108605. 3525.88   5
  -4  -2   4 112445. 2180.08   1
   4  -2  -4 109031. 3358.29   4
   4   2  -4 105915. 3563.28   2
   4   2  -4 104802. 3700.60   6
  -4  -2   3 4314.34 460.372   1
  -4  -2   3 4801.48 766.410   5
  -4   2   3 4516.01 763.240   1
   4   2  -3 4033.79 673.832   2
   4   2  -3 3905.05 723.312   6
  -4  -2   2 5206.02 536.438   1
  -4  -2   2 3595.64 618.206   5
  -4   2   2 4572.38 746.721   1
   4  -2  -2 5045.77 339.476   7
   4   2  -2 5620.91 772.696   2
   4   2  -2 5815.17 861.606   6
  -4  -2   1 21613.9 1432.08   5
  -4  -2   1 21848.5 585.357   4
  -4  -2   1 23274.7 619.193   4
   4   2  -1 20884.1 1446.52   2
  -4   2   1 21534.1 1589.08   1
   4  -2  -1 22710.4 696.769   7
   4   2  -1 24392.5 1082.62   1
   4   2  -1 22694.4 1690.61   6
  -4  -2   1 23700.9 1209.26   1
  -4  -2   0 6035.93 744.472   5
  -4  -2   0 6428.94 455.913   4
   4   2   0 6591.21 783.053   2
  -4   2   0 6108.05 865.350   1
   4   2   0 6929.77 931.920   6
  -4  -2   0 5764.46 634.149   1
  -4   2  -1 35055.0 2068.62   1
   4   2   1 36280.3 1765.71   2
  -4  -2  -1 36154.7 1286.26   4
   4   2   1 33816.5 2033.11   6
  -4  -2  -1 34706.4 1655.39   1
  -4  -2  -1 33971.1 1712.31   5
  -4   2  -2 46448.5 2425.17   1
   4   2   2 45506.0 1916.68   2
  -4  -2  -2 44022.9 1620.54   4
  -4   2  -2 46261.1 1475.55   6
   4   2   2 40417.9 2219.16   6
  -4  -2  -2 44231.5 1999.05   1
  -4   2  -3 8893.03 1068.10   1
  -4  -2  -3 9413.66 824.318   4
   4   2   3 10296.0 1130.73   6
  -4  -2  -3 9712.97 982.989   1
  -4   2  -4 155142. 4521.96   1
  -4  -2  -4 153283. 3593.61   4
   4   2   4 148740. 4347.85   6
  -4  -2  -4 149847. 4057.14   1
  -4  -2  -5 6966.23 826.901   4
  -4   2  -5 7340.79 1038.79   1
   4   2   5 7369.06 980.578   6
  -4   2  -6 66720.1 3146.77   1
  -4  -2  -6 69758.8 2735.49   4
  -4   2  -6 69904.2 2187.40   7
   4   2   6 75468.7 3148.49   6
  -4   2  -7 37204.9 2402.57   1
  -4  -2  -7 39351.9 2178.75   4
  -4   2  -7 40363.2 1804.95   7
   4   2   7 37896.0 2296.45   6
   4  -2   7 38260.0 1195.93   6
  -4   2  -8 52141.2 2932.47   1
  -4  -2  -8 55284.5 2704.00   4
  -4   2  -8 53787.8 2239.31   7
   4  -2   8 55624.4 1427.99   6
  -4   2  -9 17896.5 1759.86   1
  -4  -2  -9 19847.3 1713.39   4
  -4   2  -9 17095.4 1328.08   7
  -4   2 -10 5099.73 984.185   1
  -4   2 -10 4633.81 745.918   7
  -4  -2 -10 3553.32 759.328   4
  -4   2 -11 4221.87 934.971   1
  -4   2 -11 4468.25 765.408   7
  -4  -2 -11 4792.06 920.900   4
  -4   2 -12 4156.13 945.212   1
  -4   2 -12 3676.67 726.381   7
  -4  -2 -12 2474.92 708.125   7
  -4  -2 -12 2244.11 688.554   4
  -4  -2 -13 12240.4 1540.52   4
  -4   2 -13 10907.7 1279.03   7
  -4  -2 -13 13586.2 1627.14   7
  -4   2 -13 13064.5 1713.86   1
  -4   2 -14 11273.9 1283.16   3
  -4   2 -14 9861.41 1282.96   7
  -4  -2 -14 6889.27 1190.78   7
  -4  -2 -14 9771.28 1420.74   4
  -4   2 -14 9083.80 1484.50   1
  -4   2 -15 2015.53 569.486   3
  -4   2 -15 1773.35 596.245   7
  -4  -2 -15 2581.81 789.471   7
  -4  -2 -15 2682.47 785.637   4
  -4  -2 -16 19618.6 2099.00   4
  -4   2 -16 20871.6 1952.54   7
  -4  -2 -16 19658.5 2079.63   7
  -4   2 -17 1243.51 507.033   7
   4  -3 -17 612.693 483.752   4
   4  -3 -16 838.836 484.915   4
  -4  -3  15 189.026 375.835   5
   4  -3 -15 1061.00 502.308   4
  -4  -3  14 3953.28 998.423   5
   4  -3 -14 4941.95 942.576   4
  -4  -3  13 7924.65 1294.47   5
   4  -3 -13 6282.90 1052.24   4
  -4  -3  12 19455.8 1954.53   5
   4  -3 -12 22491.8 1924.44   4
  -4  -3  11 369.834 384.307   5
   4  -3 -11 599.567 397.706   4
  -4  -3  10 564.261 393.024   5
   4  -3 -10-125.658 245.777   4
  -4  -3   9 4468.60 923.329   5
   4  -3  -9 6497.03 961.389   4
  -4  -3   8 5821.78 985.824   5
   4  -3  -8 4909.41 833.385   4
  -4  -3   7 20847.8 1796.34   5
   4  -3  -7 22239.0 1730.90   4
  -4  -3   6 19325.8 1700.51   5
   4  -3  -6 19869.7 1620.24   4
   4   3  -6 19459.0 1728.11   6
  -4  -3   5-181.250 197.383   5
   4  -3  -5 76.2940 201.475   4
   4  -3  -5 37.7507 66.2137   7
  -4   3   5 227.687 206.562   1
   4   3  -5 34.0629 155.525   6
  -4  -3   4 64244.9 2935.47   5
   4  -3  -4 62118.1 2804.61   4
  -4   3   4 60293.9 2881.57   1
   4   3  -4 59561.4 2912.22   6
  -4  -3   3 20028.0 1618.04   5
  -4   3   3 19406.7 1636.30   1
   4   3  -3 19265.5 1673.10   6
  -4  -3   2 485.823 301.651   5
  -4   3   2-119.475 238.932   1
   4   3  -2-171.192 130.041   2
   4   3  -2-47.6907 194.685   6
  -4  -3   1 7721.84 957.935   5
   4   3  -1 9528.82 1008.01   2
  -4   3   1 9836.72 1157.45   1
   4   3  -1 10405.1 633.473   1
   4   3  -1 10793.4 1243.86   6
  -4  -3   0 104333. 1529.05   4
   4   3   0 109211. 2271.90   1
  -4   3   0 109850. 3803.36   1
   4   3   0 106387. 3243.57   2
   4   3   0 102325. 3791.16   6
  -4  -3   0 106522. 3458.23   5
  -4   3  -1 13241.9 785.630   6
  -4  -3  -1 11715.5 669.656   4
  -4   3  -1 11838.8 1274.16   1
   4   3   1 11379.5 1019.09   2
   4   3   1 12278.9 1328.74   6
  -4   3  -2 87022.1 3485.27   1
  -4  -3  -2 84272.7 2070.71   4
   4   3   2 90631.3 2702.61   2
  -4   3  -2 88433.0 1851.15   6
   4   3   2 82954.8 3432.32   6
  -4   3  -3 5544.98 881.348   1
  -4  -3  -3 5864.64 610.327   4
   4   3   3 6094.96 666.356   2
   4   3   3 5283.15 898.880   6
  -4  -3  -4 1605.38 368.298   4
   4   3   4 887.491 387.470   6
  -4   3  -4 1159.35 452.580   1
  -4   3  -5 75033.4 3357.34   1
  -4  -3  -5 74955.2 2557.43   4
   4   3   5 79992.5 3503.08   6
  -4   3  -6 60005.9 3050.82   1
  -4  -3  -6 61916.9 2477.34   4
  -4   3  -6 60787.5 1820.99   7
   4   3   6 59338.5 3067.21   6
  -4   3  -7 2151.92 641.380   1
  -4   3  -7 1623.67 346.768   7
  -4  -3  -7 675.607 276.316   4
  -4   3  -8 58297.8 3164.03   1
  -4  -3  -8 59013.9 2711.05   4
  -4   3  -8 56928.9 2140.56   7
  -4   3  -9 15029.3 1666.61   1
  -4  -3  -9 16093.7 1489.80   4
  -4   3  -9 14779.8 1178.81   7
  -4   3 -10 5308.97 1037.05   1
  -4   3 -10 4302.54 691.720   7
  -4  -3 -10 4101.17 802.816   4
  -4  -3 -11 13665.7 1477.42   4
  -4   3 -11 12655.5 1226.63   7
  -4   3 -11 14893.7 1714.44   1
  -4  -3 -12 10741.8 1379.40   4
  -4   3 -12 10080.6 1151.86   7
  -4   3 -12 12575.7 1642.37   1
  -4   3 -13 11297.0 1608.20   1
  -4   3 -13 9785.40 1190.35   7
  -4  -3 -13 7592.09 1190.79   4
  -4   3 -14 39659.0 2670.28   3
  -4   3 -14 45982.4 3235.80   1
  -4  -3 -14 41808.4 2852.03   4
  -4   3 -14 43792.2 2586.92   7
  -4   3 -15 3425.63 787.316   3
  -4  -3 -15 3187.35 833.243   4
  -4   3 -15 2620.72 834.451   1
  -4   3 -16 1740.46 623.926   3
  -4  -3 -16 2347.69 752.140   4
   4  -4 -15 1306.31 533.019   4
  -4  -4  14 61.6872 308.231   5
   4  -4 -14 270.931 337.496   4
  -4  -4  13 4584.49 1006.06   5
   4  -4 -13 4502.75 953.520   4
  -4  -4  12 847.909 467.659   5
   4  -4 -12 314.544 377.720   4
  -4  -4  11 13575.7 1650.76   5
   4  -4 -11 15424.1 1671.21   4
  -4  -4  10 25631.2 2263.62   5
   4  -4 -10 24368.5 2068.45   4
  -4  -4   9 2215.12 699.967   5
   4  -4  -9 2201.25 607.757   4
  -4  -4   8 2237.13 731.700   5
   4  -4  -8 686.303 368.781   4
  -4  -4   7 25504.1 2103.05   5
   4  -4  -7 24740.3 1991.52   4
   4   4  -7 25401.1 2059.74   6
  -4  -4   6 5836.71 998.257   5
   4  -4  -6 6114.34 981.291   4
   4   4  -6 6796.79 1099.46   6
  -4   4   6 5673.31 987.254   1
  -4  -4   5 5614.07 950.816   5
  -4   4   5 5823.67 1006.29   1
   4  -4  -5 5166.68 923.782   4
   4   4  -5 5186.57 929.398   6
  -4  -4   4 8.48699 247.132   5
  -4   4   4 135.137 180.468   1
   4   4  -4 252.352 343.299   6
  -4  -4   3 918.162 407.805   5
  -4   4   3 652.121 353.206   1
   4   4  -3 1470.70 555.313   6
  -4   4   2 31249.4 2203.55   1
   4   4  -2 30648.8 2211.83   6
  -4  -4   2 32671.3 2198.37   5
  -4   4   1 27326.2 2061.17   1
   4   4  -1 29137.9 2142.89   6
  -4  -4   1 24354.9 1868.89   5
  -4   4   0 17948.8 1675.46   1
   4   4   0 18602.2 1418.67   2
   4   4   0 14943.0 1556.99   6
   4   4   1 6375.89 789.134   2
  -4   4  -1 6251.38 1002.73   1
   4   4   1 7070.94 1096.03   6
  -4  -4  -2 44175.8 1525.99   4
  -4   4  -2 43068.0 2560.21   1
   4   4   2 42646.1 1913.72   2
   4   4   2 41028.2 2615.18   6
  -4   4  -3 6007.61 994.329   1
  -4  -4  -3 5745.94 618.035   4
   4   4   3 6820.06 731.219   2
   4   4   3 6134.66 1025.39   6
   4   4   4 5576.70 610.932   2
  -4  -4  -4 5150.46 634.486   4
   4   4   4 4773.44 929.245   6
  -4   4  -4 5497.66 922.064   1
   4   4   5 2378.06 694.942   6
  -4  -4  -5 1050.57 304.919   4
  -4   4  -5 2352.82 652.729   1
  -4   4  -6 2037.90 612.910   1
  -4  -4  -6 3353.17 594.847   4
   4   4   6 2739.40 693.613   6
  -4  -4  -7 8214.13 966.773   4
  -4   4  -7 9123.05 1261.60   1
  -4   4  -8 14599.3 1625.91   1
  -4  -4  -8 14773.8 1348.56   4
  -4   4  -9 1761.07 644.028   1
  -4  -4  -9 1019.52 377.398   4
  -4   4 -10 39856.4 2787.29   1
  -4  -4 -10 38092.1 2359.96   4
  -4   4 -11 15461.8 1772.98   1
  -4  -4 -11 13218.9 1458.72   4
  -4  -4 -12 18491.9 1755.83   4
  -4   4 -12 22237.0 2175.05   1
  -4   4 -13 1000.51 469.990   1
  -4   4 -13 496.656 311.475   3
  -4  -4 -13 1334.21 531.602   4
  -4   4 -14 13540.3 1738.78   1
  -4   4 -14 12029.2 1577.21   3
  -4  -4 -14 15146.5 1688.00   4
  -4   4 -15-104.665 368.387   3
  -4  -4 -15-108.673 398.239   4
  -4  -5  12 3039.83 847.964   5
   4  -5 -12 2719.79 747.633   4
  -4  -5  11 1448.83 751.759   5
   4  -5 -11 1276.20 543.539   4
  -4  -5  10 450.909 484.709   5
   4  -5 -10 302.295 319.662   4
  -4  -5   9 2693.49 803.215   5
   4  -5  -9 2940.78 786.646   4
  -4  -5   8 510.064 379.580   5
   4  -5  -8 981.610 461.998   4
  -4  -5   7 21537.1 2044.10   5
   4  -5  -7 26601.1 2229.22   4
   4   5  -7 24208.5 2055.46   6
  -4  -5   6 3834.15 874.154   5
   4  -5  -6 4505.51 912.028   4
  -4   5   6 2530.35 684.344   1
   4   5  -6 3807.85 822.809   6
  -4  -5   5 19934.3 1929.16   5
  -4   5   5 21992.4 2006.53   1
   4   5  -5 20903.1 1910.94   6
  -4  -5   4 5630.38 1031.53   5
   4   5  -4 5999.21 1052.18   6
  -4   5   3 25781.8 2140.88   1
   4   5  -3 29671.1 2318.31   6
  -4  -5   3 26500.6 2171.61   5
  -4   5   2 4055.90 867.849   1
   4   5  -2 3183.39 781.814   6
  -4   5   1 6733.47 1070.31   1
   4   5  -1 5737.38 1020.87   6
  -4   5   0 3623.15 781.841   1
   4   5   0 4325.23 892.381   6
  -4   5  -1 990.945 449.799   1
   4   5   1 402.223 325.748   6
  -4   5  -2 909.413 425.720   1
   4   5   2 1394.59 373.756   2
   4   5   2 1693.30 653.620   6
  -4   5  -3 12734.3 1489.09   1
   4   5   3 11860.7 1501.29   6
  -4   5  -4-82.5020 208.954   1
   4   5   4 794.815 470.017   6
  -4   5  -5 28669.6 2256.01   1
   4   5   5 27354.2 2348.34   6
  -4   5  -6 8128.26 1223.82   1
   4   5   6 8018.63 1310.95   6
  -4   5  -7 24001.7 2090.61   1
  -4  -5  -7 24314.9 1655.84   4
   4   5   7 20541.1 2097.61   6
  -4   5  -8-202.555 229.505   1
  -4  -5  -8 492.533 271.900   4
  -4  -5  -9 12231.0 1295.16   4
  -4   5  -9 11251.6 1465.21   1
  -4   5 -10 1530.61 600.182   1
  -4  -5 -10 1689.26 515.780   4
  -4   5 -11 173.530 244.173   1
  -4  -5 -11 1313.95 441.196   4
  -4   5 -12 1547.17 587.105   1
  -4  -5 -12 516.873 300.482   4
  -4   5 -13 3798.25 931.375   1
  -4  -5 -13 5404.09 990.193   4
  -4  -6   8 4072.67 998.137   5
  -4   6   8 5861.02 1134.23   1
   4  -6  -8 3730.99 899.758   4
  -4  -6   7 661.084 508.414   5
  -4   6   7 1621.46 623.991   1
   4  -6  -7 1772.19 711.967   4
   4   6  -7 991.695 483.377   6
  -4  -6   6 3135.10 857.611   5
  -4   6   6 4612.79 992.152   1
   4   6  -6 2709.41 729.102   6
  -4  -6   5 1948.37 704.821   5
  -4   6   5 1094.47 518.608   1
   4   6  -5 915.305 461.552   6
  -4   6   4 1677.73 624.223   1
   4   6  -4 707.407 445.991   6
  -4   6   3 491.765 417.147   1
   4   6  -3-138.821 191.194   6
  -4   6   2 21805.5 2042.84   1
   4   6  -2 19024.4 1932.47   6
   4   6  -1 2833.46 801.553   6
  -4   6   1 4328.17 933.630   1
  -4   6   0 3887.75 860.699   1
   4   6   0 2833.71 768.899   6
  -4   6  -1 3071.73 776.024   1
   4   6   1 2970.39 811.129   6
  -4   6  -2 44084.0 2867.35   1
   4   6   2 39554.3 2852.60   6
  -4   6  -3 179.885 371.683   1
   4   6   3 268.649 469.229   6
   4   6   4 3903.75 889.454   6
  -4   6  -4 4700.65 952.011   1
  -4   6  -5-37.1238 236.477   1
   4   6   5-211.096 270.750   6
  -4   6  -6 540.370 364.622   1
   4   6   6 289.654 416.584   6
  -4   6  -7 1877.25 624.570   1
   4   6   7 812.779 453.837   6
  -4   6  -8 765.610 520.737   1
   4   6   8 663.408 491.234   6
  -4   6  -9 1978.40 637.582   1
  -4   6 -10 20070.7 1975.23   1
  -4   6 -11 841.795 530.964   1
   4   7  -6 578.425 374.453   6
   4   7  -5 4025.98 923.255   6
   4   7  -4 248.802 417.036   6
  -4   7   3 21910.9 2128.48   1
   4   7  -3 19845.7 2000.20   6
   4   7  -2-28.5430 297.802   6
  -4   7   2 415.400 419.118   1
  -4   7   1 753.906 476.713   1
   4   7  -1 311.866 332.042   6
  -4   7   0 8926.72 1341.00   1
   4   7   0 8146.97 1298.66   6
  -4   7  -1 2202.79 827.172   1
   4   7   1 130.773 312.858   6
  -4   7  -2-23.9827 307.135   1
   4   7   2 213.806 217.151   6
  -4   7  -3 883.505 520.785   1
  -4   7  -4 3336.89 828.878   1
  -4   7  -5 33117.4 2468.54   1
  -4   7  -6 577.714 496.096   1
   5   0 -17 9637.81 1419.73   2
   5   0 -16-94.1162 240.650   2
   5   0 -15 22045.9 2092.17   2
   5   0 -14 200.408 304.809   2
   5   0 -13 45338.2 2936.75   2
   5   0 -12 291.810 261.793   2
   5   0 -11 7320.97 1170.43   2
  -5   0  10-139.836 116.030   1
   5   0 -10-85.6970 180.023   4
   5   0 -10 13.3753 273.153   2
   5   0  -9 6207.26 683.759   4
   5   0  -9 5783.02 989.994   2
  -5   0   9 6547.83 836.724   1
   5   0  -8 28.6047 117.672   4
   5   0  -8-130.468 230.092   2
  -5   0   8 185.910 183.734   1
   5   0  -7 27667.5 2080.15   2
  -5   0   7 28657.0 1703.75   1
  -5   0   6-110.207 179.304   1
   5   0  -6 180.876 260.678   2
   5   0  -5 98279.0 3784.78   2
  -5   0   5 103311. 3212.19   1
  -5   0   4-119.474 173.453   5
  -5   0   4 82.5599 215.853   1
  -5   0   3 48197.9 2117.89   5
  -5   0   3 49230.8 2255.40   1
  -5   0   2 226.657 295.992   1
  -5   0   2 18.2862 140.325   5
  -5   0   1 203982. 3859.91   5
  -5   0   1 209489. 4744.66   1
   5   0  -1 211654. 5124.79   6
  -5   0   0 162.310 145.875   5
  -5   0   0 512.192 342.009   1
   5   0   0 385.957 268.595   6
  -5   0  -1 3825.39 451.772   5
  -5   0  -1 3724.95 683.464   1
   5   0   1 3066.72 594.577   6
  -5   0  -2-11.3665 62.2311   5
   5   0   2-130.850 203.627   6
  -5   0  -3 113.106 240.749   1
   5   0   3 200.408 214.823   6
  -5   0  -4-49.6833 202.783   1
   5   0   4-17.3423 170.514   6
  -5   0  -5 29247.7 2103.92   1
   5   0   5 28447.0 1755.95   6
  -5   0  -6 464.853 357.027   1
   5   0   6 284.806 282.873   6
   5   0   7 103665. 3328.26   6
  -5   0  -7 99643.1 4134.33   1
  -5   0  -8 145.274 445.386   1
   5   0   8 550.377 305.780   6
  -5   0  -9 1389.96 624.117   1
   5   0   9 1805.60 455.814   6
   5   0  10 157.521 196.465   6
  -5   0 -10 955.150 459.380   1
   5   0  11 23371.6 1631.63   6
  -5   0 -11 22459.5 2216.32   1
  -5   0 -12 252.210 292.684   7
   5   0  12 160.095 141.669   6
  -5   0 -13 879.882 449.537   7
  -5   0 -14 192.549 216.755   7
  -5   0 -15 10692.4 1427.71   7
  -5   0 -15 9120.43 1526.06   4
  -5   0 -16-237.663 305.804   7
   5  -1 -16 3380.96 851.111   2
   5   1 -16 4846.93 1093.59   2
   5  -1 -15 1885.36 663.058   2
   5   1 -15 1114.66 559.005   2
   5  -1 -14 3249.36 811.524   2
   5   1 -14 2684.04 762.274   2
   5  -1 -13 35.3097 223.428   2
   5  -1 -13 730.338 284.888   4
   5   1 -13 866.755 557.409   2
  -5  -1  12 12605.3 1572.26   5
   5  -1 -12 10849.7 1136.83   4
   5  -1 -12 11033.3 1431.75   2
   5   1 -12 15116.1 1711.29   2
  -5  -1  11 16378.1 1754.81   5
   5  -1 -11 15066.3 1306.65   4
   5   1 -11 13982.0 1625.90   2
  -5  -1  10 23583.3 2011.72   5
   5  -1 -10 25561.6 1664.40   4
   5   1 -10 20555.5 1917.64   2
  -5  -1  10 25316.3 1457.02   1
  -5  -1   9 12740.4 1451.06   5
   5  -1  -9 11506.2 1071.16   4
   5   1  -9 10338.2 1360.38   2
  -5  -1   9 13009.5 1020.86   1
  -5   1   9 11539.8 1226.04   1
  -5  -1   8 56859.9 2935.17   5
   5  -1  -8 63275.1 2479.03   4
   5   1  -8 60388.1 3156.88   2
  -5  -1   8 67553.4 2309.99   1
  -5   1   8 61579.3 2801.86   1
  -5   1   7 554.438 345.499   1
  -5  -1   7 603.334 378.016   5
   5  -1  -7 565.147 286.553   4
   5   1  -7 584.489 397.624   2
  -5  -1   7 425.175 188.796   1
  -5  -1   6 11788.9 1269.43   5
  -5  -1   6 12815.1 1006.55   1
   5   1  -6 13305.2 1422.30   2
  -5   1   6 13147.5 1260.17   1
  -5  -1   5 23833.7 1726.92   5
  -5  -1   5 26351.3 1446.13   1
   5   1  -5 24557.5 1890.89   2
  -5   1   5 24014.1 1707.75   1
  -5  -1   4 3597.30 535.567   1
  -5  -1   4 4300.25 712.265   5
   5   1  -4 4144.94 754.156   2
  -5   1   4 4019.11 670.566   1
  -5  -1   3 50827.8 2315.69   5
  -5  -1   3 60775.3 2248.63   1
   5   1  -3 56894.5 2758.22   2
  -5   1   3 55710.8 2580.13   1
   5   1  -3 58505.9 2908.65   6
  -5  -1   2 17750.4 1303.18   5
  -5  -1   2 16188.1 1197.70   1
   5   1  -2 19483.3 1596.84   2
  -5   1   2 15632.3 1383.11   1
   5   1  -2 16354.6 1504.66   6
  -5  -1   1 5.08360 150.300   5
  -5   1   1 74.0684 182.972   5
  -5   1   1-0.51541 146.554   1
  -5  -1   1 299.219 251.690   1
  -5  -1   1 213.600 123.705   4
   5   1  -1 116.471 210.045   6
  -5  -1   0 65807.1 2282.28   5
  -5   1   0 71074.6 1881.60   5
  -5  -1   0 69040.5 2640.65   1
  -5  -1   0 68410.2 1763.27   4
  -5   1   0 65577.0 2903.79   1
   5   1   0 62348.0 2904.22   6
  -5  -1  -1 27186.4 1395.16   5
  -5   1  -1 29858.2 1026.86   5
  -5  -1  -1 29597.6 1795.84   1
  -5   1  -1 29649.1 1994.40   1
   5   1   1 30016.3 1997.95   6
  -5  -1  -2 73721.1 2923.72   1
  -5   1  -2 81285.6 3304.62   1
   5   1   2 78958.7 3173.62   6
   5  -1   2 76264.5 2706.02   6
  -5   1  -2 71671.6 1125.99   5
  -5  -1  -3 23073.4 1699.65   1
  -5   1  -3 19567.7 1660.77   1
   5   1   3 19639.5 1568.58   6
   5  -1   3 19139.6 1304.78   6
  -5   1  -4 76483.4 3385.44   1
   5   1   4 66991.1 2936.39   6
   5  -1   4 69083.3 2436.05   6
  -5  -1  -4 73089.8 3158.31   1
  -5   1  -5 15969.2 1599.06   1
   5   1   5 16877.8 1466.33   6
   5  -1   5 18708.6 1271.22   6
  -5  -1  -5 19488.4 1685.65   1
  -5   1  -6 16585.4 1665.15   1
   5   1   6 15676.0 1427.63   6
   5  -1   6 16083.9 1161.97   6
  -5  -1  -6 18444.3 1713.38   1
  -5   1  -7 8551.05 1245.62   1
   5   1   7 8453.89 1071.05   6
   5  -1   7 7174.96 777.065   6
  -5  -1  -7 8077.32 1174.28   1
  -5   1  -8 1582.28 596.623   1
   5   1   8 1037.45 406.838   6
  -5  -1  -8 1174.25 486.472   1
   5  -1   8 1139.46 337.504   6
   5   1   9 31775.6 2092.41   6
   5  -1   9 33601.5 1648.28   6
  -5  -1  -9 33718.3 2525.42   1
  -5   1  -9 35573.9 2646.83   1
  -5   1 -10 12676.6 1290.78   7
   5   1  10 10849.8 1241.75   6
  -5   1 -10 13994.0 1718.79   1
  -5   1 -11 53.9369 463.721   1
  -5   1 -11 218.796 215.407   7
   5   1  11-142.053 248.123   6
  -5  -1 -11 374.259 364.828   4
  -5  -1 -12 45954.8 3059.05   4
  -5   1 -12 48153.1 2706.71   7
   5   1  12 46577.5 2614.85   6
  -5   1 -12 43239.9 3148.14   1
  -5   1 -13 257.147 327.843   7
   5   1  13-4.28566 253.582   6
  -5   1 -13 326.403 447.673   1
  -5  -1 -13 799.366 500.244   4
  -5  -1 -14 23413.1 2308.00   4
  -5   1 -14 20459.0 1857.90   7
   5   1  14 23009.2 1861.48   6
  -5   1 -15 122.636 197.595   7
  -5  -1 -15 117.105 307.457   7
  -5  -1 -15-348.140 210.515   4
  -5   1 -16 12096.8 1491.81   7
  -5  -2  15 2808.74 840.611   5
   5  -2 -15 3986.38 780.129   4
   5   2 -15 4111.81 967.558   2
  -5  -2  14 987.425 546.034   5
   5  -2 -14 1877.89 529.618   4
   5   2 -14 2461.87 749.046   2
  -5  -2  13 14202.8 1758.92   5
   5  -2 -13 15589.7 1518.45   4
   5   2 -13 16304.0 1864.19   2
  -5  -2  12 4857.87 1002.12   5
   5  -2 -12 5325.17 882.253   4
   5   2 -12 2904.26 800.516   2
  -5  -2  11 11120.4 1475.61   5
   5  -2 -11 9836.60 1169.45   4
   5   2 -11 9713.50 1390.85   2
  -5  -2  10 9065.45 1296.01   5
   5  -2 -10 9143.46 1109.42   4
   5   2 -10 5786.86 1059.20   2
  -5  -2   9 246.214 258.351   5
   5  -2  -9 302.789 224.649   4
   5   2  -9 33.7912 303.555   2
  -5   2   9 222.489 216.866   1
  -5  -2   8 1800.77 569.618   5
  -5   2   8 1182.90 477.088   1
   5  -2  -8 1409.36 422.206   4
   5   2  -8 2292.41 668.313   2
  -5  -2   7 8367.22 1165.70   5
   5  -2  -7 8907.52 1037.23   4
   5   2  -7 7501.20 1120.27   2
  -5   2   7 9709.19 1193.07   1
  -5   2   6-109.749 225.499   1
  -5  -2   6 103.551 186.495   5
  -5  -2   6 101.352 100.064   1
   5   2  -6 385.393 290.727   2
  -5  -2   5 31593.6 2092.54   5
  -5  -2   5 31068.3 1328.69   1
   5   2  -5 35777.1 2309.50   2
  -5   2   5 34174.3 2213.42   1
   5   2  -5 33395.1 2346.83   6
  -5  -2   4 13571.3 1317.81   5
  -5  -2   4 15343.0 963.007   1
   5   2  -4 14687.4 1449.74   2
  -5   2   4 14328.8 1422.78   1
   5   2  -4 14731.7 1575.11   6
  -5   2   3 4571.23 828.196   1
  -5  -2   3 5486.91 610.141   1
  -5  -2   3 5937.29 840.289   5
   5   2  -3 5638.38 884.962   2
   5   2  -3 6705.66 1049.20   6
  -5  -2   2 37040.9 2040.01   5
  -5  -2   2 38883.0 1688.81   1
   5   2  -2 37698.5 2207.15   2
  -5   2   2 35846.6 2260.10   1
   5   2  -2 40251.9 2494.73   6
  -5  -2   1 21273.1 1505.72   5
   5   2  -1 20812.8 1601.11   2
  -5  -2   1 22330.8 728.944   4
  -5   2   1 24760.5 1865.31   1
   5   2  -1 21752.9 1832.89   6
  -5  -2   1 22563.1 1359.30   1
  -5  -2   0 88.4918 172.808   1
  -5  -2   0 86.0805 122.491   5
  -5   2   0 7.71077 171.601   1
   5   2   0 7.78547 154.320   2
  -5  -2   0 178.869 130.690   4
   5   2   0 95.6388 221.395   6
  -5   2  -1 59390.0 2962.00   1
  -5  -2  -1 63419.2 1844.73   4
   5   2   1 57498.7 2920.22   6
  -5  -2  -1 61672.4 2469.18   1
  -5  -2  -1 59542.3 2379.65   5
  -5   2  -2 34380.1 2262.08   1
  -5  -2  -2 34478.1 1523.45   4
   5   2   2 34732.3 2231.78   6
  -5  -2  -2 31924.1 1877.02   1
  -5  -2  -3 8497.89 827.473   4
   5   2   3 7513.21 1070.26   6
  -5   2  -3 7506.71 1077.36   1
  -5  -2  -3 8127.89 996.376   1
  -5   2  -4 14102.8 1518.56   1
  -5  -2  -4 14291.3 1150.04   4
   5   2   4 14539.5 1485.23   6
  -5  -2  -4 14628.6 1379.62   1
  -5   2  -5 22579.2 1945.12   1
  -5  -2  -5 19906.1 1444.85   4
   5   2   5 20488.0 1758.26   6
  -5  -2  -5 20867.3 1735.19   1
  -5   2  -6 428.597 369.407   1
  -5  -2  -6 882.628 318.826   4
   5   2   6 1078.36 486.506   6
  -5   2  -7 42974.6 2783.26   1
  -5  -2  -7 49831.3 2539.29   4
   5   2   7 44415.7 2618.30   6
  -5   2  -8 6648.21 1160.07   1
  -5  -2  -8 6206.91 971.987   4
   5   2   8 6862.76 1054.60   6
  -5   2  -9 6931.92 1200.02   1
  -5   2  -9 4814.79 723.404   7
  -5  -2  -9 5936.54 971.581   4
   5   2   9 5879.71 996.062   6
  -5  -2 -10 26209.6 2094.30   4
  -5   2 -10 25203.5 1690.96   7
   5   2  10 26177.5 2099.04   6
  -5   2 -10 25012.8 2293.71   1
  -5   2 -11 9186.08 1450.20   1
  -5   2 -11 6932.81 928.303   7
  -5  -2 -11 7819.37 1199.90   4
   5   2  11 6412.59 1056.09   6
  -5   2 -12 3785.96 991.397   1
  -5   2 -12 4629.93 774.729   7
  -5  -2 -12 3006.44 756.168   4
   5   2  12 4450.86 900.347   6
  -5  -2 -13 15057.3 1722.97   4
  -5   2 -13 15214.5 1490.40   7
   5   2  13 13681.6 1569.33   6
  -5   2 -13 15117.5 1923.92   1
  -5  -2 -14 8989.31 1370.58   4
  -5   2 -14 7444.26 1385.10   1
  -5  -2 -15 6967.44 1246.07   4
   5  -3 -16 560.588 440.665   4
   5  -3 -15 2020.74 644.099   4
  -5  -3  14 8493.95 1416.08   5
   5  -3 -14 4826.72 930.173   4
   5   3 -14 7727.18 1367.70   2
  -5  -3  13 471.457 502.789   5
   5  -3 -13 390.082 281.924   4
   5   3 -13 234.665 383.191   2
  -5  -3  12 3901.37 918.801   5
   5  -3 -12 4115.04 833.129   4
   5   3 -12 4320.46 968.256   2
  -5  -3  11 7912.90 1274.36   5
   5  -3 -11 7336.93 1094.70   4
   5   3 -11 10580.4 1504.94   2
  -5  -3  10 1826.55 566.746   5
   5  -3 -10 2956.69 694.014   4
   5   3 -10 2998.56 825.587   2
  -5  -3   9 10311.5 1393.63   5
   5  -3  -9 10478.4 1273.57   4
   5   3  -9 12777.2 1579.21   2
  -5   3   9 11803.5 1428.10   1
  -5  -3   8 8075.75 1193.23   5
   5  -3  -8 9917.97 1219.55   4
   5   3  -8 9119.94 1301.01   2
  -5   3   8 10862.2 1377.31   1
  -5  -3   7 480.788 391.787   5
   5  -3  -7-165.312 222.086   4
  -5   3   7-269.089 265.076   1
   5   3  -7 360.046 356.694   2
  -5  -3   6 6796.94 1084.31   5
  -5   3   6 4688.79 909.777   1
   5   3  -6 4820.04 877.018   2
   5   3  -6 5123.52 1016.46   6
  -5  -3   5 17276.1 1642.70   5
   5   3  -5 17507.6 1674.75   2
  -5   3   5 16364.7 1627.07   1
   5   3  -5 15230.7 1659.09   6
  -5  -3   4 142.848 264.691   5
  -5   3   4 302.352 234.817   1
   5   3  -4 263.436 336.386   2
   5   3  -4 85.0767 310.319   6
  -5  -3   3 7126.68 1013.68   5
  -5   3   3 5435.85 932.466   1
   5   3  -3 6576.01 998.123   2
   5   3  -3 6364.98 1059.42   6
  -5  -3   2 25053.0 1840.15   5
   5   3  -2 20624.8 1657.53   2
  -5   3   2 22790.7 1921.13   1
   5   3  -2 21955.2 1942.72   6
  -5  -3   1 375.980 278.176   5
  -5   3   1 21.7717 203.730   1
   5   3  -1 413.614 339.974   2
   5   3  -1 204.309 297.504   6
  -5   3   0 27174.6 2084.46   1
   5   3   0 27076.4 1779.17   2
   5   3   0 25036.2 2057.84   6
  -5  -3   0 24643.4 1764.01   5
  -5   3  -1-108.519 273.191   1
   5   3   1 222.738 261.941   2
   5   3   1 494.452 483.931   6
  -5   3  -2 8810.89 1208.13   1
   5   3   2 8579.36 935.975   2
   5   3   2 10562.1 1339.55   6
  -5  -3  -3 7784.23 706.127   4
   5   3   3 8142.65 1197.45   6
  -5   3  -3 6661.81 1058.82   1
  -5   3  -4 37437.3 2542.29   1
  -5  -3  -4 38364.7 1705.96   4
   5   3   4 35856.6 2483.53   6
  -5  -3  -5 9500.25 925.454   4
  -5   3  -5 8442.97 1222.13   1
   5   3   5 9828.03 1335.80   6
  -5   3  -6 840.615 535.191   1
  -5  -3  -6 1970.34 466.287   4
   5   3   6 1927.96 612.319   6
  -5   3  -7 1703.74 561.955   1
  -5  -3  -7 2378.17 555.390   4
   5   3   7 3025.29 783.270   6
  -5   3  -8 2909.28 751.675   1
  -5  -3  -8 1451.69 483.933   4
   5   3   8 2134.32 655.880   6
  -5   3  -9 8787.40 1369.78   1
  -5  -3  -9 9197.56 1155.03   4
   5   3   9 9428.76 1329.69   6
  -5   3 -10 16003.7 1857.92   1
  -5  -3 -10 16368.9 1601.76   4
   5   3  10 14064.9 1671.94   6
  -5   3 -11 1424.67 653.211   1
  -5  -3 -11 2216.37 608.580   4
   5   3  11 1862.81 655.923   6
  -5   3 -12 5327.31 1127.38   1
  -5  -3 -12 7953.12 1179.46   4
   5   3  12 6079.52 1120.41   6
  -5   3 -13-38.2135 275.502   1
  -5  -3 -13 936.266 515.914   4
  -5  -3 -14 5318.77 1021.42   4
   5  -4 -13 554.357 363.839   4
  -5  -4  12 235.032 323.534   5
   5  -4 -12 392.977 289.479   4
  -5  -4  11 7636.78 1302.78   5
   5  -4 -11 7092.86 1159.17   4
  -5  -4  10 4624.20 1015.21   5
   5  -4 -10 4332.47 881.650   4
  -5  -4   9 6352.34 1186.25   5
   5  -4  -9 6650.33 1103.40   4
  -5   4   9 6834.53 1135.94   1
  -5  -4   8 21085.4 2040.48   5
   5  -4  -8 17708.8 1761.10   4
   5   4  -8 20349.2 2010.28   2
  -5   4   8 21776.9 2044.33   1
  -5  -4   7 3600.25 888.258   5
   5  -4  -7 3150.27 742.716   4
  -5   4   7 2136.51 609.468   1
   5   4  -7 1408.80 644.476   2
  -5   4   6 3987.45 892.528   1
  -5  -4   6 2980.62 744.290   5
   5   4  -6 3383.18 787.387   2
   5   4  -6 3050.55 787.957   6
  -5  -4   5 10832.6 1392.40   5
  -5   4   5 11408.6 1465.01   1
   5   4  -5 9302.44 1254.06   2
   5   4  -5 8543.87 1312.27   6
  -5  -4   4 26973.7 2135.01   5
   5   4  -4 22519.2 1881.12   2
  -5   4   4 25438.3 2143.77   1
   5   4  -4 21926.0 2044.83   6
  -5  -4   3 14354.6 1539.01   5
   5   4  -3 16886.4 1589.43   2
  -5   4   3 15421.4 1670.26   1
   5   4  -3 12671.1 1582.81   6
   5   4  -2 18707.5 1614.94   2
  -5   4   2 18202.3 1816.27   1
   5   4  -2 18848.0 1887.15   6
  -5  -4   2 18032.4 1690.13   5
  -5  -4   1 835.713 379.994   5
  -5   4   1 1426.26 545.075   1
   5   4  -1 444.038 313.934   2
   5   4  -1 648.446 352.246   6
  -5   4   0 1573.98 608.053   1
   5   4   0 2953.94 597.503   2
   5   4   0 2593.03 698.813   6
  -5   4  -1 48279.6 2939.83   1
   5   4   1 45003.0 2240.87   2
   5   4   1 45824.8 2920.30   6
  -5   4  -2 52202.1 3092.42   1
   5   4   2 49536.8 2237.74   2
   5   4   2 45056.5 2913.87   6
  -5   4  -3 7879.81 1226.57   1
   5   4   3 6582.97 1150.63   6
  -5   4  -4 38070.3 2670.60   1
   5   4   4 40987.6 2826.77   6
  -5   4  -5 8025.35 1229.94   1
   5   4   5 7772.30 1228.26   6
  -5   4  -6 309.016 382.964   1
   5   4   6 90.7481 194.703   6
  -5   4  -7 9850.83 1418.07   1
   5   4   7 10265.6 1432.59   6
  -5   4  -8 6490.78 1161.88   1
   5   4   8 7554.85 1264.76   6
  -5   4  -9 11695.1 1581.69   1
  -5  -4  -9 14594.2 1374.18   4
   5   4   9 11899.1 1619.73   6
  -5   4 -10 29976.6 2568.61   1
  -5  -4 -10 29964.0 2033.04   4
   5   4  10 32824.2 2679.54   6
  -5   4 -11 1030.07 485.198   1
  -5  -4 -11 2843.23 668.419   4
   5   4  11 3083.27 842.255   6
  -5   4 -12 4299.96 1043.78   1
  -5  -4 -12 4289.67 850.375   4
   5   4  12 5173.53 1076.65   6
  -5  -4 -13 31106.4 2308.72   4
  -5  -4 -14 13054.7 1530.18   4
   5  -5 -10 3136.28 797.431   4
  -5  -5   9 1818.78 656.003   5
  -5   5   9 2292.09 755.452   1
   5  -5  -9 3204.99 833.828   4
  -5  -5   8 659.602 369.221   5
   5  -5  -8 1130.85 525.573   4
  -5  -5   7 358.890 412.461   5
  -5   5   7-41.7288 223.975   1
   5   5  -7 791.718 458.589   6
  -5  -5   6 34088.1 2622.33   5
  -5   5   6 31440.5 2562.17   1
   5   5  -6 34390.6 2675.53   6
  -5  -5   5 6261.36 1135.29   5
  -5   5   5 6329.42 1154.15   1
   5   5  -5 5381.95 1086.50   6
  -5  -5   4 6618.73 1154.32   5
  -5   5   4 8272.20 1322.01   1
   5   5  -4 8637.68 1239.99   2
   5   5  -4 8443.24 1336.94   6
   5   5  -3 14794.6 1539.97   2
  -5   5   3 13587.8 1662.26   1
   5   5  -3 15248.4 1798.36   6
  -5  -5   3 14468.0 1656.73   5
   5   5  -2 79601.0 3426.42   2
  -5   5   2 75036.9 3856.05   1
   5   5  -2 78036.7 4014.03   6
  -5   5   1 974.415 545.048   1
   5   5  -1 263.275 256.718   2
   5   5  -1 178.485 421.875   6
  -5   5   0 12163.4 1535.78   1
   5   5   0 10157.3 1127.78   2
   5   5   0 9962.67 1422.89   6
  -5   5  -1 8780.37 1355.82   1
   5   5   1 11134.9 1532.08   6
  -5   5  -2 478.153 330.310   1
   5   5   2 663.335 478.647   6
  -5   5  -3 5170.39 1024.22   1
   5   5   3 4149.36 950.371   6
   5   5   4 6029.76 1153.94   6
  -5   5  -4 5368.11 1038.00   1
  -5   5  -5 464.381 434.235   1
   5   5   5 795.617 414.703   6
  -5   5  -6 58799.2 3481.96   1
   5   5   6 65577.0 3813.08   6
  -5   5  -7 6089.21 1172.19   1
   5   5   7 7185.68 1316.55   6
  -5   5  -8 35030.4 2747.66   1
   5   5   8 31078.1 2706.13   6
  -5   5  -9 3235.12 868.196   1
   5   6  -7 17404.2 1933.86   6
   5   6  -6 192.606 291.695   6
   5   6  -5 196.160 458.264   6
  -5   6   4 3209.88 909.124   1
   5   6  -4 3449.62 918.660   6
  -5   6   3 29.8006 264.564   1
   5   6  -3-332.042 329.018   2
   5   6  -3 719.783 410.610   6
  -5   6   2 1143.74 585.431   1
   5   6  -2 882.426 539.943   6
  -5   6   1 14567.8 1773.27   1
   5   6  -1 15237.2 1845.49   6
  -5   6   0 2152.91 709.028   1
   5   6   0 3071.19 901.277   6
  -5   6  -1 40923.0 2957.19   1
   5   6   1 44733.8 3141.35   6
  -5   6  -2 5625.28 1111.80   1
   5   6   2 5591.51 1177.40   6
  -5   6  -3 8831.79 1372.96   1
   5   6   3 7992.86 1386.00   6
  -5   6  -4 82.8331 326.203   1
  -5   6  -5 29072.1 2459.23   1
   6   0 -14 13209.4 1711.68   2
   6   0 -13 74.9314 209.384   2
   6   0 -12 7860.15 1307.95   2
   6   0 -11 50.7093 325.864   2
   6   0 -10 9371.69 1368.24   2
  -6   0  10 8951.37 1036.48   1
  -6   0   9-148.878 182.939   1
   6   0  -9-23.0131 233.149   2
  -6   0   8 2728.19 692.370   5
  -6   0   8 1686.82 493.041   1
  -6   0   7-66.3292 194.412   5
  -6   0   7 458.133 335.869   1
  -6   0   6 24433.1 1829.40   5
  -6   0   6 24009.0 1692.12   1
  -6   0   5 455.938 352.051   5
  -6   0   5-166.130 181.983   1
  -6   0   4 58771.5 2581.31   5
  -6   0   4 54401.3 2572.93   1
  -6   0   3 6.30762 157.611   5
  -6   0   3 208.923 225.248   1
  -6   0   2 80559.4 2675.66   5
  -6   0   2 79869.9 3176.03   1
  -6   0   1 19.9739 150.377   5
  -6   0   1 67.5144 303.495   1
  -6   0   0 29092.6 1375.58   5
  -6   0   0 26035.6 1888.78   1
   6   0   0 29116.7 2045.68   6
  -6   0  -1-172.354 159.319   1
   6   0   1 630.892 391.106   6
  -6   0  -2 4774.14 851.411   1
   6   0   2 4674.20 818.496   6
  -6   0  -3 29.6457 219.652   1
   6   0   3 62.1832 180.991   6
  -6   0  -4 19867.4 1816.15   1
   6   0   4 21809.0 1688.47   6
  -6   0  -5 165.944 198.398   1
   6   0   5 487.281 303.671   6
  -6   0  -6 42054.9 2821.48   1
   6   0   6 38970.6 2228.12   6
  -6   0  -7-118.162 245.066   1
   6   0   7 436.445 377.405   6
   6   0   8 96956.5 3471.09   6
  -6   0  -8 94842.6 4439.89   1
  -6   0  -9 271.363 271.748   1
   6   0   9 582.789 286.371   6
  -6   0 -10 35652.9 2872.14   1
  -6   0 -11-115.152 334.401   1
  -6   0 -12 31480.8 2793.75   1
  -6  -1  13 2778.51 818.974   5
   6   1 -13 4446.26 1009.31   2
  -6   1  13 3362.94 700.867   1
  -6  -1  12 1120.35 561.712   5
  -6   1  12 1287.99 470.401   1
   6   1 -12 947.375 501.563   2
  -6   1  11 4363.21 805.052   1
  -6  -1  11 3828.67 901.286   5
   6   1 -11 2963.79 811.257   2
  -6  -1  10 4776.86 972.910   5
   6   1 -10 3143.86 823.526   2
  -6   1  10 2381.17 597.211   1
  -6  -1   9 20976.9 1924.38   5
   6   1  -9 24326.6 2190.06   2
  -6   1   9 22201.2 1797.45   1
  -6  -1   8 1416.54 529.881   5
  -6   1   8 1211.38 406.377   1
   6   1  -8 155.020 313.301   2
  -6  -1   7 10604.0 1297.66   5
  -6  -1   7 12572.0 1080.56   1
  -6   1   7 12023.0 1299.68   1
   6   1  -7 9491.33 1336.96   2
  -6  -1   6 10905.7 1258.60   5
  -6  -1   6 11887.4 1082.54   1
   6   1  -6 13592.8 1567.29   2
  -6   1   6 11104.0 1258.12   1
  -6  -1   5 53045.7 2669.52   5
  -6  -1   5 57497.1 2352.06   1
   6   1  -5 48808.1 2897.59   2
  -6   1   5 53901.8 2763.31   1
  -6  -1   4 8507.33 1039.32   5
  -6  -1   4 7215.84 853.479   1
  -6   1   4 7980.85 1062.59   1
   6   1  -4 7425.28 1110.80   2
  -6  -1   3 617.295 250.624   5
  -6   1   3 654.039 355.564   5
  -6   1   3 530.475 324.261   1
  -6  -1   3 378.949 282.564   1
  -6   1   2 450.460 330.788   1
  -6  -1   2 699.387 309.758   5
  -6   1   2 372.061 187.766   5
  -6  -1   2 649.401 289.765   1
   6   1  -2 788.664 445.911   6
  -6  -1   1 48.0983 109.506   5
  -6  -1   1 17.7544 218.721   1
   6   1  -1-36.8673 229.142   6
  -6   1   1 448.945 324.170   1
  -6  -1   0 23224.6 1406.54   5
  -6  -1   0 25419.6 1758.50   1
  -6   1   0 23422.0 1881.25   1
   6   1   0 23387.5 1922.92   6
  -6  -1  -1 6019.01 895.850   1
  -6   1  -1 7319.90 1081.03   1
   6   1   1 7377.95 1091.58   6
  -6  -1  -1 7532.21 767.685   5
  -6  -1  -2 4783.16 848.330   1
  -6   1  -2 5677.53 993.864   1
   6   1   2 5015.52 875.039   6
  -6  -1  -3 71660.0 3265.92   1
  -6   1  -3 74682.7 3539.33   1
   6   1   3 80650.4 3501.65   6
  -6  -1  -4 5010.64 903.453   1
  -6   1  -4 5500.89 1016.74   1
   6   1   4 7683.29 1088.09   6
   6  -1   4 5672.75 815.361   6
  -6   1  -5 8795.81 1286.06   1
   6   1   5 8475.67 1165.83   6
   6  -1   5 8806.49 956.558   6
  -6  -1  -5 9796.59 1295.76   1
  -6  -1  -6 5403.35 976.888   1
  -6   1  -6 3773.73 914.972   1
   6   1   6 4158.78 801.545   6
   6  -1   6 3531.45 620.517   6
  -6   1  -7 23594.0 2191.53   1
   6   1   7 23130.1 1859.24   6
  -6  -1  -7 25035.7 2193.48   1
  -6   1  -8 2737.76 781.908   1
   6   1   8 3173.51 718.121   6
  -6  -1  -8 2902.77 821.322   1
  -6   1  -9 4815.77 1050.93   1
  -6  -1  -9 3634.69 950.158   1
   6   1   9 2351.55 602.248   6
  -6   1 -10 345.923 319.300   1
   6   1  10-12.2746 209.974   6
  -6  -1 -11 16316.0 1824.98   4
   6   1  11 13288.6 1411.21   6
  -6   1 -11 14682.8 1888.58   1
  -6  -1 -12 7568.24 1254.53   4
  -6   1 -12 9338.81 1542.70   1
  -6  -1 -13 647.152 431.267   4
  -6  -1 -14 686.526 535.234   4
  -6   2  15 4375.14 914.724   1
  -6   2  14 1338.54 572.562   1
  -6  -2  13 3402.09 845.659   5
  -6   2  13 2386.11 658.884   1
  -6  -2  12 9408.75 1416.37   5
   6   2 -12 9658.08 1494.14   2
  -6   2  12 12190.3 1464.41   1
  -6  -2  11 296.151 465.127   5
  -6   2  11 755.612 407.646   1
   6  -2 -11 599.232 353.515   4
   6   2 -11-61.6600 275.399   2
  -6   2  10-35.8426 189.809   1
  -6  -2  10-108.201 264.097   5
   6  -2 -10 231.241 214.195   4
   6   2 -10 127.293 380.627   2
  -6  -2   9 13921.7 1597.00   5
   6   2  -9 11167.5 1518.89   2
  -6   2   9 13570.9 1505.13   1
  -6  -2   8 4583.36 930.278   5
  -6   2   8 4517.07 870.252   1
   6   2  -8 4215.59 913.032   2
  -6  -2   7 30854.3 2264.00   5
   6   2  -7 30687.5 2391.34   2
  -6   2   6 533.075 460.039   1
  -6  -2   6 408.301 323.623   5
   6   2  -6 884.816 424.192   2
  -6  -2   5 1821.13 532.633   5
   6   2  -5 2956.00 760.161   2
  -6   2   5 2538.16 688.717   1
  -6  -2   4 15973.9 1483.75   5
   6   2  -4 14681.1 1561.33   2
  -6   2   4 14656.4 1545.61   1
   6   2  -4 12657.7 1543.56   6
  -6  -2   3 20596.6 1647.56   5
   6   2  -3 22904.2 1902.25   2
  -6   2   3 21932.9 1888.00   1
   6   2  -3 22116.9 2056.94   6
  -6  -2   2 5009.94 804.845   5
  -6  -2   2 6300.01 787.639   1
  -6   2   2 6079.45 1020.63   1
   6   2  -2 5621.69 922.915   2
   6   2  -2 5776.71 1054.86   6
  -6  -2   1 7746.03 957.154   5
  -6   2   1 7659.09 1155.20   1
   6   2  -1 6586.47 1126.48   6
  -6  -2   1 7354.90 880.081   1
  -6   2   0 42505.5 2683.22   1
   6   2   0 43107.4 2776.10   6
  -6  -2   0 41576.9 2128.35   1
  -6  -2   0 40025.9 2079.67   5
   6   2   1 9116.90 1263.29   6
  -6   2  -1 6813.70 1103.74   1
  -6  -2  -1 10388.2 1116.61   1
  -6  -2  -2 2890.90 622.964   1
   6   2   2 3171.43 751.702   6
  -6   2  -3 4613.66 929.226   1
   6   2   3 4722.04 918.635   6
  -6  -2  -3 3693.64 733.810   1
  -6   2  -4 807.722 403.680   1
   6   2   4 1479.63 533.135   6
  -6  -2  -4 1189.52 456.831   1
  -6   2  -5 36091.6 2643.26   1
  -6  -2  -5 43041.1 2155.76   4
   6   2   5 34634.3 2436.18   6
  -6  -2  -5 36202.6 2407.54   1
  -6   2  -6 12702.1 1611.58   1
  -6  -2  -6 13557.6 1286.61   4
   6   2   6 12750.9 1476.93   6
  -6   2  -7 4495.60 982.816   1
  -6  -2  -7 3680.69 696.189   4
   6   2   7 5445.88 990.399   6
  -6   2  -8 20664.6 2126.97   1
  -6  -2  -8 21115.2 1749.49   4
   6   2   8 20212.6 1890.74   6
  -6   2  -9 648.475 437.518   1
  -6  -2  -9 1193.51 510.156   4
   6   2   9 1436.67 581.404   6
  -6  -2 -10 23097.2 1953.71   4
   6   2  10 28883.5 2280.14   6
  -6   2 -10 29081.7 2632.85   1
  -6   2 -11 4471.12 1060.24   1
  -6  -2 -11 6581.00 1108.16   4
   6   2  11 5720.47 1028.08   6
  -6  -2 -12 7777.08 1204.14   4
   6   2  12 10345.1 1381.44   6
  -6  -2 -13 4922.41 972.416   4
   6   2  13 3798.88 816.178   6
   6  -3 -13 1595.47 573.667   4
  -6   3  12 2519.57 744.866   1
   6  -3 -12 1364.46 555.525   4
  -6  -3  11 3311.72 842.650   5
   6  -3 -11 3357.57 736.174   4
  -6   3  11 3788.38 888.569   1
   6   3 -11 3707.35 926.381   2
  -6  -3  10 9740.52 1451.15   5
  -6   3  10 11633.0 1511.91   1
   6  -3 -10 10509.0 1292.74   4
   6   3 -10 10289.8 1508.24   2
  -6  -3   9 22822.9 2123.42   5
   6   3  -9 18632.0 1998.12   2
  -6   3   9 22095.2 2057.36   1
  -6  -3   8 7445.86 1153.09   5
  -6   3   8 8546.15 1266.86   1
   6   3  -8 7602.24 1249.67   2
  -6  -3   7 3107.51 765.881   5
  -6   3   7 1739.47 628.411   1
   6   3  -7 2343.39 692.963   2
  -6  -3   6 3485.40 810.446   5
  -6   3   6 3609.23 830.465   1
   6   3  -6 2239.99 652.099   2
  -6   3   5 7151.90 1150.47   1
  -6  -3   5 8665.83 1215.72   5
   6   3  -5 7843.09 1184.36   2
   6   3  -5 5542.20 1083.99   6
  -6  -3   4 279.589 350.607   5
   6   3  -4 868.857 460.967   2
  -6   3   4 498.776 282.397   1
   6   3  -4 87.6637 302.297   6
  -6  -3   3 30736.0 2161.07   5
   6   3  -3 31600.5 2263.82   2
  -6   3   3 29144.1 2314.12   1
   6   3  -3 31722.3 2518.63   6
  -6  -3   2 39729.1 2381.25   5
   6   3  -2 38799.5 2458.85   2
  -6   3   2 41549.0 2758.53   1
   6   3  -2 43772.4 2953.72   6
  -6   3   1 12341.6 1509.86   1
   6   3  -1 10507.5 1236.24   2
   6   3  -1 11659.7 1541.08   6
  -6  -3   1 9269.36 1122.67   5
  -6   3   0 29549.8 2355.45   1
   6   3   0 26133.8 1900.13   2
   6   3   0 27403.9 2327.00   6
  -6   3  -1 14742.9 1694.55   1
   6   3   1 16675.0 1794.17   6
  -6   3  -2 1804.96 633.705   1
   6   3   2 2652.80 773.153   6
  -6   3  -3 26880.3 2284.37   1
   6   3   3 26073.1 2248.31   6
  -6   3  -4 10992.7 1478.37   1
   6   3   4 10674.1 1457.76   6
  -6   3  -5 8914.51 1359.49   1
   6   3   5 9310.43 1372.27   6
  -6   3  -6 25905.3 2341.64   1
   6   3   6 25023.1 2230.06   6
  -6   3  -7 4576.76 1041.58   1
   6   3   7 5886.07 1090.14   6
  -6   3  -8 9433.75 1465.40   1
   6   3   8 8354.17 1317.08   6
  -6   3  -9 34095.2 2810.16   1
   6   3   9 32252.6 2551.03   6
  -6   3 -10 7970.62 1409.03   1
   6   3  10 9494.15 1362.14   6
   6   3  11 1734.31 595.487   6
   6   3  12 18167.5 1925.10   6
   6  -4 -11 554.401 403.728   4
  -6  -4   9 2039.46 667.323   5
   6   4  -9 3744.84 912.498   2
  -6   4   9 2646.40 773.986   1
  -6  -4   8 790.767 456.708   5
  -6   4   8 309.727 284.602   1
   6   4  -8 844.661 452.099   2
  -6  -4   7 11366.8 1506.29   5
   6   4  -7 13186.5 1627.73   2
  -6   4   7 13817.3 1709.68   1
  -6  -4   6 56857.9 3312.79   5
   6   4  -6 59084.9 3359.51   2
  -6   4   6 62013.5 3573.26   1
   6   4  -6 55675.0 3522.32   6
  -6   4   5 4121.43 937.757   1
  -6  -4   5 5777.41 1064.41   5
   6   4  -5 5178.23 991.025   2
   6   4  -5 4327.85 1003.99   6
  -6  -4   4 260.995 353.952   5
   6   4  -4 493.265 389.735   2
  -6   4   4 171.154 288.311   1
   6   4  -4 161.582 459.618   6
  -6  -4   3 6382.43 1080.92   5
   6   4  -3 6216.22 1016.71   2
  -6   4   3 7153.55 1209.72   1
   6   4  -3 4164.88 1008.18   6
   6   4  -2 14934.3 1519.70   2
  -6   4   2 14380.1 1708.62   1
   6   4  -2 15131.3 1828.15   6
  -6  -4   2 13933.6 1552.57   5
  -6   4   1 10419.9 1458.30   1
   6   4  -1 10465.8 1242.33   2
   6   4  -1 8328.44 1374.84   6
  -6   4   0 5104.12 1049.48   1
   6   4   0 4400.60 781.251   2
   6   4   0 6306.42 1163.58   6
  -6   4  -1 3269.39 888.021   1
   6   4   1 3701.59 682.537   2
   6   4   1 3280.57 887.900   6
  -6   4  -2 19120.4 2004.66   1
   6   4   2 22392.4 2199.88   6
  -6   4  -3 761.807 449.961   1
   6   4   3 852.967 537.687   6
  -6   4  -4 14134.3 1737.34   1
   6   4   4 14468.4 1766.85   6
  -6   4  -5 10344.0 1508.99   1
   6   4   5 9412.73 1458.49   6
  -6   4  -6 31624.4 2651.65   1
   6   4   6 31331.0 2640.51   6
  -6   4  -7 4254.53 1001.99   1
   6   4   7 4440.75 998.427   6
  -6   4  -8 380.533 466.206   1
   6   4   8 240.314 309.802   6
   6   5  -7 5503.39 1040.91   2
  -6  -5   6 2069.20 732.247   5
   6   5  -6 3717.29 877.053   2
  -6  -5   5 1645.45 655.263   5
   6   5  -5 959.249 479.049   2
   6   5  -5 1151.77 521.206   6
  -6  -5   4 7383.96 1207.06   5
   6   5  -4 9168.05 1305.12   2
  -6   5   4 8319.95 1366.63   1
   6   5  -4 5920.10 1182.78   6
   6   5  -3 41506.6 2610.23   2
  -6   5   3 43051.6 3048.31   1
   6   5  -3 37292.9 2954.31   6
  -6   5   2 158.971 414.091   1
   6   5  -2 659.568 391.179   2
   6   5  -2 915.651 576.355   6
  -6   5   1 369.416 314.204   1
   6   5  -1-649.970 440.258   6
  -6   5   0 8087.11 1339.46   1
   6   5   0 9592.62 1517.40   6
  -6   5  -1 22506.9 2226.01   1
   6   5   1 23343.2 2339.05   6
  -6   5  -2 3552.21 877.689   1
   6   5   2 2824.28 862.385   6
  -6   5  -3-106.315 359.111   1
   6   5   3 124.344 211.590   6
  -7   0  12-240.710 330.552   5
  -7   0  11 3550.23 831.844   5
  -7   0  10 270.443 373.885   5
  -7   0   9 14306.5 1593.03   5
  -7   0   8 644.495 417.695   5
  -7   0   7 564.512 217.438   5
  -7   0   7 1004.63 358.704   1
  -7   0   6-202.270 207.907   1
  -7   0   6-61.0326 158.941   5
  -7   0   5-137.464 142.285   5
  -7   0   5-49.7922 183.986   1
  -7   0   4 30.0120 240.377   1
  -7   0   3 4904.98 843.609   1
  -7   0   2 42.2502 286.345   1
  -7   0   1 70293.2 3277.72   1
  -7   0   0 439.851 404.167   1
  -7   0  -1 6729.76 1071.43   1
  -7   0  -2-177.786 175.677   1
   7   0   2-38.0238 284.251   6
  -7   0  -3 53021.7 3083.75   1
   7   0   3 54773.2 2892.56   6
  -7   0  -4 26.7022 217.367   1
   7   0   4 238.777 163.477   6
  -7   0  -5 1277.95 574.358   1
   7   0   5 2536.84 637.017   6
  -7   0  -6-126.603 221.857   1
   7   0   6 290.195 221.598   6
  -7   0  -7 13076.2 1684.35   1
  -7   0  -8 84.9434 269.717   1
  -7   0  -9 1821.62 734.688   1
  -7   0 -10 752.795 620.520   1
  -7  -1  11 1407.69 494.481   5
  -7  -1  10 1900.44 636.183   5
  -7   1  10 2766.55 693.531   1
  -7  -1   9 1113.43 410.099   5
   7   1  -9 2004.24 713.660   2
  -7   1   9 1991.63 576.691   1
  -7  -1   8 21936.1 1919.87   5
   7   1  -8 19794.3 2065.54   2
  -7   1   8 21535.9 1812.81   1
  -7  -1   7 1956.69 593.699   5
  -7   1   7 2687.51 646.314   5
  -7   1   7 1928.22 559.627   1
  -7  -1   6 11955.1 1329.90   5
  -7   1   6 12884.7 1420.75   1
  -7  -1   5 171.513 260.217   5
  -7   1   5-165.561 285.281   1
  -7  -1   4 22460.9 1684.57   5
  -7   1   4 23506.2 1961.47   1
  -7   1   3 303.424 323.988   1
  -7  -1   3-177.146 226.682   1
  -7  -1   2 726.684 330.925   1
  -7   1   2 1134.47 461.837   1
  -7  -1   1 2480.68 576.188   1
  -7   1   1 1337.48 504.368   1
   7   1  -1 1836.33 582.965   6
  -7  -1   0 3823.50 755.246   1
  -7   1   0 3740.82 819.662   1
   7   1   0 2763.12 759.644   6
  -7  -1  -1 5709.60 958.907   1
  -7   1  -1 4691.60 942.722   1
   7   1   1 2806.02 728.847   6
  -7  -1  -2 31413.7 2261.99   1
  -7   1  -2 30042.5 2371.49   1
   7   1   2 32914.9 2417.65   6
  -7  -1  -3 3675.04 786.225   1
  -7   1  -3 3242.71 829.795   1
   7   1   3 4085.30 874.602   6
  -7   1  -4 42985.2 2926.46   1
   7   1   4 46659.9 2837.86   6
  -7  -1  -4 48319.8 2935.11   1
  -7  -1  -5 636.298 427.678   1
  -7   1  -5 319.117 333.279   1
   7   1   5 44.2585 224.433   6
  -7   1  -6 45113.9 3129.25   1
   7   1   6 42708.9 2693.60   6
  -7  -1  -6 43651.2 2955.36   1
  -7   1  -7 14343.1 1790.41   1
   7   1   7 14492.0 1572.42   6
  -7  -1  -7 15573.5 1809.11   1
   7   1   8 17874.9 1704.35   6
  -7  -1  -8 19791.4 2088.54   1
  -7   1  -8 18058.6 2051.34   1
  -7   1  -9 8099.00 1423.23   1
  -7  -1  -9 5703.23 1141.41   1
   7   1   9 5746.44 990.613   6
  -7  -1 -10 851.175 442.799   4
  -7  -1 -11 456.507 360.913   4
  -7  -1 -12 1922.18 723.349   4
  -7   2  12 4771.89 958.316   1
  -7   2  11 2861.75 712.797   1
  -7  -2  10 1055.33 469.561   5
  -7   2  10 219.847 298.778   1
  -7  -2   9 20326.0 1969.50   5
   7   2  -9 22593.4 2259.40   2
  -7   2   9 19873.0 1880.06   1
  -7  -2   8 1850.01 591.171   5
   7   2  -8 2202.29 725.849   2
  -7   2   8 1704.01 553.257   1
  -7  -2   7-294.461 203.854   5
  -7   2   7-144.727 190.131   1
  -7  -2   6 4375.23 852.097   5
  -7   2   6 3346.98 781.371   1
   7   2  -6 3103.78 800.385   2
  -7  -2   5 6210.50 1005.81   5
  -7   2   5 6923.34 1139.01   1
   7   2  -5 5192.48 1003.35   2
  -7  -2   4 33773.1 2209.23   5
  -7   2   4 33266.6 2486.99   1
  -7  -2   3 3067.92 727.276   5
  -7   2   3 2196.78 696.083   1
  -7   2   2 681.550 438.357   1
  -7  -2   2 762.807 299.878   5
   7   2  -2 1379.22 606.363   6
  -7   2   1 61112.7 3401.21   1
   7   2  -1 57278.2 3396.70   6
  -7   2   0 15769.3 1747.23   1
   7   2   0 15360.1 1776.46   6
  -7   2  -1 9905.80 1390.93   1
   7   2   1 9375.59 1369.25   6
  -7   2  -2 6634.73 1152.97   1
   7   2   2 9167.72 1374.57   6
  -7  -2  -2 8565.20 1125.85   1
  -7   2  -3 11688.5 1542.34   1
   7   2   3 12228.4 1567.12   6
  -7  -2  -3 12985.3 1422.43   1
  -7   2  -4 4929.26 1042.21   1
  -7  -2  -4 4856.29 885.388   1
   7   2   4 5503.17 1047.78   6
  -7   2  -5 13246.3 1720.11   1
   7   2   5 12315.3 1545.95   6
  -7  -2  -5 9676.77 1295.55   1
  -7   2  -6 255.628 293.410   1
   7   2   6 859.397 477.572   6
  -7   2  -7 5046.94 1132.34   1
   7   2   7 5357.20 1026.23   6
   7   2   8 15098.1 1675.74   6
   7   2   9 1879.44 603.717   6
   7   2  10 4501.29 904.912   6
   7   2  11 9560.67 1318.96   6
  -7  -3   9 6253.19 1130.54   5
  -7   3   9 7054.37 1207.04   1
  -7   3   8 511.775 392.118   1
  -7  -3   8 1434.44 509.008   5
  -7  -3   7 22190.0 2040.70   5
   7   3  -7 19407.8 2044.12   2
  -7   3   7 19502.0 1958.32   1
  -7  -3   6 3187.78 780.064   5
   7   3  -6 3426.70 833.437   2
  -7  -3   5 21628.8 1925.15   5
   7   3  -5 17315.3 1852.45   2
  -7   3   5 22826.1 2150.51   1
  -7  -3   4 5487.24 977.302   5
  -7   3   4 5506.90 1068.15   1
   7   3  -4 5021.65 934.196   2
   7   3  -4 4543.45 1103.22   6
  -7  -3   3 1931.41 610.545   5
  -7   3   3 2073.88 689.729   1
   7   3  -3 3057.52 724.921   2
   7   3  -3 1787.47 662.994   6
  -7  -3   2 2730.72 670.462   5
  -7   3   2 1666.49 642.665   1
   7   3  -2 1890.22 646.912   6
  -7   3   1 237.502 280.538   1
  -7  -3   1-79.5323 170.089   5
   7   3  -1 589.207 375.992   6
   7   3   0 7907.52 1323.11   6
  -7   3   0 8006.41 1302.73   1
  -7   3  -1 21762.4 2170.25   1
   7   3   1 22724.7 2241.13   6
  -7   3  -2 18506.6 1991.42   1
   7   3   2 18659.2 2047.49   6
  -7   3  -3 12521.5 1671.52   1
   7   3   3 10791.7 1528.25   6
  -7   3  -4 674.221 372.797   1
   7   3   4 594.406 384.019   6
  -7   3  -5 2013.03 700.203   1
   7   3   5 3180.40 838.765   6
   7   3   6 10082.9 1455.56   6
   7   3   7 7915.82 1309.45   6
   7   3   8 9431.59 1415.58   6
  -7  -4   6 1796.10 642.049   5
   7   4  -6 1554.02 602.415   2
  -7  -4   5-17.7369 201.880   5
   7   4  -5 113.290 274.456   2
  -7  -4   4 4933.65 959.562   5
   7   4  -4 5234.55 1022.20   2
   7   4  -3 18110.2 1794.47   2
  -7  -4   3 15641.4 1641.46   5
   7   4  -2 190.150 281.393   2
   7   4  -1-139.359 197.580   2
  -8   0   2 20137.5 1795.95   1
  -8   0   1-158.935 246.100   1
  -8   0   0 14098.5 1572.08   1
  -8   0  -1 154.476 376.356   1
  -8   0  -2 43195.3 2843.06   1
  -8   0  -3 94.1994 251.435   1
  -8   0  -4 1639.08 629.723   1
  -8   0  -5-311.039 269.448   1
  -8   0  -6 507.208 437.877   1
  -8   1   6 221.378 324.479   1
  -8   1   5 46311.3 2783.90   1
  -8   1   4 2800.65 699.353   1
  -8   1   3 2669.64 686.520   1
  -8   1   2 1878.21 627.989   1
  -8   1   1 33659.2 2512.47   1
  -8   1   0 3787.61 872.762   1
  -8   1  -1 557.347 366.383   1
   8   1   1 1123.71 538.263   6
  -8  -1  -2 123.871 208.941   1
  -8   1  -2 371.475 289.791   1
   8   1   2-192.933 259.520   6
  -8  -1  -3 4112.90 895.800   1
  -8   1  -3 4303.91 961.089   1
   8   1   3 4276.09 920.387   6
  -8  -1  -4 1238.57 550.930   1
  -8   1  -4 858.461 410.150   1
   8   1   4 2020.29 609.875   6
  -8  -1  -5 385.232 400.906   1
   8   1   5 445.485 474.553   6
   8   1   6 3820.93 814.984   6
  -8  -1  -6 5008.76 1069.91   1
  -8   2   6 1228.65 622.982   1
  -8   2   5 1185.35 505.475   1
  -8   2   4 505.338 410.316   1
  -8   2   3 5731.41 1046.61   1
  -8   2   2 15418.1 1757.98   1
  -8   2   1 6390.92 1151.96   1
  -8   2   0 6001.21 1145.17   1
   8   2   0 8778.99 1414.83   6
  -8   2  -1-34.8067 280.358   1
   8   2   1 333.849 480.698   6
   8   2   2 17933.5 1974.84   6
   8   2   3 18711.6 1981.49   6
   8   2   4 20018.2 2041.24   6
   0   0   0    0.00    0.00   0

TITL e16sip12 in P2(1)/n
REM P2(1)/n (#14 in standard setting)
CELL 0.71073   6.176952   6.069141  15.289968  90.0000  91.8676  90.0000
ZERR    4.00   0.000284   0.000335   0.000827   0.0000   0.0045   0.0000
LATT  1
SYMM -x+1/2, y+1/2,-z+1/2
SFAC C H N S
UNIT 20.00 40.00 4.00 8.00
TREF
HKLF 4
END
;
_shelx_hkl_checksum   54869
