# Supplementary material for: Functional, Aromatic, and Fluorinated Monothiosemicarbazones: Investigations into Their Structures and Activity toward the Gallium-68 Incorporation by Microwave Irradiation
Source: ACS Omega. 2022 Apr 11;7(16):13750–77. doi: 10.1021/acsomega.1c07396 (PMC9088960; doi:10.1021/acsomega.1c07396)
Supplement: Supplementary file 2 — ao1c07396_si_017.zip [file ao1c07396_si_017.zip › cifs_completed/2131107_4f_napth_mono_Et_publication.cif]

 
data_napht
 
_audit_creation_method            'SHELXL-2018/3'
_shelx_SHELXL_version_number      '2018/3'
_chemical_name_systematic         ?
_chemical_name_common             ?
_chemical_melting_point           ?
_chemical_formula_moiety          ?
_chemical_formula_sum
 'C15 H13 N3 O S' 
_chemical_formula_weight          283.34

loop_
 _atom_type_symbol
 _atom_type_description
 _atom_type_scat_dispersion_real
 _atom_type_scat_dispersion_imag
 _atom_type_scat_source
 'C'  'C'   0.0033   0.0016
 'International Tables Vol C Tables 4.2.6.8 and 6.1.1.4'
 'H'  'H'   0.0000   0.0000
 'International Tables Vol C Tables 4.2.6.8 and 6.1.1.4'
 'N'  'N'   0.0061   0.0033
 'International Tables Vol C Tables 4.2.6.8 and 6.1.1.4'
 'O'  'O'   0.0106   0.0060
 'International Tables Vol C Tables 4.2.6.8 and 6.1.1.4'
 'S'  'S'   0.1246   0.1234
 'International Tables Vol C Tables 4.2.6.8 and 6.1.1.4'
 
_space_group_crystal_system       orthorhombic
_space_group_IT_number            19
_space_group_name_H-M_alt         'P 21 21 21'
_space_group_name_Hall            'P 2ac 2ab'
 
_shelx_space_group_comment
;
The symmetry employed for this shelxl refinement is uniquely defined
by the following loop, which should always be used as a source of
symmetry information in preference to the above space-group names.
They are only intended as comments.
;
 
loop_
 _space_group_symop_operation_xyz
 'x, y, z'
 '-x+1/2, -y, z+1/2'
 '-x, y+1/2, -z+1/2'
 'x+1/2, -y+1/2, -z'
 
_cell_length_a                    4.6726(2)
_cell_length_b                    11.5476(3)
_cell_length_c                    24.5944(5)
_cell_angle_alpha                 90
_cell_angle_beta                  90
_cell_angle_gamma                 90
_cell_volume                      1327.05(7)
_cell_formula_units_Z             4
_cell_measurement_temperature     150(2)
_cell_measurement_reflns_used         9964
_cell_measurement_theta_min              5
_cell_measurement_theta_max             28
 
_exptl_crystal_description        prism
_exptl_crystal_colour             yellow
_exptl_crystal_density_meas       ?
_exptl_crystal_density_method     ?
_exptl_crystal_density_diffrn     1.418          
_exptl_crystal_F_000              592
_exptl_transmission_factor_min    ?
_exptl_transmission_factor_max    ?
_exptl_crystal_size_max           0.300
_exptl_crystal_size_mid           0.080
_exptl_crystal_size_min           0.006
_exptl_absorpt_coefficient_mu     0.242
_shelx_estimated_absorpt_T_min    0.931
_shelx_estimated_absorpt_T_max    0.999
_exptl_absorpt_correction_type    multi-scan 
_exptl_absorpt_correction_T_min   0.98 
_exptl_absorpt_correction_T_max   0.99 
_exptl_absorpt_process_details    
;
multi-scan from symmetry-related measurements 
 Sortav (Blessing 1995)
;
_diffrn_ambient_temperature       150(2)
_diffrn_radiation_wavelength      0.71073
_diffrn_radiation_type            MoK\a
_diffrn_radiation_source          'fine-focus sealed tube'
_diffrn_radiation_monochromator   'graphite' 
_diffrn_measurement_device_type   'Nonius Kappa CCD' 
_diffrn_measurement_method        '\w scans'
_diffrn_reflns_number             2937
_diffrn_reflns_av_unetI/netI      0.0481
_diffrn_reflns_av_R_equivalents   0.05
_diffrn_reflns_limit_h_min        -6 
_diffrn_reflns_limit_h_max        6 
_diffrn_reflns_limit_k_min        -14 
_diffrn_reflns_limit_k_max        14 
_diffrn_reflns_limit_l_min        -31 
_diffrn_reflns_limit_l_max        31 
_diffrn_reflns_theta_min          5.278
_diffrn_reflns_theta_max          27.475
_diffrn_reflns_theta_full         25.242
_diffrn_measured_fraction_theta_max   0.982
_diffrn_measured_fraction_theta_full  0.987
_diffrn_reflns_Laue_measured_fraction_max    0.982
_diffrn_reflns_Laue_measured_fraction_full   0.987
_diffrn_reflns_point_group_measured_fraction_max   0.971
_diffrn_reflns_point_group_measured_fraction_full  0.991
_reflns_number_total              2937
_reflns_number_gt                 2553
_reflns_threshold_expression      'I > 2\s(I)'
_reflns_Friedel_coverage          0.662
_reflns_Friedel_fraction_max      0.954
_reflns_Friedel_fraction_full     0.997
 
_reflns_special_details
;
 Reflections were merged by SHELXL according to the crystal
 class for the calculation of statistics and refinement.
 
 _reflns_Friedel_fraction is defined as the number of unique
 Friedel pairs measured divided by the number that would be
 possible theoretically, ignoring centric projections and
 systematic absences. Completness statistics refer to single and
 composite reflections containing twin component 1 only.
;
 
_computing_data_collection        'Collect (Nonius BV, 1997-2000)'
_computing_cell_refinement         'HKL Scalepack (Otwinowski & Minor, 1997)'
_computing_data_reduction         
;
 DENZO-SCALEPACK Z. Otwinowski and W. Minor, " 
 Processing of X-ray Diffraction Data Collected in Oscillation Mode ", 
 Methods in Enzymology, Volume 276: Macromolecular Crystallography, 
 part A, p.307-326, 1997,C.W. Carter, Jr. & R. M. Sweet, Eds., Academic Press.
;
_computing_structure_solution     
; 
 SIR97- Altomare A., Burla M.C., Camalli M., Cascarano G.L., Giacovazzo C. , 
 Guagliardi A., Moliterni A.G.G., Polidori G.,Spagna R. 
 (1999) J. Appl. Cryst. 32, 115-119
;
_computing_structure_refinement   
;
 SHELXL-2018/3 (Sheldrick, 2018)
 Sheldrick GM (2008) Acta Crystallogr A64:112--122 and 
 C. B. H\"ubschle, G. M. Sheldrick and B. Dittrich
 ShelXle: a Qt graphical user interface for SHELXL
 J. Appl. Cryst., 44, (2011) 1281-1284.
;
_computing_molecular_graphics  

'ORTEP3 for Windows - Farrugia, L. J. J. Appl. Crystallogr. 1997, 30, 565'

_computing_publication_material    
;
 'WinGX publication routines, Farrugia, 
 L. J., J. Appl. Crystallogr., 1999, 32, 837-838
;  
_refine_special_details
;
 Refined as a 2-component inversion twin.
;
_refine_ls_structure_factor_coef  Fsqd
_refine_ls_matrix_type            full
_refine_ls_weighting_scheme       calc
_refine_ls_weighting_details
'w=1/[\s^2^(Fo^2^)+(0.0283P)^2^+0.3546P] where P=(Fo^2^+2Fc^2^)/3'
_atom_sites_solution_primary      ?
_atom_sites_solution_secondary    ?
_atom_sites_solution_hydrogens    mixed
_refine_ls_hydrogen_treatment     mixed
_refine_ls_extinction_method      none
_refine_ls_extinction_coef        .
_refine_ls_abs_structure_details
;
 Refined as an inversion twin.
;
_refine_ls_abs_structure_Flack    0.41(12)
_chemical_absolute_configuration  unk
_refine_ls_number_reflns          2937
_refine_ls_number_parameters      191
_refine_ls_number_restraints      0
_refine_ls_R_factor_all           0.0460
_refine_ls_R_factor_gt            0.0347
_refine_ls_wR_factor_ref          0.0804
_refine_ls_wR_factor_gt           0.0747
_refine_ls_goodness_of_fit_ref    1.037
_refine_ls_restrained_S_all       1.037
_refine_ls_shift/su_max           0.001
_refine_ls_shift/su_mean          0.000
 
loop_
 _atom_site_label
 _atom_site_type_symbol
 _atom_site_fract_x
 _atom_site_fract_y
 _atom_site_fract_z
 _atom_site_U_iso_or_equiv
 _atom_site_adp_type
 _atom_site_occupancy
 _atom_site_site_symmetry_order  
 _atom_site_calc_flag
 _atom_site_refinement_flags_posn
 _atom_site_refinement_flags_adp
 _atom_site_refinement_flags_occupancy
 _atom_site_disorder_assembly
 _atom_site_disorder_group
S S 1.24056(14) 0.67581(5) 0.24709(2) 0.02762(17) Uani 1 1 d . . . . .
O O 0.6491(4) 0.68866(15) 0.39907(7) 0.0290(4) Uani 1 1 d . . . . .
N1 N 1.0402(5) 0.45784(19) 0.24152(8) 0.0263(5) Uani 1 1 d . . . . .
H1 H 0.932(7) 0.407(3) 0.2546(12) 0.036(8) Uiso 1 1 d . . . . .
N2 N 0.8650(4) 0.57110(18) 0.30987(8) 0.0226(4) Uani 1 1 d . . . . .
H2 H 0.860(6) 0.636(2) 0.3289(10) 0.019(7) Uiso 1 1 d . . . . .
N3 N 0.6827(4) 0.48441(17) 0.32236(8) 0.0222(5) Uani 1 1 d . . . . .
C1 C 0.9857(7) 0.4165(2) 0.14426(11) 0.0347(7) Uani 1 1 d . . . . .
H1A H 1.092479 0.399322 0.110923 0.052 Uiso 1 1 calc R U . . .
H1B H 0.879649 0.489008 0.139660 0.052 Uiso 1 1 calc R U . . .
H1C H 0.851186 0.353319 0.151738 0.052 Uiso 1 1 calc R U . . .
C2 C 1.1930(6) 0.4284(2) 0.19147(10) 0.0304(6) Uani 1 1 d . . . . .
H2A H 1.297618 0.354637 0.196579 0.036 Uiso 1 1 calc R U . . .
H2AB H 1.334749 0.489617 0.183166 0.036 Uiso 1 1 calc R U . . .
C3 C 1.0426(5) 0.5611(2) 0.26516(9) 0.0224(5) Uani 1 1 d . . . . .
C4 C 0.5167(5) 0.49857(19) 0.36397(9) 0.0203(5) Uani 1 1 d . . . . .
C5 C 0.5061(5) 0.6001(2) 0.40286(9) 0.0220(5) Uani 1 1 d . . . . .
C6 C 0.2911(5) 0.56915(19) 0.44479(9) 0.0219(5) Uani 1 1 d . . . . .
C7 C 0.1962(6) 0.6235(2) 0.49112(9) 0.0248(5) Uani 1 1 d . . . . .
H7 H 0.270274 0.696832 0.501560 0.030 Uiso 1 1 calc R U . . .
C8 C -0.0142(6) 0.5674(2) 0.52278(10) 0.0276(6) Uani 1 1 d . . . . .
H8 H -0.081085 0.603970 0.554960 0.033 Uiso 1 1 calc R U . . .
C9 C -0.1259(6) 0.4610(2) 0.50848(10) 0.0266(6) Uani 1 1 d . . . . .
H9 H -0.268833 0.426504 0.530653 0.032 Uiso 1 1 calc R U . . .
C10 C -0.0301(5) 0.4026(2) 0.46110(9) 0.0223(5) Uani 1 1 d . . . . .
C11 C -0.1236(6) 0.2939(2) 0.44057(10) 0.0250(5) Uani 1 1 d . . . . .
H11 H -0.266872 0.251360 0.459359 0.030 Uiso 1 1 calc R U . . .
C12 C -0.0061(6) 0.2500(2) 0.39328(10) 0.0257(5) Uani 1 1 d . . . . .
H12 H -0.074279 0.177855 0.379964 0.031 Uiso 1 1 calc R U . . .
C13 C 0.2119(5) 0.3080(2) 0.36378(9) 0.0236(5) Uani 1 1 d . . . . .
H13 H 0.291236 0.274777 0.331822 0.028 Uiso 1 1 calc R U . . .
C14 C 0.3053(5) 0.41346(19) 0.38263(9) 0.0206(5) Uani 1 1 d . . . . .
C15 C 0.1809(5) 0.4594(2) 0.43060(9) 0.0204(5) Uani 1 1 d . . . . .
 
loop_
 _atom_site_aniso_label
 _atom_site_aniso_U_11
 _atom_site_aniso_U_22
 _atom_site_aniso_U_33
 _atom_site_aniso_U_23
 _atom_site_aniso_U_13
 _atom_site_aniso_U_12
S 0.0280(3) 0.0244(3) 0.0305(3) 0.0048(2) 0.0054(3) -0.0005(3)
O 0.0327(10) 0.0250(9) 0.0294(9) -0.0032(7) 0.0042(8) -0.0066(8)
N1 0.0294(12) 0.0250(11) 0.0245(11) -0.0015(8) 0.0070(9) -0.0039(9)
N2 0.0236(11) 0.0225(11) 0.0216(10) -0.0008(8) 0.0020(8) -0.0009(9)
N3 0.0229(11) 0.0237(10) 0.0201(9) 0.0029(8) -0.0011(9) -0.0005(8)
C1 0.0433(17) 0.0349(15) 0.0260(13) -0.0011(10) 0.0055(12) 0.0043(14)
C2 0.0311(15) 0.0320(13) 0.0281(13) -0.0033(10) 0.0099(11) 0.0021(12)
C3 0.0204(12) 0.0271(12) 0.0198(12) 0.0037(9) -0.0008(9) 0.0036(11)
C4 0.0210(12) 0.0217(11) 0.0182(11) 0.0007(8) -0.0008(10) 0.0021(10)
C5 0.0224(13) 0.0232(12) 0.0204(11) 0.0004(9) -0.0016(10) 0.0008(11)
C6 0.0213(12) 0.0241(11) 0.0203(11) 0.0010(9) -0.0021(10) 0.0016(11)
C7 0.0259(14) 0.0247(11) 0.0238(11) -0.0023(10) 0.0003(10) 0.0017(11)
C8 0.0283(14) 0.0332(14) 0.0212(12) -0.0015(10) 0.0034(10) 0.0023(13)
C9 0.0260(13) 0.0315(13) 0.0222(12) 0.0047(10) 0.0022(11) 0.0017(11)
C10 0.0209(13) 0.0251(12) 0.0210(11) 0.0051(9) -0.0020(10) 0.0014(11)
C11 0.0243(13) 0.0248(13) 0.0259(12) 0.0061(10) -0.0021(10) -0.0038(10)
C12 0.0269(14) 0.0206(12) 0.0295(12) 0.0017(9) -0.0044(11) -0.0023(11)
C13 0.0270(13) 0.0228(11) 0.0210(11) -0.0001(9) -0.0030(10) 0.0031(11)
C14 0.0216(13) 0.0215(11) 0.0187(11) 0.0021(8) -0.0029(9) 0.0025(10)
C15 0.0202(12) 0.0230(11) 0.0180(11) 0.0022(9) -0.0031(9) 0.0027(10)
 
_geom_special_details
;
 All esds (except the esd in the dihedral angle between two l.s. planes)
 are estimated using the full covariance matrix.  The cell esds are taken
 into account individually in the estimation of esds in distances, angles
 and torsion angles; correlations between esds in cell parameters are only
 used when they are defined by crystal symmetry.  An approximate (isotropic)
 treatment of cell esds is used for estimating esds involving l.s. planes.
;
 
loop_
 _geom_bond_atom_site_label_1
 _geom_bond_atom_site_label_2
 _geom_bond_distance
 _geom_bond_site_symmetry_2
 _geom_bond_publ_flag
S C3 1.675(2) . ?
O C5 1.225(3) . ?
N1 C3 1.327(3) . ?
N1 C2 1.463(3) . ?
N1 H1 0.84(3) . ?
N2 N3 1.350(3) . ?
N2 C3 1.383(3) . ?
N2 H2 0.88(3) . ?
N3 C4 1.294(3) . ?
C1 C2 1.518(4) . ?
C1 H1A 0.9800 . ?
C1 H1B 0.9800 . ?
C1 H1C 0.9800 . ?
C2 H2A 0.9900 . ?
C2 H2AB 0.9900 . ?
C4 C14 1.467(3) . ?
C4 C5 1.514(3) . ?
C5 C6 1.483(3) . ?
C6 C7 1.374(3) . ?
C6 C15 1.412(3) . ?
C7 C8 1.412(4) . ?
C7 H7 0.9500 . ?
C8 C9 1.380(4) . ?
C8 H8 0.9500 . ?
C9 C10 1.419(3) . ?
C9 H9 0.9500 . ?
C10 C15 1.402(3) . ?
C10 C11 1.422(3) . ?
C11 C12 1.382(4) . ?
C11 H11 0.9500 . ?
C12 C13 1.419(4) . ?
C12 H12 0.9500 . ?
C13 C14 1.374(3) . ?
C13 H13 0.9500 . ?
C14 C15 1.418(3) . ?
 
loop_
 _geom_angle_atom_site_label_1
 _geom_angle_atom_site_label_2
 _geom_angle_atom_site_label_3
 _geom_angle
 _geom_angle_site_symmetry_1
 _geom_angle_site_symmetry_3
 _geom_angle_publ_flag
C3 N1 C2 125.0(2) . . ?
C3 N1 H1 118(2) . . ?
C2 N1 H1 117(2) . . ?
N3 N2 C3 119.9(2) . . ?
N3 N2 H2 119.4(17) . . ?
C3 N2 H2 120.6(17) . . ?
C4 N3 N2 117.7(2) . . ?
C2 C1 H1A 109.5 . . ?
C2 C1 H1B 109.5 . . ?
H1A C1 H1B 109.5 . . ?
C2 C1 H1C 109.5 . . ?
H1A C1 H1C 109.5 . . ?
H1B C1 H1C 109.5 . . ?
N1 C2 C1 110.7(2) . . ?
N1 C2 H2A 109.5 . . ?
C1 C2 H2A 109.5 . . ?
N1 C2 H2AB 109.5 . . ?
C1 C2 H2AB 109.5 . . ?
H2A C2 H2AB 108.1 . . ?
N1 C3 N2 114.7(2) . . ?
N1 C3 S 126.81(19) . . ?
N2 C3 S 118.46(18) . . ?
N3 C4 C14 124.5(2) . . ?
N3 C4 C5 128.1(2) . . ?
C14 C4 C5 107.41(19) . . ?
O C5 C6 128.6(2) . . ?
O C5 C4 125.5(2) . . ?
C6 C5 C4 105.94(19) . . ?
C7 C6 C15 119.8(2) . . ?
C7 C6 C5 133.2(2) . . ?
C15 C6 C5 106.95(19) . . ?
C6 C7 C8 118.2(2) . . ?
C6 C7 H7 120.9 . . ?
C8 C7 H7 120.9 . . ?
C9 C8 C7 122.1(2) . . ?
C9 C8 H8 119.0 . . ?
C7 C8 H8 119.0 . . ?
C8 C9 C10 120.9(2) . . ?
C8 C9 H9 119.6 . . ?
C10 C9 H9 119.6 . . ?
C15 C10 C9 116.0(2) . . ?
C15 C10 C11 116.1(2) . . ?
C9 C10 C11 127.9(2) . . ?
C12 C11 C10 120.0(2) . . ?
C12 C11 H11 120.0 . . ?
C10 C11 H11 120.0 . . ?
C11 C12 C13 122.8(2) . . ?
C11 C12 H12 118.6 . . ?
C13 C12 H12 118.6 . . ?
C14 C13 C12 118.3(2) . . ?
C14 C13 H13 120.9 . . ?
C12 C13 H13 120.9 . . ?
C13 C14 C15 118.8(2) . . ?
C13 C14 C4 134.6(2) . . ?
C15 C14 C4 106.60(19) . . ?
C10 C15 C6 123.0(2) . . ?
C10 C15 C14 123.9(2) . . ?
C6 C15 C14 113.1(2) . . ?
 
loop_
 _geom_torsion_atom_site_label_1
 _geom_torsion_atom_site_label_2
 _geom_torsion_atom_site_label_3
 _geom_torsion_atom_site_label_4
 _geom_torsion
 _geom_torsion_site_symmetry_1
 _geom_torsion_site_symmetry_2
 _geom_torsion_site_symmetry_3
 _geom_torsion_site_symmetry_4
 _geom_torsion_publ_flag
C3 N2 N3 C4 -178.7(2) . . . . ?
C3 N1 C2 C1 -106.7(3) . . . . ?
C2 N1 C3 N2 175.3(2) . . . . ?
C2 N1 C3 S -6.1(4) . . . . ?
N3 N2 C3 N1 -7.7(3) . . . . ?
N3 N2 C3 S 173.61(17) . . . . ?
N2 N3 C4 C14 179.4(2) . . . . ?
N2 N3 C4 C5 -2.5(4) . . . . ?
N3 C4 C5 O 3.5(4) . . . . ?
C14 C4 C5 O -178.1(2) . . . . ?
N3 C4 C5 C6 -176.7(2) . . . . ?
C14 C4 C5 C6 1.7(2) . . . . ?
O C5 C6 C7 -2.9(5) . . . . ?
C4 C5 C6 C7 177.2(3) . . . . ?
O C5 C6 C15 178.6(2) . . . . ?
C4 C5 C6 C15 -1.2(2) . . . . ?
C15 C6 C7 C8 -1.0(3) . . . . ?
C5 C6 C7 C8 -179.3(2) . . . . ?
C6 C7 C8 C9 -0.2(4) . . . . ?
C7 C8 C9 C10 0.7(4) . . . . ?
C8 C9 C10 C15 -0.1(3) . . . . ?
C8 C9 C10 C11 -179.5(2) . . . . ?
C15 C10 C11 C12 0.3(3) . . . . ?
C9 C10 C11 C12 179.8(3) . . . . ?
C10 C11 C12 C13 1.1(4) . . . . ?
C11 C12 C13 C14 -1.4(4) . . . . ?
C12 C13 C14 C15 0.2(3) . . . . ?
C12 C13 C14 C4 -179.0(2) . . . . ?
N3 C4 C14 C13 -3.8(4) . . . . ?
C5 C4 C14 C13 177.7(2) . . . . ?
N3 C4 C14 C15 176.9(2) . . . . ?
C5 C4 C14 C15 -1.5(2) . . . . ?
C9 C10 C15 C6 -1.1(3) . . . . ?
C11 C10 C15 C6 178.4(2) . . . . ?
C9 C10 C15 C14 178.9(2) . . . . ?
C11 C10 C15 C14 -1.5(3) . . . . ?
C7 C6 C15 C10 1.7(4) . . . . ?
C5 C6 C15 C10 -179.6(2) . . . . ?
C7 C6 C15 C14 -178.4(2) . . . . ?
C5 C6 C15 C14 0.3(3) . . . . ?
C13 C14 C15 C10 1.3(4) . . . . ?
C4 C14 C15 C10 -179.3(2) . . . . ?
C13 C14 C15 C6 -178.6(2) . . . . ?
C4 C14 C15 C6 0.8(3) . . . . ?
 
loop_
 _geom_hbond_atom_site_label_D 
 _geom_hbond_atom_site_label_H 
 _geom_hbond_atom_site_label_A 
 _geom_hbond_distance_DH 
 _geom_hbond_distance_HA 
 _geom_hbond_distance_DA 
 _geom_hbond_angle_DHA 
 _geom_hbond_site_symmetry_A 
 _geom_hbond_publ_flag
N1 H1 S  0.84(3) 2.79(3) 3.522(2) 147(3) 3_745 yes
N2 H2 O  0.88(3) 2.08(3) 2.770(3) 135(2) . yes
 
_refine_diff_density_max    0.182
_refine_diff_density_min   -0.271
_refine_diff_density_rms    0.046

_shelx_res_file
;
TITL shelxt_a.res in P2(1)2(1)2(1)
    napht.res
    created by SHELXL-2018/3 at 12:06:31 on 13-Jan-2020
CELL  0.71073   4.6726  11.5476  24.5944   90.000   90.000   90.000
ZERR  4   0.0002   0.0003   0.0005    0.000    0.000    0.000
LATT  -1
SYMM  1/2 - X, - Y, 1/2 + Z
SYMM  - X, 1/2 + Y, 1/2 - Z
SYMM  1/2 + X, 1/2 - Y, - Z
SFAC  C    H    N    O    S
UNIT 60 52 12 4 4
ACTA
FMAP   2
PLAN   10
SIZE     0.3   0.08   0.0.06
BOND $H
CONF
EQIV $1 -x+2, y-1/2, -z+1/2
HTAB N1 S_$1
HTAB N2 O
TWIN
LIST   4
L.S.  10
TEMP  -123.00
WGHT    0.028300    0.354600
BASF   0.41209
FVAR       0.58135
S     5    1.240557    0.675808    0.247087    11.00000    0.02799    0.02441 =
         0.03045    0.00482    0.00536   -0.00047
O     4    0.649057    0.688658    0.399065    11.00000    0.03266    0.02495 =
         0.02937   -0.00320    0.00422   -0.00656
N1    3    1.040191    0.457840    0.241524    11.00000    0.02937    0.02500 =
         0.02448   -0.00153    0.00703   -0.00394
H1    2    0.932366    0.406662    0.254608    11.00000    0.03615
N2    3    0.865004    0.571104    0.309873    11.00000    0.02357    0.02255 =
         0.02155   -0.00077    0.00199   -0.00086
H2    2    0.860379    0.635505    0.328893    11.00000    0.01915
N3    3    0.682685    0.484414    0.322359    11.00000    0.02292    0.02368 =
         0.02008    0.00293   -0.00112   -0.00054
C1    1    0.985709    0.416452    0.144263    11.00000    0.04334    0.03486 =
         0.02602   -0.00106    0.00552    0.00425
AFIX 137
H1A   2    1.092479    0.399322    0.110923    11.00000   -1.50000
H1B   2    0.879649    0.489008    0.139660    11.00000   -1.50000
H1C   2    0.851186    0.353319    0.151738    11.00000   -1.50000
AFIX   0
C2    1    1.193016    0.428392    0.191466    11.00000    0.03109    0.03204 =
         0.02808   -0.00334    0.00987    0.00210
AFIX  23
H2A   2    1.297618    0.354637    0.196579    11.00000   -1.20000
H2AB  2    1.334749    0.489617    0.183166    11.00000   -1.20000
AFIX   0
C3    1    1.042642    0.561126    0.265159    11.00000    0.02043    0.02707 =
         0.01982    0.00366   -0.00075    0.00357
C4    1    0.516729    0.498566    0.363974    11.00000    0.02105    0.02173 =
         0.01819    0.00074   -0.00078    0.00212
C5    1    0.506092    0.600115    0.402863    11.00000    0.02242    0.02315 =
         0.02039    0.00035   -0.00156    0.00081
C6    1    0.291062    0.569154    0.444785    11.00000    0.02129    0.02410 =
         0.02026    0.00103   -0.00208    0.00161
C7    1    0.196247    0.623508    0.491121    11.00000    0.02595    0.02469 =
         0.02378   -0.00226    0.00031    0.00172
AFIX  43
H7    2    0.270274    0.696832    0.501560    11.00000   -1.20000
AFIX   0
C8    1   -0.014239    0.567362    0.522784    11.00000    0.02833    0.03319 =
         0.02124   -0.00148    0.00342    0.00233
AFIX  43
H8    2   -0.081085    0.603970    0.554960    11.00000   -1.20000
AFIX   0
C9    1   -0.125894    0.461046    0.508482    11.00000    0.02600    0.03150 =
         0.02222    0.00470    0.00221    0.00172
AFIX  43
H9    2   -0.268833    0.426504    0.530653    11.00000   -1.20000
AFIX   0
C10   1   -0.030130    0.402570    0.461099    11.00000    0.02092    0.02514 =
         0.02099    0.00513   -0.00203    0.00138
C11   1   -0.123606    0.293857    0.440570    11.00000    0.02430    0.02480 =
         0.02591    0.00607   -0.00208   -0.00379
AFIX  43
H11   2   -0.266872    0.251360    0.459359    11.00000   -1.20000
AFIX   0
C12   1   -0.006106    0.249981    0.393285    11.00000    0.02694    0.02061 =
         0.02946    0.00173   -0.00445   -0.00231
AFIX  43
H12   2   -0.074279    0.177855    0.379964    11.00000   -1.20000
AFIX   0
C13   1    0.211875    0.307986    0.363783    11.00000    0.02704    0.02278 =
         0.02097   -0.00009   -0.00295    0.00307
AFIX  43
H13   2    0.291236    0.274777    0.331822    11.00000   -1.20000
AFIX   0
C14   1    0.305283    0.413457    0.382630    11.00000    0.02160    0.02152 =
         0.01869    0.00209   -0.00287    0.00246
C15   1    0.180876    0.459389    0.430597    11.00000    0.02015    0.02295 =
         0.01803    0.00215   -0.00305    0.00272
HKLF    4


REM  shelxt_a.res in P2(1)2(1)2(1)
REM wR2 = 0.0804, GooF = S = 1.037, Restrained GooF = 1.037 for all data
REM R1 = 0.0347 for 2553 Fo > 4sig(Fo) and 0.0460 for all 2937 data
REM 191 parameters refined using 0 restraints

END

WGHT      0.0283      0.3548

REM Highest difference peak  0.182,  deepest hole -0.271,  1-sigma level  0.046
Q1    1   0.2669  0.5190  0.4419  11.00000  0.05    0.18
Q2    1   0.5054  0.5592  0.3772  11.00000  0.05    0.17
Q3    1   1.0035  0.6120  0.2020  11.00000  0.05    0.16
Q4    1  -0.0881  0.5223  0.4307  11.00000  0.05    0.16
Q5    1   1.1567  0.7182  0.2927  11.00000  0.05    0.16
Q6    1   1.1665  0.2695  0.2034  11.00000  0.05    0.15
Q7    1   0.2158  0.1417  0.2905  11.00000  0.05    0.15
Q8    1   1.4750  0.6744  0.2894  11.00000  0.05    0.15
Q9    1   1.4391  0.4693  0.2007  11.00000  0.05    0.15
Q10   1  -0.5116  0.1144  0.3936  11.00000  0.05    0.15
;
_shelx_res_checksum   40423

_shelx_hkl_file
;
   0   0   7    2.10    0.80   1
   0   0   8 1947.00   89.80   1
   0   0   9    1.10    0.90   1
   0   0  10  261.00    9.60   1
   0   0  11   -1.40    1.20   1
   0   0  12  426.80   19.40   1
   0   0  13    0.60    0.90   1
   0   0  14 1152.60   50.40   1
   0   0  15    1.90    1.30   1
   0   0  16 1584.70   61.20   1
   0   0  17    0.60    1.20   1
   0   0  18  250.00    9.40   1
   0   0  19   -1.20    0.90   1
   0   0  20  498.20   17.20   1
   0   0  21    0.60    1.10   1
   0   0  22    3.10    1.30   1
   0   0  23    1.30    1.10   1
   0   0  24   74.40    3.40   1
   0   0  25    1.50    1.40   1
   0   0  26  151.70    9.00   1
   0   0  27   -0.90    1.50   1
   0   0  28  106.30    7.10   1
   0   0  29    2.10    4.10   1
   0   0  30    0.60    4.10   1
   0   0  31    1.30    4.10   1
   0   1   6    0.60    0.30   1
   0   1   7    6.10    0.40   1
   0   1   8  123.30    3.10   1
   0   1   9  137.90    3.50   1
   0   1  10  306.00    7.70   1
   0   1  11  724.90   19.70   1
   0   1  12    0.40    0.40   1
   0   1  13   10.50    0.60   1
   0   1  14  317.10    9.00   1
   0   1  15   17.70    0.90   1
   0   1  16  199.70    5.20   1
   0   1  17   98.50    2.60   1
   0   1  18    8.50    0.90   1
   0   1  19   16.60    1.00   1
   0   1  20    1.50    0.80   1
   0   1  21   49.10    1.90   1
   0   1  22   18.20    1.30   1
   0   1  23    0.80    1.00   1
   0   1  24   86.20    3.10   1
   0   1  25   35.70    1.80   1
   0   1  26   27.80    1.50   1
   0   1  27   -0.30    0.90   1
   0   1  28    1.80    1.30   1
   0   1  29   31.20    4.00   1
   0   1  30   -3.40    2.80   1
   0   1  31   18.40    4.20   1
   0   2   5  977.80   21.30   1
   0   2   6 1546.30   37.50   1
   0   2   7 1183.80   27.20   1
   0   2   8  372.80    9.10   1
   0   2   9   72.80    1.80   1
   0   2  10    0.90    0.40   1
   0   2  11   60.70    1.90   1
   0   2  12    1.20    0.50   1
   0   2  13 1098.00   27.30   1
   0   2  14   81.40    2.30   1
   0   2  15   57.10    1.80   1
   0   2  16   93.20    2.70   1
   0   2  17    3.30    0.70   1
   0   2  18   26.00    1.20   1
   0   2  19   46.20    1.80   1
   0   2  20  215.40    6.40   1
   0   2  21  241.60    7.50   1
   0   2  22  106.80    3.50   1
   0   2  23   32.70    1.40   1
   0   2  24   49.30    2.10   1
   0   2  25  166.30    6.00   1
   0   2  26   54.10    2.80   1
   0   2  27    0.90    1.00   1
   0   2  28   19.30    2.20   1
   0   2  29    4.90    4.10   1
   0   2  30   -2.90    3.30   1
   0   2  31    1.50    3.80   1
   0   3   0   -0.10    0.30   1
   0   3   1 1092.50   34.00   1
   0   3   2   37.00    1.40   1
   0   3   3  693.10   17.30   1
   0   3   4  584.30   17.40   1
   0   3   5  312.30    7.40   1
   0   3   6   35.40    1.00   1
   0   3   7  113.80    2.80   1
   0   3   8    6.30    0.40   1
   0   3   9    2.00    0.30   1
   0   3  10  193.70    4.30   1
   0   3  11    4.50    0.40   1
   0   3  12  235.70    5.10   1
   0   3  13    7.60    0.60   1
   0   3  14   50.50    1.40   1
   0   3  15    1.10    0.50   1
   0   3  16   22.50    0.90   1
   0   3  17    4.50    0.60   1
   0   3  18  111.30    2.90   1
   0   3  19   25.90    1.10   1
   0   3  20   64.90    2.10   1
   0   3  21  358.70   10.40   1
   0   3  22   41.80    1.70   1
   0   3  23  217.50    6.60   1
   0   3  24   52.20    2.20   1
   0   3  25   93.50    4.30   1
   0   3  26    2.50    1.00   1
   0   3  27   76.00    3.30   1
   0   3  28   11.10    3.60   1
   0   3  29    7.00    3.10   1
   0   3  30    6.00    3.30   1
   0   3  31    1.80    3.50   1
   0   4   0    3.10    0.60   1
   0   4   1 1350.70   39.50   1
   0   4   2   51.70    1.70   1
   0   4   3  186.30    5.50   1
   0   4   4  271.70    7.50   1
   0   4   5  304.10   10.30   1
   0   4   6    9.00    0.50   1
   0   4   7 1103.10   24.40   1
   0   4   8   64.60    1.60   1
   0   4   9  524.90   12.90   1
   0   4  10    6.70    0.50   1
   0   4  11   57.70    1.70   1
   0   4  12    5.00    0.50   1
   0   4  13 1031.40   20.70   1
   0   4  14   24.50    0.90   1
   0   4  15  194.40    4.90   1
   0   4  16   30.70    1.20   1
   0   4  17  115.30    3.00   1
   0   4  18   21.20    1.10   1
   0   4  19  199.90    5.00   1
   0   4  20   92.60    2.80   1
   0   4  21   79.20    2.70   1
   0   4  22    2.30    0.90   1
   0   4  23  433.90   13.20   1
   0   4  24   30.20    1.80   1
   0   4  25    1.30    1.00   1
   0   4  26   19.70    1.60   1
   0   4  27  138.60    7.70   1
   0   4  28    8.00    3.10   1
   0   4  29  121.70    9.80   1
   0   4  30   13.10    3.70   1
   0   5   0   -0.20    0.70   1
   0   5   1  217.20    7.20   1
   0   5   2  426.20   13.30   1
   0   5   3  192.40    5.40   1
   0   5   4   65.60    1.70   1
   0   5   5  399.00   12.30   1
   0   5   6  259.90    7.30   1
   0   5   7  155.20    4.30   1
   0   5   8  107.50    3.00   1
   0   5   9   14.50    0.70   1
   0   5  10  105.70    2.50   1
   0   5  11  495.50   11.40   1
   0   5  12   64.50    1.60   1
   0   5  13    0.30    0.60   1
   0   5  14   43.20    1.30   1
   0   5  15   29.10    1.20   1
   0   5  16  145.70    3.70   1
   0   5  17   -0.90    1.00   1
   0   5  18    2.30    0.90   1
   0   5  19  302.20    7.40   1
   0   5  20    1.60    0.90   1
   0   5  21  212.80    6.00   1
   0   5  22    1.90    0.90   1
   0   5  23  101.80    3.70   1
   0   5  24   89.80    4.20   1
   0   5  25   20.70    1.70   1
   0   5  26  182.10    8.30   1
   0   5  27   99.10    6.00   1
   0   5  28   64.10    5.90   1
   0   5  29   10.80    3.50   1
   0   5  30    0.70    3.30   1
   0   6   0  147.80    6.60   1
   0   6   1   16.50    1.00   1
   0   6   2  655.80   20.40   1
   0   6   3   80.20    2.40   1
   0   6   4   52.10    1.60   1
   0   6   5   12.40    0.70   1
   0   6   6   96.60    3.20   1
   0   6   7  101.20    3.00   1
   0   6   8  405.00   10.30   1
   0   6   9   13.00    0.90   1
   0   6  10  362.30    9.90   1
   0   6  11   42.00    1.50   1
   0   6  12  505.20   11.80   1
   0   6  13   26.50    1.20   1
   0   6  14    0.60    0.60   1
   0   6  15   44.20    1.50   1
   0   6  16  131.50    3.20   1
   0   6  17   70.10    2.10   1
   0   6  18   97.10    3.10   1
   0   6  19   53.50    2.10   1
   0   6  20    5.60    1.10   1
   0   6  21   10.30    1.30   1
   0   6  22    2.40    1.30   1
   0   6  23    7.40    1.30   1
   0   6  24  172.40    8.30   1
   0   6  25    2.40    1.40   1
   0   6  26  256.40   19.10   1
   0   6  27   27.00    3.80   1
   0   6  28   91.80   10.20   1
   0   6  29   11.50    4.80   1
   0   7   0   -0.20    1.00   1
   0   7   1   39.00    1.60   1
   0   7   2   80.00    2.70   1
   0   7   3    3.60    0.70   1
   0   7   4  184.30    4.80   1
   0   7   5   96.00    2.60   1
   0   7   6   27.30    1.30   1
   0   7   7   49.30    1.70   1
   0   7   8  251.60    6.50   1
   0   7   9   54.30    2.00   1
   0   7  10    4.00    0.80   1
   0   7  11   24.80    1.20   1
   0   7  12   51.20    1.80   1
   0   7  13  252.10    6.80   1
   0   7  14   70.10    2.30   1
   0   7  15  277.80    7.20   1
   0   7  16  205.30    5.80   1
   0   7  17    5.80    1.00   1
   0   7  18    1.70    0.90   1
   0   7  19   19.90    1.50   1
   0   7  20    2.60    1.00   1
   0   7  21    6.50    1.40   1
   0   7  22   21.60    1.60   1
   0   7  23   10.20    1.90   1
   0   7  24   25.80    2.00   1
   0   7  25   23.20    3.50   1
   0   7  26   10.20    3.00   1
   0   7  27    6.10    4.60   1
   0   7  28    1.00    4.50   1
   0   8   0 1291.70   42.00   1
   0   8   1   24.00    1.30   1
   0   8   2  243.30    7.00   1
   0   8   3    0.00    0.80   1
   0   8   4  339.30    8.50   1
   0   8   5   29.10    1.30   1
   0   8   6  471.60   12.40   1
   0   8   7    7.30    1.00   1
   0   8   8   61.90    2.00   1
   0   8   9  397.00   11.10   1
   0   8  10  203.00    5.40   1
   0   8  11    1.10    0.80   1
   0   8  12   49.30    1.80   1
   0   8  13    2.50    0.90   1
   0   8  14  102.10    3.40   1
   0   8  15   11.40    1.20   1
   0   8  16  217.60    6.60   1
   0   8  17   19.90    1.50   1
   0   8  18  169.50    5.90   1
   0   8  19    9.40    1.20   1
   0   8  20   96.60    3.70   1
   0   8  21   27.90    1.80   1
   0   8  22   59.90    5.00   1
   0   8  23   17.10    2.20   1
   0   8  24   10.60    1.90   1
   0   8  25    3.40    2.80   1
   0   8  26   12.50    3.50   1
   0   9   0    0.20    1.00   1
   0   9   1  123.90    4.40   1
   0   9   2   49.80    2.20   1
   0   9   3   51.10    2.20   1
   0   9   4    1.30    0.70   1
   0   9   5    0.40    0.80   1
   0   9   6    1.30    0.70   1
   0   9   7   40.30    2.00   1
   0   9   8   46.00    2.00   1
   0   9   9    0.90    0.90   1
   0   9  10   61.70    2.30   1
   0   9  11  277.90    9.20   1
   0   9  12   17.70    1.40   1
   0   9  13    7.30    1.10   1
   0   9  14   41.60    2.00   1
   0   9  15    7.40    1.20   1
   0   9  16    0.70    1.00   1
   0   9  17    5.00    1.30   1
   0   9  18   20.20    1.50   1
   0   9  19    8.60    1.50   1
   0   9  20   18.80    2.00   1
   0   9  21   16.90    2.30   1
   0   9  22    6.00    2.20   1
   0   9  23   23.10    2.50   1
   0   9  24    8.60    3.00   1
   0   9  25   81.30    9.70   1
   0  10   0   54.70    3.10   1
   0  10   1  367.30   11.30   1
   0  10   2   20.00    1.90   1
   0  10   3  193.80    6.50   1
   0  10   4  274.50    8.60   1
   0  10   5  354.80   10.00   1
   0  10   6   10.50    1.10   1
   0  10   7  157.30    5.60   1
   0  10   8    0.90    1.20   1
   0  10   9    0.90    1.00   1
   0  10  10    8.30    1.20   1
   0  10  11  447.40   14.90   1
   0  10  12   57.30    2.50   1
   0  10  13   77.10    3.20   1
   0  10  14    0.90    1.20   1
   0  10  15  350.70   13.60   1
   0  10  16   12.90    1.50   1
   0  10  17   13.20    1.60   1
   0  10  18    4.30    1.50   1
   0  10  19   52.30    3.50   1
   0  10  20    4.30    2.00   1
   0  10  21   16.30    2.40   1
   0  10  22   44.70    3.70   1
   0  10  23    5.40    5.50   1
   0  11   0    0.70    1.40   1
   0  11   1   46.50    2.70   1
   0  11   2  101.10    3.70   1
   0  11   3   12.00    1.50   1
   0  11   4    1.50    0.90   1
   0  11   5  152.40    4.90   1
   0  11   6   46.20    2.50   1
   0  11   7   11.10    1.60   1
   0  11   8    0.70    1.30   1
   0  11   9  228.40    7.60   1
   0  11  10   38.20    2.20   1
   0  11  11   20.50    2.00   1
   0  11  12   72.20    3.40   1
   0  11  13    6.30    1.40   1
   0  11  14    5.00    1.50   1
   0  11  15   75.40    3.50   1
   0  11  16    9.40    1.60   1
   0  11  17    4.00    2.00   1
   0  11  18   14.10    2.60   1
   0  11  19   45.60    3.90   1
   0  11  20    8.40    2.70   1
   0  11  21    4.20    3.80   1
   0  12   0  128.30   15.00   1
   0  12   1    0.10    1.90   1
   0  12   2  142.90    6.20   1
   0  12   3    5.30    1.40   1
   0  12   4   26.70    1.80   1
   0  12   5   30.90    2.20   1
   0  12   6    7.70    1.70   1
   0  12   7  161.20    7.20   1
   0  12   8   33.70    2.60   1
   0  12   9    1.70    1.40   1
   0  12  10   12.10    1.90   1
   0  12  11    3.50    1.50   1
   0  12  12   14.50    2.00   1
   0  12  13  161.20    7.30   1
   0  12  14  161.80    8.80   1
   0  12  15   -0.50    2.20   1
   0  12  16    2.90    2.20   1
   0  12  17    2.20    2.60   1
   0  12  18   59.40    5.60   1
   0  12  19   29.00    3.70   1
   0  13   1   29.50    4.40   1
   0  13   2    8.80    2.90   1
   0  13   3    3.00    2.60   1
   0  13   4   21.60    2.50   1
   0  13   5   59.30    4.60   1
   0  13   6    2.00    2.00   1
   0  13   7    2.00    2.10   1
   0  13   8   -7.10    2.80   1
   0  13   9   11.50    2.50   1
   0  13  10    1.60    2.40   1
   0  13  11    5.80    2.60   1
   0  13  12    1.70    2.30   1
   0  13  13   14.60    2.90   1
   0  13  14    6.30    2.80   1
   0  13  15   30.80    3.70   1
   0  14   0   37.60    5.50   1
   0  14   1    2.90    2.10   1
   0  14   2    7.80    3.20   1
   0  14   3    3.80    3.10   1
   0  14   4   29.10    4.90   1
   0  14   5   13.20    4.00   1
   0  14   6  172.30   21.20   1
   0  14   7    9.70    3.40   1
   0  14   8  139.70   14.80   1
   0  14   9   -6.50    2.90   1
   0  14  10    2.20    3.60   1
   0  14  11   37.40    5.60   1
   1   0   4 1534.50   44.20   1
   1   0   5  536.50   13.60   1
   1   0   6  394.10    9.60   1
   1   0   7   12.50    0.40   1
   1   0   8  363.90   10.80   1
   1   0   9  153.40    3.50   1
   1   0  10  491.20   16.60   1
   1   0  11  493.40   12.80   1
   1   0  12  535.10   15.30   1
   1   0  13   77.30    2.40   1
   1   0  14    0.20    0.70   1
   1   0  15  205.90    6.90   1
   1   0  16  295.30    8.20   1
   1   0  17   15.20    1.30   1
   1   0  18   22.00    1.50   1
   1   0  19   47.50    2.10   1
   1   0  20  306.00    8.80   1
   1   0  21    4.50    1.10   1
   1   0  22   39.50    1.90   1
   1   0  23   10.70    1.40   1
   1   0  24   29.20    2.10   1
   1   0  25  103.90    4.70   1
   1   0  26    9.10    1.70   1
   1   0  27   23.00    2.50   1
   1   0  28   35.10    3.00   1
   1   0  29   14.50    2.80   1
   1   0  30    1.90    3.30   1
   1   0  31   11.70    4.20   1
   1   1   3 3067.20  112.50   1
  -1  -1  -3 3051.20  139.20   1
   1   1   4 1481.00   49.00   1
  -1  -1  -4 1498.60   43.50   1
   1   1   5 3517.10  157.20   1
  -1  -1  -5 3594.00  237.10   1
   1   1   6 1161.10   25.80   1
  -1  -1  -6 1169.20   32.70   1
   1   1   7  135.80    2.50   1
  -1  -1  -7  138.50    3.50   1
   1   1   8  327.50    7.40   1
  -1  -1  -8  332.60    7.70   1
   1   1   9  721.30   18.40   1
  -1  -1  -9  735.30   23.70   1
   1   1  10  308.90    7.80   1
  -1  -1 -10  306.80    9.80   1
   1   1  11  885.60   21.80   1
  -1  -1 -11  892.70   27.90   1
   1   1  12   94.70    2.00   1
  -1  -1 -12   98.10    3.10   1
   1   1  13  103.70    2.80   1
  -1  -1 -13  107.60    3.20   1
   1   1  14    9.00    0.60   1
  -1  -1 -14    8.90    0.90   1
   1   1  15  134.00    3.30   1
  -1  -1 -15  136.60    4.10   1
   1   1  16  299.80    6.40   1
  -1  -1 -16  307.80    8.70   1
   1   1  17   94.80    2.70   1
  -1  -1 -17   93.80    3.30   1
   1   1  18   81.30    2.60   1
  -1  -1 -18   81.30    2.80   1
   1   1  19   27.90    1.10   1
  -1  -1 -19   24.00    1.60   1
   1   1  20   51.50    1.60   1
  -1  -1 -20   50.80    2.50   1
   1   1  21  206.80    6.40   1
  -1  -1 -21  205.10    7.60   1
   1   1  22  138.20    3.10   1
  -1  -1 -22  127.70    6.00   1
   1   1  23   63.50    1.80   1
  -1  -1 -23   63.60    3.10   1
   1   1  24   21.30    0.90   1
  -1  -1 -24   15.70    1.90   1
   1   1  25  140.80    3.60   1
  -1  -1 -25  145.20    6.50   1
   1   1  26   16.00    2.20   1
  -1  -1 -26   15.70    2.00   1
   1   1  27   29.80    2.60   1
  -1  -1 -27   28.90    2.60   1
   1   1  28   30.40    3.00   1
  -1  -1 -28   33.10    3.30   1
   1   1  29   43.90    3.90   1
  -1  -1 -29   49.50    4.30   1
   1   1  30    7.00    3.20   1
  -1  -1 -30    1.10    2.60   1
   1   1  31   38.20    5.60   1
  -1  -1 -31   39.30    5.10   1
   1   2   0  579.10   15.50   1
   1   2   1   47.00    1.40   1
  -1  -2  -1   49.90    1.70   1
   1   2   2  176.40    6.50   1
  -1  -2  -2  173.10    4.50   1
   1   2   3 2026.20   53.90   1
  -1  -2  -3 1978.50   53.40   1
   1   2   4 2804.00  111.30   1
  -1  -2  -4 2792.20  115.80   1
   1   2   5 1113.50   25.90   1
  -1  -2  -5 1127.80   32.10   1
   1   2   6  234.60    5.60   1
  -1  -2  -6  233.80    6.10   1
   1   2   7   62.70    1.60   1
  -1  -2  -7   65.00    1.80   1
   1   2   8  140.90    3.40   1
  -1  -2  -8  136.80    4.10   1
   1   2   9  100.90    2.30   1
  -1  -2  -9  100.80    2.50   1
   1   2  10  137.00    2.80   1
  -1  -2 -10  139.10    4.20   1
   1   2  11  205.20    4.60   1
  -1  -2 -11  199.90    5.30   1
   1   2  12  148.00    3.30   1
  -1  -2 -12  146.60    4.80   1
   1   2  13   22.70    0.90   1
  -1  -2 -13   23.00    1.20   1
   1   2  14   25.60    1.00   1
  -1  -2 -14   24.00    1.30   1
   1   2  15   55.00    1.50   1
  -1  -2 -15   57.70    2.20   1
   1   2  16   57.30    1.60   1
  -1  -2 -16   57.20    2.30   1
   1   2  17    5.90    0.70   1
  -1  -2 -17    7.60    1.10   1
   1   2  18   -0.90    0.80   1
  -1  -2 -18   -0.10    1.00   1
   1   2  19  135.70    3.70   1
  -1  -2 -19  144.60    5.20   1
   1   2  20  290.80    7.10   1
  -1  -2 -20  294.20   10.90   1
   1   2  21    4.40    0.80   1
  -1  -2 -21    1.20    1.20   1
   1   2  22   78.80    2.30   1
  -1  -2 -22   80.20    3.80   1
   1   2  23   35.20    1.70   1
  -1  -2 -23   32.00    2.40   1
   1   2  24   15.40    1.20   1
  -1  -2 -24   13.00    2.30   1
   1   2  25   45.10    1.90   1
  -1  -2 -25   36.40    3.30   1
   1   2  26   21.60    1.30   1
  -1  -2 -26   23.40    3.30   1
   1   2  27   24.70    2.40   1
  -1  -2 -27   23.20    3.30   1
   1   2  28   35.40    3.30   1
  -1  -2 -28   38.60    4.00   1
   1   2  29   22.60    2.70   1
  -1  -2 -29   20.80    2.60   1
   1   2  30   10.40    3.80   1
  -1  -2 -30    5.70    2.40   1
   1   2  31    1.20    3.80   1
  -1  -2 -31    0.30    3.60   1
   1   3   0  906.80   30.40   1
   1   3   1  277.30    8.40   1
  -1  -3  -1  281.90    8.40   1
   1   3   2 1318.80   51.60   1
  -1  -3  -2 1294.60   38.60   1
   1   3   3  152.40    4.00   1
  -1  -3  -3  151.50    4.30   1
   1   3   4 1602.90   40.10   1
  -1  -3  -4 1602.70   46.60   1
   1   3   5   24.30    0.80   1
  -1  -3  -5   25.20    1.10   1
   1   3   6  363.80    8.60   1
  -1  -3  -6  356.40   10.50   1
   1   3   7   32.00    1.00   1
  -1  -3  -7   32.70    1.10   1
   1   3   8 1300.80   28.80   1
  -1  -3  -8 1305.20   29.50   1
   1   3   9  296.80    7.60   1
  -1  -3  -9  291.80    7.60   1
   1   3  10  179.50    4.30   1
  -1  -3 -10  178.00    4.50   1
   1   3  11  246.10    4.90   1
  -1  -3 -11  249.60    6.60   1
   1   3  12  337.50    7.90   1
  -1  -3 -12  353.40   10.20   1
   1   3  13    5.40    0.60   1
  -1  -3 -13    3.80    0.80   1
   1   3  14  120.90    3.00   1
  -1  -3 -14  124.60    3.60   1
   1   3  15  149.20    3.80   1
  -1  -3 -15  148.90    4.70   1
   1   3  16  378.10   10.30   1
  -1  -3 -16  383.50   11.50   1
   1   3  17  139.40    3.40   1
  -1  -3 -17  143.80    4.80   1
   1   3  18  347.40    8.30   1
  -1  -3 -18  340.10   10.10   1
   1   3  19   26.20    1.20   1
  -1  -3 -19   28.80    1.70   1
   1   3  20   31.50    1.60   1
  -1  -3 -20   29.10    1.90   1
   1   3  21   16.90    1.10   1
  -1  -3 -21   16.10    1.70   1
   1   3  22  177.80    4.90   1
  -1  -3 -22  170.40    7.40   1
   1   3  23   78.70    3.00   1
  -1  -3 -23   73.70    4.10   1
   1   3  24  161.30    5.50   1
  -1  -3 -24  164.70    8.30   1
   1   3  25   46.10    2.40   1
  -1  -3 -25   43.70    3.70   1
   1   3  26   61.40    3.30   1
  -1  -3 -26   57.40    4.70   1
   1   3  27   11.10    2.10   1
  -1  -3 -27   10.60    3.30   1
   1   3  28   63.70    4.80   1
  -1  -3 -28   67.40    6.40   1
   1   3  29    2.70    3.10   1
  -1  -3 -29    4.70    3.50   1
   1   3  30   76.80    7.10   1
  -1  -3 -30   69.40    6.60   1
   1   4   0   -0.40    0.40   1
   1   4   1  156.70    4.30   1
  -1  -4  -1  158.40    5.20   1
   1   4   2   55.30    2.30   1
  -1  -4  -2   50.20    1.60   1
   1   4   3   73.20    2.50   1
  -1  -4  -3   71.80    2.10   1
   1   4   4    7.50    0.50   1
  -1  -4  -4    7.90    0.60   1
   1   4   5  198.20    5.80   1
  -1  -4  -5  195.40    6.20   1
   1   4   6    8.10    0.50   1
  -1  -4  -6    8.70    0.70   1
   1   4   7  513.70   11.40   1
  -1  -4  -7  514.20   15.80   1
   1   4   8   87.50    2.20   1
  -1  -4  -8   84.00    2.60   1
   1   4   9  223.50    4.60   1
  -1  -4  -9  218.50    5.50   1
   1   4  10  113.90    2.90   1
  -1  -4 -10  115.10    3.00   1
   1   4  11   10.50    0.60   1
  -1  -4 -11    9.10    0.90   1
   1   4  12   57.90    1.60   1
  -1  -4 -12   60.40    2.20   1
   1   4  13   50.70    1.40   1
  -1  -4 -13   50.10    2.00   1
   1   4  14   17.40    0.80   1
  -1  -4 -14   19.10    1.50   1
   1   4  15  110.50    2.80   1
  -1  -4 -15  106.90    3.70   1
   1   4  16   12.50    0.90   1
  -1  -4 -16   13.30    1.10   1
   1   4  17   55.30    1.80   1
  -1  -4 -17   55.10    2.40   1
   1   4  18   13.90    1.00   1
  -1  -4 -18   10.70    1.40   1
   1   4  19   13.10    1.00   1
  -1  -4 -19    8.40    1.40   1
   1   4  20   66.10    2.30   1
  -1  -4 -20   63.10    3.00   1
   1   4  21  276.80    8.20   1
  -1  -4 -21  281.00   11.70   1
   1   4  22    3.60    0.90   1
  -1  -4 -22    2.90    1.50   1
   1   4  23    5.10    1.10   1
  -1  -4 -23    1.80    2.50   1
   1   4  24   75.80    3.30   1
  -1  -4 -24   83.40    5.40   1
   1   4  25   11.20    1.30   1
  -1  -4 -25    7.80    3.00   1
   1   4  26    0.30    1.20   1
  -1  -4 -26    0.10    2.30   1
   1   4  27   62.80    5.10   1
  -1  -4 -27   60.50    6.20   1
   1   4  28   36.90    3.30   1
  -1  -4 -28   33.90    3.50   1
   1   4  29   49.70    4.90   1
  -1  -4 -29   60.10    5.50   1
   1   4  30    3.00    4.30   1
  -1  -4 -30   -5.20    3.10   1
   1   5   0   41.60    1.60   1
   1   5   1  399.70   13.60   1
  -1  -5  -1  396.70   10.70   1
   1   5   2  546.20   21.40   1
  -1  -5  -2  539.80   15.50   1
   1   5   3  316.80   10.90   1
  -1  -5  -3  308.30    8.40   1
   1   5   4  723.10   23.30   1
  -1  -5  -4  714.90   20.60   1
   1   5   5  342.50   11.50   1
  -1  -5  -5  328.80   10.30   1
   1   5   6  114.80    3.50   1
  -1  -5  -6  117.80    3.90   1
   1   5   7   92.40    2.40   1
  -1  -5  -7   90.70    3.40   1
   1   5   8  225.60    5.50   1
  -1  -5  -8  227.60    7.30   1
   1   5   9   64.40    1.80   1
  -1  -5  -9   66.20    2.30   1
   1   5  10  504.20   10.30   1
  -1  -5 -10  495.60   13.60   1
   1   5  11   41.30    1.30   1
  -1  -5 -11   42.30    1.90   1
   1   5  12   98.00    2.00   1
  -1  -5 -12   99.90    3.80   1
   1   5  13  205.20    4.30   1
  -1  -5 -13  201.50    7.40   1
   1   5  14   12.80    0.80   1
  -1  -5 -14   12.70    1.50   1
   1   5  15   86.50    2.10   1
  -1  -5 -15   89.60    3.90   1
   1   5  16   34.90    1.20   1
  -1  -5 -16   32.50    2.20   1
   1   5  17  385.80    9.50   1
  -1  -5 -17  382.60   15.30   1
   1   5  18  445.00   11.90   1
  -1  -5 -18  429.60   15.20   1
   1   5  19   79.10    2.80   1
  -1  -5 -19   83.50    4.00   1
   1   5  20  163.80    5.80   1
  -1  -5 -20  148.70    6.90   1
   1   5  21  104.30    4.20   1
  -1  -5 -21  102.00    4.30   1
   1   5  22   71.20    3.30   1
  -1  -5 -22   71.80    4.70   1
   1   5  23   64.20    3.70   1
  -1  -5 -23   53.90    4.70   1
   1   5  24   58.30    3.00   1
  -1  -5 -24   55.40    3.50   1
   1   5  25    9.00    1.60   1
  -1  -5 -25   10.70    2.20   1
   1   5  26   45.00    3.40   1
  -1  -5 -26   45.30    3.70   1
   1   5  27    6.00    2.00   1
  -1  -5 -27    2.90    2.10   1
   1   5  28   28.50    5.90   1
  -1  -5 -28   29.10    3.00   1
   1   5  29   63.10    7.60   1
  -1  -5 -29   56.30    5.90   1
   1   6   0   60.80    2.00   1
   1   6   1  367.10   11.30   1
  -1  -6  -1  369.90   11.40   1
   1   6   2  124.90    4.10   1
  -1  -6  -2  121.20    3.40   1
   1   6   3    3.80    0.70   1
  -1  -6  -3    3.20    0.60   1
   1   6   4   87.90    3.10   1
  -1  -6  -4   82.80    2.40   1
   1   6   5  164.20    5.40   1
  -1  -6  -5  161.40    3.90   1
   1   6   6   45.70    1.70   1
  -1  -6  -6   42.10    1.40   1
   1   6   7   16.10    0.80   1
  -1  -6  -7   15.10    0.90   1
   1   6   8   33.50    1.30   1
  -1  -6  -8   31.90    1.40   1
   1   6   9   67.10    2.00   1
  -1  -6  -9   65.90    2.20   1
   1   6  10   14.10    0.80   1
  -1  -6 -10   12.70    1.00   1
   1   6  11    4.20    0.70   1
  -1  -6 -11    4.70    0.80   1
   1   6  12   41.40    1.40   1
  -1  -6 -12   44.30    2.10   1
   1   6  13    8.30    0.80   1
  -1  -6 -13   10.10    0.90   1
   1   6  14   83.70    2.20   1
  -1  -6 -14   81.60    3.80   1
   1   6  15   19.90    1.00   1
  -1  -6 -15   20.70    1.40   1
   1   6  16  304.30    7.20   1
  -1  -6 -16  292.90   10.10   1
   1   6  17   40.20    1.80   1
  -1  -6 -17   38.20    2.60   1
   1   6  18   45.30    1.70   1
  -1  -6 -18   44.20    2.70   1
   1   6  19   41.90    2.40   1
  -1  -6 -19   44.40    2.90   1
   1   6  20   26.50    1.50   1
  -1  -6 -20   32.20    2.40   1
   1   6  21   13.00    1.40   1
  -1  -6 -21   11.10    2.20   1
   1   6  22   12.20    1.30   1
  -1  -6 -22   10.90    2.60   1
   1   6  23   27.20    1.90   1
  -1  -6 -23   22.90    3.30   1
   1   6  24    0.30    1.20   1
  -1  -6 -24   -4.60    2.20   1
   1   6  25   19.00    2.00   1
  -1  -6 -25   21.20    3.30   1
   1   6  26   19.20    3.10   1
  -1  -6 -26   21.40    3.30   1
   1   6  27    6.70    2.20   1
  -1  -6 -27    1.40    3.30   1
   1   6  28   12.20    5.30   1
  -1  -6 -28   16.30    3.50   1
   1   7   0   38.80    1.70   1
   1   7   1  213.00    6.90   1
  -1  -7  -1  210.50    5.50   1
   1   7   2   32.60    1.70   1
  -1  -7  -2   29.60    1.30   1
   1   7   3  622.80   20.60   1
  -1  -7  -3  606.00   14.60   1
   1   7   4   93.60    3.30   1
  -1  -7  -4   94.90    2.60   1
   1   7   5  174.10    5.50   1
  -1  -7  -5  170.60    4.40   1
   1   7   6   34.40    1.40   1
  -1  -7  -6   31.60    1.30   1
   1   7   7  115.10    3.70   1
  -1  -7  -7  118.00    4.00   1
   1   7   8   22.50    1.20   1
  -1  -7  -8   22.60    1.40   1
   1   7   9  130.90    4.20   1
  -1  -7  -9  134.40    3.90   1
   1   7  10   45.60    1.70   1
  -1  -7 -10   46.50    1.70   1
   1   7  11  220.10    6.00   1
  -1  -7 -11  223.50    7.40   1
   1   7  12   40.50    1.40   1
  -1  -7 -12   40.90    2.00   1
   1   7  13  116.20    3.70   1
  -1  -7 -13  116.20    4.40   1
   1   7  14   33.90    1.40   1
  -1  -7 -14   37.20    2.10   1
   1   7  15  359.50    9.20   1
  -1  -7 -15  357.00   13.20   1
   1   7  16   74.80    2.50   1
  -1  -7 -16   81.20    3.40   1
   1   7  17   32.30    1.40   1
  -1  -7 -17   32.20    1.60   1
   1   7  18    3.90    0.90   1
  -1  -7 -18    6.00    1.50   1
   1   7  19  131.90    5.10   1
  -1  -7 -19  127.20    6.50   1
   1   7  20   36.50    2.00   1
  -1  -7 -20   35.80    2.30   1
   1   7  21   18.60    1.70   1
  -1  -7 -21   20.60    2.70   1
   1   7  22    7.40    1.40   1
  -1  -7 -22   10.40    2.20   1
   1   7  23  111.00    5.00   1
  -1  -7 -23  117.80    8.60   1
   1   7  24    0.00    1.50   1
  -1  -7 -24   -3.60    2.30   1
   1   7  25   26.80    2.80   1
  -1  -7 -25   24.70    3.80   1
   1   7  26    9.60    2.50   1
  -1  -7 -26    5.60    3.10   1
   1   7  27   14.40    4.70   1
  -1  -7 -27   17.40    3.80   1
   1   8   0   34.80    1.50   1
   1   8   1  153.50    6.00   1
  -1  -8  -1  152.70    4.50   1
   1   8   2   16.70    1.40   1
  -1  -8  -2   13.80    1.00   1
   1   8   3  194.40    7.20   1
  -1  -8  -3  196.30    5.80   1
   1   8   4   90.20    3.90   1
  -1  -8  -4   93.10    2.80   1
   1   8   5   14.10    1.30   1
  -1  -8  -5   11.00    0.90   1
   1   8   6   12.20    1.40   1
  -1  -8  -6   13.10    1.00   1
   1   8   7  106.50    3.20   1
  -1  -8  -7  106.20    3.40   1
   1   8   8   96.90    3.20   1
  -1  -8  -8   95.20    3.60   1
   1   8   9   33.90    1.40   1
  -1  -8  -9   35.80    1.60   1
   1   8  10    9.00    0.90   1
  -1  -8 -10    9.60    1.00   1
   1   8  11  174.90    5.30   1
  -1  -8 -11  183.00    6.40   1
   1   8  12  103.50    3.60   1
  -1  -8 -12  100.50    3.90   1
   1   8  13   92.40    3.10   1
  -1  -8 -13   94.90    3.90   1
   1   8  14   22.80    1.40   1
  -1  -8 -14   23.60    1.80   1
   1   8  15   11.00    1.10   1
  -1  -8 -15   10.20    1.50   1
   1   8  16   40.00    2.20   1
  -1  -8 -16   39.80    2.30   1
   1   8  17   77.70    3.10   1
  -1  -8 -17   74.50    4.10   1
   1   8  18    3.20    1.00   1
  -1  -8 -18    2.90    1.60   1
   1   8  19   23.20    2.20   1
  -1  -8 -19   27.10    2.50   1
   1   8  20   16.30    1.40   1
  -1  -8 -20   14.30    2.50   1
   1   8  21   37.20    2.50   1
  -1  -8 -21   38.30    3.90   1
   1   8  22   89.30    4.70   1
  -1  -8 -22   91.60    6.70   1
   1   8  23   31.90    2.60   1
  -1  -8 -23   29.40    4.10   1
   1   8  24   18.60    2.30   1
  -1  -8 -24   22.70    3.60   1
   1   8  25    2.80    2.10   1
  -1  -8 -25    0.70    3.10   1
   1   8  26   19.70    5.40   1
  -1  -8 -26    5.00    4.70   1
   1   9   0  278.20    8.20   1
   1   9   1   25.40    1.50   1
  -1  -9  -1   27.80    1.40   1
   1   9   2  204.80    7.80   1
  -1  -9  -2  207.40    6.30   1
   1   9   3   84.10    3.90   1
  -1  -9  -3   85.90    3.10   1
   1   9   4  150.90    8.30   1
  -1  -9  -4  151.20    4.50   1
   1   9   5  420.30   16.40   1
  -1  -9  -5  408.60   10.90   1
   1   9   6  325.00   10.30   1
  -1  -9  -6  316.00    9.30   1
   1   9   7   27.00    1.50   1
  -1  -9  -7   26.20    1.60   1
   1   9   8   13.80    1.20   1
  -1  -9  -8   14.60    1.30   1
   1   9   9   85.20    2.80   1
  -1  -9  -9   86.00    3.20   1
   1   9  10  388.30   11.00   1
  -1  -9 -10  396.20   13.90   1
   1   9  11  298.00    9.40   1
  -1  -9 -11  302.70   11.30   1
   1   9  12   66.90    2.70   1
  -1  -9 -12   61.10    3.00   1
   1   9  13    3.70    1.10   1
  -1  -9 -13    1.20    1.30   1
   1   9  14  107.10    4.20   1
  -1  -9 -14  110.50    4.70   1
   1   9  15    3.80    1.20   1
  -1  -9 -15    1.70    1.50   1
   1   9  16  119.50    4.40   1
  -1  -9 -16  119.20    5.20   1
   1   9  17    9.60    1.40   1
  -1  -9 -17   13.20    2.20   1
   1   9  18   40.60    2.30   1
  -1  -9 -18   47.50    3.40   1
   1   9  19   20.30    1.70   1
  -1  -9 -19   23.10    3.00   1
   1   9  20   17.50    2.10   1
  -1  -9 -20   16.80    2.50   1
   1   9  21   45.20    2.90   1
  -1  -9 -21   45.40    4.70   1
   1   9  22   25.40    3.00   1
  -1  -9 -22   30.40    3.80   1
   1   9  23   26.00    3.00   1
  -1  -9 -23   26.70    4.40   1
   1   9  24   23.60    2.70   1
  -1  -9 -24   24.70    5.60   1
   1  10   0    9.50    1.20   1
   1  10   1  151.90    5.30   1
  -1 -10  -1  161.20    5.50   1
   1  10   2    4.90    1.60   1
  -1 -10  -2    8.60    1.20   1
   1  10   3   15.50    1.70   1
  -1 -10  -3   16.90    1.20   1
   1  10   4  115.00    3.50   1
  -1 -10  -4  110.70    4.00   1
   1  10   5   14.10    1.80   1
  -1 -10  -5   15.60    1.30   1
   1  10   6   44.40    2.30   1
  -1 -10  -6   42.30    1.90   1
   1  10   7  272.50    8.40   1
  -1 -10  -7  271.30    8.50   1
   1  10   8    3.70    1.00   1
  -1 -10  -8    3.80    1.30   1
   1  10   9  100.90    3.50   1
  -1 -10  -9  100.50    4.00   1
   1  10  10   38.60    2.10   1
  -1 -10 -10   41.10    3.00   1
   1  10  11   15.40    1.50   1
  -1 -10 -11   20.00    1.80   1
   1  10  12    2.40    1.30   1
  -1 -10 -12    1.20    1.40   1
   1  10  13   39.20    2.20   1
  -1 -10 -13   43.10    2.70   1
   1  10  14    9.60    1.50   1
  -1 -10 -14    6.50    1.90   1
   1  10  15   17.90    1.80   1
  -1 -10 -15   16.10    2.50   1
   1  10  16   10.90    1.40   1
  -1 -10 -16    8.30    2.00   1
   1  10  17   22.70    1.90   1
  -1 -10 -17   20.50    2.50   1
   1  10  18    0.50    1.50   1
  -1 -10 -18   -1.70    2.50   1
   1  10  19    9.20    2.00   1
  -1 -10 -19   11.30    3.00   1
   1  10  20   29.40    3.00   1
  -1 -10 -20   35.80    6.40   1
   1  10  21    8.90    2.30   1
  -1 -10 -21   10.40    3.30   1
   1  10  22   12.60    2.50   1
  -1 -10 -22   13.90    4.40   1
   1  10  23    5.80    3.30   1
  -1 -10 -23   14.50    4.60   1
   1  11   0   43.90    2.20   1
   1  11   1   61.10    2.80   1
  -1 -11  -1   60.80    2.90   1
   1  11   2  113.90    4.50   1
  -1 -11  -2  116.80    4.70   1
   1  11   3   26.20    1.60   1
  -1 -11  -3   23.00    1.50   1
   1  11   4   56.20    2.50   1
  -1 -11  -4   60.90    2.70   1
   1  11   5   77.40    3.60   1
  -1 -11  -5   80.40    2.90   1
   1  11   6   41.70    2.20   1
  -1 -11  -6   43.50    2.10   1
   1  11   7  126.70    4.60   1
  -1 -11  -7  132.10    5.40   1
   1  11   8  196.90    7.20   1
  -1 -11  -8  204.60    7.70   1
   1  11   9  108.60    4.50   1
  -1 -11  -9  114.80    5.60   1
   1  11  10   89.20    3.90   1
  -1 -11 -10   86.90    5.10   1
   1  11  11   50.50    2.90   1
  -1 -11 -11   44.40    3.50   1
   1  11  12   24.00    2.00   1
  -1 -11 -12   25.30    2.90   1
   1  11  13   14.20    1.70   1
  -1 -11 -13   11.10    2.10   1
   1  11  14   37.70    2.20   1
  -1 -11 -14   44.80    4.10   1
   1  11  15    7.80    1.60   1
  -1 -11 -15   12.30    2.70   1
   1  11  16   64.30    3.80   1
  -1 -11 -16   64.20    5.80   1
   1  11  17    0.40    1.70   1
  -1 -11 -17    1.80    2.60   1
   1  11  18   27.20    3.00   1
  -1 -11 -18   40.50    5.30   1
   1  11  19   10.60    3.50   1
  -1 -11 -19   -3.00    3.30   1
   1  11  20   45.10    4.60   1
  -1 -11 -20   54.60    8.70   1
   1  11  21    9.10    3.20   1
  -1 -11 -21    7.50    4.00   1
   1  12   0   77.00    3.80   1
   1  12   1   15.10    2.00   1
  -1 -12  -1   13.70    1.80   1
   1  12   2    8.40    1.50   1
  -1 -12  -2   10.40    1.40   1
   1  12   3    3.60    1.50   1
  -1 -12  -3   -0.80    1.40   1
   1  12   4   16.10    1.40   1
  -1 -12  -4   16.50    1.70   1
   1  12   5   47.30    3.00   1
  -1 -12  -5   53.10    3.00   1
   1  12   6   24.40    2.30   1
  -1 -12  -6   25.50    2.20   1
   1  12   7    3.80    1.40   1
  -1 -12  -7    2.50    1.60   1
   1  12   8    1.00    1.40   1
  -1 -12  -8    6.30    2.20   1
   1  12   9   14.60    1.70   1
  -1 -12  -9   15.70    2.40   1
   1  12  10    5.40    1.50   1
  -1 -12 -10    1.90    2.40   1
   1  12  11   48.50    3.30   1
  -1 -12 -11   54.50    4.90   1
   1  12  12    3.90    1.60   1
  -1 -12 -12    1.60    2.70   1
   1  12  13    4.40    2.00   1
  -1 -12 -13   10.50    3.60   1
   1  12  14   32.10    3.60   1
  -1 -12 -14   38.70    5.90   1
   1  12  15    2.60    2.20   1
  -1 -12 -15   -3.10    2.90   1
   1  12  16   43.60    4.50   1
  -1 -12 -16   47.60    7.00   1
   1  12  17   19.10    3.20   1
  -1 -12 -17   18.40    4.40   1
   1  12  18   24.90    3.50   1
  -1 -12 -18   37.60    5.70   1
   1  13   0    6.50    2.00   1
   1  13   1   89.10    6.30   1
  -1 -13  -1   93.50    7.00   1
   1  13   2   18.00    2.80   1
  -1 -13  -2   18.50    2.00   1
   1  13   3  149.70   12.10   1
  -1 -13  -3  154.00    8.90   1
   1  13   4    5.20    1.70   1
  -1 -13  -4    5.60    1.40   1
   1  13   5   13.50    2.70   1
  -1 -13  -5   22.50    2.30   1
   1  13   6    1.20    2.30   1
  -1 -13  -6    0.60    2.00   1
   1  13   7   37.80    3.90   1
  -1 -13  -7   41.10    4.70   1
   1  13   8   36.90    4.00   1
  -1 -13  -8   38.70    4.30   1
   1  13   9   27.30    3.20   1
  -1 -13  -9   31.70    4.60   1
   1  13  10   26.20    3.40   1
  -1 -13 -10   27.60    4.10   1
   1  13  11   58.30    4.90   1
  -1 -13 -11   61.60    7.70   1
   1  13  12   17.20    3.60   1
  -1 -13 -12   22.60    4.90   1
   1  13  13   77.70    6.80   1
  -1 -13 -13   75.60    9.10   1
   1  13  14   16.00    3.20   1
  -1 -13 -14   15.60    5.20   1
   1  14   0    3.10    2.10   1
   1  14   1    4.50    3.20   1
  -1 -14  -1    1.20    1.80   1
   1  14   2    0.80    2.70   1
  -1 -14  -2    4.40    2.00   1
   1  14   3   19.90    2.80   1
  -1 -14  -3   19.80    3.70   1
   1  14   4   15.70    2.80   1
  -1 -14  -4    9.70    2.50   1
   1  14   5    5.80    2.40   1
  -1 -14  -5    3.50    2.10   1
   1  14   6    5.50    2.40   1
  -1 -14  -6    4.40    3.40   1
   1  14   7    2.00    3.80   1
  -1 -14  -7   -0.60    3.60   1
   1  14   8   -0.40    3.20   1
  -1 -14  -8    5.90    3.10   1
   1  14   9   55.80    7.10   1
  -1 -14  -9   46.30    5.80   1
   1  14  10   22.40    5.60   1
  -1 -14 -10   20.10    3.90   1
   2   0   0  208.90   11.70   1
   2   0   1   32.10    1.10   1
   2   0   2  242.20    7.60   1
   2   0   3   99.20    4.20   1
   2   0   4  241.50    8.60   1
   2   0   5  324.60   13.70   1
   2   0   6    0.10    0.40   1
   2   0   7   48.00    1.50   1
   2   0   8   88.80    2.90   1
   2   0   9   27.60    1.10   1
   2   0  10   14.50    0.70   1
   2   0  11   12.40    0.70   1
   2   0  12  247.90    6.40   1
   2   0  13  103.50    3.80   1
   2   0  14   29.30    1.40   1
   2   0  15   56.50    2.00   1
   2   0  16  933.20   28.10   1
   2   0  17   55.00    2.20   1
   2   0  18    3.60    1.00   1
   2   0  19    0.50    1.00   1
   2   0  20   37.10    1.80   1
   2   0  21    6.30    1.20   1
   2   0  22   86.20    3.40   1
   2   0  23   30.10    2.20   1
   2   0  24  118.10    5.10   1
   2   0  25   42.00    2.60   1
   2   0  26   23.50    2.80   1
   2   0  27    2.40    2.00   1
   2   0  28   12.80    2.50   1
   2   0  29   78.60    6.10   1
   2   0  30   83.90    6.10   1
   2   1   0  277.00    7.40   1
   2   1   1  104.50    3.60   1
  -2  -1  -1  104.40    3.50   1
   2   1   2  233.70    9.00   1
  -2  -1  -2  232.90    7.50   1
   2   1   3  139.40    4.70   1
  -2  -1  -3  141.40    4.50   1
   2   1   4   38.70    1.60   1
  -2  -1  -4   38.30    1.30   1
   2   1   5   56.00    2.70   1
  -2  -1  -5   53.20    1.80   1
   2   1   6  159.80    4.30   1
  -2  -1  -6  155.30    4.60   1
   2   1   7   62.70    1.80   1
  -2  -1  -7   61.10    1.90   1
   2   1   8  211.70    5.50   1
  -2  -1  -8  220.20    6.60   1
   2   1   9   15.90    0.70   1
  -2  -1  -9   17.20    1.00   1
   2   1  10   27.00    0.90   1
  -2  -1 -10   26.40    1.00   1
   2   1  11  165.10    5.30   1
  -2  -1 -11  164.00    4.80   1
   2   1  12   15.50    0.90   1
  -2  -1 -12   15.70    0.90   1
   2   1  13  288.20    6.50   1
  -2  -1 -13  288.30    8.40   1
   2   1  14   10.70    0.90   1
  -2  -1 -14   12.50    1.20   1
   2   1  15   31.70    1.40   1
  -2  -1 -15   34.30    1.90   1
   2   1  16   15.60    1.10   1
  -2  -1 -16   19.20    1.70   1
   2   1  17   39.30    1.60   1
  -2  -1 -17   41.90    2.00   1
   2   1  18  136.70    4.40   1
  -2  -1 -18  136.20    4.60   1
   2   1  19  171.30    5.70   1
  -2  -1 -19  177.10    6.90   1
   2   1  20  171.30    5.60   1
  -2  -1 -20  171.50    6.90   1
   2   1  21    9.40    1.40   1
  -2  -1 -21    6.50    1.30   1
   2   1  22    4.40    1.40   1
  -2  -1 -22    5.60    1.60   1
   2   1  23   20.70    2.00   1
  -2  -1 -23   25.40    2.50   1
   2   1  24    0.70    1.60   1
  -2  -1 -24    2.70    1.60   1
   2   1  25   11.20    1.80   1
  -2  -1 -25    7.90    2.10   1
   2   1  26   13.30    2.40   1
  -2  -1 -26   18.30    2.50   1
   2   1  27   39.80    3.50   1
  -2  -1 -27   42.20    3.70   1
   2   1  28    3.20    2.10   1
  -2  -1 -28    5.50    2.30   1
   2   1  29   10.00    2.60   1
  -2  -1 -29   14.30    3.00   1
   2   1  30   -1.70    2.40   1
  -2  -1 -30   -2.60    2.90   1
   2   2   0  545.30   14.40   1
   2   2   1  161.40    6.00   1
  -2  -2  -1  151.40    4.40   1
   2   2   2  357.40   11.20   1
  -2  -2  -2  350.20    9.20   1
   2   2   3  176.00    5.80   1
  -2  -2  -3  174.60    4.20   1
   2   2   4  546.80   18.00   1
  -2  -2  -4  554.70   14.70   1
   2   2   5  978.60   25.20   1
  -2  -2  -5  990.70   21.80   1
   2   2   6  132.50    4.00   1
  -2  -2  -6  129.60    3.70   1
   2   2   7   64.30    2.10   1
  -2  -2  -7   66.00    2.00   1
   2   2   8 1364.10   33.60   1
  -2  -2  -8 1353.00   38.50   1
   2   2   9 1182.50   25.80   1
  -2  -2  -9 1173.10   31.50   1
   2   2  10  716.40   15.50   1
  -2  -2 -10  731.90   19.70   1
   2   2  11  248.70    5.00   1
  -2  -2 -11  255.90    7.00   1
   2   2  12   97.50    2.50   1
  -2  -2 -12   98.70    2.80   1
   2   2  13  223.10    4.90   1
  -2  -2 -13  222.10    7.80   1
   2   2  14   24.40    1.00   1
  -2  -2 -14   20.60    1.10   1
   2   2  15   43.60    1.40   1
  -2  -2 -15   42.10    2.20   1
   2   2  16   52.40    1.60   1
  -2  -2 -16   50.90    2.50   1
   2   2  17   98.30    2.50   1
  -2  -2 -17  100.40    4.00   1
   2   2  18  408.20   10.00   1
  -2  -2 -18  396.30   13.60   1
   2   2  19  120.50    3.40   1
  -2  -2 -19  117.00    5.60   1
   2   2  20   56.00    1.80   1
  -2  -2 -20   54.30    3.30   1
   2   2  21  145.10    5.30   1
  -2  -2 -21  145.30    8.50   1
   2   2  22    0.40    1.20   1
  -2  -2 -22    2.00    1.70   1
   2   2  23   30.50    2.20   1
  -2  -2 -23   30.90    2.50   1
   2   2  24   27.80    2.40   1
  -2  -2 -24   27.50    3.20   1
   2   2  25   68.40    3.90   1
  -2  -2 -25   69.70    5.40   1
   2   2  26   69.10    4.20   1
  -2  -2 -26   68.70    5.40   1
   2   2  27   18.30    2.90   1
  -2  -2 -27   22.80    3.70   1
   2   2  28   -0.10    2.80   1
  -2  -2 -28    2.90    2.60   1
   2   2  29   71.00    5.40   1
  -2  -2 -29   68.80    5.20   1
   2   3   0  216.80    5.60   1
   2   3   1  111.30    3.40   1
  -2  -3  -1  113.10    2.60   1
   2   3   2   86.10    3.30   1
  -2  -3  -2   85.30    2.40   1
   2   3   3  157.20    5.80   1
  -2  -3  -3  150.80    3.70   1
   2   3   4   21.80    1.10   1
  -2  -3  -4   23.00    1.10   1
   2   3   5  372.50   11.50   1
  -2  -3  -5  359.90   17.00   1
   2   3   6  384.40   12.20   1
  -2  -3  -6  387.20   10.20   1
   2   3   7  207.20    7.00   1
  -2  -3  -7  207.90    6.90   1
   2   3   8  715.90   17.50   1
  -2  -3  -8  725.90   19.60   1
   2   3   9  383.40    7.80   1
  -2  -3  -9  400.40   11.10   1
   2   3  10   69.00    1.60   1
  -2  -3 -10   71.60    2.20   1
   2   3  11  110.90    2.40   1
  -2  -3 -11  109.30    3.20   1
   2   3  12    1.30    0.40   1
  -2  -3 -12    1.40    0.70   1
   2   3  13   55.20    1.60   1
  -2  -3 -13   51.50    1.90   1
   2   3  14   81.90    2.20   1
  -2  -3 -14   79.80    2.70   1
   2   3  15  170.30    4.00   1
  -2  -3 -15  169.80    6.90   1
   2   3  16  189.90    4.60   1
  -2  -3 -16  184.40    6.30   1
   2   3  17   23.30    1.10   1
  -2  -3 -17   20.20    1.60   1
   2   3  18   26.00    1.20   1
  -2  -3 -18   26.60    2.00   1
   2   3  19   70.30    2.20   1
  -2  -3 -19   65.90    3.30   1
   2   3  20    7.00    1.00   1
  -2  -3 -20    8.80    1.50   1
   2   3  21   11.70    1.00   1
  -2  -3 -21   12.10    1.90   1
   2   3  22    9.50    1.10   1
  -2  -3 -22    6.80    2.10   1
   2   3  23   92.70    3.20   1
  -2  -3 -23   86.00    5.10   1
   2   3  24  133.30    4.40   1
  -2  -3 -24  127.50    7.40   1
   2   3  25   12.30    1.90   1
  -2  -3 -25    8.90    2.40   1
   2   3  26   12.00    2.00   1
  -2  -3 -26   10.30    2.90   1
   2   3  27    3.40    2.30   1
  -2  -3 -27    3.00    2.90   1
   2   3  28   11.90    2.50   1
  -2  -3 -28    5.30    3.30   1
   2   3  29   12.70    2.80   1
  -2  -3 -29   16.00    3.50   1
   2   4   0   79.80    2.50   1
   2   4   1  294.30    8.40   1
  -2  -4  -1  293.90    7.40   1
   2   4   2  212.90    7.00   1
  -2  -4  -2  212.40    5.50   1
   2   4   3  633.10   20.00   1
  -2  -4  -3  626.70   18.30   1
   2   4   4  129.50    4.40   1
  -2  -4  -4  133.50    3.60   1
   2   4   5  162.90    5.20   1
  -2  -4  -5  154.50    5.40   1
   2   4   6  103.10    3.70   1
  -2  -4  -6  105.90    3.40   1
   2   4   7  799.30   23.90   1
  -2  -4  -7  796.00   20.20   1
   2   4   8  463.50    9.40   1
  -2  -4  -8  451.00   12.30   1
   2   4   9  115.40    2.80   1
  -2  -4  -9  122.20    3.50   1
   2   4  10  238.10    5.50   1
  -2  -4 -10  236.80    7.90   1
   2   4  11  113.90    2.70   1
  -2  -4 -11  118.30    3.50   1
   2   4  12   30.80    1.00   1
  -2  -4 -12   29.00    1.30   1
   2   4  13  453.60    9.30   1
  -2  -4 -13  455.50   12.80   1
   2   4  14   14.60    0.70   1
  -2  -4 -14   14.50    1.20   1
   2   4  15  227.60    5.00   1
  -2  -4 -15  227.70    7.10   1
   2   4  16  114.70    3.00   1
  -2  -4 -16  110.70    4.30   1
   2   4  17   43.30    1.70   1
  -2  -4 -17   47.90    2.50   1
   2   4  18    4.80    0.90   1
  -2  -4 -18    6.00    1.30   1
   2   4  19   44.10    1.90   1
  -2  -4 -19   44.60    2.80   1
   2   4  20   74.30    2.80   1
  -2  -4 -20   72.50    4.50   1
   2   4  21   68.40    3.10   1
  -2  -4 -21   67.50    4.60   1
   2   4  22   65.70    3.30   1
  -2  -4 -22   66.30    4.60   1
   2   4  23   74.30    3.40   1
  -2  -4 -23   74.90    5.00   1
   2   4  24   44.10    3.60   1
  -2  -4 -24   52.00    4.60   1
   2   4  25    4.40    2.00   1
  -2  -4 -25    6.00    2.30   1
   2   4  26   28.70    2.90   1
  -2  -4 -26   22.30    3.20   1
   2   4  27    7.70    3.00   1
  -2  -4 -27    4.70    3.10   1
   2   4  28    4.30    3.00   1
  -2  -4 -28   -1.00    3.30   1
   2   5   0  218.20    7.40   1
   2   5   1  246.60    6.70   1
  -2  -5  -1  246.80    6.20   1
   2   5   2   41.20    2.20   1
  -2  -5  -2   46.00    1.60   1
   2   5   3   44.50    1.90   1
  -2  -5  -3   43.30    1.40   1
   2   5   4    0.80    0.70   1
  -2  -5  -4    1.30    0.70   1
   2   5   5  104.10    3.50   1
  -2  -5  -5  104.10    4.10   1
   2   5   6   44.70    1.80   1
  -2  -5  -6   42.30    1.60   1
   2   5   7   43.50    1.80   1
  -2  -5  -7   44.00    1.70   1
   2   5   8  184.90    4.10   1
  -2  -5  -8  179.70    5.40   1
   2   5   9    8.20    0.60   1
  -2  -5  -9    8.60    1.00   1
   2   5  10   69.70    1.90   1
  -2  -5 -10   67.40    2.20   1
   2   5  11   27.60    1.00   1
  -2  -5 -11   25.50    1.30   1
   2   5  12   60.10    1.70   1
  -2  -5 -12   55.10    2.20   1
   2   5  13  122.10    3.00   1
  -2  -5 -13  120.90    5.00   1
   2   5  14   34.20    1.20   1
  -2  -5 -14   30.00    1.80   1
   2   5  15   29.50    1.20   1
  -2  -5 -15   28.50    2.00   1
   2   5  16   70.20    2.00   1
  -2  -5 -16   74.60    3.20   1
   2   5  17   -0.10    0.80   1
  -2  -5 -17    0.80    1.30   1
   2   5  18   62.30    2.50   1
  -2  -5 -18   63.40    3.40   1
   2   5  19   47.40    2.10   1
  -2  -5 -19   45.00    3.10   1
   2   5  20   29.70    1.70   1
  -2  -5 -20   32.50    2.60   1
   2   5  21   23.00    1.80   1
  -2  -5 -21   21.10    2.60   1
   2   5  22    9.00    1.40   1
  -2  -5 -22    4.80    2.10   1
   2   5  23   -1.60    1.20   1
  -2  -5 -23    2.90    2.40   1
   2   5  24   16.80    2.30   1
  -2  -5 -24   15.00    2.70   1
   2   5  25   -1.70    1.90   1
  -2  -5 -25   -1.30    2.40   1
   2   5  26    4.40    2.50   1
  -2  -5 -26    9.10    2.70   1
   2   5  27    9.80    3.00   1
  -2  -5 -27    8.10    3.30   1
   2   5  28    0.50    3.00   1
  -2  -5 -28    2.30    2.80   1
   2   6   0  790.70   22.90   1
   2   6   1  192.10    6.00   1
  -2  -6  -1  197.30    5.30   1
   2   6   2  139.30    3.90   1
  -2  -6  -2  140.60    3.80   1
   2   6   3  191.00    4.40   1
  -2  -6  -3  195.00    7.50   1
   2   6   4  187.60    4.80   1
  -2  -6  -4  195.90    5.40   1
   2   6   5   87.30    3.60   1
  -2  -6  -5   86.10    2.60   1
   2   6   6  263.90    8.40   1
  -2  -6  -6  257.80    7.50   1
   2   6   7  152.70    3.70   1
  -2  -6  -7  145.80    4.50   1
   2   6   8  376.00    8.90   1
  -2  -6  -8  375.30   10.10   1
   2   6   9   28.70    1.00   1
  -2  -6  -9   26.30    1.50   1
   2   6  10  108.10    2.80   1
  -2  -6 -10  108.20    3.90   1
   2   6  11   66.00    1.80   1
  -2  -6 -11   64.00    2.50   1
   2   6  12  330.30    7.80   1
  -2  -6 -12  323.60   10.30   1
   2   6  13  206.30    5.40   1
  -2  -6 -13  203.50    6.80   1
   2   6  14  311.80    7.90   1
  -2  -6 -14  310.60   11.20   1
   2   6  15   29.00    1.20   1
  -2  -6 -15   28.30    2.10   1
   2   6  16   55.50    1.90   1
  -2  -6 -16   60.40    4.30   1
   2   6  17    2.60    0.80   1
  -2  -6 -17    3.10    1.90   1
   2   6  18  132.40    4.20   1
  -2  -6 -18  139.70   10.90   1
   2   6  19   44.40    2.20   1
  -2  -6 -19   51.20    4.90   1
   2   6  20   75.00    3.40   1
  -2  -6 -20   81.30    8.30   1
   2   6  21   49.10    2.50   1
  -2  -6 -21   57.20    6.10   1
   2   6  22   24.40    2.00   1
  -2  -6 -22   26.20    4.10   1
   2   6  23    9.20    1.70   1
  -2  -6 -23   14.90    3.50   1
   2   6  24   10.30    2.60   1
  -2  -6 -24    7.60    4.40   1
   2   6  25   26.20    3.60   1
  -2  -6 -25   21.50    4.60   1
   2   6  26   51.80    5.00   1
  -2  -6 -26   39.60    6.60   1
   2   6  27   16.70    3.10   1
  -2  -6 -27   27.30    5.60   1
   2   7   0    1.70    0.70   1
   2   7   1   47.70    1.70   1
  -2  -7  -1   46.50    1.80   1
   2   7   2   86.70    2.60   1
  -2  -7  -2   88.50    2.50   1
   2   7   3   20.70    1.00   1
  -2  -7  -3   20.00    1.30   1
   2   7   4   20.80    0.80   1
  -2  -7  -4   20.00    1.20   1
   2   7   5   76.90    1.90   1
  -2  -7  -5   73.10    2.60   1
   2   7   6   75.70    1.90   1
  -2  -7  -6   78.30    2.60   1
   2   7   7   92.50    2.80   1
  -2  -7  -7   97.80    3.60   1
   2   7   8   54.20    1.70   1
  -2  -7  -8   60.00    2.40   1
   2   7   9    7.60    0.70   1
  -2  -7  -9    9.00    1.20   1
   2   7  10   80.30    2.40   1
  -2  -7 -10   77.60    3.10   1
   2   7  11   46.40    1.70   1
  -2  -7 -11   50.40    2.60   1
   2   7  12   59.90    2.00   1
  -2  -7 -12   61.60    2.60   1
   2   7  13   36.70    1.40   1
  -2  -7 -13   32.40    1.90   1
   2   7  14   21.30    1.20   1
  -2  -7 -14   19.80    1.50   1
   2   7  15   40.60    1.90   1
  -2  -7 -15   39.80    2.00   1
   2   7  16   34.60    1.50   1
  -2  -7 -16   35.90    4.10   1
   2   7  17   68.30    2.60   1
  -2  -7 -17   76.70    5.90   1
   2   7  18    6.70    1.00   1
  -2  -7 -18    8.90    3.40   1
   2   7  19   80.50    3.20   1
  -2  -7 -19   70.50    6.30   1
   2   7  20   30.20    2.00   1
  -2  -7 -20   30.80    4.80   1
   2   7  21   15.90    1.80   1
  -2  -7 -21   13.40    3.60   1
   2   7  22    1.50    1.70   1
  -2  -7 -22    2.80    3.60   1
   2   7  23   22.90    3.60   1
  -2  -7 -23   15.70    4.50   1
   2   7  24    1.90    2.30   1
  -2  -7 -24   -0.90    3.50   1
   2   7  25   34.50    4.30   1
  -2  -7 -25   33.70    6.70   1
   2   7  26    1.10    2.60   1
  -2  -7 -26   11.60    4.80   1
   2   8   0  304.40    9.10   1
   2   8   1  100.30    3.40   1
  -2  -8  -1  105.70    3.50   1
   2   8   2  114.80    3.60   1
  -2  -8  -2  117.80    3.70   1
   2   8   3   99.00    3.20   1
  -2  -8  -3  100.30    2.90   1
   2   8   4   68.90    2.00   1
  -2  -8  -4   68.10    2.40   1
   2   8   5  218.10    5.80   1
  -2  -8  -5  212.80    6.20   1
   2   8   6  264.50    6.60   1
  -2  -8  -6  258.70    7.00   1
   2   8   7  384.90    9.60   1
  -2  -8  -7  400.60   12.30   1
   2   8   8   52.60    1.80   1
  -2  -8  -8   50.40    2.20   1
   2   8   9   40.60    1.70   1
  -2  -8  -9   39.50    1.90   1
   2   8  10   58.80    2.10   1
  -2  -8 -10   55.60    2.30   1
   2   8  11   14.70    1.10   1
  -2  -8 -11   15.40    1.50   1
   2   8  12    0.90    1.00   1
  -2  -8 -12    0.70    1.10   1
   2   8  13  105.40    3.20   1
  -2  -8 -13   98.90    3.70   1
   2   8  14   44.30    2.00   1
  -2  -8 -14   45.10    2.40   1
   2   8  15   89.10    3.20   1
  -2  -8 -15   86.20    4.60   1
   2   8  16   99.80    3.50   1
  -2  -8 -16  102.40    5.30   1
   2   8  17   50.50    2.30   1
  -2  -8 -17   52.20    3.50   1
   2   8  18   63.40    2.70   1
  -2  -8 -18   61.90    4.80   1
   2   8  19   26.20    2.00   1
  -2  -8 -19   20.50    3.10   1
   2   8  20  154.30    9.00   1
  -2  -8 -20  154.10   11.20   1
   2   8  21   45.10    3.90   1
  -2  -8 -21   48.80    6.80   1
   2   8  22    8.10    2.10   1
  -2  -8 -22   11.00    3.50   1
   2   8  23    7.30    2.90   1
  -2  -8 -23   13.40    4.40   1
   2   8  24    5.80    2.70   1
  -2  -8 -24    2.30    3.70   1
   2   9   0   20.50    1.30   1
   2   9   1   27.50    1.50   1
  -2  -9  -1   27.90    1.60   1
   2   9   2   42.50    1.80   1
  -2  -9  -2   41.20    1.70   1
   2   9   3   14.80    1.10   1
  -2  -9  -3   18.30    1.30   1
   2   9   4  132.40    4.30   1
  -2  -9  -4  126.90    4.00   1
   2   9   5  113.90    3.70   1
  -2  -9  -5  111.20    3.60   1
   2   9   6  134.30    4.10   1
  -2  -9  -6  141.40    4.50   1
   2   9   7  145.50    4.40   1
  -2  -9  -7  141.00    5.10   1
   2   9   8   12.00    1.10   1
  -2  -9  -8   15.30    1.40   1
   2   9   9  131.90    4.40   1
  -2  -9  -9  127.30    4.30   1
   2   9  10   17.20    1.20   1
  -2  -9 -10   17.00    1.50   1
   2   9  11   12.80    1.20   1
  -2  -9 -11   13.00    1.60   1
   2   9  12    1.30    1.10   1
  -2  -9 -12    0.30    1.30   1
   2   9  13    2.40    1.10   1
  -2  -9 -13    4.70    1.60   1
   2   9  14   41.30    2.20   1
  -2  -9 -14   42.90    2.60   1
   2   9  15    0.30    1.10   1
  -2  -9 -15    3.00    1.90   1
   2   9  16   20.40    1.70   1
  -2  -9 -16   19.20    2.50   1
   2   9  17    7.50    2.00   1
  -2  -9 -17    2.90    2.30   1
   2   9  18   57.00    3.90   1
  -2  -9 -18   51.40    4.90   1
   2   9  19    0.80    1.90   1
  -2  -9 -19    5.00    3.60   1
   2   9  20    3.00    2.00   1
  -2  -9 -20   -2.20    3.20   1
   2   9  21    6.00    2.20   1
  -2  -9 -21    3.60    3.70   1
   2   9  22    8.80    3.10   1
  -2  -9 -22   16.80    4.00   1
   2   9  23    3.70    3.00   1
  -2  -9 -23    6.10    4.60   1
   2  10   0    2.70    1.10   1
   2  10   1  104.60    4.10   1
  -2 -10  -1   95.90    3.30   1
   2  10   2   53.50    2.50   1
  -2 -10  -2   54.00    2.30   1
   2  10   3   34.50    1.90   1
  -2 -10  -3   36.80    1.90   1
   2  10   4    8.40    1.10   1
  -2 -10  -4    8.70    1.20   1
   2  10   5  144.60    4.80   1
  -2 -10  -5  143.90    4.90   1
   2  10   6   14.40    1.00   1
  -2 -10  -6   12.00    1.40   1
   2  10   7   44.30    2.00   1
  -2 -10  -7   44.00    2.50   1
   2  10   8   59.10    2.20   1
  -2 -10  -8   66.00    3.40   1
   2  10   9   96.60    3.80   1
  -2 -10  -9   91.80    4.10   1
   2  10  10    2.60    1.40   1
  -2 -10 -10    3.60    1.40   1
   2  10  11  158.40    6.20   1
  -2 -10 -11  163.40    6.50   1
   2  10  12   24.70    1.70   1
  -2 -10 -12   26.40    2.10   1
   2  10  13   67.20    3.30   1
  -2 -10 -13   63.60    3.50   1
   2  10  14   31.80    2.20   1
  -2 -10 -14   35.50    3.70   1
   2  10  15   44.20    2.90   1
  -2 -10 -15   50.00    4.30   1
   2  10  16   12.60    2.30   1
  -2 -10 -16   15.10    3.20   1
   2  10  17   18.90    2.80   1
  -2 -10 -17   31.60    5.20   1
   2  10  18    2.30    2.30   1
  -2 -10 -18    8.40    3.50   1
   2  10  19   40.90    3.50   1
  -2 -10 -19   33.50    5.90   1
   2  10  20    3.10    2.50   1
  -2 -10 -20    9.10    4.70   1
   2  10  21   44.20    4.90   1
  -2 -10 -21   60.30    8.90   1
   2  11   0   36.00    2.20   1
   2  11   1    3.30    1.30   1
  -2 -11  -1    3.10    1.20   1
   2  11   2   23.30    1.80   1
  -2 -11  -2   21.80    1.70   1
   2  11   3   32.20    2.20   1
  -2 -11  -3   32.50    2.30   1
   2  11   4   14.70    1.60   1
  -2 -11  -4   14.50    1.80   1
   2  11   5   46.10    2.30   1
  -2 -11  -5   48.70    2.50   1
   2  11   6   29.10    1.80   1
  -2 -11  -6   28.40    2.00   1
   2  11   7   17.00    1.20   1
  -2 -11  -7   17.00    1.90   1
   2  11   8   26.20    1.50   1
  -2 -11  -8   21.20    2.20   1
   2  11   9   19.30    1.30   1
  -2 -11  -9   22.40    2.50   1
   2  11  10   15.80    2.00   1
  -2 -11 -10   10.50    2.50   1
   2  11  11   20.50    2.00   1
  -2 -11 -11   23.20    3.20   1
   2  11  12    4.40    1.90   1
  -2 -11 -12    6.90    2.10   1
   2  11  13   24.60    2.60   1
  -2 -11 -13   25.90    4.30   1
   2  11  14   13.40    2.10   1
  -2 -11 -14    6.70    3.30   1
   2  11  15    4.00    2.30   1
  -2 -11 -15   12.90    4.30   1
   2  11  16    9.70    2.50   1
  -2 -11 -16    8.10    3.50   1
   2  11  17   10.60    3.00   1
  -2 -11 -17    9.10    3.60   1
   2  11  18    0.00    2.70   1
  -2 -11 -18    0.30    3.70   1
   2  12   0    0.50    1.30   1
   2  12   1   19.00    2.10   1
  -2 -12  -1   18.50    1.80   1
   2  12   2  164.30    8.00   1
  -2 -12  -2  167.90    8.80   1
   2  12   3  110.90    5.40   1
  -2 -12  -3  116.20    5.70   1
   2  12   4  136.60    7.90   1
  -2 -12  -4  136.50    7.40   1
   2  12   5   50.40    3.60   1
  -2 -12  -5   53.60    3.40   1
   2  12   6   85.20    4.00   1
  -2 -12  -6   81.80    5.10   1
   2  12   7   34.50    2.30   1
  -2 -12  -7   38.20    3.50   1
   2  12   8    6.10    1.50   1
  -2 -12  -8   10.10    2.60   1
   2  12   9   22.70    2.80   1
  -2 -12  -9   25.10    3.00   1
   2  12  10   38.00    4.20   1
  -2 -12 -10   37.80    3.90   1
   2  12  11   23.60    3.60   1
  -2 -12 -11   28.90    3.70   1
   2  12  12   45.00    4.30   1
  -2 -12 -12   28.70    5.30   1
   2  12  13   16.70    3.50   1
  -2 -12 -13   26.30    5.20   1
   2  12  14  117.90   11.60   1
  -2 -12 -14  101.90    9.30   1
   2  12  15   24.70    5.70   1
  -2 -12 -15   22.30    4.10   1
   2  13   0    2.20    2.00   1
   2  13   1   21.40    3.50   1
  -2 -13  -1   17.00    2.70   1
  -2 -13  -2    1.90    1.80   1
  -2 -13  -3   20.60    2.50   1
  -2 -13  -4    5.70    2.30   1
  -2 -13  -5    1.40    2.20   1
   2  13   6    7.90    4.20   1
  -2 -13  -6    1.00    3.00   1
   2  13   7    7.80    4.30   1
  -2 -13  -7    4.60    3.30   1
   2  13   8    8.30    4.20   1
  -2 -13  -8    4.70    3.50   1
   2  13   9    2.50    3.70   1
  -2 -13  -9    5.30    3.20   1
   2  13  10    1.50    3.90   1
  -2 -13 -10    3.80    3.70   1
   2  13  11    6.80    3.80   1
  -2 -13 -11    7.20    3.30   1
   2  14   1    3.70    4.10   1
  -2 -14  -1    7.00    4.10   1
  -2 -14  -2   32.10    4.50   1
  -2 -14  -3   10.60    4.50   1
   2  14   4   26.60    4.40   1
   3   0   0    1.40    1.10   1
   3   0   1   16.10    1.00   1
   3   0   2  229.20    7.00   1
   3   0   3   -0.60    0.70   1
   3   0   4  138.60    3.60   1
   3   0   5   -0.20    0.70   1
   3   0   6   11.10    0.90   1
   3   0   7  106.10    2.90   1
   3   0   8    5.90    0.80   1
   3   0   9   22.90    1.20   1
   3   0  10    1.20    0.70   1
   3   0  11    0.90    0.70   1
   3   0  12   -0.90    0.70   1
   3   0  13   48.10    1.70   1
   3   0  14  115.40    3.50   1
   3   0  15   82.20    2.60   1
   3   0  16    1.00    1.10   1
   3   0  17  352.00   12.40   1
   3   0  18   15.60    1.60   1
   3   0  19    6.10    1.50   1
   3   0  20   12.30    1.90   1
   3   0  21   -0.20    1.60   1
   3   0  22    3.20    1.80   1
   3   0  23    3.90    1.90   1
   3   0  24   13.20    2.40   1
   3   0  25    0.40    2.30   1
   3   0  26   11.10    2.50   1
   3   0  27    7.90    2.50   1
   3   1   0  583.40   19.10   1
   3   1   1  106.50    3.50   1
  -3  -1  -1  110.50    4.90   1
   3   1   2   62.30    2.40   1
  -3  -1  -2   60.00    2.00   1
   3   1   3  315.00    8.20   1
  -3  -1  -3  314.30   10.00   1
   3   1   4   17.10    1.20   1
  -3  -1  -4   15.60    1.00   1
   3   1   5  224.10    6.50   1
  -3  -1  -5  223.00    5.00   1
   3   1   6    8.50    1.10   1
  -3  -1  -6   11.90    0.80   1
   3   1   7  210.20    6.00   1
  -3  -1  -7  209.70    4.90   1
   3   1   8   13.70    1.00   1
  -3  -1  -8   11.60    0.90   1
   3   1   9   88.20    2.60   1
  -3  -1  -9   89.90    3.50   1
   3   1  10    4.40    0.70   1
  -3  -1 -10    3.80    0.80   1
   3   1  11   89.40    3.30   1
  -3  -1 -11   81.90    2.90   1
   3   1  12  277.80    8.20   1
  -3  -1 -12  276.00    8.10   1
   3   1  13  476.20   13.70   1
  -3  -1 -13  490.30   14.90   1
   3   1  14    0.20    0.60   1
  -3  -1 -14    0.40    0.80   1
   3   1  15  295.80   11.00   1
  -3  -1 -15  289.30    8.70   1
   3   1  16   82.00    4.00   1
  -3  -1 -16   76.20    2.90   1
   3   1  17   67.30    3.10   1
  -3  -1 -17   75.60    4.00   1
   3   1  18   16.40    1.50   1
  -3  -1 -18   13.20    1.60   1
   3   1  19   52.20    2.90   1
  -3  -1 -19   55.90    3.90   1
   3   1  20   60.90    3.60   1
  -3  -1 -20   57.70    3.70   1
   3   1  21  121.70    5.50   1
  -3  -1 -21  126.80    5.60   1
   3   1  22   11.60    2.10   1
  -3  -1 -22    9.30    1.80   1
   3   1  23   26.80    2.70   1
  -3  -1 -23   31.40    2.70   1
   3   1  24    1.10    2.20   1
  -3  -1 -24    0.50    2.20   1
   3   1  25   50.20    4.50   1
  -3  -1 -25   46.00    4.00   1
   3   1  26    5.60    2.30   1
  -3  -1 -26    6.10    2.50   1
   3   1  27   12.70    2.90   1
  -3  -1 -27    9.30    2.70   1
   3   2   0   31.70    1.80   1
   3   2   1    5.40    0.90   1
  -3  -2  -1    7.80    0.80   1
   3   2   2   42.70    1.90   1
  -3  -2  -2   44.10    1.90   1
   3   2   3  205.90    6.40   1
  -3  -2  -3  205.80    5.80   1
   3   2   4    1.20    1.00   1
  -3  -2  -4    1.00    0.50   1
   3   2   5   48.50    2.50   1
  -3  -2  -5   49.10    1.50   1
   3   2   6   19.60    1.40   1
  -3  -2  -6   19.80    0.90   1
   3   2   7   23.00    1.30   1
  -3  -2  -7   20.10    1.00   1
   3   2   8   51.50    1.90   1
  -3  -2  -8   47.90    1.80   1
   3   2   9  148.00    4.00   1
  -3  -2  -9  148.80    4.20   1
   3   2  10    1.10    0.70   1
  -3  -2 -10    2.00    0.80   1
   3   2  11  250.50    7.30   1
  -3  -2 -11  255.60    7.00   1
   3   2  12    7.50    0.80   1
  -3  -2 -12    7.60    0.90   1
   3   2  13   30.30    1.60   1
  -3  -2 -13   32.80    1.50   1
   3   2  14   41.10    1.40   1
  -3  -2 -14   43.90    1.80   1
   3   2  15   56.40    2.70   1
  -3  -2 -15   63.00    2.30   1
   3   2  16   10.10    1.50   1
  -3  -2 -16   10.40    1.10   1
   3   2  17   19.20    1.80   1
  -3  -2 -17   21.30    1.30   1
   3   2  18    4.80    1.60   1
  -3  -2 -18    3.20    1.40   1
   3   2  19   42.50    3.20   1
  -3  -2 -19   42.10    3.10   1
   3   2  20   25.60    2.80   1
  -3  -2 -20   15.10    2.20   1
   3   2  21    0.30    2.10   1
  -3  -2 -21   -1.40    2.00   1
   3   2  22    6.70    2.40   1
  -3  -2 -22    5.90    2.10   1
   3   2  23    3.80    2.70   1
  -3  -2 -23    6.60    2.40   1
   3   2  24   50.80    5.00   1
  -3  -2 -24   54.20    4.40   1
   3   2  25   75.10    6.40   1
  -3  -2 -25   79.30    6.60   1
   3   2  26   19.50    3.80   1
  -3  -2 -26   14.50    2.80   1
   3   2  27   18.60    3.90   1
  -3  -2 -27   17.30    3.00   1
   3   3   0  533.50   16.50   1
   3   3   1    9.50    0.90   1
  -3  -3  -1    9.60    0.70   1
   3   3   2  416.20   11.40   1
  -3  -3  -2  409.30   12.60   1
   3   3   3    8.20    1.00   1
  -3  -3  -3    6.70    1.00   1
   3   3   4  217.50    7.50   1
  -3  -3  -4  222.00   11.00   1
   3   3   5   78.90    3.10   1
  -3  -3  -5   79.30    3.70   1
   3   3   6  341.80   12.00   1
  -3  -3  -6  326.20   11.00   1
   3   3   7   40.50    1.80   1
  -3  -3  -7   39.90    1.90   1
   3   3   8  264.50    7.90   1
  -3  -3  -8  257.30    6.70   1
   3   3   9   77.60    2.40   1
  -3  -3  -9   77.10    2.20   1
   3   3  10  260.90    6.70   1
  -3  -3 -10  265.00    6.20   1
   3   3  11   15.90    1.00   1
  -3  -3 -11   13.40    1.00   1
   3   3  12  639.40   16.10   1
  -3  -3 -12  633.10   19.40   1
   3   3  13   16.00    0.90   1
  -3  -3 -13   18.40    1.20   1
   3   3  14  200.40    5.10   1
  -3  -3 -14  200.00    6.40   1
   3   3  15    0.20    0.90   1
  -3  -3 -15    1.80    0.80   1
   3   3  16  123.20    4.10   1
  -3  -3 -16  119.10    4.70   1
   3   3  17    8.90    1.60   1
  -3  -3 -17    6.20    1.10   1
   3   3  18   68.90    4.00   1
  -3  -3 -18   67.90    4.30   1
   3   3  19   11.10    2.00   1
  -3  -3 -19   11.90    2.10   1
   3   3  20   85.80    6.10   1
  -3  -3 -20   76.00    5.20   1
   3   3  21   17.60    3.00   1
  -3  -3 -21   19.70    2.60   1
   3   3  22   34.00    3.70   1
  -3  -3 -22   32.70    3.40   1
   3   3  23   52.30    4.30   1
  -3  -3 -23   51.50    4.90   1
   3   3  24   43.30    3.90   1
  -3  -3 -24   36.70    4.00   1
   3   3  25   29.70    3.60   1
  -3  -3 -25   25.20    3.60   1
   3   3  26   43.00    4.10   1
  -3  -3 -26   44.50    7.60   1
   3   3  27    1.80    3.10   1
  -3  -3 -27    4.70    5.50   1
   3   4   0   72.20    2.90   1
   3   4   1   38.80    1.90   1
  -3  -4  -1   37.50    1.70   1
   3   4   2    9.70    1.00   1
  -3  -4  -2    9.50    1.00   1
   3   4   3   59.40    2.60   1
  -3  -4  -3   62.60    2.30   1
   3   4   4  381.80   14.10   1
  -3  -4  -4  359.30   13.30   1
   3   4   5    7.50    1.00   1
  -3  -4  -5    7.50    1.10   1
   3   4   6    6.60    1.10   1
  -3  -4  -6    4.80    0.90   1
   3   4   7    9.50    1.20   1
  -3  -4  -7   10.10    1.10   1
   3   4   8   21.50    1.50   1
  -3  -4  -8   26.70    1.70   1
   3   4   9  164.20    4.90   1
  -3  -4  -9  163.50    5.60   1
   3   4  10   21.10    1.40   1
  -3  -4 -10   20.50    1.40   1
   3   4  11   33.90    1.50   1
  -3  -4 -11   32.90    1.50   1
   3   4  12   79.90    2.70   1
  -3  -4 -12   80.50    2.60   1
   3   4  13  332.10    9.10   1
  -3  -4 -13  341.50    9.20   1
   3   4  14   36.20    1.40   1
  -3  -4 -14   38.30    1.90   1
   3   4  15   45.90    1.50   1
  -3  -4 -15   45.70    2.10   1
   3   4  16   12.30    1.40   1
  -3  -4 -16    9.50    1.30   1
   3   4  17    1.90    1.30   1
  -3  -4 -17    3.60    1.00   1
   3   4  18    0.30    1.10   1
  -3  -4 -18    1.20    1.20   1
   3   4  19    9.80    1.50   1
  -3  -4 -19   11.40    1.90   1
   3   4  20   33.00    2.30   1
  -3  -4 -20   30.70    2.90   1
   3   4  21   43.90    3.90   1
  -3  -4 -21   37.20    3.00   1
   3   4  22   33.20    3.70   1
  -3  -4 -22   30.60    3.60   1
   3   4  23   27.20    3.70   1
  -3  -4 -23   29.90    3.40   1
   3   4  24    6.90    3.10   1
  -3  -4 -24    3.90    4.30   1
   3   4  25   18.00    3.50   1
  -3  -4 -25   27.60    5.90   1
   3   4  26   -0.70    2.70   1
  -3  -4 -26   -4.70    4.60   1
   3   5   0   69.60    2.30   1
   3   5   1   71.10    4.20   1
  -3  -5  -1   70.50    2.90   1
   3   5   2  115.90    4.50   1
  -3  -5  -2  116.80    3.70   1
   3   5   3  101.00    3.90   1
  -3  -5  -3  101.60    3.00   1
   3   5   4   64.40    3.10   1
  -3  -5  -4   62.70    2.10   1
   3   5   5   71.90    3.20   1
  -3  -5  -5   70.90    2.80   1
   3   5   6  163.50    6.50   1
  -3  -5  -6  156.70    5.10   1
   3   5   7  119.00    4.80   1
  -3  -5  -7  126.50    4.30   1
   3   5   8  151.20    6.30   1
  -3  -5  -8  145.80    5.30   1
   3   5   9   71.30    2.60   1
  -3  -5  -9   66.20    3.00   1
   3   5  10  125.50    3.90   1
  -3  -5 -10  120.60    4.90   1
   3   5  11  345.90   10.80   1
  -3  -5 -11  344.20   11.50   1
   3   5  12  459.10   13.50   1
  -3  -5 -12  449.40   16.80   1
   3   5  13   68.10    2.40   1
  -3  -5 -13   77.50    3.50   1
   3   5  14    5.40    0.90   1
  -3  -5 -14    4.40    1.40   1
   3   5  15   90.60    3.20   1
  -3  -5 -15   94.10    3.70   1
   3   5  16   35.70    1.40   1
  -3  -5 -16   36.30    2.00   1
   3   5  17   23.70    1.90   1
  -3  -5 -17   25.00    2.40   1
   3   5  18   33.90    2.20   1
  -3  -5 -18   36.70    4.60   1
   3   5  19   32.50    2.30   1
  -3  -5 -19   26.10    4.10   1
   3   5  20   27.70    2.50   1
  -3  -5 -20   22.60    2.60   1
   3   5  21   35.10    3.70   1
  -3  -5 -21   33.20    3.60   1
   3   5  22   17.20    3.10   1
  -3  -5 -22   14.60    4.60   1
   3   5  23   29.70    3.70   1
  -3  -5 -23   23.10    4.80   1
   3   5  24    3.60    2.70   1
  -3  -5 -24    0.50    3.90   1
   3   5  25    7.90    3.00   1
  -3  -5 -25    6.40    5.80   1
   3   6   0  319.80   10.30   1
   3   6   1   21.00    1.80   1
  -3  -6  -1   22.30    2.40   1
   3   6   2  282.10    9.80   1
  -3  -6  -2  286.60    7.50   1
   3   6   3   35.80    2.30   1
  -3  -6  -3   40.00    1.80   1
   3   6   4    0.90    1.00   1
  -3  -6  -4    0.00    0.80   1
   3   6   5    5.50    1.10   1
  -3  -6  -5    4.10    1.00   1
   3   6   6   34.60    2.00   1
  -3  -6  -6   32.30    1.80   1
   3   6   7   90.60    3.50   1
  -3  -6  -7   98.10    3.50   1
   3   6   8    2.20    1.00   1
  -3  -6  -8    4.60    1.00   1
   3   6   9  336.30   10.90   1
  -3  -6  -9  329.20   10.60   1
   3   6  10   16.30    1.20   1
  -3  -6 -10   14.70    1.70   1
   3   6  11   38.00    1.90   1
  -3  -6 -11   33.50    2.20   1
   3   6  12    5.90    1.00   1
  -3  -6 -12    5.80    1.50   1
   3   6  13  248.20    8.40   1
  -3  -6 -13  265.50   12.40   1
   3   6  14   34.40    1.70   1
  -3  -6 -14   29.40    2.40   1
   3   6  15    8.80    1.10   1
  -3  -6 -15    8.80    1.90   1
   3   6  16   47.70    2.20   1
  -3  -6 -16   43.60    3.40   1
   3   6  17   17.50    1.90   1
  -3  -6 -17   19.00    2.40   1
   3   6  18   15.50    1.90   1
  -3  -6 -18   14.90    2.10   1
   3   6  19    0.30    1.80   1
  -3  -6 -19    1.00    2.60   1
   3   6  20    3.30    1.80   1
  -3  -6 -20    7.50    3.10   1
   3   6  21    6.30    2.40   1
  -3  -6 -21   10.00    4.30   1
   3   6  22   -0.80    2.20   1
  -3  -6 -22    8.10    3.80   1
   3   6  23    7.30    2.90   1
  -3  -6 -23    7.30    3.90   1
   3   6  24   21.00    3.80   1
  -3  -6 -24   20.70    5.60   1
   3   7   0   50.50    2.40   1
   3   7   1  220.40    7.70   1
  -3  -7  -1  226.30    5.80   1
   3   7   2  207.50   10.40   1
  -3  -7  -2  212.80    7.10   1
   3   7   3  185.60    9.70   1
  -3  -7  -3  191.00    6.10   1
   3   7   4  154.70    7.10   1
  -3  -7  -4  156.30    4.90   1
   3   7   5  191.80    7.20   1
  -3  -7  -5  189.90    6.10   1
   3   7   6   11.40    1.70   1
  -3  -7  -6   14.50    1.70   1
   3   7   7  146.00    5.10   1
  -3  -7  -7  145.40    5.40   1
   3   7   8  190.40    7.70   1
  -3  -7  -8  194.00    7.00   1
   3   7   9  188.30    6.20   1
  -3  -7  -9  186.70    6.40   1
   3   7  10   32.70    1.70   1
  -3  -7 -10   35.20    2.30   1
   3   7  11   83.80    3.30   1
  -3  -7 -11   87.10    3.90   1
   3   7  12   26.30    1.60   1
  -3  -7 -12   29.60    2.00   1
   3   7  13  186.60    6.90   1
  -3  -7 -13  174.50    8.40   1
   3   7  14    5.20    1.20   1
  -3  -7 -14    3.20    1.50   1
   3   7  15  130.10    5.40   1
  -3  -7 -15  136.80    7.70   1
   3   7  16   50.60    3.20   1
  -3  -7 -16   52.80    4.60   1
   3   7  17   30.80    2.20   1
  -3  -7 -17   30.00    3.00   1
   3   7  18    3.10    1.90   1
  -3  -7 -18   -3.50    2.90   1
   3   7  19   52.60    4.00   1
  -3  -7 -19   58.90    6.80   1
   3   7  20    4.20    2.60   1
  -3  -7 -20    5.20    4.50   1
   3   7  21   57.90    5.60   1
  -3  -7 -21   51.50    7.90   1
   3   7  22   31.50    4.70   1
  -3  -7 -22   33.20    6.30   1
   3   7  23   42.20    4.70   1
  -3  -7 -23   47.00    8.50   1
   3   8   0   27.90    2.00   1
   3   8   1    2.10    1.30   1
  -3  -8  -1    4.80    0.70   1
   3   8   2   76.20    5.20   1
  -3  -8  -2   76.80    2.80   1
   3   8   3    8.10    1.60   1
  -3  -8  -3    7.80    1.00   1
   3   8   4   29.60    2.50   1
  -3  -8  -4   33.00    1.80   1
   3   8   5   16.00    1.90   1
  -3  -8  -5   10.20    1.30   1
   3   8   6    2.40    1.40   1
  -3  -8  -6    2.10    1.30   1
   3   8   7   83.30    4.30   1
  -3  -8  -7   84.20    4.00   1
   3   8   8   10.00    1.80   1
  -3  -8  -8   11.10    1.60   1
   3   8   9   46.50    2.70   1
  -3  -8  -9   47.80    2.90   1
   3   8  10   35.10    2.20   1
  -3  -8 -10   31.20    2.30   1
   3   8  11    3.80    1.20   1
  -3  -8 -11    2.60    1.50   1
   3   8  12    3.00    1.30   1
  -3  -8 -12    4.20    1.50   1
   3   8  13   26.80    1.90   1
  -3  -8 -13   26.80    2.50   1
   3   8  14   49.30    2.60   1
  -3  -8 -14   46.60    3.60   1
   3   8  15   29.80    2.30   1
  -3  -8 -15   27.50    2.90   1
   3   8  16    8.50    2.00   1
  -3  -8 -16   16.20    2.70   1
   3   8  17   15.30    2.60   1
  -3  -8 -17   15.60    2.50   1
   3   8  18    3.80    1.80   1
  -3  -8 -18    5.40    3.30   1
   3   8  19    7.70    2.30   1
  -3  -8 -19   11.10    3.70   1
   3   8  20    5.70    2.80   1
  -3  -8 -20    7.10    3.80   1
   3   8  21   21.70    3.80   1
  -3  -8 -21   24.40    5.50   1
   3   9   0   33.30    1.30   1
   3   9   1   17.00    1.90   1
  -3  -9  -1   17.40    1.00   1
   3   9   2   58.70    3.50   1
  -3  -9  -2   64.80    2.50   1
   3   9   3   24.80    2.00   1
  -3  -9  -3   20.40    1.50   1
   3   9   4   47.10    3.40   1
  -3  -9  -4   46.10    2.20   1
   3   9   5   23.50    2.30   1
  -3  -9  -5   23.10    1.80   1
   3   9   6   50.00    3.20   1
  -3  -9  -6   39.30    2.50   1
   3   9   7   22.30    2.20   1
  -3  -9  -7   24.10    1.80   1
   3   9   8    8.40    2.00   1
  -3  -9  -8   13.00    1.70   1
   3   9   9   30.80    2.40   1
  -3  -9  -9   28.60    2.70   1
   3   9  10    9.00    1.70   1
  -3  -9 -10   15.60    2.10   1
   3   9  11   30.20    2.30   1
  -3  -9 -11   27.40    2.50   1
   3   9  12   41.80    2.80   1
  -3  -9 -12   47.30    4.10   1
   3   9  13   19.00    2.70   1
  -3  -9 -13   21.50    2.70   1
   3   9  14   39.50    3.30   1
  -3  -9 -14   39.90    3.80   1
   3   9  15   14.90    2.80   1
  -3  -9 -15   17.90    3.00   1
   3   9  16   42.40    4.00   1
  -3  -9 -16   46.20    4.00   1
   3   9  17    0.90    2.30   1
  -3  -9 -17    1.40    2.40   1
   3   9  18   24.50    3.70   1
  -3  -9 -18   32.40    5.40   1
   3   9  19   14.90    4.50   1
  -3  -9 -19   21.80    5.00   1
   3   9  20   25.90    6.30   1
  -3  -9 -20   27.10    4.50   1
   3  10   0   10.90    1.10   1
   3  10   1   10.40    2.30   1
  -3 -10  -1   14.00    1.30   1
   3  10   2   17.90    2.50   1
  -3 -10  -2   23.30    1.90   1
   3  10   3    1.80    2.70   1
  -3 -10  -3   -0.40    1.10   1
   3  10   4   11.00    2.10   1
  -3 -10  -4   11.70    1.40   1
   3  10   5    0.80    1.80   1
  -3 -10  -5    0.70    1.00   1
   3  10   6   10.30    2.40   1
  -3 -10  -6    6.20    1.70   1
   3  10   7   62.00    4.10   1
  -3 -10  -7   62.80    4.40   1
   3  10   8    5.70    2.20   1
  -3 -10  -8    3.70    1.90   1
   3  10   9   31.40    2.70   1
  -3 -10  -9   31.20    3.20   1
   3  10  10   24.50    2.40   1
  -3 -10 -10   23.70    2.70   1
   3  10  11    7.70    1.90   1
  -3 -10 -11    8.80    2.40   1
   3  10  12    3.90    2.20   1
  -3 -10 -12    4.20    2.30   1
   3  10  13   11.80    2.40   1
  -3 -10 -13   12.80    2.50   1
   3  10  14    6.70    2.30   1
  -3 -10 -14   10.60    2.50   1
   3  10  15   17.50    3.70   1
  -3 -10 -15   16.20    3.00   1
   3  10  16    8.90    3.10   1
  -3 -10 -16    0.80    2.50   1
   3  10  17    7.20    3.50   1
  -3 -10 -17    3.70    3.80   1
   3  11   0  129.70    8.60   1
   3  11   1   32.20    4.30   1
  -3 -11  -1   34.20    6.20   1
   3  11   2  121.80    9.50   1
  -3 -11  -2  133.70   13.50   1
   3  11   3   24.00    3.90   1
  -3 -11  -3   26.10    2.30   1
   3  11   4   20.10    3.30   1
  -3 -11  -4   24.20    2.20   1
   3  11   5    8.60    3.10   1
  -3 -11  -5   17.30    2.10   1
   3  11   6   92.00    7.10   1
  -3 -11  -6   94.80    6.10   1
   3  11   7   13.50    3.90   1
  -3 -11  -7   13.80    2.50   1
   3  11   8   92.30    5.20   1
  -3 -11  -8   97.20    6.80   1
   3  11   9    6.10    2.30   1
  -3 -11  -9    2.60    2.20   1
   3  11  10   85.70    6.60   1
  -3 -11 -10   93.80    6.90   1
   3  11  11   44.80    6.10   1
  -3 -11 -11   45.30    4.10   1
   3  11  12   20.10    5.00   1
  -3 -11 -12   16.40    3.10   1
   3  11  13   10.20    4.20   1
  -3 -11 -13    2.50    2.80   1
   3  11  14   89.60   12.70   1
  -3 -11 -14   76.60    5.60   1
   3  12   0   29.70    6.40   1
   3  12   1    6.10    4.00   1
  -3 -12  -1    7.80    3.60   1
   3  12   2    7.60    4.00   1
  -3 -12  -2    3.60    4.30   1
  -3 -12  -3   89.80   11.00   1
  -3 -12  -4   21.80    4.80   1
   3  12   7    2.00    3.90   1
   3  12   8    2.70    3.00   1
   3  12   9    7.10    2.70   1
   3  12  10    8.20    4.40   1
   3  13   0    3.70    4.30   1
   3  13   1   49.00    7.80   1
  -3 -13  -1   68.00    8.30   1
   4   0   0  513.30   22.30   1
   4   0   1   46.40    2.20   1
   4   0   2  125.70    4.20   1
   4   0   3   39.50    2.10   1
   4   0   4   64.80    2.60   1
   4   0   5   -0.30    1.00   1
   4   0   6  210.40    7.40   1
   4   0   7   10.50    1.00   1
   4   0   8  552.90   13.10   1
   4   0   9    8.80    1.10   1
   4   0  10  339.40    9.50   1
   4   0  11   41.10    1.80   1
   4   0  12   12.10    1.40   1
   4   0  13   11.00    1.40   1
   4   0  14  114.10    4.80   1
   4   0  15    2.00    1.20   1
   4   0  16    0.30    1.00   1
   4   0  17   12.00    2.20   1
   4   0  18  165.90   10.50   1
   4   0  19   -2.20    2.00   1
   4   0  20   45.10    4.80   1
   4   0  21   18.10    3.10   1
   4   0  22   11.50    3.30   1
   4   0  23   12.80    3.10   1
   4   1   0   -0.10    0.90   1
   4   1   1   -1.00    1.20   1
  -4  -1  -1   -0.10    0.80   1
   4   1   2    2.10    1.10   1
  -4  -1  -2    0.00    1.00   1
   4   1   3   54.40    2.60   1
  -4  -1  -3   53.80    2.30   1
   4   1   4   50.10    2.20   1
  -4  -1  -4   46.30    2.00   1
   4   1   5   23.50    1.70   1
  -4  -1  -5   23.50    1.40   1
   4   1   6   33.40    2.10   1
  -4  -1  -6   31.90    1.30   1
   4   1   7   94.20    2.70   1
  -4  -1  -7   96.30    2.90   1
   4   1   8   54.20    2.00   1
  -4  -1  -8   53.10    1.90   1
   4   1   9   84.50    2.60   1
  -4  -1  -9   82.70    2.80   1
   4   1  10   28.20    1.60   1
  -4  -1 -10   26.90    1.60   1
   4   1  11   -0.80    1.10   1
  -4  -1 -11    2.40    1.00   1
   4   1  12   28.10    1.80   1
  -4  -1 -12   30.60    1.70   1
   4   1  13   30.60    1.90   1
  -4  -1 -13   29.60    1.90   1
   4   1  14   10.20    1.30   1
  -4  -1 -14    7.00    1.20   1
   4   1  15   36.50    2.00   1
  -4  -1 -15   35.60    2.50   1
   4   1  16   -0.40    1.00   1
  -4  -1 -16    2.20    1.10   1
   4   1  17   10.20    2.30   1
  -4  -1 -17    7.70    1.90   1
   4   1  18    9.20    2.20   1
  -4  -1 -18    8.40    2.20   1
   4   1  19    0.30    2.10   1
  -4  -1 -19    2.40    2.20   1
   4   1  20    6.50    2.70   1
  -4  -1 -20    4.80    2.30   1
   4   1  21   16.30    3.00   1
  -4  -1 -21    7.00    2.50   1
   4   1  22   12.80    3.50   1
   4   1  23    3.60    3.30   1
   4   2   0    0.20    1.10   1
   4   2   1   23.40    1.60   1
  -4  -2  -1   25.60    1.60   1
   4   2   2   62.40    2.90   1
  -4  -2  -2   61.80    2.90   1
   4   2   3   84.70    3.10   1
  -4  -2  -3   83.70    3.40   1
   4   2   4   63.70    2.40   1
  -4  -2  -4   60.50    2.00   1
   4   2   5  196.30    5.60   1
  -4  -2  -5  202.60    6.10   1
   4   2   6   62.50    3.00   1
  -4  -2  -6   55.10    1.90   1
   4   2   7  180.40    7.10   1
  -4  -2  -7  181.10    5.30   1
   4   2   8   27.00    1.70   1
  -4  -2  -8   32.30    1.50   1
   4   2   9   40.50    2.20   1
  -4  -2  -9   43.20    1.80   1
   4   2  10    6.00    1.20   1
  -4  -2 -10    7.30    0.90   1
   4   2  11  202.70    7.30   1
  -4  -2 -11  197.60    7.30   1
   4   2  12  157.40    5.60   1
  -4  -2 -12  156.40    5.50   1
   4   2  13   43.00    2.40   1
  -4  -2 -13   39.40    2.30   1
   4   2  14   30.40    1.80   1
  -4  -2 -14   29.40    2.20   1
   4   2  15   66.60    2.90   1
  -4  -2 -15   66.90    4.20   1
   4   2  16   66.40    3.70   1
  -4  -2 -16   61.30    4.00   1
   4   2  17    7.50    2.40   1
  -4  -2 -17   10.50    1.40   1
   4   2  18    9.70    2.50   1
  -4  -2 -18    7.90    1.80   1
   4   2  19   12.80    2.60   1
  -4  -2 -19   11.20    2.50   1
   4   2  20   41.70    3.80   1
  -4  -2 -20   38.20    4.60   1
   4   2  21   65.10    5.90   1
  -4  -2 -21   68.50    7.30   1
   4   2  22   14.50    3.90   1
  -4  -2 -22   12.10    4.30   1
   4   2  23    7.90    3.90   1
  -4  -2 -23   12.70    5.10   1
   4   3   0   39.00    2.00   1
   4   3   1   97.20    4.10   1
  -4  -3  -1   93.40    4.60   1
   4   3   2   19.60    1.60   1
  -4  -3  -2   17.60    1.30   1
   4   3   3    5.50    1.20   1
  -4  -3  -3    4.70    0.50   1
   4   3   4   10.00    1.40   1
  -4  -3  -4   11.70    1.60   1
   4   3   5   50.60    3.10   1
  -4  -3  -5   55.60    3.00   1
   4   3   6    7.80    1.40   1
  -4  -3  -6    6.60    1.50   1
   4   3   7  103.70    4.30   1
  -4  -3  -7   89.90    4.20   1
   4   3   8  167.10    7.10   1
  -4  -3  -8  168.80    7.00   1
   4   3   9  240.70    8.60   1
  -4  -3  -9  239.60   12.50   1
   4   3  10   20.10    1.70   1
  -4  -3 -10   18.20    2.00   1
   4   3  11    0.20    1.30   1
  -4  -3 -11    0.80    1.30   1
   4   3  12    6.90    1.30   1
  -4  -3 -12   11.60    0.80   1
   4   3  13   32.00    2.20   1
  -4  -3 -13   31.00    1.60   1
   4   3  14    1.20    1.30   1
  -4  -3 -14    0.30    0.90   1
   4   3  15   22.90    1.40   1
  -4  -3 -15   22.10    1.60   1
   4   3  16    2.00    1.80   1
  -4  -3 -16    3.50    1.10   1
   4   3  17    6.70    2.20   1
  -4  -3 -17    3.70    1.50   1
   4   3  18    9.10    2.80   1
  -4  -3 -18    9.10    2.50   1
   4   3  19   38.90    3.60   1
  -4  -3 -19   38.70    5.30   1
   4   3  20    7.10    2.80   1
  -4  -3 -20    6.60    4.00   1
   4   3  21   11.60    3.70   1
  -4  -3 -21   16.40    4.60   1
   4   3  22   42.20    5.70   1
  -4  -3 -22   23.90    4.60   1
   4   3  23   13.20    4.90   1
  -4  -3 -23    7.80    5.00   1
   4   4   0   28.40    1.90   1
   4   4   1  128.20    6.60   1
  -4  -4  -1  138.30    6.60   1
   4   4   2   12.90    1.30   1
  -4  -4  -2   11.50    2.70   1
   4   4   3  235.30    8.60   1
  -4  -4  -3  231.50    9.70   1
   4   4   4   97.90    4.10   1
  -4  -4  -4  101.30    4.50   1
   4   4   5  154.90    8.20   1
  -4  -4  -5  159.20    6.90   1
   4   4   6   78.10    4.70   1
  -4  -4  -6   78.00    3.90   1
   4   4   7   21.90    2.30   1
  -4  -4  -7   21.60    2.10   1
   4   4   8    2.10    1.70   1
  -4  -4  -8    1.80    1.50   1
   4   4   9  160.80    6.50   1
  -4  -4  -9  149.60    8.50   1
   4   4  10   13.80    1.50   1
  -4  -4 -10   11.10    2.60   1
   4   4  11   48.30    2.50   1
  -4  -4 -11   50.90    5.40   1
   4   4  12   20.20    1.70   1
  -4  -4 -12   26.10    2.80   1
   4   4  13   61.00    2.60   1
  -4  -4 -13   64.50    4.30   1
   4   4  14   23.40    1.50   1
  -4  -4 -14   21.10    2.60   1
   4   4  15   50.10    3.10   1
  -4  -4 -15   51.10    3.90   1
   4   4  16   21.40    2.60   1
  -4  -4 -16   16.80    1.90   1
   4   4  17  191.20   11.80   1
  -4  -4 -17  194.60    9.90   1
   4   4  18   -3.60    2.30   1
  -4  -4 -18   -1.90    1.90   1
   4   4  19   32.90    3.40   1
  -4  -4 -19   31.80    4.80   1
   4   4  20    9.80    2.60   1
  -4  -4 -20   15.40    5.00   1
   4   4  21   38.50    6.60   1
  -4  -4 -21   48.30    6.20   1
   4   4  22   10.30    4.40   1
  -4  -4 -22    4.80    4.10   1
   4   5   0  135.80    6.70   1
   4   5   1   73.50    6.40   1
  -4  -5  -1   77.40    5.00   1
   4   5   2    2.30    0.90   1
  -4  -5  -2    2.30    1.80   1
   4   5   3   30.20    2.20   1
  -4  -5  -3   30.00    3.10   1
   4   5   4  111.80    6.30   1
  -4  -5  -4  108.60    6.40   1
   4   5   5   15.80    1.50   1
  -4  -5  -5   14.50    2.80   1
   4   5   6   18.90    1.80   1
  -4  -5  -6   20.00    2.00   1
   4   5   7   31.00    2.20   1
  -4  -5  -7   27.60    2.40   1
   4   5   8   97.10    5.50   1
  -4  -5  -8   97.10    4.70   1
   4   5   9    6.80    1.50   1
  -4  -5  -9    6.10    1.90   1
   4   5  10    8.20    1.60   1
  -4  -5 -10    6.00    1.70   1
   4   5  11   33.40    2.20   1
  -4  -5 -11   34.10    3.20   1
   4   5  12    9.80    1.20   1
  -4  -5 -12    8.80    1.80   1
   4   5  13   67.30    2.70   1
  -4  -5 -13   64.40    4.70   1
   4   5  14    8.90    1.70   1
  -4  -5 -14    6.10    1.80   1
   4   5  15   27.10    2.80   1
  -4  -5 -15   20.30    2.70   1
   4   5  16  149.50    7.60   1
  -4  -5 -16  154.80   14.70   1
   4   5  17    4.40    3.00   1
  -4  -5 -17    5.80    2.10   1
   4   5  18   13.40    2.80   1
  -4  -5 -18   12.90    4.30   1
   4   5  19   20.10    4.80   1
  -4  -5 -19   17.40    4.20   1
   4   5  20    7.10    4.20   1
  -4  -5 -20    7.90    3.70   1
   4   5  21   -3.80    3.80   1
  -4  -5 -21   -2.00    4.10   1
   4   6   0    0.20    1.70   1
   4   6   1   24.70    2.50   1
  -4  -6  -1   25.30    2.50   1
   4   6   2  290.10   11.90   1
  -4  -6  -2  282.80   11.60   1
   4   6   3   77.60    4.10   1
  -4  -6  -3   78.70    4.20   1
   4   6   4   87.10    3.50   1
  -4  -6  -4   85.20    7.30   1
   4   6   5   41.00    2.50   1
  -4  -6  -5   38.60    4.90   1
   4   6   6   17.60    1.80   1
  -4  -6  -6   18.20    2.60   1
   4   6   7    4.30    1.40   1
  -4  -6  -7    4.00    1.70   1
   4   6   8   32.30    2.50   1
  -4  -6  -8   36.60    2.90   1
   4   6   9    3.70    1.40   1
  -4  -6  -9    3.50    1.70   1
   4   6  10   93.60    3.70   1
  -4  -6 -10   89.60    6.20   1
   4   6  11   91.60    3.70   1
  -4  -6 -11   92.00    5.70   1
   4   6  12   70.00    3.20   1
  -4  -6 -12   68.90    4.60   1
   4   6  13   34.20    2.50   1
  -4  -6 -13   33.50    3.20   1
   4   6  14    7.70    1.70   1
  -4  -6 -14    3.40    2.10   1
   4   6  15   36.10    2.80   1
  -4  -6 -15   37.70    3.60   1
   4   6  16  146.50    7.70   1
  -4  -6 -16  169.10   12.30   1
   4   6  17   16.90    2.90   1
  -4  -6 -17   22.10    5.40   1
   4   6  18  170.80   19.70   1
  -4  -6 -18  179.90   18.40   1
   4   6  19   -4.50    3.50   1
  -4  -6 -19    1.70    3.60   1
   4   6  20    5.20    3.70   1
  -4  -6 -20    1.70    4.20   1
   4   7   0   -0.40    1.70   1
   4   7   1   10.80    2.30   1
  -4  -7  -1    9.50    2.20   1
   4   7   2   40.50    3.30   1
  -4  -7  -2   38.80    2.20   1
   4   7   3   25.00    3.00   1
  -4  -7  -3   27.80    2.60   1
   4   7   4   20.80    2.60   1
  -4  -7  -4   17.40    2.10   1
   4   7   5   37.10    3.60   1
  -4  -7  -5   31.90    3.00   1
   4   7   6   29.20    3.30   1
  -4  -7  -6   34.20    2.80   1
   4   7   7    0.40    1.30   1
  -4  -7  -7    1.20    1.90   1
   4   7   8   15.30    1.90   1
  -4  -7  -8   14.20    2.00   1
   4   7   9   -0.90    1.50   1
  -4  -7  -9    6.30    2.00   1
   4   7  10    5.30    1.60   1
  -4  -7 -10    5.90    1.80   1
   4   7  11    3.20    1.80   1
  -4  -7 -11    1.00    1.80   1
   4   7  12    8.00    2.30   1
  -4  -7 -12    3.20    1.90   1
   4   7  13   14.30    2.60   1
  -4  -7 -13   23.20    2.90   1
   4   7  14   44.50    3.70   1
  -4  -7 -14   42.10    3.60   1
   4   7  15   11.10    2.60   1
  -4  -7 -15    8.90    2.80   1
   4   7  16   54.90    6.60   1
  -4  -7 -16   41.80    3.80   1
   4   7  17   11.10    5.00   1
  -4  -7 -17   10.00    4.00   1
   4   7  18    9.80    4.10   1
  -4  -7 -18    8.30    3.90   1
   4   8   0    4.70    1.70   1
   4   8   1   27.20    2.60   1
  -4  -8  -1   28.10    2.90   1
   4   8   2   92.50    4.90   1
  -4  -8  -2   86.40    5.80   1
   4   8   3   27.90    3.60   1
  -4  -8  -3   31.70    3.10   1
   4   8   4  162.30    7.50   1
  -4  -8  -4  168.90   14.30   1
   4   8   5   51.30    3.50   1
  -4  -8  -5   54.40    3.90   1
   4   8   6   24.00    2.90   1
  -4  -8  -6   25.50    3.00   1
   4   8   7    6.30    1.90   1
  -4  -8  -7    7.30    1.60   1
   4   8   8   48.40    3.70   1
  -4  -8  -8   49.70    4.20   1
   4   8   9   31.30    2.70   1
  -4  -8  -9   29.20    3.00   1
   4   8  10  155.70    7.10   1
  -4  -8 -10  163.40   10.40   1
   4   8  11    1.70    2.70   1
  -4  -8 -11   10.60    2.40   1
   4   8  12   28.00    2.80   1
  -4  -8 -12   25.30    3.30   1
   4   8  13    9.70    2.80   1
  -4  -8 -13    1.70    2.60   1
   4   8  14    6.20    3.30   1
  -4  -8 -14    7.50    2.60   1
   4   8  15    9.80    3.30   1
  -4  -8 -15   15.20    3.10   1
   4   8  16    7.40    4.20   1
  -4  -8 -16   12.40    3.20   1
   4   9   0    1.20    1.80   1
   4   9   1   -1.00    1.90   1
  -4  -9  -1    0.80    2.20   1
   4   9   2   19.80    2.60   1
  -4  -9  -2   12.30    3.10   1
   4   9   3   -1.10    2.50   1
  -4  -9  -3    6.10    2.60   1
   4   9   4   21.40    3.30   1
  -4  -9  -4   17.10    4.40   1
   4   9   5   26.40    3.20   1
  -4  -9  -5   24.90    4.50   1
   4   9   6    8.80    3.10   1
  -4  -9  -6    7.90    4.20   1
   4   9   7    7.70    3.30   1
  -4  -9  -7   11.10    4.40   1
   4   9   8    1.80    2.90   1
  -4  -9  -8    0.00    3.20   1
   4   9   9   13.40    3.50   1
  -4  -9  -9    4.20    4.10   1
   4   9  10   16.10    3.40   1
  -4  -9 -10   15.10    4.50   1
   4   9  11    1.60    3.20   1
  -4  -9 -11    3.60    4.40   1
   4   9  12   12.40    3.70   1
  -4  -9 -12    7.20    4.90   1
   4   9  13    6.20    3.30   1
  -4  -9 -13   -0.40    3.60   1
   4   9  14   11.00    4.80   1
  -4  -9 -14    4.70    5.10   1
   4  10   0   -7.40    4.00   1
   4  10   1   20.00    5.00   1
  -4 -10  -1   10.10    2.80   1
   4  10   2   10.30    4.70   1
  -4 -10  -2    8.80    3.30   1
   4  10   3   82.60   10.60   1
  -4 -10  -3   85.90    6.80   1
   4  10   4    6.40    3.30   1
  -4 -10  -4    9.20    4.40   1
  -4 -10  -5   78.70    8.20   1
   4  10   6   27.00    3.70   1
  -4 -10  -6   31.90    5.20   1
  -4 -10  -7   65.00    7.80   1
  -4 -10  -8   -0.10    4.00   1
   4  10   9   64.00    8.30   1
  -4 -10  -9   50.90    6.90   1
   4  10  10   17.90    4.90   1
  -4 -10 -10   14.70    4.90   1
   4  10  11   67.10    8.70   1
   4  11   1   11.70    5.50   1
  -4 -11  -1   10.80    5.60   1
  -4 -11  -2   10.50    5.40   1
   4  11   3   29.60    6.30   1
  -4 -11  -3   31.30    5.90   1
   4  11   4   13.30    5.40   1
   4  11   5   -6.20    4.70   1
   5   0   0    0.10    2.10   1
   5   0   1   -0.50    1.40   1
   5   0   2   14.70    1.80   1
   5   0   3   33.80    2.20   1
   5   0   4   17.20    2.00   1
   5   0   5   13.70    2.10   1
   5   0   6    1.00    1.20   1
   5   0   7   13.60    1.50   1
   5   0   8    1.40    1.20   1
   5   0   9   19.70    1.80   1
   5   0  10   15.10    1.80   1
   5   0  11    3.30    1.40   1
   5   0  12    7.10    1.60   1
   5   0  13    0.00    2.80   1
   5   0  14    7.50    4.30   1
   5   0  15   12.30    4.40   1
   5   0  16   -6.80    4.20   1
   5   0  18   -2.70    4.00   1
   5   1   0   64.50    3.00   1
   5   1   1  119.80    5.20   1
  -5  -1  -1  116.10    4.20   1
   5   1   2  112.70    4.50   1
  -5  -1  -2  117.30    4.60   1
   5   1   3  126.70    5.30   1
  -5  -1  -3  127.30    5.00   1
   5   1   4   78.20    3.50   1
  -5  -1  -4   74.20    3.10   1
   5   1   5   54.60    3.50   1
  -5  -1  -5   59.50    2.80   1
   5   1   6   22.50    2.50   1
  -5  -1  -6   22.10    1.80   1
   5   1   7   50.40    2.40   1
  -5  -1  -7   53.60    2.50   1
   5   1   8   19.50    1.80   1
  -5  -1  -8   16.60    1.70   1
   5   1   9   27.80    2.00   1
  -5  -1  -9   27.90    2.00   1
   5   1  10    5.70    1.50   1
  -5  -1 -10    5.60    1.80   1
   5   1  11    8.60    1.80   1
  -5  -1 -11    6.10    2.10   1
   5   1  12   61.70    3.50   1
  -5  -1 -12   58.60    5.60   1
   5   1  13   91.80    5.50   1
  -5  -1 -13   99.20    7.40   1
   5   1  14   37.60    3.40   1
  -5  -1 -14   35.70    6.30   1
   5   1  15   30.30    5.40   1
  -5  -1 -15   35.50    5.70   1
   5   1  16   34.80    7.20   1
  -5  -1 -16   46.00    7.40   1
   5   1  17   35.10    5.90   1
   5   2   0   -0.30    1.40   1
   5   2   1   32.60    2.30   1
  -5  -2  -1   30.30    2.20   1
   5   2   2    3.10    1.40   1
  -5  -2  -2    1.20    1.90   1
   5   2   3   10.10    1.90   1
  -5  -2  -3    6.20    1.20   1
   5   2   4   79.50    3.70   1
  -5  -2  -4   76.60    3.20   1
   5   2   5   29.30    2.30   1
  -5  -2  -5   27.60    1.80   1
   5   2   6   10.10    1.70   1
  -5  -2  -6    9.20    2.10   1
   5   2   7   27.00    2.00   1
  -5  -2  -7   21.00    3.20   1
   5   2   8   65.70    3.20   1
  -5  -2  -8   63.00    4.10   1
   5   2   9    9.50    1.60   1
  -5  -2  -9    9.30    2.80   1
   5   2  10    3.00    1.60   1
  -5  -2 -10   -0.70    2.50   1
   5   2  11   11.10    1.80   1
  -5  -2 -11    9.40    5.00   1
   5   2  12   11.70    2.10   1
  -5  -2 -12    7.00    4.70   1
   5   2  13   10.20    2.90   1
  -5  -2 -13    9.80    4.10   1
   5   2  14    6.70    2.40   1
   5   2  15   18.60    3.30   1
   5   2  16   12.90    3.40   1
   5   3   0   66.30    4.20   1
   5   3   1   15.10    2.50   1
  -5  -3  -1   18.60    2.30   1
   5   3   2   19.90    3.10   1
  -5  -3  -2   16.30    2.50   1
   5   3   3   16.00    2.50   1
  -5  -3  -3   18.30    2.90   1
   5   3   4   81.80    6.20   1
  -5  -3  -4   70.00    4.70   1
   5   3   5   15.60    2.60   1
  -5  -3  -5   17.90    3.00   1
   5   3   6  162.60    7.80   1
  -5  -3  -6  162.80   13.90   1
   5   3   7  127.70    8.50   1
  -5  -3  -7  107.80   12.30   1
   5   3   8   45.10    2.90   1
  -5  -3  -8   48.30    6.00   1
   5   3   9    0.80    1.50   1
  -5  -3  -9    0.00    2.50   1
   5   3  10   58.90    4.10   1
  -5  -3 -10   59.70    7.50   1
   5   3  11    2.10    1.80   1
   5   3  12   20.10    3.00   1
  -5  -3 -12    5.90    3.10   1
   5   3  13   13.90    3.30   1
   5   3  14    5.40    3.80   1
   5   3  15   11.50    4.10   1
   5   3  16   10.60    4.50   1
   5   4   0   31.60    4.40   1
   5   4   1    0.70    3.50   1
  -5  -4  -1    8.60    4.00   1
   5   4   2    5.10    2.70   1
  -5  -4  -2   -0.40    3.30   1
   5   4   3   16.20    2.50   1
  -5  -4  -3    9.80    4.10   1
   5   4   4    5.20    2.20   1
  -5  -4  -4    5.90    3.60   1
   5   4   5    6.50    2.30   1
  -5  -4  -5   10.80    4.10   1
   5   4   6   52.60    4.70   1
  -5  -4  -6   53.00    6.30   1
   5   4   7   97.50    5.90   1
  -5  -4  -7   94.70    9.70   1
   5   4   8   63.40    3.70   1
  -5  -4  -8   71.20    8.10   1
   5   4   9   17.60    2.60   1
  -5  -4  -9   17.60    4.90   1
   5   4  10   11.80    2.10   1
  -5  -4 -10   14.30    3.70   1
   5   4  11   71.80    5.60   1
  -5  -4 -11   48.70    6.70   1
   5   4  12    2.70    2.60   1
  -5  -4 -12    4.10    3.90   1
   5   4  13    9.80    3.40   1
   5   4  14    3.50    3.40   1
   5   4  15   -5.40    3.70   1
   5   5   0  128.20   13.80   1
   5   5   1    6.50    2.80   1
  -5  -5  -1    9.30    4.50   1
   5   5   2    1.40    2.50   1
  -5  -5  -2   -0.20    3.50   1
   5   5   3   66.20    4.90   1
  -5  -5  -3   59.90    6.30   1
   5   5   4   70.70    5.50   1
  -5  -5  -4   71.30    9.00   1
   5   5   5   50.80    4.60   1
  -5  -5  -5   41.30    6.10   1
   5   5   6   31.10    4.00   1
  -5  -5  -6   22.10    4.70   1
   5   5   7   57.50    4.20   1
  -5  -5  -7   50.40    5.60   1
   5   5   8   33.30    4.30   1
  -5  -5  -8   25.30    5.60   1
   5   5   9   24.50    4.60   1
   5   5  10   19.90    4.40   1
   5   5  11   41.70    5.00   1
  -5  -5 -11   25.60    4.60   1
   5   5  12   25.90    3.60   1
  -5  -5 -12   19.10    4.50   1
   5   5  13   29.70    5.60   1
   5   5  14   54.70    6.20   1
   5   6   0    5.70    4.50   1
   5   6   1    3.00    2.90   1
  -5  -6  -1    3.30    3.60   1
   5   6   2    3.70    2.60   1
  -5  -6  -2    2.60    3.90   1
   5   6   3    9.70    3.50   1
  -5  -6  -3    6.30    4.40   1
   5   6   4   13.00    3.50   1
  -5  -6  -4   11.20    4.90   1
   5   6   5   31.50    5.20   1
  -5  -6  -5   22.00    4.80   1
   5   6   6    0.80    2.10   1
  -5  -6  -6    3.50    4.10   1
  -5  -6  -7   19.90    4.30   1
   5   6   8   -2.20    4.50   1
   5   6   9   12.80    3.90   1
  -5  -6  -9    6.40    4.60   1
   5   6  10    1.50    2.70   1
  -5  -6 -10    0.30    3.70   1
   5   6  11   -1.40    2.80   1
  -5  -6 -11   -3.20    4.30   1
   5   6  12   18.00    4.80   1
  -5  -6 -12   10.50    4.20   1
   5   7   0   13.10    2.90   1
   5   7   1   20.50    4.30   1
  -5  -7  -1   38.30    6.40   1
   5   7   2    1.70    3.50   1
  -5  -7  -2   -1.10    3.70   1
   5   7   3   15.70    5.50   1
  -5  -7  -3   13.70    4.90   1
   5   7   4   -1.70    4.80   1
   5   7   5   43.60    6.70   1
  -5  -7  -5   30.30    5.60   1
   5   7   6    1.90    4.90   1
  -5  -7  -6    6.50    4.10   1
   5   7   7   77.30    7.40   1
  -5  -7  -7   73.00    7.90   1
   5   7   8   -1.60    5.60   1
   5   7   9    1.40    3.00   1
  -5  -7  -9    4.70    4.00   1
   5   7  10    6.90    3.70   1
  -5  -7 -10    1.60    3.70   1
   5   8   1    9.20    5.40   1
   5   8   2   23.20    7.30   1
   5   8   3   11.10    6.30   1
   5   8   5   10.30    4.40   1
   5   8   6   12.40    4.40   1
   6   0   0   82.00    9.10   1
   6   0   1    5.50    3.40   1
   6   0   2   50.90    7.50   1
   6   0   4   79.20    8.30   1
   6   1   0   -0.40    5.30   1
  -6  -1  -1   40.80    7.40   1
   6   1   2   30.30    6.20   1
  -6  -1  -2   29.50    6.90   1
   6   1   3   34.10    7.00   1
  -6  -1  -3   23.10    6.00   1
   6   1   4    4.90    6.40   1
   6   2   1   21.00    6.00   1
  -6  -2  -1   13.00    5.90   1
   6   2   2    5.60    4.50   1
   0   0   0
;
_shelx_hkl_checksum   31302
