# Supplementary material for: Functional, Aromatic, and Fluorinated Monothiosemicarbazones: Investigations into Their Structures and Activity toward the Gallium-68 Incorporation by Microwave Irradiation
Source: ACS Omega. 2022 Apr 11;7(16):13750–77. doi: 10.1021/acsomega.1c07396 (PMC9088960; doi:10.1021/acsomega.1c07396)
Supplement: Supplementary file 2 — ao1c07396_si_017.zip [file ao1c07396_si_017.zip › cifs_completed/2149602_precursor3a_polymorph_e16sip14.cif]

 
data_e16sip14
 
_audit_creation_method            'SHELXL-2018/1'
_shelx_SHELXL_version_number      '2018/1'
_chemical_name_systematic         ?
_chemical_name_common             ?
_chemical_melting_point           ?
_chemical_formula_moiety          'C8 H10 F N3 S'
_chemical_formula_sum
 'C8 H10 F N3 S' 
_chemical_formula_weight          199.25

loop_
 _atom_type_symbol
 _atom_type_description
 _atom_type_scat_dispersion_real
 _atom_type_scat_dispersion_imag
 _atom_type_scat_source
 'C'  'C'   0.0033   0.0016
 'International Tables Vol C Tables 4.2.6.8 and 6.1.1.4'
 'H'  'H'   0.0000   0.0000
 'International Tables Vol C Tables 4.2.6.8 and 6.1.1.4'
 'N'  'N'   0.0061   0.0033
 'International Tables Vol C Tables 4.2.6.8 and 6.1.1.4'
 'F'  'F'   0.0171   0.0103
 'International Tables Vol C Tables 4.2.6.8 and 6.1.1.4'
 'S'  'S'   0.1246   0.1234
 'International Tables Vol C Tables 4.2.6.8 and 6.1.1.4'
 
_space_group_crystal_system       triclinic
_space_group_IT_number            1
_space_group_name_H-M_alt         'P 1'
_space_group_name_Hall            'P 1'
 
_shelx_space_group_comment
;
The symmetry employed for this shelxl refinement is uniquely defined
by the following loop, which should always be used as a source of
symmetry information in preference to the above space-group names.
They are only intended as comments.
;
 
loop_
 _space_group_symop_operation_xyz
 'x, y, z'
 
_cell_length_a                    7.0809(4)
_cell_length_b                    7.0944(3)
_cell_length_c                    18.702(2)
_cell_angle_alpha                 94.159(6)
_cell_angle_beta                  94.420(7)
_cell_angle_gamma                 91.876(4)
_cell_volume                      933.54(12)
_cell_formula_units_Z             4
_cell_measurement_temperature     150(2)
_cell_measurement_reflns_used   1821
_cell_measurement_theta_min     3.7480
_cell_measurement_theta_max     24.7630
 
_exptl_crystal_description        plate
_exptl_crystal_colour             colourless
_exptl_crystal_density_meas       ?
_exptl_crystal_density_method     ?
_exptl_crystal_density_diffrn     1.418          
_exptl_crystal_F_000              416
_exptl_transmission_factor_min    ?
_exptl_transmission_factor_max    ?
_exptl_crystal_size_max           0.650
_exptl_crystal_size_mid           0.400
_exptl_crystal_size_min           0.050
_exptl_absorpt_coefficient_mu     0.317
_shelx_estimated_absorpt_T_min    0.820
_shelx_estimated_absorpt_T_max    0.984
_exptl_absorpt_correction_T_min                   0.78414
_exptl_absorpt_correction_T_max                   1.00000
_exptl_absorpt_correction_type            multi-scan
_exptl_absorpt_process_details
;
CrysAlisPro 1.171.39.46 (Rigaku Oxford Diffraction, 2018)
Empirical absorption correction using spherical harmonics,
 implemented in SCALE3 ABSPACK scaling algorithm.
;
_oxdiff_exptl_absorpt_empirical_full_min           0.808
_oxdiff_exptl_absorpt_empirical_full_max           1.484
_oxdiff_exptl_absorpt_empirical_details
;
Empirical correction (ABSPACK) includes:
- Absorption correction using spherical harmonics
- Frame scaling
;
_diffrn_ambient_temperature 150.0(2) 
_diffrn_ambient_environment N~2~
_diffrn_source 'fine-focus sealed X-ray tube'
_diffrn_source_type 'Enhance (Mo) X-ray Source'
_diffrn_radiation_probe x-ray
_diffrn_radiation_type 'Mo K\a'
_diffrn_radiation_wavelength 0.71073
_diffrn_radiation_monochromator graphite
_diffrn_measurement_device 'four-circle diffractometer'
_diffrn_measurement_device_type 'New Xcalibur, EosS2'
_diffrn_measurement_method '\w scans'
_diffrn_detector 'CCD plate'
_diffrn_detector_type EosS2
_diffrn_detector_area_resol_mean 16.1468
_diffrn_reflns_number             6907
_diffrn_reflns_av_unetI/netI      0.0774
_diffrn_reflns_av_R_equivalents   0.0363
_diffrn_reflns_limit_h_min        -8
_diffrn_reflns_limit_h_max        8
_diffrn_reflns_limit_k_min        -8
_diffrn_reflns_limit_k_max        8
_diffrn_reflns_limit_l_min        -22
_diffrn_reflns_limit_l_max        22
_diffrn_reflns_theta_min          3.483
_diffrn_reflns_theta_max          25.692
_diffrn_reflns_theta_full         25.242
_diffrn_measured_fraction_theta_max   0.996
_diffrn_measured_fraction_theta_full  0.997
_diffrn_reflns_Laue_measured_fraction_max    0.996
_diffrn_reflns_Laue_measured_fraction_full   0.997
_diffrn_reflns_point_group_measured_fraction_max   0.674
_diffrn_reflns_point_group_measured_fraction_full  0.681
_reflns_number_total              4793
_reflns_number_gt                 3821
_reflns_threshold_expression      'I > 2\s(I)'
_reflns_Friedel_coverage          0.354
_reflns_Friedel_fraction_max      0.352
_reflns_Friedel_fraction_full     0.364
 
_reflns_special_details
;
 Reflections were merged by SHELXL according to the crystal
 class for the calculation of statistics and refinement.
 
 _reflns_Friedel_fraction is defined as the number of unique
 Friedel pairs measured divided by the number that would be
 possible theoretically, ignoring centric projections and
 systematic absences.
;
 
_computing_data_collection     'CrysAlisPro 1.171.39.46 (Rigaku OD, 2018)'
_computing_cell_refinement     'CrysAlisPro 1.171.39.46 (Rigaku OD, 2018)'
_computing_data_reduction      'CrysAlisPro 1.171.39.46 (Rigaku OD, 2018)'
_computing_structure_solution     
; 
 SHELXT
 Sheldrick, G. M. (2008). Acta Cryst. A64, 112-122.
;
_computing_structure_refinement   
;
 SHELXL-2018/1 (Sheldrick, 2018)
 Sheldrick GM (2008) Acta Crystallogr A64:112--122 and 
 C. B. H\"ubschle, G. M. Sheldrick and B. Dittrich
 ShelXle: a Qt graphical user interface for SHELXL
 J. Appl. Cryst., 44, (2011) 1281-1284.
;
_computing_molecular_graphics  

'ORTEP3 for Windows - Farrugia, L. J. J. Appl. Crystallogr. 1997, 30, 565'

_computing_publication_material    
;
 'WinGX publication routines, Farrugia, 
 L. J., J. Appl. Crystallogr., 1999, 32, 837-838
; 
_refine_special_details           
;
al NH hydrogen atoms have been refined with bond lengths restraints
;
_refine_ls_structure_factor_coef  Fsqd
_refine_ls_matrix_type            full
_refine_ls_weighting_scheme       calc
_refine_ls_weighting_details
'w=1/[\s^2^(Fo^2^)+(0.0703P)^2^+0.1294P] where P=(Fo^2^+2Fc^2^)/3'
_atom_sites_solution_primary      ?
_atom_sites_solution_secondary    ?
_atom_sites_solution_hydrogens    mixed
_refine_ls_hydrogen_treatment     mixed
_refine_ls_extinction_method      none
_refine_ls_extinction_coef        .
_refine_ls_abs_structure_details
;
 Flack x determined using 838 quotients [(I+)-(I-)]/[(I+)+(I-)]
 (Parsons, Flack and Wagner, Acta Cryst. B69 (2013) 249-259).
;
_refine_ls_abs_structure_Flack    -0.04(8)
_chemical_absolute_configuration  ad
_refine_ls_number_reflns          4793
_refine_ls_number_parameters      517
_refine_ls_number_restraints      19
_refine_ls_R_factor_all           0.0855
_refine_ls_R_factor_gt            0.0663
_refine_ls_wR_factor_ref          0.1573
_refine_ls_wR_factor_gt           0.1455
_refine_ls_goodness_of_fit_ref    1.083
_refine_ls_restrained_S_all       1.082
_refine_ls_shift/su_max           0.000
_refine_ls_shift/su_mean          0.000
 
loop_
 _atom_site_label
 _atom_site_type_symbol
 _atom_site_fract_x
 _atom_site_fract_y
 _atom_site_fract_z
 _atom_site_U_iso_or_equiv
 _atom_site_adp_type
 _atom_site_occupancy
 _atom_site_site_symmetry_order  
 _atom_site_calc_flag
 _atom_site_refinement_flags_posn
 _atom_site_refinement_flags_adp
 _atom_site_refinement_flags_occupancy
 _atom_site_disorder_assembly
 _atom_site_disorder_group
S1 S 0.2899(3) 0.0460(3) 0.07856(13) 0.0396(6) Uani 1 1 d . . . . .
S2 S 0.6995(3) 0.5200(3) 0.07453(14) 0.0414(6) Uani 1 1 d . . . . .
S3 S 0.1566(3) 0.4989(3) 0.90630(14) 0.0456(6) Uani 1 1 d . . . . .
S4 S 0.6722(3) 0.9078(3) 0.92515(14) 0.0414(6) Uani 1 1 d . . . . .
N1 N -0.2513(9) 0.0333(10) 0.1188(4) 0.0328(18) Uani 1 1 d D . . . .
H1A H -0.270(12) 0.007(11) 0.162(2) 0.039 Uiso 1 1 d D U . . .
H1B H -0.337(9) -0.051(9) 0.099(4) 0.039 Uiso 1 1 d D U . . .
N2 N -0.0799(9) 0.0165(10) 0.0842(4) 0.0328(17) Uani 1 1 d D . . . .
H2 H -0.074(12) -0.014(12) 0.0387(17) 0.039 Uiso 1 1 d D U . . .
N3 N 0.0807(9) 0.1239(10) 0.1899(4) 0.0363(17) Uani 1 1 d D . . . .
H3 H -0.025(8) 0.101(12) 0.211(4) 0.044 Uiso 1 1 d D U . . .
N4 N 1.2571(9) 0.5493(11) 0.1134(4) 0.0328(18) Uani 1 1 d D . . . .
H4A H 1.334(9) 0.457(8) 0.108(4) 0.039 Uiso 1 1 d D U . . .
H4B H 1.311(12) 0.622(10) 0.086(4) 0.039 Uiso 1 1 d D U . . .
N5 N 1.0700(9) 0.5150(10) 0.0795(4) 0.0361(18) Uani 1 1 d D . . . .
H5 H 1.076(12) 0.498(12) 0.0316(15) 0.043 Uiso 1 1 d D U . . .
N6 N 0.9598(10) 0.6172(10) 0.1861(4) 0.0399(18) Uani 1 1 d D . . . .
H6 H 1.080(5) 0.618(12) 0.201(4) 0.048 Uiso 1 1 d D U . . .
N7 N 0.1620(11) -0.0576(9) 0.8816(5) 0.0363(18) Uani 1 1 d D . . . .
H7A H 0.155(12) -0.103(12) 0.839(2) 0.044 Uiso 1 1 d D U . . .
H7B H 0.231(10) -0.139(9) 0.903(4) 0.044 Uiso 1 1 d D U . . .
N8 N 0.1817(10) 0.1302(8) 0.9107(4) 0.0344(17) Uani 1 1 d D . . . .
H8 H 0.203(12) 0.163(12) 0.9571(17) 0.041 Uiso 1 1 d D U . . .
N9 N 0.0759(11) 0.2250(9) 0.8013(4) 0.0397(18) Uani 1 1 d D . . . .
H9 H 0.082(12) 0.108(6) 0.783(5) 0.048 Uiso 1 1 d D U . . .
N10 N 0.6553(11) 1.4405(9) 0.8749(4) 0.0384(19) Uani 1 1 d D . . . .
H10C H 0.742(10) 1.529(10) 0.890(5) 0.046 Uiso 1 1 d D U . . .
H10D H 0.571(9) 1.506(11) 0.895(5) 0.046 Uiso 1 1 d D U . . .
N11 N 0.6867(10) 1.2732(9) 0.9124(4) 0.0342(17) Uani 1 1 d D . . . .
H11 H 0.704(12) 1.277(12) 0.9595(14) 0.041 Uiso 1 1 d D U . . .
N12 N 0.5810(10) 1.1019(9) 0.8097(4) 0.0390(18) Uani 1 1 d D . . . .
H12 H 0.547(12) 1.204(7) 0.788(4) 0.047 Uiso 1 1 d D U . . .
C1 C 0.0902(10) 0.0646(10) 0.1204(5) 0.0291(18) Uani 1 1 d . . . . .
C2 C 0.2426(12) 0.1823(12) 0.2414(5) 0.042(2) Uani 1 1 d . . . . .
H2A H 0.215793 0.303917 0.267347 0.051 Uiso 1 1 calc R U . . .
H2B H 0.355974 0.203275 0.214710 0.051 Uiso 1 1 calc R U . . .
C3 C 0.2849(11) 0.0401(12) 0.2948(5) 0.033(2) Uani 1 1 d . . . . .
C4 C 0.3427(11) -0.1373(12) 0.2721(5) 0.038(2) Uani 1 1 d . . . . .
H4 H 0.355839 -0.166283 0.222356 0.045 Uiso 1 1 calc R U . . .
C5 C 0.3821(12) -0.2744(14) 0.3202(6) 0.048(3) Uani 1 1 d . . . . .
H5A H 0.421215 -0.396161 0.304247 0.058 Uiso 1 1 calc R U . . .
C6 C 0.3618(12) -0.2260(15) 0.3927(6) 0.047(2) Uani 1 1 d . . . . .
C7 C 0.3070(14) -0.0507(14) 0.4175(5) 0.050(3) Uani 1 1 d . . . . .
H7 H 0.294703 -0.021104 0.467288 0.060 Uiso 1 1 calc R U . . .
C8 C 0.2700(12) 0.0821(13) 0.3676(5) 0.041(2) Uani 1 1 d . . . . .
H8A H 0.233586 0.204626 0.383751 0.050 Uiso 1 1 calc R U . . .
C9 C 0.9179(11) 0.5542(11) 0.1157(5) 0.033(2) Uani 1 1 d . . . . .
C10 C 0.8209(14) 0.6663(14) 0.2368(5) 0.046(2) Uani 1 1 d . . . . .
H10A H 0.693749 0.664367 0.210717 0.055 Uiso 1 1 calc R U . . .
H10B H 0.850197 0.796479 0.258436 0.055 Uiso 1 1 calc R U . . .
C11 C 0.8171(11) 0.5346(12) 0.2953(5) 0.032(2) Uani 1 1 d . . . . .
C12 C 0.7533(11) 0.3479(12) 0.2802(5) 0.038(2) Uani 1 1 d . . . . .
H12A H 0.711348 0.304607 0.232140 0.045 Uiso 1 1 calc R U . . .
C13 C 0.7497(12) 0.2229(13) 0.3343(6) 0.046(2) Uani 1 1 d . . . . .
H13 H 0.700483 0.096786 0.324216 0.055 Uiso 1 1 calc R U . . .
C14 C 0.8186(13) 0.2870(14) 0.4019(5) 0.045(2) Uani 1 1 d . . . . .
C15 C 0.8805(13) 0.4695(14) 0.4189(5) 0.049(2) Uani 1 1 d . . . . .
H15 H 0.922082 0.511926 0.467048 0.059 Uiso 1 1 calc R U . . .
C16 C 0.8816(12) 0.5892(13) 0.3658(5) 0.042(2) Uani 1 1 d . . . . .
H16 H 0.928363 0.715667 0.377308 0.050 Uiso 1 1 calc R U . . .
C17 C 0.1347(11) 0.2716(11) 0.8701(5) 0.033(2) Uani 1 1 d . . . . .
C18 C 0.0173(14) 0.3493(15) 0.7463(5) 0.049(3) Uani 1 1 d . . . . .
H18A H -0.001654 0.476755 0.769280 0.059 Uiso 1 1 calc R U . . .
H18B H -0.105516 0.301000 0.721803 0.059 Uiso 1 1 calc R U . . .
C19 C 0.1601(12) 0.3641(12) 0.6918(5) 0.034(2) Uani 1 1 d . . . . .
C20 C 0.3448(13) 0.4293(11) 0.7127(5) 0.038(2) Uani 1 1 d . . . . .
H20 H 0.379235 0.467354 0.761873 0.045 Uiso 1 1 calc R U . . .
C21 C 0.4799(12) 0.4397(12) 0.6630(6) 0.043(2) Uani 1 1 d . . . . .
H21 H 0.606108 0.483043 0.677946 0.052 Uiso 1 1 calc R U . . .
C22 C 0.4292(16) 0.3875(15) 0.5932(6) 0.054(3) Uani 1 1 d . . . . .
C23 C 0.2496(17) 0.3318(15) 0.5693(5) 0.058(3) Uani 1 1 d . . . . .
H23 H 0.215322 0.303890 0.519421 0.069 Uiso 1 1 calc R U . . .
C24 C 0.1147(14) 0.3163(13) 0.6203(5) 0.046(2) Uani 1 1 d . . . . .
H24 H -0.010690 0.271507 0.604635 0.055 Uiso 1 1 calc R U . . .
C25 C 0.6438(10) 1.1002(10) 0.8801(5) 0.0295(19) Uani 1 1 d . . . . .
C26 C 0.5225(13) 0.9307(12) 0.7622(5) 0.043(2) Uani 1 1 d . . . . .
H26A H 0.392749 0.944269 0.739931 0.052 Uiso 1 1 calc R U . . .
H26B H 0.520986 0.818977 0.791022 0.052 Uiso 1 1 calc R U . . .
C27 C 0.6590(13) 0.9012(11) 0.7036(5) 0.034(2) Uani 1 1 d . . . . .
C28 C 0.8382(12) 0.8393(12) 0.7220(5) 0.043(2) Uani 1 1 d . . . . .
H28 H 0.875737 0.818185 0.770536 0.051 Uiso 1 1 calc R U . . .
C29 C 0.9611(14) 0.8086(13) 0.6697(6) 0.049(3) Uani 1 1 d . . . . .
H29 H 1.084550 0.766383 0.681879 0.059 Uiso 1 1 calc R U . . .
C30 C 0.9064(16) 0.8384(12) 0.6007(6) 0.050(3) Uani 1 1 d . . . . .
C31 C 0.7268(17) 0.8920(14) 0.5804(6) 0.058(3) Uani 1 1 d . . . . .
H31 H 0.687685 0.905666 0.531415 0.069 Uiso 1 1 calc R U . . .
C32 C 0.6060(14) 0.9250(12) 0.6332(5) 0.045(2) Uani 1 1 d . . . . .
H32 H 0.482104 0.965572 0.620523 0.054 Uiso 1 1 calc R U . . .
F1 F 0.3961(10) -0.3546(10) 0.4411(4) 0.084(2) Uani 1 1 d . . . . .
F2 F 0.8221(10) 0.1619(9) 0.4539(4) 0.080(2) Uani 1 1 d . . . . .
F3 F 0.5617(12) 0.3949(12) 0.5447(4) 0.101(3) Uani 1 1 d . . . . .
F4 F 1.0316(10) 0.8111(10) 0.5487(4) 0.083(2) Uani 1 1 d . . . . .
 
loop_
 _atom_site_aniso_label
 _atom_site_aniso_U_11
 _atom_site_aniso_U_22
 _atom_site_aniso_U_33
 _atom_site_aniso_U_23
 _atom_site_aniso_U_13
 _atom_site_aniso_U_12
S1 0.0244(11) 0.0449(13) 0.0501(15) 0.0083(11) 0.0022(10) 0.0024(10)
S2 0.0255(11) 0.0396(13) 0.0576(16) -0.0005(11) -0.0014(11) 0.0014(10)
S3 0.0537(15) 0.0223(11) 0.0620(17) -0.0022(10) 0.0176(13) 0.0013(10)
S4 0.0412(13) 0.0247(11) 0.0568(16) 0.0012(10) -0.0035(11) -0.0001(9)
N1 0.022(3) 0.043(4) 0.032(4) 0.000(4) 0.005(3) -0.013(3)
N2 0.019(4) 0.042(4) 0.035(4) -0.005(3) 0.002(3) -0.004(3)
N3 0.025(4) 0.045(4) 0.038(5) 0.001(4) -0.005(3) -0.004(3)
N4 0.017(3) 0.039(4) 0.041(5) -0.001(4) 0.002(3) -0.005(3)
N5 0.014(3) 0.039(4) 0.054(5) -0.008(4) 0.001(3) 0.006(3)
N6 0.029(4) 0.045(4) 0.045(5) 0.001(4) 0.003(4) 0.003(4)
N7 0.050(5) 0.018(3) 0.039(5) 0.000(3) -0.007(4) 0.004(3)
N8 0.048(4) 0.014(3) 0.040(5) 0.002(3) -0.005(4) 0.001(3)
N9 0.055(5) 0.024(4) 0.041(5) 0.004(3) 0.005(4) 0.009(4)
N10 0.047(5) 0.020(4) 0.049(5) 0.001(3) 0.000(4) 0.010(3)
N11 0.043(4) 0.017(3) 0.041(5) 0.000(3) -0.007(4) -0.001(3)
N12 0.049(4) 0.019(3) 0.048(5) -0.005(3) -0.002(4) 0.007(3)
C1 0.016(4) 0.025(4) 0.045(5) 0.008(4) -0.010(3) -0.004(3)
C2 0.032(5) 0.040(5) 0.050(6) -0.007(4) -0.010(4) -0.012(4)
C3 0.024(4) 0.034(5) 0.039(6) -0.003(4) -0.005(4) 0.003(4)
C4 0.019(4) 0.039(5) 0.052(6) -0.009(4) -0.004(4) 0.001(4)
C5 0.030(5) 0.047(6) 0.065(8) -0.008(5) -0.007(5) 0.010(4)
C6 0.034(5) 0.059(6) 0.051(6) 0.027(5) -0.003(5) 0.007(5)
C7 0.056(6) 0.054(6) 0.041(6) 0.009(5) 0.005(5) 0.002(5)
C8 0.037(5) 0.042(5) 0.044(6) -0.009(4) -0.002(4) 0.009(4)
C9 0.028(4) 0.021(4) 0.052(6) 0.007(4) 0.014(4) 0.005(3)
C10 0.047(6) 0.055(6) 0.039(6) 0.000(5) 0.018(5) 0.016(5)
C11 0.019(4) 0.035(5) 0.042(6) -0.004(4) 0.012(4) 0.000(4)
C12 0.023(4) 0.043(5) 0.046(6) -0.003(4) 0.007(4) 0.004(4)
C13 0.031(5) 0.038(5) 0.070(7) 0.004(5) 0.009(5) 0.007(4)
C14 0.044(5) 0.050(6) 0.044(6) 0.011(5) 0.009(5) 0.007(5)
C15 0.049(6) 0.061(7) 0.037(6) -0.002(5) 0.004(5) 0.008(5)
C16 0.036(5) 0.038(5) 0.051(6) -0.007(5) 0.003(4) 0.002(4)
C17 0.024(4) 0.024(4) 0.055(6) 0.011(4) 0.007(4) 0.010(3)
C18 0.049(6) 0.056(6) 0.047(6) 0.026(5) 0.002(5) 0.017(5)
C19 0.035(5) 0.030(4) 0.038(5) 0.008(4) 0.001(4) 0.007(4)
C20 0.052(5) 0.024(4) 0.036(5) -0.003(4) -0.001(4) 0.006(4)
C21 0.027(4) 0.034(5) 0.070(7) 0.012(5) 0.003(5) 0.001(4)
C22 0.059(7) 0.055(6) 0.055(7) 0.022(5) 0.024(6) 0.020(5)
C23 0.079(8) 0.060(7) 0.035(6) 0.004(5) 0.002(5) 0.025(6)
C24 0.047(5) 0.038(5) 0.051(7) 0.004(5) -0.006(5) -0.002(4)
C25 0.020(4) 0.024(4) 0.045(5) -0.005(4) 0.008(4) 0.001(3)
C26 0.041(5) 0.032(5) 0.053(6) -0.011(4) -0.003(5) -0.010(4)
C27 0.042(5) 0.018(4) 0.041(6) -0.002(4) -0.001(4) -0.005(4)
C28 0.040(5) 0.037(5) 0.049(6) -0.009(4) 0.002(5) 0.003(4)
C29 0.039(5) 0.031(5) 0.073(8) -0.008(5) -0.005(5) 0.000(4)
C30 0.065(7) 0.026(5) 0.058(7) -0.007(5) 0.018(6) -0.013(5)
C31 0.082(8) 0.050(6) 0.041(6) 0.007(5) -0.001(6) 0.002(6)
C32 0.051(6) 0.031(5) 0.050(6) 0.002(4) -0.007(5) -0.001(4)
F1 0.086(5) 0.086(5) 0.082(5) 0.038(4) -0.013(4) 0.013(4)
F2 0.110(6) 0.069(4) 0.067(5) 0.029(3) 0.020(4) 0.012(4)
F3 0.106(6) 0.117(6) 0.097(6) 0.047(5) 0.053(5) 0.048(5)
F4 0.094(5) 0.075(5) 0.081(5) -0.020(4) 0.039(4) -0.007(4)
 
_geom_special_details
;
 All esds (except the esd in the dihedral angle between two l.s. planes)
 are estimated using the full covariance matrix.  The cell esds are taken
 into account individually in the estimation of esds in distances, angles
 and torsion angles; correlations between esds in cell parameters are only
 used when they are defined by crystal symmetry.  An approximate (isotropic)
 treatment of cell esds is used for estimating esds involving l.s. planes.
;
 
loop_
 _geom_bond_atom_site_label_1
 _geom_bond_atom_site_label_2
 _geom_bond_distance
 _geom_bond_site_symmetry_2
 _geom_bond_publ_flag
S1 C1 1.673(8) . ?
S2 C9 1.676(9) . ?
S3 C17 1.700(8) . ?
S4 C25 1.665(9) . ?
N1 N2 1.424(8) . ?
N1 H1A 0.86(2) . ?
N1 H1B 0.88(2) . ?
N2 C1 1.356(9) . ?
N2 H2 0.87(2) . ?
N3 C1 1.343(10) . ?
N3 C2 1.468(10) . ?
N3 H3 0.88(2) . ?
N4 N5 1.430(9) . ?
N4 H4A 0.87(2) . ?
N4 H4B 0.86(2) . ?
N5 C9 1.341(9) . ?
N5 H5 0.90(2) . ?
N6 C9 1.368(11) . ?
N6 C10 1.451(10) . ?
N6 H6 0.88(2) . ?
N7 N8 1.401(9) . ?
N7 H7A 0.84(2) . ?
N7 H7B 0.87(2) . ?
N8 C17 1.336(10) . ?
N8 H8 0.88(2) . ?
N9 C17 1.337(11) . ?
N9 C18 1.447(12) . ?
N9 H9 0.88(2) . ?
N10 N11 1.437(10) . ?
N10 H10C 0.88(2) . ?
N10 H10D 0.86(2) . ?
N11 C25 1.343(9) . ?
N11 H11 0.88(2) . ?
N12 C25 1.359(11) . ?
N12 C26 1.479(10) . ?
N12 H12 0.88(2) . ?
C2 C3 1.492(13) . ?
C2 H2A 0.9900 . ?
C2 H2B 0.9900 . ?
C3 C4 1.384(11) . ?
C3 C8 1.384(12) . ?
C4 C5 1.393(14) . ?
C4 H4 0.9500 . ?
C5 C6 1.394(13) . ?
C5 H5A 0.9500 . ?
C6 F1 1.345(11) . ?
C6 C7 1.374(13) . ?
C7 C8 1.392(13) . ?
C7 H7 0.9500 . ?
C8 H8A 0.9500 . ?
C10 C11 1.490(13) . ?
C10 H10A 0.9900 . ?
C10 H10B 0.9900 . ?
C11 C16 1.385(12) . ?
C11 C12 1.387(11) . ?
C12 C13 1.394(13) . ?
C12 H12A 0.9500 . ?
C13 C14 1.360(13) . ?
C13 H13 0.9500 . ?
C14 C15 1.360(13) . ?
C14 F2 1.363(11) . ?
C15 C16 1.353(14) . ?
C15 H15 0.9500 . ?
C16 H16 0.9500 . ?
C18 C19 1.497(12) . ?
C18 H18A 0.9900 . ?
C18 H18B 0.9900 . ?
C19 C24 1.367(12) . ?
C19 C20 1.390(12) . ?
C20 C21 1.388(12) . ?
C20 H20 0.9500 . ?
C21 C22 1.350(14) . ?
C21 H21 0.9500 . ?
C22 C23 1.351(14) . ?
C22 F3 1.357(11) . ?
C23 C24 1.409(14) . ?
C23 H23 0.9500 . ?
C24 H24 0.9500 . ?
C26 C27 1.524(12) . ?
C26 H26A 0.9900 . ?
C26 H26B 0.9900 . ?
C27 C32 1.366(12) . ?
C27 C28 1.383(13) . ?
C28 C29 1.369(13) . ?
C28 H28 0.9500 . ?
C29 C30 1.352(14) . ?
C29 H29 0.9500 . ?
C30 F4 1.372(11) . ?
C30 C31 1.373(15) . ?
C31 C32 1.367(14) . ?
C31 H31 0.9500 . ?
C32 H32 0.9500 . ?
 
loop_
 _geom_angle_atom_site_label_1
 _geom_angle_atom_site_label_2
 _geom_angle_atom_site_label_3
 _geom_angle
 _geom_angle_site_symmetry_1
 _geom_angle_site_symmetry_3
 _geom_angle_publ_flag
N2 N1 H1A 127(6) . . ?
N2 N1 H1B 111(5) . . ?
H1A N1 H1B 93(7) . . ?
C1 N2 N1 120.9(7) . . ?
C1 N2 H2 114(6) . . ?
N1 N2 H2 124(6) . . ?
C1 N3 C2 125.9(7) . . ?
C1 N3 H3 119(6) . . ?
C2 N3 H3 113(6) . . ?
N5 N4 H4A 115(5) . . ?
N5 N4 H4B 104(6) . . ?
H4A N4 H4B 96(8) . . ?
C9 N5 N4 120.5(7) . . ?
C9 N5 H5 128(6) . . ?
N4 N5 H5 110(6) . . ?
C9 N6 C10 125.0(7) . . ?
C9 N6 H6 115(6) . . ?
C10 N6 H6 120(6) . . ?
N8 N7 H7A 131(6) . . ?
N8 N7 H7B 116(6) . . ?
H7A N7 H7B 102(8) . . ?
C17 N8 N7 120.3(7) . . ?
C17 N8 H8 115(6) . . ?
N7 N8 H8 124(6) . . ?
C17 N9 C18 128.2(7) . . ?
C17 N9 H9 120(6) . . ?
C18 N9 H9 111(6) . . ?
N11 N10 H10C 110(7) . . ?
N11 N10 H10D 109(6) . . ?
H10C N10 H10D 90(8) . . ?
C25 N11 N10 121.2(7) . . ?
C25 N11 H11 115(6) . . ?
N10 N11 H11 122(6) . . ?
C25 N12 C26 124.3(7) . . ?
C25 N12 H12 125(6) . . ?
C26 N12 H12 110(6) . . ?
N3 C1 N2 114.5(7) . . ?
N3 C1 S1 125.3(6) . . ?
N2 C1 S1 120.2(6) . . ?
N3 C2 C3 112.9(7) . . ?
N3 C2 H2A 109.0 . . ?
C3 C2 H2A 109.0 . . ?
N3 C2 H2B 109.0 . . ?
C3 C2 H2B 109.0 . . ?
H2A C2 H2B 107.8 . . ?
C4 C3 C8 118.6(9) . . ?
C4 C3 C2 120.0(8) . . ?
C8 C3 C2 121.4(8) . . ?
C3 C4 C5 121.7(9) . . ?
C3 C4 H4 119.1 . . ?
C5 C4 H4 119.1 . . ?
C4 C5 C6 117.4(9) . . ?
C4 C5 H5A 121.3 . . ?
C6 C5 H5A 121.3 . . ?
F1 C6 C7 117.8(9) . . ?
F1 C6 C5 119.5(9) . . ?
C7 C6 C5 122.7(10) . . ?
C6 C7 C8 117.9(9) . . ?
C6 C7 H7 121.0 . . ?
C8 C7 H7 121.0 . . ?
C3 C8 C7 121.6(8) . . ?
C3 C8 H8A 119.2 . . ?
C7 C8 H8A 119.2 . . ?
N5 C9 N6 114.3(7) . . ?
N5 C9 S2 120.1(7) . . ?
N6 C9 S2 125.6(6) . . ?
N6 C10 C11 112.6(7) . . ?
N6 C10 H10A 109.1 . . ?
C11 C10 H10A 109.1 . . ?
N6 C10 H10B 109.1 . . ?
C11 C10 H10B 109.1 . . ?
H10A C10 H10B 107.8 . . ?
C16 C11 C12 117.2(9) . . ?
C16 C11 C10 122.4(8) . . ?
C12 C11 C10 120.5(8) . . ?
C11 C12 C13 121.1(8) . . ?
C11 C12 H12A 119.4 . . ?
C13 C12 H12A 119.4 . . ?
C14 C13 C12 118.0(9) . . ?
C14 C13 H13 121.0 . . ?
C12 C13 H13 121.0 . . ?
C13 C14 C15 122.5(10) . . ?
C13 C14 F2 117.7(9) . . ?
C15 C14 F2 119.7(9) . . ?
C16 C15 C14 118.6(9) . . ?
C16 C15 H15 120.7 . . ?
C14 C15 H15 120.7 . . ?
C15 C16 C11 122.5(9) . . ?
C15 C16 H16 118.7 . . ?
C11 C16 H16 118.7 . . ?
N8 C17 N9 117.1(7) . . ?
N8 C17 S3 119.9(7) . . ?
N9 C17 S3 123.1(6) . . ?
N9 C18 C19 112.0(8) . . ?
N9 C18 H18A 109.2 . . ?
C19 C18 H18A 109.2 . . ?
N9 C18 H18B 109.2 . . ?
C19 C18 H18B 109.2 . . ?
H18A C18 H18B 107.9 . . ?
C24 C19 C20 117.7(8) . . ?
C24 C19 C18 121.8(9) . . ?
C20 C19 C18 120.5(8) . . ?
C21 C20 C19 121.1(8) . . ?
C21 C20 H20 119.4 . . ?
C19 C20 H20 119.4 . . ?
C22 C21 C20 119.0(9) . . ?
C22 C21 H21 120.5 . . ?
C20 C21 H21 120.5 . . ?
C21 C22 C23 122.4(9) . . ?
C21 C22 F3 119.1(10) . . ?
C23 C22 F3 118.5(10) . . ?
C22 C23 C24 118.2(9) . . ?
C22 C23 H23 120.9 . . ?
C24 C23 H23 120.9 . . ?
C19 C24 C23 121.5(9) . . ?
C19 C24 H24 119.3 . . ?
C23 C24 H24 119.3 . . ?
N11 C25 N12 113.6(7) . . ?
N11 C25 S4 120.8(7) . . ?
N12 C25 S4 125.6(5) . . ?
N12 C26 C27 110.3(7) . . ?
N12 C26 H26A 109.6 . . ?
C27 C26 H26A 109.6 . . ?
N12 C26 H26B 109.6 . . ?
C27 C26 H26B 109.6 . . ?
H26A C26 H26B 108.1 . . ?
C32 C27 C28 119.3(9) . . ?
C32 C27 C26 121.8(9) . . ?
C28 C27 C26 118.8(9) . . ?
C29 C28 C27 119.5(9) . . ?
C29 C28 H28 120.3 . . ?
C27 C28 H28 120.3 . . ?
C30 C29 C28 119.9(10) . . ?
C30 C29 H29 120.0 . . ?
C28 C29 H29 120.0 . . ?
C29 C30 F4 119.6(11) . . ?
C29 C30 C31 121.8(10) . . ?
F4 C30 C31 118.6(10) . . ?
C32 C31 C30 117.8(10) . . ?
C32 C31 H31 121.1 . . ?
C30 C31 H31 121.1 . . ?
C27 C32 C31 121.6(10) . . ?
C27 C32 H32 119.2 . . ?
C31 C32 H32 119.2 . . ?
 
loop_
 _geom_torsion_atom_site_label_1
 _geom_torsion_atom_site_label_2
 _geom_torsion_atom_site_label_3
 _geom_torsion_atom_site_label_4
 _geom_torsion
 _geom_torsion_site_symmetry_1
 _geom_torsion_site_symmetry_2
 _geom_torsion_site_symmetry_3
 _geom_torsion_site_symmetry_4
 _geom_torsion_publ_flag
C2 N3 C1 N2 179.3(8) . . . . ?
C2 N3 C1 S1 -0.2(12) . . . . ?
N1 N2 C1 N3 1.1(11) . . . . ?
N1 N2 C1 S1 -179.4(6) . . . . ?
C1 N3 C2 C3 -106.7(10) . . . . ?
N3 C2 C3 C4 64.1(10) . . . . ?
N3 C2 C3 C8 -116.7(9) . . . . ?
C8 C3 C4 C5 1.3(12) . . . . ?
C2 C3 C4 C5 -179.5(8) . . . . ?
C3 C4 C5 C6 -0.3(12) . . . . ?
C4 C5 C6 F1 179.2(8) . . . . ?
C4 C5 C6 C7 -0.5(13) . . . . ?
F1 C6 C7 C8 -179.5(9) . . . . ?
C5 C6 C7 C8 0.3(14) . . . . ?
C4 C3 C8 C7 -1.6(13) . . . . ?
C2 C3 C8 C7 179.2(9) . . . . ?
C6 C7 C8 C3 0.8(14) . . . . ?
N4 N5 C9 N6 -3.3(11) . . . . ?
N4 N5 C9 S2 178.0(6) . . . . ?
C10 N6 C9 N5 -179.0(8) . . . . ?
C10 N6 C9 S2 -0.4(12) . . . . ?
C9 N6 C10 C11 113.2(10) . . . . ?
N6 C10 C11 C16 110.0(9) . . . . ?
N6 C10 C11 C12 -67.9(11) . . . . ?
C16 C11 C12 C13 1.7(12) . . . . ?
C10 C11 C12 C13 179.7(7) . . . . ?
C11 C12 C13 C14 -2.9(12) . . . . ?
C12 C13 C14 C15 3.7(13) . . . . ?
C12 C13 C14 F2 -177.3(8) . . . . ?
C13 C14 C15 C16 -3.2(14) . . . . ?
F2 C14 C15 C16 177.8(8) . . . . ?
C14 C15 C16 C11 1.9(13) . . . . ?
C12 C11 C16 C15 -1.2(12) . . . . ?
C10 C11 C16 C15 -179.2(8) . . . . ?
N7 N8 C17 N9 -2.3(11) . . . . ?
N7 N8 C17 S3 179.2(6) . . . . ?
C18 N9 C17 N8 -180.0(8) . . . . ?
C18 N9 C17 S3 -1.6(13) . . . . ?
C17 N9 C18 C19 108.3(10) . . . . ?
N9 C18 C19 C24 121.5(10) . . . . ?
N9 C18 C19 C20 -59.0(12) . . . . ?
C24 C19 C20 C21 -2.0(13) . . . . ?
C18 C19 C20 C21 178.5(8) . . . . ?
C19 C20 C21 C22 0.8(14) . . . . ?
C20 C21 C22 C23 2.5(15) . . . . ?
C20 C21 C22 F3 -179.0(8) . . . . ?
C21 C22 C23 C24 -4.3(16) . . . . ?
F3 C22 C23 C24 177.2(9) . . . . ?
C20 C19 C24 C23 0.1(14) . . . . ?
C18 C19 C24 C23 179.6(9) . . . . ?
C22 C23 C24 C19 3.0(15) . . . . ?
N10 N11 C25 N12 3.6(10) . . . . ?
N10 N11 C25 S4 -177.4(6) . . . . ?
C26 N12 C25 N11 -179.3(7) . . . . ?
C26 N12 C25 S4 1.8(12) . . . . ?
C25 N12 C26 C27 -113.7(9) . . . . ?
N12 C26 C27 C32 -110.5(9) . . . . ?
N12 C26 C27 C28 72.9(10) . . . . ?
C32 C27 C28 C29 2.0(12) . . . . ?
C26 C27 C28 C29 178.7(7) . . . . ?
C27 C28 C29 C30 -0.2(13) . . . . ?
C28 C29 C30 F4 178.7(8) . . . . ?
C28 C29 C30 C31 -2.7(14) . . . . ?
C29 C30 C31 C32 3.6(14) . . . . ?
F4 C30 C31 C32 -177.7(8) . . . . ?
C28 C27 C32 C31 -1.0(13) . . . . ?
C26 C27 C32 C31 -177.7(8) . . . . ?
C30 C31 C32 C27 -1.7(13) . . . . ?
 
loop_
 _geom_hbond_atom_site_label_D 
 _geom_hbond_atom_site_label_H 
 _geom_hbond_atom_site_label_A 
 _geom_hbond_distance_DH 
 _geom_hbond_distance_HA 
 _geom_hbond_distance_DA 
 _geom_hbond_angle_DHA 
 _geom_hbond_site_symmetry_A 
 _geom_hbond_publ_flag
N1 H1B S1  0.88(2) 2.76(7) 3.284(7) 120(6) 1_455 yes
N2 H2 S4  0.87(2) 2.69(6) 3.362(7) 136(7) 1_444 yes
N4 H4A S1  0.87(2) 2.93(6) 3.601(8) 135(7) 1_655 yes
N4 H4A S2  0.87(2) 2.74(7) 3.280(7) 122(6) 1_655 yes
N5 H5 S3  0.90(2) 2.46(3) 3.337(8) 167(7) 1_654 yes
N6 H6 N4  0.88(2) 2.17(8) 2.632(10) 112(7) . yes
N7 H7B S3  0.87(2) 2.61(7) 3.212(7) 127(7) 1_545 yes
N8 H8 S1  0.88(2) 2.51(6) 3.275(8) 145(8) 1_556 yes
N10 H10C S3  0.88(2) 2.95(7) 3.558(8) 128(7) 1_665 yes
N10 H10C S4  0.88(2) 2.79(8) 3.375(7) 125(7) 1_565 yes
N11 H11 S2  0.88(2) 2.66(6) 3.382(7) 140(7) 1_566 yes
C10 H10A S2  0.99 2.68 3.180(10) 111.6 . yes
C15 H15 F4  0.95 2.58 3.390(12) 142.8 . yes
C26 H26B S4  0.99 2.67 3.165(10) 110.9 . yes
C31 H31 F2  0.95 2.61 3.247(13) 125.1 1_565 yes
 
_refine_diff_density_max    0.443
_refine_diff_density_min   -0.362
_refine_diff_density_rms    0.069

_shelx_res_file
;
TITL shelxt_a.res in P1
    e16sip14.res
    created by SHELXL-2018/1 at 11:25:15 on 25-Apr-2018
CELL  0.71073   7.0809   7.0944  18.702   94.159   94.420   91.876
ZERR     4.00   0.0004   0.0003   0.002    0.006    0.007    0.004
LATT  -1
SFAC  C    H    N    F    S
UNIT 32 40 12 4 4
ACTA
TEMP -123
SIZE 0.65 0.4 0.05
FMAP   2
PLAN   -10
BOND   $H
EQIV $1 x-1, y, z
HTAB N1 S1_$1
EQIV $2 x-1, y-1, z-1
HTAB N2 S4_$2
EQIV $3 x+1, y, z
HTAB N4 S1_$3
HTAB N4 S2_$3
EQIV $4 x+1, y, z-1
HTAB N5 S3_$4
HTAB N6 N4
EQIV $5 x, y-1, z
HTAB N7 S3_$5
EQIV $6 x, y, z+1
HTAB N8 S1_$6
EQIV $7 x+1, y+1, z
HTAB N10 S3_$7
EQIV $8 x, y+1, z
HTAB N10 S4_$8
EQIV $9 x, y+1, z+1
HTAB N11 S2_$9
HTAB C10 S2
HTAB C15 F4
HTAB C26 S4
HTAB C31 F2_$8
CONF
DFIX N1 H1A N1 H1B N2 H2 N3 H3 N4 H4A N4 H4B N5 H5 N6 H6 0.87 0.02
DFIX N7 H7A N7 H7B N8 H8 N9 H9 N10 H10C N10 H10D N11 H11 N12 H12 0.87 0.02
LIST  4
L.S.  10
WGHT    0.070300    0.129400
FVAR       6.65144
S1    5    0.289865    0.046016    0.078560    11.00000    0.02441    0.04491 =
         0.05009    0.00826    0.00219    0.00240
S2    5    0.699518    0.519983    0.074534    11.00000    0.02554    0.03963 =
         0.05758   -0.00049   -0.00142    0.00144
S3    5    0.156593    0.498943    0.906305    11.00000    0.05371    0.02231 =
         0.06201   -0.00220    0.01760    0.00126
S4    5    0.672162    0.907780    0.925151    11.00000    0.04121    0.02470 =
         0.05675    0.00123   -0.00347   -0.00011
N1    3   -0.251319    0.033290    0.118838    11.00000    0.02245    0.04343 =
         0.03156    0.00048    0.00505   -0.01313
H1A   2   -0.269957    0.006609    0.162165    11.00000   -1.20000
H1B   2   -0.337342   -0.050966    0.099483    11.00000   -1.20000
N2    3   -0.079895    0.016523    0.084211    11.00000    0.01916    0.04229 =
         0.03529   -0.00541    0.00154   -0.00415
H2    2   -0.074146   -0.014326    0.038730    11.00000   -1.20000
N3    3    0.080701    0.123868    0.189896    11.00000    0.02467    0.04465 =
         0.03767    0.00059   -0.00529   -0.00382
H3    2   -0.024622    0.100656    0.210579    11.00000   -1.20000
N4    3    1.257121    0.549279    0.113438    11.00000    0.01736    0.03890 =
         0.04108   -0.00060    0.00215   -0.00462
H4A   2    1.333716    0.456883    0.107767    11.00000   -1.20000
H4B   2    1.310837    0.622446    0.086094    11.00000   -1.20000
N5    3    1.069995    0.514990    0.079492    11.00000    0.01352    0.03905 =
         0.05419   -0.00801    0.00093    0.00587
H5    2    1.075514    0.497970    0.031647    11.00000   -1.20000
N6    3    0.959779    0.617249    0.186143    11.00000    0.02909    0.04546 =
         0.04480    0.00130    0.00258    0.00296
H6    2    1.080480    0.617671    0.200934    11.00000   -1.20000
N7    3    0.161982   -0.057561    0.881634    11.00000    0.04983    0.01776 =
         0.03936   -0.00010   -0.00738    0.00369
H7A   2    0.155414   -0.103371    0.838741    11.00000   -1.20000
H7B   2    0.230529   -0.138525    0.903201    11.00000   -1.20000
N8    3    0.181687    0.130246    0.910719    11.00000    0.04798    0.01380 =
         0.03999    0.00160   -0.00498    0.00120
H8    2    0.203447    0.162955    0.957095    11.00000   -1.20000
N9    3    0.075889    0.225049    0.801285    11.00000    0.05520    0.02429 =
         0.04058    0.00422    0.00468    0.00922
H9    2    0.081805    0.107672    0.783006    11.00000   -1.20000
N10   3    0.655333    1.440517    0.874865    11.00000    0.04664    0.01972 =
         0.04862    0.00075    0.00050    0.01021
H10C  2    0.741781    1.528647    0.890211    11.00000   -1.20000
H10D  2    0.570931    1.505909    0.895305    11.00000   -1.20000
N11   3    0.686689    1.273217    0.912435    11.00000    0.04310    0.01675 =
         0.04059   -0.00030   -0.00691   -0.00121
H11   2    0.704015    1.276752    0.959468    11.00000   -1.20000
N12   3    0.580956    1.101908    0.809669    11.00000    0.04871    0.01895 =
         0.04766   -0.00474   -0.00219    0.00657
H12   2    0.547448    1.203902    0.788464    11.00000   -1.20000
C1    1    0.090204    0.064578    0.120447    11.00000    0.01619    0.02459 =
         0.04517    0.00845   -0.01035   -0.00423
C2    1    0.242647    0.182304    0.241408    11.00000    0.03193    0.03970 =
         0.05037   -0.00699   -0.00990   -0.01170
AFIX  23
H2A   2    0.215793    0.303917    0.267347    11.00000   -1.20000
H2B   2    0.355974    0.203275    0.214710    11.00000   -1.20000
AFIX   0
C3    1    0.284928    0.040110    0.294814    11.00000    0.02353    0.03427 =
         0.03905   -0.00291   -0.00472    0.00340
C4    1    0.342696   -0.137276    0.272077    11.00000    0.01904    0.03897 =
         0.05221   -0.00894   -0.00428    0.00114
AFIX  43
H4    2    0.355839   -0.166283    0.222356    11.00000   -1.20000
AFIX   0
C5    1    0.382089   -0.274446    0.320207    11.00000    0.03002    0.04681 =
         0.06509   -0.00795   -0.00682    0.01033
AFIX  43
H5A   2    0.421215   -0.396161    0.304247    11.00000   -1.20000
AFIX   0
C6    1    0.361803   -0.225977    0.392729    11.00000    0.03430    0.05875 =
         0.05067    0.02675   -0.00269    0.00670
C7    1    0.306980   -0.050711    0.417544    11.00000    0.05579    0.05449 =
         0.04087    0.00911    0.00523    0.00159
AFIX  43
H7    2    0.294703   -0.021104    0.467288    11.00000   -1.20000
AFIX   0
C8    1    0.269995    0.082089    0.367551    11.00000    0.03683    0.04166 =
         0.04351   -0.00880   -0.00172    0.00901
AFIX  43
H8A   2    0.233586    0.204626    0.383751    11.00000   -1.20000
AFIX   0
C9    1    0.917938    0.554156    0.115668    11.00000    0.02846    0.02126 =
         0.05170    0.00653    0.01423    0.00516
C10   1    0.820920    0.666257    0.236835    11.00000    0.04657    0.05457 =
         0.03856    0.00037    0.01808    0.01566
AFIX  23
H10A  2    0.693749    0.664367    0.210717    11.00000   -1.20000
H10B  2    0.850197    0.796479    0.258436    11.00000   -1.20000
AFIX   0
C11   1    0.817143    0.534563    0.295310    11.00000    0.01923    0.03493 =
         0.04221   -0.00385    0.01185    0.00024
C12   1    0.753295    0.347943    0.280171    11.00000    0.02305    0.04344 =
         0.04619   -0.00289    0.00712    0.00368
AFIX  43
H12A  2    0.711348    0.304607    0.232140    11.00000   -1.20000
AFIX   0
C13   1    0.749655    0.222928    0.334260    11.00000    0.03106    0.03823 =
         0.06984    0.00424    0.00882    0.00701
AFIX  43
H13   2    0.700483    0.096786    0.324216    11.00000   -1.20000
AFIX   0
C14   1    0.818633    0.287006    0.401855    11.00000    0.04434    0.04992 =
         0.04440    0.01094    0.00924    0.00707
C15   1    0.880509    0.469470    0.418891    11.00000    0.04932    0.06095 =
         0.03667   -0.00157    0.00423    0.00758
AFIX  43
H15   2    0.922082    0.511926    0.467048    11.00000   -1.20000
AFIX   0
C16   1    0.881584    0.589209    0.365789    11.00000    0.03568    0.03754 =
         0.05056   -0.00693    0.00293    0.00157
AFIX  43
H16   2    0.928363    0.715667    0.377308    11.00000   -1.20000
AFIX   0
C17   1    0.134654    0.271611    0.870149    11.00000    0.02373    0.02354 =
         0.05508    0.01133    0.00672    0.01004
C18   1    0.017264    0.349295    0.746346    11.00000    0.04874    0.05634 =
         0.04727    0.02624    0.00162    0.01652
AFIX  23
H18A  2   -0.001654    0.476755    0.769280    11.00000   -1.20000
H18B  2   -0.105516    0.301000    0.721803    11.00000   -1.20000
AFIX   0
C19   1    0.160122    0.364138    0.691822    11.00000    0.03459    0.03017 =
         0.03824    0.00778    0.00142    0.00666
C20   1    0.344843    0.429305    0.712717    11.00000    0.05214    0.02405 =
         0.03604   -0.00297   -0.00111    0.00649
AFIX  43
H20   2    0.379235    0.467354    0.761873    11.00000   -1.20000
AFIX   0
C21   1    0.479862    0.439743    0.663023    11.00000    0.02726    0.03400 =
         0.06981    0.01235    0.00320    0.00121
AFIX  43
H21   2    0.606108    0.483043    0.677946    11.00000   -1.20000
AFIX   0
C22   1    0.429164    0.387460    0.593167    11.00000    0.05885    0.05481 =
         0.05505    0.02192    0.02362    0.01964
C23   1    0.249613    0.331790    0.569271    11.00000    0.07912    0.06015 =
         0.03505    0.00396    0.00198    0.02469
AFIX  43
H23   2    0.215322    0.303890    0.519421    11.00000   -1.20000
AFIX   0
C24   1    0.114679    0.316253    0.620283    11.00000    0.04730    0.03812 =
         0.05080    0.00443   -0.00645   -0.00218
AFIX  43
H24   2   -0.010690    0.271507    0.604635    11.00000   -1.20000
AFIX   0
C25   1    0.643791    1.100242    0.880119    11.00000    0.02003    0.02355 =
         0.04452   -0.00519    0.00773    0.00053
C26   1    0.522515    0.930657    0.762227    11.00000    0.04134    0.03151 =
         0.05311   -0.01144   -0.00316   -0.01044
AFIX  23
H26A  2    0.392749    0.944269    0.739931    11.00000   -1.20000
H26B  2    0.520986    0.818977    0.791022    11.00000   -1.20000
AFIX   0
C27   1    0.659016    0.901156    0.703614    11.00000    0.04233    0.01754 =
         0.04146   -0.00169   -0.00096   -0.00543
C28   1    0.838194    0.839256    0.721987    11.00000    0.04003    0.03667 =
         0.04913   -0.00861    0.00243    0.00299
AFIX  43
H28   2    0.875737    0.818185    0.770536    11.00000   -1.20000
AFIX   0
C29   1    0.961052    0.808571    0.669700    11.00000    0.03926    0.03131 =
         0.07307   -0.00835   -0.00488    0.00038
AFIX  43
H29   2    1.084550    0.766383    0.681879    11.00000   -1.20000
AFIX   0
C30   1    0.906420    0.838385    0.600675    11.00000    0.06465    0.02636 =
         0.05848   -0.00738    0.01813   -0.01260
C31   1    0.726781    0.891981    0.580447    11.00000    0.08177    0.04972 =
         0.04087    0.00654   -0.00114    0.00221
AFIX  43
H31   2    0.687685    0.905666    0.531415    11.00000   -1.20000
AFIX   0
C32   1    0.605972    0.925022    0.633182    11.00000    0.05072    0.03142 =
         0.05031    0.00201   -0.00740   -0.00080
AFIX  43
H32   2    0.482104    0.965572    0.620523    11.00000   -1.20000
AFIX   0
F1    4    0.396056   -0.354604    0.441069    11.00000    0.08598    0.08599 =
         0.08176    0.03848   -0.01318    0.01261
F2    4    0.822075    0.161950    0.453913    11.00000    0.10970    0.06879 =
         0.06725    0.02899    0.02048    0.01189
F3    4    0.561695    0.394926    0.544688    11.00000    0.10642    0.11686 =
         0.09658    0.04684    0.05311    0.04776
F4    4    1.031635    0.811085    0.548743    11.00000    0.09447    0.07491 =
         0.08058   -0.02022    0.03854   -0.00734
HKLF    4


REM  shelxt_a.res in P1
REM R1 =  0.0663 for    3821 Fo > 4sig(Fo)  and  0.0855 for all    4793 data
REM    517 parameters refined using     19 restraints

END

WGHT      0.0705      0.1268

REM Highest difference peak  0.443,  deepest hole -0.362,  1-sigma level  0.069
Q1    1   0.7125  1.0102  0.9175  11.00000  0.05    0.44
Q2    1   0.1775  0.0285  0.0843  11.00000  0.05    0.42
Q3    1   0.0971  0.6003  0.8021  11.00000  0.05    0.38
Q4    1   1.1376  0.3830 -0.0879  11.00000  0.05    0.36
Q5    1   0.8058  0.5149  0.0701  11.00000  0.05    0.34
Q6    1   0.6827  0.5212  0.1196  11.00000  0.05    0.34
Q7    1   0.5331  0.2936  0.6828  11.00000  0.05    0.32
Q8    1   0.4243  0.1266  0.1817  11.00000  0.05    0.30
Q9    1   1.0758  0.4206 -0.0551  11.00000  0.05    0.30
Q10   1   1.1876  0.4958 -0.0280  11.00000  0.05    0.30
;
_shelx_res_checksum   13923

_shelx_hkl_file
;
   0   0   4 239651. 3044.76   5
   0   0  -4 239519. 3609.32   4
   0   0  -4 250872. 3205.11   5
   0   0   4 240038. 2984.09   6
   0   0  -5 202553. 3178.75   5
   0   0   5 200195. 3035.19   6
   0   0  -5 193910. 3619.48   4
   0   0   5 197964. 3044.71   5
   0   0   6 428587. 4886.21   6
   0   0  -6 420858. 5788.71   4
   0   0  -6 422515. 5077.77   5
   0   0   6 427920. 4840.90   5
   0   0  -7 8774.38 848.210   5
   0   0   7 8793.33 797.753   6
   0   0  -7 9405.70 980.158   4
   0   0   7 9212.03 805.174   5
   0   0   8 39587.2 1773.64   6
   0   0   8 37969.1 1714.48   5
   0   0  -8 39239.3 2038.06   4
   0   0  -8 35842.3 1778.16   5
   0   0  -9 23089.0 1635.84   4
   0   0  -9 21636.9 1471.77   5
   0   0   9 21842.4 1414.50   6
   0   0   9 21222.4 1391.47   5
   0   0 -10 45497.6 2146.64   5
   0   0  10 45867.2 2133.64   6
   0   0 -11 44429.1 2260.20   5
   0   0  11 44561.6 2213.96   6
   0   0 -12 1130.47 480.652   5
   0   0  12 1855.56 489.287   6
   0   0 -13 3798.12 821.401   5
   0   0  13 3006.90 687.953   6
   0   0 -14 1082.81 466.303   5
   0   0  14 2225.45 561.555   6
   0   0  15 1741.79 550.408   6
   0   0 -15 1323.07 661.293   5
   0   0 -16 1404.89 627.488   5
   0   0  16 1761.68 643.111   6
   0   0  17 1633.32 619.455   6
   0   0 -17 1801.77 711.234   5
   0   0  18 6947.63 1146.47   6
   0   0 -18 9863.04 1434.22   5
   0   0  19 9048.49 1269.75   6
   0   0 -19 9877.12 1406.54   5
   0   0  20 3397.96 857.050   6
   0   0  21 295.380 405.606   6
   0   0  22-91.9080 337.234   6
   0  -1  22 567.803 492.935   6
   0  -1  21 1854.80 655.133   6
   0  -1  20 1829.02 789.391   6
   0  -1  19 1073.03 621.403   6
   0  -1  18 843.628 514.738   6
   0  -1  17 731.892 506.572   6
   0  -1  16 1031.06 490.798   6
   0  -1  15 5161.00 1028.04   6
   0  -1  14 2138.30 642.867   6
   0  -1  13 4381.02 871.790   6
   0  -1  12 4127.07 795.167   6
   0  -1  11 1101.90 494.139   6
   0  -1  10 1713.87 508.646   6
   0  -1  10 97.7017 565.602   4
   0  -1   9 1157.75 638.723   4
   0  -1   9 497.584 392.626   6
   0  -1   9 327.826 375.212   5
   0  -1   8 1845.95 472.775   5
   0  -1   8 2514.65 725.153   4
   0   1  -8 2206.98 527.360   4
   0  -1   8 2461.32 578.677   6
   0   1  -7 1643.60 412.062   4
   0  -1   7 1142.32 382.395   6
   0  -1   7 496.241 429.853   4
   0  -1   7 985.623 326.197   5
   0  -1   6 13829.3 892.416   5
   0  -1   6 12514.2 980.861   4
   0   1  -6 14759.2 997.088   4
   0  -1   6 14912.6 1059.19   6
   0  -1   5 10580.7 828.625   6
   0  -1   5 10406.2 697.050   5
   0   1  -5 10201.8 751.022   4
   0  -1   5 10335.4 805.680   4
   0  -1   4 6864.39 618.889   6
   0   1  -4 6241.54 551.466   4
   0  -1   4 6211.73 596.115   4
   0   1  -3 11451.3 684.169   4
   0  -1   3 11790.5 724.812   4
   0  -1   3 13535.3 772.082   6
   0  -1   2 17182.3 734.785   4
   0   1  -2 16423.7 722.388   4
   0  -1   2 19305.4 839.629   6
   0  -1  -2 7986.53 482.108   3
   0   1   2 8194.70 434.779   2
   0  -1  -2 9264.98 456.587   2
   0   1   2 8781.61 503.073   3
   0  -1  -3 14007.2 600.342   2
   0  -1  -3 12777.9 774.440   5
   0   1   3 13469.2 601.397   2
   0  -1  -3 12864.1 644.871   3
   0   1   3 13897.9 653.038   3
   0   1   4 4145.98 394.960   3
   0  -1  -4 4318.52 381.833   2
   0   1   4 4003.48 368.062   2
   0   1   4 4311.75 293.341   6
   0  -1  -4 3418.33 473.512   5
   0   1   5 2225.74 296.628   2
   0  -1  -5 2178.70 374.082   5
   0   1   5 2059.52 264.423   6
   0   1   5 1953.07 330.502   3
   0   1   5 2393.61 389.085   5
   0   1   6 9141.15 640.841   2
   0   1   6 10473.5 639.989   6
   0   1   6 10285.4 818.548   5
   0  -1  -6 8719.07 798.929   5
   0  -1  -7 10191.9 928.146   5
   0   1   7 10142.7 881.802   5
   0   1   7 9073.67 687.721   2
   0   1   7 10475.0 745.411   6
   0   1   8 597.302 248.750   6
   0  -1  -8 750.311 389.117   5
   0   1   8 648.283 335.733   5
   0   1   8 219.755 200.162   2
   0   1   9 7466.97 714.379   2
   0  -1  -9 7970.59 939.039   5
   0   1   9 8895.83 807.313   6
   0   1  10 5339.15 623.908   2
   0   1  10 6152.11 727.372   6
   0  -1 -10 6883.79 944.987   5
   0  -1 -11 6612.75 936.424   5
   0   1  11 5740.59 719.675   6
   0   1  12-118.726 245.025   6
   0  -1 -12 328.522 390.745   5
   0  -1 -13 193.472 338.233   5
   0   1  13 636.254 367.904   6
   0  -1 -14 723.477 489.065   5
   0   1  14 592.493 331.497   6
   0   1  15 173.743 284.040   6
   0  -1 -15 1037.95 540.539   5
   0   1  16-228.858 378.539   6
   0  -1 -16 596.860 550.341   5
   0   1  17 2525.26 638.836   6
   0  -1 -17 4282.72 971.882   5
   0   1  18 7446.94 1082.26   6
   0  -1 -18 9947.46 1461.07   5
   0  -1 -19 3010.82 885.044   5
   0   1  19 1946.39 613.250   6
   0   1  20 682.393 304.490   6
   0  -1 -20 1609.39 649.235   5
   0   1  21-157.038 364.165   6
   0  -1 -21-690.001 571.106   5
   0  -1 -22-573.935 569.146   5
   0  -2  22 1630.30 855.715   6
   0  -2  21 2686.00 858.561   6
   0  -2  20 2368.75 797.164   6
   0  -2  19 686.552 531.973   6
   0  -2  18 422.134 510.035   6
   0  -2  17 17534.9 1925.21   6
   0  -2  16 1383.61 617.630   6
   0  -2  15 9635.11 1396.36   6
   0  -2  14 24195.3 2066.41   6
   0  -2  13 1700.42 595.791   6
   0  -2  13 1856.93 908.887   4
   0  -2  12 3085.69 886.485   4
   0  -2  12 4725.59 907.792   6
   0  -2  11 10393.3 1294.53   4
   0  -2  11 11208.5 1287.08   6
   0  -2  10 10312.2 1201.75   4
   0  -2  10 14548.9 1417.68   6
   0  -2   9 55134.4 2613.00   6
   0  -2   9 48187.0 2455.32   4
   0  -2   9 55076.4 2016.82   5
   0  -2   8 27346.6 1342.73   5
   0  -2   8 28042.5 1825.32   6
   0   2  -8 28059.6 1541.92   4
   0  -2   8 27649.4 1787.22   4
   0  -2   7 38808.8 2011.43   6
   0  -2   7 38532.2 1915.54   4
   0   2  -7 42074.1 1766.79   4
   0  -2   6 151009. 3443.21   4
   0   2  -6 153309. 3176.47   4
   0  -2   6 157482. 3730.82   6
   0  -2   5 52136.6 2044.41   6
   0   2  -5 54139.4 1817.77   4
   0  -2   5 50985.6 1889.59   4
   0  -2   4 67262.6 2037.80   4
   0   2  -4 71862.8 1967.29   4
   0  -2   4 71957.6 2222.17   6
   0  -2   3 276816. 4077.91   6
   0  -2   3 282706. 3883.28   4
   0   2  -3 292719. 3787.61   4
   0  -2   2 41950.2 1381.94   4
   0   2  -2 41947.9 1419.38   4
   0  -2   2 42482.2 1440.29   6
   0  -2   1 980168. 6550.08   4
   0  -2   1 977711. 6095.58   6
   0  -2   1 977136. 6826.68   3
   0   2   0 144502. 2611.17   3
   0  -2   0 139416. 2019.10   6
   0  -2   0 140268. 2550.90   3
   0  -2  -1 117430. 2310.99   3
   0  -2  -1 111746. 1507.28   6
   0   2   1 118703. 2336.94   3
   0   2   2 100547. 2164.24   3
   0  -2  -2 102167. 2002.78   2
   0  -2  -2 100469. 2150.39   3
   0  -2  -3 104131. 2226.62   3
   0  -2  -3 104976. 2062.82   2
   0   2   3 101402. 1998.17   2
   0   2   3 104302. 2233.36   3
   0  -2  -4 79046.5 1805.34   2
   0   2   4 82099.1 2029.04   3
   0  -2  -4 79974.7 1995.68   3
   0   2   4 79190.1 1785.94   2
   0   2   5 223289. 3125.06   2
   0   2   5 232232. 3540.93   3
   0  -2  -5 231447. 3983.33   5
   0  -2  -5 225237. 3427.56   3
   0  -2  -5 221738. 3179.16   2
   0   2   6 24050.7 670.443   6
   0  -2  -6 23788.8 1135.19   2
   0   2   6 26178.8 1274.55   3
   0  -2  -6 26314.7 1470.39   5
   0   2   6 26304.0 1126.88   2
   0  -2  -7 36137.3 1487.88   2
   0   2   7 36928.8 1621.85   3
   0  -2  -7 39632.5 1901.82   5
   0   2   7 39885.2 1465.39   2
   0   2   7 38079.4 1027.94   6
   0   2   8 11821.5 676.163   6
   0  -2  -8 13531.4 1172.08   5
   0   2   8 12467.5 869.519   2
   0   2   8 10879.0 953.068   3
   0  -2  -9 3120.95 610.187   5
   0   2   9 2394.20 461.802   3
   0   2   9 2253.80 326.705   6
   0   2   9 2733.32 455.601   2
   0  -2 -10 18256.7 1480.41   5
   0   2  10 17208.8 1059.16   2
   0   2  10 16762.3 963.312   6
   0   2  10 16584.7 1220.38   3
   0   2  11 15911.2 1004.09   6
   0  -2 -11 16473.0 1446.36   5
   0   2  11 14491.3 1233.96   3
   0   2  12 3722.97 288.411   1
   0   2  12 4632.33 734.184   3
   0   2  12 4885.88 609.128   6
   0  -2 -12 5566.85 923.419   5
   0  -2 -13 8907.73 1191.69   5
   0   2  13 5998.86 400.104   1
   0   2  13 8104.00 815.154   6
   0   2  13 7970.85 952.882   3
   0   2  14 1407.40 368.040   6
   0   2  14 1117.70 191.222   1
   0   2  14 1598.62 467.791   3
   0  -2 -14 2403.27 742.465   5
   0   2  15 166.016 349.308   3
   0   2  15 571.635 321.531   6
   0  -2 -15 449.195 502.776   5
   0  -2 -16 5138.98 1082.11   5
   0   2  16 4283.79 695.811   6
   0   2  16 4077.34 756.711   3
   0   2  17 2934.36 626.159   6
   0   2  17 2860.05 665.826   3
   0   2  18 7983.55 979.347   6
   0   2  18 6827.16 971.434   3
   0   2  19 448.471 443.320   3
   0  -2 -19 1218.26 691.145   5
   0  -2 -20 981.112 591.142   5
   0   2  20 747.755 406.076   3
   0   2  21 921.742 442.257   3
   0  -2 -21-865.260 653.586   5
   0  -3  21 851.960 578.556   6
   0  -3  20 1922.46 771.762   6
   0  -3  19 796.079 749.284   6
   0  -3  18-67.2627 391.437   6
   0  -3  17 3933.80 970.762   6
   0  -3  16 3867.81 1200.84   4
   0  -3  16 4638.40 1055.73   6
   0  -3  15 1612.47 843.613   4
   0  -3  15 1555.91 744.501   6
   0  -3  14 5401.33 1042.19   6
   0  -3  14 5060.62 1262.88   4
   0  -3  13 1431.06 682.172   4
   0  -3  13 1407.88 629.531   6
   0  -3  12 9919.14 1358.36   6
   0  -3  12 7539.50 1218.41   4
   0  -3  11 6538.50 1083.89   6
   0  -3  11 5515.68 1024.86   4
   0  -3  10 12065.5 1372.70   6
   0  -3  10 10395.8 1272.09   4
   0  -3   9 20136.1 1720.75   6
   0  -3   9 18578.4 1553.28   4
   0  -3   8 3188.66 712.753   4
   0  -3   8 2893.22 668.902   6
   0  -3   7 6815.54 968.803   6
   0  -3   7 6367.06 829.971   4
   0   3  -6 29756.4 1570.91   4
   0  -3   6 27398.7 1717.40   6
   0  -3   6 27572.5 1608.12   4
   0  -3   5 11788.6 1100.37   6
   0  -3   5 11270.8 1016.94   4
   0   3  -5 12249.0 1004.07   4
   0  -3   4 16437.5 1162.07   4
   0  -3   4 16651.7 1229.40   6
   0   3  -4 17719.9 1172.08   4
   0  -3   3 11367.4 940.843   4
   0  -3   3 12642.2 1008.90   6
   0   3  -3 10503.7 877.045   4
   0  -3   3 10496.9 935.673   3
   0  -3   2 14588.6 990.608   6
   0  -3   2 12213.6 960.952   3
   0  -3   2 12834.8 965.952   4
   0  -3   1 24349.1 1319.61   3
   0  -3   1 23463.2 1299.54   4
   0  -3   1 27708.2 1229.62   6
   0  -3   0 28048.6 1118.74   6
   0   3   0 26706.3 1443.89   3
   0  -3   0 26052.3 1350.59   3
   0   3   1 10683.9 919.392   3
   0  -3  -1 10019.5 589.092   6
   0  -3  -1 10163.5 860.263   3
   0   3   2 19300.8 1225.64   3
   0  -3  -2 17760.5 666.530   6
   0  -3  -2 20185.7 1123.83   2
   0  -3  -2 18913.3 1127.65   3
   0  -3  -3 4673.52 590.492   3
   0   3   3 3784.14 607.259   3
   0  -3  -3 4964.91 582.443   2
   0  -3  -4 6270.75 673.737   3
   0  -3  -4 5963.76 390.667   1
   0  -3  -4 6704.63 658.932   2
   0   3   4 6219.89 692.424   3
   0  -3  -5 4560.47 564.256   2
   0   3   5 4056.40 578.881   3
   0   3   5 3601.54 462.117   2
   0  -3  -5 4200.85 572.436   3
   0  -3  -6 1770.60 360.116   2
   0  -3  -6 1399.20 387.338   3
   0   3   6 1752.56 429.992   3
   0  -3  -6 2633.40 578.181   5
   0   3   6 1962.54 385.863   2
   0  -3  -7 18450.1 1128.45   2
   0  -3  -7 20722.8 1512.70   5
   0  -3  -7 17219.0 1155.87   3
   0   3   7 18777.4 1095.76   2
   0   3   7 18352.8 1244.93   3
   0   3   8 11076.2 864.607   2
   0  -3  -8 11469.8 1182.18   5
   0   3   8 11717.3 1018.05   3
   0  -3  -8 10574.9 928.167   2
   0   3   9 1745.76 394.719   2
   0   3   9 807.346 123.694   6
   0  -3  -9 2436.33 623.361   5
   0   3   9 1816.56 504.646   3
   0  -3  -9 1241.43 366.849   2
   0  -3 -10 1012.88 505.332   5
   0   3  10 406.712 136.599   6
   0   3  10 625.090 313.198   3
   0   3  11 2029.45 469.033   3
   0   3  11 1660.92 260.538   6
   0  -3 -11 2900.73 720.386   5
   0   3  12 121.706 248.914   3
   0   3  12 389.781 181.325   6
   0  -3 -13 926.102 543.889   5
   0   3  13 177.437 154.027   6
   0   3  13 353.839 324.089   3
   0  -3 -14 2101.76 734.264   5
   0   3  14 922.630 273.184   6
   0   3  14 1641.23 525.952   3
   0   3  15 4308.20 783.983   3
   0   3  15 2874.55 459.501   6
   0  -3 -16 587.349 557.468   5
   0   3  16-72.5433 329.183   3
   0   3  17 3099.66 694.828   3
   0  -3 -17 3948.86 1043.58   5
   0   3  18-752.445 423.967   3
   0  -3 -18-95.7143 526.174   5
   0  -3 -19 407.867 489.492   5
   0   3  19 458.997 301.760   3
   0   3  20-247.325 314.720   3
   0  -3 -20 443.296 550.746   5
   0  -4  20 1098.62 712.391   6
   0  -4  19-108.747 436.269   6
   0  -4  18 4821.48 1178.98   6
   0  -4  18 5693.34 1422.06   4
   0  -4  17 4210.71 1116.42   6
   0  -4  17 2253.32 913.524   4
   0  -4  16 1296.63 713.550   4
   0  -4  16-2.87069 560.247   6
   0  -4  15 2619.91 1042.54   4
   0  -4  15 1364.80 692.662   6
   0  -4  14-607.301 621.032   6
   0  -4  14 670.633 592.317   4
   0  -4  13 986.802 739.091   4
   0  -4  13 265.434 380.712   6
   0  -4  12 11591.5 1506.04   6
   0  -4  12 8942.14 1340.31   4
   0  -4  11 6749.55 1104.11   6
   0  -4  11 6802.71 1124.62   4
   0  -4  10 9534.15 1249.27   4
   0  -4  10 9131.05 1272.53   6
   0  -4   9 1858.92 545.240   6
   0  -4   9 2210.40 638.293   4
   0  -4   8 332.623 333.723   6
   0  -4   8-702.246 455.050   4
   0  -4   7 39736.5 2258.20   6
   0  -4   7 38996.4 2144.18   4
   0  -4   6 5387.99 797.964   4
   0  -4   6 5331.35 826.526   6
   0  -4   5 45744.2 2242.67   6
   0  -4   5 45787.9 2118.64   4
   0  -4   4 57609.5 2293.13   4
   0  -4   4 59279.7 2379.45   6
   0  -4   3 35765.5 1757.60   4
   0  -4   3 34986.4 1739.51   6
   0  -4   2 68687.6 2290.51   6
   0  -4   2 65519.1 2331.65   4
   0  -4   1 82586.5 2328.90   6
   0  -4   1 81416.8 2674.97   4
   0  -4   0 7819.10 653.023   6
   0  -4   0 6948.83 798.358   4
   0  -4  -1 17156.1 1126.39   2
   0  -4  -1 17522.8 891.924   6
   0   4   1 18319.5 1336.68   3
   0  -4  -2 6990.13 493.962   6
   0   4   2 7722.62 842.430   3
   0  -4  -2 7689.82 778.790   2
   0   4   3 28912.7 1614.22   3
   0  -4  -3 24152.0 702.158   6
   0  -4  -3 30600.2 1513.54   2
   0  -4  -4 85696.9 1856.24   1
   0  -4  -4 95865.7 2674.11   2
   0   4   4 92097.3 2885.17   3
   0  -4  -5 7537.87 462.469   1
   0   4   5 10475.4 1010.33   3
   0  -4  -5 9622.62 865.853   2
   0   4   6 4606.96 683.356   3
   0  -4  -6 3544.04 532.888   2
   0  -4  -6 4042.04 677.407   5
   0  -4  -7 850.923 263.652   2
   0  -4  -7 1000.98 429.895   5
   0   4   7 1336.23 437.638   3
   0  -4  -8 3130.96 695.892   5
   0   4   8 2754.52 543.872   3
   0  -4  -8 1880.77 430.719   2
   0  -4  -9 23781.2 1463.96   2
   0  -4  -9 29387.0 2016.97   5
   0   4   9 26294.4 1647.89   3
   0  -4 -10 10999.6 1045.87   2
   0  -4 -10 13068.0 1386.34   5
   0   4  10 13777.0 1249.95   3
   0   4  11 2138.22 530.023   3
   0  -4 -11 2596.24 692.616   5
   0   4  12 14491.8 1328.60   3
   0  -4 -12 16598.8 1675.54   5
   0  -4 -13 8011.05 1216.77   5
   0   4  13 8087.58 1010.81   3
   0   4  14 69.6534 279.847   3
   0  -4 -14-195.862 477.494   5
   0   4  15 3006.90 691.152   3
   0  -4 -15 3525.51 864.829   5
   0   4  16 2715.51 632.479   3
   0  -4 -16 811.674 519.744   5
   0  -4 -17 4256.80 1037.10   5
   0   4  17 4544.34 860.609   3
   0   4  18 4139.32 804.165   3
   0  -4 -18 5347.84 1270.55   5
   0  -4 -19 643.587 570.163   5
   0   4  19 64.7139 345.695   3
   0  -5  19 1057.12 609.311   6
   0  -5  19 1605.10 1005.77   4
   0  -5  18 599.480 759.477   4
   0  -5  18 1427.78 771.112   6
   0  -5  17 816.603 647.769   4
   0  -5  17 2367.78 764.725   6
   0  -5  16-64.3991 489.839   6
   0  -5  16 471.592 584.588   4
   0  -5  15 1141.29 665.884   4
   0  -5  15 456.778 497.237   6
   0  -5  14 748.283 556.400   4
   0  -5  14 601.764 521.264   6
   0  -5  13 208.872 560.978   4
   0  -5  13 1322.68 589.693   6
   0  -5  12 3177.19 823.338   6
   0  -5  12 3198.54 999.838   4
   0  -5  11 5190.54 1080.40   4
   0  -5  11 5854.53 1081.30   6
   0  -5  10 4891.29 975.486   6
   0  -5  10 3879.51 938.593   4
   0  -5   9 1696.97 605.386   6
   0  -5   9 1362.64 630.398   4
   0  -5   8 2004.86 627.859   6
   0  -5   8 1798.58 644.944   4
   0  -5   7 7147.82 1056.56   6
   0  -5   7 8316.92 1090.12   4
   0  -5   6 17035.2 1528.77   6
   0  -5   6 18448.1 1540.03   4
   0  -5   5 13797.6 1339.50   6
   0  -5   5 13627.4 1290.37   4
   0  -5   4 15498.1 1327.27   6
   0  -5   4 15034.3 1301.92   4
   0  -5   3 11254.9 1079.67   6
   0  -5   3 10422.8 1086.73   4
   0  -5   2 16337.6 1229.00   6
   0  -5   2 15684.6 1331.45   4
   0  -5   1 23903.4 1686.46   4
   0  -5   1 22683.4 1342.90   6
   0  -5   0 18876.1 1145.39   6
   0  -5   0 19304.0 1511.43   4
   0  -5  -1 22089.3 1121.93   6
   0  -5  -1 24581.5 1541.97   2
   0  -5  -2 10347.7 678.161   6
   0   5   2 12648.4 1268.58   3
   0  -5  -2 14180.5 1169.76   2
   0  -5  -3 4325.60 341.997   6
   0   5   3 6339.54 892.738   3
   0  -5  -3 6275.01 784.706   2
   0  -5  -4 6879.83 819.411   2
   0  -5  -4 4553.50 482.066   1
   0   5   4 6842.88 916.190   3
   0  -5  -5 3355.69 361.728   1
   0   5   5 6044.62 870.913   3
   0  -5  -5 4960.05 691.186   2
   0  -5  -6 11054.6 1210.86   5
   0   5   6 9878.71 1087.76   3
   0  -5  -6 10593.8 1014.39   2
   0   5   7 14064.3 1310.66   3
   0  -5  -7 14395.0 1438.94   5
   0  -5  -7 14003.0 1161.85   2
   0  -5  -8 6667.31 1013.10   5
   0  -5  -8 6163.48 792.087   2
   0   5   8 6590.50 916.884   3
   0  -5  -9 967.247 534.853   5
   0   5   9 1333.93 459.673   3
   0  -5  -9 946.961 410.970   2
   0  -5 -10 2044.29 499.750   2
   0  -5 -10 2817.21 712.303   5
   0   5  10 2259.41 557.113   3
   0   5  11 477.625 353.130   3
   0  -5 -11 278.379 464.477   5
   0  -5 -11-206.574 252.730   2
   0  -5 -12 2631.02 759.210   5
   0   5  12 2111.41 545.466   3
   0   5  13 2502.54 632.115   3
   0  -5 -13 1985.91 731.798   5
   0   5  14 7122.80 1070.65   3
   0  -5 -14 8572.66 1368.89   5
   0   5  15 184.090 345.720   3
   0  -5 -15 1404.27 747.355   5
   0   5  16 1084.80 501.200   3
   0  -5 -16 887.954 607.034   5
   0   5  17 712.977 420.437   3
   0  -5 -17 490.076 521.799   5
   0  -6  17 188.022 731.022   4
   0  -6  17 782.265 525.060   6
   0  -6  16 1305.83 697.171   6
   0  -6  16 983.764 763.248   4
   0  -6  15 550.785 519.964   6
   0  -6  15 47.3515 606.237   4
   0  -6  14 329.356 499.716   6
   0  -6  14 1060.71 621.333   4
   0  -6  13 8311.95 1403.36   6
   0  -6  13 7374.70 1289.36   4
   0  -6  12 4443.42 1069.74   4
   0  -6  12 3038.62 850.196   6
   0  -6  11 3110.03 856.089   4
   0  -6  11 2763.41 892.370   6
   0  -6  10 1755.96 647.713   6
   0  -6  10 1693.35 728.500   4
   0  -6   9 292.022 541.631   4
   0  -6   9 1076.68 461.371   6
   0  -6   8 7142.18 1099.21   6
   0  -6   8 7746.85 1134.33   4
   0  -6   7 5395.32 992.067   4
   0  -6   7 4931.80 931.956   6
   0  -6   6 16360.0 1562.25   6
   0  -6   6 18112.9 1568.67   4
   0  -6   5 28802.1 1953.84   4
   0  -6   5 26170.8 1895.39   6
   0  -6   4 30747.8 1966.20   6
   0  -6   4 33329.2 2078.57   4
   0  -6   3 5297.89 859.976   4
   0  -6   3 4283.13 669.898   6
   0  -6   2 17281.2 1315.83   6
   0  -6   2 17826.6 1490.49   4
   0  -6   1 5505.26 721.665   6
   0  -6   1 6704.12 964.308   4
   0  -6   0 763.270 536.798   4
   0  -6   0 641.991 289.407   6
   0  -6   0 1262.94 437.799   2
   0  -6  -1 13876.2 941.198   6
   0  -6  -1 17417.8 1402.21   2
   0  -6  -1 16545.4 1524.13   4
   0  -6  -2 10677.9 1100.50   2
   0  -6  -2 6311.98 548.920   6
   0  -6  -3 3749.34 324.014   6
   0  -6  -3 6850.98 898.655   2
   0   6   4 7466.61 1026.34   3
   0  -6  -4 7028.52 876.780   2
   0  -6  -5 1257.39 440.005   2
   0   6   5 1320.69 505.860   3
   0  -6  -6 3040.02 667.041   5
   0   6   6 2995.15 694.386   3
   0  -6  -6 2537.43 602.384   2
   0  -6  -7 3248.17 792.490   5
   0   6   7 2307.13 593.434   3
   0  -6  -7 2456.52 587.257   2
   0  -6  -8 4503.91 886.039   5
   0  -6  -8 3530.26 667.872   2
   0   6   8 4268.31 777.770   3
   0  -6  -9 2431.35 570.820   2
   0   6   9 3012.51 696.170   3
   0  -6  -9 2762.69 769.892   5
   0  -6 -10-404.082 317.084   2
   0  -6 -10 228.621 433.631   5
   0   6  10-27.3733 329.957   3
   0  -6 -11 1294.72 435.763   2
   0  -6 -11 1596.28 620.722   5
   0   6  11 1387.45 529.727   3
   0   6  12 2141.21 629.523   3
   0  -6 -12 1652.02 517.720   2
   0  -6 -12 2201.77 777.449   5
   0  -6 -13 1366.27 729.959   5
   0   6  13 568.984 392.232   3
   0  -6 -14 1912.72 781.930   5
   0   6  14 1660.82 567.536   3
   0  -6 -15 804.230 553.107   5
   0  -7  14-180.450 516.629   6
   0  -7  14 1186.79 667.441   4
   0  -7  13 572.978 471.787   6
   0  -7  13 448.617 479.306   4
   0  -7  12-204.865 551.351   4
   0  -7  12 1114.18 635.820   6
   0  -7  11 53.2165 413.423   6
   0  -7  11 268.870 422.057   4
   0  -7  10 429.662 546.709   4
   0  -7  10-77.4625 394.156   6
   0  -7   9-28.8844 391.354   4
   0  -7   9 581.037 518.864   6
   0  -7   8 1059.88 437.066   6
   0  -7   8 753.711 432.624   4
   0  -7   7 1806.28 538.206   4
   0  -7   7 2236.49 683.621   6
   0  -7   6 1874.38 666.470   4
   0  -7   6 1502.42 529.428   6
   0  -7   5-167.940 319.126   6
   0  -7   5 523.003 489.517   4
   0  -7   4 889.333 501.746   4
   0  -7   4 1050.28 441.611   6
   0  -7   3 865.219 456.017   4
   0  -7   3 566.955 334.938   6
   0  -7   2 36.1734 210.255   6
   0  -7   2 379.313 381.500   4
   0  -7   1 439.452 192.113   6
   0  -7   1 621.094 426.074   4
   0  -7   1 713.586 413.033   2
   0  -7   0 5825.05 993.208   4
   0  -7   0 5761.90 873.916   2
   0  -7  -1 4440.66 805.702   2
   0  -7  -1 4382.85 868.201   4
   0  -7  -2 1206.74 492.718   2
   0  -7  -2 1441.45 533.854   4
   0  -7  -3 1075.17 526.624   4
   0  -7  -3 669.552 295.725   2
   0  -7  -4 2302.20 564.837   2
   0  -7  -5 2287.90 576.149   2
   0  -7  -6 3768.01 835.858   5
   0   7   6 4758.63 901.745   3
   0  -7  -6 4237.77 782.590   2
   0   7   7 3458.25 716.768   3
   0  -7  -7 3114.08 646.917   2
   0  -7  -7 3071.78 800.716   5
   0  -7  -8 2052.24 708.257   5
   0  -7  -8 1794.43 500.386   2
   0   7   8 2468.07 698.572   3
   0   7   9 2103.36 652.396   3
   0  -7  -9 743.082 636.704   5
   0  -7 -10-103.491 459.256   5
   0   7  10-73.5140 285.795   3
   0  -7 -11 2412.15 783.249   5
   0   7  11 1799.24 616.178   3
   0  -8  10 2592.21 883.439   4
   0  -8  10 1316.27 605.824   6
   0  -8   9 1321.33 597.565   6
   0  -8   9 2136.46 758.349   4
   0  -8   8 5290.89 1021.38   4
   0  -8   8 3670.08 873.780   6
   0  -8   7 5281.56 1033.83   4
   0  -8   7 3637.93 804.019   6
   0  -8   6 8800.67 1306.42   4
   0  -8   6 7243.08 1108.71   6
   0  -8   5 2456.25 767.197   4
   0  -8   4 741.669 546.063   4
   0  -8   3 2266.37 821.870   4
   0  -8   2 13697.9 1513.98   4
   0  -8   2 11499.6 1326.98   2
   0  -8   1 7470.56 1166.51   4
   0  -8   1 6214.40 990.863   2
   0  -8   0 2871.57 638.039   2
   0  -8   0 4363.98 999.164   4
   0  -8  -1 3664.87 715.486   2
   0  -8  -1 3449.89 817.141   4
   0  -8  -2-75.6152 266.063   2
   0  -8  -2 81.2578 457.334   4
   0  -8  -3 378.049 244.911   2
   0  -8  -3 1338.68 600.217   4
   0  -8  -4 1602.80 668.892   4
   0  -8  -5 4958.51 932.263   5
   0  -8  -5 4777.51 978.128   4
   0  -8  -6 1634.83 691.617   5
   1  -8  -7 3351.95 755.170   2
   1  -8  -6 2255.09 664.727   2
   1  -8  -5 1235.67 521.439   2
   1  -8  -4 3063.62 708.753   2
   1  -8  -3 3090.83 777.033   2
   1  -8  -2 3041.54 739.474   2
   1  -8  -1 2440.00 700.360   2
   1  -8   0 947.809 537.240   2
   1  -8   1 1965.41 635.695   2
   1  -8   2-705.168 412.586   2
   1  -8   3 1820.90 651.966   2
   1  -8   3 1706.45 573.054   4
   1  -8   4 3817.20 758.694   4
   1  -8   5 1275.61 451.615   4
   1  -8   5 1209.10 440.070   6
   1  -8   6-264.649 345.390   6
   1  -8   6 172.198 343.790   4
   1  -8   7 1345.48 575.400   6
   1  -8   7 1108.89 520.105   4
   1  -8   8 402.673 368.144   6
   1  -8   8 416.252 548.937   4
   1  -8   9 3078.29 843.055   6
   1  -8   9 2368.68 753.606   4
   1  -7 -11 729.412 383.035   2
   1  -7 -11 1054.01 651.761   5
   1  -7 -10 371.524 489.924   5
   1  -7 -10-322.456 377.170   2
   1  -7  -9 4205.62 952.358   5
   1  -7  -9 1957.57 616.743   2
   1  -7  -8 465.538 384.110   2
   1  -7  -8-384.404 358.174   5
   1  -7  -7 1222.73 529.137   2
   1  -7  -6 3089.52 709.118   2
   1  -7  -5 5208.50 902.661   2
   1  -7  -4 2219.08 649.109   4
   1  -7  -4 2280.26 656.245   2
   1  -7  -3-116.801 344.584   2
   1  -7  -3 153.342 414.907   4
   1  -7  -2 7084.54 1025.42   2
   1  -7  -2 6279.10 944.137   4
   1  -7  -1 2826.62 708.057   4
   1  -7  -1 1352.34 570.207   2
   1  -7   0 504.779 451.056   4
   1  -7   0-253.288 240.463   6
   1  -7   0-53.2884 315.811   2
   1  -7   1 3262.05 580.072   6
   1  -7   1 5247.03 795.481   4
   1  -7   1 3858.51 773.142   2
   1  -7   2 760.909 347.340   6
   1  -7   2 944.593 448.834   2
   1  -7   3 11300.2 1169.55   4
   1  -7   3 8786.89 1060.83   6
   1  -7   4 9894.55 1183.77   6
   1  -7   4 13313.7 1313.76   4
   1  -7   5 870.882 446.558   4
   1  -7   5 600.727 346.386   6
   1  -7   6-570.572 367.057   4
   1  -7   6 285.277 371.496   6
   1  -7   7-511.618 532.819   4
   1  -7   7 1594.24 649.937   6
   1  -7   8 4201.35 944.975   6
   1  -7   8 2502.74 618.619   4
   1  -7   9 8140.32 1285.33   6
   1  -7   9 8512.43 1271.86   4
   1  -7  10 2332.13 773.851   4
   1  -7  10 2299.24 785.849   6
   1  -7  11 1340.09 740.340   4
   1  -7  11 1551.70 704.507   6
   1  -7  12-0.73584 335.310   6
   1  -7  12 1215.60 676.400   4
   1  -7  13 1382.74 755.012   6
   1  -7  13 102.042 613.404   4
   1  -7  14 2465.29 862.920   6
   1  -7  14 3105.53 1172.63   4
   1  -6 -15 1636.59 708.582   5
   1  -6 -14 3352.21 989.715   5
   1  -6 -13 1596.54 562.810   2
   1  -6 -13 1535.22 705.306   5
   1  -6 -12 3642.60 861.142   5
   1  -6 -12 2801.60 664.792   2
  -1   6  12 3442.47 681.667   3
   1  -6 -11 4038.96 990.861   5
   1  -6 -11 2070.31 628.458   2
  -1   6  11 3133.76 669.272   3
  -1   6  10 2528.21 644.592   3
   1  -6 -10 3246.00 908.215   5
   1  -6 -10 1449.67 567.994   2
   1  -6  -9 3410.05 701.068   2
  -1   6   9 3342.18 702.833   3
   1  -6  -9 3096.14 805.983   5
   1  -6  -8 6037.51 939.614   2
  -1   6   8 5899.77 893.011   3
   1  -6  -7 1800.22 563.632   2
  -1   6   7 1577.06 504.056   3
   1  -6  -6 1512.58 495.898   2
   1  -6  -5 7036.34 984.843   2
   1  -6  -4 7889.30 1019.89   2
   1  -6  -3 19150.5 1619.28   2
   1  -6  -3 18038.3 1452.26   4
   1  -6  -2 9074.55 1097.88   4
   1  -6  -2 5567.63 612.045   6
   1  -6  -2 8037.32 1043.12   2
   1  -6  -1 5582.71 696.304   6
   1  -6  -1 7794.22 981.451   4
   1  -6  -1 7344.05 976.551   2
   1  -6   0 11560.6 1099.83   4
   1  -6   0 10013.7 950.246   6
   1  -6   0 10008.4 1153.85   2
   1  -6   1 2680.73 513.764   6
   1  -6   1 3888.01 739.042   4
   1  -6   2 5347.43 819.752   4
   1  -6   2 4215.07 733.140   6
   1  -6   3 31818.0 1975.56   6
   1  -6   3 37029.9 1994.00   4
   1  -6   4 6586.65 1006.55   6
   1  -6   4 7033.44 1017.88   4
   1  -6   5 1589.32 556.254   4
   1  -6   5 1254.93 498.051   6
   1  -6   6 8773.54 1116.70   4
   1  -6   6 7066.82 1069.95   6
   1  -6   7 8374.65 1226.35   6
   1  -6   7 9521.82 1195.00   4
   1  -6   8 5815.55 1012.56   4
   1  -6   8 5300.28 942.824   6
   1  -6   9 1961.75 712.688   4
   1  -6   9 1467.61 546.008   6
   1  -6  10 182.845 523.501   4
   1  -6  10 1141.86 642.505   6
   1  -6  11 1028.48 734.811   4
   1  -6  11 310.597 478.255   6
   1  -6  12 1644.30 731.692   4
   1  -6  12 869.303 549.164   6
   1  -6  13 1964.04 860.690   4
   1  -6  13 1797.71 756.721   6
   1  -6  14 1378.94 760.850   4
   1  -6  14 1134.25 603.328   6
   1  -6  15-25.1365 621.312   4
   1  -6  15 539.674 604.941   6
   1  -6  16-304.354 659.535   4
   1  -6  16 660.694 697.193   6
   1  -6  17-525.375 665.610   4
   1  -6  17 240.814 448.505   6
   1  -5 -17 500.592 504.778   5
   1  -5 -16 901.985 651.002   5
   1  -5 -15 2118.11 740.673   5
   1  -5 -14 5970.40 1111.01   5
  -1   5  14 5850.31 843.163   3
   1  -5 -13 4079.29 853.406   2
   1  -5 -13 5963.55 1082.77   5
  -1   5  13 5394.85 842.157   3
   1  -5 -12 957.308 487.852   2
   1  -5 -12 1270.01 571.707   5
  -1   5  12 1302.31 444.338   3
   1  -5 -11 4154.56 787.760   2
   1  -5 -11 4428.60 994.169   5
  -1   5  11 5517.47 791.893   3
  -1   5  10 7128.73 892.198   3
   1  -5 -10 5377.91 905.479   2
   1  -5 -10 6748.64 1132.83   5
   1  -5  -9 2742.14 678.743   2
  -1   5   9 2646.37 583.671   3
   1  -5  -9 3082.20 750.298   5
  -1   5   8 10640.4 1067.92   3
   1  -5  -8 10667.4 1186.90   2
  -1   5   7 13749.8 1175.57   3
   1  -5  -7 13968.5 1315.53   2
  -1   5   6 1298.46 452.560   3
   1  -5  -6 981.965 483.130   2
   1  -5  -5 8249.97 1010.64   2
  -1   5   5 8505.77 944.444   3
   1  -5  -4 2889.81 561.975   2
   1  -5  -3 6037.31 832.446   2
   1  -5  -3 4363.39 488.230   6
   1  -5  -2 1137.70 412.687   2
   1  -5  -2 1297.08 304.011   6
   1  -5  -1 186.459 162.399   6
   1  -5  -1 440.906 358.124   2
   1  -5  -1 425.270 299.473   4
   1  -5   0 5988.88 817.240   2
   1  -5   0 4525.99 633.088   6
   1  -5   0 5275.89 683.285   4
   1  -5   1 5297.72 665.582   4
   1  -5   1 5034.27 667.965   6
   1  -5   2 2677.61 554.583   6
   1  -5   2 2573.05 473.947   4
   1  -5   3 16077.9 1305.80   6
   1  -5   3 15750.5 1179.34   4
   1  -5   4 25165.2 1697.02   6
   1  -5   4 27926.7 1631.42   4
   1  -5   5 10922.8 1203.98   6
   1  -5   5 11375.7 1116.15   4
   1  -5   6 16906.2 1399.04   4
   1  -5   6 17718.5 1568.97   6
   1  -5   7 2726.08 667.702   4
   1  -5   7 3190.54 746.730   6
   1  -5   8 15699.3 1526.43   4
   1  -5   8 16401.5 1614.08   6
   1  -5   9 6967.29 1108.62   6
   1  -5   9 5391.95 999.548   4
   1  -5  10 4757.32 936.324   6
   1  -5  10 3753.60 982.978   4
   1  -5  11 4945.45 1022.87   4
   1  -5  11 4794.19 1075.48   6
   1  -5  12 3235.15 1015.81   4
   1  -5  12 1501.89 602.896   6
   1  -5  13 2742.05 934.750   4
   1  -5  13 2386.56 829.270   6
   1  -5  14 8874.44 1582.78   4
   1  -5  14 8750.44 1390.78   6
   1  -5  15-454.711 638.023   4
   1  -5  15 1805.48 704.224   6
   1  -5  16 2099.12 839.760   6
   1  -5  16 1740.29 960.448   4
   1  -5  17 655.987 552.677   6
   1  -5  18 303.344 447.788   6
   1  -5  19 586.041 508.465   6
   1  -4 -19 936.862 689.217   5
   1  -4 -18 1987.69 783.483   5
   1  -4 -17 2433.98 768.682   5
  -1   4  16 87.5550 248.139   3
   1  -4 -16-213.772 494.983   5
   1  -4 -15 755.725 536.445   5
  -1   4  15 1156.99 385.819   3
  -1   4  14 7005.14 883.532   3
   1  -4 -14 8084.37 1268.59   5
  -1   4  13 2584.11 538.008   3
   1  -4 -13 2367.71 675.628   5
   1  -4 -12 670.310 388.561   5
   1  -4 -12 938.226 423.802   2
  -1   4  12 764.961 340.468   3
  -1   4  11 444.873 323.570   3
   1  -4 -11 257.478 380.000   5
   1  -4 -11 47.1808 269.140   2
   1  -4 -10 1260.37 498.592   2
  -1   4  10 775.967 318.134   3
   1  -4 -10 1920.17 677.405   5
   1  -4  -9 13212.5 1415.13   5
  -1   4   9 11830.1 1020.90   3
   1  -4  -9 10340.5 1104.41   2
   1  -4  -8 965.522 409.555   2
  -1   4   8 682.181 310.649   3
   1  -4  -7 407.672 245.261   3
  -1   4   7 483.918 325.548   3
   1  -4  -7 928.383 388.302   2
   1  -4  -6 5736.39 674.137   3
  -1   4   6 6993.84 758.758   3
   1  -4  -6 6492.16 818.436   2
   1  -4  -5 608.677 266.403   3
  -1   4   5 842.279 293.120   3
   1  -4  -5 1058.63 376.316   2
  -1   4   5 354.202 104.602   6
   1  -4  -4 6476.64 811.323   2
  -1   4   4 5096.02 419.608   6
  -1   4   4 5958.93 700.293   3
   1  -4  -4 5471.52 646.967   3
   1  -4  -3 9537.87 969.900   2
   1  -4  -3 8812.07 841.693   3
  -1   4   3 8342.01 572.229   6
   1  -4  -3 7414.07 634.225   6
   1  -4  -2 3669.48 551.015   3
   1  -4  -2 4371.96 700.236   2
  -1   4   2 3490.15 409.976   6
   1  -4  -2 3572.75 465.382   6
   1  -4  -1 14823.0 1022.88   4
  -1   4   1 15940.1 928.339   6
   1  -4  -1 15725.4 1111.56   3
   1  -4  -1 16961.1 1291.29   2
   1  -4  -1 15058.8 979.893   6
   1  -4   0 23782.1 1269.37   4
  -1   4   0 27522.7 1304.51   6
   1  -4   0 25532.4 1322.33   6
   1  -4   1 1168.29 340.843   6
   1  -4   1 1194.75 414.531   4
  -1   4  -1 1173.50 367.127   6
  -1   4  -2 85393.7 2568.82   6
   1  -4   2 88477.6 2746.64   6
   1  -4   2 87359.8 2435.04   4
   1  -4   3 18559.8 1264.90   4
   1  -4   3 19422.8 1398.31   6
  -1   4  -3 19081.0 1292.41   6
   1  -4   4 16665.5 1343.65   6
   1  -4   4 15869.5 1154.43   4
  -1   4  -4 16606.4 1141.54   4
   1  -4   5 11426.9 1154.76   6
  -1   4  -5 11074.2 957.659   4
   1  -4   5 9345.99 958.897   4
   1  -4   6 8971.10 1012.40   4
   1  -4   6 9898.88 1110.76   6
   1  -4   7 7224.92 958.629   4
   1  -4   7 6758.52 963.502   6
   1  -4   8 3972.79 809.898   6
   1  -4   8 3131.58 703.868   4
   1  -4   9 356.644 316.805   6
   1  -4   9 588.573 495.639   4
   1  -4  10 1678.03 712.866   4
   1  -4  10 2265.07 641.311   6
   1  -4  11 3530.69 905.967   4
   1  -4  11 3061.80 770.092   6
   1  -4  12 2778.15 797.839   6
   1  -4  12 2932.73 912.821   4
   1  -4  13 2110.79 730.601   6
   1  -4  13 1883.81 753.434   4
   1  -4  14-455.902 790.982   4
   1  -4  14 1111.91 548.647   6
   1  -4  15 1189.45 864.195   4
   1  -4  15 170.482 395.388   6
   1  -4  16 33.5367 375.971   6
   1  -4  17 2559.38 882.500   6
   1  -4  18 1312.22 603.131   6
   1  -4  19 1114.50 613.403   6
   1  -4  20 160.619 438.983   6
   1  -3 -20 1710.80 801.418   5
   1  -3 -19 3401.72 951.382   5
  -1   3  18 1540.78 467.289   3
   1  -3 -18 2772.95 830.055   5
   1  -3 -17 1979.70 745.517   5
  -1   3  17 1282.07 386.837   3
   1  -3 -16 2731.23 811.016   5
  -1   3  16 1343.41 391.303   3
  -1   3  15 7939.41 792.452   6
  -1   3  15 10731.8 1043.44   3
  -1   3  14 32734.6 1532.62   6
  -1   3  14 37030.5 1861.17   3
   1  -3 -13 17138.0 1694.88   5
  -1   3  13 14350.3 972.176   6
  -1   3  13 17171.8 1244.13   3
  -1   3  12 3832.96 582.026   3
   1  -3 -12 4163.09 866.422   5
  -1   3  12 3554.39 480.045   6
  -1   3  11 10568.1 923.325   3
   1  -3 -11 9571.09 1083.50   2
  -1   3  11 9722.92 720.929   6
   1  -3 -11 11966.7 1325.87   5
   1  -3 -10 10188.0 1188.35   5
  -1   3  10 10379.6 875.186   3
   1  -3 -10 8744.02 974.726   2
  -1   3   9 65137.4 2099.05   3
   1  -3  -9 66406.6 2892.85   5
   1  -3  -9 60224.0 2382.98   2
   1  -3  -8 39080.5 2097.31   5
   1  -3  -8 36033.9 1837.14   2
  -1   3   8 39964.0 1592.81   3
  -1   3   7 20643.4 1129.69   3
   1  -3  -7 17117.1 1228.10   2
  -1   3   7 16435.4 729.806   6
   1  -3  -7 16721.0 1012.32   3
  -1   3   6 1792.63 248.146   6
   1  -3  -6 1648.84 344.098   3
   1  -3  -6 2016.64 476.695   2
  -1   3   6 1761.15 321.033   3
  -1   3   6 2066.52 412.957   2
  -1   3   5 15950.8 961.729   3
  -1   3   5 13889.6 622.973   6
   1  -3  -5 13754.3 881.644   3
  -1   3   5 15449.2 1071.26   2
   1  -3  -5 14497.9 1115.29   2
   1  -3  -4 39786.4 1499.86   3
  -1   3   4 43791.9 1558.87   3
  -1   3   4 40533.5 1077.16   6
   1  -3  -4 43463.8 1845.93   2
  -1   3   4 41484.9 1718.16   2
   1  -3  -3 140026. 3261.14   2
   1  -3  -3 136123. 2715.58   3
  -1   3   3 138270. 2835.77   3
  -1   3   3 135762. 2092.44   6
   1  -3  -2 2255.47 379.689   6
  -1   3   2 3101.40 358.712   6
   1  -3  -2 3197.00 454.964   3
   1  -3  -2 3274.30 577.568   2
   1  -3  -1 30622.3 1263.82   6
   1  -3  -1 31575.9 1337.12   3
   1  -3  -1 35265.0 1621.27   2
  -1   3   1 34975.0 1218.89   6
   1  -3   0 28725.7 1171.89   4
   1  -3   0 31766.6 1372.22   3
  -1   3   0 30628.5 1228.61   6
   1  -3   0 32526.7 1351.63   6
   1  -3   1 30348.0 1374.38   6
  -1   3  -1 30681.9 1331.88   6
   1  -3   1 28824.2 1170.31   4
   1  -3   2 26758.4 1392.93   6
  -1   3  -2 25145.7 1304.44   6
   1  -3   2 24582.6 1133.01   4
   1  -3   3 7736.68 818.642   6
  -1   3  -3 7822.04 692.689   4
   1  -3   3 9174.06 759.233   4
  -1   3  -3 8933.18 814.077   6
   1  -3   4 88993.4 2765.45   6
  -1   3  -4 88085.2 2657.91   6
  -1   3  -4 85385.2 2278.92   4
   1  -3   4 85514.2 2400.01   4
   1  -3   5 48550.5 2159.55   6
  -1   3  -5 47664.9 1751.33   4
  -1   3  -5 47795.2 2062.32   6
   1  -3   5 47821.3 1926.36   4
   1  -3   6 28229.6 1765.49   6
  -1   3  -6 29857.3 1476.18   4
   1  -3   6 26801.2 1581.36   4
  -1   3  -7 51323.0 1996.51   4
   1  -3   7 46529.4 2274.71   4
   1  -3   7 47193.7 2352.29   6
   1  -3   8 40225.8 2268.41   6
   1  -3   8 37180.4 2155.13   4
   1  -3   9 2547.09 682.938   6
   1  -3   9 3866.19 889.254   4
   1  -3  10 32410.0 2196.47   6
   1  -3  10 30433.7 2239.75   4
   1  -3  11 16822.5 1645.94   6
   1  -3  11 14795.5 1667.74   4
   1  -3  12 14192.0 1574.87   6
   1  -3  12 13507.7 1634.38   4
   1  -3  13 4240.38 954.927   6
   1  -3  14 5465.50 1098.45   6
   1  -3  15 4862.84 1082.62   6
   1  -3  16 5992.54 1155.38   6
   1  -3  17-587.485 538.021   6
   1  -3  18 644.842 528.930   6
   1  -3  19-479.678 447.049   6
   1  -3  20 1628.30 760.644   6
   1  -3  21 2212.61 845.425   6
   1  -2 -21-1462.66 741.001   5
  -1   2  20 129.449 265.354   3
   1  -2 -20 1937.51 784.514   5
  -1   2  19 49.8092 242.255   3
  -1   2  19-20.3832 324.778   6
   1  -2 -19 241.617 467.529   5
   1  -2 -18 398.971 441.455   5
  -1   2  18 645.987 383.778   6
  -1   2  18 446.964 333.000   3
  -1   2  17 2165.36 536.227   3
  -1   2  17 2687.19 636.201   6
   1  -2 -17 2479.17 739.474   5
   1  -2 -16 4456.26 964.657   5
  -1   2  16 3285.27 636.486   3
  -1   2  16 3723.86 670.470   6
  -1   2  15 1564.89 430.010   3
  -1   2  15 1338.91 399.901   6
  -1   2  14 2274.33 543.879   6
  -1   2  14 1196.08 363.611   3
  -1   2  13 1370.58 415.348   6
  -1   2  13 1453.13 438.142   3
   1  -2 -13 1875.68 637.294   5
  -1   2  12 1017.25 309.903   3
  -1   2  12 853.144 282.560   6
   1  -2 -12 1440.13 565.925   5
  -1   2  11 1586.32 359.025   3
   1  -2 -11 2233.10 637.995   5
   1  -2 -10 15169.1 1330.89   5
  -1   2  10 13525.8 951.659   3
  -1   2   9 237.338 193.894   3
   1  -2  -9 587.106 311.147   2
   1  -2  -9 883.275 453.724   5
   1  -2  -8 623.671 358.803   5
   1  -2  -8 1053.86 384.807   2
  -1   2   8 569.009 212.182   3
  -1   2   8 920.908 316.847   2
  -1   2   7 1232.57 290.729   3
  -1   2   7 1269.17 332.532   2
   1  -2  -7 1478.14 383.232   2
   1  -2  -7 1773.18 513.718   5
  -1   2   6 18051.1 869.711   3
   1  -2  -6 16946.6 569.493   1
  -1   2   6 17413.6 1070.84   2
   1  -2  -6 17412.7 1147.63   2
   1  -2  -5 6749.32 722.948   2
  -1   2   5 6996.77 675.804   2
  -1   2   5 6568.12 522.974   3
   1  -2  -5 6802.23 520.783   3
  -1   2   4 16791.4 984.166   2
  -1   2   4 15513.9 712.482   6
   1  -2  -4 17199.1 1043.25   2
  -1   2   4 15955.1 763.390   3
   1  -2  -4 15679.1 739.739   3
  -1   2   3 18252.6 738.129   6
   1  -2  -3 18084.0 785.342   3
  -1   2   3 17789.8 785.900   3
   1  -2  -3 18483.5 1044.98   2
  -1   2   3 18355.8 1042.53   2
  -1   2   2 17539.8 749.315   6
   1  -2  -2 17908.3 1019.89   2
  -1   2   2 17542.0 990.307   2
   1  -2  -2 16336.6 752.796   3
   1  -2  -2 14195.6 805.635   6
   1  -2  -1 66601.9 1992.96   2
  -1   2   1 64346.7 1502.90   6
   1  -2  -1 55952.7 1599.78   6
   1  -2  -1 64777.1 1527.13   3
   1  -2   0 13796.4 826.573   6
  -1   2   0 15885.8 807.665   6
   1  -2   0 13610.7 570.763   4
  -1   2  -1 107793. 1816.68   4
   1  -2   1 114558. 1754.66   4
  -1   2  -1 114399. 2281.40   6
   1  -2   1 112372. 2460.64   6
   1  -2   2 79905.8 1668.43   4
  -1   2  -2 73877.2 1621.64   4
  -1   2  -2 82718.4 2095.57   6
   1  -2   2 76088.2 2181.38   6
   1  -2   3 9228.80 676.497   4
   1  -2   3 9659.04 849.239   6
  -1   2  -3 9764.93 813.268   6
  -1   2  -3 9091.31 645.656   4
  -1   2  -4 8154.10 785.322   6
   1  -2   4 7657.37 790.699   6
  -1   2  -4 8158.36 652.680   4
   1  -2   4 6825.78 689.172   4
   1  -2   5 67594.5 2346.07   6
   1  -2   5 57239.9 2130.45   4
  -1   2  -5 68679.8 2289.12   6
  -1   2  -5 66576.3 1949.59   4
  -1   2  -6 27028.9 1530.99   6
   1  -2   6 23268.6 1493.32   4
  -1   2  -6 26842.1 1357.15   4
   1  -2   6 27815.3 1627.37   6
  -1   2  -7 25604.6 1431.80   4
  -1   2  -7 23267.9 1502.14   6
   1  -2   7 25591.8 1644.93   6
   1  -2   7 21876.5 1633.07   4
  -1   2  -8 5093.48 774.916   4
   1  -2   8 3598.10 720.795   6
   1  -2   8 4243.09 800.582   4
   1  -2   9 5104.34 1036.40   4
   1  -2   9 3043.46 683.405   6
   1  -2  10 13543.7 1372.06   6
   1  -2  11 20363.2 1749.70   6
   1  -2  12 19859.1 1766.48   6
   1  -2  13 7583.62 1137.43   6
   1  -2  14 5198.35 1029.15   6
   1  -2  15 15378.2 1713.57   6
   1  -2  16 7596.61 1233.90   6
   1  -2  17 1804.97 692.411   6
   1  -2  18 1330.91 621.136   6
   1  -2  19 1073.89 540.379   6
   1  -2  20 310.293 553.459   6
   1  -2  21 540.713 401.514   6
   1  -2  22-36.2620 409.438   6
  -1   1  22-270.200 346.605   6
   1  -1 -22 1581.33 728.785   5
   1  -1 -21 847.239 578.100   5
  -1   1  21-73.1741 295.389   6
  -1   1  20 804.587 442.359   6
   1  -1 -20 968.842 497.118   5
   1  -1 -19 1225.90 587.993   5
  -1   1  19 1598.74 563.344   6
   1  -1 -18 464.219 512.895   5
  -1   1  18 358.209 395.950   6
  -1   1  17 12700.5 1395.73   6
   1  -1 -17 15146.8 1698.21   5
  -1   1  16 263.717 294.863   6
   1  -1 -16 457.383 529.218   5
   1  -1 -15 22596.4 1916.57   5
  -1   1  15 21893.2 1697.96   6
  -1   1  14 12919.7 1258.70   6
  -1   1  14 11014.0 811.981   1
   1  -1 -14 14222.1 1479.69   5
   1  -1 -13 116.627 323.178   5
  -1   1  13 285.427 284.567   6
  -1   1  13 226.807 182.648   1
  -1   1  12 4672.25 497.061   1
   1  -1 -12 5119.66 884.801   5
  -1   1  11 8525.61 648.186   1
   1  -1 -11 9912.97 1060.89   5
  -1   1  10 55886.7 1566.87   1
   1  -1 -10 61421.6 2442.48   5
  -1   1   9 40999.9 1267.59   1
  -1   1   9 42163.3 1782.99   2
   1  -1  -9 46415.3 2024.11   5
   1  -1  -9 44450.8 2112.29   4
   1  -1  -8 16592.7 1210.36   5
   1  -1  -8 17490.2 1267.89   4
  -1   1   8 17271.5 1103.54   2
   1  -1  -7 25514.5 1463.72   4
  -1   1   7 25238.8 1252.27   2
   1  -1  -7 23823.5 1357.87   5
   1  -1  -6 71123.5 2071.89   2
  -1   1   6 74326.7 1994.87   2
   1  -1  -6 75897.0 2210.74   5
   1  -1  -6 75536.0 2263.93   4
   1  -1  -6 73544.0 1475.36   1
   1  -1  -5 15905.8 649.382   1
   1  -1  -5 15049.1 914.397   2
   1  -1  -5 16665.1 981.282   4
  -1   1   5 16520.0 909.485   2
  -1   1   5 16327.5 617.299   3
  -1   1   4 105507. 1305.43   3
  -1   1   4 105225. 2152.02   2
   1  -1  -4 106657. 2202.43   4
   1  -1  -4 105191. 2209.27   2
   1  -1  -3 33148.7 1189.59   2
   1  -1  -3 33935.7 1047.99   4
  -1   1   3 31158.8 1118.19   2
  -1   1   2 170193. 2520.67   2
   1  -1  -2 167619. 2579.94   2
   1  -1  -2 170111. 1777.82   4
  -1   1   1 141896. 2287.78   2
   1  -1  -1 143921. 2285.10   2
  -1   1   1 143111. 2033.79   6
   1  -1  -1 134901. 2195.55   6
   1  -1   0 428.422 184.635   2
   1  -1   0 542.633 223.791   6
  -1   1   0 414.701 169.924   6
  -1   1  -1 154447. 2358.42   6
   1  -1   1 148319. 2406.64   6
  -1   1  -1 153916. 1564.26   4
   1  -1   2 180584. 2844.36   6
  -1   1  -2 185620. 2339.56   4
  -1   1  -2 186955. 2768.63   6
  -1   1  -3 27556.1 1149.01   6
   1  -1   3 28476.5 1231.24   6
  -1   1  -3 27925.8 1089.66   4
  -1   1  -4 82376.4 2141.24   6
   1  -1   4 78331.6 2211.68   6
  -1   1  -4 85426.8 2169.03   4
   1  -1   5 13554.1 983.839   6
  -1   1  -5 13025.8 935.180   6
  -1   1  -5 13414.3 948.247   4
   1  -1   6 85377.7 2555.57   6
  -1   1  -6 88673.3 2541.75   6
  -1   1  -6 92744.2 2703.49   4
   1  -1   7 25124.6 1328.39   5
   1  -1   7 26961.7 1550.60   6
  -1   1  -7 26796.8 1497.41   6
  -1   1  -7 32200.4 1707.23   4
   1  -1   8 21405.9 1434.17   6
  -1   1  -8 23214.9 1461.16   6
   1  -1   8 23389.8 1340.81   5
  -1   1  -8 25830.2 1685.18   4
   1  -1   9 39411.3 2044.11   6
   1  -1  10 48849.5 2397.99   6
   1  -1  11 2180.58 601.139   6
   1  -1  12 3933.80 761.415   6
   1  -1  13 1984.19 576.065   6
   1  -1  14 9829.38 1280.27   6
   1  -1  15 10946.0 1384.32   6
   1  -1  16 1800.00 581.590   6
   1  -1  17 18784.4 1890.86   6
   1  -1  18 1440.51 672.876   6
   1  -1  19 1435.88 617.446   6
   1  -1  20 2188.97 800.564   6
   1  -1  21-42.6478 438.236   6
   1  -1  22 641.094 598.630   6
  -1   0  22 80.6827 384.839   6
   1   0 -22 179.637 370.549   5
   1   0 -21 2136.43 738.084   5
  -1   0  21 1806.87 657.489   6
   1   0 -20 938.827 624.165   5
  -1   0  20 1379.36 592.428   6
  -1   0  19 1796.42 680.858   6
   1   0 -19 1940.46 737.573   5
  -1   0  18 4655.95 932.076   6
   1   0 -18 4513.57 936.056   5
   1   0 -17 8272.54 1245.95   5
  -1   0  17 7127.63 1169.15   6
   1   0 -16 1765.18 604.921   5
  -1   0  16 1400.10 594.046   6
  -1   0  15 4083.46 855.257   6
   1   0 -15 2732.28 703.449   5
  -1   0  14 4707.28 860.941   6
   1   0 -14 4505.88 861.737   5
   1   0 -13 2613.31 663.879   5
  -1   0  13 1708.80 389.152   1
  -1   0  12 907.065 293.708   1
   1   0 -12 1625.02 566.658   5
   1   0 -11 50.7396 359.222   5
  -1   0  11 322.088 217.216   1
  -1   0  10 8306.63 747.836   1
   1   0 -10 9570.49 983.202   5
  -1   0   9 2545.65 764.057   4
   1   0  -9 1885.06 499.894   4
   1   0  -9 1921.21 482.328   5
  -1   0   9 1860.96 370.980   1
  -1   0   9 1743.52 477.603   2
  -1   0   9 2235.22 462.597   5
  -1   0   8 9311.65 705.611   1
  -1   0   8 10377.7 896.578   5
  -1   0   8 10666.3 959.902   2
   1   0  -8 10081.5 936.703   4
   1   0  -8 10521.0 924.447   5
  -1   0   8 9960.71 1137.57   4
  -1   0   7 1349.89 361.783   2
  -1   0   7 930.833 240.795   1
  -1   0   7 714.304 443.381   4
   1   0  -7 1022.12 329.669   4
   1   0  -7 953.268 300.611   5
  -1   0   7 962.996 314.703   5
   1   0  -6 11090.2 783.353   5
  -1   0   6 11085.8 769.137   5
   1   0  -6 11021.4 839.579   4
  -1   0   6 10800.6 680.178   1
  -1   0   6 11056.6 852.544   2
  -1   0   6 10614.0 891.099   4
   1   0  -5 4060.95 439.585   5
   1   0  -5 3799.45 443.957   4
  -1   0   5 3732.16 398.127   1
  -1   0   5 3183.78 472.495   4
  -1   0   5 4057.89 491.573   2
  -1   0   4 2947.14 388.008   2
  -1   0   4 3059.22 398.033   4
   1   0  -4 2845.00 355.015   4
   1   0  -4 3131.69 337.683   1
  -1   0   4 2940.36 331.154   1
   1   0  -4 2996.71 336.593   5
  -1   0   3 15416.4 725.567   2
   1   0  -3 14086.5 670.248   4
   1   0  -3 15840.1 777.716   2
   1   0  -3 16360.7 703.476   1
  -1   0   3 15826.2 710.729   4
   1   0  -2 23079.6 784.451   2
  -1   0   2 23225.7 791.142   2
   1   0   2 8715.45 549.662   6
  -1   0  -2 8532.61 543.457   6
   1   0   3 12453.4 706.063   6
   1   0   3 12014.6 700.564   5
  -1   0  -3 12970.9 708.653   6
   1   0   4 14768.4 826.011   6
  -1   0  -4 15040.4 826.650   6
   1   0   4 15796.8 855.425   5
   1   0   5 1359.27 305.434   6
  -1   0  -5 1341.53 281.756   6
   1   0   5 889.386 259.697   5
   1   0   6 6372.90 647.985   6
   1   0   6 7103.76 704.401   5
  -1   0  -6 6344.71 626.967   6
   1   0   7 2770.30 491.920   6
  -1   0  -7 3207.52 500.905   6
   1   0   7 3161.17 560.255   5
  -1   0  -7 2452.09 545.338   5
   1   0   8 449.687 294.910   6
  -1   0  -8 208.436 220.707   6
   1   0   8 317.585 281.859   5
  -1   0  -9 3758.38 592.789   6
   1   0   9 3588.32 613.663   6
  -1   0  -9 4244.36 790.076   5
  -1   0 -10 13917.8 1304.57   5
   1   0  10 12168.1 1131.67   6
  -1   0 -11 5650.34 908.349   5
   1   0  11 5625.83 808.435   6
   1   0  12 380.932 313.027   6
  -1   0 -12 775.570 479.375   5
   1   0  13 1065.57 438.468   6
   1   0  14 5817.30 946.322   6
   1   0  15 3760.12 796.273   6
   1   0  16 1931.43 663.683   6
   1   0  17 2341.48 680.533   6
   1   0  18 2727.31 688.020   6
   1   0  19-133.729 348.265   6
   1   0  20 349.622 455.451   6
   1   0  21 1036.65 584.656   6
   1   0  22 589.660 475.241   6
  -1  -1  22-380.770 525.566   6
  -1  -1  21 2030.10 775.336   6
  -1  -1  20 17.5989 428.036   6
  -1  -1  19 1562.98 704.191   6
  -1  -1  18 18178.3 1931.43   6
   1   1 -17 2.27064 373.206   5
  -1  -1  17-17.7930 369.725   6
  -1  -1  16-914.618 577.069   6
   1   1 -16 347.711 358.021   5
  -1  -1  15 28118.7 2247.31   6
   1   1 -15 30391.5 2053.91   5
  -1  -1  14 3727.17 835.324   6
   1   1 -14 3698.80 736.470   5
   1   1 -13 4700.00 774.382   5
  -1  -1  13 3937.29 927.337   4
  -1  -1  13 3730.50 757.181   6
   1   1 -12 10099.8 1043.38   5
  -1  -1  12 8731.15 1246.28   4
  -1  -1  11 5947.59 1024.82   4
   1   1 -11 6697.09 855.346   5
   1   1 -10 42412.2 1961.21   5
  -1  -1  10 48304.0 1943.27   5
  -1  -1  10 41099.4 2325.02   4
  -1  -1   9 8701.92 788.627   5
   1   1  -9 7569.48 821.267   5
  -1  -1   9 9301.62 1212.59   4
  -1  -1   8 557.076 291.480   5
  -1  -1   8 1509.92 575.698   4
   1   1  -8 822.217 360.909   4
   1   1  -8 1026.99 387.064   5
  -1  -1   7 41046.2 1606.81   1
   1   1  -7 43151.4 1567.16   5
  -1  -1   7 41513.1 1915.37   4
  -1  -1   7 46605.3 1543.30   5
   1   1  -7 43866.2 1759.20   4
   1   1  -6 11007.6 727.843   5
  -1  -1   6 11193.2 819.727   1
  -1  -1   6 12640.0 746.120   5
  -1  -1   6 10837.0 920.393   4
   1   1  -6 11612.1 852.506   4
  -1  -1   5 31886.9 1308.50   1
   1   1  -5 33601.4 1079.89   5
  -1  -1   5 33787.1 1056.62   5
  -1  -1   5 31959.4 1435.20   4
   1   1  -5 32703.3 1350.98   4
   1   1  -4 8925.69 688.560   4
  -1  -1   4 9929.37 718.482   1
   1   1  -4 9745.73 499.589   5
  -1  -1   4 9283.83 718.743   4
  -1  -1   4 9813.02 492.997   5
   1   1  -3 27933.0 1168.47   4
  -1  -1   3 26129.4 670.117   5
  -1  -1   3 26160.1 1067.51   3
   1   1  -3 30470.6 674.043   5
  -1  -1   3 30428.1 1199.61   4
  -1  -1   3 29592.7 1129.01   1
  -1  -1   2 3583.29 412.741   1
   1   1  -2 2268.67 420.143   4
  -1  -1   2 2371.20 393.443   3
   1   1  -2 3662.31 461.933   1
  -1  -1   2 2892.44 447.029   4
   1   1  -2 3106.08 403.152   3
   1   1  -1 71841.9 1533.88   1
   1   1  -1 72974.4 1625.60   3
  -1  -1   1 71095.9 1609.77   3
  -1  -1   1 73848.2 1520.54   1
  -1  -1   0 51658.1 1353.70   3
   1   1   0 52390.7 1393.13   3
   1   1   0 50987.5 1202.18   1
  -1  -1  -1 402439. 3841.29   3
  -1  -1  -1 401767. 3054.00   5
   1   1   1 399164. 2830.09   5
   1   1   1 404377. 3950.54   3
   1   1   2 229920. 3094.52   3
  -1  -1  -2 228779. 3016.57   3
  -1  -1  -2 217288. 2811.90   5
  -1  -1  -2 223483. 2459.70   6
   1   1   2 226805. 2568.36   5
   1   1   3 115695. 1827.03   6
   1   1   3 114472. 1113.60   2
   1   1   3 109707. 2113.70   5
   1   1   3 114106. 2366.51   3
  -1  -1  -3 104005. 2294.56   5
  -1  -1  -3 114580. 2262.48   3
  -1  -1  -3 118323. 1813.22   6
   1   1   4 29013.4 1190.87   5
  -1  -1  -4 29906.0 992.820   6
  -1  -1  -4 28883.8 1283.11   5
   1   1   4 29912.8 1318.61   3
   1   1   4 29425.6 1007.37   6
  -1  -1  -5 95843.2 1920.50   6
   1   1   5 92337.1 1876.39   6
   1   1   5 93911.7 2498.33   3
  -1  -1  -5 94978.4 2512.47   5
   1   1   5 95139.5 2309.56   5
   1   1   6 33813.9 1264.26   6
  -1  -1  -6 35198.8 1688.93   5
   1   1   6 35831.4 1538.14   5
   1   1   6 32853.6 1625.13   3
  -1  -1  -6 36318.8 1292.60   6
  -1  -1  -7 24318.3 1541.30   5
   1   1   7 22921.9 1308.75   5
  -1  -1  -7 24451.1 1149.10   6
   1   1   7 23086.4 1108.42   6
   1   1   8 4783.83 562.962   6
  -1  -1  -8 4678.21 760.249   5
  -1  -1  -8 5598.42 629.146   6
  -1  -1  -9 162825. 4253.38   5
  -1  -1  -9 162327. 3394.28   6
   1   1   9 156423. 3267.80   6
   1   1  10 5906.36 682.353   6
  -1  -1 -10 6710.87 931.950   5
  -1  -1 -11 1833.53 606.359   5
   1   1  11 1729.92 426.942   6
  -1  -1 -12 818.179 472.528   5
   1   1  12 200.246 226.280   6
   1   1  13 3606.25 626.063   6
  -1  -1 -13 4063.32 876.938   5
   1   1  14 11313.3 1143.11   6
  -1  -1 -14 13602.9 1513.10   5
  -1  -1 -15 2417.51 734.674   5
   1   1  15 1225.87 443.318   6
   1   1  16 8374.06 1052.52   6
  -1  -1 -16 11493.0 1552.45   5
   1   1  17 1200.44 393.970   6
  -1  -1 -17 2990.39 851.911   5
   1   1  18 4386.51 815.760   6
  -1  -1 -18 5238.60 1158.31   5
   1   1  19 503.075 423.268   6
  -1  -1 -19 835.740 592.704   5
   1   1  20 771.697 395.635   6
   1   1  21 792.804 459.951   6
  -1  -2  22 874.958 551.244   6
  -1  -2  21 632.677 521.418   6
  -1  -2  20-193.182 422.667   6
  -1  -2  19 2140.43 788.960   6
  -1  -2  18 3018.80 911.622   6
  -1  -2  17 1290.10 592.398   6
  -1  -2  16 12301.8 1861.35   4
  -1  -2  16 15541.9 1814.36   6
  -1  -2  15 10840.8 1633.65   4
  -1  -2  15 14065.2 1670.94   6
  -1  -2  14 15141.1 1692.88   6
  -1  -2  14 13428.8 1707.19   4
  -1  -2  13 4991.64 1031.97   4
  -1  -2  13 6453.17 1072.12   6
  -1  -2  12 1987.05 697.263   4
  -1  -2  12 2696.90 671.501   6
  -1  -2  11 12808.3 1448.90   4
  -1  -2  10 8246.37 1105.15   4
  -1  -2  10 11031.2 924.636   5
  -1  -2   9 17460.4 1084.46   5
  -1  -2   9 14122.0 1354.59   4
  -1  -2   8 13243.7 891.151   5
  -1  -2   8 12351.7 1220.59   4
   1   2  -7 30117.4 1567.22   4
  -1  -2   7 29543.9 1739.43   4
  -1  -2   7 36241.9 1380.26   5
   1   2  -6 11721.1 978.387   4
  -1  -2   6 13929.1 791.156   5
  -1  -2   6 12378.5 1091.14   4
  -1  -2   5 31775.1 1049.47   5
  -1  -2   5 28949.6 1525.80   4
   1   2  -5 29433.7 1455.65   4
   1   2  -4 39103.8 1671.57   4
  -1  -2   4 36729.1 1635.07   4
  -1  -2   4 37038.2 1559.65   3
   1   2  -3 28060.7 1376.72   4
  -1  -2   3 29677.9 1335.69   1
  -1  -2   3 26082.0 1295.86   3
  -1  -2   3 25838.8 1331.04   4
  -1  -2   2 4850.63 646.766   4
  -1  -2   2 6092.98 637.783   1
  -1  -2   2 4882.12 613.515   3
   1   2  -2 4403.47 588.974   3
  -1  -2   1 38016.5 1326.52   1
  -1  -2   1 34990.1 1447.82   3
   1   2  -1 35112.1 1484.86   3
  -1  -2   0 65635.5 1651.19   1
   1   2   0 62510.6 1983.78   3
  -1  -2   0 62071.3 1908.09   3
  -1  -2  -1 89096.8 2297.51   3
   1   2   1 90607.2 2375.76   3
  -1  -2  -1 80605.6 1748.50   5
  -1  -2  -1 90706.7 1801.53   1
   1   2   1 92363.7 1864.23   1
   1   2   2 12561.3 657.310   1
   1   2   2 12002.1 878.040   3
  -1  -2  -2 12074.4 502.116   2
  -1  -2  -2 11518.9 745.826   5
  -1  -2  -2 11911.7 858.987   3
  -1  -2  -3 6013.96 345.047   2
  -1  -2  -3 5012.80 570.939   3
   1   2   3 5509.49 613.830   3
   1   2   3 6119.45 432.923   1
  -1  -2  -3 4972.95 352.018   6
  -1  -2  -3 5784.45 576.737   5
  -1  -2  -4 23146.0 715.045   2
  -1  -2  -4 21220.6 1203.96   3
   1   2   4 22792.6 1315.95   3
  -1  -2  -4 20601.8 709.827   6
   1   2   4 20751.3 761.933   2
   1   2   4 21415.1 786.001   1
  -1  -2  -4 22307.7 1187.36   5
  -1  -2  -5 7721.20 469.153   6
  -1  -2  -5 8828.57 881.343   5
   1   2   5 7498.07 503.289   2
  -1  -2  -5 7202.57 748.384   3
   1   2   5 8755.63 783.194   5
   1   2   5 8737.53 857.246   3
   1   2   6 4284.07 647.118   3
   1   2   6 4295.52 379.710   6
   1   2   6 4018.10 397.817   2
  -1  -2  -6 4581.01 407.500   6
  -1  -2  -6 4613.76 684.042   5
   1   2   6 4183.87 609.116   5
   1   2   7 3037.78 369.904   6
  -1  -2  -7 3211.14 370.965   6
  -1  -2  -7 2995.16 600.656   5
   1   2   7 3095.26 556.519   5
   1   2   7 3191.09 590.604   3
   1   2   7 3459.70 412.171   2
   1   2   8 991.233 406.778   3
   1   2   8 658.283 229.303   6
   1   2   8 969.666 235.752   2
  -1  -2  -8 809.752 403.742   5
   1   2   9 547.051 210.518   2
   1   2   9 347.251 345.152   3
   1   2   9 64.9508 148.698   6
  -1  -2  -9 430.244 388.372   5
   1   2  10 2181.18 377.111   2
   1   2  10 1928.43 614.855   3
   1   2  10 1926.66 368.846   6
  -1  -2 -10 2672.01 677.915   5
   1   2  11 8035.31 753.120   6
   1   2  11 8370.51 717.866   2
  -1  -2 -11 9243.76 1155.95   5
   1   2  11 7645.43 1003.41   3
   1   2  12 2340.82 617.516   3
  -1  -2 -12 3448.29 826.455   5
   1   2  12 2591.06 485.589   6
   1   2  13 572.075 332.255   3
   1   2  13 900.265 335.276   6
  -1  -2 -13 1658.23 616.608   5
   1   2  14 952.447 444.110   3
   1   2  14 132.680 212.659   6
  -1  -2 -14 535.905 380.616   5
   1   2  15 398.965 319.536   6
   1   2  15 866.935 521.345   3
  -1  -2 -15 1091.27 583.508   5
   1   2  16 999.931 471.124   3
  -1  -2 -16 871.054 606.267   5
   1   2  16 774.223 375.214   6
   1   2  17 931.602 398.418   6
  -1  -2 -17 1753.08 714.821   5
   1   2  17 486.180 320.199   3
   1   2  18 624.657 393.763   3
  -1  -2 -18 961.345 647.999   5
   1   2  18 210.728 279.864   6
   1   2  19 615.747 402.134   3
  -1  -2 -19 453.382 480.205   5
   1   2  20 299.393 322.433   3
  -1  -2 -20-663.465 551.956   5
   1   2  21-393.069 481.015   3
  -1  -2 -21 211.341 445.846   5
  -1  -3  21-925.736 569.393   6
  -1  -3  20 1045.15 644.259   6
  -1  -3  19 881.561 873.569   4
  -1  -3  19 26.8556 404.129   6
  -1  -3  18 1866.43 1045.36   4
  -1  -3  18 1851.75 727.113   6
  -1  -3  17 3763.38 1203.44   4
  -1  -3  17 2915.26 806.236   6
  -1  -3  16 12490.5 1863.72   4
  -1  -3  16 13773.3 1746.60   6
  -1  -3  15 6425.77 1268.73   4
  -1  -3  15 8620.77 1368.73   6
  -1  -3  14 5043.85 1154.28   4
  -1  -3  14 6588.76 1224.79   6
  -1  -3  13 16572.8 1784.66   6
  -1  -3  13 15505.0 1760.16   4
  -1  -3  12 2743.30 776.990   4
  -1  -3  12 2131.12 674.382   6
  -1  -3  11 15667.1 1644.89   6
  -1  -3  11 14001.4 1529.69   4
  -1  -3  10 8306.89 1209.59   6
  -1  -3  10 7346.51 1088.84   4
  -1  -3  10 8651.66 824.646   5
  -1  -3   9 5528.00 895.339   4
  -1  -3   9 6537.35 675.081   5
  -1  -3   8 26060.9 1777.84   4
  -1  -3   8 29060.2 1293.43   5
  -1  -3   7 56307.7 2496.88   4
  -1  -3   6 8744.54 1018.33   4
  -1  -3   5 70690.4 2573.62   4
  -1  -3   4 437.865 316.784   4
  -1  -3   4 595.735 402.315   3
  -1  -3   3 5027.33 751.020   4
  -1  -3   3 4001.65 617.105   3
  -1  -3   2 16397.2 1227.56   4
   1   3  -2 17221.8 1215.86   3
  -1  -3   2 15624.9 1148.36   3
  -1  -3   2 17044.6 1090.72   1
  -1  -3   1 5796.31 628.728   1
   1   3  -1 6617.54 788.650   3
  -1  -3   1 4856.56 657.377   3
  -1  -3   0 87109.7 2199.51   1
  -1  -3   0 81211.9 2527.15   3
   1   3   0 85720.4 2676.28   3
  -1  -3  -1 27221.3 1169.01   1
   1   3   1 28319.4 1532.29   3
  -1  -3  -1 26852.2 1451.02   3
  -1  -3  -2 57747.1 1840.73   5
  -1  -3  -2 59243.7 1621.19   1
   1   3   2 63757.1 2290.15   3
  -1  -3  -2 60806.7 1563.66   2
  -1  -3  -2 60611.2 2178.22   3
  -1  -3  -3 109365. 2719.87   5
   1   3   3 115432. 3131.51   3
  -1  -3  -3 113855. 2100.81   2
  -1  -3  -3 116028. 3018.63   3
   1   3   4 9072.05 914.600   3
  -1  -3  -4 9188.32 824.317   5
  -1  -3  -4 7491.62 365.125   6
  -1  -3  -4 9463.43 616.558   2
  -1  -3  -5 13634.8 1094.12   5
  -1  -3  -5 14493.4 763.972   2
   1   3   5 13964.9 1129.26   3
   1   3   6 31606.4 1749.59   3
  -1  -3  -6 30837.7 1686.27   5
   1   3   6 31879.0 1179.91   2
  -1  -3  -6 28920.0 1115.10   2
  -1  -3  -7 3132.10 568.884   5
   1   3   7 3102.65 399.224   2
   1   3   7 2937.46 568.250   3
   1   3   8 81084.6 2035.48   2
   1   3   8 78120.2 2918.33   3
  -1  -3  -8 83829.7 2985.67   5
   1   3   9 25495.3 1746.48   3
  -1  -3  -9 25055.5 1742.81   5
   1   3   9 25165.2 1177.22   2
   1   3  10 8430.94 535.223   6
  -1  -3 -10 11555.2 1279.86   5
   1   3  10 10134.7 780.030   2
   1   3  10 8810.11 1038.32   3
   1   3  11 7826.11 571.626   6
  -1  -3 -11 10229.8 1264.54   5
   1   3  11 9089.14 753.489   2
   1   3  11 8656.19 1051.44   3
   1   3  12 10968.7 737.185   6
   1   3  12 12645.0 1312.78   3
  -1  -3 -13 26868.5 2170.89   5
   1   3  13 23165.4 1806.93   3
   1   3  14 15369.3 1481.89   3
  -1  -3 -14 17179.9 1815.79   5
   1   3  14 11367.9 836.602   6
   1   3  15 4703.05 852.704   3
  -1  -3 -15 5633.72 1109.45   5
   1   3  16 1301.55 598.316   3
  -1  -3 -16 843.187 518.986   5
   1   3  17 1358.01 515.826   3
  -1  -3 -17 1895.84 786.781   5
  -1  -3 -18 3901.63 1020.56   5
   1   3  18 910.808 440.535   3
  -1  -3 -19 1637.46 817.198   5
   1   3  19 1222.67 500.994   3
  -1  -3 -20 2067.89 878.440   5
   1   3  20 1340.27 527.249   3
  -1  -4  20 2544.47 974.910   6
  -1  -4  20 925.646 896.689   4
  -1  -4  19 2082.47 984.702   4
  -1  -4  19 665.126 557.706   6
  -1  -4  18 2010.56 970.064   4
  -1  -4  18 1108.82 758.108   6
  -1  -4  17 1759.27 950.435   4
  -1  -4  17 535.873 541.628   6
  -1  -4  16 4316.25 1029.82   6
  -1  -4  16 3504.18 1142.09   4
  -1  -4  15 608.240 628.837   6
  -1  -4  15-711.303 716.142   4
  -1  -4  14 490.942 464.539   6
  -1  -4  14 1429.82 873.573   4
  -1  -4  13 1770.00 773.914   4
  -1  -4  13 2102.59 732.982   6
  -1  -4  12-378.747 515.502   4
  -1  -4  12-140.949 355.956   6
  -1  -4  11 6854.00 1161.84   4
  -1  -4  11 8406.58 1299.00   6
  -1  -4  10 9329.63 1273.18   4
  -1  -4  10 9155.12 1289.65   6
  -1  -4  10 10852.7 919.748   5
  -1  -4   9 1436.95 554.523   4
  -1  -4   9 1636.52 380.534   5
  -1  -4   9 1484.24 636.481   6
  -1  -4   8 2566.62 722.709   4
  -1  -4   8 2622.26 678.931   6
  -1  -4   7 8256.58 1066.89   6
  -1  -4   7 8696.23 1088.71   4
  -1  -4   6 1944.50 611.431   4
  -1  -4   6 2270.29 644.583   6
  -1  -4   5 16663.8 1397.12   4
  -1  -4   4 6801.22 895.642   4
  -1  -4   3 14264.4 1328.88   4
  -1  -4   2 5576.86 833.891   4
   1   4  -1 15517.2 1352.87   3
  -1  -4   1 13691.7 1258.99   4
  -1  -4   1 14643.8 1100.91   1
  -1  -4   0 41079.2 1729.79   1
   1   4   0 41209.3 2133.33   3
  -1  -4  -1 37556.9 1556.42   1
   1   4   1 39504.7 2093.26   3
  -1  -4  -2 9913.63 643.831   6
   1   4   2 11700.1 1104.81   3
  -1  -4  -2 10950.5 838.504   2
  -1  -4  -2 11162.0 818.062   1
  -1  -4  -3 4112.20 347.693   6
  -1  -4  -3 4818.15 542.461   2
   1   4   3 4970.99 757.770   3
  -1  -4  -3 5093.89 686.501   5
  -1  -4  -3 4004.87 463.220   1
   1   4   4 3537.34 693.934   3
  -1  -4  -4 3763.28 474.210   2
  -1  -4  -4 4122.00 702.508   5
   1   4   5 2890.39 602.014   3
  -1  -4  -5 3297.28 651.012   5
  -1  -4  -5 3044.91 433.666   2
  -1  -4  -6 3568.95 463.849   2
  -1  -4  -6 3975.43 656.490   5
   1   4   6 3349.83 685.043   3
  -1  -4  -7 1242.39 470.973   5
  -1  -4  -7 536.423 220.013   2
   1   4   7 472.576 331.002   3
  -1  -4  -8 5420.65 599.744   2
  -1  -4  -8 5875.47 911.076   5
   1   4   8 5214.67 824.020   3
   1   4   9 2400.03 410.135   2
  -1  -4  -9 2814.29 686.937   5
   1   4   9 3320.11 730.791   3
  -1  -4 -10 1169.97 587.233   5
   1   4  10 504.331 229.519   2
   1   4  10 770.414 466.095   3
  -1  -4 -11 4382.22 893.125   5
   1   4  11 4558.27 846.601   3
   1   4  12 4537.04 871.907   3
  -1  -4 -12 4486.23 922.467   5
   1   4  13 2952.59 750.081   3
  -1  -4 -13 2545.99 772.803   5
  -1  -4 -14 998.795 685.766   5
   1   4  14-327.755 402.639   3
  -1  -4 -15 651.994 560.374   5
   1   4  15 1543.22 594.953   3
   1   4  16 394.453 453.255   3
  -1  -4 -16 1087.47 656.219   5
  -1  -4 -17 1860.30 708.554   5
   1   4  17 1097.71 560.676   3
   1   4  18 1580.72 601.201   3
  -1  -4 -18 3012.23 952.504   5
  -1  -5  19 945.740 821.696   4
  -1  -5  19 105.281 429.358   6
  -1  -5  18 1914.57 851.989   4
  -1  -5  18 387.357 498.579   6
  -1  -5  17 3950.60 1057.52   6
  -1  -5  17 5534.01 1412.59   4
  -1  -5  16 2551.88 960.226   4
  -1  -5  16 2161.21 795.126   6
  -1  -5  15 2095.27 940.999   4
  -1  -5  15 2592.83 894.601   6
  -1  -5  14 3617.37 1016.64   4
  -1  -5  14 3111.23 904.174   6
  -1  -5  13 840.552 712.022   4
  -1  -5  13 497.877 358.129   6
  -1  -5  12 388.931 606.918   4
  -1  -5  12-41.1985 438.246   6
  -1  -5  11 6143.52 1145.57   4
  -1  -5  11 8354.71 1381.70   6
  -1  -5  10 1578.38 639.471   4
  -1  -5  10 2664.67 749.508   6
  -1  -5   9 20976.4 1941.12   6
  -1  -5   9 20618.4 1866.60   4
  -1  -5   8 4415.38 879.339   4
  -1  -5   8 3661.25 808.451   6
  -1  -5   7 5082.66 895.888   4
  -1  -5   7 3548.53 730.638   6
  -1  -5   6 10270.2 1220.19   6
  -1  -5   6 9430.21 1116.43   4
  -1  -5   5 18273.4 1541.81   6
  -1  -5   5 20673.2 1635.72   4
  -1  -5   4 8727.21 1076.79   4
  -1  -5   4 8264.69 1024.03   6
  -1  -5   3 4542.84 771.074   4
  -1  -5   3 3792.92 612.789   6
  -1  -5   2 1228.03 471.162   4
  -1  -5   2 1099.16 355.505   6
  -1  -5   1 8523.68 1070.44   4
  -1  -5   1 7175.18 785.633   6
  -1  -5   0 1674.33 377.158   6
   1   5   0 2735.10 636.449   3
   1   5   1 7221.44 979.686   3
  -1  -5  -1 5498.14 573.747   6
  -1  -5  -1 6275.66 711.861   2
  -1  -5  -2 4067.16 442.587   6
  -1  -5  -2 5637.60 669.150   2
   1   5   2 5011.76 860.090   3
  -1  -5  -2 4158.98 535.187   1
   1   5   3 2415.50 596.352   3
  -1  -5  -3 2140.75 346.531   1
  -1  -5  -3 2284.80 280.646   6
  -1  -5  -3 3156.07 622.838   5
  -1  -5  -3 2869.77 458.352   2
  -1  -5  -4 2954.81 458.164   2
   1   5   4 3034.91 662.517   3
  -1  -5  -4 3191.90 633.883   5
  -1  -5  -5 1637.92 528.709   5
  -1  -5  -5 1608.17 370.040   2
   1   5   5 2441.14 637.232   3
  -1  -5  -6 2877.66 632.863   5
   1   5   6 4013.74 772.254   3
  -1  -5  -6 2703.79 431.748   2
  -1  -5  -7 4978.48 622.714   2
  -1  -5  -7 4747.12 877.585   5
   1   5   7 5816.59 905.358   3
   1   5   8 3691.07 784.718   3
  -1  -5  -8 4288.62 831.379   5
  -1  -5  -8 2918.24 494.183   2
   1   5   9 3284.18 712.731   3
  -1  -5  -9 3596.81 803.587   5
  -1  -5  -9 2379.93 479.424   2
   1   5  10 3638.69 783.898   3
  -1  -5 -10 3805.34 833.502   5
   1   5  11 1959.24 615.265   3
  -1  -5 -11 1983.18 689.428   5
  -1  -5 -12 2748.19 805.488   5
   1   5  12 1781.67 546.701   3
   1   5  13 10533.7 1327.69   3
  -1  -5 -13 11308.1 1521.43   5
  -1  -5 -14 4517.74 1073.62   5
   1   5  14 4216.54 865.790   3
  -1  -5 -15 243.182 461.164   5
   1   5  15 233.885 380.321   3
   1   5  16 746.627 406.604   3
  -1  -5 -16 114.096 565.966   5
  -1  -5 -17 1115.61 698.199   5
   1   5  17 509.005 305.823   3
  -1  -6  17 2394.04 1088.33   4
  -1  -6  17 5358.27 1232.28   6
  -1  -6  16 783.424 600.649   4
  -1  -6  16 1194.05 638.241   6
  -1  -6  15 389.104 590.072   4
  -1  -6  15 710.405 578.879   6
  -1  -6  14 700.497 718.044   4
  -1  -6  14 1008.58 617.404   6
  -1  -6  13 990.327 626.277   4
  -1  -6  13 817.221 629.495   6
  -1  -6  12 1060.47 652.522   4
  -1  -6  12 785.000 522.210   6
  -1  -6  11 904.887 543.197   6
  -1  -6  11 1786.29 627.606   4
  -1  -6  10 4575.68 982.259   4
  -1  -6  10 4136.09 957.119   6
  -1  -6   9 5075.68 988.073   4
  -1  -6   9 3934.81 868.890   6
  -1  -6   8 2311.49 749.259   6
  -1  -6   8 2232.97 732.393   4
  -1  -6   7 6439.86 1085.53   6
  -1  -6   7 6706.75 1101.83   4
  -1  -6   6 8488.06 1178.83   6
  -1  -6   6 8306.54 1189.04   4
  -1  -6   5 6685.70 1106.62   4
  -1  -6   5 6009.42 958.255   6
  -1  -6   4 6927.94 1106.17   4
  -1  -6   4 5979.57 927.379   6
  -1  -6   3 4362.52 747.054   6
  -1  -6   3 5665.25 1025.70   4
  -1  -6   2 4447.83 973.773   4
  -1  -6   2 3674.79 658.914   6
  -1  -6   1 21599.6 1898.32   4
  -1  -6   1 18199.7 1290.16   6
  -1  -6   0 11693.2 1444.22   4
  -1  -6   0 10041.4 880.733   6
  -1  -6  -1 8494.30 1224.93   4
  -1  -6  -1 9746.93 987.912   2
   1   6   1 9578.49 1235.03   3
  -1  -6  -1 6497.84 644.843   6
  -1  -6  -2 9922.70 991.902   2
   1   6   2 10887.2 1345.23   3
  -1  -6  -3 13769.2 1296.36   5
  -1  -6  -3 13711.6 1113.25   2
   1   6   3 13841.7 1479.82   3
  -1  -6  -4 6045.57 744.315   2
   1   6   4 5780.86 954.401   3
  -1  -6  -4 6333.91 936.775   5
   1   6   5 4025.31 828.488   3
  -1  -6  -5 3884.72 611.421   2
  -1  -6  -5 3774.23 747.939   5
  -1  -6  -6 1319.50 365.383   2
   1   6   6 1318.13 590.524   3
  -1  -6  -6 1345.17 463.933   5
  -1  -6  -7 1399.38 424.656   2
  -1  -6  -7 1121.90 557.541   5
   1   6   7 1394.02 563.716   3
  -1  -6  -8 7572.38 1149.18   5
  -1  -6  -8 5520.60 700.220   2
   1   6   8 5479.34 966.270   3
  -1  -6  -9 8444.24 1287.40   5
   1   6   9 9852.00 1265.58   3
   1   6  10 3887.42 837.676   3
  -1  -6 -10 2799.57 791.030   5
   1   6  11 232.215 439.453   3
  -1  -6 -11 237.713 431.088   5
  -1  -6 -12 213.839 396.756   5
   1   6  12 1328.97 523.467   3
  -1  -6 -13 1545.27 542.866   5
   1   6  13 1000.37 498.171   3
  -1  -6 -14 1112.35 668.977   5
   1   6  14 1929.59 718.529   3
  -1  -7  14 429.457 500.543   4
  -1  -7  14 232.986 392.335   6
  -1  -7  13 121.625 452.092   4
  -1  -7  13-1.08215 388.794   6
  -1  -7  12 2387.50 957.910   4
  -1  -7  12 2473.17 834.893   6
  -1  -7  11 999.863 583.874   4
  -1  -7  11 556.315 537.286   6
  -1  -7  10 3482.27 883.326   4
  -1  -7  10 2745.63 827.978   6
  -1  -7   9 3977.92 856.902   6
  -1  -7   9 4639.67 987.441   4
  -1  -7   8 94.1633 373.883   4
  -1  -7   8 192.047 337.052   6
  -1  -7   7-465.830 522.123   4
  -1  -7   7 222.053 395.715   6
  -1  -7   6 1671.66 475.994   6
  -1  -7   6 2205.63 689.313   4
  -1  -7   5 7452.14 1170.97   4
  -1  -7   5 6185.03 989.174   6
  -1  -7   4 8672.04 1136.08   6
  -1  -7   4 10590.6 1351.00   4
  -1  -7   3 328.957 624.523   4
  -1  -7   3 192.213 319.261   6
  -1  -7   2 4423.75 903.419   4
  -1  -7   2 2618.93 561.744   6
  -1  -7   1-531.718 308.701   4
  -1  -7   0 2734.54 554.046   2
  -1  -7   0 3600.75 868.029   4
  -1  -7  -1 3136.55 634.070   2
  -1  -7  -1 1425.67 620.399   4
  -1  -7  -2 2226.95 533.962   2
  -1  -7  -2 1970.25 635.859   4
   1   7   3 765.761 334.213   3
  -1  -7  -3 704.217 389.853   5
  -1  -7  -3 921.015 378.660   2
  -1  -7  -4 3907.44 636.483   2
  -1  -7  -4 4034.27 830.254   5
   1   7   4 3122.09 759.858   3
  -1  -7  -5 681.381 512.176   5
   1   7   5 265.537 430.958   3
  -1  -7  -6 866.902 378.550   5
   1   7   6 1061.51 456.979   3
  -1  -7  -7-575.681 349.979   5
   1   7   7-387.477 405.882   3
   1   7   8 1041.10 490.155   3
  -1  -7  -8 1514.81 507.349   5
  -1  -7  -9 996.831 499.141   5
   1   7   9 522.222 390.041   3
  -1  -7 -10-263.811 407.159   5
   1   7  10-1122.62 551.264   3
   1   7  11 1227.58 537.270   3
  -1  -7 -11 1727.87 721.629   5
  -1  -8   9 1313.73 700.031   4
  -1  -8   9-83.8199 318.966   6
  -1  -8   8 1268.92 632.237   4
  -1  -8   8 30.9730 345.857   6
  -1  -8   7 405.395 466.345   6
  -1  -8   7 781.579 561.949   4
  -1  -8   6 254.846 272.858   6
  -1  -8   6 2323.62 773.395   4
  -1  -8   5 378.821 546.946   4
  -1  -8   4 2782.22 754.240   4
  -1  -8   3 2360.42 745.672   4
  -1  -8   2 682.977 410.817   2
  -1  -8   2 1942.10 769.881   4
  -1  -8   1 2520.10 811.966   4
  -1  -8   1 1000.45 382.384   2
  -1  -8   0 3102.98 811.010   4
  -1  -8  -1 3178.41 850.165   4
  -1  -8  -2 3467.95 883.166   4
  -1  -8  -3 4085.44 951.515   4
  -1  -8  -3 4319.87 851.367   5
  -1  -8  -4 2199.59 798.999   4
  -1  -8  -4 3402.58 763.436   5
  -1  -8  -5 1863.05 658.204   5
   1   8   6 2215.07 688.541   3
  -1  -8  -6 2428.84 710.470   5
   2  -8  -6 5981.73 1062.25   2
   2  -8  -5 2034.23 669.798   2
   2  -8  -4 492.045 436.964   2
   2  -8  -3 1168.77 555.792   2
   2  -8  -2 186.092 293.063   2
   2  -8  -1 2491.44 693.075   2
   2  -8   0 8164.29 1252.34   2
   2  -8   1 9860.95 1378.11   2
   2  -8   2 1092.68 614.989   2
   2  -8   3 1538.25 638.174   2
   2  -8   4 424.872 369.139   2
   2  -8   5 4355.65 859.445   6
   2  -8   6 1768.27 611.965   6
   2  -8   7 1274.08 584.774   6
   2  -8   8 4707.27 989.040   6
   2  -7 -11 1813.20 573.255   2
   2  -7 -11 1928.96 782.166   5
   2  -7 -10 3281.57 813.016   2
   2  -7 -10 3022.42 856.982   5
   2  -7  -9 2949.79 804.102   2
   2  -7  -8 975.097 522.186   2
   2  -7  -7 2547.04 717.565   2
   2  -7  -6 2077.79 647.074   2
   2  -7  -5 4178.08 863.513   2
   2  -7  -4 1999.12 617.213   2
   2  -7  -3 1977.87 646.385   2
   2  -7  -2 688.479 431.695   2
   2  -7  -1 1907.51 644.454   2
   2  -7   0 2582.61 737.113   2
   2  -7   0 1887.16 499.669   6
   2  -7   1 330.959 294.148   6
   2  -7   1 1740.97 637.377   2
   2  -7   2 1444.42 492.589   4
   2  -7   2 1349.59 423.390   6
   2  -7   2 1478.28 584.017   2
   2  -7   3 12741.2 1497.33   2
   2  -7   3 9799.25 1214.99   6
   2  -7   3 12011.9 1131.61   4
   2  -7   4 1587.89 630.046   4
   2  -7   4 1759.73 509.805   6
   2  -7   5 1606.51 629.689   6
   2  -7   5 404.440 363.620   4
   2  -7   6 81.5666 376.303   4
   2  -7   6 332.262 415.272   6
   2  -7   7-91.0887 372.135   6
   2  -7   7-90.4219 459.337   4
   2  -7   8 380.965 405.919   6
   2  -7   8 69.9403 442.220   4
   2  -7   9 255.042 405.672   4
   2  -7   9 929.555 486.084   6
   2  -7  10 1434.90 695.880   4
   2  -7  10 1077.47 518.507   6
   2  -7  11 1213.78 717.710   4
   2  -7  11 457.939 444.027   6
   2  -7  12 1616.56 806.074   4
   2  -7  12 422.866 455.425   6
   2  -7  13 37.8417 653.713   4
   2  -7  13 880.479 686.710   6
   2  -6 -14 1369.42 699.220   5
   2  -6 -14 179.071 296.539   2
   2  -6 -13 152.770 298.086   2
   2  -6 -13 465.154 458.436   5
   2  -6 -12 559.900 470.483   2
   2  -6 -12-40.1049 377.037   5
   2  -6 -11 1152.60 521.800   2
   2  -6 -11 709.193 460.334   5
   2  -6 -10 4059.47 903.768   2
   2  -6  -9 3630.13 814.521   2
   2  -6  -8 2948.47 682.223   2
   2  -6  -7 388.788 301.953   2
   2  -6  -6 2086.18 660.372   2
   2  -6  -5 1441.75 593.966   2
   2  -6  -4 4764.49 660.155   4
   2  -6  -4 5662.61 960.504   2
   2  -6  -3 8123.44 806.736   4
   2  -6  -3 8913.93 1145.57   2
   2  -6  -2 12804.8 1374.35   2
   2  -6  -2 9417.48 970.567   6
   2  -6  -2 13261.7 991.872   4
   2  -6  -1 2174.78 492.918   6
   2  -6  -1 3407.71 581.233   4
   2  -6  -1 3269.09 712.683   2
   2  -6   0 4292.22 624.176   4
   2  -6   0 2429.08 569.977   6
   2  -6   0 2575.74 652.409   2
   2  -6   1 16332.3 1552.29   2
   2  -6   1 17672.1 1193.39   4
   2  -6   1 13895.8 1264.00   6
   2  -6   2 3986.72 802.777   2
   2  -6   2 4936.93 758.403   4
   2  -6   2 3755.15 723.748   6
   2  -6   3 18251.3 1558.16   6
   2  -6   3 21760.8 1396.82   4
   2  -6   4 8387.96 1110.99   6
   2  -6   4 8625.53 924.488   4
   2  -6   5 7202.36 898.614   4
   2  -6   5 7546.38 1113.71   6
   2  -6   6 55.8595 365.063   4
   2  -6   6 1462.71 641.167   6
   2  -6   7 8498.86 1235.01   6
   2  -6   7 9508.52 1179.07   4
   2  -6   8 1973.70 675.145   4
   2  -6   8 2199.91 671.449   6
   2  -6   9-588.096 648.665   4
   2  -6   9 580.403 506.219   6
   2  -6  10 5320.97 1072.05   4
   2  -6  10 3707.93 922.228   6
   2  -6  11-490.014 640.002   4
   2  -6  11 956.236 558.824   6
   2  -6  12 5609.65 1180.63   4
   2  -6  12 5519.37 1128.15   6
   2  -6  13 2462.30 929.747   4
   2  -6  13 2720.09 827.634   6
   2  -6  14 1153.84 581.679   6
   2  -6  15 566.169 474.232   6
   2  -6  16 1760.07 706.482   6
   2  -5 -17 711.991 580.657   5
   2  -5 -16 2649.37 871.917   5
   2  -5 -15 2626.61 896.282   5
   2  -5 -14 1567.12 607.413   2
   2  -5 -14 615.162 590.962   5
   2  -5 -13 1361.99 614.278   2
   2  -5 -13 1021.43 616.651   5
   2  -5 -12 2209.57 757.029   5
   2  -5 -12 164.464 377.071   2
   2  -5 -11 13513.6 1577.50   5
   2  -5 -11 11195.4 1374.70   2
  -2   5  11 11780.1 999.870   3
   2  -5 -10 2654.76 705.574   2
  -2   5  10 1829.18 450.576   3
   2  -5  -9 2674.12 669.151   2
   2  -5  -8 4512.17 867.979   2
   2  -5  -7 7385.79 1081.50   2
  -2   5   6 3307.15 393.699   6
   2  -5  -6 4428.37 812.049   2
  -2   5   5 16144.4 902.606   6
   2  -5  -5 19182.4 1625.27   2
   2  -5  -4 8984.02 1097.73   2
  -2   5   4 6602.65 599.566   6
   2  -5  -3 8922.76 810.403   4
  -2   5   3 8622.39 736.980   6
   2  -5  -3 10677.8 1203.42   2
   2  -5  -2 9367.02 933.693   6
   2  -5  -2 10630.6 875.652   4
  -2   5   2 9220.77 788.984   6
   2  -5  -2 12155.7 1347.33   2
   2  -5  -1 11590.3 1061.86   6
   2  -5  -1 14297.6 1449.19   2
  -2   5   1 11590.7 944.658   6
   2  -5  -1 13560.4 964.667   4
   2  -5   0 36267.9 2175.25   2
   2  -5   0 35778.2 1877.15   6
   2  -5   0 37425.2 1507.54   4
   2  -5   1 12975.9 1206.73   6
   2  -5   1 13749.3 1334.86   2
   2  -5   1 15279.8 1017.81   4
   2  -5   2 17918.4 1453.46   6
   2  -5   2 18941.6 1170.22   4
   2  -5   3 19020.5 1543.31   6
   2  -5   3 20968.0 1299.12   4
   2  -5   4 36955.9 2219.70   6
   2  -5   4 37092.7 1799.91   4
   2  -5   5 1973.89 593.000   4
   2  -5   5 1689.88 655.255   6
   2  -5   6 8221.66 1066.53   4
   2  -5   6 7106.21 1094.88   6
   2  -5   7 4446.47 838.193   4
   2  -5   7 3922.99 790.032   6
   2  -5   8 12342.8 1457.45   6
   2  -5   8 11288.9 1339.77   4
   2  -5   9 10736.9 1409.53   6
   2  -5   9 10392.6 1429.71   4
   2  -5  10 3027.72 859.564   4
   2  -5  10 2775.00 802.799   6
   2  -5  11 655.913 800.655   4
   2  -5  11 77.6500 424.924   6
   2  -5  12 178.367 573.666   4
   2  -5  12 305.476 399.484   6
   2  -5  13 1888.03 742.236   6
   2  -5  14 85.4344 400.392   6
   2  -5  15 1521.48 703.713   6
   2  -5  16 992.704 560.822   6
   2  -5  17-155.449 538.462   6
   2  -5  18 145.517 455.628   6
   2  -4 -19 1818.17 772.872   5
   2  -4 -18 2471.39 831.236   5
   2  -4 -17 1247.82 668.753   5
   2  -4 -16 1007.18 576.358   5
   2  -4 -15 398.498 387.575   5
   2  -4 -14 2005.97 683.346   5
   2  -4 -13 7353.42 1170.39   5
  -2   4  13 5918.00 684.144   3
   2  -4 -13 6508.28 1071.19   2
  -2   4  12 1223.07 324.596   3
   2  -4 -12 939.968 515.904   5
   2  -4 -12 735.654 440.556   2
   2  -4 -11 7625.42 1089.96   2
  -2   4  11 9322.09 801.909   3
   2  -4 -11 10551.9 1342.41   5
  -2   4  10 15867.8 911.626   6
   2  -4 -10 18419.9 1640.21   2
  -2   4  10 19894.8 1169.18   3
   2  -4  -9 6108.26 919.556   2
  -2   4   9 5673.13 553.738   6
  -2   4   9 6610.05 663.861   3
  -2   4   8 3697.14 530.943   3
  -2   4   8 3142.99 431.591   6
   2  -4  -8 3322.97 672.629   2
   2  -4  -7 9278.72 1071.14   2
  -2   4   7 9331.95 682.285   6
   2  -4  -7 6664.99 644.955   3
   2  -4  -6 1992.26 366.913   3
   2  -4  -6 2177.28 537.079   2
  -2   4   6 2574.55 381.912   6
   2  -4  -5 15557.0 1377.04   2
  -2   4   5 15918.7 947.824   6
   2  -4  -5 13503.4 907.499   3
   2  -4  -4 34383.5 1978.07   2
  -2   4   4 31377.4 1359.15   6
   2  -4  -4 28826.1 1348.14   3
   2  -4  -3 4116.51 676.340   2
   2  -4  -3 3966.89 511.768   3
  -2   4   3 4242.46 495.988   6
   2  -4  -2 1548.72 288.497   4
   2  -4  -2 2111.23 477.549   6
   2  -4  -2 1673.80 381.194   3
   2  -4  -2 2434.41 568.646   2
  -2   4   2 2098.56 386.932   6
   2  -4  -1 7236.91 810.236   6
  -2   4   1 8794.71 779.080   6
   2  -4  -1 7941.17 746.061   3
   2  -4  -1 8756.90 1015.20   2
   2  -4  -1 8120.50 582.344   4
   2  -4   0 15210.7 1051.02   3
  -2   4   0 15060.5 1046.89   6
   2  -4   0 15868.3 1308.90   2
   2  -4   0 14850.0 1174.67   6
   2  -4   0 15984.8 810.090   4
   2  -4   1 17478.0 1310.18   6
  -2   4  -1 16244.4 1143.75   6
   2  -4   1 18037.1 906.723   4
   2  -4   2 2505.93 421.134   4
   2  -4   2 2735.78 587.863   6
   2  -4   3 3235.02 487.665   4
   2  -4   3 2865.36 566.933   6
   2  -4   4 7675.77 981.788   6
   2  -4   4 7942.80 816.932   4
  -2   4  -4 6867.92 681.851   4
   2  -4   5 996.829 386.656   4
   2  -4   5 1430.35 501.313   6
  -2   4  -5 944.306 261.831   4
  -2   4  -6 15864.2 1087.62   4
   2  -4   6 18591.7 1597.24   6
   2  -4   6 16695.7 1402.99   4
   2  -4   7 2861.55 704.935   4
   2  -4   7 2552.39 655.435   6
   2  -4   8-40.6572 410.101   4
   2  -4   8 275.652 356.300   6
   2  -4   9 9580.70 1288.03   6
   2  -4   9 8557.04 1240.76   4
   2  -4  10 3643.96 966.900   4
   2  -4  10 4768.37 977.176   6
   2  -4  11 2005.61 706.296   6
   2  -4  12 1088.01 591.043   6
   2  -4  13 1920.56 690.415   6
   2  -4  14 1964.90 751.995   6
   2  -4  15 1213.00 671.142   6
   2  -4  16 2532.95 739.438   6
   2  -4  17 6448.43 1319.48   6
   2  -4  18 124.328 393.400   6
   2  -4  19-387.990 550.455   6
   2  -3 -20 1204.86 658.092   5
   2  -3 -19 20.1558 413.012   5
   2  -3 -18-373.022 493.053   5
   2  -3 -17 410.361 418.387   5
  -2   3  16 433.210 285.090   6
   2  -3 -16 546.740 540.613   5
   2  -3 -15 2183.69 733.529   5
  -2   3  15 226.914 252.336   3
   2  -3 -14 3038.45 815.467   5
  -2   3  14 2056.30 393.961   3
   2  -3 -13 3843.34 873.422   5
  -2   3  13 2913.04 441.963   3
   2  -3 -12 13293.4 1468.85   2
   2  -3 -12 16400.5 1641.72   5
  -2   3  12 14584.0 918.483   3
   2  -3 -11 3921.07 878.992   5
   2  -3 -11 2392.06 631.532   2
  -2   3  11 2782.60 422.835   3
   2  -3 -10 2786.74 654.553   2
  -2   3  10 2758.05 401.225   3
   2  -3 -10 3942.07 780.318   5
   2  -3  -9 3366.68 612.699   4
   2  -3  -9 4127.20 404.556   1
  -2   3   9 4206.42 494.468   3
   2  -3  -9 4779.88 808.624   2
   2  -3  -8 20803.8 1595.09   2
  -2   3   8 20664.8 954.263   3
   2  -3  -8 19356.0 1273.73   4
   2  -3  -7 5179.90 627.103   4
  -2   3   7 4020.30 520.793   6
   2  -3  -7 5336.39 781.022   2
  -2   3   7 5424.35 489.117   3
  -2   3   6 10292.6 786.011   6
   2  -3  -6 9742.80 633.896   3
   2  -3  -6 11900.2 1136.18   2
  -2   3   5 8377.54 719.816   6
   2  -3  -5 8905.88 627.286   3
   2  -3  -5 9451.72 1000.40   2
  -2   3   4 10316.1 839.956   6
   2  -3  -4 11679.9 736.618   3
   2  -3  -4 14195.3 1242.90   2
  -2   3   3 2007.56 479.955   6
   2  -3  -3 2195.10 417.763   3
   2  -3  -3 3560.37 810.770   2
   2  -3  -2 6354.00 445.113   4
   2  -3  -2 7834.95 854.587   6
   2  -3  -2 8523.40 671.510   3
   2  -3  -2 9353.17 1011.65   2
  -2   3   2 8291.74 758.930   6
   2  -3  -1 34412.5 818.678   4
  -2   3   1 35957.4 1518.40   6
   2  -3  -1 33139.6 1624.53   6
   2  -3  -1 39212.0 1926.25   2
   2  -3  -1 35112.9 1339.72   3
  -2   3   0 34975.7 1552.35   6
   2  -3   0 33941.6 1671.59   6
   2  -3   0 36089.2 1856.51   2
   2  -3   0 37698.9 936.827   4
  -2   3  -1 1263.70 368.117   6
   2  -3   1 1560.05 307.665   4
   2  -3   1 2192.30 472.876   6
  -2   3  -2 27041.4 1062.89   4
  -2   3  -2 31864.3 1570.62   6
   2  -3   2 33219.5 1732.26   6
   2  -3   2 33199.7 1231.54   4
  -2   3  -3 37147.4 1332.38   4
   2  -3   3 42866.9 2060.46   6
  -2   3  -3 40826.5 1845.99   6
   2  -3   3 37583.7 1541.33   4
   2  -3   4 4392.20 824.176   6
   2  -3   4 3461.20 633.785   4
  -2   3  -4 4598.46 573.006   4
   2  -3   5 2553.37 639.740   4
  -2   3  -5 2203.72 397.484   4
   2  -3   5 2085.00 568.958   6
   2  -3   6 22211.4 1599.36   4
   2  -3   6 25540.7 1767.00   6
  -2   3  -6 25810.0 1320.98   4
   2  -3   7 25974.4 1843.94   6
  -2   3  -7 25145.7 1384.33   4
   2  -3   8 24179.1 1849.88   6
   2  -3   9 7418.18 1106.33   6
   2  -3  10 1014.02 505.213   6
   2  -3  11 2211.45 694.211   6
   2  -3  12 14261.5 1639.87   6
   2  -3  13 6113.43 1132.59   6
   2  -3  14 5084.65 1037.10   6
   2  -3  15 2341.60 787.010   6
   2  -3  16 709.655 489.859   6
   2  -3  17 1906.22 700.047   6
   2  -3  18 1837.39 788.122   6
   2  -3  19 1804.85 799.698   6
   2  -3  20-45.5666 413.257   6
   2  -2 -21 2801.91 894.377   5
   2  -2 -20 1494.29 690.717   5
  -2   2  19 616.307 426.794   6
   2  -2 -19 1500.08 694.960   5
  -2   2  18 2441.07 624.875   6
   2  -2 -18 3370.25 904.807   5
  -2   2  17 1025.84 357.294   3
  -2   2  17 673.446 308.260   6
   2  -2 -16 3517.93 855.816   5
  -2   2  16 1654.32 368.031   3
  -2   2  15 1065.34 322.473   3
   2  -2 -15 1218.39 499.612   5
  -2   2  14 3825.36 527.720   3
   2  -2 -14 6073.17 993.838   5
   2  -2 -13 34686.5 2232.13   5
  -2   2  13 28264.5 1300.72   3
  -2   2  12 4396.49 486.117   3
   2  -2 -12 4729.44 881.823   5
  -2   2  11 7896.46 596.961   3
   2  -2 -11 10168.6 1141.17   5
  -2   2  10 8540.63 575.720   3
   2  -2 -10 9838.35 1124.60   5
   2  -2 -10 9013.50 1080.92   2
   2  -2 -10 8575.35 886.093   4
   2  -2  -9 6689.42 575.933   1
   2  -2  -9 5702.99 828.992   2
   2  -2  -9 7962.21 981.910   5
   2  -2  -9 7643.51 836.805   4
  -2   2   9 7147.27 511.052   3
   2  -2  -8 12793.3 1153.60   2
   2  -2  -8 13103.2 791.112   1
  -2   2   8 13404.7 623.739   3
   2  -2  -8 15645.4 1086.42   4
   2  -2  -7 20329.3 1408.90   2
  -2   2   7 24383.0 761.235   3
   2  -2  -7 22249.5 1165.40   4
   2  -2  -6 22866.1 1084.21   4
   2  -2  -6 20982.8 1379.70   2
  -2   2   6 22940.9 669.143   3
  -2   2   5 69664.6 2246.90   2
   2  -2  -5 68535.8 2389.44   2
   2  -2  -5 70146.4 1640.94   4
   2  -2  -4 24244.1 686.285   3
  -2   2   4 24877.8 1340.77   2
   2  -2  -4 25711.4 1445.00   2
   2  -2  -4 26589.4 856.101   4
  -2   2   4 23476.5 1191.08   6
   2  -2  -3 4495.07 335.877   3
  -2   2   3 4598.13 601.859   2
   2  -2  -3 4628.61 668.864   2
  -2   2   3 4638.61 540.248   6
   2  -2  -3 4466.22 281.140   4
   2  -2  -2 40641.9 1736.55   2
  -2   2   2 40918.2 1549.41   6
  -2   2   2 40303.2 1693.42   2
   2  -2  -1 7550.28 743.978   6
  -2   2   1 7601.27 677.706   6
   2  -2  -1 7646.53 755.903   2
  -2   2   0 91185.0 2346.72   6
   2  -2   0 84192.3 2442.38   6
   2  -2   0 90272.3 2584.50   2
  -2   2  -1 2157.12 214.421   4
   2  -2   1 2896.69 492.870   6
  -2   2  -1 2973.74 450.485   6
   2  -2   2 37137.7 1732.74   6
  -2   2  -2 37705.3 1630.35   6
  -2   2  -2 37613.5 1033.29   4
  -2   2  -3 1240.03 299.566   4
  -2   2  -3 891.187 305.981   6
   2  -2   3 801.261 413.851   6
   2  -2   4 15217.6 1203.37   6
  -2   2  -4 15769.2 1146.53   6
  -2   2  -4 16257.0 936.910   4
   2  -2   5 58607.1 2396.18   6
  -2   2  -5 58665.5 2257.70   6
  -2   2  -5 60416.2 1944.27   4
   2  -2   6 7473.28 952.372   6
  -2   2  -6 9044.23 852.079   4
   2  -2   7 15968.4 1368.90   6
  -2   2  -7 17862.9 1233.71   4
   2  -2   8 17373.3 1484.10   6
   2  -2   9 17116.7 1498.79   6
   2  -2  10 3954.71 824.614   6
   2  -2  11 3394.61 775.679   6
   2  -2  12 10444.9 1354.97   6
   2  -2  13 17007.6 1747.99   6
   2  -2  14 15197.6 1679.37   6
   2  -2  15 1244.48 548.566   6
   2  -2  16 9300.70 1423.33   6
   2  -2  17 1637.43 698.165   6
   2  -2  18-73.4277 562.651   6
   2  -2  19 149.810 397.447   6
   2  -2  20 2041.20 876.399   6
   2  -2  21 1593.81 715.700   6
  -2   1  22 1649.15 611.340   6
   2  -1 -22 355.662 545.482   5
  -2   1  21 2029.94 719.434   6
   2  -1 -21 3299.60 870.238   5
  -2   1  20 123.537 343.248   6
   2  -1 -20-146.769 393.262   5
   2  -1 -19 1518.48 659.241   5
  -2   1  19 1385.46 646.879   6
  -2   1  18 414.786 370.993   6
   2  -1 -18-541.318 409.424   5
   2  -1 -17 6027.83 1060.89   5
   2  -1 -16 4509.00 921.589   5
   2  -1 -15 6263.23 1024.32   5
   2  -1 -14 7558.83 1064.80   5
   2  -1 -13 1937.49 594.492   5
   2  -1 -12 2529.03 607.850   5
   2  -1 -11 3858.24 700.872   5
   2  -1 -10 16743.8 1319.75   5
   2  -1  -9 12124.4 874.034   1
   2  -1  -9 13718.3 1164.65   5
   2  -1  -9 12916.0 1041.61   4
   2  -1  -8 10441.3 790.627   1
   2  -1  -8 12419.3 1031.54   5
   2  -1  -8 10720.2 1056.26   2
   2  -1  -8 11263.3 889.968   4
   2  -1  -7 6478.55 813.447   2
   2  -1  -7 6934.29 642.867   1
  -2   1   7 7212.40 755.845   2
   2  -1  -7 7284.20 692.533   4
   2  -1  -6 11976.6 1038.32   2
  -2   1   6 10622.3 875.601   2
   2  -1  -6 10177.3 746.266   1
  -2   1   6 9788.00 875.747   4
   2  -1  -6 10950.4 776.510   4
  -2   1   5 5436.10 616.701   4
   2  -1  -5 8141.52 835.627   2
  -2   1   5 6197.48 687.092   2
   2  -1  -5 6514.61 568.299   4
  -2   1   4 39299.2 1533.23   2
   2  -1  -4 40998.8 1603.17   2
  -2   1   4 37840.3 1170.22   4
   2  -1  -4 37139.4 1099.26   4
   2  -1  -3 23357.5 762.715   4
  -2   1   3 25796.8 1203.91   2
   2  -1  -3 27174.3 1283.49   2
  -2   1   3 27094.1 787.580   4
   2  -1  -2 112000. 2516.71   2
  -2   1   2 108602. 2424.36   2
  -2   1   2 115632. 2543.77   6
  -2   1   2 105677. 1338.11   4
  -2   1   1 33501.1 1408.57   6
   2  -1  -1 33349.4 1405.00   2
  -2   1   1 33244.0 1367.45   2
   2  -1   0 46784.8 1760.38   6
   2  -1   0 48353.6 1639.37   2
  -2   1   0 46880.4 1648.80   6
  -2   1  -1 37365.8 1512.45   6
   2  -1   1 35705.0 1431.43   2
   2  -1   1 35439.6 1533.28   6
  -2   1  -2 19951.6 1131.29   6
   2  -1   2 20582.5 1200.45   6
   2  -1   3 3692.51 559.914   6
  -2   1  -3 3426.90 510.022   6
   2  -1   4 22292.0 1321.11   6
  -2   1  -4 21858.3 1269.53   6
  -2   1  -5 27331.7 1497.78   6
   2  -1   5 27272.9 1529.19   6
  -2   1  -6 16948.4 1238.38   6
   2  -1   6 18399.5 1343.13   6
  -2   1  -7 5490.53 928.024   4
   2  -1   7 6034.77 850.877   6
  -2   1  -7 5338.08 733.137   6
   2  -1   8 1347.67 478.785   6
   2  -1   9 5516.92 843.561   6
   2  -1  10 1762.58 550.714   6
   2  -1  11 11125.2 1248.06   6
   2  -1  12 16234.8 1554.11   6
   2  -1  13 7131.15 1074.14   6
   2  -1  14 889.759 556.406   6
   2  -1  15 3876.95 856.785   6
   2  -1  16 3098.04 771.242   6
   2  -1  17 1957.63 683.944   6
   2  -1  18 2742.13 757.181   6
   2  -1  19 1060.75 475.371   6
   2  -1  20-246.992 344.769   6
   2  -1  21 607.902 455.500   6
  -2   0  22-143.516 428.792   6
   2   0 -22 533.328 488.524   5
   2   0 -21 1766.63 710.028   5
  -2   0  21 221.601 433.525   6
  -2   0  20 1963.98 696.904   6
   2   0 -20 3424.21 853.176   5
   2   0 -19 2661.08 782.657   5
  -2   0  19 2121.73 688.398   6
  -2   0  18 688.045 387.158   6
   2   0 -18 994.115 483.767   5
   2   0 -17 5540.84 1007.19   5
   2   0 -16 8148.95 1130.88   5
   2   0 -15 1688.85 602.903   5
   2   0 -14 32493.4 2023.43   5
   2   0 -13 1436.69 481.822   5
  -2   0  12 13584.1 1519.13   4
   2   0 -12 13653.8 1202.59   5
  -2   0  11 5790.63 950.902   4
   2   0 -11 6128.29 788.570   5
  -2   0  11 5091.38 619.852   1
  -2   0  10 5735.21 849.117   4
  -2   0  10 5984.90 656.998   1
   2   0 -10 6449.71 776.017   5
   2   0  -9 45297.4 1846.48   5
  -2   0   9 43815.3 1715.38   1
  -2   0   9 41078.2 2096.80   4
   2   0  -9 46663.8 1954.23   4
   2   0  -8 31262.8 1500.78   1
   2   0  -8 31639.4 1463.70   5
  -2   0   8 30397.2 1679.59   4
   2   0  -8 30972.3 1497.89   4
  -2   0   7 44717.6 1815.34   2
   2   0  -7 44413.5 1616.18   5
  -2   0   7 43806.0 1864.76   4
   2   0  -7 42115.2 1666.15   1
   2   0  -7 43324.6 1669.89   4
  -2   0   6 183425. 3415.61   2
   2   0  -6 183230. 3214.39   4
   2   0  -6 180465. 3306.99   1
   2   0  -6 184518. 3029.92   5
  -2   0   6 179920. 3396.52   4
   2   0  -5 68203.2 2077.11   2
  -2   0   5 67434.8 1364.28   3
   2   0  -5 69981.5 2003.51   1
  -2   0   5 71400.2 1989.84   4
  -2   0   5 74662.5 2059.78   2
   2   0  -5 73313.1 1903.02   4
   2   0  -4 49146.3 1495.36   4
   2   0  -4 43765.5 1555.40   2
  -2   0   4 46963.8 1075.35   3
  -2   0   4 48469.4 1567.94   2
   2   0  -4 47507.3 1594.27   1
  -2   0   4 48436.4 1509.29   4
   2   0  -3 318409. 3601.64   4
  -2   0   3 314436. 3727.94   2
   2   0  -3 310289. 3819.23   2
  -2   0   3 315204. 2697.24   3
   2   0  -3 317575. 2744.31   3
  -2   0   3 319323. 3623.12   4
  -2   0   2 43998.8 1298.81   4
   2   0  -2 44802.4 1343.88   2
  -2   0   2 42816.1 1312.94   2
   2   0  -2 45858.5 1118.59   3
  -2   0   2 45067.2 1040.78   3
   2   0  -1 968632. 5438.98   3
  -2   0   1 978290. 5947.93   2
   2   0  -1 995171. 5977.54   2
  -2   0   1 999999. 5198.02   3
   2   0   0 143252. 2284.11   3
  -2   0   0 149623. 2914.25   6
   2   0   0 143568. 2194.57   2
  -2   0   0 143450. 2289.28   2
  -2   0  -1 101223. 2365.24   6
   2   0   1 96696.7 2075.66   3
   2   0   1 96215.9 1785.87   2
  -2   0  -2 84501.7 2203.21   6
   2   0   2 86335.6 2254.28   6
  -2   0  -3 90356.2 2349.45   6
   2   0   3 88843.1 2337.99   6
   2   0   4 60307.6 2012.20   6
  -2   0  -4 62422.2 2012.03   6
   2   0   5 210743. 3896.72   6
  -2   0  -5 212911. 3806.31   6
   2   0   5 205019. 3493.94   5
  -2   0  -6 19239.8 1222.74   6
   2   0   6 21440.3 1320.87   6
   2   0   6 20726.8 1282.81   5
   2   0   7 30846.2 1621.23   6
   2   0   7 31587.6 1543.10   5
  -2   0  -7 34239.4 1673.13   6
   2   0   8 16633.5 1259.89   6
  -2   0  -8 19267.0 1327.69   6
   2   0   9 2519.02 574.874   6
   2   0  10 11077.5 1134.31   6
   2   0  11 7613.48 983.181   6
   2   0  12 1546.35 510.597   6
   2   0  13 5617.15 881.564   6
   2   0  14 726.673 435.661   6
   2   0  15 497.796 420.609   6
   2   0  16 2089.92 665.954   6
   2   0  17 1090.47 504.875   6
   2   0  18 5442.50 996.249   6
   2   0  19 1582.50 648.740   6
   2   0  20 1184.19 588.864   6
   2   0  21 308.915 356.840   6
  -2  -1  22-79.9692 413.797   6
  -2  -1  21 392.886 515.925   6
  -2  -1  20 39.6964 456.367   6
   2   1 -20 391.168 471.615   5
  -2  -1  19 1212.41 674.327   6
   2   1 -19-65.3924 390.747   5
   2   1 -18 2354.25 637.512   5
  -2  -1  18 1874.37 730.548   6
   2   1 -17 9418.98 1169.66   5
  -2  -1  16 9339.78 1551.90   4
   2   1 -16 10326.9 1202.83   5
  -2  -1  15 6248.11 1223.23   4
   2   1 -15 9098.67 1110.36   5
   2   1 -14 5142.92 834.289   5
  -2  -1  14 3525.67 974.141   4
   2   1 -13 15115.1 1278.83   5
  -2  -1  13 13768.7 1582.03   4
  -2  -1  12 4613.52 984.879   4
   2   1 -12 5418.37 740.927   5
   2   1 -11 13810.0 1121.27   5
  -2  -1  11 12238.2 1339.70   4
   2   1 -10 20616.0 1311.62   5
  -2  -1  10 17895.1 1548.33   4
  -2  -1   9 3071.72 703.439   4
   2   1  -9 3692.11 546.037   5
  -2  -1   8 3829.57 730.311   4
  -2  -1   8 4014.02 569.084   1
   2   1  -8 4606.71 572.937   5
   2   1  -8 4539.25 679.359   4
   2   1  -7 6646.05 758.195   4
  -2  -1   7 7022.58 873.228   4
   2   1  -7 6413.97 591.253   5
  -2  -1   7 6279.06 690.605   1
   2   1  -6 22845.3 1303.71   4
   2   1  -6 23395.8 1363.83   1
  -2  -1   6 23193.2 1275.66   1
  -2  -1   6 19735.3 1124.82   3
   2   1  -6 24210.1 971.717   5
  -2  -1   6 22198.0 1355.22   4
   2   1  -5 40399.4 1677.60   4
  -2  -1   5 41676.0 1660.47   1
  -2  -1   5 35821.6 1422.07   3
   2   1  -5 43374.7 1109.48   5
   2   1  -5 40021.7 1689.73   1
  -2  -1   5 41609.6 1608.81   2
  -2  -1   5 40223.4 1712.07   4
  -2  -1   4 2307.08 428.741   2
  -2  -1   4 2180.66 454.412   4
   2   1  -4 2562.34 471.857   4
   2   1  -4 3189.63 306.329   5
   2   1  -4 2691.94 510.302   1
  -2  -1   4 1696.35 355.377   3
  -2  -1   3 17416.6 876.624   2
  -2  -1   3 16140.6 1029.52   4
   2   1  -3 17494.0 956.736   3
  -2  -1   3 16080.3 909.068   3
   2   1  -3 16872.9 1045.35   1
  -2  -1   2 57647.1 1845.62   4
   2   1  -2 57517.7 1854.99   1
  -2  -1   2 61449.0 1431.24   2
   2   1  -2 61367.5 1768.02   3
  -2  -1   2 59602.9 1681.16   3
  -2  -1   1 8635.95 498.224   2
   2   1  -1 8112.36 689.030   3
  -2  -1   1 8547.23 675.870   3
  -2  -1   0 126676. 1640.20   2
   2   1   0 129419. 2653.95   3
  -2  -1   0 133026. 2553.71   3
   2   1   1 35591.4 1085.65   5
  -2  -1  -1 32818.4 758.150   2
  -2  -1  -1 36662.6 1385.43   3
   2   1   1 40983.8 726.386   2
   2   1   1 33962.2 1450.58   3
   2   1   2 12646.2 725.500   5
   2   1   2 12922.3 926.764   3
  -2  -1  -2 13702.8 874.282   3
  -2  -1  -2 12496.6 852.092   6
   2   1   3 1186.98 392.301   3
  -2  -1  -3 1210.65 277.266   6
   2   1   3 1491.48 306.956   5
   2   1   4 53512.3 1791.86   6
   2   1   4 52872.0 1719.35   5
   2   1   4 50257.4 2003.93   3
  -2  -1  -4 50354.9 1714.57   6
  -2  -1  -5 35709.8 1473.08   6
   2   1   5 34607.0 1455.39   6
   2   1   5 38189.8 1561.88   5
   2   1   5 36855.1 1833.29   3
   2   1   6 17990.1 1099.34   6
  -2  -1  -6 18135.7 1071.26   6
   2   1   6 17671.5 1382.63   3
   2   1   6 18514.7 1159.99   5
   2   1   7 1190.09 456.096   3
  -2  -1  -7 1522.37 359.793   6
   2   1   7 1547.56 397.495   5
   2   1   7 949.046 306.685   6
  -2  -1  -8 1541.61 445.893   5
   2   1   8 1795.54 610.569   3
  -2  -1  -8 1251.65 340.473   6
   2   1   8 1372.75 362.467   6
  -2  -1  -9 9297.00 880.986   6
  -2  -1  -9 10212.8 1102.98   5
   2   1   9 9538.72 920.658   6
   2   1  10 25509.0 1544.86   6
  -2  -1 -10 27878.5 1578.63   6
  -2  -1 -10 28938.9 1935.20   5
   2   1  11 6552.87 828.894   6
  -2  -1 -11 7168.86 1053.73   5
   2   1  12 8819.75 973.654   6
   2   1  13 4574.43 717.032   6
   2   1  14 1607.90 504.716   6
   2   1  15 1377.47 427.296   6
   2   1  16 6051.58 928.910   6
   2   1  17 5165.06 889.367   6
   2   1  18 3539.52 792.108   6
   2   1  19 114.546 328.705   6
   2   1  19-454.408 429.956   3
   2   1  20 157.372 470.761   3
   2   1  20-350.214 445.277   6
   2   1  21 113.309 355.745   3
  -2  -2  22 894.134 664.362   6
  -2  -2  21 814.878 557.805   6
  -2  -2  20 269.287 469.499   6
  -2  -2  19 1120.04 655.366   4
  -2  -2  19 435.614 439.420   6
  -2  -2  18 1565.96 943.824   4
  -2  -2  18 2027.89 803.698   6
  -2  -2  17 3744.71 1107.35   4
  -2  -2  17 6487.69 1246.71   6
  -2  -2  16 5197.41 1219.06   4
  -2  -2  15 16014.3 1976.72   4
  -2  -2  14 6055.75 1172.25   4
  -2  -2  13 13510.3 1586.58   4
  -2  -2  12 3632.93 880.446   4
  -2  -2  11-453.931 502.547   4
  -2  -2  11 441.328 209.732   5
  -2  -2  10 17803.1 1599.98   4
  -2  -2  10 19591.5 1092.16   5
  -2  -2   9 38161.6 1424.80   5
  -2  -2   9 36971.3 2146.89   4
  -2  -2   8 5975.44 760.813   3
  -2  -2   8 8682.49 633.774   5
  -2  -2   8 7244.17 953.006   4
  -2  -2   7 5155.50 829.674   4
  -2  -2   7 4844.65 653.771   3
  -2  -2   7 5885.87 480.394   5
  -2  -2   6 14313.7 1102.97   3
  -2  -2   6 17608.9 1325.55   4
  -2  -2   5 1033.21 527.917   4
   2   2  -5 192.645 237.903   4
  -2  -2   5 482.081 321.982   1
  -2  -2   5 497.848 312.723   3
  -2  -2   4 22739.0 1417.56   4
   2   2  -4 22343.8 1355.66   1
  -2  -2   4 22414.9 1288.94   3
  -2  -2   4 23932.5 1309.07   1
  -2  -2   3 13717.7 1098.11   4
   2   2  -3 13277.5 1018.13   1
   2   2  -3 13496.7 1013.45   3
  -2  -2   3 13234.9 985.413   3
  -2  -2   3 14013.3 995.038   1
  -2  -2   2 25624.2 1425.14   4
   2   2  -2 24918.2 1290.50   1
  -2  -2   2 25361.6 1287.36   1
   2   2  -2 25639.2 1368.71   3
  -2  -2   2 23870.9 1284.06   3
  -2  -2   1 44496.3 1732.85   3
   2   2  -1 42624.1 1636.63   1
   2   2  -1 44864.7 1800.19   3
  -2  -2   0 3235.85 522.532   3
   2   2   0 2528.43 472.304   1
   2   2   0 2821.24 481.847   3
   2   2   1 22961.5 1137.16   1
   2   2   1 23265.4 1332.96   3
  -2  -2  -1 25954.2 929.256   5
   2   2   1 23015.2 818.620   5
  -2  -2  -1 23541.0 1259.17   3
  -2  -2  -2 36233.1 1587.00   3
   2   2   2 38125.5 1751.78   3
  -2  -2  -2 40215.4 1339.96   5
   2   2   2 36357.4 1169.02   5
   2   2   2 34962.2 1349.00   1
  -2  -2  -3 54269.7 1792.05   5
  -2  -2  -3 55350.5 1700.29   6
  -2  -2  -3 54508.1 1992.47   3
   2   2   3 54595.6 1601.00   5
   2   2   3 56983.5 2175.96   3
  -2  -2  -4 78315.9 2464.39   3
  -2  -2  -4 83274.0 2056.95   6
   2   2   4 77742.2 2072.90   5
   2   2   4 84078.7 2731.59   3
  -2  -2  -4 77654.3 2327.19   5
   2   2   5 2347.67 576.847   3
  -2  -2  -5 2760.82 398.132   6
  -2  -2  -5 2637.41 520.799   5
   2   2   5 2686.48 471.340   5
   2   2   6 745.236 362.057   3
   2   2   6 543.220 123.291   2
  -2  -2  -6 548.866 183.517   6
  -2  -2  -6 1221.53 467.957   5
   2   2   6 510.580 253.158   5
   2   2   7 13383.1 581.899   2
  -2  -2  -7 15724.1 938.181   6
  -2  -2  -7 12307.9 1157.69   5
   2   2   7 13695.1 1305.94   3
   2   2   7 14377.4 940.067   6
   2   2   8 4660.08 833.801   3
   2   2   8 4465.25 373.344   2
  -2  -2  -8 4484.87 754.204   5
   2   2   8 4940.13 569.674   6
  -2  -2  -8 5585.06 583.938   6
   2   2   9 177.943 302.750   3
  -2  -2  -9 387.698 354.951   5
   2   2   9 285.886 175.115   6
  -2  -2  -9 600.964 237.202   6
   2   2   9 487.586 169.793   2
   2   2  10 25763.5 1071.10   2
  -2  -2 -10 27965.1 1472.35   6
   2   2  10 25023.8 1894.24   3
   2   2  10 26530.7 1423.16   6
  -2  -2 -10 29634.6 1995.56   5
   2   2  11 2454.56 638.397   3
   2   2  11 2160.01 453.617   6
  -2  -2 -11 2481.33 499.355   6
  -2  -2 -11 3274.34 745.275   5
   2   2  11 2276.98 364.169   2
   2   2  12 2809.24 751.284   3
   2   2  12 3213.10 554.261   6
  -2  -2 -12 4119.87 887.682   5
  -2  -2 -12 2441.71 482.936   6
   2   2  12 1987.89 338.164   2
   2   2  13 1823.22 675.909   3
   2   2  13 1281.18 378.384   6
  -2  -2 -13 1539.65 562.936   5
   2   2  13 973.127 288.352   2
   2   2  14 585.697 320.096   6
   2   2  14 1759.62 665.798   3
  -2  -2 -14 1632.13 565.906   5
   2   2  15 720.416 532.261   3
   2   2  15-521.710 295.338   6
  -2  -2 -15 503.891 598.730   5
   2   2  16 585.506 555.410   3
   2   2  16 682.709 346.646   6
  -2  -2 -16 1004.98 722.840   5
   2   2  17 3097.50 834.979   3
  -2  -2 -17 3988.66 989.993   5
   2   2  17 3431.35 665.002   6
   2   2  18-169.362 405.167   3
   2   2  19 123.026 316.091   3
   2   2  20 1286.99 637.568   3
  -2  -3  21 1533.21 1128.22   4
  -2  -3  21 615.508 442.482   6
  -2  -3  20-128.198 712.312   4
  -2  -3  20 317.805 446.149   6
  -2  -3  19 1547.32 916.751   4
  -2  -3  19 2137.41 853.781   6
  -2  -3  18 5332.23 1224.96   4
  -2  -3  18 6619.92 1281.60   6
  -2  -3  17 8135.27 1584.76   4
  -2  -3  17 7460.82 1392.42   6
  -2  -3  16 2254.63 843.586   4
  -2  -3  16 4359.12 1108.68   6
  -2  -3  15 8050.85 1412.85   4
  -2  -3  14 4096.54 1047.38   4
  -2  -3  13 11215.0 1537.13   4
  -2  -3  12 15239.5 1031.00   5
  -2  -3  12 13374.4 1568.62   4
  -2  -3  11 13252.9 920.259   5
  -2  -3  11 12899.9 1473.43   4
  -2  -3  10 14431.8 897.897   5
  -2  -3  10 12493.3 1427.62   4
  -2  -3   9 1842.16 617.517   4
  -2  -3   9 1435.37 299.343   5
  -2  -3   8 10400.9 647.444   5
  -2  -3   8 9064.26 1118.76   4
  -2  -3   7 24214.2 872.842   5
  -2  -3   7 21639.8 1662.33   4
  -2  -3   6 37209.7 937.839   5
  -2  -3   6 31756.2 1922.08   4
  -2  -3   5 16364.9 1345.86   4
  -2  -3   5 18172.5 548.788   5
  -2  -3   4 13747.5 1247.75   4
  -2  -3   3 4404.87 733.153   4
   2   3  -3 4340.58 744.171   3
  -2  -3   2 5856.77 865.864   4
   2   3  -2 5888.63 856.980   3
  -2  -3   2 6541.20 777.693   1
  -2  -3   2 6865.92 379.522   5
   2   3  -1 10125.7 1053.24   3
  -2  -3   1 11202.1 527.201   5
  -2  -3   1 9665.43 867.249   1
   2   3   0 9093.42 929.194   1
   2   3   0 8667.70 1017.84   3
  -2  -3   0 9518.57 576.021   5
   2   3   1 94191.3 2505.77   1
   2   3   1 94689.3 3097.52   3
  -2  -3  -1 93179.4 1947.92   5
   2   3   2 10408.7 870.600   1
  -2  -3  -2 8254.33 445.392   2
  -2  -3  -2 9915.42 761.374   5
   2   3   2 8879.55 1065.00   3
  -2  -3  -3 34097.5 675.122   2
   2   3   3 34248.0 1889.83   3
  -2  -3  -3 34383.4 1467.83   5
  -2  -3  -3 31277.1 1274.80   6
   2   3   3 35078.3 1434.37   1
  -2  -3  -4 3673.95 431.850   6
   2   3   4 4536.85 543.754   1
  -2  -3  -4 4216.13 598.558   5
   2   3   4 4263.38 769.887   3
   2   3   5 5794.51 583.628   1
  -2  -3  -5 4584.34 459.377   6
   2   3   5 5529.34 854.089   3
  -2  -3  -5 5352.58 685.917   5
  -2  -3  -6 8806.59 619.177   6
   2   3   6 8736.40 681.002   1
   2   3   6 8039.09 1032.00   3
  -2  -3  -6 8975.95 969.856   5
   2   3   7 47455.7 2435.79   3
   2   3   7 46725.8 1465.77   1
  -2  -3  -7 52670.9 2337.81   5
  -2  -3  -7 47292.0 1473.46   6
   2   3   8 1614.06 566.050   3
  -2  -3  -8 916.854 234.997   6
   2   3   8 1284.76 284.042   1
  -2  -3  -8 883.548 400.262   5
   2   3   8 1130.48 223.573   2
  -2  -3  -9 11339.0 777.555   6
   2   3   9 11059.8 653.329   2
   2   3   9 13345.6 1343.05   3
  -2  -3  -9 13137.0 1310.88   5
   2   3  10 5601.47 502.508   2
   2   3  10 6295.45 994.921   3
  -2  -3 -10 7174.45 1087.57   5
  -2  -3 -10 5471.49 577.347   6
   2   3  11 10864.6 739.390   2
   2   3  11 12227.8 1442.54   3
  -2  -3 -11 15113.9 1531.29   5
   2   3  12 2415.85 711.475   3
   2   3  12 2656.47 462.610   6
  -2  -3 -12 4389.37 926.459   5
   2   3  13 4384.04 894.276   3
   2   3  13 4188.74 562.376   6
  -2  -3 -13 5776.84 1081.18   5
   2   3  14 3589.00 537.490   6
   2   3  14 4722.85 980.526   3
  -2  -3 -14 4176.32 911.909   5
   2   3  15 900.140 569.556   3
  -2  -3 -15 1541.72 729.530   5
   2   3  16 2043.55 701.473   3
  -2  -3 -16 471.061 587.157   5
   2   3  17 1280.62 553.900   3
  -2  -3 -17 1715.65 759.391   5
   2   3  18 1465.23 683.210   3
  -2  -3 -18 1692.28 699.346   5
   2   3  19 669.951 482.813   3
  -2  -3 -19 1362.69 659.250   5
  -2  -4  20-1358.44 1015.52   4
  -2  -4  20-48.7603 427.473   6
  -2  -4  19 2710.41 1087.21   4
  -2  -4  19 2272.08 851.993   6
  -2  -4  18 3538.82 1094.14   4
  -2  -4  18 1503.95 722.580   6
  -2  -4  17 849.132 750.165   4
  -2  -4  17 729.740 707.431   6
  -2  -4  16 513.052 676.327   4
  -2  -4  16 511.306 384.431   6
  -2  -4  15 968.209 616.166   6
  -2  -4  15 2053.53 869.216   4
  -2  -4  14 4763.00 1060.40   4
  -2  -4  14 5153.34 1112.23   6
  -2  -4  13 3352.39 954.646   4
  -2  -4  12 735.173 594.781   4
  -2  -4  11 4465.26 968.848   4
  -2  -4  11 3796.99 494.728   5
  -2  -4  10 2091.24 376.727   5
  -2  -4  10 2311.13 728.597   4
  -2  -4   9 3979.79 879.377   4
  -2  -4   9 3500.33 435.645   5
  -2  -4   8-5.31757 404.967   4
  -2  -4   8 236.065 151.983   5
  -2  -4   7 8821.27 568.264   5
  -2  -4   7 7380.70 1044.26   4
  -2  -4   6 1108.55 494.766   4
  -2  -4   5 2770.36 673.232   4
  -2  -4   4 7221.71 1001.73   4
   2   4  -3 2019.82 518.424   3
  -2  -4   3 1575.16 558.853   4
   2   4  -2 14248.6 1292.97   3
  -2  -4   2 13436.0 1338.05   4
   2   4  -1 6315.37 875.267   3
  -2  -4   1 6307.60 521.950   5
   2   4   0 1017.25 448.527   3
  -2  -4   0 744.797 225.178   5
   2   4   1 11051.1 1152.41   3
  -2  -4  -1 10119.3 717.970   5
  -2  -4  -2 1766.75 297.619   2
  -2  -4  -2 1955.02 384.536   5
   2   4   2 1761.54 513.654   3
  -2  -4  -3 44430.4 1225.59   2
   2   4   3 43994.6 2294.88   3
  -2  -4  -3 41822.3 1745.28   5
  -2  -4  -4 2893.96 366.402   6
  -2  -4  -4 4049.22 349.770   2
  -2  -4  -4 4192.11 599.290   5
   2   4   4 4674.24 792.677   3
  -2  -4  -5 2732.34 318.820   6
  -2  -4  -5 3441.28 582.959   5
  -2  -4  -5 3064.09 297.712   2
   2   4   5 2386.16 578.867   3
  -2  -4  -6 3089.62 314.510   6
  -2  -4  -6 4271.14 678.030   5
   2   4   6 4383.15 764.564   3
  -2  -4  -7 2775.05 273.787   6
  -2  -4  -7 3297.51 712.624   5
   2   4   7 3148.18 709.564   3
  -2  -4  -8 6270.37 911.471   5
   2   4   8 5388.12 890.048   3
   2   4   9 20413.8 1750.57   3
  -2  -4  -9 21148.6 1738.86   5
  -2  -4 -10 3984.16 839.383   5
   2   4  10 4086.70 835.907   3
  -2  -4 -11 6333.40 1063.60   5
   2   4  11 5189.17 889.072   3
  -2  -4 -12 2385.46 816.354   5
   2   4  12 2137.25 669.339   3
  -2  -4 -13 315.577 435.263   5
   2   4  13 985.861 525.534   3
   2   4  14 1069.18 529.928   3
  -2  -4 -14 2841.03 885.194   5
   2   4  15 49.3559 375.288   3
  -2  -4 -15 16070.4 2088.32   5
   2   4  16 736.325 501.697   3
  -2  -4 -16 1400.44 753.434   5
   2   4  17 2421.49 718.847   3
  -2  -4 -17 1655.71 803.080   5
   2   4  18-42.1808 423.015   3
  -2  -4 -18-122.488 476.822   5
  -2  -5  19 1629.34 875.706   4
  -2  -5  19 964.131 748.620   6
  -2  -5  18 1704.04 966.923   4
  -2  -5  18 2702.04 846.708   6
  -2  -5  17 1467.16 677.062   4
  -2  -5  17 1201.87 639.051   6
  -2  -5  16 1005.43 628.862   4
  -2  -5  16 560.940 618.574   6
  -2  -5  15 411.674 640.037   4
  -2  -5  15 148.325 545.306   6
  -2  -5  14 3485.12 1014.37   4
  -2  -5  14 2428.84 829.091   6
  -2  -5  13 5684.40 1174.14   4
  -2  -5  13 4429.94 1105.12   6
  -2  -5  12 5609.33 1088.96   4
  -2  -5  12 6165.77 1210.52   6
  -2  -5  11 6236.22 1185.01   4
  -2  -5  11 5753.98 1165.26   6
  -2  -5  10 873.757 604.336   4
  -2  -5   9 3413.50 795.341   4
  -2  -5   8 3676.39 886.950   4
  -2  -5   7 26146.8 2046.31   4
  -2  -5   6 25014.9 1979.11   4
  -2  -5   5 8785.87 1259.81   4
  -2  -5   4 15333.0 1558.49   4
  -2  -5   3 7321.49 1226.16   4
  -2  -5   2 9732.13 1312.15   4
   2   5  -2 9033.20 1232.92   3
  -2  -5   1 14386.1 1606.92   4
   2   5  -1 16199.9 1595.80   3
  -2  -5   1 15049.0 1058.89   5
  -2  -5   0 60316.7 2040.60   5
   2   5   0 61136.8 2985.94   3
   2   5   1 32452.0 2191.13   3
  -2  -5  -1 30448.0 1495.54   5
  -2  -5  -2 2313.66 416.263   2
   2   5   2 3543.69 809.026   3
  -2  -5  -2 3377.67 571.889   5
  -2  -5  -3 4892.63 531.818   2
  -2  -5  -3 5071.51 727.368   5
   2   5   3 5710.21 962.461   3
   2   5   4 6694.68 1040.05   3
  -2  -5  -4 7663.02 923.628   5
  -2  -5  -4 5983.89 551.998   2
  -2  -5  -5 16959.5 855.364   2
   2   5   5 17355.7 1641.85   3
  -2  -5  -5 17194.9 1347.07   5
  -2  -5  -6 24607.9 1000.31   2
   2   5   6 24543.5 1934.82   3
  -2  -5  -6 28008.6 1820.30   5
   2   5   7 11267.0 1352.42   3
  -2  -5  -7 10737.6 1195.71   5
   2   5   8 8384.20 1163.68   3
  -2  -5  -8 9010.75 1130.79   5
  -2  -5  -9 3059.04 737.273   5
   2   5   9 2933.95 781.826   3
   2   5  10 7014.85 1141.50   3
  -2  -5 -10 7906.67 1153.03   5
   2   5  11 10312.2 1324.48   3
  -2  -5 -11 9260.55 1358.50   5
  -2  -5 -12 2464.16 792.771   5
   2   5  12 3266.17 788.382   3
  -2  -5 -13 2667.20 807.301   5
   2   5  13 3205.89 832.188   3
  -2  -5 -14 897.916 604.119   5
   2   5  14 1928.76 692.967   3
  -2  -5 -15 97.6679 433.960   5
   2   5  15 587.560 472.351   3
  -2  -5 -16-444.983 487.558   5
   2   5  16-261.621 331.674   3
  -2  -6  16 1719.40 862.066   4
  -2  -6  16 993.999 620.090   6
  -2  -6  15 2165.08 882.307   4
  -2  -6  15 1556.95 723.279   6
  -2  -6  14 3531.59 1100.05   4
  -2  -6  14 3997.37 1061.90   6
  -2  -6  13 1651.67 720.807   4
  -2  -6  13 1764.66 611.043   6
  -2  -6  12 1222.69 671.326   4
  -2  -6  12 1919.39 773.926   6
  -2  -6  11 76.9954 486.857   4
  -2  -6  11 217.350 481.634   6
  -2  -6  10 2145.43 773.956   6
  -2  -6  10 1713.16 735.542   4
  -2  -6   9 1175.24 620.527   6
  -2  -6   9 1107.74 610.493   4
  -2  -6   8 7660.16 1260.30   4
  -2  -6   8 7355.75 1210.42   6
  -2  -6   7 3130.18 800.697   6
  -2  -6   7 3390.82 900.714   4
  -2  -6   6 1679.35 595.883   4
  -2  -6   6 1438.22 516.469   6
  -2  -6   5 4922.51 919.882   4
  -2  -6   5 4813.40 870.789   6
  -2  -6   4 6154.73 1063.09   4
  -2  -6   4 5235.76 891.049   6
  -2  -6   3 6551.86 1053.96   4
  -2  -6   3 5004.48 773.363   6
  -2  -6   2 4916.80 752.302   6
  -2  -6   2 7118.57 1177.40   4
  -2  -6   1 1217.82 559.494   4
  -2  -6   1 188.905 247.146   6
  -2  -6   1 1610.94 441.403   5
  -2  -6   0 15014.7 1538.40   4
   2   6   0 13949.3 1517.43   3
  -2  -6   0 11493.8 1044.18   6
  -2  -6   0 14430.1 1076.12   5
  -2  -6  -1 1705.54 427.903   6
   2   6   1 2319.85 665.424   3
  -2  -6  -1 2216.47 496.918   5
  -2  -6  -1 1888.26 420.777   2
  -2  -6  -2 2245.40 416.120   6
  -2  -6  -2 4396.41 604.150   2
   2   6   2 4284.17 851.239   3
  -2  -6  -2 4551.35 714.148   5
  -2  -6  -3 4714.93 581.829   2
   2   6   3 4290.61 812.552   3
  -2  -6  -3 3656.93 625.456   5
   2   6   4 970.238 479.744   3
  -2  -6  -4 1705.92 495.512   5
  -2  -6  -4 1197.42 318.187   2
   2   6   5 918.015 428.466   3
  -2  -6  -5 1200.89 475.359   5
   2   6   6 1993.92 651.313   3
  -2  -6  -6 2075.27 580.445   5
  -2  -6  -7 2417.23 657.801   5
   2   6   7 2803.52 785.507   3
  -2  -6  -8 1325.03 589.325   5
   2   6   8 1382.03 613.520   3
  -2  -6  -9 440.264 450.787   5
   2   6   9 167.147 352.616   3
  -2  -6 -10 1351.01 622.720   5
   2   6  10 331.571 465.288   3
  -2  -6 -11 2361.89 906.199   5
   2   6  11 1581.02 700.847   3
  -2  -6 -12 396.298 417.779   5
   2   6  12 852.380 475.597   3
  -2  -6 -13-311.925 464.182   5
   2   6  13 659.447 501.513   3
  -2  -7  13 1325.88 798.359   4
  -2  -7  13 869.386 559.524   6
  -2  -7  12 1619.38 827.618   4
  -2  -7  12 606.197 654.268   6
  -2  -7  11 476.842 547.313   4
  -2  -7  11 526.133 511.119   6
  -2  -7  10 1963.04 818.561   4
  -2  -7  10 896.051 550.752   6
  -2  -7   9 1924.36 726.261   4
  -2  -7   9 2617.96 779.570   6
  -2  -7   8 2630.52 831.014   4
  -2  -7   8 1906.98 598.376   6
  -2  -7   7 819.731 547.105   4
  -2  -7   7 1115.13 577.477   6
  -2  -7   6 756.537 522.158   4
  -2  -7   6 871.589 444.705   6
  -2  -7   5 25.5041 371.667   4
  -2  -7   5-135.326 276.939   6
  -2  -7   4 1642.07 569.762   4
  -2  -7   4 1610.51 611.619   6
  -2  -7   3 1308.19 580.943   4
  -2  -7   3 621.963 408.734   6
  -2  -7   2 467.473 284.930   6
  -2  -7   2 1643.39 798.613   4
  -2  -7   1 10929.0 1588.12   4
  -2  -7   0 12630.9 1620.30   4
  -2  -7   0 10893.2 1040.00   2
  -2  -7  -1 267.077 549.253   4
   2   7   1 1643.18 749.013   3
   2   7   2 798.426 430.774   3
  -2  -7  -2 1212.27 448.708   5
   2   7   3 1363.10 536.921   3
  -2  -7  -3 568.602 337.214   5
   2   7   4 3293.32 847.710   3
  -2  -7  -4 4179.35 801.344   5
   2   7   5 8316.46 1277.90   3
  -2  -7  -5 8888.73 1116.81   5
  -2  -7  -6 6627.43 939.200   5
   2   7   6 8328.61 1291.12   3
   2   7   7 3451.26 866.846   3
  -2  -7  -7 2836.74 727.771   5
   2   7   8 1279.18 537.118   3
  -2  -7  -8 804.773 435.204   5
   2   7   9 2826.85 779.701   3
  -2  -7  -9 3035.66 734.985   5
  -2  -7 -10 6481.69 1097.21   5
   2   7  10 5771.21 1076.45   3
  -2  -8   8-255.367 522.610   4
  -2  -8   8 570.413 333.596   6
  -2  -8   7 1912.81 824.890   4
  -2  -8   7 1127.59 561.173   6
  -2  -8   6 4042.08 1052.20   4
  -2  -8   5 4023.74 1015.12   4
  -2  -8   4 2058.27 786.044   4
  -2  -8   3 3548.27 938.683   4
  -2  -8   2 2729.93 948.404   4
  -2  -8   1 3559.29 925.205   4
  -2  -8   0 1806.59 702.772   4
  -2  -8  -1 1204.70 685.778   4
  -2  -8  -2 714.332 592.862   4
  -2  -8  -3 3881.01 1009.30   4
   2   8   4 4008.59 981.052   3
   3  -8  -3 2244.24 722.014   2
   3  -8  -2 1999.48 721.424   2
   3  -8  -1 1597.60 661.701   2
   3  -8   0 141.430 454.803   2
   3  -8   1 1979.50 703.900   2
   3  -8   2 637.886 485.452   2
   3  -8   3 517.283 494.202   2
   3  -8   4 782.165 421.296   6
   3  -8   4 1659.79 672.093   2
   3  -8   5 1381.76 631.673   2
   3  -8   5 1117.17 506.955   6
   3  -7 -10 3210.68 857.337   2
   3  -7  -9 1682.69 586.577   2
   3  -7  -8 3936.18 938.963   2
   3  -7  -7 2390.62 768.483   2
   3  -7  -6 6131.03 1107.12   2
   3  -7  -5 6656.09 1167.05   2
   3  -7  -4 1877.16 723.042   2
   3  -7  -3 3852.34 893.221   2
   3  -7  -2 26213.9 2403.00   2
   3  -7  -1 324.111 416.415   2
   3  -7   0 5284.81 1028.82   2
   3  -7   0 3762.80 716.693   6
   3  -7   1 7088.93 1030.77   6
   3  -7   1 9662.93 1374.88   2
   3  -7   2 1994.65 571.632   6
   3  -7   2 2579.36 744.976   2
   3  -7   3 2454.79 638.164   6
   3  -7   3 2686.91 806.211   2
   3  -7   4 677.321 477.327   2
   3  -7   4 24.3402 345.283   6
   3  -7   5 2273.29 599.549   6
   3  -7   6 2116.04 724.825   6
   3  -7   7 2818.74 808.216   6
   3  -7   8 4752.30 1083.95   6
   3  -7   9 7201.09 1295.31   6
   3  -7  10 1653.19 604.319   6
   3  -7  11 1248.21 662.336   6
   3  -6 -13 1189.59 652.805   5
   3  -6 -13 1581.31 590.235   2
   3  -6 -12 1840.99 738.300   5
   3  -6 -12 1218.89 619.690   2
   3  -6 -11 2746.66 789.197   2
   3  -6 -10 4349.32 973.956   2
   3  -6  -9 3323.95 881.476   2
   3  -6  -8 859.788 467.142   2
   3  -6  -7 1343.14 557.375   2
   3  -6  -6 9051.69 1333.36   2
   3  -6  -5 6915.38 1158.62   2
   3  -6  -4 9482.76 1317.12   2
   3  -6  -3 7627.87 1208.60   2
   3  -6  -2 4559.36 934.427   2
   3  -6  -1 2877.72 649.126   6
   3  -6  -1 3986.51 875.686   2
   3  -6   0 5030.56 900.964   6
   3  -6   0 6585.21 1116.62   2
   3  -6   1 4555.20 1010.08   2
   3  -6   1 3097.46 700.263   6
   3  -6   2 2336.59 640.082   6
   3  -6   2 4142.33 936.786   2
   3  -6   3 5006.57 1050.82   2
   3  -6   3 3026.62 540.253   4
   3  -6   3 3499.94 825.542   6
   3  -6   4 13201.2 1471.66   6
   3  -6   4 12987.1 1144.06   4
   3  -6   5 4325.21 739.228   4
   3  -6   5 5277.04 1041.01   6
   3  -6   6 2664.68 721.864   6
   3  -6   6 3011.48 653.125   4
   3  -6   7 363.610 436.263   6
   3  -6   8 345.212 413.252   6
   3  -6   9 1158.59 630.604   6
   3  -6  10 16432.1 2597.10   6
   3  -6  11 901.656 408.883   6
   3  -6  12 2292.94 849.736   6
   3  -6  13 2125.26 817.177   6
   3  -6  14 587.429 531.037   6
   3  -6  15 1979.04 937.423   6
   3  -5 -16 1683.19 661.820   5
   3  -5 -15 3760.01 925.590   2
   3  -5 -15 6590.61 1221.47   5
   3  -5 -14 6062.59 1239.49   5
   3  -5 -14 3973.23 967.451   2
   3  -5 -13 4599.80 1014.39   5
   3  -5 -13 3054.86 807.730   2
   3  -5 -12 4476.87 980.028   5
   3  -5 -12 2456.63 806.095   2
   3  -5 -11 4507.12 970.251   2
   3  -5 -10 14753.9 1673.80   2
   3  -5  -9 18577.3 1815.72   2
   3  -5  -8 8117.63 1205.31   2
   3  -5  -7 3406.44 782.711   2
   3  -5  -6 3356.49 744.563   2
  -3   5   5 13355.2 1006.17   6
   3  -5  -5 15132.2 1548.17   2
   3  -5  -4 3408.26 475.199   3
   3  -5  -4 3979.68 307.435   4
   3  -5  -3 2710.53 657.097   2
   3  -5  -3 2241.97 218.429   4
   3  -5  -2 2840.74 758.591   2
   3  -5  -2 2769.64 266.927   4
   3  -5  -1 5002.56 798.134   6
   3  -5  -1 5834.91 987.308   2
   3  -5  -1 6162.13 384.174   4
   3  -5   0 9733.16 1199.99   2
   3  -5   0 7715.57 993.565   6
   3  -5   0 8947.07 541.094   4
   3  -5   1 8612.88 1097.46   6
   3  -5   1 9076.20 1180.65   2
   3  -5   1 8262.78 600.405   4
   3  -5   2 3796.26 802.027   2
   3  -5   2 3589.05 746.277   6
   3  -5   3 11770.4 1322.20   6
   3  -5   4 1980.26 607.718   6
  -3   5  -5 6924.34 672.037   4
   3  -5   5 11052.2 1320.46   6
   3  -5   6 4115.26 866.584   6
   3  -5   7 10229.2 1377.16   6
   3  -5   8 12026.6 1485.40   6
   3  -5   9 5144.78 1030.95   6
   3  -5  10 4854.79 1086.96   6
   3  -5  11 3848.30 1005.16   6
   3  -5  12 346.048 391.917   6
   3  -5  13 9927.25 1569.18   6
   3  -5  14 4890.26 1124.43   6
   3  -5  15 1496.33 681.823   6
   3  -5  16 1329.08 736.758   6
   3  -5  17 1299.08 808.657   6
   3  -4 -18 1157.68 557.859   5
   3  -4 -17 10.9645 416.089   5
   3  -4 -16 835.731 534.557   5
   3  -4 -15 338.442 372.134   5
   3  -4 -14 230.723 363.187   2
   3  -4 -14 1204.38 598.279   5
   3  -4 -13 8381.93 1307.33   5
   3  -4 -13 5793.52 1096.91   2
   3  -4 -12 1481.05 646.310   5
   3  -4 -12 1570.13 619.205   2
   3  -4 -11 2567.26 376.494   1
   3  -4 -11 4046.23 917.146   2
   3  -4 -10 1314.66 547.895   2
   3  -4 -10 1520.54 332.602   1
   3  -4  -9 2215.49 618.879   2
  -3   4   9 1749.36 375.491   6
   3  -4  -8 651.720 272.345   4
   3  -4  -8 322.598 360.465   2
  -3   4   8 437.135 254.169   6
   3  -4  -7 1677.89 323.835   4
   3  -4  -7 1005.31 226.389   3
  -3   4   7 1597.64 404.947   6
   3  -4  -7 2124.15 640.028   2
   3  -4  -6 2233.92 327.212   3
   3  -4  -6 2734.25 317.435   4
   3  -4  -6 3858.35 838.135   2
  -3   4   6 2123.31 451.941   6
  -3   4   5 4966.41 642.980   6
   3  -4  -5 7170.13 1042.58   2
   3  -4  -5 5115.09 499.334   3
   3  -4  -5 4711.86 302.166   4
  -3   4   4 9134.66 868.322   6
   3  -4  -4 8223.02 652.125   3
   3  -4  -4 10285.8 1174.69   2
  -3   4   3 2759.01 498.701   6
   3  -4  -3 2601.85 650.484   2
   3  -4  -3 2227.66 375.138   3
   3  -4  -2 11914.8 842.119   3
   3  -4  -2 15266.7 1434.97   2
   3  -4  -1 13282.7 1256.41   6
   3  -4  -1 10899.4 851.171   3
   3  -4  -1 13759.3 1411.50   2
   3  -4   0 5910.44 905.840   6
   3  -4   0 6543.45 1059.15   2
   3  -4   1 6683.11 1010.74   2
   3  -4   1 5520.05 887.964   6
   3  -4   2 14950.6 1379.30   6
   3  -4   2 15415.7 1449.39   2
  -3   4  -3 7766.91 584.883   4
   3  -4   3 9433.33 1170.37   6
  -3   4  -4 1598.97 312.165   4
   3  -4   4 1186.31 480.511   6
   3  -4   5 14394.5 1468.40   6
  -3   4  -5 11520.6 847.052   4
  -3   4  -6 4789.37 567.674   4
   3  -4   6 4751.28 934.125   6
   3  -4   7 2174.10 657.826   6
   3  -4   8 149.990 340.774   6
   3  -4   9 14440.0 1640.05   6
   3  -4  10 12166.2 1545.67   6
   3  -4  11 2955.95 886.455   6
   3  -4  12 5820.85 1162.63   6
   3  -4  13 177.571 478.496   6
   3  -4  14 301.304 421.299   6
   3  -4  15 1722.87 752.426   6
   3  -4  16 1324.70 683.622   6
   3  -4  17 745.757 499.429   6
   3  -4  18 894.470 732.203   6
   3  -3 -19 3821.03 946.411   5
   3  -3 -18 1054.97 568.454   5
   3  -3 -17 1877.39 749.937   5
   3  -3 -16 11905.3 1498.28   5
   3  -3 -15 29749.3 2361.97   5
   3  -3 -14 17147.3 1753.53   5
   3  -3 -13 7706.89 1154.48   2
   3  -3 -13 8137.48 1189.50   5
   3  -3 -12 4738.00 548.403   1
   3  -3 -12 5316.53 964.126   2
   3  -3 -12 6944.39 1087.58   5
   3  -3 -11 17955.5 1060.00   1
   3  -3 -11 18380.9 1679.34   2
   3  -3 -10 52593.7 2804.65   2
   3  -3 -10 52820.7 1844.92   1
   3  -3 -10 48280.3 1864.86   4
   3  -3  -9 34371.0 2173.66   2
   3  -3  -9 30614.7 1387.40   4
  -3   3   8 9164.01 864.565   6
   3  -3  -8 11628.7 1275.74   2
   3  -3  -8 10313.0 755.067   4
  -3   3   7 8875.30 838.845   6
   3  -3  -7 9639.12 1140.10   2
   3  -3  -7 8373.62 605.262   4
  -3   3   6 27910.0 1508.15   6
   3  -3  -6 29120.7 1907.27   2
   3  -3  -6 25729.9 894.511   4
  -3   3   5 14472.2 1052.28   6
   3  -3  -5 13420.8 1277.00   2
   3  -3  -5 11463.6 530.445   3
   3  -3  -5 10042.9 418.653   4
  -3   3   4 87283.0 2610.87   6
   3  -3  -4 89140.8 3203.14   2
  -3   3   3 16190.7 1142.85   6
   3  -3  -3 14389.2 1310.92   2
   3  -3  -3 14913.2 751.516   3
  -3   3   2 1051.51 395.912   6
   3  -3  -2 896.558 388.051   2
   3  -3  -1 9113.59 1023.75   6
  -3   3   1 8494.42 840.342   6
   3  -3  -1 9147.83 1028.02   2
   3  -3   0 1411.59 458.877   6
   3  -3   0 1418.11 521.166   2
   3  -3   1 2952.87 560.888   6
   3  -3   1 3905.50 721.560   2
   3  -3   2 656.100 280.530   2
  -3   3  -2 509.716 139.841   4
   3  -3   2 755.133 313.394   6
   3  -3   3 11898.7 1183.02   6
  -3   3  -3 9870.37 631.522   4
   3  -3   4 67815.4 2915.70   6
  -3   3  -4 60326.3 1709.55   4
  -3   3  -5 4465.89 523.437   4
   3  -3   5 4413.84 798.209   6
   3  -3   6 33272.7 2139.84   6
  -3   3  -6 30315.7 1420.18   4
   3  -3   7 20606.7 1724.86   6
  -3   3  -7 18447.6 1192.19   4
   3  -3   8 1811.79 578.840   6
   3  -3   9 19297.8 1782.65   6
   3  -3  10 34259.5 2419.15   6
   3  -3  11 7491.64 1188.24   6
   3  -3  12 7266.27 1261.40   6
   3  -3  13 4402.45 962.920   6
   3  -3  14 6530.70 1224.48   6
   3  -3  15 10903.3 1617.17   6
   3  -3  16 3481.28 933.390   6
   3  -3  17 2193.16 830.422   6
   3  -3  18 1310.86 609.691   6
   3  -3  19 1315.64 633.196   6
   3  -2 -20 1365.58 655.423   5
   3  -2 -19-90.7992 496.432   5
   3  -2 -18 748.805 554.637   5
   3  -2 -17 343.528 479.618   5
   3  -2 -16 3259.95 833.723   5
   3  -2 -15 378.334 547.058   5
   3  -2 -14 1993.05 658.903   5
  -3   2  14 811.511 213.115   3
   3  -2 -13 3194.06 773.455   5
  -3   2  13 1804.82 246.729   3
   3  -2 -12 1259.00 591.283   5
  -3   2  12 302.425 115.107   3
   3  -2 -11 6718.01 1004.17   5
   3  -2 -11 5984.42 1011.08   2
   3  -2 -11 6225.82 727.156   1
   3  -2 -10 1305.19 334.472   4
   3  -2 -10 1634.45 380.909   1
   3  -2 -10 1573.91 547.409   2
   3  -2  -9 18837.4 1164.64   1
   3  -2  -9 18108.2 1539.03   2
   3  -2  -9 19519.3 1143.35   4
   3  -2  -8 15202.7 1376.59   2
   3  -2  -8 15499.4 957.331   4
   3  -2  -7 2644.11 613.460   2
   3  -2  -7 2088.22 366.717   4
   3  -2  -6 9021.21 999.483   2
   3  -2  -6 8366.23 594.079   4
   3  -2  -5 19567.6 763.078   4
   3  -2  -5 22481.5 1517.00   2
  -3   2   5 20674.5 1322.96   6
  -3   2   4 10818.6 961.981   6
   3  -2  -4 12479.0 1098.81   2
   3  -2  -3 55408.0 2286.41   2
  -3   2   3 52230.8 2043.40   6
   3  -2  -2 16958.3 1312.57   2
  -3   2   2 13026.9 1077.23   6
  -3   2   1 4428.94 662.316   6
   3  -2  -1 5112.34 736.318   2
  -3   2   0 6143.67 772.937   6
   3  -2   0 5861.52 869.121   6
   3  -2   0 6811.67 887.490   2
   3  -2   1 10504.6 1161.80   6
  -3   2  -1 11751.2 1079.33   6
   3  -2   1 12685.0 1203.18   2
  -3   2  -1 10433.8 586.113   4
   3  -2   2 28844.0 1733.25   6
   3  -2   2 30436.4 1675.36   2
  -3   2  -2 28903.4 1132.97   4
   3  -2   3 39700.0 2046.75   6
  -3   2  -3 39561.4 1496.63   4
   3  -2   4 30031.3 1864.74   6
  -3   2  -4 30421.8 1514.07   4
  -3   2  -5 4028.50 609.676   4
   3  -2   5 4060.30 753.391   6
   3  -2   6 6940.04 963.789   6
  -3   2  -6 6750.07 840.688   4
  -3   2  -7 557.463 333.577   4
   3  -2   7 381.961 453.975   6
   3  -2   8 19476.4 1643.55   6
   3  -2   9 38763.7 2384.83   6
   3  -2  10 13950.0 1493.27   6
   3  -2  11 11423.8 1404.68   6
   3  -2  12 2905.43 779.763   6
   3  -2  13 10832.0 1476.86   6
   3  -2  14 8246.43 1335.74   6
   3  -2  15 10562.0 1513.46   6
   3  -2  16 3911.07 939.387   6
   3  -2  17 1202.66 568.986   6
   3  -2  18 488.716 497.489   6
   3  -2  19 986.051 586.044   6
   3  -2  20 1525.00 635.634   6
  -3   1  21 457.970 447.370   6
   3  -1 -21 2449.92 775.823   5
   3  -1 -20 35.9844 452.185   5
   3  -1 -19 416.084 355.378   5
   3  -1 -18 1326.53 548.086   5
   3  -1 -17 4861.84 945.679   5
   3  -1 -16 17738.9 1654.40   5
   3  -1 -15 9220.85 1189.69   5
   3  -1 -14 14477.7 1390.54   5
   3  -1 -13 3982.69 758.983   5
   3  -1 -12 33423.2 2002.28   5
   3  -1 -11 26639.4 1565.49   1
   3  -1 -11 30333.8 1825.82   5
   3  -1 -10 49137.4 2046.63   1
  -3   1  10 45422.2 2362.71   4
  -3   1   9 3775.23 662.445   4
   3  -1  -9 3968.88 564.047   4
   3  -1  -9 3288.63 678.029   2
   3  -1  -9 3978.73 603.498   1
  -3   1   9 2034.51 172.539   3
   3  -1  -8 24735.3 1654.09   2
   3  -1  -8 26305.5 1460.09   1
  -3   1   8 23737.4 1449.69   4
   3  -1  -8 28000.8 1359.50   4
   3  -1  -7 47534.9 2162.28   2
   3  -1  -7 50583.4 1967.78   1
  -3   1   7 48576.3 1874.56   4
   3  -1  -7 53483.2 1771.98   4
   3  -1  -6 42372.5 1464.67   4
   3  -1  -6 41583.6 1965.52   2
  -3   1   6 39492.8 1508.56   4
   3  -1  -5 58348.0 1669.21   4
   3  -1  -5 54583.1 2186.96   2
  -3   1   5 55649.9 1608.86   4
   3  -1  -4 98390.7 2757.39   2
  -3   1   4 93704.0 2632.77   2
  -3   1   4 96174.6 1967.83   4
   3  -1  -3 1522.05 424.878   2
  -3   1   3 1817.71 323.076   4
  -3   1   3 1563.26 395.014   2
   3  -1  -3 1051.72 194.758   3
  -3   1   2 16948.3 764.110   4
  -3   1   2 20973.3 1418.47   6
   3  -1  -2 18457.3 1170.80   2
   3  -1  -2 15121.9 701.296   3
  -3   1   2 18670.5 1170.95   2
  -3   1   1 29728.7 1548.54   6
   3  -1  -1 29510.0 1425.80   2
  -3   1   1 29966.1 1445.22   2
  -3   1   0 28595.8 1538.59   6
   3  -1   0 29213.2 1425.22   2
   3  -1   1 33365.2 1810.54   6
  -3   1  -1 34631.8 1728.93   6
   3  -1   1 33337.2 1555.05   2
   3  -1   2 8724.59 954.076   6
  -3   1  -2 9090.20 914.532   6
   3  -1   2 8866.51 809.054   2
  -3   1  -3 114243. 3163.62   6
   3  -1   3 117947. 3383.65   6
   3  -1   4 34445.6 1867.20   6
   3  -1   5 16202.6 1364.01   6
   3  -1   6 2740.84 589.089   6
   3  -1   7 15113.8 1330.14   6
   3  -1   8 20679.0 1626.19   6
   3  -1   9 40464.1 2320.83   6
   3  -1  10 2950.96 731.498   6
   3  -1  11 10536.8 1256.40   6
   3  -1  12 5185.05 942.364   6
   3  -1  13 11171.2 1397.09   6
   3  -1  14 27270.1 2182.03   6
   3  -1  15 10732.6 1435.14   6
   3  -1  16 926.133 574.329   6
   3  -1  17 2057.20 731.750   6
   3  -1  18 2207.80 835.942   6
   3  -1  19 1718.63 648.069   6
   3  -1  20 934.736 614.251   6
  -3   0  21 1661.04 637.157   6
   3   0 -21 832.789 542.546   5
   3   0 -20 3602.66 870.727   5
   3   0 -19 204.275 419.340   5
   3   0 -18 2475.45 704.848   5
   3   0 -17 504.983 407.743   5
   3   0 -16 6353.38 975.773   5
  -3   0  15 1370.10 718.392   4
   3   0 -15 972.238 475.307   5
  -3   0  14 2575.04 747.194   4
   3   0 -14 2950.94 662.463   5
   3   0 -13 4396.00 759.210   5
  -3   0  13 16774.4 2093.90   4
  -3   0  12 2438.83 766.705   4
   3   0 -12 2291.99 537.294   5
  -3   0  11 2917.73 624.490   4
   3   0 -11 3670.77 600.269   5
  -3   0  10 2472.89 655.856   4
  -3   0  10 2747.62 390.582   3
   3   0 -10 3966.90 640.775   5
   3   0 -10 3062.02 605.592   1
   3   0  -9 13234.2 1171.36   1
  -3   0   9 11512.6 703.920   3
   3   0  -9 16077.6 1134.17   5
  -3   0   9 11845.9 1159.42   4
   3   0  -8 14444.7 1072.69   4
   3   0  -8 12776.5 1118.40   1
  -3   0   8 12237.5 679.504   3
   3   0  -8 15199.8 1058.68   5
  -3   0   8 13486.4 1153.24   4
   3   0  -7 9072.66 820.348   4
  -3   0   7 7770.74 518.534   3
   3   0  -7 8289.64 876.924   1
  -3   0   7 9592.68 945.025   4
   3   0  -6 18154.1 1166.17   4
   3   0  -6 16532.3 1229.78   2
  -3   0   6 16130.5 716.681   3
   3   0  -6 17551.8 1238.70   1
  -3   0   6 16550.8 1127.86   4
   3   0  -5 5256.16 616.498   4
  -3   0   5 4967.10 620.864   4
   3   0  -5 5407.20 706.746   2
  -3   0   5 4817.23 623.101   2
  -3   0   5 5080.92 423.018   3
   3   0  -4 7408.66 770.418   2
   3   0  -4 6651.62 509.063   3
  -3   0   4 7471.32 729.790   2
  -3   0   4 7091.50 497.813   3
  -3   0   4 7649.45 705.587   4
  -3   0   3 7343.81 681.933   4
   3   0  -3 8236.18 754.684   2
   3   0  -3 7505.61 587.576   3
  -3   0   3 7133.38 683.471   2
  -3   0   3 7320.20 528.971   3
  -3   0   2 19525.5 1029.81   4
   3   0  -2 21594.5 1121.07   2
   3   0  -2 20016.4 971.244   3
  -3   0   2 20734.5 1082.95   2
  -3   0   1 26409.3 1217.22   2
   3   0  -1 26502.3 1224.38   2
   3   0  -1 25141.2 1134.28   3
  -3   0   0 20958.7 1340.00   6
   3   0   0 22195.2 1101.04   2
   3   0   0 22726.6 1148.91   3
  -3   0   0 22682.0 1106.04   2
  -3   0  -1 17265.0 1201.27   6
   3   0   1 16335.7 939.264   2
   3   0   1 17455.2 1067.54   3
  -3   0  -2 16802.2 1196.19   6
   3   0   2 17050.1 949.606   2
   3   0   2 18049.0 1169.06   3
  -3   0  -3 10259.7 966.590   6
   3   0   3 9438.83 723.435   2
   3   0   3 11814.5 1078.04   6
   3   0   4 9760.43 992.749   6
  -3   0  -4 10369.3 958.758   6
  -3   0  -5 5030.10 702.422   6
   3   0   5 5669.48 758.804   6
   3   0   6 2726.74 531.631   6
   3   0   7 27301.7 1720.38   6
   3   0   8 24707.5 1681.12   6
   3   0   9 11779.7 1206.27   6
   3   0  10 1781.12 547.793   6
   3   0  11 2410.05 623.893   6
   3   0  12 1767.57 526.100   6
   3   0  13 4561.15 869.715   6
   3   0  14 9057.05 1218.13   6
   3   0  15 10120.1 1326.48   6
   3   0  16 634.935 462.645   6
   3   0  17 377.035 320.205   6
   3   0  18 1157.54 583.799   6
   3   0  19 3104.16 841.374   6
   3   0  20 1179.87 507.190   6
  -3  -1  21 726.146 571.757   6
   3   1 -21 490.732 444.610   5
   3   1 -20 351.283 372.051   5
   3   1 -19 2161.14 613.778   5
  -3  -1  18 4237.11 1227.80   4
   3   1 -18 2866.64 683.337   5
  -3  -1  17 2339.41 918.627   4
   3   1 -17 1475.91 512.779   5
  -3  -1  16 10736.3 1672.99   4
   3   1 -16 9430.04 1086.62   5
   3   1 -15 17397.3 1429.86   5
  -3  -1  15 17496.3 2021.78   4
  -3  -1  14 3428.82 992.519   4
   3   1 -14 1735.01 521.392   5
   3   1 -13 24574.0 1568.48   5
  -3  -1  13 23683.7 2034.78   4
  -3  -1  12 5837.19 975.584   4
   3   1 -12 6712.25 772.550   5
  -3  -1  11 19715.5 1186.86   3
   3   1 -11 23285.0 1345.33   5
  -3  -1  11 23281.1 1842.24   4
   3   1 -10 13540.7 968.174   5
  -3  -1  10 11277.8 893.057   3
  -3  -1  10 14330.4 1380.03   4
   3   1  -9 10473.3 1089.33   1
  -3  -1   9 9796.69 806.637   3
   3   1  -9 10831.0 814.668   5
  -3  -1   9 11019.7 1178.63   4
   3   1  -8 23232.8 1576.95   1
  -3  -1   8 20711.4 1135.40   3
   3   1  -8 22720.3 1094.63   5
  -3  -1   8 21916.0 1568.70   4
   3   1  -7 58577.5 2407.38   1
  -3  -1   7 58544.7 1864.71   3
   3   1  -7 61337.2 1626.72   5
  -3  -1   7 58951.4 2364.17   4
   3   1  -6 11700.5 966.388   4
  -3  -1   6 10767.5 918.765   2
  -3  -1   6 10442.2 781.366   3
   3   1  -6 12032.4 676.824   5
   3   1  -6 11524.9 1074.50   1
  -3  -1   6 10255.2 977.089   4
  -3  -1   5 98939.3 2840.85   4
  -3  -1   5 100808. 2562.90   2
   3   1  -5 100351. 2508.55   3
   3   1  -5 101234. 2959.89   1
  -3  -1   5 102818. 2369.69   3
  -3  -1   4 2286.11 398.810   2
  -3  -1   4 2273.21 514.644   4
   3   1  -4 1972.49 488.305   1
   3   1  -4 2326.74 423.136   3
  -3  -1   4 2323.06 371.810   3
  -3  -1   3 2726.39 414.144   3
  -3  -1   3 2605.88 556.782   4
  -3  -1   3 2002.24 351.967   2
   3   1  -3 2454.41 550.370   1
   3   1  -3 2416.52 460.652   3
  -3  -1   2 20824.6 984.529   2
   3   1  -2 22025.0 1202.00   3
  -3  -1   2 22272.5 1111.77   3
   3   1  -1 4742.33 467.023   2
  -3  -1   1 4221.17 430.841   2
   3   1  -1 4659.35 624.847   3
  -3  -1   1 4686.91 555.147   3
   3   1   0 74771.2 1529.63   2
   3   1   0 77015.5 2353.85   3
  -3  -1   0 73940.4 1645.94   2
  -3  -1   0 78924.5 2168.14   3
  -3  -1  -1 21105.1 1350.55   6
   3   1   1 21547.3 774.182   2
   3   1   1 20678.5 1284.10   3
  -3  -1  -1 20834.6 1152.57   3
   3   1   2 51326.4 1152.92   2
  -3  -1  -2 54013.7 2086.43   6
   3   1   2 51137.8 2041.08   3
   3   1   3 104729. 1668.76   2
   3   1   3 105638. 2402.53   5
   3   1   3 110699. 3153.31   3
  -3  -1  -3 114982. 3042.33   6
   3   1   4 2907.56 594.937   3
  -3  -1  -4 3366.30 549.639   6
   3   1   4 2618.66 304.415   2
   3   1   4 2283.11 448.422   5
  -3  -1  -5 19159.8 1245.12   6
   3   1   5 16076.3 1085.13   5
   3   1   5 17546.7 1437.13   3
   3   1   5 18212.7 1275.61   6
   3   1   6 33471.7 1750.26   6
  -3  -1  -6 32914.4 1679.83   6
   3   1   6 29743.3 1928.63   3
   3   1   7 521.770 427.624   3
   3   1   7 208.589 239.869   6
   3   1   8 64691.1 2534.49   6
   3   1   8 61915.2 2987.73   3
   3   1   9 24442.3 1942.15   3
   3   1   9 24095.6 1597.28   6
   3   1  10 5296.02 793.001   6
   3   1  10 5365.32 1001.91   3
   3   1  11 3160.50 864.607   3
   3   1  11 4574.16 772.242   6
   3   1  12 12722.8 1272.53   6
   3   1  12 11210.2 1473.03   3
   3   1  13 21556.1 1703.41   6
   3   1  13 20641.7 1980.65   3
   3   1  14 6783.98 1000.40   6
   3   1  14 6027.47 1119.71   3
   3   1  15 1929.79 775.875   3
   3   1  15 812.483 430.718   6
   3   1  16 557.941 515.127   3
   3   1  16 1255.58 526.975   6
   3   1  17 1469.92 687.580   3
   3   1  17 1030.14 472.250   6
   3   1  18 1483.86 677.084   3
   3   1  18 1161.44 451.865   6
   3   1  19 626.901 397.185   3
   3   1  19 881.265 538.173   6
   3   1  20 1589.68 774.839   3
  -3  -2  21 496.019 701.902   6
  -3  -2  20 3860.63 1272.86   4
  -3  -2  20 2294.82 825.943   6
  -3  -2  19 2005.44 957.478   4
  -3  -2  18-847.391 914.607   4
  -3  -2  17 8788.12 1595.32   4
  -3  -2  16 2645.20 918.504   4
  -3  -2  15 2588.25 881.932   4
   3   2 -15 3479.51 605.754   5
   3   2 -14 13703.0 1154.26   5
  -3  -2  14 15901.7 1824.08   4
  -3  -2  13 5768.33 1145.91   4
   3   2 -13 5691.63 728.181   5
  -3  -2  12 230.986 571.591   4
   3   2 -12 20.0126 240.254   5
  -3  -2  11 708.348 540.947   4
   3   2 -11 915.352 291.789   5
   3   2 -10 15421.8 942.745   5
  -3  -2  10 15129.6 1520.93   4
   3   2  -9 30378.3 1189.70   5
  -3  -2   9 31684.6 2056.93   4
   3   2  -8 25633.0 972.677   5
  -3  -2   8 28853.1 1881.64   4
   3   2  -7 9122.46 1053.32   1
  -3  -2   7 8658.78 867.783   3
   3   2  -7 7131.81 447.463   5
  -3  -2   7 8312.74 993.345   4
  -3  -2   6 4215.72 774.097   4
   3   2  -6 4127.55 825.568   1
  -3  -2   6 3691.98 594.647   2
  -3  -2   6 2427.24 489.400   3
   3   2  -5 3058.04 684.645   1
  -3  -2   5 3485.44 626.331   4
   3   2  -5 2805.63 578.025   3
  -3  -2   5 3379.51 517.428   2
  -3  -2   5 2314.23 484.091   3
  -3  -2   4 12841.9 1170.64   4
  -3  -2   4 13228.1 884.474   2
   3   2  -4 13166.9 1167.15   1
   3   2  -4 14206.6 1145.05   3
  -3  -2   4 12493.6 1029.23   3
  -3  -2   3 24811.0 1581.50   4
   3   2  -3 22876.7 1475.04   1
  -3  -2   3 23842.2 1073.19   2
   3   2  -3 25569.3 1503.24   3
  -3  -2   3 24527.0 1404.33   3
  -3  -2   2 35714.9 1218.40   2
   3   2  -2 37791.2 1819.85   3
   3   2  -2 37169.0 1807.57   1
  -3  -2   2 36094.0 1688.60   3
  -3  -2   1 9724.49 567.232   2
   3   2  -1 10427.1 1025.31   3
  -3  -2   1 10124.8 904.089   3
   3   2  -1 10325.5 986.787   1
   3   2  -1 10088.7 428.867   5
  -3  -2   0 30366.0 886.494   2
   3   2   0 34232.8 1783.25   3
   3   2   0 32085.6 925.161   5
   3   2   0 31246.5 1620.95   1
  -3  -2  -1 23630.1 650.716   2
   3   2   1 28535.7 1710.17   3
   3   2   1 29722.9 1018.16   5
  -3  -2  -2 27225.7 1497.27   6
   3   2   2 30834.6 1799.94   3
   3   2   2 28021.4 1132.66   5
  -3  -2  -3 7988.20 817.071   6
   3   2   3 9451.05 1068.31   3
   3   2   3 9086.57 680.933   5
   3   2   4 12941.4 879.453   5
  -3  -2  -4 14433.4 1056.41   6
   3   2   4 15030.0 1337.74   3
  -3  -2  -5 18225.2 1188.20   6
   3   2   5 17402.6 1474.02   3
   3   2   5 16582.0 1046.30   5
  -3  -2  -6 20452.1 1248.76   6
   3   2   6 19550.3 1594.01   3
   3   2   7 9891.08 1292.94   3
  -3  -2  -7 9592.80 880.017   6
   3   2   8 7088.18 376.032   2
  -3  -2  -8 9024.01 867.889   6
   3   2   8 8593.01 1169.54   3
   3   2   9 3359.56 775.517   3
   3   2   9 3428.15 596.442   6
   3   2   9 2607.62 269.715   2
   3   2  10 11447.6 1091.60   6
   3   2  10 9869.93 578.284   2
   3   2  10 12333.0 1471.85   3
   3   2  11 13807.0 1217.73   6
   3   2  11 10834.9 653.487   2
   3   2  11 12188.4 1493.07   3
   3   2  12 776.444 561.942   3
   3   2  12 387.726 310.364   6
   3   2  13 4698.03 1002.63   3
   3   2  13 4239.01 692.786   6
   3   2  14 3738.44 698.085   6
   3   2  14 3100.51 900.840   3
   3   2  15 1442.71 635.804   3
   3   2  15 1874.67 519.811   6
   3   2  16 1119.64 569.795   3
   3   2  16 1372.91 481.511   6
   3   2  17 1474.50 557.769   3
   3   2  18 1419.09 640.821   3
   3   2  19 931.291 519.557   3
  -3  -3  20 981.129 919.096   4
  -3  -3  20-87.0891 485.176   6
  -3  -3  19 532.432 739.309   4
  -3  -3  18 3540.71 1201.29   4
  -3  -3  17 5198.47 1236.56   4
  -3  -3  16 5201.85 1101.43   4
  -3  -3  15 1583.43 832.290   4
  -3  -3  14 16760.4 1915.72   4
  -3  -3  13 45.3340 557.518   4
  -3  -3  12 5029.51 964.487   4
  -3  -3  11 13020.1 1513.66   4
  -3  -3  10 827.220 458.954   4
  -3  -3   9 1914.17 688.196   4
  -3  -3   8 49997.7 2653.01   4
  -3  -3   7 3409.32 740.211   4
  -3  -3   6 15554.2 1413.62   4
  -3  -3   5 357.465 333.963   4
  -3  -3   4 2499.34 627.952   4
   3   3  -4 2605.19 509.142   3
   3   3  -4 2659.18 573.596   1
   3   3  -3 123.194 275.708   1
  -3  -3   3 392.468 398.060   4
   3   3  -3 136.731 284.541   3
   3   3  -2 7191.22 844.223   1
   3   3  -2 7989.24 927.995   3
   3   3  -1 1994.83 446.735   1
   3   3  -1 1974.66 534.563   3
   3   3   0 2553.03 534.515   1
  -3  -3   0 2283.80 247.751   2
   3   3   0 2562.62 599.390   3
   3   3   1 22879.6 1617.21   3
   3   3   1 23011.3 1379.15   1
   3   3   2 93105.2 2765.14   1
   3   3   2 99839.6 3384.40   3
  -3  -3  -3 1944.71 378.292   6
   3   3   3 2437.75 507.614   1
   3   3   3 2397.21 573.006   3
  -3  -3  -4 303.996 215.112   6
   3   3   4 555.075 290.781   1
  -3  -3  -4 737.153 345.027   5
   3   3   4 286.497 199.999   5
   3   3   4 793.326 386.813   3
  -3  -3  -5 7642.07 733.899   6
   3   3   5 7543.60 1029.48   3
  -3  -3  -5 8514.06 875.460   5
   3   3   5 7462.79 781.525   1
   3   3   5 7185.10 730.304   5
  -3  -3  -6 4423.87 557.828   6
  -3  -3  -6 4257.24 700.514   5
   3   3   6 3919.97 562.018   1
   3   3   6 4767.30 911.148   3
  -3  -3  -7 51591.9 1871.90   6
   3   3   7 52024.1 2767.21   3
  -3  -3  -7 51301.1 2321.08   5
  -3  -3  -8 52728.4 1889.98   6
   3   3   8 52642.5 2878.45   3
  -3  -3  -8 52439.4 2489.86   5
   3   3   9 4836.69 1052.37   3
  -3  -3  -9 4569.60 566.287   6
  -3  -3  -9 4812.03 837.650   5
   3   3  10 1373.16 639.359   3
  -3  -3 -10 1555.69 519.447   5
  -3  -3 -11 23439.2 1899.42   5
   3   3  11 20892.1 1951.52   3
  -3  -3 -12 30071.8 2233.44   5
   3   3  12 28594.5 2308.19   3
  -3  -3 -13 10313.0 1342.03   5
   3   3  13 8994.20 1332.15   3
   3   3  14-34.3483 381.007   3
  -3  -3 -14 820.323 496.347   5
   3   3  15 352.225 346.193   3
   3   3  16 87.7460 341.008   3
   3   3  17 3522.45 882.769   3
   3   3  18 3562.77 880.083   3
  -3  -4  19 1144.56 858.142   4
  -3  -4  19 1174.19 827.124   6
  -3  -4  18 416.732 647.739   4
  -3  -4  18 1092.01 693.721   6
  -3  -4  17 1524.01 872.920   4
  -3  -4  16 873.358 596.979   4
  -3  -4  15 940.589 666.230   4
  -3  -4  14 11481.8 1711.74   4
  -3  -4  13 2995.91 843.753   4
  -3  -4  12 1384.21 669.596   4
  -3  -4  11 4262.09 941.177   4
  -3  -4  10 2904.71 769.466   4
  -3  -4   9 3264.87 795.525   4
  -3  -4   8 14848.2 1568.27   4
  -3  -4   7 7819.00 1159.08   4
  -3  -4   6 4407.90 924.181   4
  -3  -4   5 3696.38 836.478   4
  -3  -4   4 28467.5 2143.06   4
   3   4  -4 28950.4 1986.40   3
  -3  -4   3 31888.0 2226.75   4
   3   4  -3 32367.5 2128.69   3
  -3  -4   2 6987.46 1092.27   4
   3   4  -2 7010.01 1060.27   3
   3   4  -1 844.311 548.911   3
  -3  -4   0 5645.74 487.546   5
   3   4   0 5575.30 911.876   3
   3   4   1 7545.41 895.059   1
   3   4   1 7061.59 1008.89   3
  -3  -4  -1 7186.96 597.808   5
   3   4   2 8151.69 904.252   1
   3   4   2 8115.72 1075.35   3
  -3  -4  -2 8657.35 724.917   5
   3   4   3 11743.2 1045.63   1
   3   4   3 12819.5 1367.50   3
  -3  -4  -3 10436.9 894.752   5
  -3  -4  -3 9913.40 851.958   6
  -3  -4  -4 12799.3 923.451   6
   3   4   4 17091.5 1200.53   1
   3   4   4 16028.6 1541.19   3
  -3  -4  -4 15030.8 1156.60   5
   3   4   5 1243.79 340.438   1
  -3  -4  -5 781.493 248.937   6
  -3  -4  -5 1597.89 410.910   5
   3   4   5 1178.15 531.475   3
   3   4   6 948.640 340.101   1
  -3  -4  -6 320.942 205.934   6
  -3  -4  -6 665.713 382.054   5
   3   4   6 42.8899 403.393   3
   3   4   7 14512.4 1008.01   1
   3   4   7 14807.4 1595.02   3
  -3  -4  -7 13421.8 1242.74   5
   3   4   8 9759.04 796.777   1
   3   4   8 11289.3 1383.83   3
  -3  -4  -8 11950.5 1251.29   5
   3   4   9 2583.33 437.920   1
  -3  -4  -9 2982.26 725.234   5
   3   4   9 3226.85 761.833   3
   3   4  10 10415.1 767.630   1
   3   4  10 10364.6 1407.04   3
  -3  -4 -10 10875.6 1279.14   5
  -3  -4 -11 1969.39 619.499   5
   3   4  11 1653.25 630.171   3
  -3  -4 -12 5364.31 955.151   5
   3   4  12 5496.68 1059.45   3
   3   4  13 3548.23 932.498   3
  -3  -4 -13 3384.36 862.514   5
   3   4  14 589.821 538.805   3
  -3  -4 -14 766.858 595.293   5
   3   4  15 748.653 511.756   3
  -3  -4 -15 1106.10 725.352   5
   3   4  16 613.979 473.324   3
  -3  -4 -16 823.846 609.654   5
  -3  -5  18-388.607 628.655   4
  -3  -5  18 792.295 739.194   6
  -3  -5  17 2557.88 973.835   4
  -3  -5  17 2873.05 917.257   6
  -3  -5  16 1733.98 875.977   4
  -3  -5  16 457.334 488.858   6
  -3  -5  15 2839.91 948.670   4
  -3  -5  14 307.598 586.747   4
  -3  -5  13 1407.14 795.047   4
  -3  -5  12 2392.24 821.231   4
  -3  -5  11 2756.35 886.959   4
  -3  -5  10 8380.41 1338.95   4
  -3  -5   9 9973.55 1388.64   4
  -3  -5   8 2036.09 742.723   4
  -3  -5   7 872.017 517.968   4
  -3  -5   6 2264.10 753.220   4
  -3  -5   5 2433.65 735.803   4
  -3  -5   4 450.256 472.540   4
  -3  -5   3 962.693 529.426   4
   3   5  -3 810.505 561.883   3
  -3  -5   2 4080.74 325.514   5
  -3  -5   2 5118.41 981.536   4
   3   5  -2 6087.65 1013.62   3
  -3  -5   1 7077.73 1122.88   4
  -3  -5   1 6005.26 467.276   5
   3   5  -1 7103.67 1103.50   3
  -3  -5   0 237.099 185.952   5
   3   5   0 720.997 490.920   3
  -3  -5  -1 1744.47 340.654   5
   3   5   1 1759.76 562.931   3
  -3  -5  -2 4453.21 376.366   2
  -3  -5  -2 5332.37 612.288   5
   3   5   2 5786.32 936.827   3
  -3  -5  -3 3013.97 518.967   5
   3   5   3 3542.67 826.080   3
  -3  -5  -4 1951.72 531.277   5
   3   5   4 2747.32 756.174   3
  -3  -5  -5 3020.28 560.222   5
   3   5   5 2436.51 716.329   3
  -3  -5  -6 6680.13 875.647   5
   3   5   6 7255.13 1139.79   3
   3   5   7 8731.01 1247.30   3
  -3  -5  -7 7576.47 964.827   5
  -3  -5  -8 5148.67 930.511   5
   3   5   8 5076.11 985.586   3
  -3  -5  -9 8059.90 1122.11   5
   3   5   9 7338.46 1172.05   3
  -3  -5 -10 4451.84 870.839   5
   3   5  10 4649.26 1013.21   3
  -3  -5 -11 1293.83 598.981   5
   3   5  11 372.122 337.762   3
  -3  -5 -12 4819.12 1017.46   5
   3   5  12 5317.07 1053.34   3
  -3  -5 -13 1235.76 646.644   5
   3   5  13 1734.67 625.004   3
  -3  -5 -14 391.018 552.300   5
   3   5  14 107.452 499.646   3
  -3  -6  15 2052.69 821.999   4
  -3  -6  15 2004.24 846.486   6
  -3  -6  14-1041.70 712.820   4
  -3  -6  14 366.088 369.772   6
  -3  -6  13 561.227 623.134   4
  -3  -6  13-91.3030 469.074   6
  -3  -6  12-375.572 528.366   4
  -3  -6  12 884.886 612.970   6
  -3  -6  11 2972.71 841.299   4
  -3  -6  10 5984.24 1179.50   4
  -3  -6   9 5993.40 1129.66   4
  -3  -6   8 2838.38 869.627   4
  -3  -6   7 849.081 658.838   4
  -3  -6   6 3310.22 952.947   4
  -3  -6   5 12674.9 1618.54   4
  -3  -6   4 14793.8 1723.28   4
  -3  -6   3 6211.67 1175.24   4
  -3  -6   2 3588.10 999.752   4
   3   6  -2 5315.87 1040.49   3
  -3  -6   1 1030.90 855.553   4
   3   6  -1 1249.10 720.450   3
  -3  -6   0 12063.3 1678.76   4
   3   6   0 10858.7 1442.45   3
   3   6   1 14305.2 1626.64   3
   3   6   2 12176.9 1527.54   3
  -3  -6  -2 9589.93 835.263   5
   3   6   3 8981.81 1300.62   3
  -3  -6  -3 7294.07 817.867   5
  -3  -6  -4 1578.44 443.379   5
   3   6   4 2506.35 765.524   3
  -3  -6  -5 637.375 386.272   5
   3   6   5 397.111 455.723   3
  -3  -6  -6 3348.48 644.541   5
   3   6   6 4478.67 1016.94   3
  -3  -6  -7 7546.86 997.223   5
   3   6   7 7668.90 1272.03   3
  -3  -6  -8 1952.78 553.110   5
   3   6   8 1655.90 645.962   3
   3   6   9 9341.19 1386.24   3
  -3  -6  -9 9191.52 1178.93   5
  -3  -6 -10 3681.02 868.935   5
   3   6  10 4781.01 1033.82   3
  -3  -6 -11 2766.00 714.159   5
   3   6  11 2359.28 782.111   3
  -3  -6 -12 504.854 576.529   5
   3   6  12 248.153 426.762   3
  -3  -7  12 1232.76 700.121   6
  -3  -7  12 270.030 477.563   4
  -3  -7  11 2928.80 924.595   4
  -3  -7  11 2004.42 854.584   6
  -3  -7  10 1024.65 506.179   4
  -3  -7  10 1770.16 612.189   6
  -3  -7   9 719.434 560.426   4
  -3  -7   9 956.236 630.532   6
  -3  -7   8-159.657 534.846   4
  -3  -7   8 132.427 311.402   6
  -3  -7   7 1569.24 699.900   4
  -3  -7   7 571.081 293.580   6
  -3  -7   6 2076.47 787.425   4
  -3  -7   6 1102.86 462.388   6
  -3  -7   5 2868.39 805.736   4
  -3  -7   5 1773.18 665.122   6
  -3  -7   4 1136.30 680.676   4
  -3  -7   4 463.202 430.290   6
  -3  -7   3 5007.53 1060.16   4
  -3  -7   3 3592.10 723.619   6
  -3  -7   2 1515.68 751.074   4
  -3  -7   1 370.542 472.133   4
   3   7   0-114.888 358.432   3
  -3  -7   0 954.952 683.207   4
  -3  -7  -1 4468.26 1057.00   4
   3   7   1 4576.11 974.594   3
   3   7   2 4611.48 995.329   3
   3   7   3 2053.01 700.250   3
   3   7   4 5374.61 1067.73   3
   3   7   5 577.230 556.540   3
   3   7   6 2855.37 881.162   3
   3   7   7 3775.20 945.518   3
   3   7   8 275.029 340.896   3
  -3  -8   3 88.7233 422.074   4
  -3  -8   2 905.972 609.853   4
   4  -7  -8 2614.55 827.391   2
   4  -7  -7 280.201 350.507   2
   4  -7  -6-82.0695 403.653   2
   4  -7  -5 3969.08 995.283   2
   4  -7  -4 10696.5 1504.14   2
   4  -7  -3 1636.35 721.829   2
   4  -7  -2 684.566 524.386   2
   4  -7  -1 978.283 619.287   2
   4  -7   0 314.848 247.592   6
   4  -7   0 1126.89 643.373   2
   4  -7   1 1214.76 523.828   6
   4  -7   1 2676.40 852.033   2
   4  -7   2 6749.64 1072.48   6
   4  -7   2 9064.26 1414.38   2
   4  -7   3 2075.91 658.461   6
   4  -7   3 3304.45 967.561   2
   4  -7   4 122.539 372.316   6
   4  -7   4 471.649 387.433   2
   4  -7   5 132.607 425.530   6
   4  -7   5 559.261 419.905   2
   4  -7   6 2357.43 779.778   2
   4  -7   6 356.343 363.614   6
   4  -7   7 27.4884 438.355   6
   4  -7   8 293.270 373.173   6
   4  -7   9-67.0937 444.830   6
   4  -6 -12-13.5773 341.409   2
   4  -6 -11 2217.86 717.935   2
   4  -6 -10-532.227 508.649   2
   4  -6  -9 1636.85 650.167   2
   4  -6  -8 930.356 529.860   2
   4  -6  -7 1430.27 537.409   2
   4  -6  -6 1010.24 472.286   2
   4  -6  -5 6233.59 1152.59   2
   4  -6  -4 4640.27 982.960   2
   4  -6  -3 7133.24 1218.01   2
   4  -6  -2 1192.51 590.362   2
   4  -6  -1 1155.92 595.320   2
   4  -6   0 3580.22 786.785   6
   4  -6   0 4739.17 1001.62   2
   4  -6   1 3822.01 882.698   2
   4  -6   1 3048.70 725.871   6
   4  -6   2 2063.19 616.100   6
   4  -6   2 3675.55 890.815   2
   4  -6   3 1741.01 641.657   6
   4  -6   3 2181.40 734.081   2
   4  -6   4 9225.51 1316.96   6
   4  -6   4 10724.8 1444.17   2
   4  -6   5 702.377 448.063   2
   4  -6   5 626.009 431.022   6
   4  -6   6 1457.34 592.858   6
   4  -6   7 946.255 590.852   6
   4  -6   8-51.8096 384.639   6
   4  -6   9 1440.82 649.462   6
   4  -6  10 1844.03 704.189   6
   4  -6  11 1176.85 760.096   6
   4  -6  12 2528.78 908.053   6
   4  -6  13 637.082 623.570   6
   4  -5 -15-414.999 495.186   2
   4  -5 -15 166.242 430.967   5
   4  -5 -14 4144.46 1035.60   5
   4  -5 -14 3921.30 996.716   2
   4  -5 -13 117.385 445.346   5
   4  -5 -13 265.408 431.722   2
   4  -5 -12 1352.81 670.781   2
   4  -5 -11 3000.06 830.445   2
   4  -5 -10 2832.77 883.012   2
   4  -5  -9 2086.06 687.121   2
   4  -5  -8 812.116 454.241   2
   4  -5  -7 1835.86 727.957   2
   4  -5  -6 14512.5 1641.49   2
   4  -5  -5 24017.2 2101.48   2
   4  -5  -4 6882.22 1172.36   2
   4  -5  -3 2649.83 731.085   2
   4  -5  -2 8715.87 1280.07   2
   4  -5  -1 7609.20 1228.10   2
   4  -5   0 15022.0 1643.04   2
   4  -5   0 13819.5 1506.58   6
   4  -5   1 28893.2 2137.37   6
   4  -5   1 32353.0 2370.77   2
   4  -5   2 7354.80 1129.00   6
   4  -5   2 9631.09 1407.63   2
   4  -5   3 6625.82 1083.37   6
   4  -5   3 7471.57 1188.50   2
   4  -5   4 3878.58 968.589   2
   4  -5   4 2693.48 796.935   6
   4  -5   5 8129.29 1250.17   6
   4  -5   6 12267.9 1556.38   6
   4  -5   7 4407.96 994.526   6
   4  -5   8 735.342 455.068   6
   4  -5   9 1513.19 710.554   6
   4  -5  10 785.340 596.979   6
   4  -5  11 878.656 610.458   6
   4  -5  12 324.870 483.790   6
   4  -5  13 835.832 636.548   6
   4  -5  14 493.423 515.511   6
   4  -5  15 1132.99 564.946   6
   4  -4 -17 436.125 492.637   5
   4  -4 -16 144.626 416.611   5
   4  -4 -15 900.212 586.605   2
   4  -4 -15 756.331 551.792   5
   4  -4 -14 2163.53 736.457   2
   4  -4 -14 3045.25 907.855   5
   4  -4 -13 1057.58 584.659   5
   4  -4 -13-214.371 378.887   2
   4  -4 -12 123.032 349.918   2
   4  -4 -11 4065.66 585.405   1
   4  -4 -11 6150.13 1152.64   2
   4  -4 -10 220.081 360.685   2
   4  -4  -9 1337.87 577.231   2
   4  -4  -8 2479.70 709.717   2
   4  -4  -7 1198.57 469.161   2
   4  -4  -6 3791.44 912.327   2
   4  -4  -5 12744.2 1472.33   2
   4  -4  -5 7504.81 491.520   3
   4  -4  -4 3447.78 826.093   2
   4  -4  -4 2241.21 299.797   3
   4  -4  -3 595.016 307.401   2
   4  -4  -3 649.657 188.964   3
   4  -4  -2 1700.21 582.152   2
   4  -4  -2 1371.18 303.138   3
   4  -4  -1 5131.53 939.131   2
   4  -4   0 7640.49 1110.68   6
   4  -4   0 8597.46 1119.16   2
   4  -4   1 3659.88 724.205   6
   4  -4   1 5850.20 1017.43   2
   4  -4   2 1101.41 581.223   6
   4  -4   2 1732.11 532.110   2
   4  -4   3 6081.12 1011.16   2
  -4   4  -3 3384.67 321.717   4
   4  -4   3 5061.12 906.641   6
   4  -4   4 760.957 524.369   2
  -4   4  -4 342.268 189.995   4
   4  -4   4 323.916 423.809   6
   4  -4   5 8156.12 1234.34   6
  -4   4  -5 4531.43 473.639   4
  -4   4  -6 277.416 206.499   4
   4  -4   6 554.850 447.425   6
   4  -4   7-480.643 500.743   6
   4  -4   8 2518.84 745.225   6
   4  -4   9 5004.23 1023.95   6
   4  -4  10 774.076 558.067   6
   4  -4  11 3759.84 919.344   6
   4  -4  12 2106.26 775.754   6
   4  -4  13 64.5901 395.533   6
   4  -4  14 887.443 500.398   6
   4  -4  15 993.522 494.979   6
   4  -4  16 1165.76 595.174   6
   4  -4  17 945.840 604.595   6
   4  -3 -18 1484.22 724.131   5
   4  -3 -17 720.853 566.722   5
   4  -3 -16 1647.15 645.904   5
   4  -3 -15-978.303 565.726   5
   4  -3 -14-627.320 483.789   2
   4  -3 -14 179.630 393.311   5
   4  -3 -13 1470.24 369.903   1
   4  -3 -13 1479.80 695.467   2
   4  -3 -13 2012.15 604.343   5
   4  -3 -12 5590.16 715.006   1
   4  -3 -12 5631.26 1104.69   2
   4  -3 -11 9651.77 1336.06   2
   4  -3 -11 8854.55 904.414   1
   4  -3 -10 4599.88 674.703   1
   4  -3 -10 4548.05 909.730   2
   4  -3  -9 3793.59 872.696   2
   4  -3  -8 3269.68 787.906   2
   4  -3  -8 1998.82 281.353   4
   4  -3  -7 3023.91 749.727   2
   4  -3  -6 14685.1 1469.74   2
   4  -3  -5 11665.0 1277.03   2
   4  -3  -4 2231.69 668.066   2
   4  -3  -4 883.833 167.039   3
   4  -3  -3 3715.44 790.055   2
   4  -3  -2 3907.28 816.102   2
   4  -3  -1 17672.8 1532.54   2
   4  -3   0 24751.6 1854.18   6
   4  -3   0 27900.1 1900.26   2
   4  -3   1 18822.2 1644.20   6
   4  -3   1 19594.1 1649.90   2
  -4   3  -2 1419.23 203.549   4
   4  -3   2 1986.95 659.212   6
   4  -3   2 2605.17 728.244   2
   4  -3   3 3851.54 796.095   6
  -4   3  -3 3686.36 393.714   4
   4  -3   3 4332.69 756.920   2
  -4   3  -4 2944.63 387.069   4
   4  -3   4 4163.18 856.041   6
   4  -3   5 17162.9 1645.98   6
  -4   3  -5 14076.4 933.851   4
   4  -3   6 18255.2 1705.23   6
  -4   3  -6 15452.8 1042.47   4
   4  -3   7 1892.30 639.340   6
   4  -3   8 3891.90 913.360   6
   4  -3   9 2905.98 802.440   6
   4  -3  10 2578.32 791.371   6
   4  -3  11 11343.3 1523.74   6
   4  -3  12 6671.24 1227.52   6
   4  -3  13 624.192 502.097   6
   4  -3  14 6329.35 1250.56   6
   4  -3  15 895.456 600.709   6
   4  -3  16 176.374 395.982   6
   4  -3  17 56.7589 384.604   6
   4  -3  18 1641.10 794.430   6
   4  -2 -19 2262.93 737.197   5
   4  -2 -18 795.908 553.525   5
   4  -2 -17 1181.07 549.210   5
   4  -2 -16 856.010 428.064   5
   4  -2 -15 5381.76 984.323   5
   4  -2 -14 7429.60 1132.14   5
   4  -2 -13 414.224 319.336   1
   4  -2 -13 11.9879 403.273   5
   4  -2 -12 1694.30 468.286   1
   4  -2 -12 1061.29 569.079   2
   4  -2 -12 2094.04 647.767   5
   4  -2 -11 1519.66 617.420   2
   4  -2 -11 2157.22 518.379   1
   4  -2 -10 594.662 331.958   1
   4  -2 -10 72.3546 178.394   4
   4  -2 -10 535.837 445.059   2
   4  -2  -9 4957.12 592.664   4
   4  -2  -9 5419.28 926.823   2
   4  -2  -8 3739.36 759.980   2
   4  -2  -8 3585.99 473.071   4
   4  -2  -7 7994.31 1025.23   2
   4  -2  -6 25914.1 1816.30   2
   4  -2  -5 1289.20 445.911   2
  -4   2   4 1634.73 235.819   4
   4  -2  -4 1689.24 464.438   2
   4  -2  -4 1049.03 143.462   3
   4  -2  -3 2451.12 270.992   3
   4  -2  -3 4461.21 754.090   2
  -4   2   3 3905.49 274.111   4
   4  -2  -2 5885.88 850.262   2
  -4   2   2 6778.46 337.510   4
   4  -2  -1 20690.3 1479.33   2
  -4   2   1 18415.3 643.642   4
   4  -2   0 13840.4 1210.90   2
   4  -2   1 6921.23 982.972   6
   4  -2   1 6288.38 818.044   2
   4  -2   2 1442.39 508.027   6
   4  -2   2 1061.74 337.169   2
   4  -2   3 2402.74 597.900   6
   4  -2   3 2749.99 572.536   2
   4  -2   4 24042.1 1817.81   6
   4  -2   4 24753.8 1670.52   2
   4  -2   5 6899.67 984.432   6
  -4   2  -6 3960.25 652.752   4
   4  -2   6 4389.38 868.254   6
   4  -2   7 4412.40 834.491   6
   4  -2   8 11849.7 1380.44   6
   4  -2   9 4543.90 936.246   6
   4  -2  10 10343.9 1332.33   6
   4  -2  11 5893.87 1096.92   6
   4  -2  12 1498.49 720.538   6
   4  -2  13 12654.6 1600.34   6
   4  -2  14 1677.43 703.732   6
   4  -2  15 2517.69 819.878   6
   4  -2  16 286.098 429.461   6
   4  -2  17 186.084 484.805   6
   4  -2  18 111.335 459.191   6
   4  -2  19 778.417 541.447   6
   4  -1 -20 1675.63 658.642   5
   4  -1 -19 502.354 459.094   5
   4  -1 -18 955.691 456.235   5
   4  -1 -17 2525.30 712.793   5
   4  -1 -16 2091.10 632.548   5
   4  -1 -15 625.018 471.349   5
   4  -1 -14 980.920 456.670   5
   4  -1 -13 436.392 361.590   5
   4  -1 -13-154.610 307.842   1
  -4   1  12 894.849 551.598   4
   4  -1 -12-48.6669 272.324   1
   4  -1 -12 658.928 444.117   5
  -4   1  11 2745.66 699.354   4
   4  -1 -11 2707.75 621.486   1
   4  -1 -11 3367.24 685.445   5
  -4   1  10 3491.71 693.145   4
   4  -1 -10 4754.70 774.171   1
   4  -1 -10 4275.72 862.486   2
   4  -1  -9 2347.51 590.189   1
  -4   1   9 2058.62 524.867   4
   4  -1  -9 2274.07 446.494   4
   4  -1  -9 2259.44 593.881   2
   4  -1  -8 5081.08 632.964   4
  -4   1   8 4481.07 624.536   4
   4  -1  -8 5125.00 753.580   1
   4  -1  -8 4063.99 786.541   2
  -4   1   7 804.727 305.507   4
   4  -1  -7 1262.47 477.464   2
   4  -1  -6 1169.16 416.405   2
  -4   1   6 1171.43 353.442   4
   4  -1  -5 19726.6 1424.66   2
  -4   1   5 17837.7 1003.25   4
   4  -1  -4 8617.11 927.277   2
   4  -1  -4 7128.96 474.359   3
  -4   1   4 8327.09 680.085   4
   4  -1  -3 62742.6 2402.02   2
   4  -1  -3 53282.6 1447.67   3
  -4   1   3 59233.6 1650.17   4
  -4   1   2 26427.7 1165.90   4
   4  -1  -2 29262.8 1176.19   3
   4  -1  -1 8234.46 922.066   2
   4  -1  -1 7580.90 664.097   3
   4  -1   0 14496.4 1135.69   2
   4  -1   0 13228.1 937.866   3
   4  -1   1 12808.7 1065.48   2
   4  -1   2 3591.60 623.092   2
   4  -1   3 17413.0 1501.73   6
   4  -1   3 15574.1 1194.72   2
   4  -1   4 9415.91 1122.28   6
   4  -1   4 7900.80 907.056   2
   4  -1   5 2017.33 534.313   6
   4  -1   6 734.423 461.425   6
   4  -1   7 1453.48 531.760   6
   4  -1   8 4732.13 898.924   6
   4  -1   9 6733.29 1096.71   6
   4  -1  10 9887.57 1299.50   6
   4  -1  11 3380.33 771.445   6
   4  -1  12 277.577 377.116   6
   4  -1  13 3653.14 849.325   6
   4  -1  14 2420.56 739.581   6
   4  -1  15 1182.26 586.573   6
   4  -1  16 1429.51 710.499   6
   4  -1  17 2295.44 806.111   6
   4  -1  18 3119.99 906.828   6
   4  -1  19 3.76378 471.384   6
   4   0 -20 1002.56 546.336   5
   4   0 -19 1784.44 643.194   5
   4   0 -18 2311.57 701.760   5
   4   0 -17 963.322 488.648   5
  -4   0  16 84.2378 539.935   4
   4   0 -16 291.047 364.479   5
  -4   0  15 1663.54 700.188   4
   4   0 -15 3050.57 666.567   5
  -4   0  14-222.781 572.494   4
   4   0 -14 1557.03 523.830   5
  -4   0  13 1614.70 586.932   4
   4   0 -13 2526.31 562.730   5
  -4   0  12 7773.38 1119.64   4
   4   0 -12 8712.00 1058.42   1
  -4   0  12 5081.88 474.170   3
   4   0 -12 8942.12 958.249   5
   4   0 -11 2447.70 663.475   1
  -4   0  11 1265.26 261.874   3
   4   0 -11 1943.97 502.777   5
  -4   0  10 4640.56 819.842   4
   4   0 -10 6987.51 973.522   1
  -4   0  10 4459.76 424.096   3
   4   0 -10 6923.97 797.580   5
  -4   0   9 5309.96 802.379   4
   4   0  -9 5682.54 828.805   1
  -4   0   9 4060.01 385.021   3
  -4   0   8 963.873 387.121   4
   4   0  -8 1689.31 447.810   1
  -4   0   8 1321.55 235.313   3
   4   0  -7 42205.4 2153.88   2
  -4   0   7 41558.9 1228.94   3
   4   0  -7 44149.8 2194.95   1
  -4   0   7 42628.1 1969.20   4
   4   0  -6 8771.52 971.117   2
  -4   0   6 9123.01 594.504   3
   4   0  -6 10170.0 1069.97   1
  -4   0   6 9049.13 878.560   4
   4   0  -5 35409.6 1758.43   2
   4   0  -5 36833.4 1342.01   3
  -4   0   5 36895.6 1230.80   3
  -4   0   5 36861.0 1668.24   4
  -4   0   4 52364.0 1907.51   4
   4   0  -4 51899.4 2112.95   2
   4   0  -4 53610.5 1695.91   3
  -4   0   3 36486.7 1622.56   4
   4   0  -3 37442.6 1719.21   2
   4   0  -3 36326.0 1456.71   3
  -4   0   3 35669.2 1624.02   2
   4   0  -2 73833.8 2290.70   2
   4   0  -2 71218.8 2125.02   3
  -4   0   2 72781.8 2291.21   2
   4   0  -1 83288.5 2351.28   2
   4   0  -1 78523.3 2306.57   3
  -4   0   1 86043.0 2479.76   2
   4   0   0 8312.78 765.616   2
   4   0   0 7454.00 776.146   3
   4   0   1 13128.5 904.411   2
   4   0   1 12983.0 1036.16   3
   4   0   2 7421.29 692.052   2
   4   0   2 6886.85 814.586   3
   4   0   3 20508.2 1147.38   2
   4   0   3 20962.3 1484.49   3
   4   0   4 74672.5 2918.91   3
   4   0   4 75294.2 2275.94   2
   4   0   5 6710.85 923.416   3
   4   0   5 5263.53 640.019   2
   4   0   5 7233.53 965.717   6
   4   0   6 4437.46 834.050   3
   4   0   6 4449.24 768.588   6
   4   0   7 2192.46 538.458   6
   4   0   8 298.251 373.974   6
   4   0   9 13836.2 1425.43   6
   4   0  10 7472.73 1058.15   6
   4   0  11 4472.93 869.551   6
   4   0  12 11750.5 1401.82   6
   4   0  13 3723.06 832.444   6
   4   0  14-129.779 372.111   6
   4   0  15 1453.85 641.410   6
   4   0  16 54.6550 347.617   6
   4   0  17 736.312 545.503   6
   4   0  18 1354.52 542.093   6
   4   0  19 842.340 537.649   6
   4   1 -20 284.512 408.280   5
  -4  -1  19 4221.70 1316.33   4
   4   1 -19 3133.80 727.973   5
  -4  -1  18 2099.44 1058.34   4
   4   1 -18 2024.06 586.579   5
  -4  -1  17 2453.80 881.456   4
   4   1 -17 3717.61 730.251   5
  -4  -1  16-111.409 639.182   4
   4   1 -16 524.413 343.811   5
  -4  -1  15 4283.19 1012.57   4
   4   1 -15 6036.38 883.318   5
  -4  -1  14 962.937 634.533   4
   4   1 -14 1773.36 486.849   5
  -4  -1  13 319.917 483.452   4
   4   1 -13 1626.21 455.873   5
  -4  -1  12 7224.17 1090.13   4
   4   1 -12 7216.96 792.248   5
  -4  -1  12 4794.64 591.258   3
   4   1 -11 9628.85 1186.35   1
  -4  -1  11 6604.99 677.381   3
   4   1 -11 9858.74 854.916   5
  -4  -1  11 10395.8 1288.11   4
   4   1 -10 2551.44 656.307   1
  -4  -1  10 2856.73 684.279   4
   4   1 -10 2333.69 426.812   5
  -4  -1  10 1144.51 300.390   3
  -4  -1   9 3182.15 730.507   4
   4   1  -9 2724.85 691.819   1
   4   1  -9 3498.22 491.433   5
  -4  -1   9 2290.01 391.462   3
  -4  -1   8 3066.94 637.574   4
   4   1  -8 2475.03 606.458   1
   4   1  -8 2543.01 390.011   5
  -4  -1   8 2207.28 385.800   3
   4   1  -7 4243.45 764.243   1
  -4  -1   7 3791.72 711.480   4
  -4  -1   7 4075.25 518.137   3
   4   1  -6 23321.3 1663.50   1
  -4  -1   6 23917.1 1224.01   3
  -4  -1   6 23764.5 1544.71   4
  -4  -1   5 629.174 227.901   3
  -4  -1   5 711.998 393.450   4
   4   1  -5 1772.99 591.940   1
   4   1  -5 918.628 397.123   3
  -4  -1   4 2926.15 454.341   3
  -4  -1   4 2601.52 457.407   2
   4   1  -4 2640.12 634.602   1
   4   1  -4 2979.53 534.547   3
  -4  -1   4 2304.10 527.218   4
  -4  -1   3 37016.4 1874.85   4
   4   1  -3 38232.1 1758.34   3
  -4  -1   3 35272.9 1511.12   2
  -4  -1   3 35399.3 1508.08   3
  -4  -1   2 1307.14 360.811   3
  -4  -1   2 1064.49 268.997   2
   4   1  -2 2180.28 412.667   2
   4   1  -2 2044.02 500.369   3
   4   1  -1 15993.8 906.316   2
   4   1  -1 15373.3 1154.14   3
  -4  -1   1 16043.0 948.053   2
  -4  -1   1 15192.6 1026.07   3
   4   1   0 32037.7 1219.90   2
   4   1   0 29048.4 1631.85   3
  -4  -1   0 27405.5 1228.69   2
   4   1   1 36636.3 1265.56   2
   4   1   1 34690.3 1863.83   3
   4   1   2 11460.1 1148.68   3
   4   1   2 12475.1 723.237   2
   4   1   3 4307.01 725.181   3
   4   1   3 5110.28 455.122   2
   4   1   3 4808.52 586.388   5
   4   1   4 4246.71 764.878   3
   4   1   4 3966.61 414.089   2
   4   1   4 3257.15 508.888   5
   4   1   5 6148.97 522.372   2
   4   1   5 6969.07 983.069   3
   4   1   6 516.102 488.861   3
   4   1   6 819.787 233.159   2
   4   1   7 2852.37 756.577   3
   4   1   7 2755.35 618.383   6
   4   1   8 8286.96 1055.27   6
   4   1   8 6967.89 1120.63   3
   4   1   9 5545.64 1036.42   3
   4   1   9 5678.10 881.250   6
   4   1  10 1533.17 596.007   3
   4   1  10 1700.32 551.171   6
   4   1  11 671.546 483.201   3
   4   1  11 861.651 491.635   6
   4   1  12 942.248 491.151   3
   4   1  12 1588.38 482.795   6
   4   1  13 3296.49 932.103   3
   4   1  13 3936.10 806.332   6
   4   1  14-167.634 503.468   3
   4   1  14-115.057 300.884   6
   4   1  15 2946.55 877.095   3
   4   1  15 2742.62 684.974   6
   4   1  16 3914.37 1033.85   3
   4   1  16 3251.60 769.027   6
   4   1  17 1636.74 721.513   3
   4   1  17 1617.05 547.249   6
   4   1  18 827.696 637.075   3
   4   1  18 1334.16 544.541   6
  -4  -2  20 277.505 632.122   4
  -4  -2  19 231.018 699.970   4
  -4  -2  18 1077.69 704.974   4
  -4  -2  17 938.722 696.893   4
   4   2 -17 707.030 406.965   5
  -4  -2  16 342.754 528.157   4
   4   2 -16 1038.99 433.152   5
  -4  -2  15 650.162 702.513   4
   4   2 -15 878.837 405.715   5
  -4  -2  14 2057.73 753.876   4
   4   2 -14 1740.99 442.655   5
  -4  -2  13 663.145 591.122   4
   4   2 -13-19.8924 273.729   5
  -4  -2  12-27.0632 536.808   4
   4   2 -12-148.098 202.300   5
  -4  -2  11 456.803 458.129   4
   4   2 -11 1510.88 350.607   5
  -4  -2  10 2178.66 666.748   4
   4   2 -10 2031.96 360.773   5
  -4  -2   9 4382.61 877.167   4
   4   2  -9 3690.46 420.246   5
   4   2  -9 3628.78 772.312   1
   4   2  -8 469.324 413.609   1
  -4  -2   8 675.836 439.726   4
   4   2  -8 310.571 179.325   5
  -4  -2   7 2884.87 665.027   4
   4   2  -7 3762.74 776.708   1
   4   2  -7 2963.39 291.015   5
  -4  -2   6 512.887 440.162   4
   4   2  -6 1105.85 525.976   1
   4   2  -6 815.308 382.881   3
   4   2  -6 916.219 153.275   5
  -4  -2   5 3528.28 673.636   4
   4   2  -5 3567.95 229.260   5
   4   2  -5 3849.52 659.365   3
   4   2  -5 3170.85 634.579   1
  -4  -2   4 6318.59 896.515   4
  -4  -2   4 6169.06 624.949   2
   4   2  -4 6312.04 824.108   3
   4   2  -4 6209.52 841.485   1
  -4  -2   3 1611.40 331.754   2
  -4  -2   3 2361.54 559.135   4
   4   2  -3 2171.83 493.393   3
   4   2  -3 1597.07 442.346   1
  -4  -2   2 14978.4 878.095   2
   4   2  -2 17875.4 1382.98   3
   4   2  -2 15083.9 605.885   5
   4   2  -2 16050.1 1301.24   1
  -4  -2   1 4605.03 451.410   2
   4   2  -1 5145.79 399.671   5
   4   2  -1 5073.86 781.801   1
   4   2  -1 5390.38 777.476   3
  -4  -2   0 3593.83 392.610   2
   4   2   0 3922.82 387.127   5
   4   2   0 4030.42 695.860   3
   4   2   1 12893.5 1197.92   3
   4   2   1 12833.2 756.268   5
   4   2   2 3743.77 434.280   5
   4   2   2 3836.23 724.105   3
   4   2   3 38157.7 2210.89   3
   4   2   3 37256.6 1473.72   5
   4   2   4 4895.29 862.884   3
   4   2   4 3534.82 507.266   5
   4   2   5 1602.33 524.116   3
   4   2   6 2163.19 702.598   3
   4   2   7 3371.84 813.339   3
   4   2   8 6834.53 1174.73   3
   4   2   9 18835.9 1845.39   3
   4   2  10 2788.94 826.480   3
   4   2  11 396.513 529.605   3
   4   2  12 2490.25 663.935   3
   4   2  12 1897.29 569.256   6
   4   2  13 1395.32 590.297   3
   4   2  13 1247.66 473.401   6
   4   2  14-320.406 440.547   3
   4   2  14-47.1268 324.283   6
   4   2  15 543.566 471.282   3
   4   2  15 960.666 381.152   6
   4   2  16 353.017 368.876   3
   4   2  16 3.59580 288.066   6
   4   2  17 429.339 597.155   3
   4   2  18 292.176 388.329   3
  -4  -3  19 4054.85 1298.93   4
  -4  -3  18 1732.26 872.996   4
  -4  -3  17-21.7010 691.329   4
  -4  -3  16 3803.27 1034.02   4
  -4  -3  15 808.341 711.452   4
  -4  -3  14 4786.64 1057.02   4
  -4  -3  13 15919.2 1779.57   4
  -4  -3  12 5382.15 1044.15   4
  -4  -3  11 1925.85 766.118   4
  -4  -3  10 1321.23 585.562   4
  -4  -3   9 880.778 573.699   4
  -4  -3   8 10148.9 1279.52   4
  -4  -3   7 20743.7 1781.02   4
  -4  -3   6 2263.20 691.703   4
   4   3  -6 3045.08 744.728   1
  -4  -3   5 13741.5 1405.25   4
   4   3  -5 14261.0 1394.37   1
   4   3  -5 13687.9 1315.05   3
   4   3  -4 6105.15 969.408   1
  -4  -3   4 4708.74 556.016   2
   4   3  -4 6143.56 931.108   3
  -4  -3   4 5943.93 1049.76   4
  -4  -3   3 5709.78 1067.80   4
   4   3  -3 7025.93 995.356   1
  -4  -3   3 4766.27 542.126   2
   4   3  -3 6249.15 971.713   3
   4   3  -2 18031.7 1455.77   1
  -4  -3   2 12706.9 764.841   2
   4   3  -2 17001.1 1514.21   3
  -4  -3   1 8428.76 572.380   2
   4   3  -1 12156.2 1174.99   1
   4   3  -1 12361.5 1255.44   3
  -4  -3   0 4546.92 353.735   2
   4   3   0 7256.75 932.811   1
   4   3   0 7589.89 1046.75   3
   4   3   1 3073.15 632.515   1
   4   3   1 2699.09 337.829   5
   4   3   1 3594.89 819.511   3
   4   3   2 4927.23 803.249   1
   4   3   2 4071.85 453.571   5
   4   3   2 4931.29 906.969   3
   4   3   3 3997.79 705.474   1
   4   3   3 3349.94 413.587   5
   4   3   3 3763.28 843.350   3
   4   3   4 7707.95 1188.95   3
   4   3   4 5964.34 623.423   5
   4   3   4 6354.52 874.460   1
   4   3   5 2431.65 707.192   3
   4   3   6 8337.30 1186.69   3
   4   3   7 11134.6 1428.54   3
   4   3   8 6100.18 1120.54   3
   4   3   9 1407.11 561.162   3
   4   3  10 1911.38 745.790   3
   4   3  11 330.325 435.529   3
   4   3  12 265.458 450.482   3
   4   3  13 624.371 524.056   3
   4   3  14 965.487 561.416   3
   4   3  15 764.368 508.265   3
   4   3  16-93.1572 462.602   3
  -4  -4  18-146.183 587.542   4
  -4  -4  17-532.272 540.383   4
  -4  -4  16 270.273 647.340   4
  -4  -4  15 608.666 696.277   4
  -4  -4  14 2845.42 877.952   4
  -4  -4  13 355.795 453.059   4
  -4  -4  12 1159.27 733.702   4
  -4  -4  11 997.181 518.560   4
  -4  -4  10 763.045 531.928   4
  -4  -4   9 1588.57 629.789   4
  -4  -4   8-156.639 403.517   4
  -4  -4   7 3058.03 741.014   4
  -4  -4   6 753.564 570.840   4
  -4  -4   5 3458.90 808.208   4
   4   4  -5 3528.69 743.775   3
   4   4  -4-48.2786 376.584   3
  -4  -4   4 33.7665 167.462   2
  -4  -4   4 345.526 438.741   4
  -4  -4   3 2093.16 691.141   4
   4   4  -3 1679.82 638.604   3
  -4  -4   3 944.663 238.349   2
   4   4  -3 1842.08 577.165   1
  -4  -4   2 2625.19 722.268   4
   4   4  -2 2662.99 696.437   3
  -4  -4   2 1524.39 260.546   2
   4   4  -2 1557.50 477.216   1
   4   4  -1 1132.46 425.593   1
   4   4  -1 1572.65 587.647   3
  -4  -4   1 784.983 221.390   2
   4   4   0 2703.38 598.738   1
   4   4   0 3504.27 826.380   3
  -4  -4   0 1626.70 213.264   2
   4   4   1 1078.81 445.068   1
   4   4   1 835.956 523.403   3
   4   4   2 9720.25 1035.17   1
   4   4   2 10765.5 1305.67   3
   4   4   3 5317.09 757.944   1
   4   4   3 5626.40 998.853   3
   4   4   4 2657.23 601.275   1
   4   4   4 2197.02 729.964   3
   4   4   5 2297.24 515.940   1
   4   4   5 2686.81 706.297   3
   4   4   6 3449.55 631.734   1
   4   4   6 3805.45 886.454   3
   4   4   7 285.507 280.385   1
   4   4   7-27.7363 418.615   3
   4   4   8 8357.98 881.028   1
   4   4   8 8867.46 1351.25   3
   4   4   9 258.306 262.146   1
   4   4   9-783.907 447.991   3
   4   4  10 1279.63 649.870   3
   4   4  11 1518.09 728.803   3
   4   4  12 1214.67 687.190   3
   4   4  13 1679.16 696.201   3
   4   4  14 1041.09 704.083   3
   4   4  15 63.1574 384.442   3
  -4  -5  16 305.889 499.322   4
  -4  -5  15 1779.78 831.101   4
  -4  -5  14 4453.76 1086.80   4
  -4  -5  13 4648.71 1099.30   4
  -4  -5  12 115.338 548.494   4
  -4  -5  11 1786.29 791.480   4
  -4  -5  10 2305.63 848.755   4
  -4  -5   9 4344.35 1037.12   4
  -4  -5   8 14378.5 1725.18   4
  -4  -5   7 19795.4 1987.44   4
  -4  -5   6 3973.11 1067.47   4
  -4  -5   5 10111.5 1481.34   4
  -4  -5   4 6332.27 1306.08   4
   4   5  -4 5345.71 1093.64   3
  -4  -5   3 18102.7 2026.89   4
   4   5  -3 18850.4 1875.38   3
  -4  -5   2 16329.8 1809.34   4
   4   5  -2 15804.2 1660.12   3
  -4  -5   1 10430.7 1506.03   4
   4   5  -1 10516.5 1361.63   3
   4   5   0 4596.75 960.029   3
   4   5   1 1957.43 709.034   3
   4   5   2 2376.67 704.968   3
   4   5   3 5509.85 1080.41   3
   4   5   4 12359.1 1555.17   3
   4   5   5 7475.58 1244.14   3
   4   5   6 2436.54 794.546   3
   4   5   7-143.859 404.313   3
   4   5   8 980.114 688.364   3
   4   5   9 578.988 502.660   3
   4   5  10 3631.16 945.067   3
   4   5  11 1502.82 675.181   3
   4   5  12 1166.24 695.307   3
   4   5  13 2640.11 904.916   3
  -4  -6  14 1157.16 773.418   4
  -4  -6  13 1680.48 784.276   4
  -4  -6  12 386.633 651.509   4
  -4  -6  11 1892.25 794.008   4
  -4  -6  10 1125.69 657.389   4
  -4  -6   9 1192.22 607.146   4
  -4  -6   8 1966.93 701.605   4
  -4  -6   7 5794.09 1183.17   4
  -4  -6   6 1606.38 684.301   4
  -4  -6   5 1061.88 559.490   4
  -4  -6   4 918.370 654.504   4
  -4  -6   3 2737.39 894.592   4
   4   6  -3 2480.80 775.264   3
  -4  -6   2 2174.64 808.696   4
   4   6  -2 1219.07 598.565   3
  -4  -6   1 479.376 576.163   4
   4   6  -1 1269.12 599.387   3
  -4  -6   0 2455.94 821.534   4
   4   6   0 1256.32 570.789   3
   4   6   1 1003.75 586.596   3
   4   6   2 1958.23 694.988   3
   4   6   3 1402.82 646.696   3
   4   6   4 1905.89 633.703   3
   4   6   5 1106.58 505.078   3
   4   6   6-323.723 467.390   3
   4   6   7 574.558 529.859   3
   4   6   8 727.510 577.693   3
   4   6   9 475.807 419.248   3
   4   6  10 782.796 515.746   3
  -4  -7   9 1872.37 805.052   4
  -4  -7   8 4709.09 1158.55   4
  -4  -7   7 1128.96 741.590   4
  -4  -7   6 1301.76 782.225   4
  -4  -7   5 1930.39 868.136   4
  -4  -7   4 7493.17 1360.23   4
  -4  -7   3 2541.24 1014.17   4
  -4  -7   2 1351.13 753.337   4
  -4  -7   1 3659.18 1016.63   4
   4   7  -1 2154.76 750.301   3
  -4  -7   0 876.577 647.291   4
   4   7   0 1606.59 756.256   3
   4   7   1 497.754 450.762   3
  -4  -7  -1 605.432 651.731   4
   4   7   2 1921.62 804.836   3
   4   7   3 2166.90 703.830   3
   4   7   4 3007.82 876.754   3
   4   7   5 1809.68 688.535   3
   5  -7  -4 1068.98 664.317   2
   5  -7  -3 1119.76 622.691   2
   5  -7  -2-334.833 488.894   2
   5  -7  -1-245.003 373.560   2
   5  -7   0 1344.52 675.559   2
   5  -7   1 1424.63 686.534   2
   5  -7   2 2335.22 670.293   6
   5  -7   2 3607.16 993.964   2
   5  -7   3 1358.91 546.817   6
   5  -7   3 2237.72 705.436   2
   5  -7   4 123.506 379.105   6
   5  -7   4 844.989 521.063   2
   5  -6 -10 1211.21 677.144   2
   5  -6  -9 1701.57 683.906   2
   5  -6  -8 3215.08 903.503   2
   5  -6  -7 3288.17 928.518   2
   5  -6  -6 1366.99 651.393   2
   5  -6  -5 3365.06 906.796   2
   5  -6  -4 12169.3 1625.83   2
   5  -6  -3 5233.79 1088.44   2
   5  -6  -2 4654.65 1058.79   2
   5  -6  -1 6272.64 1130.32   2
   5  -6   0 4349.20 1050.15   2
   5  -6   1 2741.28 889.636   2
   5  -6   2 5864.47 1135.54   6
   5  -6   2 8083.48 1369.63   2
   5  -6   3 7828.67 1344.93   6
   5  -6   3 10112.8 1461.57   2
   5  -6   4 4231.56 967.720   6
   5  -6   4 5638.46 1162.03   2
   5  -6   5 2401.85 815.940   6
   5  -6   5 2636.50 860.262   2
   5  -6   6 1699.49 690.903   6
   5  -6   6 3342.55 1010.87   2
   5  -6   7 677.259 460.731   2
   5  -6   7 575.458 385.677   6
   5  -6   8 2915.84 890.227   2
   5  -6   8 1789.54 720.862   6
   5  -6   9 2008.98 791.616   6
   5  -6  10 526.053 480.538   6
   5  -5 -13 103.235 425.940   2
   5  -5 -12 161.291 373.173   2
   5  -5 -11 639.716 650.772   2
   5  -5 -10 2065.48 786.276   2
   5  -5  -9 498.730 340.282   2
   5  -5  -8 26.8085 349.946   2
   5  -5  -7 437.544 354.470   2
   5  -5  -6 5187.01 1095.16   2
   5  -5  -5 1743.79 713.717   2
   5  -5  -4 2402.72 851.346   2
   5  -5  -3 1620.80 659.939   2
   5  -5  -2 1264.40 657.788   2
   5  -5  -1 1337.74 558.240   2
   5  -5   0 3100.63 838.219   2
   5  -5   1 2428.66 763.610   6
   5  -5   1 3823.08 955.551   2
   5  -5   2 4887.12 1051.53   6
   5  -5   2 5031.04 1093.24   2
   5  -5   3 2753.62 785.107   2
   5  -5   3 2559.72 748.146   6
   5  -5   4 4836.45 1015.18   6
   5  -5   4 6063.23 1096.55   2
   5  -5   5 2968.67 875.917   6
   5  -5   5 3759.00 964.976   2
   5  -5   6 1545.38 684.331   2
   5  -5   6 289.430 377.535   6
   5  -5   7 3242.21 897.073   2
   5  -5   7 2193.59 842.948   6
   5  -5   8 2118.19 756.757   6
   5  -5   9 747.222 617.380   6
   5  -5  10 529.842 501.111   6
   5  -5  11-239.348 429.335   6
   5  -5  12 2176.17 869.390   6
   5  -5  13 2081.25 751.564   6
   5  -4 -15-133.959 476.208   2
   5  -4 -15-965.424 725.753   5
   5  -4 -14 1203.49 706.570   2
   5  -4 -14 1651.38 653.655   5
   5  -4 -13 1117.25 661.156   2
   5  -4 -12 760.658 481.982   2
   5  -4 -11 1242.43 562.069   2
   5  -4 -10 2279.45 736.885   2
   5  -4  -9 2747.80 851.005   2
   5  -4  -8 1349.32 633.745   2
   5  -4  -7 2163.98 776.652   2
   5  -4  -6 3379.66 961.890   2
   5  -4  -5 17770.0 1811.78   2
   5  -4  -4 12643.7 1510.49   2
   5  -4  -3 8735.65 1255.34   2
   5  -4  -2 12807.2 1499.08   2
   5  -4  -1 5979.59 1091.99   2
   5  -4   0 6838.36 1134.43   2
   5  -4   1 22845.2 2001.52   2
   5  -4   2 18550.0 1874.37   6
   5  -4   2 22678.1 2005.80   2
   5  -4   3 2517.57 789.610   6
   5  -4   3 3531.64 933.080   2
   5  -4   4 9110.49 1341.13   6
   5  -4   4 12283.5 1555.29   2
   5  -4   5 16024.4 1783.63   6
   5  -4   5 18807.2 1866.06   2
   5  -4   6 7043.09 1184.68   6
   5  -4   6 8855.16 1348.05   2
   5  -4   7 5076.89 1040.53   6
   5  -4   8 7270.57 1226.22   6
   5  -4   9 2030.94 725.526   6
   5  -4  10 2598.61 842.676   6
   5  -4  11 4814.99 1126.61   6
   5  -4  12 1216.78 724.929   6
   5  -4  13 1770.40 678.759   6
   5  -4  14 288.669 606.664   6
   5  -4  15 3355.03 1013.24   6
   5  -3 -17 3814.88 932.332   5
   5  -3 -16 6723.18 1206.26   5
   5  -3 -15 2665.16 769.974   5
   5  -3 -14 1105.92 637.022   2
   5  -3 -14 1551.96 695.472   5
   5  -3 -13 6297.54 896.600   1
   5  -3 -13 6133.30 1214.80   2
   5  -3 -12 723.264 350.589   1
   5  -3 -12 712.951 479.477   2
   5  -3 -11 4552.95 770.657   1
   5  -3 -11 3937.49 902.480   2
   5  -3 -10 8553.35 1356.22   2
   5  -3  -9 3396.86 869.644   2
   5  -3  -8 6018.61 1098.33   2
   5  -3  -7 6129.84 1113.79   2
   5  -3  -6 2286.70 695.290   2
   5  -3  -5 9663.80 1297.19   2
   5  -3  -4 1301.69 194.205   3
   5  -3  -4 3650.15 831.259   2
   5  -3  -3 3374.44 782.994   2
   5  -3  -2 2267.36 654.432   2
   5  -3  -1 3521.50 725.027   2
   5  -3   0 5573.06 950.211   2
  -5   3  -1 1153.60 163.309   4
   5  -3   1 2419.29 650.016   2
  -5   3  -2 974.306 231.635   4
   5  -3   2 2172.99 713.611   6
   5  -3   2 2201.22 650.954   2
  -5   3  -3 1757.52 286.448   4
   5  -3   3 2947.04 801.950   6
   5  -3   3 3433.76 801.674   2
   5  -3   4 1327.97 587.699   6
   5  -3   4 1600.13 593.443   2
   5  -3   5 4197.09 942.136   6
   5  -3   5 5158.61 930.746   2
   5  -3   6 2078.28 686.790   2
   5  -3   6 1494.82 644.825   6
   5  -3   7 3193.00 841.860   6
   5  -3   8 1789.23 640.758   6
   5  -3   9 9026.31 1392.34   6
   5  -3  10 5958.83 1207.00   6
   5  -3  11 3283.80 932.938   6
   5  -3  12 2685.82 785.158   6
   5  -3  13 786.797 595.632   6
   5  -3  14 776.612 646.281   6
   5  -3  15-31.4935 353.333   6
   5  -3  16 392.532 390.861   6
   5  -2 -18-561.108 510.514   5
   5  -2 -17 1899.02 705.551   5
   5  -2 -16 2394.53 751.472   5
   5  -2 -15 1219.90 464.749   1
   5  -2 -15 1422.61 575.605   5
   5  -2 -14 1477.30 505.273   1
   5  -2 -14 779.568 553.758   5
   5  -2 -13 728.502 373.501   1
   5  -2 -13 1753.81 634.535   5
   5  -2 -12 6353.29 934.643   1
   5  -2 -12 6404.48 1164.15   2
   5  -2 -11 340.224 359.503   1
   5  -2 -11 39.2843 346.812   2
   5  -2 -10 6870.54 967.129   1
   5  -2 -10 6002.82 1059.59   2
   5  -2  -9 13682.8 1551.00   2
   5  -2  -8 3822.75 865.503   2
   5  -2  -7 3551.46 809.230   2
  -5   2   7 1879.37 377.180   4
   5  -2  -6 18544.0 1632.47   2
  -5   2   6 15814.6 883.866   4
   5  -2  -5 6046.61 933.868   2
  -5   2   5 5607.55 482.290   4
   5  -2  -4 27432.9 1920.78   2
  -5   2   4 27249.8 964.915   4
   5  -2  -3 51873.5 2592.24   2
  -5   2   3 48764.5 1229.88   4
   5  -2  -2 4288.89 489.858   3
  -5   2   2 3830.17 412.601   4
  -5   2   1 2825.90 346.041   4
   5  -2  -1 2391.69 439.590   3
   5  -2  -1 4279.20 819.669   2
   5  -2   0 15713.4 1412.88   2
   5  -2   1 30944.6 1930.18   2
   5  -2   2 35009.1 2062.10   2
   5  -2   3 15561.2 1669.52   6
   5  -2   3 16586.9 1473.54   2
   5  -2   4 8609.86 1240.48   6
   5  -2   4 8693.01 1100.81   2
   5  -2   5 3409.14 876.644   6
   5  -2   5 4015.84 807.961   2
   5  -2   6 6033.37 1083.06   6
   5  -2   6 6558.58 958.224   2
   5  -2   7 12303.2 1518.59   6
   5  -2   8 22806.5 2081.61   6
   5  -2   9 11889.6 1541.88   6
   5  -2  10 6178.89 1139.83   6
   5  -2  11 769.353 600.519   6
   5  -2  12 9350.15 1444.66   6
   5  -2  13 3132.62 929.631   6
   5  -2  14 3639.49 966.097   6
   5  -2  15 5904.82 1241.61   6
   5  -2  16 1077.62 816.275   6
   5  -2  17 16.2670 428.486   6
   5  -1 -19 735.315 491.243   5
   5  -1 -18 1390.45 555.052   5
   5  -1 -17 1704.29 635.164   5
   5  -1 -16 1655.67 647.352   5
   5  -1 -15 1017.97 524.756   5
  -5   1  14 2692.87 719.649   4
   5  -1 -14 4405.05 824.421   5
   5  -1 -14 3313.95 741.205   1
  -5   1  13 1791.60 646.857   4
   5  -1 -13 2438.02 661.289   1
   5  -1 -13 3206.68 767.575   5
   5  -1 -12 427.433 353.904   1
   5  -1 -12 872.486 409.243   5
  -5   1  11 8266.77 1033.98   4
   5  -1 -11 10027.4 1231.04   1
  -5   1  10 4362.18 748.383   4
   5  -1 -10 5425.89 880.704   1
   5  -1 -10 4224.42 901.450   2
  -5   1   9 587.963 401.018   4
   5  -1  -9 777.611 451.664   2
   5  -1  -9 806.107 473.336   1
   5  -1  -8 9602.82 1223.37   2
  -5   1   8 9984.02 923.614   4
  -5   1   7 1649.64 417.151   4
   5  -1  -7 289.274 337.928   2
   5  -1  -6 8842.83 1086.93   2
  -5   1   6 8606.16 796.565   4
   5  -1  -5 19639.6 1552.36   2
   5  -1  -5 14753.6 749.800   3
  -5   1   5 18714.2 1096.03   4
   5  -1  -4 13343.6 1256.83   2
   5  -1  -4 10314.2 730.356   3
  -5   1   4 14689.5 952.033   4
  -5   1   3 10995.8 781.865   4
   5  -1  -3 12864.7 1181.74   2
   5  -1  -3 8983.97 724.239   3
   5  -1  -2 863.313 301.871   3
  -5   1   2 1300.89 303.045   4
   5  -1  -2 1096.87 450.537   2
   5  -1  -1 940.055 282.446   3
   5  -1  -1 1215.78 424.666   2
   5  -1   0 3452.14 550.381   3
   5  -1   0 4720.17 692.722   2
   5  -1   1 406.361 260.147   3
   5  -1   1 637.216 352.891   2
   5  -1   2 1339.04 427.539   3
   5  -1   2 1385.67 357.857   2
   5  -1   3 3249.93 664.229   3
   5  -1   3 3826.38 649.059   2
   5  -1   4 1504.14 441.036   2
   5  -1   5 8025.64 1182.73   6
   5  -1   5 7052.63 890.543   2
   5  -1   6 2225.28 712.325   6
   5  -1   6 2391.91 550.015   2
   5  -1   7 6134.44 1044.60   6
   5  -1   7 5741.50 828.848   2
   5  -1   8 2982.42 802.359   6
   5  -1   9 1056.02 553.474   6
   5  -1  10 3535.50 884.936   6
   5  -1  11 880.276 456.824   6
   5  -1  12 4603.34 1015.96   6
   5  -1  13 4171.12 949.405   6
   5  -1  14 2296.05 792.909   6
   5  -1  15 1555.94 574.186   6
   5  -1  16 1219.13 631.508   6
   5  -1  17 713.608 547.750   6
   5   0 -19 455.779 438.508   5
   5   0 -18 1657.08 538.242   5
  -5   0  17 3585.63 1071.05   4
   5   0 -17 3670.88 733.178   5
  -5   0  16 2744.93 951.622   4
   5   0 -16 3145.29 698.625   5
  -5   0  15 2627.19 880.363   4
   5   0 -15 1934.21 544.575   5
  -5   0  14 2049.23 708.324   4
   5   0 -14 3210.17 668.469   5
  -5   0  13-431.033 478.752   4
   5   0 -13 139.565 292.363   5
   5   0 -13 331.044 443.222   1
  -5   0  12 4141.61 908.342   4
   5   0 -12 4391.05 853.898   1
   5   0 -12 4633.21 728.299   5
  -5   0  11 1153.81 556.716   4
   5   0 -11 1764.73 645.786   1
   5   0 -11 2227.29 554.561   5
   5   0 -10 11521.9 1314.21   1
  -5   0  10 10044.3 1160.45   4
  -5   0   9 5999.94 880.686   4
   5   0  -9 7924.60 1119.28   1
  -5   0   9 5241.27 432.131   3
  -5   0   8 4859.92 761.549   4
   5   0  -8 5346.14 866.799   1
  -5   0   8 4758.96 449.365   3
   5   0  -7 10746.5 1175.91   2
   5   0  -7 11136.8 1244.49   1
  -5   0   7 10438.4 1002.70   4
   5   0  -6 13819.0 1285.11   2
   5   0  -6 10630.8 808.794   3
  -5   0   6 11732.7 1050.38   4
   5   0  -5 9729.94 1025.97   2
   5   0  -5 8790.98 769.635   3
  -5   0   5 8447.19 884.745   4
  -5   0   4 18208.2 1245.26   4
   5   0  -4 19706.9 1406.16   2
   5   0  -4 18783.2 1161.57   3
  -5   0   3 13041.6 1076.64   4
   5   0  -3 14805.1 1198.37   2
   5   0  -3 13065.8 992.814   3
  -5   0   2 21350.8 1382.00   4
   5   0  -2 23853.8 1446.14   2
   5   0  -2 21150.8 1307.88   3
   5   0  -1 25772.9 1480.60   2
   5   0  -1 20802.5 1349.31   3
   5   0   0 21338.5 1342.32   2
   5   0   0 17557.1 1286.65   3
   5   0   1 27952.2 1493.70   2
   5   0   1 24152.0 1564.60   3
   5   0   2 13702.7 1045.58   2
   5   0   2 10565.7 1095.32   3
   5   0   3 11367.4 953.519   2
   5   0   3 9808.00 1109.58   3
   5   0   4 11312.4 932.212   2
   5   0   4 9700.81 1174.47   3
   5   0   5 5757.50 947.603   3
   5   0   5 5217.19 654.642   2
   5   0   6 10241.2 937.990   2
   5   0   6 9839.41 1264.90   3
   5   0   7 14439.1 1590.50   3
   5   0   7 15372.4 1179.16   2
   5   0   7 16257.2 1655.67   6
   5   0   8 7226.46 1189.78   3
   5   0   8 8807.08 1243.25   6
   5   0   8 7227.53 833.184   2
   5   0   9 1966.75 759.363   3
   5   0   9 2410.30 628.727   6
   5   0  10 2973.02 868.146   3
   5   0  10 2905.83 782.320   6
   5   0  11 2295.93 772.108   3
   5   0  11 2319.74 657.471   6
   5   0  12 1958.85 751.297   3
   5   0  12 1339.47 556.696   6
   5   0  13 2391.32 790.018   3
   5   0  13 4514.94 981.913   6
   5   0  14 11632.7 1549.21   6
   5   0  14 9529.41 1498.81   3
   5   0  15 723.876 523.062   3
   5   0  15 828.648 470.161   6
   5   0  16 594.463 636.942   3
   5   0  16 407.241 333.554   6
   5   0  17-359.954 562.402   3
   5   0  17 766.769 542.016   6
  -5  -1  19 335.725 651.129   4
  -5  -1  18 229.265 657.948   4
  -5  -1  17 378.639 515.286   4
   5   1 -17-7.51939 303.684   5
  -5  -1  16-1041.20 638.249   4
   5   1 -16 228.296 292.118   5
  -5  -1  15 525.822 584.198   4
   5   1 -15 919.234 393.991   5
  -5  -1  14 1320.91 715.938   4
   5   1 -14 2163.94 492.907   5
  -5  -1  13 543.155 511.726   4
   5   1 -13 1107.94 372.702   5
  -5  -1  12 751.465 602.325   4
   5   1 -12 1811.79 451.244   5
   5   1 -12 1131.30 532.404   1
   5   1 -11 9720.83 1338.75   1
   5   1 -11 10692.7 900.379   5
  -5  -1  11 9208.68 1199.90   4
  -5  -1  10 2231.82 673.725   4
   5   1 -10 1607.24 591.696   1
   5   1 -10 1308.03 334.892   5
   5   1  -9 12351.9 1425.61   1
  -5  -1   9 9284.48 777.380   3
   5   1  -9 12600.6 939.925   5
  -5  -1   9 11840.8 1252.75   4
  -5  -1   8 2560.06 425.985   3
   5   1  -8 2467.75 660.968   1
  -5  -1   8 2296.83 548.274   4
  -5  -1   7 928.737 289.904   3
  -5  -1   7 569.415 386.467   4
   5   1  -7 1102.62 502.998   1
   5   1  -6 13866.5 1106.27   3
   5   1  -6 13339.5 1409.21   1
  -5  -1   6 12144.8 893.364   3
  -5  -1   6 12617.4 1176.94   4
  -5  -1   5 13856.8 1251.37   4
   5   1  -5 13571.8 1119.78   3
  -5  -1   5 12607.4 923.869   3
   5   1  -5 13500.9 1392.74   1
  -5  -1   4 10395.6 1088.71   4
   5   1  -4 10479.0 989.422   3
  -5  -1   3 1843.47 480.882   4
   5   1  -3 1881.68 496.989   3
  -5  -1   2 1360.61 368.302   2
   5   1  -2 1339.73 340.302   2
   5   1  -2 1228.60 406.983   3
   5   1  -1 7565.75 722.968   2
   5   1  -1 7648.69 925.236   3
  -5  -1   1 7037.63 724.716   2
   5   1   0 4767.64 535.866   2
   5   1   0 3436.55 639.443   3
   5   1   1 5921.97 840.110   3
   5   1   1 7029.01 628.691   2
   5   1   2 7997.69 661.844   2
   5   1   2 6332.55 917.166   3
   5   1   3 6211.40 932.246   3
   5   1   3 7800.25 630.119   2
   5   1   4 6377.10 948.239   3
   5   1   4 7130.69 598.885   2
   5   1   5 713.638 499.080   3
   5   1   5 517.394 218.337   2
   5   1   6 874.438 517.770   3
   5   1   6 27.7243 161.907   2
   5   1   7 3680.83 881.375   3
   5   1   7 2777.50 379.924   2
   5   1   8 2762.41 788.153   3
   5   1   8 2048.71 369.073   2
   5   1   9 5095.82 1042.68   3
   5   1   9 4418.10 553.640   2
   5   1  10 4579.02 1000.43   3
   5   1  11-194.639 397.024   3
   5   1  11 693.469 445.172   6
   5   1  12 923.096 525.050   3
   5   1  12 2177.39 681.426   6
   5   1  13 2109.77 700.833   3
   5   1  13 2541.59 771.726   6
   5   1  14 896.746 447.137   3
   5   1  14 1596.48 633.526   6
   5   1  15-69.0150 502.648   3
   5   1  15-125.559 305.505   6
   5   1  16 405.933 486.845   3
   5   1  16 231.028 383.605   6
  -5  -2  19 527.872 592.433   4
  -5  -2  18 1746.36 910.015   4
  -5  -2  17 3852.14 1114.41   4
  -5  -2  16 2260.16 814.355   4
  -5  -2  15 3537.49 892.650   4
  -5  -2  14 3202.77 991.914   4
  -5  -2  13 1181.66 692.087   4
  -5  -2  12 606.709 561.337   4
   5   2 -11 7879.31 1199.30   1
  -5  -2  11 7001.00 1068.19   4
   5   2 -11 7680.40 670.716   5
   5   2 -10 13058.8 1502.16   1
   5   2 -10 12233.9 740.779   5
  -5  -2  10 12912.9 1423.97   4
   5   2  -9 12586.6 1472.47   1
   5   2  -9 10051.9 603.954   5
  -5  -2   9 11753.5 1331.96   4
   5   2  -8 5949.36 1013.32   1
  -5  -2   8 6177.21 975.849   4
   5   2  -8 5731.18 430.583   5
   5   2  -7 9175.49 1196.53   1
   5   2  -7 8673.47 502.352   5
  -5  -2   7 7970.85 1051.57   4
  -5  -2   6 5023.72 946.684   4
   5   2  -6 6182.13 1056.12   1
   5   2  -6 5582.25 868.736   3
   5   2  -6 5615.65 420.768   5
  -5  -2   5 23230.5 1761.15   4
   5   2  -5 21414.8 1578.84   3
   5   2  -5 23053.8 1838.28   1
  -5  -2   4 10402.7 1281.45   4
   5   2  -4 9089.62 1064.34   3
   5   2  -4 11001.2 1269.71   1
  -5  -2   3 44978.8 2463.43   4
   5   2  -3 42456.2 2249.53   3
  -5  -2   3 35763.2 1554.15   2
   5   2  -3 44180.4 2455.32   1
   5   2  -2 14201.1 1367.37   3
  -5  -2   2 10829.7 822.583   2
   5   2  -2 14645.5 1429.36   1
   5   2  -1 10994.5 1217.03   3
   5   2  -1 11842.1 713.279   5
  -5  -2   1 9286.44 733.028   2
   5   2  -1 12888.7 1329.20   1
   5   2   0 27177.0 1937.83   3
   5   2   0 24889.3 1092.92   5
   5   2   1 33810.8 2130.36   3
   5   2   1 29798.7 1230.82   5
   5   2   2 10217.4 1260.60   3
   5   2   2 8929.89 737.394   5
   5   2   3 7734.75 1107.30   3
   5   2   3 6834.47 668.991   5
   5   2   4 12996.7 1462.45   3
   5   2   5 9474.51 1338.16   3
   5   2   6 16498.0 1788.89   3
   5   2   7 5622.73 1090.33   3
   5   2   8 1159.68 578.725   3
   5   2   9 3041.07 861.659   3
   5   2  10 7401.37 1358.51   3
   5   2  11 792.634 649.658   3
   5   2  12 3054.70 929.451   3
   5   2  13 1965.05 701.487   3
   5   2  14 1343.31 734.594   3
   5   2  15 1489.95 593.137   3
   5   2  16 852.182 609.876   3
  -5  -3  18-782.591 697.157   4
  -5  -3  17-174.551 509.130   4
  -5  -3  16-734.692 703.710   4
  -5  -3  15 869.300 664.673   4
  -5  -3  14 1347.45 608.727   4
  -5  -3  13 568.679 628.570   4
  -5  -3  12 4038.68 939.106   4
  -5  -3  11 343.147 403.164   4
  -5  -3  10 5623.17 1039.58   4
  -5  -3   9 3994.39 884.600   4
  -5  -3   8-105.486 364.886   4
   5   3  -8-217.443 486.004   1
   5   3  -7-1.98673 393.387   1
  -5  -3   7 263.192 386.101   4
   5   3  -6 1901.32 701.127   1
  -5  -3   6 1207.45 515.071   4
   5   3  -6 1174.07 463.672   3
  -5  -3   5 4303.80 919.679   4
   5   3  -5 3448.65 816.899   1
   5   3  -5 4321.22 793.482   3
  -5  -3   4 313.981 385.029   4
   5   3  -4 129.755 363.314   1
   5   3  -4 419.242 425.101   3
  -5  -3   3 2364.88 384.393   2
  -5  -3   3 3685.23 866.228   4
   5   3  -3 4651.15 872.638   3
   5   3  -3 3439.57 754.753   1
  -5  -3   2 7973.04 1166.90   4
   5   3  -2 8428.61 1101.42   1
   5   3  -2 8561.43 1119.33   3
  -5  -3   2 5713.87 546.410   2
   5   3  -1 5056.71 845.540   1
   5   3  -1 5479.91 951.719   3
   5   3   0-291.310 340.437   3
   5   3   0 544.756 372.804   1
   5   3   1 6307.34 890.124   1
   5   3   1 7243.37 1081.99   3
   5   3   2 12837.6 1422.47   3
   5   3   2 12297.7 1249.59   1
   5   3   3 11129.7 1360.81   3
   5   3   3 12265.2 1268.85   1
   5   3   4 2785.10 637.671   1
   5   3   4 3573.22 889.934   3
   5   3   5 2975.04 779.209   3
   5   3   6 3839.74 943.629   3
   5   3   7 11791.3 1559.87   3
   5   3   8 9692.03 1470.58   3
   5   3   9 14679.5 1885.95   3
   5   3  10 3774.97 1000.31   3
   5   3  11-685.301 699.638   3
   5   3  12 2219.49 786.469   3
   5   3  13 3534.28 1010.85   3
   5   3  14 1257.24 736.843   3
  -5  -4  16 906.320 655.584   4
  -5  -4  15 2400.39 922.409   4
  -5  -4  14 1460.58 790.388   4
  -5  -4  13 2189.71 810.134   4
  -5  -4  12 1228.06 612.647   4
  -5  -4  11 5593.15 1124.10   4
  -5  -4  10 2530.03 766.631   4
  -5  -4   9 10062.4 1427.44   4
  -5  -4   8 14412.1 1706.98   4
  -5  -4   7 7953.39 1308.63   4
  -5  -4   6 8629.07 1338.46   4
  -5  -4   5 11311.4 1508.60   4
   5   4  -5 9261.85 1272.67   1
   5   4  -5 9893.18 1296.81   3
  -5  -4   4 34034.9 2606.23   4
   5   4  -4 29621.6 2166.49   1
   5   4  -4 31027.4 2263.14   3
  -5  -4   3 14223.5 1739.52   4
   5   4  -3 12774.0 1467.74   1
   5   4  -3 12728.0 1505.14   3
   5   4  -2 3997.22 868.754   1
  -5  -4   2 4400.02 1148.38   4
   5   4  -2 4015.62 925.669   3
   5   4  -1 7366.90 1043.06   1
   5   4  -1 7567.69 1201.87   3
   5   4   0 10262.4 1219.46   1
   5   4   0 9861.48 1329.65   3
   5   4   1 6231.94 937.299   1
   5   4   1 6226.05 1096.04   3
   5   4   2 8013.58 997.189   1
   5   4   2 7639.42 1208.99   3
   5   4   3 9551.41 1108.31   1
   5   4   3 10793.0 1425.42   3
   5   4   4 2929.42 844.408   3
   5   4   4 2057.77 592.718   1
   5   4   5 4432.89 728.685   1
   5   4   5 4719.21 966.720   3
   5   4   6 3982.85 703.950   1
   5   4   6 3998.53 967.930   3
   5   4   7 2348.08 547.205   1
   5   4   7 3217.98 894.550   3
   5   4   8 1125.70 425.346   1
   5   4   8 1471.33 695.719   3
   5   4   9 1597.90 481.156   1
   5   4   9 1940.26 822.865   3
   5   4  10 941.395 635.974   3
   5   4  11 3278.55 1024.42   3
   5   4  12 3436.25 1010.86   3
   5   4  13-347.293 559.154   3
  -5  -5  14 547.530 597.322   4
  -5  -5  13 50.9342 503.594   4
  -5  -5  12 1122.11 581.848   4
  -5  -5  11-556.865 502.602   4
  -5  -5  10 646.440 530.080   4
  -5  -5   9 727.665 547.777   4
  -5  -5   8 4844.85 1080.61   4
  -5  -5   7 227.305 531.791   4
  -5  -5   6-87.2059 391.262   4
  -5  -5   5 4436.71 1024.74   4
   5   5  -5 3740.59 920.610   3
  -5  -5   4 1475.26 649.759   4
   5   5  -4 1571.71 638.083   3
  -5  -5   3 3042.54 900.183   4
   5   5  -3 1065.88 460.603   3
  -5  -5   2 2590.60 805.015   4
   5   5  -2 2522.99 892.510   3
  -5  -5   1 3335.52 928.934   4
   5   5  -1 1715.31 586.418   3
   5   5   0 5140.82 1028.18   3
   5   5   1 2129.42 705.316   3
   5   5   1 2460.29 654.137   1
   5   5   2 4543.17 982.385   3
   5   5   2 4983.52 795.560   1
   5   5   3 1823.74 711.677   3
   5   5   3 1727.46 493.513   1
   5   5   4 821.620 511.514   3
   5   5   4 58.9884 290.383   1
   5   5   5 1474.39 497.784   1
   5   5   5 1473.25 599.036   3
   5   5   6 1394.37 405.978   1
   5   5   6 1089.44 603.431   3
   5   5   7 635.538 534.445   3
   5   5   8 1061.75 605.548   3
   5   5   9 928.635 652.328   3
   5   5  10 255.676 435.170   3
  -5  -6  11 5704.08 1259.39   4
  -5  -6  10 5080.38 1294.57   4
  -5  -6   9 683.253 578.725   4
  -5  -6   8 1540.84 819.338   4
  -5  -6   7 4801.66 1163.90   4
  -5  -6   6 4612.49 1188.90   4
  -5  -6   5 13700.7 1873.85   4
  -5  -6   4 12664.1 1897.95   4
  -5  -6   3 2598.29 1025.55   4
   5   6  -3 1220.19 536.902   3
  -5  -6   2 2253.06 1044.46   4
   5   6  -2 1432.97 656.793   3
  -5  -6   1 6924.79 1318.75   4
   5   6  -1 6910.53 1213.78   3
  -5  -6   0 6928.63 1381.33   4
   5   6   0 6592.37 1258.77   3
   5   6   1 5256.70 1095.94   3
   5   6   2 7811.44 1334.90   3
   5   6   3 967.345 600.999   3
   5   6   4 640.391 523.314   3
   5   6   5 960.294 592.547   3
   5   6   6 2686.58 865.356   3
   6  -6  -5 1317.93 618.162   2
   6  -6  -4 4205.06 1035.81   2
   6  -6  -3 1165.80 562.329   2
   6  -6  -2-97.2912 409.421   2
   6  -6  -1 2717.09 867.302   2
   6  -6   0 3038.62 936.332   2
   6  -6   1 1374.44 627.741   2
   6  -6   2 2458.04 799.727   2
   6  -6   3 2672.02 823.478   2
   6  -6   4 2154.01 805.717   6
   6  -6   4 4141.35 1020.86   2
   6  -6   5 1225.16 699.392   6
   6  -6   5 821.050 527.721   2
   6  -5 -10 1058.59 649.983   2
   6  -5  -9 679.244 521.501   2
   6  -5  -8 3049.95 933.514   2
   6  -5  -7 6810.96 1283.96   2
   6  -5  -6 8027.16 1404.48   2
   6  -5  -5 4871.48 1106.37   2
   6  -5  -4 2128.79 799.769   2
   6  -5  -3 2530.30 825.071   2
   6  -5  -2 7994.05 1336.98   2
   6  -5  -1 13532.4 1683.22   2
   6  -5   0 14404.7 1788.62   2
   6  -5   1 7052.85 1217.94   2
   6  -5   2 2666.72 882.750   2
   6  -5   3 1056.60 692.282   2
   6  -5   4 4074.11 982.572   6
   6  -5   4 4860.55 1052.54   2
   6  -5   5 6902.12 1301.61   6
   6  -5   5 9874.02 1504.63   2
   6  -5   6 5425.01 1235.94   6
   6  -5   6 8372.50 1406.18   2
   6  -5   7 3959.90 1082.62   6
   6  -5   7 3839.06 999.416   2
   6  -5   8 984.377 662.480   6
   6  -5   8 911.973 572.665   2
   6  -5   9 1061.38 576.659   2
   6  -5   9 550.419 648.654   6
   6  -5  10 1687.50 686.234   2
   6  -5  10 1814.94 847.458   6
   6  -4 -13 637.590 471.965   2
   6  -4 -12 278.831 374.301   2
   6  -4 -11 94.3889 402.009   2
   6  -4 -10 70.9626 375.091   2
   6  -4  -9 25.5699 409.424   2
   6  -4  -8 1171.68 570.519   2
   6  -4  -7 1223.83 495.122   2
   6  -4  -6 1951.94 707.302   2
   6  -4  -5 3955.83 961.598   2
   6  -4  -4 2373.20 779.831   2
   6  -4  -3 988.995 618.889   2
   6  -4  -2 4511.16 978.145   2
   6  -4  -1 4831.03 984.879   2
   6  -4   0 5952.53 1093.20   2
   6  -4   1 4983.34 1054.23   2
   6  -4   2 1490.60 714.728   2
   6  -4   3 5671.85 1020.69   2
   6  -4   4 3400.80 879.798   6
   6  -4   4 4302.72 962.111   2
   6  -4   5 4227.36 1051.39   6
   6  -4   5 5680.98 1088.13   2
   6  -4   6 553.736 550.338   6
   6  -4   6 304.110 369.577   2
   6  -4   7 1060.55 685.953   6
   6  -4   7 555.611 447.965   2
   6  -4   8 1861.31 683.897   6
   6  -4   8 2384.08 744.003   2
   6  -4   9 339.097 451.070   2
   6  -4   9 720.317 513.251   6
   6  -4  10-145.519 383.778   2
   6  -4  10 145.533 388.600   6
   6  -4  11-148.694 480.829   6
   6  -4  12 226.431 435.797   6
   6  -3 -15 174.938 371.550   5
   6  -3 -14 3131.95 908.327   2
   6  -3 -14 5503.43 1047.93   5
   6  -3 -13 5615.97 901.358   1
   6  -3 -13 6128.70 1224.29   2
   6  -3 -12 2081.30 816.512   2
   6  -3 -12 638.138 425.656   1
   6  -3 -11-287.274 376.953   1
   6  -3 -11-757.182 540.818   2
   6  -3 -10 2913.57 873.168   2
   6  -3  -9 3339.43 921.150   2
   6  -3  -8 5352.43 1063.42   2
   6  -3  -7 4790.86 962.341   2
   6  -3  -6 4192.08 932.502   2
   6  -3  -5 2042.59 664.689   2
   6  -3  -4 5506.28 1050.17   2
   6  -3  -3 11355.1 1444.39   2
   6  -3  -2 15937.9 1643.40   2
   6  -3  -2 8331.02 718.335   3
   6  -3  -1 10104.3 1347.76   2
   6  -3   0 8668.67 1239.30   2
   6  -3   1 1513.65 661.552   2
   6  -3   2 1293.20 567.369   2
   6  -3   3 2904.98 742.529   2
   6  -3   4 9743.46 1354.07   2
   6  -3   5 27147.9 2428.93   6
   6  -3   5 26674.3 2143.53   2
   6  -3   6 10572.6 1546.33   6
   6  -3   6 10751.9 1425.80   2
   6  -3   7 136.812 367.236   6
   6  -3   7 960.598 547.338   2
   6  -3   8 884.313 506.478   6
   6  -3   8 632.676 450.694   2
   6  -3   9 1456.47 608.771   2
   6  -3   9 2335.68 835.161   6
   6  -3  10 4298.37 1056.96   6
   6  -3  11 11506.6 1651.66   6
   6  -3  12 2327.66 863.868   6
   6  -3  13 1139.20 573.008   6
   6  -2 -16 395.256 449.856   5
   6  -2 -15 1303.11 547.132   1
   6  -2 -15 1061.25 524.060   5
   6  -2 -14 638.198 425.987   1
   6  -2 -14 759.386 505.204   5
   6  -2 -13 1069.77 514.444   1
   6  -2 -12 2885.12 725.205   1
   6  -2 -12 2977.07 909.866   2
   6  -2 -11 1504.85 550.485   1
   6  -2 -11 1251.00 469.565   2
   6  -2 -10 1368.72 615.369   1
   6  -2 -10 958.698 500.009   2
   6  -2  -9 1502.47 633.630   2
   6  -2  -8 1998.49 694.134   2
   6  -2  -7 10379.6 1362.72   2
   6  -2  -6 2472.71 675.661   2
   6  -2  -5 2547.99 664.988   2
   6  -2  -4 5659.69 967.957   2
  -6   2   4 4960.31 476.244   4
   6  -2  -3 19139.4 1652.08   2
  -6   2   3 20405.9 885.503   4
   6  -2  -2 2655.10 432.501   3
   6  -2  -2 5492.94 998.328   2
  -6   2   2 4180.80 448.439   4
  -6   2   1 14166.4 819.365   4
   6  -2  -1 16396.9 1513.53   2
   6  -2   0 2462.75 498.009   3
   6  -2   0 4896.54 894.672   2
   6  -2   1 722.229 375.221   3
   6  -2   1 1047.04 532.878   2
   6  -2   2 10574.3 1238.94   2
   6  -2   2 7360.74 926.084   3
   6  -2   3 8568.27 1126.81   2
   6  -2   4 4835.05 814.963   2
   6  -2   5 1353.91 512.269   2
   6  -2   6 194.019 381.395   6
   6  -2   6 370.298 414.497   2
   6  -2   7 1016.66 638.754   6
   6  -2   7 1189.28 542.082   2
   6  -2   8-439.360 555.068   6
   6  -2   8 776.018 489.823   2
   6  -2   9 736.757 383.620   6
   6  -2   9 64.4214 364.369   2
   6  -2  10 706.434 523.502   2
   6  -2  10 1542.17 678.290   6
   6  -2  11 2198.31 715.912   6
   6  -2  12 1747.43 782.123   6
   6  -2  13-207.057 434.003   6
   6  -2  14 820.628 561.371   6
   6  -1 -17 156.095 346.669   5
   6  -1 -16 895.656 493.115   5
   6  -1 -15 1296.40 477.749   5
   6  -1 -15 728.540 460.815   1
   6  -1 -14 1479.00 605.800   1
   6  -1 -14 1418.46 522.674   5
  -6   1  13 4043.24 853.197   4
   6  -1 -13 3383.00 814.924   1
   6  -1 -13 4655.66 846.437   5
  -6   1  12 3029.50 687.385   4
   6  -1 -12 4208.09 899.367   1
  -6   1  11 2456.74 615.962   4
   6  -1 -11 2896.58 733.419   1
  -6   1  10 1450.05 467.716   4
   6  -1 -10 1661.89 625.394   1
   6  -1 -10 1241.31 570.015   2
  -6   1   9 6111.76 782.487   4
   6  -1  -9 7104.63 1138.49   2
   6  -1  -9 6677.13 1092.17   1
  -6   1   8 2023.09 481.743   4
   6  -1  -8 1374.67 486.043   2
  -6   1   7 2922.98 566.000   4
   6  -1  -7 2716.41 710.058   2
  -6   1   6 5166.12 649.788   4
   6  -1  -6 6444.82 993.571   2
   6  -1  -5 10190.6 1186.09   2
   6  -1  -5 7730.47 642.367   3
  -6   1   5 10335.5 857.105   4
   6  -1  -4 13441.1 1362.19   2
   6  -1  -4 8711.14 763.192   3
  -6   1   4 12165.9 933.392   4
  -6   1   3 24490.5 1322.93   4
   6  -1  -3 21061.4 1219.45   3
  -6   1   2 7000.42 770.262   4
   6  -1  -2 10157.0 1130.73   2
   6  -1  -2 7794.69 821.929   3
   6  -1  -1 605.296 292.316   3
  -6   1   1 1301.28 377.126   4
   6  -1   0 4304.63 661.255   3
   6  -1   0 5737.78 854.462   2
   6  -1   1 2846.05 656.473   3
   6  -1   1 4092.74 722.810   2
   6  -1   2 12695.0 1221.80   2
   6  -1   2 8601.65 990.824   3
   6  -1   3 18724.8 1467.93   2
   6  -1   3 13546.6 1351.26   3
   6  -1   4 9133.18 1057.37   2
   6  -1   4 7370.13 1039.80   3
   6  -1   5 4904.69 903.974   3
   6  -1   5 5928.97 866.506   2
   6  -1   6 1006.05 507.340   3
   6  -1   6 1466.17 458.055   2
   6  -1   7 1084.12 542.311   3
   6  -1   7 844.704 421.088   2
   6  -1   8 4452.84 956.240   3
   6  -1   8 5361.83 1120.21   6
   6  -1   8 5491.57 858.127   2
   6  -1   9 4505.79 1034.50   3
   6  -1   9 7035.91 1246.73   6
   6  -1   9 6390.89 942.257   2
   6  -1  10 4098.40 1002.06   3
   6  -1  10 5661.79 1165.73   6
   6  -1  10 5678.48 908.130   2
   6  -1  11 2380.96 599.929   2
   6  -1  11 2292.96 775.564   6
   6  -1  12 428.974 483.350   6
   6  -1  13 1054.39 587.126   6
   6  -1  14 3203.60 917.492   6
   6  -1  15 1362.75 663.582   6
  -6   0  17 2173.22 829.768   4
  -6   0  16 64.4785 454.656   4
  -6   0  15 1043.13 685.661   4
   6   0 -15 129.395 299.433   5
   6   0 -15 271.733 399.400   1
   6   0 -14-127.215 335.322   1
  -6   0  14 55.3687 477.194   4
   6   0 -14 164.381 312.187   5
  -6   0  13 2416.29 599.710   4
   6   0 -13 3359.89 858.039   1
   6   0 -13 4021.63 733.069   5
  -6   0  12 2000.45 626.483   4
   6   0 -12 2970.86 784.672   1
   6   0 -12 2659.11 554.050   5
  -6   0  11 1258.07 535.031   4
   6   0 -11 526.298 456.681   1
   6   0 -11 183.270 268.798   5
   6   0 -10 2007.24 699.711   1
  -6   0  10 1732.58 589.871   4
  -6   0   9 515.403 364.397   4
   6   0  -9 812.640 479.887   1
   6   0  -8 9770.73 1297.75   1
  -6   0   8 8366.17 999.588   4
  -6   0   7 5735.45 777.260   4
   6   0  -7 5716.44 1002.68   1
   6   0  -7 5785.92 902.647   2
   6   0  -6 15811.1 1453.00   2
   6   0  -6 12108.8 951.124   3
  -6   0   6 14398.2 1195.58   4
   6   0  -5 22933.6 1717.92   2
   6   0  -5 18105.2 1214.53   3
  -6   0   5 19847.8 1388.22   4
  -6   0   4 32783.6 1747.65   4
   6   0  -4 32616.2 1944.26   2
   6   0  -4 27526.3 1551.24   3
  -6   0   3 9722.65 1002.50   4
   6   0  -3 10473.1 1098.32   2
   6   0  -3 7362.38 827.423   3
  -6   0   2 18507.3 1341.22   4
   6   0  -2 21494.4 1478.98   2
   6   0  -2 16621.6 1267.28   3
   6   0  -1 10858.2 1040.08   2
   6   0  -1 8041.70 885.651   3
   6   0   0 559.827 441.228   3
   6   0   0 1273.13 484.892   2
   6   0   1 17190.7 1278.07   2
   6   0   1 13931.8 1309.90   3
   6   0   2 11774.0 1053.78   2
   6   0   2 8749.93 1109.12   3
   6   0   3 3675.75 738.229   3
   6   0   3 5817.43 770.578   2
   6   0   4 4234.12 828.540   3
   6   0   4 5435.56 704.234   2
   6   0   5 1054.91 504.324   3
   6   0   5 2394.33 513.283   2
   6   0   6 4259.80 918.045   3
   6   0   6 3786.42 587.313   2
   6   0   7 961.454 609.568   3
   6   0   7 692.757 293.729   2
   6   0   8 1761.97 692.705   3
   6   0   8 1406.15 397.422   2
   6   0   9 3195.31 917.994   3
   6   0   9 2934.77 531.701   2
   6   0  10 1594.08 611.354   3
   6   0  11 223.869 441.954   3
   6   0  11 142.251 447.181   6
   6   0  12 779.262 655.251   3
   6   0  12 1304.35 639.539   6
   6   0  13 3284.69 1036.14   3
   6   0  13 3189.01 936.180   6
   6   0  14 1638.22 736.490   3
   6   0  14 2109.63 816.006   6
   6   0  15 635.149 408.058   3
   6   0  15 630.807 512.933   6
  -6  -1  17 721.233 483.646   4
  -6  -1  16-44.2962 618.051   4
  -6  -1  15 2109.43 763.008   4
  -6  -1  14 4289.13 960.540   4
   6   1 -13 14681.3 1749.85   1
  -6  -1  13 4308.59 859.986   4
   6   1 -12 2102.63 693.814   1
  -6  -1  12 2471.75 778.055   4
  -6  -1  11 2869.96 709.372   4
   6   1 -11 3579.10 881.752   1
   6   1 -11 3202.49 501.708   5
  -6  -1  10 2101.36 688.435   4
   6   1 -10 1607.29 689.146   1
   6   1 -10 1264.13 379.903   5
  -6  -1   9 3950.12 774.154   4
   6   1  -9 4171.41 872.487   1
  -6  -1   8 6149.17 913.547   4
   6   1  -8 7235.88 1138.76   1
   6   1  -7 11602.4 1458.47   1
  -6  -1   7 9622.57 1129.67   4
  -6  -1   6 6675.43 934.591   4
   6   1  -6 6341.28 833.084   3
   6   1  -6 6940.03 1083.46   1
  -6  -1   5 4361.83 802.794   4
   6   1  -5 4188.62 696.257   3
   6   1  -5 3748.95 810.511   1
  -6  -1   4 11867.7 1265.25   4
   6   1  -4 11902.2 1138.11   3
  -6  -1   3 6441.72 980.234   4
   6   1  -3 5583.22 826.902   3
  -6  -1   2 2042.36 606.020   4
   6   1  -2 2143.80 496.647   2
   6   1  -2 1421.07 511.884   3
   6   1  -1 14529.9 1076.77   2
   6   1  -1 11809.9 1217.29   3
   6   1   0 13422.9 987.448   2
   6   1   0 11468.4 1223.86   3
   6   1   1 6967.94 706.678   2
   6   1   1 5418.92 842.336   3
   6   1   2 12438.5 898.827   2
   6   1   2 10008.1 1260.84   3
   6   1   3 11864.2 861.230   2
   6   1   3 8235.47 1151.77   3
   6   1   4 5275.48 937.883   3
   6   1   4 6810.26 664.088   2
   6   1   5 1251.78 530.882   3
   6   1   5 1343.02 285.251   2
   6   1   6 3407.71 749.106   3
   6   1   7 4107.91 893.351   3
   6   1   8 2046.69 744.498   3
   6   1   9 4029.77 987.580   3
   6   1  10 2163.68 784.544   3
   6   1  11 2649.33 880.789   3
   6   1  12 96.2573 413.992   3
   6   1  13 1941.85 857.117   3
   6   1  14 4282.63 1087.95   3
  -6  -2  16 745.063 643.828   4
  -6  -2  15-680.133 514.693   4
  -6  -2  14 505.692 442.591   4
  -6  -2  13-87.1009 430.747   4
  -6  -2  12 304.684 431.511   4
   6   2 -12 1300.41 607.058   1
   6   2 -11 71.6794 344.196   1
  -6  -2  11-317.588 385.417   4
   6   2 -10 1167.02 497.873   1
  -6  -2  10 784.570 478.709   4
  -6  -2   9 129.961 399.214   4
   6   2  -9 705.124 398.915   1
  -6  -2   8 3831.19 759.673   4
   6   2  -8 4945.61 975.768   1
  -6  -2   7 2616.16 721.623   4
   6   2  -7 2553.57 605.689   3
   6   2  -7 2577.93 708.648   1
   6   2  -6 732.929 473.444   1
  -6  -2   6 1366.06 517.029   4
   6   2  -6 667.538 294.414   3
  -6  -2   5 6084.20 956.929   4
   6   2  -5 6771.56 986.283   3
   6   2  -5 6777.21 1140.85   1
   6   2  -4 6709.27 1122.66   1
  -6  -2   4 7189.50 1101.83   4
   6   2  -4 5705.46 922.504   3
  -6  -2   3 6228.57 1005.22   4
   6   2  -3 6600.28 1075.63   1
   6   2  -3 5106.40 847.780   3
  -6  -2   2 11693.3 1333.91   4
   6   2  -2 11061.2 1271.11   3
   6   2  -2 10799.7 1355.44   1
   6   2  -1 675.083 468.674   3
   6   2  -1 1432.66 603.581   1
   6   2   0 14918.0 1476.40   3
   6   2   1 4195.15 814.833   3
   6   2   2 2345.68 636.199   3
   6   2   3 4007.95 858.343   3
   6   2   4 543.624 366.857   3
   6   2   5 4791.88 971.958   3
   6   2   6 1762.07 748.975   3
   6   2   7 3222.50 989.825   3
   6   2   8 994.822 443.169   3
   6   2   9 804.142 494.955   3
   6   2  10 4669.31 1142.94   3
   6   2  11 1462.57 766.534   3
   6   2  12 1033.43 619.320   3
   6   2  13-654.029 529.673   3
  -6  -3  15 4682.26 1161.59   4
  -6  -3  14 4938.93 1085.73   4
  -6  -3  13 1198.86 595.504   4
  -6  -3  12 2232.18 774.827   4
  -6  -3  11-802.315 510.333   4
  -6  -3  10 1180.80 601.882   4
   6   3 -10 1195.75 520.336   1
  -6  -3   9 5860.69 1091.54   4
   6   3  -9 6075.52 1114.36   1
   6   3  -8 11989.2 1528.62   1
  -6  -3   8 10214.2 1336.82   4
   6   3  -7 4833.41 949.483   1
  -6  -3   7 5615.93 1089.99   4
  -6  -3   6 5906.37 1087.00   4
   6   3  -6 5525.80 1019.45   1
   6   3  -6 5104.88 938.201   3
  -6  -3   5 1514.34 703.702   4
   6   3  -5 1591.21 658.258   1
   6   3  -5 1768.89 658.630   3
  -6  -3   4 3220.59 892.711   4
   6   3  -4 2621.85 682.735   3
   6   3  -4 3804.78 866.045   1
   6   3  -3 2152.57 718.290   1
  -6  -3   3 1324.33 694.708   4
   6   3  -3 1801.23 630.692   3
   6   3  -2 5783.95 1002.75   1
  -6  -3   2 6061.23 1139.94   4
   6   3  -2 4688.89 890.609   3
   6   3  -1 5040.81 941.663   1
   6   3  -1 4710.97 889.961   3
   6   3   0 9919.39 1371.56   3
   6   3   0 11492.2 1350.94   1
   6   3   1 8636.96 1280.18   3
   6   3   1 10367.5 1334.90   1
   6   3   2 1601.50 653.805   1
   6   3   2 2251.99 772.655   3
   6   3   3 2429.52 786.590   3
   6   3   3 3234.51 791.488   1
   6   3   4 3447.76 795.254   1
   6   3   4 2006.54 663.077   3
   6   3   5 1823.26 696.790   3
   6   3   6 8737.03 1394.84   3
   6   3   7 4823.57 1107.89   3
   6   3   8 1211.16 712.205   3
   6   3   9 3924.95 967.202   3
   6   3  10 3121.20 989.243   3
   6   3  11 1854.49 768.421   3
   6   3  12 844.173 553.321   3
  -6  -4  14 489.186 491.578   4
  -6  -4  13 2348.80 939.716   4
  -6  -4  12 1414.88 612.010   4
  -6  -4  11 1243.82 673.900   4
  -6  -4  10 1001.62 698.259   4
  -6  -4   9 1892.07 707.869   4
  -6  -4   8 3057.28 856.438   4
  -6  -4   7 3143.85 909.660   4
   6   4  -7 1288.12 588.823   1
  -6  -4   6 1824.53 737.933   4
   6   4  -6 1052.73 493.916   3
   6   4  -6 1289.65 540.887   1
   6   4  -5 1922.34 598.427   1
  -6  -4   5 2313.87 781.533   4
   6   4  -5 2034.66 671.760   3
   6   4  -4 627.786 533.364   1
  -6  -4   4 1025.07 592.543   4
   6   4  -4 1455.07 611.821   3
   6   4  -3 1461.87 533.902   1
   6   4  -3 628.535 390.736   3
  -6  -4   2 548.339 607.769   4
   6   4  -2 440.823 329.485   1
   6   4  -2-76.9936 352.224   3
  -6  -4   1 3370.82 917.833   4
   6   4  -1 2394.68 626.757   1
   6   4  -1 2266.35 749.076   3
   6   4   0 2203.94 621.010   1
   6   4   0 3014.08 797.977   3
   6   4   1 393.890 352.054   1
   6   4   1 567.135 466.957   3
   6   4   2 1090.44 618.156   3
   6   4   2 933.724 495.020   1
   6   4   3 392.437 299.532   1
   6   4   3 1587.83 550.140   3
   6   4   4 4001.84 830.236   1
   6   4   4 3848.95 973.453   3
   6   4   5 2915.33 713.304   1
   6   4   5 2605.22 760.802   3
   6   4   6 968.977 395.190   1
   6   4   6 1748.18 687.900   3
   6   4   7-286.828 386.975   1
   6   4   7 28.7065 408.568   3
   6   4   8 258.512 350.387   1
   6   4   8 1186.83 716.352   3
   6   4   9 2221.73 867.924   3
  -6  -5  11 871.439 704.105   4
  -6  -5  10 3584.00 964.597   4
  -6  -5   9 4255.69 1095.70   4
  -6  -5   8 7341.04 1327.73   4
  -6  -5   7 4030.91 1047.85   4
  -6  -5   6 3568.53 1000.10   4
  -6  -5   5 2557.70 891.254   4
   6   5  -5 612.260 501.952   3
  -6  -5   4 4741.67 1201.30   4
   6   5  -4 3804.14 851.997   3
  -6  -5   3 7830.37 1447.57   4
   6   5  -3 6143.77 1089.93   3
  -6  -5   2 9189.36 1560.72   4
   6   5  -2 7438.97 1259.78   3
   6   5  -2 7191.43 1160.80   1
  -6  -5   1 3795.51 1118.20   4
   6   5  -1 4887.64 1041.25   3
   6   5  -1 3853.25 836.161   1
   6   5   0 1643.57 664.429   3
   6   5   0 1117.28 535.580   1
   6   5   1 586.571 421.868   1
   6   5   1 593.796 405.713   3
   6   5   2 1653.82 598.019   1
   6   5   2 1527.58 739.659   3
   6   5   3 4480.44 862.639   1
   6   5   3 5347.86 1109.40   3
   6   5   4 2405.41 620.664   1
   6   5   4 2833.59 897.977   3
   6   5   5 1672.72 519.302   1
   6   5   5 2095.89 731.635   3
   6   5   6 3306.11 920.283   3
  -6  -6   3 594.300 627.618   4
   6   6  -3 192.985 483.269   3
  -6  -6   2 1139.84 790.860   4
   6   6  -2 470.241 495.190   3
   7  -5  -4 575.476 487.337   2
   7  -5  -3 958.440 616.824   2
   7  -5  -2 2063.48 767.743   2
   7  -5  -1 1479.48 658.929   2
   7  -5   0 2804.15 927.449   2
   7  -5   1 1584.24 713.609   2
   7  -5   2 1906.68 733.119   2
   7  -5   3 108.118 413.747   2
   7  -4  -9 1468.02 582.668   2
   7  -4  -8 928.576 577.095   2
   7  -4  -7-65.9180 348.454   2
   7  -4  -6 2630.26 847.075   2
   7  -4  -5 6428.48 1233.35   2
   7  -4  -4 2532.01 753.856   2
   7  -4  -3 3799.00 890.999   2
   7  -4  -2 4326.71 1045.59   2
   7  -4  -1 6450.00 1168.06   2
   7  -4   0 2323.66 754.149   2
   7  -4   1 2586.75 703.494   2
   7  -4   2 1003.71 687.430   2
   7  -4   3 7057.79 1165.67   2
   7  -4   4 8682.19 1297.18   2
   7  -4   5 2442.33 814.191   2
   7  -4   6 2439.63 791.773   2
   7  -4   7 2469.36 911.573   6
   7  -4   7 3289.26 893.770   2
   7  -4   8 1181.12 607.880   6
   7  -4   8 1210.09 586.284   2
   7  -3 -11 967.412 478.322   1
   7  -3 -11 648.653 576.811   2
   7  -3 -10 667.396 509.928   2
   7  -3  -9 3698.57 869.800   2
   7  -3  -8 2615.32 889.061   2
   7  -3  -7 1540.60 597.728   2
   7  -3  -6 1694.02 616.678   2
   7  -3  -5 2154.80 769.182   2
   7  -3  -4-348.403 496.501   2
   7  -3  -3 771.463 530.401   2
   7  -3  -2 1786.82 656.691   2
   7  -3  -1 3548.77 838.740   2
   7  -3   0 4861.65 965.692   2
   7  -3   1 1368.72 592.014   2
   7  -3   2-371.213 354.372   3
   7  -3   2 1328.69 570.109   2
   7  -3   3 1332.20 621.588   2
   7  -3   4 2078.09 682.138   2
   7  -3   5 3433.27 789.816   2
   7  -3   6 5091.81 932.771   2
   7  -3   7 589.025 473.399   2
   7  -3   8 1991.95 789.940   6
   7  -3   8 2077.18 651.332   2
   7  -3   9 358.298 521.924   6
   7  -3   9-1222.44 549.474   2
   7  -3  10 2996.85 979.424   6
   7  -3  10 1411.87 598.368   2
   7  -2 -13 1477.19 684.013   1
   7  -2 -12 1199.67 604.193   1
   7  -2 -12 2142.27 777.499   2
   7  -2 -11 694.454 463.040   1
   7  -2 -11 359.912 412.371   2
   7  -2 -10 2360.30 745.903   1
   7  -2 -10 2101.82 688.658   2
   7  -2  -9 1311.79 541.095   2
   7  -2  -8 1175.36 529.309   2
   7  -2  -7 4637.87 969.573   2
   7  -2  -6 813.009 466.029   2
   7  -2  -5 3518.67 810.058   2
   7  -2  -4 10861.7 1350.92   2
   7  -2  -3 4170.24 896.700   2
   7  -2  -2 3450.77 818.430   2
   7  -2  -1 1903.05 653.209   2
   7  -2   0 761.881 331.865   3
   7  -2   0 1176.13 470.226   2
   7  -2   1 2817.36 594.480   3
   7  -2   1 5665.30 935.712   2
   7  -2   2 2062.03 505.317   3
   7  -2   2 5792.45 955.982   2
   7  -2   3 1919.57 452.174   3
   7  -2   3 3178.42 704.906   2
   7  -2   4 339.590 302.060   3
   7  -2   4 446.296 290.946   2
   7  -2   5 517.304 421.788   3
   7  -2   5 665.198 453.745   2
   7  -2   6 2368.32 670.686   3
   7  -2   6 4927.61 887.577   2
   7  -2   7 4074.26 826.612   3
   7  -2   7 7481.15 1071.09   2
   7  -2   8 2272.17 674.338   3
   7  -2   8 4531.73 828.450   2
   7  -2   9 700.141 377.077   3
   7  -2   9 2460.84 670.633   2
   7  -2  10-492.509 501.026   6
   7  -2  10 280.983 391.238   2
   7  -2  11 2231.56 832.392   6
   7  -1 -14 1596.40 685.276   1
   7  -1 -14 2121.26 624.698   5
   7  -1 -13 1014.98 632.955   1
   7  -1 -13 2280.57 650.744   5
   7  -1 -12 38.2912 347.979   1
   7  -1 -11 1469.04 703.141   1
   7  -1 -10-596.790 480.599   1
   7  -1 -10 951.483 599.274   2
   7  -1  -9 4646.04 1020.80   1
   7  -1  -9 4870.04 986.662   2
   7  -1  -8 2928.92 756.463   2
   7  -1  -7 842.581 569.982   2
   7  -1  -6 1275.23 543.069   2
   7  -1  -5 542.882 447.920   2
   7  -1  -4 6188.41 969.238   2
  -7   1   3 9176.48 839.459   4
   7  -1  -3 10120.5 1193.58   2
   7  -1  -2 1454.02 524.902   2
  -7   1   2 875.966 329.724   4
   7  -1  -2 478.103 275.676   3
   7  -1  -1 2935.27 629.214   2
  -7   1   1 3074.69 538.153   4
   7  -1  -1 1209.64 397.667   3
   7  -1   0-18.6830 329.130   3
   7  -1   0 970.852 401.617   2
   7  -1   1 1271.37 389.970   3
   7  -1   1 2466.43 601.438   2
   7  -1   2 5018.16 869.524   3
   7  -1   2 7613.34 994.832   2
   7  -1   3 213.538 345.784   3
   7  -1   3 159.520 371.703   2
   7  -1   4 980.745 353.140   3
   7  -1   4 1329.85 488.918   2
   7  -1   5 4214.66 889.265   3
   7  -1   5 6695.66 903.770   2
   7  -1   6 1468.20 557.431   3
   7  -1   6 561.349 272.344   2
   7  -1   7 1207.05 642.351   3
   7  -1   7 313.818 288.474   2
   7  -1   8 635.405 432.674   3
   7  -1   9 1509.24 592.216   3
   7  -1  10 721.224 691.685   3
   7  -1  11 497.460 447.084   3
   7   0 -14 237.465 425.426   1
   7   0 -13 801.721 580.484   1
   7   0 -12 2747.27 835.474   1
  -7   0  11 1632.92 571.877   4
   7   0 -11 1519.61 563.882   1
  -7   0  10 394.030 313.930   4
   7   0 -10 558.042 448.981   1
   7   0  -9 1077.35 574.508   1
  -7   0   9 1373.24 463.835   4
  -7   0   8 1306.25 463.969   4
   7   0  -8 1983.41 706.645   1
   7   0  -7 736.272 452.355   1
  -7   0   7 792.959 397.947   4
  -7   0   6 1856.64 514.413   4
   7   0  -6 2440.07 616.833   2
  -7   0   5 1366.29 464.890   4
   7   0  -5 1765.63 555.812   2
  -7   0   4 3030.51 585.990   4
   7   0  -4 2482.21 512.715   3
   7   0  -4 2757.39 588.428   2
  -7   0   3-63.5285 272.386   4
   7   0  -3-11.4058 351.122   3
   7   0  -3 431.526 294.551   2
  -7   0   2 1800.95 487.664   4
   7   0  -2 544.708 259.283   3
   7   0  -2 1510.27 453.822   2
  -7   0   1 881.683 440.713   4
   7   0  -1 76.9826 273.314   3
   7   0  -1 468.330 329.872   2
   7   0   0 3115.87 598.189   2
   7   0   0 3037.75 649.709   3
   7   0   1 1891.99 590.799   3
   7   0   1 3062.23 593.935   2
   7   0   2 1660.34 578.680   3
   7   0   2 1137.46 370.283   2
   7   0   3 1185.33 425.829   3
   7   0   3 1637.61 507.342   2
   7   0   4 1862.10 617.227   3
   7   0   4 3530.13 585.062   2
   7   0   5 1236.03 496.123   3
   7   0   6 1930.14 698.680   3
   7   0   7 1289.80 572.306   3
   7   0   8 1356.67 609.175   3
   7   0   9 581.031 504.503   3
   7   0  10 407.155 399.889   3
   7   0  11 1581.03 700.704   3
  -7  -1  14 756.320 565.267   4
   7   1 -14 1676.35 742.210   1
   7   1 -13 374.031 483.699   1
  -7  -1  13-43.4600 390.308   4
  -7  -1  12 1168.19 520.913   4
   7   1 -12 1173.27 674.251   1
  -7  -1  11-34.1182 366.482   4
   7   1 -11 61.0208 340.727   1
  -7  -1  10 2765.57 675.097   4
   7   1 -10 1292.90 590.687   1
   7   1  -9 4375.79 1000.51   1
  -7  -1   9 3267.91 715.072   4
  -7  -1   8 122.887 347.976   4
   7   1  -8-687.784 394.925   1
   7   1  -7 542.318 456.695   1
  -7  -1   7 759.721 421.580   4
  -7  -1   6 830.831 470.809   4
   7   1  -6 166.110 497.176   1
   7   1  -6 378.061 319.271   3
  -7  -1   5 7474.51 1000.97   4
   7   1  -5 6823.65 1204.14   1
   7   1  -5 5583.56 818.944   3
  -7  -1   4 9136.05 1130.65   4
   7   1  -4 8013.16 998.430   3
   7   1  -4 9056.59 1292.27   1
  -7  -1   3 1461.36 577.600   4
   7   1  -3 529.673 328.768   3
  -7  -1   2 4002.01 775.222   4
   7   1  -2 2602.98 615.619   3
  -7  -1   1 1000.25 515.979   4
   7   1  -1 215.282 280.837   3
   7   1   0 3566.91 561.542   2
   7   1   0 2864.77 733.366   3
   7   1   1 5111.02 880.542   3
   7   1   2 1287.26 547.888   3
   7   1   3 1626.74 645.989   3
   7   1   4 4866.42 978.679   3
   7   1   5 284.061 467.250   3
   7   1   6 708.929 493.651   3
   7   1   7 794.320 561.234   3
   7   1   8 1859.05 698.990   3
   7   1   9 2061.57 703.265   3
   7   1  10 1244.88 686.328   3
   7   1  11 697.702 508.536   3
  -7  -2  13 831.721 476.059   4
   7   2 -13 846.896 613.884   1
  -7  -2  12 1919.24 692.310   4
   7   2 -12 1606.73 674.349   1
   7   2 -11 1941.94 842.645   1
  -7  -2  11 1817.09 611.984   4
  -7  -2  10 1296.42 469.847   4
   7   2 -10 2368.33 787.120   1
  -7  -2   9 23.9528 345.150   4
   7   2  -9 796.825 629.790   1
  -7  -2   8 50.3447 431.750   4
   7   2  -8 906.034 556.294   1
  -7  -2   7 908.326 499.358   4
   7   2  -7 1019.20 465.291   3
   7   2  -7 1972.65 783.655   1
   7   2  -6 1252.02 559.321   1
  -7  -2   6 1166.69 542.921   4
   7   2  -6 640.901 341.047   3
  -7  -2   5 4119.35 862.683   4
   7   2  -5 5397.71 1056.84   1
   7   2  -5 4109.25 818.249   3
   7   2  -4 2724.19 748.785   1
  -7  -2   4 3803.95 886.827   4
   7   2  -4 3365.87 760.319   3
  -7  -2   3-147.882 398.924   4
   7   2  -3-177.333 413.143   1
   7   2  -3 317.827 503.273   3
   7   2  -2 868.842 487.977   1
  -7  -2   2 1511.73 637.585   4
   7   2  -2 518.211 298.827   3
  -7  -2   1 6376.56 1121.36   4
   7   2  -1 5302.81 977.555   3
   7   2  -1 6348.38 1142.09   1
   7   2   0 4700.80 880.615   3
   7   2   1 3425.76 783.643   3
   7   2   2 231.230 353.168   3
   7   2   3 1596.62 602.392   3
   7   2   4 1666.66 665.297   3
   7   2   5 1969.54 680.430   3
   7   2   6 1429.88 666.914   3
   7   2   7 1188.84 678.603   3
   7   2   8 339.472 467.531   3
   7   2   9 1636.26 787.120   3
   7   2  10 2162.93 836.428   3
  -7  -3  12-948.324 641.279   4
  -7  -3  11 713.100 388.396   4
   7   3 -11 1710.67 737.592   1
  -7  -3  10 1177.07 685.508   4
   7   3 -10 1759.57 788.750   1
   7   3  -9 577.683 474.336   1
  -7  -3   9-286.737 434.304   4
   7   3  -8 294.842 451.739   1
  -7  -3   8-292.090 399.931   4
  -7  -3   7 685.334 368.785   4
   7   3  -7 723.477 604.839   1
  -7  -3   6 985.582 517.376   4
   7   3  -6 667.951 549.667   1
   7   3  -6 1269.91 565.607   3
  -7  -3   5 4525.46 888.663   4
   7   3  -5 4121.98 974.020   1
   7   3  -5 4052.36 882.552   3
  -7  -3   4 3003.05 921.202   4
   7   3  -4 1902.89 701.402   3
   7   3  -4 4147.61 1022.88   1
   7   3  -3 6478.38 1150.19   1
  -7  -3   3 6849.90 1199.32   4
   7   3  -3 5356.12 1024.71   3
   7   3  -2 319.645 427.176   1
  -7  -3   2 984.629 590.320   4
   7   3  -2 147.625 371.986   3
  -7  -3   1 606.662 450.713   4
   7   3  -1 501.633 471.116   1
   7   3  -1 625.147 471.114   3
   7   3   0 1565.61 654.343   1
   7   3   0 762.637 555.670   3
   7   3   1 9473.83 1366.23   1
   7   3   1 7710.22 1222.77   3
   7   3   2 6866.65 1172.16   1
   7   3   2 5606.95 1048.59   3
   7   3   3 2524.83 791.849   1
   7   3   3 1526.79 556.664   3
   7   3   4 5033.24 1069.90   1
   7   3   4 3699.07 922.626   3
   7   3   5 809.811 489.506   1
   7   3   5 332.123 369.191   3
   7   3   6 4924.89 1111.80   3
   7   3   7 4314.86 1041.36   3
   7   3   8 2763.13 950.180   3
  -7  -4   9 571.766 575.618   4
  -7  -4   8 2491.43 870.218   4
   7   4  -8 2609.07 850.795   1
  -7  -4   7 4957.67 1125.29   4
   7   4  -7 3981.38 932.952   1
   7   4  -6 1893.05 759.239   1
  -7  -4   6 929.718 465.184   4
   7   4  -6 1760.10 699.204   3
   7   4  -5 2769.99 829.289   1
  -7  -4   5 3748.07 1012.23   4
   7   4  -5 2686.41 818.704   3
   7   4  -4 4291.36 945.303   1
  -7  -4   4 5672.91 1270.81   4
   7   4  -4 3372.24 823.037   3
   7   4  -3 794.895 467.110   1
  -7  -4   3 479.727 581.521   4
   7   4  -3 857.980 553.193   3
  -7  -4   2 654.413 585.541   4
   7   4  -2 711.373 537.302   1
   7   4  -2 468.307 409.937   3
  -7  -4   1 803.851 723.588   4
   7   4  -1 903.797 511.035   1
   7   4  -1 1420.62 660.505   3
   7   4   0 1730.58 625.939   1
   7   4   0 2557.57 795.803   3
   7   4   1 2213.91 752.934   3
   7   4   1 1980.20 663.473   1
   7   4   2 924.989 630.550   3
   7   4   2 1019.70 596.231   1
   7   4   3 268.675 433.704   1
   7   4   3 372.862 368.008   3
   7   4   4 1289.28 630.010   1
   7   4   4 726.110 537.644   3
   7   4   5 958.768 568.235   1
   7   4   5 374.008 493.314   3
   8  -3  -5 1874.25 692.372   2
   8  -3  -4 5170.10 1073.02   2
   8  -3  -3 4528.71 975.299   2
   8  -3  -2 4371.27 940.179   2
   8  -3  -1 1915.06 682.498   2
   8  -3   0 1926.06 735.841   2
   8  -3   1 1243.46 528.699   2
   8  -3   2 2153.47 612.745   2
   8  -3   3 1573.39 646.841   2
   8  -2  -8 3425.41 870.025   2
   8  -2  -7 856.833 593.723   2
   8  -2  -6 781.745 545.340   2
   8  -2  -5 3265.05 807.679   2
   8  -2  -4 1478.55 605.302   2
   8  -2  -3 624.177 485.866   2
   8  -2  -2 830.221 503.341   2
   8  -2  -1 4281.24 860.339   2
   8  -2   0 7508.07 1106.41   2
   8  -2   1 4216.10 824.833   2
   8  -2   2 1323.85 542.608   2
   8  -2   3 185.321 333.576   2
   8  -2   4 639.777 412.121   3
   8  -2   4 929.026 392.913   2
   8  -2   5 555.400 312.056   3
   8  -2   5 625.451 443.995   2
   8  -1  -9 2377.71 714.713   2
   8  -1  -9 2643.14 826.421   1
   8  -1  -8 850.012 486.965   1
   8  -1  -8 833.744 554.604   2
   8  -1  -7 2366.85 756.949   2
   8  -1  -6 2434.94 653.380   2
   8  -1  -5 1641.97 511.859   2
   8  -1  -4 3467.91 808.268   2
   8  -1  -3 3823.61 771.329   2
   8  -1  -2 662.605 390.817   2
   8  -1  -1 1041.02 492.838   2
   8  -1   0 1110.35 469.130   2
   8  -1   1 2653.38 666.842   2
   8  -1   2 2133.25 639.167   3
   8  -1   2 5345.41 860.734   2
   8  -1   3 1890.62 586.940   3
   8  -1   4 823.946 287.965   3
   8  -1   5 905.090 542.396   3
   8  -1   6 216.456 388.064   3
   8   0 -10 848.432 666.050   1
   8   0  -9 829.792 627.020   1
   8   0  -8 4153.07 1011.69   1
   8   0  -7 5388.38 1169.04   1
   8   0  -6 7046.00 1327.15   1
   8   0  -5 993.800 436.901   2
   8   0  -4 176.948 337.682   2
   8   0  -3 707.714 409.212   2
   8   0  -2 10690.8 1173.42   2
   8   0  -1 9815.76 1088.88   2
   8   0   0 2293.99 583.026   3
   8   0   1 1116.02 372.930   3
   8   0   2 9.58623 338.378   3
   8   0   3 421.569 361.571   3
   8   0   4 890.078 528.222   3
   8   0   5 4379.30 979.689   3
   8   0   6 1621.68 677.112   3
   8   1  -9 2797.05 1013.25   1
  -8  -1   8 930.730 371.394   4
   8   1  -8 687.150 536.197   1
  -8  -1   7 969.286 384.411   4
   8   1  -7 587.614 572.409   1
  -8  -1   6 1320.97 532.021   4
   8   1  -6 1631.78 692.799   1
   8   1  -5 1451.27 542.686   1
  -8  -1   5 1488.04 555.433   4
   8   1  -4 1499.02 681.244   1
  -8  -1   4 2276.47 635.696   4
  -8  -1   3 1303.49 559.420   4
   8   1  -3 490.685 459.872   1
  -8  -1   2 2321.10 637.731   4
   8   1  -2 1174.74 474.822   3
  -8  -1   1 306.546 326.344   4
   8   1  -1 51.8254 398.313   3
  -8  -1   0 2511.67 743.537   4
   8   1   0 1312.17 537.425   3
   8   1   1 1728.94 516.877   3
   8   1   2 1114.01 484.498   3
   8   1   3 736.749 376.425   3
   8   1   4 1678.42 663.962   3
   8   1   5 796.936 452.651   3
   8   1   6 1590.53 767.652   3
  -8  -2   8 317.647 322.543   4
   8   2  -8 1592.45 737.523   1
  -8  -2   7-376.659 494.957   4
   8   2  -7 1150.08 603.384   1
   8   2  -6 2131.04 780.833   1
  -8  -2   6 2396.47 673.238   4
  -8  -2   5 1898.63 675.413   4
   8   2  -5 1517.89 733.280   1
  -8  -2   4 1870.08 702.474   4
   8   2  -4 1365.45 521.716   3
   8   2  -4 1687.66 719.746   1
  -8  -2   3 4032.00 937.243   4
   8   2  -3 4076.07 1086.13   1
   8   2  -3 3177.51 725.071   3
  -8  -2   2 5516.82 1036.47   4
   8   2  -2 3851.66 908.816   3
   8   2  -2 5990.17 1226.53   1
  -8  -2   1 4342.23 976.184   4
   8   2  -1 3591.64 895.067   1
   8   2  -1 2691.89 745.614   3
   8   2   0 2004.87 791.931   1
  -8  -2   0 1882.06 672.308   4
   8   2   0 2069.59 632.030   3
   8   2   1 113.024 335.618   3
   8   2   2 284.357 392.147   3
   8   2   3 399.281 483.743   3
   8   2   4 7024.85 1246.04   3
   8   3  -2 214.802 380.161   3
   0   0   0    0.00    0.00   0

TITL e16sip14 in P-1
REM P-1 (#2 in standard setting)
CELL 0.71073   7.080922   7.094436  18.702208  94.1590  94.4197  91.8760
ZERR    4.00   0.000404   0.000332   0.002420   0.0064   0.0071   0.0042
LATT  1
SFAC C H N F S
UNIT 32.00 40.00 12.00 4.00 4.00
TREF
HKLF 4
END
;
_shelx_hkl_checksum   15767
